# Supplementary material for: Pediatric Acute Lymphoblastic Leukemia Patients Exhibit Distinctive Alterations in the Gut Microbiota
Source: Front Cell Infect Microbiol. 2020 Oct 16;10:558799. doi: 10.3389/fcimb.2020.558799 (PMC7596659; doi:10.3389/fcimb.2020.558799)
Supplement: Supplementary file 1 [file Data_Sheet_1.ZIP]

Archive with 84 entries (81 files):
- rawdata/
- rawdata/Case/
- rawdata/Case/18T110117_output.xls.result.txt
- rawdata/Case/18T110118_output.xls.result.txt
- rawdata/Case/18T110119_output.xls.result.txt
- rawdata/Case/18T110126_output.xls.result.txt
- rawdata/Case/18T120001_output.xls.result.txt
- rawdata/Case/18T120002_output.xls.result.txt
- rawdata/Case/18T120003_output.xls.result.txt
- rawdata/Case/18T120004_output.xls.result.txt
- rawdata/Case/18T120005_output.xls.result.txt
- rawdata/Case/18T120006_output.xls.result.txt
- rawdata/Case/18T120007_output.xls.result.txt
- rawdata/Case/18T120011_output.xls.result.txt
- rawdata/Case/18T120012_output.xls.result.txt
- rawdata/Case/18T120013_output.xls.result.txt
- rawdata/Case/18T120023_output.xls.result.txt
- rawdata/Case/18T120024_output.xls.result.txt
- rawdata/Case/18T120026_output.xls.result.txt
- rawdata/Case/18T120049_output.xls.result.txt
- rawdata/Case/18T120056_output.xls.result.txt
- rawdata/Case/18T120057_output.xls.result.txt
- rawdata/Case/18T120068_output.xls.result.txt
- rawdata/Case/19T010001_output.xls.result.txt
- rawdata/Case/19T010002_output.xls.result.txt
- rawdata/Case/19T010005_output.xls.result.txt
- rawdata/Case/19T010008_output.xls.result.txt
- rawdata/Case/19T010019_output.xls.result.txt
- rawdata/Case/19T010020_output.xls.result.txt
- rawdata/Case/19T010021_output.xls.result.txt
- rawdata/Case/19T010073_output.xls.result.txt
- rawdata/Case/19T010079_output.xls.result.txt
- rawdata/Case/19T010090_output.xls.result.txt
- rawdata/Case/19T010091_output.xls.result.txt
- rawdata/Case/19T020001_output.xls.result.txt
- rawdata/Case/19T020005_output.xls.result.txt
- rawdata/Case/19T020006_output.xls.result.txt
- rawdata/Case/19T020013_output.xls.result.txt
- rawdata/Case/19T020016_output.xls.result.txt
- rawdata/Case/19T020018_output.xls.result.txt
- rawdata/Case/19T020019_output.xls.result.txt
- rawdata/Case/19T020030_output.xls.result.txt
- rawdata/Case/19T020034_output.xls.result.txt
- rawdata/Case/19T030004_output.xls.result.txt
- rawdata/Case/19T030008_output.xls.result.txt
- rawdata/Case/19T030011_output.xls.result.txt
- rawdata/Case/19T030012_output.xls.result.txt
- rawdata/Case/19T030017_output.xls.result.txt
- rawdata/Case/19T030019_output.xls.result.txt
- rawdata/Case/19T030021_output.xls.result.txt
- rawdata/Case/19T030022_output.xls.result.txt
- rawdata/Case/19T030029_output.xls.result.txt
- rawdata/Case/19T030030_output.xls.result.txt
- rawdata/Case/19T030031_output.xls.result.txt
- rawdata/Case/19T030036_output.xls.result.txt
- rawdata/Case/19T030042_output.xls.result.txt
- rawdata/Case/19T030044_output.xls.result.txt
- rawdata/Case/19T030047_output.xls.result.txt
- rawdata/Case/19T030048_output.xls.result.txt
- rawdata/Case/19T040022_output.xls.result.txt
- rawdata/Control/
- rawdata/Control/18T120065_output.xls.result.txt
- rawdata/Control/18T120069_output.xls.result.txt
- rawdata/Control/18T120070_output.xls.result.txt
- rawdata/Control/19T010003_output.xls.result.txt
- rawdata/Control/19T010004_output.xls.result.txt
- rawdata/Control/19T010006_output.xls.result.txt
- rawdata/Control/19T010007_output.xls.result.txt
- rawdata/Control/19T010009_output.xls.result.txt
- rawdata/Control/19T010010_output.xls.result.txt
- rawdata/Control/19T010011_output.xls.result.txt
- rawdata/Control/19T030049_output.xls.result.txt
- rawdata/Control/19T030050_output.xls.result.txt
- rawdata/Control/19T040001_output.xls.result.txt
- rawdata/Control/19T040002_output.xls.result.txt
- rawdata/Control/19T040004_output.xls.result.txt
- rawdata/Control/19T040005_output.xls.result.txt
- rawdata/Control/19T040006_output.xls.result.txt
- rawdata/Control/19T040007_output.xls.result.txt
- rawdata/Control/19T040008_output.xls.result.txt
- rawdata/Control/19T040011_output.xls.result.txt
- rawdata/Control/19T040012_output.xls.result.txt
- rawdata/Control/19T040017_output.xls.result.txt
- rawdata/Control/19T040025_output.xls.result.txt
