# Supplementary material for: Pediatric Acute Lymphoblastic Leukemia Patients Exhibit Distinctive Alterations in the Gut Microbiota
Source: Front Cell Infect Microbiol. 2020 Oct 16;10:558799. doi: 10.3389/fcimb.2020.558799 (PMC7596659; doi:10.3389/fcimb.2020.558799)
Supplement: Supplementary file 1 [file Data_Sheet_1.ZIP › rawdata/Case/18T110117_output.xls.result.txt]

Species Information: (%)
Abiotrophia defectiva	0
Abiotrophia para-adiacens	0
Acetanaerobacterium elongatum	0.409097054820192
Acetobacterium tundrae	0
Achromobacter denitrificans	0.199627218851717
Achromobacter xylosoxidans	0.0433163093881725
Acidaminococcus fermentans	0.0598259719648389
Acidaminococcus intestini	0.0301382233329311
Acidovorax facilis	0
Acidovorax sp	0.029760746116907
Acidovorax temperans	0
Acinetobacter baumannii	0
Acinetobacter calcoaceticus	0.035037906750054
Acinetobacter haemolyticus/baumannii	0.336356150750901
Acinetobacter johnsonii	0.0515702713442791
Acinetobacter junii	0
Acinetobacter lwoffii	0
Acinetobacter pittii	0
Acinetobacter radioresistens	0
Acinetobacter septicus	0
Actinobacillus capsulatus	0.243929904612477
Actinobacillus pleuropneumoniae	0
Actinobaculum massiliense	0
Actinobaculum schaalii	0.0453086332772501
Actinomadura vinacea	0
Actinomyces canis	0
Actinomyces cardiffensis	0
Actinomyces georgiae	0.0698235974339106
Actinomyces graevenitzii	0.0305095316095903
Actinomyces johnsonii	0
Actinomyces massiliensis	0
Actinomyces meyeri	0.0371729435369798
Actinomyces naeslundii	0
Actinomyces neuii	0.0560494466249539
Actinomyces odontolyticus	0
Actinomyces oris	0
Actinomyces radingae	0
Actinomyces sp._ph3	0.130819417066704
Actinomyces turicensis	0
Actinomyces urogenitalis	0
Actinomyces viscosus	0
Adlercreutzia equolifaciens	0.0469155223030938
Aeribacillus pallidus	0.215032794457044
Aerococcus christensenii	0.0488590589405107
Aerococcus viridans	0
Aeromicrobium massiliense	0.0358559753844905
Aeromonas allosaccharophila/veronii	0.0464109304961209
Aeromonas bestiarum	0
Aeromonas hydrophila	0
Aeromonas jandaei	0
Aeromonas media/tecta	0
Aeromonas veronii	0
Afipia birgiae	0
Agathobaculum butyriciproducens	0.0337335067562754
Aggregatibacter actinomycetemcomitans	0.0421849393151506
Aggregatibacter aphrophilus	0.452806032706571
Aggregatibacter segnis	0
Agrobacterium tumefaciens	0.509245294609979
Agrococcus jejuensis	0
Agrococcus terreus	0.142864050308545
Akkermansia glycaniphila	0
Akkermansia muciniphila	0.127543459247436
Alcaligenes faecalis	0.0344632773056204
Algoriella xinjiangensis	0
Aliagarivorans marinus	0.033404014653984
Alistipes finegoldii	0
Alistipes indistinctus	0
Alistipes inops	0
Alistipes obesi	0
Alistipes onderdonkii	0
Alistipes putredinis	0.295518842481112
Alistipes senegalensis	0.0424198565248384
Alistipes shahii	0
Alistipes timonensis	0
Allisonella histaminiformans	0.0307015157837952
Alloiococcus otitis	0
Alloprevotella rava	0.0912862703856184
Alloprevotella tannerae	1.4721717964761
Alloscardovia omnicolens	0
Alysiella filiformis	0.046076844052836
Amaricoccus kaplicensis	0.0327417679356021
Anaerobiospirillum succiniciproducens	0
Anaerobiospirillum thomasii	0.120147933353028
Anaerococcus hydrogenalis	0.0286356976563808
Anaerococcus lactolyticus	0
Anaerococcus obesiensis	0.0433704983800993
Anaerococcus octavius	0
Anaerococcus prevotii	0.0315796591070622
Anaerococcus senegalensis	0.0286148121493056
Anaerococcus tetradius	0
Anaerococcus vaginalis	0
Anaerofilum agile	0.0561988893499801
Anaerofilum pentosovorans	0
Anaerofustis stercorihominis	0
Anaeroglobus geminatus	0.0299611735403339
Anaerorhabdus furcosa	0
Anaerosporobacter mobilis	0
Anaerostipes butyraticus	0.0693004219777946
Anaerostipes caccae	0
Anaerostipes hadrus	0.0951791316818593
Anaerotruncus colihominis	0.173568588213779
Anaerotruncus sp	0
Anaerovorax odorimutans	0
Ancylobacter polymorphus	0.0706350370157681
Aneurinibacillus aneurinilyticus	0
Aneurinibacillus migulanus	0
Anoxynatronum sibiricum	0.0710999432016663
Aquabacterium commune	0.0293559898092076
Arcanobacterium haemolyticum	0
Arcanobacterium pyogenes	0
Arcobacter butzleri	0.0938392211261672
Arcobacter cryaerophilus	0
Arthrobacter albus	0
Arthrobacter castelli	0.0938516983008968
Arthrobacter oxydans	0.0812839644380495
Arthrobacter polychromogenes	0
Asaccharobacter celatus	0.0540588315690909
Atlantibacter hermannii	0
Atopobium minutum	0
Atopobium parvulum	0.0955421885954082
Atopobium rimae	0.146687946295868
Atopobium vaginae	0
Atopostipes suicloacalis	0.065570932226734
Aurantimonas altamirensis	0
Aureimonas altamirensis	0
Averyella dalhousiensis	0
Azonexus hydrophilus	0
Azospirillum lipoferum	0
Bacillus altitudinis	0.431895251214002
Bacillus amyloliquefaciens	0.0303867985756061
Bacillus anthracis	0
Bacillus atrophaeus	0
Bacillus badius	0
Bacillus beijingensis	0.111975902642751
Bacillus benzoevorans	0
Bacillus cereus	0
Bacillus circulans	0
Bacillus clausii	0
Bacillus coagulans	0
Bacillus cytotoxicus	0
Bacillus endophyticus	0
Bacillus firmus	0
Bacillus flexus	0
Bacillus fordii	0
Bacillus halodurans	0
Bacillus idriensis	0
Bacillus infantis	0
Bacillus licheniformis	0.0790000466346661
Bacillus marisflavi	0.0435803067192234
Bacillus massilioanorexius	0
Bacillus massiliosenegalensis	0.0300230424466374
Bacillus megaterium	0
Bacillus methanolicus	0
Bacillus mojavensis	0.0304296181809091
Bacillus mycoides	0
Bacillus nealsonii	0
Bacillus niacini	0
Bacillus polyfermenticus	0.138999367959033
Bacillus pseudofirmus	0
Bacillus pseudomycoides	0.0342120999487699
Bacillus pumilus	0.0824719142043051
Bacillus senegalensis	0
Bacillus simplex	0.0432154070345176
Bacillus siralis	0
Bacillus sonorensis	0
Bacillus subtilis	0
Bacillus thermoamylovorans	0.133879294702168
Bacillus thuringiensis	0.462507805429856
Bacillus timonensis	0
Bacillus toyonensis/wiedmanii/thuringiensis	0
Bacillus vallismortis	0.037834401664971
Bacteroides acidifaciens	0.0320277915765587
Bacteroides caccae	0.193825957913678
Bacteroides cellulosiluticus	0.0390895976226343
Bacteroides cellulosilyticus	0.0466584998871238
Bacteroides clarus	2.67826657360777
Bacteroides coagulans	0
Bacteroides coprocola	0
Bacteroides coprophilus	0.126326142919173
Bacteroides dorei	0.921147980707089
Bacteroides eggerthii	0
Bacteroides faecis	0.0283815791076386
Bacteroides finegoldii	0.0424308919784626
Bacteroides fluxus	0
Bacteroides fragilis	0.933607131859282
Bacteroides galacturonicus	0.054749332015998
Bacteroides gallinarum	0
Bacteroides gallinceum	0.0306297947463865
Bacteroides graminisolvens	0
Bacteroides helcogenes	0.0620358452373705
Bacteroides intestinalis	0
Bacteroides massiliensis	0.418154278129028
Bacteroides massilinensis	0.0290159159960448
Bacteroides nordii	0.0548283387141636
Bacteroides oleiciplenus	0
Bacteroides ovatus	0.0288128913576915
Bacteroides paurosaccharolyticus	0
Bacteroides pectinophilus	0.0604031889505991
Bacteroides plebeius	0
Bacteroides propinonicifaciens	0
Bacteroides pyogenes	0.0486113187477988
Bacteroides salanitronis	0
Bacteroides salyersiae	0.0414757838554917
Bacteroides sartorii	0
Bacteroides stercorirosoris	0
Bacteroides stercoris	0.0551562325385821
Bacteroides thetaiotaomicron	0.0307330938312444
Bacteroides timonensis	0
Bacteroides uniformis	0.0505282612513109
Bacteroides ureolyticus	0.100113029585787
Bacteroides vulgatus	0.0999267460157484
Bacteroides xylanisolvens	0
Bacteroides xylanolyticus	0
Barnesiella intestinihominis	0.0918970307226551
Barnesiella viscericola	0
Bartonella birtlesii	0
Bavariicoccus seileri	0.0447080680936656
Bergeyella zoohelcum	0
Bifidobacterium actinocoloniiforme	0
Bifidobacterium adolescentis	0
Bifidobacterium adolescentis/ruminantium	0.0466621867101377
Bifidobacterium angulatum	0
Bifidobacterium animalis	0
Bifidobacterium asteroides	0
Bifidobacterium avesanii	0.0323698063085308
Bifidobacterium bifidum	0.0318775560229324
Bifidobacterium bohemicum	0
Bifidobacterium bombi	0
Bifidobacterium boum	0.124400196191396
Bifidobacterium breve	0
Bifidobacterium callitrichos	0
Bifidobacterium catenulatum	0.22174702146873
Bifidobacterium catenulatum/pseudoctenulatum	0.0712400414049399
Bifidobacterium choerinum	0.0909881756220707
Bifidobacterium commune	0.035376385081373
Bifidobacterium coryneforme	0
Bifidobacterium crudilactis/psychraerophilum	0
Bifidobacterium cuniculi	0.0308868199724128
Bifidobacterium dentium	0.087554794285331
Bifidobacterium eulemuris/lemurum	0
Bifidobacterium faecale	0
Bifidobacterium gallicum	0.0608738226567011
Bifidobacterium gallinarum	0
Bifidobacterium hapali	0
Bifidobacterium indicum	0
Bifidobacterium kashiwanohense	0.056067245317387
Bifidobacterium longum	0.154797097522253
Bifidobacterium longum	0.242772292305232
Bifidobacterium merycicum	0
Bifidobacterium mongoliense	0
Bifidobacterium moukalabense	0.212609373411442
Bifidobacterium pseudocatenulatum	0.0615932988315243
Bifidobacterium pseudocatenulatum	0
Bifidobacterium pseudolongum	0.234886477028135
Bifidobacterium pullorum	0
Bifidobacterium pullorum/hapali	0.0611865540214223
Bifidobacterium ramosum	0.0338791721412118
Bifidobacterium reuteri	0.0907004041146923
Bifidobacterium ruminantium	0
Bifidobacterium saeculare	0
Bifidobacterium saguini	0
Bifidobacterium scardovii	0.0353663913701676
Bifidobacterium stercoris	0
Bifidobacterium thermacidophilum	0.0560179521945203
Bifidobacterium thermophilum	0
Bifidobacterium tissieri	0
Bifidobacterium tsurumiense	0.1086416457055
Bifissio spartinae	1.53981692851522
Bilophila wadsworthia	0.029803198749907
Blastococcus massiliensis	0.307251347566349
Blastomonas natatoria	0
Blautia caecimuris	0
Blautia coccoides	0
Blautia faecis	0.0578559627128684
Blautia glucerasea	0
Blautia hansenii	0.0396374652954711
Blautia hydrogenotrophica	0.174302970696722
Blautia luti	0.296927119789075
Blautia marasmi	0
Blautia obeum	0.168516214861568
Blautia producta	0
Blautia schinkii	0.338465375481993
Blautia sp._GD8	0
Blautia stercoris	0.0650590764040748
Blautia wexlerae	0
Bordetella hinzii	0
Brachybacterium muris	0
Brachybacterium paraconglomeratum	0
Brachymonas chironomi	0
Brachyspira aalborgi	0.0731512113622354
Brachyspira pilosicoli	0
Bradyrhizobium denitrificans	0.0329854458811009
Bradyrhizobium elkanii	0
Bradyrhizobium japonicum	0
Brevibacillus agri	0
Brevibacillus borstelensis	0
Brevibacillus brevis	0.0589502982084456
Brevibacillus massiliensis	0
Brevibacterium casei	0.0674177948139119
Brevibacterium epidermidis	0
Brevibacterium halotolerans	0.0707169947718003
Brevibacterium iodinum	0
Brevibacterium linens	0.0338567502744867
Brevibacterium luteolum	0
Brevibacterium mcbrellneri	0
Brevibacterium paucivorans	0.0675688233839344
Brevibacterium pityocampae	1.17777517392498
Brevibacterium ravenspurgense/massiliense	0
Brevibacterium senegalense	0
Brevundimonas bacteroides	0.288137127161213
Brevundimonas diminuta	0.0576959839311061
Brevundimonas subvibrioides	0.0679582825669151
Brevundimonas terrae	0.200563900969373
Brevundimonas vesicularis	0.0535424456967598
Brochothrix thermosphacta	0
Buchnera aphidicola	0.143093390360469
Buchnera sp.	0
Bulleidia extructa	0
Burkholderia cepacia	0
Burkholderia glumae	0
Burkholderia plantarii	0
Butyricicoccus faecihominis	0.0539540077554241
Butyricicoccus pullicaecorum	0
Butyricimonas faecihominis	0
Butyricimonas paravirosa	0
Butyricimonas synergistica	0
Butyricimonas virosa	0
Butyrivibrio crossotus	0.0749456525928932
Butyrivibrio fibrisolvens	0.166145651173056
C.viride 16S	0.061305375440125
Caldicoprobacter faecalis	0
Campylobacter coli	0.210987930302667
Campylobacter concisus	0
Campylobacter curvus	0
Campylobacter faecalis	0.0944138597754926
Campylobacter fetus	0
Campylobacter gracilis	0
Campylobacter hominis	0
Campylobacter hyointestinalis	0
Campylobacter jejuni	0.251674140763546
Campylobacter lari	0
Campylobacter rectus	0
Campylobacter showae	0
Campylobacter upsaliensis	0
Campylobacter ureolyticus	0
Candidatus Blastococcus	0
Candidatus Dorea	0.143040626098889
Candidatus Soleaferrea	0
Candidatus Stoquefichus	0
Candidatus Streptomyces	0
Capnocytophaga gingivalis	0
Capnocytophaga granulosa	0.0334740436869705
Capnocytophaga haemolytica	0.0368152030449205
Capnocytophaga leadbetteri	0.0467329893421544
Capnocytophaga ochracea	0
Capnocytophaga sputigena	0.0288107288945786
Cardiobacterium hominis	0.123108783080966
Cardiobacterium valvarum	0
Carnobacterium maltaromaticum	0
Castellaniella defragrans	0
Catabacter hongkongensis	0.0303771780071575
Catenibacterium mitsuokai	1.51015324080675
Catonella morbi	0
Catonella sp.	0
Cedecea davisae	0
Cedecea lapagei	0.03546428961253
Cellulomonas composti	0
Cellulomonas denverensis	0
Cellulomonas massiliensis	0
Cellulomonas parahominis	0
Cellulosilyticum lentocellum	0.17182927105793
Cellulosimicrobium cellulans	0
Centipeda periodontii	0
Cephaloticoccus primus	0
Cetobacterium somerae	0
Chlamydia abortus	0.0530012160803022
Chlamydia trachomatis	0.0753944279731588
Chlorobium phaeobacteroides	0
Christensenella minuta	0
Chryseobacterium bovis	0.0365834008860583
Chryseobacterium hominis	0
Citrobacter amalonaticus	0
Citrobacter braakii	0
Citrobacter farmeri	0
Citrobacter freundii	0
Citrobacter gillenii	0
Citrobacter intermedius	0.0321612255417383
Citrobacter murliniae	0
Citrobacter pasteurii	0
Citrobacter sedlakii	0
Citrobacter werkmanii	0
Citrobacter youngae	0
Cloacibacillus evryensis	0.128941434691009
Cloacibacillus porcorum	0
Cloacibacterium normanense	2.05624459739085
Clostridioides difficile	0
Clostridium acetobutylicum	0
Clostridium acidisoli	0
Clostridium aciditolerans	0
Clostridium aerotolerans	0
Clostridium akagii	0.0307499547027351
Clostridium aldenense	0.167143130396897
Clostridium aldrichii	0
Clostridium algidicarnis	0
Clostridium amazonense	0
Clostridium aminovalericum	0.167162416630614
Clostridium amygdalinum	2.03898548809851
Clostridium amylolyticum	0.268853899043193
Clostridium arbusti	0
Clostridium argentinense	0
Clostridium asparagiforme	0.368743275860399
Clostridium aurantibutyricum	0
Clostridium autoethanogenum	0
Clostridium baratii/Eubacterium nitrigenese	1.93936096760923
Clostridium beijerinckii	0.0475601859077799
Clostridium bifermentans	0
Clostridium bolteae/aminovalericum	0.0843981470116783
Clostridium botulinum	0
Clostridium bowmanii	0
Clostridium butyricum	0
Clostridium cadaveris	0
Clostridium carboxidivorans	0
Clostridium cavendishii	0
Clostridium celatum	1.32682133890774
Clostridium celerecrescens	0
Clostridium cellobioparum	0
Clostridium cellulolyticum	0
Clostridium chartatabidum	0.0336295131843393
Clostridium chauvoei	0.089770197523228
Clostridium chromiireducens	0.112999080750275
Clostridium citroniae	0
Clostridium clariflavum	0.0480973549169356
Clostridium clostridioforme	0.0627108323335005
Clostridium cochlearium	0
Clostridium cocleatum	0
Clostridium colicanis	0
Clostridium colinum	0
Clostridium collagenovorans	0.0972709205685673
Clostridium cylindrosporum	1.72962761661332
Clostridium dakarense	0
Clostridium difficile	0.0908080216637674
Clostridium diolis	0.194273091131728
Clostridium disporicum/celatum	0
Clostridium drakei	0
Clostridium estertheticum	0
Clostridium fallax	0
Clostridium felsineum	0
Clostridium ganghwense	0.0284206975170918
Clostridium ghonii	0.0376887945695065
Clostridium glycolicum	0
Clostridium glycyrrhizinilyticum	0.133574739818006
Clostridium grantii	0
Clostridium haemolyticum	0
Clostridium hathewayi	0
Clostridium herbivorans	0
Clostridium hiranonis	0
Clostridium homopropionicum	0
Clostridium huakuii	0.0423218004514868
Clostridium hungatei	0
Clostridium hylemonae	0.120831257918114
Clostridium indolis/methoxybenzovorans	0.321433165878633
Clostridium innocuum	0.0333978408998718
Clostridium irregulare	0
Clostridium isatidis	0
Clostridium jeddahense	0.0306672764701317
Clostridium kogasensis	0
Clostridium lactatifermentans	0.0896696093891267
Clostridium lavalense/bolteae	0.102960567736728
Clostridium leptum	0.399460671433665
Clostridium limosum	0
Clostridium lituseburense	0
Clostridium lundense	0
Clostridium malenominatum	0.0300102062760602
Clostridium massiliodielmoense	0
Clostridium methoxybenzovorans	0.713494026119776
Clostridium methylpentosum	0.0651029342193033
Clostridium neonatale	0
Clostridium nexile	0.240202785104143
Clostridium novyi	0
Clostridium oceanicum	0
Clostridium oroticum	0.0427603393087554
Clostridium paraputrificum	0
Clostridium pascui	0
Clostridium pasteurianum	0.0324158109010317
Clostridium perfringens	0
Clostridium polysaccharolyticum	0.0638956380425962
Clostridium populeti	0
Clostridium psychrophilum	0
Clostridium punense	0
Clostridium putrefaciens	0.240972718304727
Clostridium ramosum	0.0421976005339356
Clostridium rectum	0
Clostridium saccharobutylicum	0
Clostridium saccharogumia	0
Clostridium saccharolyticum	0.0300056847369967
Clostridium saccharoperbutylacetonicum	0
Clostridium sardiniense	0
Clostridium sartagoforme	0.0503855102826407
Clostridium scatologenes	0.0335823385376328
Clostridium schirmacherense	0
Clostridium scindens	0.108386924089697
Clostridium senegalense	0
Clostridium septicum	0
Clostridium sordellii	0
Clostridium sp._16S_	0
Clostridium sphenoides	0.0822318845494496
Clostridium spiroforme	0
Clostridium sporogenes	0.0628672552826751
Clostridium sporosphaeroides	0
Clostridium sticklandii	0
Clostridium straminisolvens	0
Clostridium subterminale	0.0357493623913929
Clostridium sufflavum	0
Clostridium sulfidigenes	0
Clostridium swellfunianum	0
Clostridium symbiosum	0.389602196803074
Clostridium tagluense	0.0287784768625506
Clostridium tepidiprofundi	0
Clostridium termitidis	0.0308027598481952
Clostridium tertium	0
Clostridium tetani	0.0296603071147837
Clostridium tetanomorphum	0
Clostridium thermoalcaliphilum	0
Clostridium thermopalmarium	0
Clostridium thiosulfatireducens	0
Clostridium tunisiense	0
Clostridium tyrobutyricum	0.0291329150349796
Clostridium ventriculi	0
Clostridium vincentii	0
Clostridium viride	0
Clostridium vulturis	0
Clostridium xylanolyticum	0
Clostridium xylanovorans	0.0337381823335836
Collinsella aerofaciens	0.0902650785088588
Collinsella intestinalis	0
Collinsella massiliensis	0
Collinsella stercoris	0.311619800131329
Collinsella tanakaei	0.0285065397416009
Comamonas aquatica	0
Comamonas kerstersii	0
Comamonas terrigena	0
Comamonas testosteroni	0
Coprobacillus cateniformis	0
Coprobacter fastidiosus	0
Coprobacter secundus	0
Coprococcus catus	0
Coprococcus comes	0.110303200944372
Coprococcus eutactus	0.162537203629821
Coriobacterium glomerans	0.165023120822223
Corynebacterium accolens	0
Corynebacterium afermentans	0
Corynebacterium ammoniagenes	0
Corynebacterium amycolatum	0.0330260501922245
Corynebacterium appendicis	0
Corynebacterium argentoratense	0
Corynebacterium aurimucosum	0
Corynebacterium casei	0
Corynebacterium coyleae	0
Corynebacterium durum	0
Corynebacterium frankenforstense	0
Corynebacterium freneyi	0.258826661475633
Corynebacterium genitalium	0
Corynebacterium glaucum	0.0288804398067904
Corynebacterium glucuronolyticum	0
Corynebacterium jeikeium	0.0515605650915911
Corynebacterium kroppenstedtii	0.114534012909606
Corynebacterium matruchotii	0
Corynebacterium minutissimum	0.0327333128623081
Corynebacterium mucifaciens	0
Corynebacterium propinquum	0
Corynebacterium pseudodiphthericum	0
Corynebacterium resistens	0
Corynebacterium simulans	0.0356472373303748
Corynebacterium singulare	0.0412299604324047
Corynebacterium sp._1152	0
Corynebacterium striatum	0
Corynebacterium sundsvallense	0
Corynebacterium tuberculostearicum	0
Corynebacterium tuscaniense	0.427792787156548
Corynebacterium ulcerans	0.0668423018942486
Corynebacterium ureicelerivorans	0.0346476397949184
Corynebacterium variabile	0
Corynebacterium xerosis	0.119775548988309
Cronobacter sakazakii	0
Cryptobacterium curtum	0.0302312760240423
Cupriavidus metallidurans	0
Curtobacterium flaccumfaciens	0
Deinococcus aquaticus	0
Deinococcus indicus	0
Deinococcus proteolyticus	0
Delftia acidovorans	0
Dermabacter hominis	0
Dermabacter vaginalis	0.0626526691699772
Dermacoccus nishinomiyaensis	0.0479942057120299
Desulfitobacterium frappieri	0.100284966792898
Desulfobulbus propionicus	0
Desulfotomaculum guttoideum	0
Desulfovibrio alkalitolerans	0
Desulfovibrio desulfuricans	0
Desulfovibrio fairfieldensis	0
Desulfovibrio legallii	0.0340710583413472
Desulfovibrio legallis	0
Desulfovibrio piger	0
Desulfovibrio termitidis	0
Dialister invisus	0.0721390005700509
Dialister micraerophilus	0
Dialister pneumosintes	0.0584090046356098
Dialister succinatiphilus	0
Dictyoglomus thermophilum	0.0889064930533735
Dielma fastidiosa	0
Dietzia cinnamea	0.0320004344228785
Dietzia maris	0.139028791003913
Dietzia natronolimnaea	0
Dolosicoccus paucivorans	0.0337296096002896
Dolosigranulum pigrum	0
Dorea formicigenerans	0.0303075815664988
Dorea longicatena	0.199004376802774
Dorea massiliensis	0.0376926781448073
Dyadobacter beijingensis	0
Dyadobacter fermentans	0
Dysgonomonas capnocytophagoides	0.0562368994669485
Dysgonomonas gadei	0
Dysgonomonas macrotermitis	0
Dysgonomonas mossii	0
Edwardsiella tarda	0.033020285483174
Eggerthella lenta	0.0794883915053047
Eggerthella sinensis	0.680884471570512
Eggerthella timonensis	0
Eggerthia catenaformis	0
Eikenella corrodens	0
Eisenbergiella tayi	0
Elusimicrobium minutum	0.155713254655106
Empedobacter falsenii	0.079930321400165
Enorma massiliensis	0.133235911471329
Enterobacter aerogenes	0
Enterobacter asburiae	0
Enterobacter cancerogenus	0
Enterobacter cloacae	0.190285948362434
Enterobacter massiliensis	0.038926510033471
Enterococcus asini	0
Enterococcus avium	0.0859120507500081
Enterococcus caccae	0
Enterococcus casseliflavus	0
Enterococcus casseliflavus/galliarum	0
Enterococcus cecorum	0
Enterococcus devriesei	0
Enterococcus dispar	0
Enterococcus durans/hirae	0
Enterococcus faecalis	0.0872353622151743
Enterococcus faecium	0
Enterococcus gallinarum	0
Enterococcus gilvus	0
Enterococcus italicus	0
Enterococcus malodoratus	0.0369750596915564
Enterococcus mundtii	0
Enterococcus phoeniculicola	0
Enterococcus raffinosus	0
Enterococcus saccharolyticus	0
Enterorhabdus caecimuris	0.0317710601019915
Enterovibrio nigricans	0
Eremococcus coleocola	0
Erysipelatoclostridium ramosum	0.0296327339091665
Escherichia albertii	0.0567707554957674
Escherichia coli	1.60666879115147
Escherichia fergusonii	0.802285265489492
Escherichia hermannii	1.32427636610623
Ethanoligenens harbinense	0.106599011524673
Eubacterium barkeri	0
Eubacterium biforme	0
Eubacterium brachy	0
Eubacterium budayi	0.373639596062801
Eubacterium callanderi	0
Eubacterium celluloscolvens	0.163047831024194
Eubacterium cellulosolvens	0
Eubacterium contortum	0
Eubacterium coprostanoligenes	0
Eubacterium cylindroides	0
Eubacterium desmolans	0
Eubacterium dolichum	0.0556065526580198
Eubacterium eligens	0.289438686725575
Eubacterium fissicatena	0.19304577332057
Eubacterium hallii	0
Eubacterium infirmum	0
Eubacterium limosum	0
Eubacterium moniliforme	0
Eubacterium multiforme	0.0296382673635626
Eubacterium nitritogenes	0.0526363701275249
Eubacterium nodatum	0.0323060277877153
Eubacterium oxidoreducens	0.0645009721155773
Eubacterium pyruvativorans	0
Eubacterium ramulus	0.129523762308665
Eubacterium rectale	0.0673813107811407
Eubacterium ruminantium	0.0665168736522591
Eubacterium saphenum	0
Eubacterium siraeum	0.0801348479780186
Eubacterium sp	0.0517504970616599
Eubacterium sulci	0.044824722201101
Eubacterium tenue	0
Eubacterium tortuosum	0
Eubacterium tortusum	0
Eubacterium uniforme	0
Eubacterium ventriosum	0.165164436463623
Eubacterium xylanophilum	0.0482415897750674
Eubacterium yurii	0.030554139443069
Exiguobacterium aurantiacum	0.253093076072517
Facklamia hominis/miroungae	0
Facklamia ignava	0.0659043025829642
Facklamia languida	0
Facklamia tabacinasalis	0.4199690577805
Faecalibacterium prausnitzii	0.253931184130101
Faecalibacterium prausnitzii S9G3	0.352189588372725
Faecalicatena contorta	0.228032662544662
Faecalitalea cylindroides	0.0722379980152336
Fermentimonas caenicola	0.474958478995463
Ferrimonas balearica	0.0361011821214028
Fictibacillus arsenicus	0.0435094506764884
Filifactor alocis	0.055532327793496
Filifactor villosus	0
Finegoldia magna	0
Flavobacterium banpakuense	0
Flavobacterium branchiophilum	0.0470641538273329
Flavobacterium cheniae	0
Flavobacterium daejeonense	0
Flavobacterium lindanitolerans	0
Flavobacterium oncorhynchi	0
Flavobacterium sp._TISTR	0
Flavonifractor plautii	0.26393076313077
Flavonifractor sp	0.167768867404489
Flexispira rappini	0
Flintibacter butyricus	0.157819248792799
Fretibacterium fastidiosum	0
Fusicatenibacter saccharivorans	0.23729230240981
Fusobacterium equinum	0
Fusobacterium gonidiaformans	0.0718325134559312
Fusobacterium mortiferum	0
Fusobacterium naviforme	0.0609586647444935
Fusobacterium necrogenes	0
Fusobacterium necrophorum	0
Fusobacterium nucleatum	0.0384595522631335
Fusobacterium periodonticum	0
Fusobacterium russii	0
Fusobacterium ulcerans	0.0410063642470313
Fusobacterium varium	0.113342202296379
Gallibacterium anatis	0
Garciella nitratireducens	0
Gardnerella vaginalis	0
Gemella haemolysans	0.0594394291338154
Gemella morbillorum	0
Gemella sanguinis	0.0365444958999541
Gemmatirosa kalamazoonesis	0
Gemmiger formicilis	0.16536439016327
Geobacillus stearothermophilus	0
Geobacillus vulcani	0
Georgenia muralis	0
Gluconobacter oxydans	0
Gordonia bronchialis	0
Gordonia jacobaea	0.0642415044743836
Gordonia otitidis	0.0407756337256673
Gordonia rubripertincta	0.0473590353283019
Gordonia terrae	0
Gordonibacter pamelaeae	0
Gordonibacter urolithinfaciens	0
Granulicatella adiacens	0.0792935887158334
Granulicatella elegans	0
Grimontia hollisae	0.128088478899873
Haematobacter missouriensis	0
Haemophilus haemolyticus	0.358964927749268
Haemophilus influenzae	0
Haemophilus parahaemolyticus	0
Haemophilus parainfluenzae	0.0827143648703835
Haemophilus paraphrohaemolyticus	0
Haemophilus pittmaniae	0
Haemophilus quentini	0
Haemophilus sputorum	0
Hafnia alvei	0
Halobiforma nitratireducens	0.051047946401288
Halomonas salina	0
Harryflintia acetispora	0
Helicobacter bilis	0
Helicobacter canadensis	0
Helicobacter cinaedi	0.222057714958334
Helicobacter fennelliae	0
Helicobacter pametensis	0.0961025168353468
Helicobacter pullorum	0
Helicobacter pylori	0.0288685207907001
Helicobacter rodentium	0
Helicobacter winghamensis	0.0699629824761639
Herbaspirillum massiliense	0.106383817185089
Hespellia porcina	0.0335600484424274
Hespellia stercorisuis	0
Holdemanella biformis	0
Holdemania filiformis	0
Holdemania massiliensis	0
Howardella ureilytica	0.0840967102487342
Hungatella effluvii	0
Hydrobacter penzbergensis	0
Hydrogenibacillus schlegelii	0.33029116528373
Hydrogenoanaerobacterium saccharovorans	0.145717149523
Hymenobacter rigui	0.0482818124013536
Intestinibacter bartlettii	0.116871556543234
Intestinimonas butyriciproducens	0
Janibacter hoylei	0
Janibacter indicus	0.118217426175013
Janibacter limosus	0
Janibacter terrae	0.032879189710272
Johnsonella ignava	0.0510939612768081
Jonesia denitrificans	0
Kallipyga massiliensis	0
Kandleria vitulina	0.313598939360921
Kerstersia gyiorum	0
Kineothrix alysoides	0
Kingella denitrificans	0
Kingella kingae	0
Kingella oralis	0
Klebsiella aerogenes	0
Klebsiella oxytoca	0
Klebsiella pneumoniae	0.0479735433746072
Klebsiella variicola	0
Kluyvera ascorbata	0
Kluyvera intermedia	0
Kocuria halotolerans	0
Kocuria indica	0.0320226892559728
Kocuria kristinae	0
Kocuria marina	0.0863759003606719
Kocuria palustris	0
Kocuria rhizophila	0
Kocuria rosea	0
Kosakonia cowanii	0
Kurthia gibsonii	0
Kurthia massiliensis	0
Kurthia senegalensis	0
Kytococcus schroeteri	0
Kytococcus sedentarius	0
Lachnoanaerobaculum saburreum	0.0478031296153065
Lachnoanaerobaculum umeaense	0
Lachnobacterium bovis	0.167244827073004
Lachnoclostridium phytofermentans	0.129107204886729
Lachnoclostridium sp	0.0471874693257982
Lachnospira multipara	0.154162956437781
Lachnospira pectinoschiza	3.28411752042798
Lactobacillus acidophilus	0
Lactobacillus agilis	0
Lactobacillus alimentarius	0.179594235722599
Lactobacillus alvi	0
Lactobacillus amylolyticus	0
Lactobacillus amylophilus	0
Lactobacillus amylovorus	0
Lactobacillus animalis	0
Lactobacillus antri	0
Lactobacillus apinorum	0
Lactobacillus apodemi	0
Lactobacillus bifermentans	0
Lactobacillus brevis	0
Lactobacillus buchneri	0
Lactobacillus casei	0
Lactobacillus ceti	0
Lactobacillus coleohominis	0
Lactobacillus coryniformis	0.0353906044182635
Lactobacillus crispatus	0
Lactobacillus curvatus	0
Lactobacillus delbrueckii	0.030381510384434
Lactobacillus dextrinicus	0
Lactobacillus fermemtum	0
Lactobacillus fermentum	0
Lactobacillus fructivorans/homohiochii	0.095576094220227
Lactobacillus gasseri	0
Lactobacillus gastricus	0
Lactobacillus gigeriorum	0
Lactobacillus helveticus	0
Lactobacillus herbarum	0
Lactobacillus iners	0
Lactobacillus jensenii	0
Lactobacillus johnsonii	0
Lactobacillus kalixensis	0
Lactobacillus kitasatonis	0
Lactobacillus kunkeei	0
Lactobacillus malefermentans	0
Lactobacillus mindensis	0
Lactobacillus mucosae	0
Lactobacillus mudanjiangensis	0
Lactobacillus oris	0
Lactobacillus parabuchneri	0
Lactobacillus paracasei	0
Lactobacillus parafarraginis	0
Lactobacillus pentosus	0
Lactobacillus plantarum	0
Lactobacillus porcinae	0.0343689265775624
Lactobacillus rapi	0
Lactobacillus reuteri	0
Lactobacillus rhamnosus	0
Lactobacillus rogosae	0.19223856082747
Lactobacillus rossiae	0
Lactobacillus ruminis	0
Lactobacillus sakei	0
Lactobacillus salivarius	0
Lactobacillus sanfranciscensis	0.0297390579096611
Lactobacillus saniviri	0
Lactobacillus senioris	0
Lactobacillus sharpeae	0
Lactobacillus thermophilus	0
Lactobacillus ultunensis	0
Lactobacillus vaccinostercus	0
Lactobacillus vaginalis	0
Lactobacillus versmoldensis	0
Lactobacillus xiangfangensis	0.0700473176856316
Lactococcus formosensis	0
Lactococcus garvieae	0
Lactococcus lactis	0.121701634895223
Lactococcus plantarum	0
Lactococcus raffinolactis	0
Lactonifactor longoviformis	0
Laribacter hongkongensis	0.0610021527383475
Lautropia mirabilis	0.0477832644657317
Lawsonella clevelandensis	0.0570759823968286
Leifsonia aquatica/naganoensis	0
Leminorella grimontii	0
Leminorella richardii	0
Leptothrix discophora	0.277665085961116
Leptothrix mobilis	0
Leptotrichia amnionii	0
Leptotrichia buccalis	1.70674758716344
Leptotrichia goodfellowii	0
Leptotrichia hofstadii	0.13418236627962
Leptotrichia wadei	0
Leuconostoc carnosum	0
Leuconostoc citreum	0
Leuconostoc citreum/holzapfelii	0
Leuconostoc gelidum	0.0380196583086874
Leuconostoc lactis	0
Leuconostoc mesenteroides	0
Leuconostoc pseudomesenteroides/rapi/kimchii/mesenteroides	0.0922264146751027
Limnobacter thiooxidans	0.0456680769900476
Longicatena caecimuris	0
Lysinibacillus fusiformis	0
Lysinibacillus massiliensis	0
Lysinibacillus sphaericus	0
Lysobacter soli	0.0335610694315363
Mageeibacillus indolicus	0
Mannheimia granulomatis	0.0297909045926928
Marichromatium gracile	0
Marvinbryantia formatexigens	0.217368372853285
Massilia aurea	0.36950093225956
Massiliomicrobiota timonensis	0
Megamonas funiformis	0.0393297074890453
Megamonas hypermegale	0
Megamonas rupellensis	0.055267893139056
Megasphaera elsdenii	0
Megasphaera indica	0
Megasphaera micronuciformis	0
Megasphaera paucivorans	0
Megasphaera sp	0
Mesorhizobium loti	0
Methanobrevibacter smithii	0.0764430773420289
Methanobrevibacter smithii/gottschalkii	0
Methanosphaera cuniculi	0
Methanosphaera stadtmanae	0
Methylobacterium adhaesivum	0.0525732038128388
Methylobacterium jeotgali	0.307007155605073
Methylobacterium mesophilicum	0.05819520886323
Methylobacterium populi	0
Methylobacterium radiotolerans	0
Methylobacterium zatmanii	0.330907053990226
Methyloversatilis universalis	0
Microbacterium aurum	0
Microbacterium barkeri	0
Microbacterium chocolatum	0
Microbacterium foliorum	0
Microbacterium gubbeenense	0.044992695011397
Microbacterium hydrocarbonoxydans	0
Microbacterium lacticum	0.0354976028295238
Microbacterium luteolum	1.41021704376773
Microbacterium oleivorans	1.13802686957204
Microbacterium paraoxydans	0.13619160798238
Microbacterium phyllosphaerae	0.0298864630048846
Microbacterium schleiferi	0
Micrococcus luteus	0
Micrococcus lylae	0
Micromonospora aurantiaca	0
Micromonospora krabiensis	0
Microvirga massiliensis	0
Microvirgula aerodenitrificans	0
Mitsuokella jalaludinii	0
Mitsuokella multacida	0
Mobiluncus curtisii	0.0517393195000474
Moellerella wisconsensis	0.132647329464343
Mogibacterium diversum	0
Mogibacterium neglectum	0
Mogibacterium pumilum	0
Mogibacterium timidum	0
Mogibacterium vescum	0
Monoglobus pectinilyticus	0
Moraxella atlantae	0
Moraxella catarrhalis	0.0719523461222861
Moraxella caviae	0
Moraxella lacunata	0.109062694006625
Moraxella nonliquefaciens	0
Moraxella osloensis	0
Morganella morganii	0
Moryella indoligenes	0
Murdochiella asaccharolytica	0.0452495084944642
Muribaculum intestinale	0
Murimonas intestini	0.0757249274452892
Mycobacterium abscessus	0.139272069468982
Mycobacterium avium	0
Mycobacterium florentinum	0.0852348903517288
Mycobacterium fortuitum	0.0691833824741985
Mycobacterium iranicum	0.0470927389031037
Mycobacterium mucogenicum	0.0592564587124996
Mycoplasma hominis	0
Mycoplasma pneumoniae	0
Negativicoccus succinicivorans	0.0790634674396298
Neisseria bacilliformis	0
Neisseria cinerea	0
Neisseria elongata	0.0392827428237454
Neisseria flava	0
Neisseria flavescens/perflava	0
Neisseria gonorrhoeae	0.0295950435766031
Neisseria macacae	0.0463132404044048
Neisseria meningitidis	0
Neisseria mucosa	0.506346041634841
Neisseria sicca	0
Neisseria subflava	0
Nevskia ramosa	0
Nitriliruptor alkaliphilus	0
Oceanobacillus caeni	0
Oceanobacillus massiliensis	0
Ochrobactrum anthropi	0
Ochrobactrum intermedium	0.0301367382350267
Ochrobactrum pituitosum	0
Odoribacter laneus	0
Odoribacter splanchnicus	0.0667007960138111
Oligella urethralis	0.133979048924726
Olsenella profusa	0
Olsenella scatoligenes	0.0313115528372939
Olsenella uli	0.0309982047884379
Olsenella umbonata	0.0447695073705121
Orenia metallireducens	0
Oribacterium parvum	0
Oribacterium sinus	0.391171852826828
Ornithobacterium rhinotracheale	0
Oscillibacter ruminantium	0
Oscillibacter sp	0.137561112393672
Oscillibacter valericigenes	0.414213204715128
Oxalobacter formigenes	0.0287098530339167
Paenibacillus alvei	0.0590864741840948
Paenibacillus antibioticophila	0.0366255015899348
Paenibacillus barcinonensis	0.0313751982323404
Paenibacillus barengoltzii	0
Paenibacillus daejeonensis	0
Paenibacillus durus	0
Paenibacillus glucanolyticus	0
Paenibacillus graminis	0
Paenibacillus illinoisensis	0.0334022540228314
Paenibacillus kribbensis	0
Paenibacillus lactis	0.163942650847675
Paenibacillus lautus	0
Paenibacillus provencensis	0
Paenibacillus pueri	0
Paenibacillus rhizosphaerae	0
Paenibacillus riograndensis	0.152640306269322
Paenibacillus sabinae/forsythiae	0
Paenibacillus senegalensis	0.136772351679802
Paenibacillus thiaminolyticus	0
Paenibacillus timonensis	0
Pantoea agglomerans	0.464332936687824
Pantoea conspicua	0
Papillibacter cinnamivorans	0
Parabacteroides distasonis	0.628144570416798
Parabacteroides goldsteinii	1.18723966637971
Parabacteroides gordonii	0
Parabacteroides johnsonii	0
Parabacteroides merdae	0.0455896868667398
Paracoccus carotinifaciens	0
Paracoccus marinus	0
Paracoccus sanguinis	0.049225069706459
Paracoccus yeei	0
Paraeggerthella hongkongensis	0.154257302608712
Paraprevotella clara	0
Paraprevotella xylaniphila	0
Parascardovia denticolens	0.0321018936049919
Parasporobacterium paucivorans	0.17428008083512
Parasutterella excrementihominis	0.0911956756351592
Parasutterella secunda	0.0850149928066475
Parvimonas micra	0.150056197525939
Pediococcus acidilactici	0.0652027942820458
Pediococcus damnosus	0
Pediococcus pentosaceus	0.087319321538677
Pedobacter daejeonensis	0
Pedomicrobium ferrugineum	0
Pelomonas saccharophila	0.187497388029781
Peptoclostridium difficile	0
Peptococcus niger	0
Peptococcus sp.	0
Peptoniphilus asaccharolyticus	0
Peptoniphilus coxii	0
Peptoniphilus duerdenii	0
Peptoniphilus grossensis	0
Peptoniphilus harei	0
Peptoniphilus indolicus	0
Peptoniphilus lacrimalis	0
Peptoniphilus senegalensis	0.0289056634107461
Peptoniphilus timonensis	0
Peptostreptococcus anaerobius	0.039584073654339
Peptostreptococcus russellii	0
Peptostreptococcus stomatis	0.062400741160468
Phascolarctobacterium faecium	0.603286269250338
Phascolarctobacterium succinatutens	0.155780503351404
Phenylobacterium haematophilum	0.0412943811603647
Phyllobacterium myrsinacearum	0
Planococcus rifietoensis	0
Planomicrobium chinense	0
Planomonospora sphaerica	0.0982686840441131
Plesiomonas shigelloides	0
Porphyromonas asaccharolytica	0
Porphyromonas catoniae	0.0409570727137228
Porphyromonas endodontalis	0.0327759918991837
Porphyromonas gingivalis	0
Porphyromonas somerae	0.0788357860659364
Porphyromonas uenonis	0.108344306291624
Prevotella albensis	0
Prevotella amnii	0.0458643358238629
Prevotella amniotica	0
Prevotella aurantiaca	0.0295331349795727
Prevotella baroniae	0
Prevotella bergensis	0
Prevotella bivia	0
Prevotella brevis	0.0955679675128676
Prevotella bryantii	0
Prevotella buccae	0
Prevotella buccalis	0
Prevotella conceptionensis	0.0963964531055541
Prevotella copri	1.58529284821137
Prevotella corporis	0.0334464793865394
Prevotella dentalis	0
Prevotella dentasini	0
Prevotella denticola	0.0300433052097785
Prevotella disiens	0
Prevotella enoeca	0
Prevotella falsenii	0
Prevotella fusca	0
Prevotella histicola	0.130701122355038
Prevotella intermedia	0
Prevotella loescheii	0
Prevotella maculosa	0
Prevotella marshii	0
Prevotella melaninogenica	0
Prevotella micans	0
Prevotella multidaccharivorax	0
Prevotella multiformis	0
Prevotella multisaccharivorax	0.0361725717762088
Prevotella nanceiensis	0
Prevotella nigrescens	0
Prevotella oralis	0.0381706793315932
Prevotella oris	0
Prevotella oryzae	0
Prevotella oulorum	0
Prevotella pallens	0
Prevotella paludivivens	0.0561341306402842
Prevotella pleuritidis	0
Prevotella ruminicola	0.344420128204475
Prevotella saccharolytica	0.0660815809718829
Prevotella salivae	0
Prevotella scopos/jejuni	0
Prevotella shahii	0
Prevotella stercorea	0.0341001291067959
Prevotella timonensis	0.0569193607513941
Prevotella veroralis	0
Promicromonospora flava	0.104691804500574
Propionibacterium acidifaciens	0.585651064909451
Propionibacterium acidipropionici	0.189095937777797
Propionibacterium acnes	0
Propionibacterium australiense	0
Propionibacterium avidum	0
Propionibacterium cyclohexanicum	0
Propionibacterium damnosum	0.250464682925272
Propionibacterium freudenreichii	0
Propionibacterium granulosum	0
Propionibacterium jensenii	0
Propionibacterium microaerophilum	0.0556710604095174
Propionibacterium namnetense	0
Propionibacterium propionicum	0
Propionibacterium thoenii	0.110595299153059
Propionicimonas paludicola	0
Propionimicrobium lymphophilum	0.250751361616048
Propionivibrio dicarboxylicus	0
Prosthecobacter fluviatilis	0
Proteus mirabilis	0
Proteus penneri	0.0648123956105005
Proteus vulgaris	0
Providencia alcalifaciens	0
Providencia rettgeri	0
Providencia rustigianii	0
Providencia stuartii	0
Pseudoclavibacter massiliense	0
Pseudoclavibacter sp._Timone	0
Pseudoflavonifractor capillosus	0.159790989698891
Pseudomonas aeruginosa	0
Pseudomonas alcaliphila	0
Pseudomonas fluorescens	0
Pseudomonas fragi	0
Pseudomonas fragi/thivervalensis/deceptionensis	0
Pseudomonas monteilii	1.47173085016508
Pseudomonas nitroreducens	0
Pseudomonas oleovorans	0
Pseudomonas putida	0
Pseudomonas stutzeri	0
Pseudopropionibacterium propionicum	0
Pseudoramibacter alactolyticus	0
Pseudothermotoga thermarum	0
Pseudoxanthomonas mexicana	0
Psychrobacter arenosus	0
Pyramidobacter piscolens	0
Ralstonia insidiosa	0.0689965795935212
Ralstonia mannitolilytica	0.0354572797153636
Ralstonia solanacearum	0
Raoultella ornithinolytica	0
Raoultella planticola	0.184835213818227
Rheinheimera perlucida	0
Rheinheimera texasensis	0
Rhizobium pusense	0
Rhodanobacter ginsenosidimutans	0.572957870902001
Rhodobacter sphaeroides	0
Rhodococcus equi	0
Rhodococcus erythropolis	0
Rhodococcus rhodochrous	0
Riemerella anatipestifer	0
Riemerella columbina	0
Robinsoniella peoriensis	0
Romboutsia lituseburensis	0.0439775238084955
Roseburia faecis	1.96884149728879
Roseburia hominis	0.0445154216039347
Roseburia intestinalis	0.0495475710233834
Roseburia inulinivorans	0.151265077027572
Roseburia sp	0.19349801114957
Roseomonas mucosa	0.0390275414210047
Rothia aeria	0
Rothia dentocariosa	0
Rothia mucilaginosa	0
Rubinisphaera brasiliensis	0
Rudanella lutea	0.09732106550331
Ruminococcus albus	0
Ruminococcus bromii	0.39041230813379
Ruminococcus callidus	0
Ruminococcus champanellensis	0.0614918969075775
Ruminococcus faecis	0.154941259582159
Ruminococcus flavefaciens	0.0328451113031224
Ruminococcus gauvreauii	0.0750861606885294
Ruminococcus gnavus	0.443203468519864
Ruminococcus lactaris	0
Ruminococcus sp	0.209849596056408
Ruminococcus sp. Marseille-P2780	0.0373403099143707
Ruminococcus sp. Marseille-P650	0
Ruminococcus torques	0.186297201631409
Ruthenibacterium lactatiformans	0.0484050755520976
Salmonella enterica	1.50009103150193
Sarcina maxima	0
Sarcina ventriculi	0.131012757839743
Scardovia inopinata	0.0491433240644185
Scardovia wiggsiae	0.105598479969059
Schlesneria paludicola	0
Schwartzia sp.	0
Schwartzia succinivorans	0.0485157511889576
Selenomonas artemidis	0
Selenomonas infelix	0
Selenomonas noxia	0.0450065428089679
Selenomonas ruminantium	0
Selenomonas sputigena	0
Sellimonas intestinalis	0.134202206917981
Senegalemassilia anaerobia	0.0601167960537894
Senegalimassilia anaerobia	0.0482369502217777
Serratia ficaria	0
Serratia fonticola	0.268612549531297
Serratia liquefaciens	0.030061914536143
Serratia marcescens	0
Shigella dysenteriae	0
Shuttleworthia satelles	0.0736380472679341
Silanimonas lenta	0
Simonsiella muelleri	0.233079514310837
Skermanella aerolata	0.287572377754475
Slackia equolifaciens	0
Slackia exigua	0.137818406628109
Slackia faecicanis	0.0375340864304586
Slackia isoflavoniconvertens	0
Slackia piriformis	0.0526237394731623
Snodgrassella alvi	0
Soleaferrea massiliensis	0
Solobacterium moorei	0
Sphingobacterium faecium	0
Sphingobacterium multivorum	0.15843904730986
Sphingobacterium spiritivorum	0
Sphingobium hydrophobicum	0
Sphingobium yanoikuyae	0.102637504354091
Sphingomonas adhaesiva	0
Sphingomonas ginsenosidimutans	0
Sphingomonas hankookensis	0.0645410896180154
Sphingomonas panni	0.0318371491586704
Sphingomonas paucimobilis	0
Sphingomonas pseudosanguinis	1.15939458178955
Spirosoma linguale	0
Sporanaerobacter acetigenes	0
Sporolactobacillus nakayamae	0.0655122868275393
Sporosarcina koreensis	0
Staphylococcus arlettae	0
Staphylococcus aureus	0
Staphylococcus auricularis	0.029540890867928
Staphylococcus capitis	0.132890101947178
Staphylococcus cohnii	0.076090824619591
Staphylococcus condimenti	0
Staphylococcus epidermidis	0.0757295786488479
Staphylococcus epidermidis/muscae	0
Staphylococcus equorum/edaphicus/saprophyticus	0
Staphylococcus haemolyticus	0.0356551273209122
Staphylococcus hominis	0
Staphylococcus intermedius	0.238177522729953
Staphylococcus kloosii	0
Staphylococcus lentus	0.0703714105891143
Staphylococcus lugdunensis	0.0540138267333859
Staphylococcus nepalensis	0
Staphylococcus pasteuri	0
Staphylococcus pettenkoferi	0
Staphylococcus saccharolyticus	0.0313793516922082
Staphylococcus saprophyticus	0
Staphylococcus schleiferi	0
Staphylococcus sciuri	0
Staphylococcus simulans	0.0954931322678112
Staphylococcus succinus	0
Staphylococcus vitulinus	0
Staphylococcus warneri	0
Staphylococcus xylosus	0
Stenotrophomonas daejeonensis	0
Stenotrophomonas maltophilia	0.143461592053684
Stenotrophomonas rhizophila	0.0404561244402393
Stomatobaculum longum	0
Stoquefichus massiliensis	0
Streptobacillus moniliformis	0
Streptococcus agalactiae	0
Streptococcus alactolyticus	0
Streptococcus anginosus	0
Streptococcus australis	0
Streptococcus caballi	0
Streptococcus cameli	0
Streptococcus canis	0
Streptococcus caprae	0
Streptococcus castoreus	0.0416631549414702
Streptococcus constellatus	0
Streptococcus criceti	0
Streptococcus cristatus	0
Streptococcus dentasini	0
Streptococcus dentirousetti	0
Streptococcus devriesei	0
Streptococcus didelphis	0
Streptococcus downei	0
Streptococcus dysgalactiae	0
Streptococcus equi	0.0449170963298689
Streptococcus equinus	0
Streptococcus equinus/lutetiensis/infantarius	0
Streptococcus fryi	0.0374117034962633
Streptococcus gallolyticus	0
Streptococcus gordonii	0.0410648945351004
Streptococcus gordonii/mutans	0
Streptococcus henryi	0.0304625534021723
Streptococcus hongkongensis	0
Streptococcus hyovaginalis	0
Streptococcus ictaluri	0
Streptococcus infantarius	0
Streptococcus infantis	1.73911284234961
Streptococcus iniae	0
Streptococcus intermedius/uberis	0.065917476645757
Streptococcus lactarius	0
Streptococcus lutetiensis	0.0442275002274328
Streptococcus macedonicus	0
Streptococcus marimammalium	0
Streptococcus massiliensis	0
Streptococcus merionis	0
Streptococcus minor	0
Streptococcus mitis	0
Streptococcus mitis/pneumoniae/pseudoneumoniae	0
Streptococcus moroccensis	0
Streptococcus mutans	0
Streptococcus oralis	0
Streptococcus oricebi	0
Streptococcus orisasini	0
Streptococcus ovis	0
Streptococcus parasaguinis	0
Streptococcus parasanguinis	0
Streptococcus parauberis	0
Streptococcus pasteurianus	0
Streptococcus peroris	0
Streptococcus pharyngis	0
Streptococcus pleomorphus	0
Streptococcus plurextorum	0.0363555952688502
Streptococcus pneumoniae	0
Streptococcus porci	0
Streptococcus porcinus	0
Streptococcus porcorum	0
Streptococcus pyogenes	0
Streptococcus pyogensis	0
Streptococcus ratti/ursoris	0
Streptococcus rubneri	0
Streptococcus rupicaprae	0
Streptococcus salivarius	0
Streptococcus saliviloxodontae	0
Streptococcus sanguinis	0
Streptococcus sanguinis/vestibularis	0
Streptococcus sinensis	0
Streptococcus sobrinus	0.0325566324030304
Streptococcus suis	0
Streptococcus tangierensis	0
Streptococcus thermophilus	0.0331980719092816
Streptococcus thoraltensis	0
Streptococcus uberis	0
Streptococcus vestibularis	0
Streptococcus viridans	0.0953876731942379
Streptomyces misionensis	0
Streptomyces thermoviolaceus	0
Streptomyces thermovulgaris	0
Subdoligranulum variabile	0.0796698125103204
Succinatimonas hippei	0
Succiniclasticum ruminis	0.147275970390013
Succinivibrio dextrinosolvens	0.487732217712667
Sulfurimonas autotrophica	0
Sutterella parvirubra	0
Sutterella stercoricanis	0
Sutterella wadsworthensis	0.358356000704647
Symbiobacterium thermophilum	0
Tannerella forsythia	0
Tatumella ptyseos	0.044267452412419
Tetragenococcus solitarius	0.0334090022355238
Tetrasphaera australiensis	0
Thiomicrospira cyclica	0.0709772385418036
Timonella senegalensis	0
Tissierella praeacuta	0
Trabulsiella guamensis	0.0676816530832685
Treponema berlinense	0
Treponema denticola	0
Treponema lecithinolyticum	0
Treponema maltophilum	0
Treponema medium	0
Treponema porcinum	0
Treponema socranskii	0.035978492992481
Treponema succinifaciens	0
Treponema vincentii	0
Tropheryma whipplei	0
Trueperella bernardiae	0
Trueperella pyogenes	0
Tumebacillus permanentifrigoris	0
Turicella otitidis	0
Turicibacter sanguinis	0
Turicimonas muris	0
Tyzzerella nexilis	0.0794217498758868
Ureaplasma parvum	0
Ureaplasma urealyticum	0
Ureibacillus suwonensis	0
Ureibacillus thermosphaericus	0
Vagococcus penaei	0
Vagococcus teuberi	0
Varibaculum cambriense	0.117216803593819
Variovorax boronicumulans	0
Veillonella atypica	0
Veillonella dispar	0.0896979606375728
Veillonella parvula	0.129764729080508
Veillonella ratti	0
Veillonella rogosae	0.0522139381519685
Veillonella tobetsuensis	0.0839774332220232
Vibrio cholerae	0.0642715998935634
Vibrio cincinnatiensis	0
Vibrio fluvialis	0
Vibrio furnissii	0
Vibrio mimicus	0
Vibrio parahaemolyticus	0
Victivallis vadensis	0.0442677833004095
Virgibacillus proomii	0
Weeksella virosa	0
Weissella cibaria	0
Weissella confusa	1.10922094982535
Weissella paramesenteroides	0
Yersinia aleksiciae	0
Yersinia bercovieri	0
Yersinia enterocolitica	0
Yersinia frederiksenii	0.0562921245203496
Yersinia kristensenii	0
Yersinia pseudotuberculosis	0
Yersinia rohdei	0
Yokenella regensburgei	0.126628333605478
Yonghaparkia alkaliphila	0
Kingdom Information: (%)
Archaea	0.127491023743317
Bacteria	99.8725089762568
Phylum Information: (%)
Actinobacteria	13.5229201829895
Bacteroidetes	14.6609476626813
Deinococcus-Thermus	0
Dictyoglomi	0.0889064930533735
Elusimicrobia	0.155713254655106
Epsilonbacteraeota	1.06790688702842
Euryarchaeota	0.127491023743317
Firmicutes	43.4379421124635
Fusobacteria	2.22206157824353
Gemmatimonadetes	0
Halanaerobiaeota	0
Lentisphaerae	0.0442677833004095
Other	2.68172725946294
Planctomycetes	0
Proteobacteria	21.496105520032
Spirochaetes	0.109129704354716
Synergistetes	0.128941434691009
Tenericutes	0.128395644053461
Thermotogae	0
Verrucomicrobia	0.127543459247436
Class Information: (%)
Actinobacteria	9.61355121781144
Actinobacteridae	1.65906193787209
Alphaproteobacteria	4.55331848450419
Bacilli	10.272493318643
Bacteroides	0.198848337950853
Bacteroidetes	0
Bacteroidia	14.4620993247305
Betaproteobacteria	0
Brachyspirae	0.0731512113622354
Campylobacteria	1.06790688702842
Chlorobia	0
Clostridia	29.2673153129331
Coriobacteriia	2.25030702730601
Deinococci	0
Deltaproteobacteria	0.0638742570912541
Dictyoglomia	0.0889064930533735
Elusimicrobia	0.155713254655106
Epsilonproteobacteria	0
Erysipelotrichia	2.0591427272539
Flavobacteria	0
Fusobacteria	0.0384595522631335
Fusobacteriia	2.18360202598039
Gammaproteobacteria	16.8789127784366
Gemmatimonadetes	0
Halanaerobiia	0
Halobacteria	0.051047946401288
Lentisphaeria	0.0442677833004095
Methanobacteria	0.0764430773420289
Mollicutes	0.128395644053461
Negativicutes	1.83899075363342
Nitriliruptoria	0
Other	2.68172725946294
Planctomycetacia	0
Spirochaetes	0.035978492992481
Spirochaetia	0
Synergistia	0.128941434691009
Thermotogae	0
Verrucomicrobiae	0.127543459247436
Order Information: (%)
Acetobacterales	0.0390275414210047
Actinomycetales	1.38889745601288
Aeromonadales	0.697871388281038
Alteromonadales	0.033404014653984
Azospirillales	0.287572377754475
Bacillales	5.0967120743033
Bacteroidales	12.5076779678694
Betaproteobacteriales	2.95496624362838
Bifidobacteriales	2.36933840732651
Brachyspirales	0.0731512113622354
Campylobacterales	1.06790688702842
Cardiobacteriales	0.159209965202369
Caulobacterales	0.709192121485731
Chitinophagales	1.53981692851522
Chlorobiales	0
Chromatiales	0
Clostridiale	0.214798328085853
Clostridiales	29.0525169848473
Coriobacteriales	2.25030702730601
Corynebacteriales	1.63305269098077
Cytophagales	0.145602877904664
Deinococcales	0
Desulfobacterales	0
Desulfovibrionales	0.0638742570912541
Dictyoglomales	0.0889064930533735
Elusimicrobiales	0.155713254655106
Enterobacteriales	6.37671509654044
Erysipelotrichales	2.0591427272539
Flavobacteriales	0.30941084108218
Fusobacterales	0.0384595522631335
Fusobacteriales	2.18360202598039
Fusobacteriales: Leptotrichiacea	0
Gemmatimonadales	0
Halanaerobiales	0
Halobacteriales	0.051047946401288
Lactobacillales	5.17578124433974
Methanobacteriales	0.0764430773420289
Micrococcales	4.91079751540926
Micromonosporales	0
Mycoplasmatales	0.128395644053461
Neisseriales	0
Nitriliruptorales	0
Oceanospirillales	0.109136784869693
Opitutales	0
Other	2.68172725946294
Pasteurellales	1.21039107384654
Planctomycetales	0
Propionibacteriales	0.872258401909989
Pseudomonadales	2.50519148921259
Rhizobiales	2.07714928128059
Rhodobacterales	0.0819668376420612
Salinisphaerales	0
Selenomonadales	1.83899075363342
Sphingobacteriales	0.15843904730986
Sphingomonadales	1.35841032492033
Spirochaetales	0.035978492992481
Streptomycetales	0
Streptosporangiales	0.0982686840441131
Synergistales	0.128941434691009
Thermotogales	0
Thiomicrospirales	0.0709772385418036
Verrucomicrobiales	0.127543459247436
Vibrionales	1.89452200221271
Victivallales	0.0442677833004095
Xanthomonadales	0.866527481447052
Family Information: (%)
Acetobacteraceae	0.0390275414210047
Acidaminococcaceae	0.996306938289525
Actinomycetaceae	0.493331059366005
Aerococcaceae	0.568462028904264
Aeromonadaceae	0.0899912372153442
Akkermansiaceae	0.127543459247436
Alicyclobacillaceae	0
Alteromonadaceae	0
Aquaspirillaceae	0
Arcobacteraceae	0.0938392211261672
Atopobiaceae	0.34930939988752
Azospirillaceae	0.287572377754475
Bacillaceae	3.49101492839074
Bacteroidaceae	5.15817654532678
Barnesiellaceae	0.0918970307226551
Beijerinckiaceae	0.748682622271368
Bifidobacteriaceae	2.36933840732651
Blautia	0
Bogoriellaceae	0
Brachyspiraceae	0.0731512113622354
Brevibacteriaceae	1.34661854239731
Burkholderiaceae	1.99327066408676
Caldicoprobacteraceae	0
Campylobacteraceae	0.557075930841705
Cardiobacteriaceae	0.159209965202369
Carnobacteriaceae	0.144864520942567
Caulobacteraceae	0.709192121485731
Cellulomonadaceae	0
Chitinibacteraceae	0.0610021527383475
Chitinophagaceae	1.53981692851522
Chlorobiaceae	0
Christensenellaceae	0.0303771780071575
Chromatiaceae	0
Clostridiaceae	3.05995064907182
Clostridiaceae 1	5.18714829561609
Clostridiaceae 2	0.0710999432016663
Clostridiales	0.214798328085853
Coriobacteriaceae	0.595414539204012
Corynebacteriaceae	1.15006363848117
Corynebacterineae	0.208455451943181
Deinococcaceae	0
Dermabacteraceae	0.182428218158287
Dermacoccaceae	0.0479942057120299
Desulfobulbaceae	0
Desulfovibrionaceae	0.0638742570912541
Dictyoglomaceae	0.0889064930533735
Dietziaceae	0.139028791003913
Dysgonomonadaceae	0.531195378462412
Eggerthellaceae	1.30558308821448
Elusimicrobiaceae	0.155713254655106
Enterbacteriaceae	1.32427636610623
Enterobacteriaceae	5.05243873043421
Enterococcaceae	0.201004180770754
Erysipelotrichaceae	2.0591427272539
Eubacteriaceae	0
Family XI	0.322869290161235
Family XIII	0.0771307499888163
Family XVIII	0
Flavobacteriaceae	0.192897118795957
Fusobacteriaceae	0.381131624800464
Gemmatimonadaceae	0
Halobacteroidaceae	0
Haloferacaceae	0.051047946401288
Halomonadaceae	0.109136784869693
Helicobacteraceae	0.416991735060545
Hymenobacteraceae	0.0482818124013536
Hyphomicrobiaceae	0
Intrasporangiaceae	0.151096615885285
Jonesiaceae	0
Lachnospiraceae	16.4790350999617
Lactobacillaceae	0.540305829391596
Leptotrichia	0
Leptotrichiaceae	1.84092995344306
Leuconostocaceae	1.32678634434782
Listeriaceae	0
Marinifilaceae	0.0667007960138111
Methanobacteriaceae	0.0764430773420289
Microbacteriaceae	2.97040964533881
Micrococcaceae	0.212250287917542
Micrococcineae	0.0812839644380495
Micromonosporaceae	0
Moraxellaceae	0.603979368974146
Muribaculaceae	0
Mycobacteriaceae	0.191584087967332
Mycoplasmataceae	0.128395644053461
Neisseriaceae	0.900693426803267
Nitriliruptoraceae	0
Nocardiaceae	0.152376173528353
Nocardioidaceae	0.0358559753844905
Opitutaceae	0
Other	2.68172725946294
Paenibacillaceae	0.88782782949149
Pasteurellaceae	1.21039107384654
Peptococcaceae	0
Peptostreptococcaceae	0.293388034609606
Planococcaceae	0
Porphyromonadaceae	0.260913156970467
Prevotellaceae	4.24230229422894
Promicromonosporaceae	0
Propionibacteriaceae	0.836402426525499
Propionibacterineae	0.605826980265645
Pseudomonadaceae	1.90121212023844
Psychromonadaceae	0.033404014653984
Rhizobiaceae	1.22484617611235
Rhodanobacteraceae	0.572957870902001
Rhodobacteraceae	0.0819668376420612
Rhodocyclaceae	0
Rikenellaceae	0.295518842481112
Rubinisphaeraceae	0
Ruminococcaceae	3.6275016692629
Schlesneriaceae	0
Solimonadaceae	0
Sphingobacteriaceae	0.15843904730986
Sphingomonadaceae	1.35841032492033
Spirochaetaceae	0.035978492992481
Spirosomaceae	0.09732106550331
Sporolactobacillaceae	0.0655122868275393
Staphylococcaceae	0.556373104559768
Streptococcacaeae	0
Streptococcaceae	2.39435833998273
Streptomycetaceae	0
Streptomycineae	0
Streptosporangiaceae	0.0982686840441131
Succinivibrionaceae	0.607880151065694
Synergistaceae	0.128941434691009
Tannerellaceae	1.86097392366325
Thermomonosporaceae	0
Thermotogaceae	0
Thiomicrospiraceae	0.0709772385418036
Thiovulaceae	0
Veillonellaceae	0.842683815343899
Verrucomicrobiaceae	0
Vibrionaceae	1.89452200221271
Victivallaceae	0.0442677833004095
Weeksellaceae	0.116513722286223
Xanthobacteraceae	0.103620482896869
Xanthomonadaceae	0.293569610545051
Genus Information: (%)
Acetanaerobacterium	0.409097054820192
Acetivibrio	0
Acetobacter	0
Acetobacterium	0
Achromobacter	0
Acidaminococcus	0.08996419529777
Acidovorax	0
Acinetobacter	0.422964328845234
Actinobacillus	0.243929904612477
Actinobaculum	0
Actinomadura	0
Actinomyces	0.324374936272139
Adlercreutzia	0.0469155223030938
Aerococcus	0.0488590589405107
Aeromicrobium	0.0358559753844905
Aeromonas	0.0899912372153442
Afipia	0
Agathobacter	0.0673813107811407
Aggregatibacter	0.0421849393151506
Agrobacterium	0.509245294609979
Agrococcus	0.142864050308545
Akkermansia	0.127543459247436
Alcaligenes	0
Algoriella	0
Aliagarivorans	0.033404014653984
Alistipes	0.295518842481112
Allisonella	0.0307015157837952
Alloiococcus	0
Alloprevotella	1.56345806686172
Allorhizobium-Neorhizobium-Pararhizobium-Rhizobium	0.715600881502373
Alloscardovia	0
Alysiella	0.046076844052836
Amaricoccus	0.0327417679356021
Anaerobiospirillum	0.120147933353028
Anaerococcus	0
Anaerofilum	0.0561988893499801
Anaerofustis	0
Anaeroglobus	0.0299611735403339
Anaerospora	0
Anaerosporobacter	0
Anaerostipes	0.0693004219777946
Anaerovorax	0
Ancylobacter	0.0706350370157681
Aneurinibacillus	0
Anoxynatronum	0.0710999432016663
Aquabacterium	0.0293559898092076
Arcanobacterium	0
Arcobacter	0.0938392211261672
Arthrobacter	0.175135662738946
Asaccharobacter	0.0540588315690909
Atopobium	0.242230134891277
Atopostipes	0.065570932226734
Aureimonas	0
Bacillus	3.11721431243052
Bacteroides	5.15817654532678
Barnesiella	0.0918970307226551
Bartonella	0
Bavariicoccus	0.0447080680936656
Bergeyella	0
Bifidobacterium	2.18249470968804
Blautia	0.802298809759779
Bordetella	0
Brachybacterium	0.119775548988309
Brachymonas	0
Brachyspira	0.0731512113622354
Bradyrhizobium	0.0329854458811009
Brevibacillus	0.273983092665489
Brevibacterium	1.34661854239731
Brevundimonas	0.379760613164154
Brochothrix	0
Buchnera	0.143093390360469
Bulleidia	0
Burkholderia-Caballeronia-Paraburkholderia	0
Butyricicoccus	0.0539540077554241
Butyricimonas	0
Butyrivibrio	0.0749456525928932
Caldicoprobacter	0
Campylobacter	0.557075930841705
Capnocytophaga	0.145832964968624
Cardiobacterium	0.159209965202369
Castellaniella	0
Catabacter	0.0303771780071575
Catenibacterium	1.55466866241068
Catonella	0
Caulobacter	0.288137127161213
Cellulomonas	0
Cellulosilyticum	0.17182927105793
Cellulosimicrobium	0
Centipeda	0
Cephaloticoccus	0
Cetobacterium	0
Chitinibacter	0.0610021527383475
Chlorobium	0
Christensenella	0
Chryseobacterium	0.0365834008860583
Citrobacter	0.0676255151542683
Cloacibacillus	0.128941434691009
Clostridium	3.05995064907182
Clostridium sensu stricto	0
Clostridium sensu stricto 1	2.39858851345679
Clostridium sensu stricto 10	0
Clostridium sensu stricto 11	0.0972709205685673
Clostridium sensu stricto 12	0.125881019176379
Clostridium sensu stricto 13	0.10684963970543
Clostridium sensu stricto 14	0
Clostridium sensu stricto 15	0.0296603071147837
Clostridium sensu stricto 16	0.0300102062760602
Clostridium sensu stricto 17	0
Clostridium sensu stricto 18	0
Clostridium sensu stricto 19	1.72962761661332
Clostridium sensu stricto 2	0
Clostridium sensu stricto 3	0.268853899043193
Clostridium sensu stricto 4	0
Clostridium sensu stricto 5	0
Clostridium sensu stricto 7	0.0284206975170918
Clostridium sensu stricto 8	0.240972718304727
Cnuella	1.53981692851522
Collinsella	0.430391418381789
Comamonas	0
Coprobacillus	0
Coprobacter	0
Coprococcus 1	0
Coprococcus 2	0.162537203629821
Coprococcus 3	0.110303200944372
Coriobacterium	0.165023120822223
Corynebacterium	0.0668423018942486
Corynebacterium 1	1.02614535419009
Cronobacter	0
Cryobacterium	0.0327333128623081
Cryptobacterium	0.0302312760240423
Cupriavidus	0
Curvibacter	0
Cutibacterium	0
Dechlorobacter	0
Deinococcus	0
Delftia	0
Dermabacter	0.0626526691699772
Dermacoccus	0.0479942057120299
Desulfobulbus	0
Desulfovibrio	0.0638742570912541
Dialister	0.130548005205661
Dictyoglomus	0.0889064930533735
Dielma	0
Dietzia	0.139028791003913
Dolosicoccus	0.0337296096002896
Dolosigranulum	0
Dorea	0.0303075815664988
Dyadobacter	0
Dysgonomonas	0.0562368994669485
Eggerthella	0.760372863075817
Eggerthia	0
Eikenella	0
Eisenbergiella	0
Elusimicrobium	0.155713254655106
Empedobacter	0.079930321400165
Enorma	0
Enterobacter	1.00674574184152
Enterococcus	0.0369750596915564
Enterorhabdus	0.0317710601019915
Enterovibrio	0
Eremococcus	0
Erwinia	0
Erysipelatoclostridium	0.0296327339091665
Escherichia	1.32427636610623
Escherichia-Shigella	0.85905602098526
Ethanoligenens	0.106599011524673
Eubacterium	0.214798328085853
Ezakiella	0
Facklamia	0.485873360363464
Faecalitalea	0.127844550673253
Fastidiosipila	0
Fictibacillus	0.0435094506764884
Filifactor	0
Finegoldia	0
Flavobacterium	0.0470641538273329
Flavonifractor	0.26393076313077
Franconibacter	0
Fretibacterium	0
Fusicatenibacter	0.23729230240981
Fusobacterium	0.381131624800464
Gallibacterium	0
Garciella	0
Gardnerella	0
Gemella	0.0959839250337696
Gemmatirosa	0
Geobacillus	0
Geomicrobium	0
Georgenia	0
Gluconobacter	0
Gordonia	0.105017138200051
Gordonibacter	0
Granulicatella	0.0792935887158334
Grimontia	0.128088478899873
Haematobacter	0
Haemophilus	0.894485325326222
Hafnia-Obesumbacterium	0
Halodesulfovibrio	0
Halomonas	0.109136784869693
Halopiger	0.051047946401288
Harryflintia	0
Helicobacter	0.416991735060545
Hespellia	0.0335600484424274
Hodemania	0
Holdemanella	0
Holdemania	0
Howardella	0.0840967102487342
Hungatella	0
Hydrobacter	0
Hydrogenibacillus	0.33029116528373
Hydrogenoanaerobacterium	0.145717149523
Hymenobacter	0.0482818124013536
Intestinibacter	0.116871556543234
Intestinimonas	0
Isoptericola	0
Janibacter	0.151096615885285
Johnsonella	0.0510939612768081
Jonesia	0
Kandleria	0.313598939360921
Kerstersia	0
Kingella	0
Klebsiella	0
Kluyvera	0
Kocuria	0.118398589616645
Kosakonia	0
Kurthia	0
Kytococcus	0
Lachnoanaerobaculum	0.0478031296153065
Lachnobacterium	0.167244827073004
Lachnoclostridium	1.39375269652844
Lachnoclostridium 10	0.129107204886729
Lachnoclostridium 12	0.0638956380425962
Lachnoclostridium 5	2.83471139876774
Lachnospira	3.68526836970923
Lachnospiraceae NC2004 group	0.0300056847369967
Lachnospiraceae NK4A136 group	0
Lactobacillus	0.47510303510955
Lactococcus	0.152083145279657
Lautropia	0.0477832644657317
Lawsonella	0.0570759823968286
Leifsonia	0
Leminorella	0
Leptothrix	0.277665085961116
Leptotrichia	1.84092995344306
Leuconostoc	0.217565394522467
Limnobacter	0.0456680769900476
Lysinibacillus	0
[truncated: 214 more rows]
