# Supplementary material for: Pediatric Acute Lymphoblastic Leukemia Patients Exhibit Distinctive Alterations in the Gut Microbiota
Source: Front Cell Infect Microbiol. 2020 Oct 16;10:558799. doi: 10.3389/fcimb.2020.558799 (PMC7596659; doi:10.3389/fcimb.2020.558799)
Supplement: Supplementary file 1 [file Data_Sheet_1.ZIP › rawdata/Case/18T110118_output.xls.result.txt]

Species Information: (%)
Abiotrophia defectiva	0
Abiotrophia para-adiacens	0.478718877190802
Acetanaerobacterium elongatum	0.110488136495566
Acetobacterium tundrae	0
Achromobacter denitrificans	0.184478350847463
Achromobacter xylosoxidans	0.0485660006040084
Acidaminococcus fermentans	0
Acidaminococcus intestini	0
Acidovorax facilis	0
Acidovorax sp	0.0867361366413927
Acidovorax temperans	0
Acinetobacter baumannii	0
Acinetobacter calcoaceticus	0
Acinetobacter haemolyticus/baumannii	0.381350628978834
Acinetobacter johnsonii	0
Acinetobacter junii	0
Acinetobacter lwoffii	0
Acinetobacter pittii	0
Acinetobacter radioresistens	0
Acinetobacter septicus	0
Actinobacillus capsulatus	0.0582133668313511
Actinobacillus pleuropneumoniae	0
Actinobaculum massiliense	0
Actinobaculum schaalii	0
Actinomadura vinacea	0
Actinomyces canis	0.0297075720860421
Actinomyces cardiffensis	0
Actinomyces georgiae	0.0498465284154478
Actinomyces graevenitzii	0.0316647916935336
Actinomyces johnsonii	0.0318006656873953
Actinomyces massiliensis	0
Actinomyces meyeri	0.0617071601092279
Actinomyces naeslundii	0
Actinomyces neuii	0
Actinomyces odontolyticus	0.0351816577309774
Actinomyces oris	0
Actinomyces radingae	0
Actinomyces sp._ph3	0.0753981863112554
Actinomyces turicensis	0
Actinomyces urogenitalis	0
Actinomyces viscosus	0
Adlercreutzia equolifaciens	0.0297142123144168
Aeribacillus pallidus	0.0475904607722411
Aerococcus christensenii	0
Aerococcus viridans	0
Aeromicrobium massiliense	0
Aeromonas allosaccharophila/veronii	0
Aeromonas bestiarum	0.0336095743708945
Aeromonas hydrophila	0
Aeromonas jandaei	0
Aeromonas media/tecta	0
Aeromonas veronii	0
Afipia birgiae	0.047933917780341
Agathobaculum butyriciproducens	0
Aggregatibacter actinomycetemcomitans	0.0399417757914161
Aggregatibacter aphrophilus	0.513679771568628
Aggregatibacter segnis	0
Agrobacterium tumefaciens	0.311221634822974
Agrococcus jejuensis	0
Agrococcus terreus	0.23385291560376
Akkermansia glycaniphila	0
Akkermansia muciniphila	0
Alcaligenes faecalis	0
Algoriella xinjiangensis	0
Aliagarivorans marinus	0
Alistipes finegoldii	0
Alistipes indistinctus	0
Alistipes inops	0
Alistipes obesi	0
Alistipes onderdonkii	0
Alistipes putredinis	0
Alistipes senegalensis	0.0425061671709894
Alistipes shahii	0
Alistipes timonensis	0
Allisonella histaminiformans	0
Alloiococcus otitis	0
Alloprevotella rava	0.0605077790043794
Alloprevotella tannerae	1.80181793807275
Alloscardovia omnicolens	0
Alysiella filiformis	0.144141840154597
Amaricoccus kaplicensis	0
Anaerobiospirillum succiniciproducens	0
Anaerobiospirillum thomasii	0.0563688808410941
Anaerococcus hydrogenalis	0
Anaerococcus lactolyticus	0
Anaerococcus obesiensis	0
Anaerococcus octavius	0
Anaerococcus prevotii	0.0374527189190781
Anaerococcus senegalensis	0
Anaerococcus tetradius	0
Anaerococcus vaginalis	0
Anaerofilum agile	0
Anaerofilum pentosovorans	0
Anaerofustis stercorihominis	0
Anaeroglobus geminatus	0
Anaerorhabdus furcosa	0
Anaerosporobacter mobilis	0
Anaerostipes butyraticus	0.0300649882249421
Anaerostipes caccae	0.0536154453625605
Anaerostipes hadrus	0.0292880263819171
Anaerotruncus colihominis	0.0774081753474102
Anaerotruncus sp	0
Anaerovorax odorimutans	0
Ancylobacter polymorphus	0.0486442556032826
Aneurinibacillus aneurinilyticus	0
Aneurinibacillus migulanus	0
Anoxynatronum sibiricum	0
Aquabacterium commune	0
Arcanobacterium haemolyticum	0
Arcanobacterium pyogenes	0
Arcobacter butzleri	0
Arcobacter cryaerophilus	0
Arthrobacter albus	0
Arthrobacter castelli	0
Arthrobacter oxydans	0.0377036679553206
Arthrobacter polychromogenes	0
Asaccharobacter celatus	0.0344120345392869
Atlantibacter hermannii	0
Atopobium minutum	0
Atopobium parvulum	0
Atopobium rimae	0.0514356493877996
Atopobium vaginae	0
Atopostipes suicloacalis	0
Aurantimonas altamirensis	0
Aureimonas altamirensis	0.340162817489665
Averyella dalhousiensis	0
Azonexus hydrophilus	0
Azospirillum lipoferum	0
Bacillus altitudinis	0.6502701119461
Bacillus amyloliquefaciens	0
Bacillus anthracis	0
Bacillus atrophaeus	0
Bacillus badius	0
Bacillus beijingensis	0.0743208744867331
Bacillus benzoevorans	0
Bacillus cereus	0
Bacillus circulans	0
Bacillus clausii	0
Bacillus coagulans	0
Bacillus cytotoxicus	0
Bacillus endophyticus	0
Bacillus firmus	0
Bacillus flexus	0
Bacillus fordii	0.185460811957765
Bacillus halodurans	0
Bacillus idriensis	0.0432075413544493
Bacillus infantis	0
Bacillus licheniformis	0.0369505626231954
Bacillus marisflavi	0
Bacillus massilioanorexius	0
Bacillus massiliosenegalensis	0
Bacillus megaterium	0
Bacillus methanolicus	0
Bacillus mojavensis	0.498595140063536
Bacillus mycoides	0
Bacillus nealsonii	0
Bacillus niacini	0
Bacillus polyfermenticus	0.58288712679582
Bacillus pseudofirmus	0
Bacillus pseudomycoides	0
Bacillus pumilus	0.0640790354577562
Bacillus senegalensis	0
Bacillus simplex	0.0315183370879529
Bacillus siralis	0
Bacillus sonorensis	0
Bacillus subtilis	0.0530061982417348
Bacillus thermoamylovorans	0.139512393761619
Bacillus thuringiensis	0.493001838151061
Bacillus timonensis	0
Bacillus toyonensis/wiedmanii/thuringiensis	0.0390264816649547
Bacillus vallismortis	0.0396011475245856
Bacteroides acidifaciens	0
Bacteroides caccae	0
Bacteroides cellulosiluticus	0
Bacteroides cellulosilyticus	0
Bacteroides clarus	1.52456235310603
Bacteroides coagulans	0
Bacteroides coprocola	0
Bacteroides coprophilus	0.0464725030116636
Bacteroides dorei	0
Bacteroides eggerthii	0
Bacteroides faecis	3.08108258356837
Bacteroides finegoldii	0.0787558235981489
Bacteroides fluxus	0
Bacteroides fragilis	0
Bacteroides galacturonicus	0
Bacteroides gallinarum	0
Bacteroides gallinceum	0
Bacteroides graminisolvens	0
Bacteroides helcogenes	0
Bacteroides intestinalis	0
Bacteroides massiliensis	0.364690314577599
Bacteroides massilinensis	0.0294524655194901
Bacteroides nordii	0.0331085939654571
Bacteroides oleiciplenus	0
Bacteroides ovatus	0.03827840458206
Bacteroides paurosaccharolyticus	0
Bacteroides pectinophilus	0
Bacteroides plebeius	0
Bacteroides propinonicifaciens	0
Bacteroides pyogenes	0
Bacteroides salanitronis	0
Bacteroides salyersiae	0.0294726383511902
Bacteroides sartorii	0
Bacteroides stercorirosoris	0
Bacteroides stercoris	0.0347393749982373
Bacteroides thetaiotaomicron	0
Bacteroides timonensis	0
Bacteroides uniformis	0
Bacteroides ureolyticus	0
Bacteroides vulgatus	5.33873419503543
Bacteroides xylanisolvens	0
Bacteroides xylanolyticus	0
Barnesiella intestinihominis	0
Barnesiella viscericola	0
Bartonella birtlesii	0
Bavariicoccus seileri	0
Bergeyella zoohelcum	0
Bifidobacterium actinocoloniiforme	0
Bifidobacterium adolescentis	0
Bifidobacterium adolescentis/ruminantium	0.0292586860122004
Bifidobacterium angulatum	0
Bifidobacterium animalis	0
Bifidobacterium asteroides	0
Bifidobacterium avesanii	0
Bifidobacterium bifidum	0.047331145193449
Bifidobacterium bohemicum	0
Bifidobacterium bombi	0.0427029642375148
Bifidobacterium boum	0.138516193804627
Bifidobacterium breve	0
Bifidobacterium callitrichos	0
Bifidobacterium catenulatum	0.10237568290497
Bifidobacterium catenulatum/pseudoctenulatum	0.0495069131068565
Bifidobacterium choerinum	0.0686083738651876
Bifidobacterium commune	0
Bifidobacterium coryneforme	0
Bifidobacterium crudilactis/psychraerophilum	0
Bifidobacterium cuniculi	0
Bifidobacterium dentium	0.0832753351368065
Bifidobacterium eulemuris/lemurum	0
Bifidobacterium faecale	0
Bifidobacterium gallicum	0.0403441853146216
Bifidobacterium gallinarum	0
Bifidobacterium hapali	0
Bifidobacterium indicum	0
Bifidobacterium kashiwanohense	0.0388720707768979
Bifidobacterium longum	0.0639484872349272
Bifidobacterium longum	0.0707117667851877
Bifidobacterium merycicum	0
Bifidobacterium mongoliense	0
Bifidobacterium moukalabense	0.519954116827404
Bifidobacterium pseudocatenulatum	0.0728925289336989
Bifidobacterium pseudocatenulatum	0
Bifidobacterium pseudolongum	0.0430050505405816
Bifidobacterium pullorum	0
Bifidobacterium pullorum/hapali	0.0285124463786999
Bifidobacterium ramosum	0
Bifidobacterium reuteri	0.0518724870837362
Bifidobacterium ruminantium	0
Bifidobacterium saeculare	0
Bifidobacterium saguini	0
Bifidobacterium scardovii	0
Bifidobacterium stercoris	0
Bifidobacterium thermacidophilum	0.0416171394207293
Bifidobacterium thermophilum	0
Bifidobacterium tissieri	0
Bifidobacterium tsurumiense	4.09748371108733
Bifissio spartinae	2.58784801710429
Bilophila wadsworthia	0
Blastococcus massiliensis	0.304270351071751
Blastomonas natatoria	0
Blautia caecimuris	0
Blautia coccoides	0
Blautia faecis	0
Blautia glucerasea	0
Blautia hansenii	0
Blautia hydrogenotrophica	0
Blautia luti	0.0479060806951673
Blautia marasmi	0
Blautia obeum	0.0401595943982751
Blautia producta	0
Blautia schinkii	0.0338855320273572
Blautia sp._GD8	0
Blautia stercoris	0
Blautia wexlerae	0
Bordetella hinzii	0
Brachybacterium muris	0
Brachybacterium paraconglomeratum	0
Brachymonas chironomi	0
Brachyspira aalborgi	0.0444243873284482
Brachyspira pilosicoli	0
Bradyrhizobium denitrificans	0
Bradyrhizobium elkanii	0
Bradyrhizobium japonicum	0.0303204661973592
Brevibacillus agri	0
Brevibacillus borstelensis	0
Brevibacillus brevis	0.045755366376593
Brevibacillus massiliensis	0
Brevibacterium casei	0.0849968005101492
Brevibacterium epidermidis	0.0338796824200589
Brevibacterium halotolerans	0.699994163980068
Brevibacterium iodinum	0
Brevibacterium linens	0.0291326297091818
Brevibacterium luteolum	0
Brevibacterium mcbrellneri	0
Brevibacterium paucivorans	0
Brevibacterium pityocampae	2.42612925612714
Brevibacterium ravenspurgense/massiliense	0.112425828219207
Brevibacterium senegalense	0
Brevundimonas bacteroides	0.203499198203175
Brevundimonas diminuta	0.0769368322651407
Brevundimonas subvibrioides	0.0432123404991163
Brevundimonas terrae	0.100019129448827
Brevundimonas vesicularis	0.0701163365057871
Brochothrix thermosphacta	0.0286522106831999
Buchnera aphidicola	0.275996951462538
Buchnera sp.	0
Bulleidia extructa	0
Burkholderia cepacia	0
Burkholderia glumae	0
Burkholderia plantarii	0
Butyricicoccus faecihominis	0
Butyricicoccus pullicaecorum	0
Butyricimonas faecihominis	0
Butyricimonas paravirosa	0
Butyricimonas synergistica	0
Butyricimonas virosa	0
Butyrivibrio crossotus	0.0602662801825364
Butyrivibrio fibrisolvens	0
C.viride 16S	0
Caldicoprobacter faecalis	0
Campylobacter coli	0.203227040640611
Campylobacter concisus	0
Campylobacter curvus	0.0424661711557512
Campylobacter faecalis	0.0289140303594969
Campylobacter fetus	0
Campylobacter gracilis	0
Campylobacter hominis	0
Campylobacter hyointestinalis	0
Campylobacter jejuni	0.700461358969211
Campylobacter lari	0
Campylobacter rectus	0
Campylobacter showae	0
Campylobacter upsaliensis	0
Campylobacter ureolyticus	0
Candidatus Blastococcus	0
Candidatus Dorea	0
Candidatus Soleaferrea	0
Candidatus Stoquefichus	0
Candidatus Streptomyces	0
Capnocytophaga gingivalis	0
Capnocytophaga granulosa	0.0381785091116309
Capnocytophaga haemolytica	0
Capnocytophaga leadbetteri	0.0372229095892443
Capnocytophaga ochracea	0
Capnocytophaga sputigena	0
Cardiobacterium hominis	0.0725738417203097
Cardiobacterium valvarum	0
Carnobacterium maltaromaticum	0
Castellaniella defragrans	0
Catabacter hongkongensis	0.0319559743094733
Catenibacterium mitsuokai	1.04223878819539
Catonella morbi	0
Catonella sp.	0
Cedecea davisae	0
Cedecea lapagei	0
Cellulomonas composti	0.0401337877872012
Cellulomonas denverensis	0
Cellulomonas massiliensis	0
Cellulomonas parahominis	0
Cellulosilyticum lentocellum	0.0353450494159498
Cellulosimicrobium cellulans	0.0595590202386699
Centipeda periodontii	0
Cephaloticoccus primus	0.0292330531265253
Cetobacterium somerae	0
Chlamydia abortus	0
Chlamydia trachomatis	0.0373351688918193
Chlorobium phaeobacteroides	0
Christensenella minuta	0
Chryseobacterium bovis	0.030150941380873
Chryseobacterium hominis	0
Citrobacter amalonaticus	0
Citrobacter braakii	0
Citrobacter farmeri	0
Citrobacter freundii	0
Citrobacter gillenii	0
Citrobacter intermedius	0
Citrobacter murliniae	0
Citrobacter pasteurii	0
Citrobacter sedlakii	0
Citrobacter werkmanii	0
Citrobacter youngae	0
Cloacibacillus evryensis	0.0431251370531429
Cloacibacillus porcorum	0
Cloacibacterium normanense	5.31324068392944
Clostridioides difficile	0
Clostridium acetobutylicum	0
Clostridium acidisoli	0
Clostridium aciditolerans	0
Clostridium aerotolerans	0
Clostridium akagii	0
Clostridium aldenense	0.0294041263268753
Clostridium aldrichii	0
Clostridium algidicarnis	0
Clostridium amazonense	0
Clostridium aminovalericum	0.111963310428908
Clostridium amygdalinum	5.52507322628803
Clostridium amylolyticum	0.968781849043449
Clostridium arbusti	0
Clostridium argentinense	0
Clostridium asparagiforme	0
Clostridium aurantibutyricum	0
Clostridium autoethanogenum	0
Clostridium baratii/Eubacterium nitrigenese	3.11181511847957
Clostridium beijerinckii	0.035695201478039
Clostridium bifermentans	0
Clostridium bolteae/aminovalericum	0
Clostridium botulinum	0
Clostridium bowmanii	0
Clostridium butyricum	0
Clostridium cadaveris	0.0304093871579693
Clostridium carboxidivorans	0
Clostridium cavendishii	0
Clostridium celatum	1.33061763147387
Clostridium celerecrescens	0
Clostridium cellobioparum	0
Clostridium cellulolyticum	0
Clostridium chartatabidum	0
Clostridium chauvoei	0.0394631941025907
Clostridium chromiireducens	0.0310090109051339
Clostridium citroniae	0
Clostridium clariflavum	0
Clostridium clostridioforme	0.0289434095405163
Clostridium cochlearium	0
Clostridium cocleatum	0
Clostridium colicanis	0
Clostridium colinum	0.059280771124089
Clostridium collagenovorans	0
Clostridium cylindrosporum	1.90415557399242
Clostridium dakarense	0
Clostridium difficile	0.0830373261975827
Clostridium diolis	0.176142979349957
Clostridium disporicum/celatum	0
Clostridium drakei	0
Clostridium estertheticum	0
Clostridium fallax	0.029626409715225
Clostridium felsineum	0
Clostridium ganghwense	0
Clostridium ghonii	0.0431751790981241
Clostridium glycolicum	0
Clostridium glycyrrhizinilyticum	0
Clostridium grantii	0
Clostridium haemolyticum	0
Clostridium hathewayi	0
Clostridium herbivorans	0
Clostridium hiranonis	0
Clostridium homopropionicum	0
Clostridium huakuii	0
Clostridium hungatei	0
Clostridium hylemonae	0.0383784356535452
Clostridium indolis/methoxybenzovorans	0
Clostridium innocuum	0
Clostridium irregulare	0
Clostridium isatidis	0
Clostridium jeddahense	0
Clostridium kogasensis	0
Clostridium lactatifermentans	0.0322618349288371
Clostridium lavalense/bolteae	0
Clostridium leptum	0.0412788447915071
Clostridium limosum	0
Clostridium lituseburense	0
Clostridium lundense	0
Clostridium malenominatum	0
Clostridium massiliodielmoense	0
Clostridium methoxybenzovorans	0.0800202211741451
Clostridium methylpentosum	0.0358983180328813
Clostridium neonatale	0
Clostridium nexile	0.0287532157030274
Clostridium novyi	0
Clostridium oceanicum	0
Clostridium oroticum	0
Clostridium paraputrificum	0
Clostridium pascui	0
Clostridium pasteurianum	0
Clostridium perfringens	0
Clostridium polysaccharolyticum	0.0434714819817465
Clostridium populeti	0
Clostridium psychrophilum	0
Clostridium punense	0
Clostridium putrefaciens	0.123502445721996
Clostridium ramosum	0.0314091618792622
Clostridium rectum	0
Clostridium saccharobutylicum	0
Clostridium saccharogumia	0
Clostridium saccharolyticum	0.0299166071348649
Clostridium saccharoperbutylacetonicum	0
Clostridium sardiniense	0
Clostridium sartagoforme	0.0381240401634548
Clostridium scatologenes	0.0390913230153302
Clostridium schirmacherense	0
Clostridium scindens	0
Clostridium senegalense	0
Clostridium septicum	0
Clostridium sordellii	0
Clostridium sp._16S_	0
Clostridium sphenoides	0.052232831838393
Clostridium spiroforme	0
Clostridium sporogenes	0.0391841809084099
Clostridium sporosphaeroides	0
Clostridium sticklandii	0
Clostridium straminisolvens	0
Clostridium subterminale	0
Clostridium sufflavum	0
Clostridium sulfidigenes	0
Clostridium swellfunianum	0
Clostridium symbiosum	0.0773677592290105
Clostridium tagluense	0
Clostridium tepidiprofundi	0
Clostridium termitidis	0
Clostridium tertium	0
Clostridium tetani	0
Clostridium tetanomorphum	0
Clostridium thermoalcaliphilum	0
Clostridium thermopalmarium	0
Clostridium thiosulfatireducens	0
Clostridium tunisiense	0
Clostridium tyrobutyricum	0
Clostridium ventriculi	0
Clostridium vincentii	0
Clostridium viride	0
Clostridium vulturis	0
Clostridium xylanolyticum	0
Clostridium xylanovorans	0
Collinsella aerofaciens	0
Collinsella intestinalis	0
Collinsella massiliensis	0
Collinsella stercoris	0.0309539388812808
Collinsella tanakaei	0
Comamonas aquatica	0
Comamonas kerstersii	0
Comamonas terrigena	0
Comamonas testosteroni	0
Coprobacillus cateniformis	0
Coprobacter fastidiosus	0
Coprobacter secundus	0
Coprococcus catus	0
Coprococcus comes	0
Coprococcus eutactus	0
Coriobacterium glomerans	0.0292404064040538
Corynebacterium accolens	0
Corynebacterium afermentans	0.119951103504995
Corynebacterium ammoniagenes	0
Corynebacterium amycolatum	0
Corynebacterium appendicis	0
Corynebacterium argentoratense	0.293562916160855
Corynebacterium aurimucosum	0
Corynebacterium casei	0
Corynebacterium coyleae	0.180396280332281
Corynebacterium durum	0
Corynebacterium frankenforstense	0
Corynebacterium freneyi	0.143572745428291
Corynebacterium genitalium	0
Corynebacterium glaucum	0
Corynebacterium glucuronolyticum	0
Corynebacterium jeikeium	0.0443086181286738
Corynebacterium kroppenstedtii	0.0632766516736602
Corynebacterium matruchotii	0
Corynebacterium minutissimum	0.0370663563623341
Corynebacterium mucifaciens	0
Corynebacterium propinquum	0
Corynebacterium pseudodiphthericum	0.0378117121283347
Corynebacterium resistens	0
Corynebacterium simulans	0.189398510516884
Corynebacterium singulare	0.0601769058880311
Corynebacterium sp._1152	0
Corynebacterium striatum	0
Corynebacterium sundsvallense	0
Corynebacterium tuberculostearicum	0
Corynebacterium tuscaniense	0.422520053010338
Corynebacterium ulcerans	0.0703506133251344
Corynebacterium ureicelerivorans	0.0422430353237735
Corynebacterium variabile	0
Corynebacterium xerosis	0.0509682569173433
Cronobacter sakazakii	0
Cryptobacterium curtum	0.0364774580167103
Cupriavidus metallidurans	0
Curtobacterium flaccumfaciens	0.137144889838343
Deinococcus aquaticus	0
Deinococcus indicus	0
Deinococcus proteolyticus	0.0333412932868199
Delftia acidovorans	0
Dermabacter hominis	0.0417031151442472
Dermabacter vaginalis	0.110232897206162
Dermacoccus nishinomiyaensis	0
Desulfitobacterium frappieri	0
Desulfobulbus propionicus	0
Desulfotomaculum guttoideum	0
Desulfovibrio alkalitolerans	0
Desulfovibrio desulfuricans	0
Desulfovibrio fairfieldensis	0
Desulfovibrio legallii	0
Desulfovibrio legallis	0
Desulfovibrio piger	0
Desulfovibrio termitidis	0
Dialister invisus	0
Dialister micraerophilus	0
Dialister pneumosintes	0
Dialister succinatiphilus	0
Dictyoglomus thermophilum	0.0658280700507738
Dielma fastidiosa	0
Dietzia cinnamea	0.0320296072355906
Dietzia maris	0.0675313192946235
Dietzia natronolimnaea	0
Dolosicoccus paucivorans	0
Dolosigranulum pigrum	0
Dorea formicigenerans	0
Dorea longicatena	0
Dorea massiliensis	0
Dyadobacter beijingensis	0.0436561283623357
Dyadobacter fermentans	0
Dysgonomonas capnocytophagoides	0.038897472444118
Dysgonomonas gadei	0
Dysgonomonas macrotermitis	0
Dysgonomonas mossii	0
Edwardsiella tarda	0
Eggerthella lenta	0.068439112525326
Eggerthella sinensis	0.328037129327401
Eggerthella timonensis	0
Eggerthia catenaformis	0
Eikenella corrodens	0
Eisenbergiella tayi	0
Elusimicrobium minutum	0.20276059699128
Empedobacter falsenii	0
Enorma massiliensis	0
Enterobacter aerogenes	0
Enterobacter asburiae	0
Enterobacter cancerogenus	0
Enterobacter cloacae	0.114960492194103
Enterobacter massiliensis	0
Enterococcus asini	0.124033659934531
Enterococcus avium	0.0746075178301203
Enterococcus caccae	0
Enterococcus casseliflavus	0
Enterococcus casseliflavus/galliarum	0
Enterococcus cecorum	0
Enterococcus devriesei	0
Enterococcus dispar	0
Enterococcus durans/hirae	0.471003014791847
Enterococcus faecalis	0.0799530821647985
Enterococcus faecium	0.0573838977844074
Enterococcus gallinarum	0
Enterococcus gilvus	0
Enterococcus italicus	0
Enterococcus malodoratus	0.0935207583864549
Enterococcus mundtii	0.147764908520641
Enterococcus phoeniculicola	0
Enterococcus raffinosus	0.163971231435713
Enterococcus saccharolyticus	0.0427669001523131
Enterorhabdus caecimuris	0
Enterovibrio nigricans	0
Eremococcus coleocola	0
Erysipelatoclostridium ramosum	0.0635234137521302
Escherichia albertii	0
Escherichia coli	3.4159606164618
Escherichia fergusonii	1.21631201084186
Escherichia hermannii	0.990252008467041
Ethanoligenens harbinense	0
Eubacterium barkeri	0
Eubacterium biforme	0
Eubacterium brachy	0
Eubacterium budayi	0.129222093497408
Eubacterium callanderi	0
Eubacterium celluloscolvens	0
Eubacterium cellulosolvens	0
Eubacterium contortum	0
Eubacterium coprostanoligenes	0
Eubacterium cylindroides	0
Eubacterium desmolans	0.033808573819772
Eubacterium dolichum	0
Eubacterium eligens	0
Eubacterium fissicatena	0.0350604076194157
Eubacterium hallii	0
Eubacterium infirmum	0
Eubacterium limosum	0
Eubacterium moniliforme	0
Eubacterium multiforme	0.0329692981049815
Eubacterium nitritogenes	0.0399292155712459
Eubacterium nodatum	0.0375380227845195
Eubacterium oxidoreducens	0
Eubacterium pyruvativorans	0
Eubacterium ramulus	0
Eubacterium rectale	0
Eubacterium ruminantium	0.0356332050385615
Eubacterium saphenum	0
Eubacterium siraeum	0
Eubacterium sp	0.0406641872181967
Eubacterium sulci	0.113798022322635
Eubacterium tenue	0
Eubacterium tortuosum	0
Eubacterium tortusum	0
Eubacterium uniforme	0
Eubacterium ventriosum	0.0378384384296561
Eubacterium xylanophilum	0
Eubacterium yurii	0.0291078737291177
Exiguobacterium aurantiacum	1.12226852889983
Facklamia hominis/miroungae	0
Facklamia ignava	0.0294553490327582
Facklamia languida	0
Facklamia tabacinasalis	0.863078075414545
Faecalibacterium prausnitzii	0
Faecalibacterium prausnitzii S9G3	0.0331838493716693
Faecalicatena contorta	0.201419094535323
Faecalitalea cylindroides	0
Fermentimonas caenicola	0
Ferrimonas balearica	0
Fictibacillus arsenicus	0.0800419638485082
Filifactor alocis	0
Filifactor villosus	0
Finegoldia magna	0
Flavobacterium banpakuense	0
Flavobacterium branchiophilum	0
Flavobacterium cheniae	0
Flavobacterium daejeonense	0
Flavobacterium lindanitolerans	0
Flavobacterium oncorhynchi	0
Flavobacterium sp._TISTR	0
Flavonifractor plautii	0.234746180962829
Flavonifractor sp	0
Flexispira rappini	0
Flintibacter butyricus	0
Fretibacterium fastidiosum	0
Fusicatenibacter saccharivorans	0.0425092415691043
Fusobacterium equinum	0
Fusobacterium gonidiaformans	0.0455201904423332
Fusobacterium mortiferum	0.0289715092367905
Fusobacterium naviforme	0
Fusobacterium necrogenes	0
Fusobacterium necrophorum	0
Fusobacterium nucleatum	0.0700812856166819
Fusobacterium periodonticum	0
Fusobacterium russii	0
Fusobacterium ulcerans	0
Fusobacterium varium	0.056744255400964
Gallibacterium anatis	0
Garciella nitratireducens	0
Gardnerella vaginalis	0
Gemella haemolysans	0
Gemella morbillorum	0
Gemella sanguinis	0.0338067982059428
Gemmatirosa kalamazoonesis	0
Gemmiger formicilis	0.348582355681111
Geobacillus stearothermophilus	0
Geobacillus vulcani	0
Georgenia muralis	0
Gluconobacter oxydans	0
Gordonia bronchialis	0
Gordonia jacobaea	0.0612264683970154
Gordonia otitidis	0.0534485301650279
Gordonia rubripertincta	0.0296164553741651
Gordonia terrae	0
Gordonibacter pamelaeae	0
Gordonibacter urolithinfaciens	0.0291750360510912
Granulicatella adiacens	0.0388806416591943
Granulicatella elegans	0
Grimontia hollisae	0.035969411888767
Haematobacter missouriensis	0
Haemophilus haemolyticus	0.707718628227624
Haemophilus influenzae	0
Haemophilus parahaemolyticus	0
Haemophilus parainfluenzae	0.0749255109819456
Haemophilus paraphrohaemolyticus	0
Haemophilus pittmaniae	0
Haemophilus quentini	0
Haemophilus sputorum	0
Hafnia alvei	0
Halobiforma nitratireducens	0.133158090245781
Halomonas salina	0
Harryflintia acetispora	0
Helicobacter bilis	0
Helicobacter canadensis	0
Helicobacter cinaedi	0
Helicobacter fennelliae	0
Helicobacter pametensis	0.0406541236083593
Helicobacter pullorum	0
Helicobacter pylori	0.0289874525364962
Helicobacter rodentium	0
Helicobacter winghamensis	0.118395891731256
Herbaspirillum massiliense	0.113422540021023
Hespellia porcina	0.0307433376999405
Hespellia stercorisuis	0
Holdemanella biformis	0
Holdemania filiformis	0
Holdemania massiliensis	0
Howardella ureilytica	0.0576500567152415
Hungatella effluvii	0
Hydrobacter penzbergensis	0.0548686205409705
Hydrogenibacillus schlegelii	0.0917309342771207
Hydrogenoanaerobacterium saccharovorans	0
Hymenobacter rigui	0.0571113199572909
Intestinibacter bartlettii	0.0335038451805238
Intestinimonas butyriciproducens	0
Janibacter hoylei	0
Janibacter indicus	0.0703114734761535
Janibacter limosus	0
Janibacter terrae	0.0298226128229245
Johnsonella ignava	0
Jonesia denitrificans	0
Kallipyga massiliensis	0
Kandleria vitulina	0.157853751554461
Kerstersia gyiorum	0
Kineothrix alysoides	0
Kingella denitrificans	0.0298168005854548
Kingella kingae	0
Kingella oralis	0
Klebsiella aerogenes	0
Klebsiella oxytoca	0
Klebsiella pneumoniae	0
Klebsiella variicola	0
Kluyvera ascorbata	0
Kluyvera intermedia	0
Kocuria halotolerans	0
Kocuria indica	0.077753145451387
Kocuria kristinae	0
Kocuria marina	0.0378142116922161
Kocuria palustris	0
Kocuria rhizophila	0.316343449198068
Kocuria rosea	0.0421947872094713
Kosakonia cowanii	0
Kurthia gibsonii	0
Kurthia massiliensis	0
Kurthia senegalensis	0
Kytococcus schroeteri	0
Kytococcus sedentarius	0
Lachnoanaerobaculum saburreum	0
Lachnoanaerobaculum umeaense	0
Lachnobacterium bovis	0.0499049172676323
Lachnoclostridium phytofermentans	0.062543852795789
Lachnoclostridium sp	0
Lachnospira multipara	0
Lachnospira pectinoschiza	0.59808936417914
Lactobacillus acidophilus	0
Lactobacillus agilis	0
Lactobacillus alimentarius	0.111187877756263
Lactobacillus alvi	0
Lactobacillus amylolyticus	0
Lactobacillus amylophilus	0
Lactobacillus amylovorus	0
Lactobacillus animalis	0
Lactobacillus antri	0
Lactobacillus apinorum	0
Lactobacillus apodemi	0
Lactobacillus bifermentans	0
Lactobacillus brevis	0
Lactobacillus buchneri	0
Lactobacillus casei	0
Lactobacillus ceti	0.0461355559699837
Lactobacillus coleohominis	0
Lactobacillus coryniformis	0.0390406236020763
Lactobacillus crispatus	0
Lactobacillus curvatus	0
Lactobacillus delbrueckii	0.0288015672201781
Lactobacillus dextrinicus	0
Lactobacillus fermemtum	0
Lactobacillus fermentum	0
Lactobacillus fructivorans/homohiochii	0
Lactobacillus gasseri	0
Lactobacillus gastricus	0
Lactobacillus gigeriorum	0
Lactobacillus helveticus	0.030205285466101
Lactobacillus herbarum	0.0621728326756685
Lactobacillus iners	0
Lactobacillus jensenii	0
Lactobacillus johnsonii	0
Lactobacillus kalixensis	0
Lactobacillus kitasatonis	0
Lactobacillus kunkeei	0.0450725497107993
Lactobacillus malefermentans	0
Lactobacillus mindensis	0
Lactobacillus mucosae	0
Lactobacillus mudanjiangensis	0.0971456168983286
Lactobacillus oris	0
Lactobacillus parabuchneri	0
Lactobacillus paracasei	0
Lactobacillus parafarraginis	0
Lactobacillus pentosus	0
Lactobacillus plantarum	0
Lactobacillus porcinae	0
Lactobacillus rapi	0
Lactobacillus reuteri	0
Lactobacillus rhamnosus	0
Lactobacillus rogosae	0
Lactobacillus rossiae	0
Lactobacillus ruminis	0
Lactobacillus sakei	0
Lactobacillus salivarius	0
Lactobacillus sanfranciscensis	0
Lactobacillus saniviri	0
Lactobacillus senioris	0
Lactobacillus sharpeae	0
Lactobacillus thermophilus	0
Lactobacillus ultunensis	0
Lactobacillus vaccinostercus	0
Lactobacillus vaginalis	0.0627870688636277
Lactobacillus versmoldensis	0
Lactobacillus xiangfangensis	0.0665501462912586
Lactococcus formosensis	0
Lactococcus garvieae	0
Lactococcus lactis	0.0931971029249727
Lactococcus plantarum	0
Lactococcus raffinolactis	0
Lactonifactor longoviformis	0
Laribacter hongkongensis	0
Lautropia mirabilis	0
Lawsonella clevelandensis	0.0740944921976028
Leifsonia aquatica/naganoensis	0
Leminorella grimontii	0
Leminorella richardii	0
Leptothrix discophora	0.0655662343690674
Leptothrix mobilis	0
Leptotrichia amnionii	0
Leptotrichia buccalis	3.85257362231422
Leptotrichia goodfellowii	0
Leptotrichia hofstadii	0.0769654332805417
Leptotrichia wadei	0
Leuconostoc carnosum	0
Leuconostoc citreum	0
Leuconostoc citreum/holzapfelii	0
Leuconostoc gelidum	0
Leuconostoc lactis	0
Leuconostoc mesenteroides	0
Leuconostoc pseudomesenteroides/rapi/kimchii/mesenteroides	0.0785682327670324
Limnobacter thiooxidans	0.0305271051039244
Longicatena caecimuris	0
Lysinibacillus fusiformis	0
Lysinibacillus massiliensis	0
Lysinibacillus sphaericus	0
Lysobacter soli	0
Mageeibacillus indolicus	0
Mannheimia granulomatis	0
Marichromatium gracile	0
Marvinbryantia formatexigens	0.380466946914588
Massilia aurea	0.0400648426617238
Massiliomicrobiota timonensis	0
Megamonas funiformis	0
Megamonas hypermegale	0
Megamonas rupellensis	0
Megasphaera elsdenii	0
Megasphaera indica	0
Megasphaera micronuciformis	0
Megasphaera paucivorans	0
Megasphaera sp	0
Mesorhizobium loti	0
Methanobrevibacter smithii	0.0899331451485103
Methanobrevibacter smithii/gottschalkii	0
Methanosphaera cuniculi	0
Methanosphaera stadtmanae	0
Methylobacterium adhaesivum	0.099901887909802
Methylobacterium jeotgali	0.178336529584467
Methylobacterium mesophilicum	0.0397827802376222
Methylobacterium populi	0
Methylobacterium radiotolerans	0
Methylobacterium zatmanii	0.219786008203107
Methyloversatilis universalis	0
Microbacterium aurum	0
Microbacterium barkeri	0
Microbacterium chocolatum	0
Microbacterium foliorum	0
Microbacterium gubbeenense	0.0504297658349093
Microbacterium hydrocarbonoxydans	0
Microbacterium lacticum	0.0342937414190323
Microbacterium luteolum	1.02609484113508
Microbacterium oleivorans	0.667902233173504
Microbacterium paraoxydans	0.0877787640791753
Microbacterium phyllosphaerae	0
Microbacterium schleiferi	0
Micrococcus luteus	0
Micrococcus lylae	0
Micromonospora aurantiaca	0
Micromonospora krabiensis	0
Microvirga massiliensis	0
Microvirgula aerodenitrificans	0
Mitsuokella jalaludinii	0
Mitsuokella multacida	0
Mobiluncus curtisii	0.0767569964458639
Moellerella wisconsensis	0.0798026266837644
Mogibacterium diversum	0
Mogibacterium neglectum	0
Mogibacterium pumilum	0.0285779140324109
Mogibacterium timidum	0
Mogibacterium vescum	0
Monoglobus pectinilyticus	0
Moraxella atlantae	0
Moraxella catarrhalis	0.0564713026716487
Moraxella caviae	0
Moraxella lacunata	0
Moraxella nonliquefaciens	0
Moraxella osloensis	0
Morganella morganii	0
Moryella indoligenes	0.0496228793243962
Murdochiella asaccharolytica	0.0407096992588581
Muribaculum intestinale	0
Murimonas intestini	0.0318232883971214
Mycobacterium abscessus	0.0925766037288909
Mycobacterium avium	0
Mycobacterium florentinum	0.0327460740491499
Mycobacterium fortuitum	0.0456831527725599
Mycobacterium iranicum	0.055630951103152
Mycobacterium mucogenicum	0.0514799813197375
Mycoplasma hominis	0
Mycoplasma pneumoniae	0
Negativicoccus succinicivorans	0.0731467262982046
Neisseria bacilliformis	0
Neisseria cinerea	0
Neisseria elongata	0
Neisseria flava	0
Neisseria flavescens/perflava	0
Neisseria gonorrhoeae	0
Neisseria macacae	0.0306133165737732
Neisseria meningitidis	0
Neisseria mucosa	0.296935695214615
Neisseria sicca	0
Neisseria subflava	0
Nevskia ramosa	0
Nitriliruptor alkaliphilus	0
Oceanobacillus caeni	0
Oceanobacillus massiliensis	0
Ochrobactrum anthropi	0
Ochrobactrum intermedium	0
Ochrobactrum pituitosum	0
Odoribacter laneus	0
Odoribacter splanchnicus	0
Oligella urethralis	0.0378952915021073
Olsenella profusa	0
Olsenella scatoligenes	0
Olsenella uli	0
Olsenella umbonata	0.0400354612596365
Orenia metallireducens	0
Oribacterium parvum	0
Oribacterium sinus	0.0292008370601257
Ornithobacterium rhinotracheale	0
Oscillibacter ruminantium	0
Oscillibacter sp	0
Oscillibacter valericigenes	0.0351587973259722
Oxalobacter formigenes	0
Paenibacillus alvei	0.0561954658874189
Paenibacillus antibioticophila	0
Paenibacillus barcinonensis	0.0287528745582221
Paenibacillus barengoltzii	0
Paenibacillus daejeonensis	0
Paenibacillus durus	0
Paenibacillus glucanolyticus	0
Paenibacillus graminis	0
Paenibacillus illinoisensis	0
Paenibacillus kribbensis	0
Paenibacillus lactis	0.0501828440306202
Paenibacillus lautus	0
Paenibacillus provencensis	0
Paenibacillus pueri	0
Paenibacillus rhizosphaerae	0
Paenibacillus riograndensis	0.129546420918166
Paenibacillus sabinae/forsythiae	0
Paenibacillus senegalensis	0.0702182481896279
Paenibacillus thiaminolyticus	0
Paenibacillus timonensis	0
Pantoea agglomerans	0.321055770475787
Pantoea conspicua	0
Papillibacter cinnamivorans	0
Parabacteroides distasonis	0.164799585440179
Parabacteroides goldsteinii	3.86553371999022
Parabacteroides gordonii	0
Parabacteroides johnsonii	0
Parabacteroides merdae	0.0673407663358051
Paracoccus carotinifaciens	0
Paracoccus marinus	0
Paracoccus sanguinis	0
Paracoccus yeei	0
Paraeggerthella hongkongensis	0.16632192674387
Paraprevotella clara	0
Paraprevotella xylaniphila	0
Parascardovia denticolens	0
Parasporobacterium paucivorans	0
Parasutterella excrementihominis	0
Parasutterella secunda	0.0718231478442173
Parvimonas micra	0.0491691217995016
Pediococcus acidilactici	0.0319676918639176
Pediococcus damnosus	0
Pediococcus pentosaceus	0.13377418628604
Pedobacter daejeonensis	0
Pedomicrobium ferrugineum	0
Pelomonas saccharophila	0.0874456755915518
Peptoclostridium difficile	0
Peptococcus niger	0
Peptococcus sp.	0
Peptoniphilus asaccharolyticus	0
Peptoniphilus coxii	0
Peptoniphilus duerdenii	0
Peptoniphilus grossensis	0
Peptoniphilus harei	0
Peptoniphilus indolicus	0
Peptoniphilus lacrimalis	0
Peptoniphilus senegalensis	0
Peptoniphilus timonensis	0
Peptostreptococcus anaerobius	0.0317079345106972
Peptostreptococcus russellii	0
Peptostreptococcus stomatis	0.0333273656842498
Phascolarctobacterium faecium	0
Phascolarctobacterium succinatutens	0.221991910588864
Phenylobacterium haematophilum	0.134093011881438
Phyllobacterium myrsinacearum	0
Planococcus rifietoensis	0
Planomicrobium chinense	0
Planomonospora sphaerica	0.33286107743534
Plesiomonas shigelloides	0
Porphyromonas asaccharolytica	0
Porphyromonas catoniae	0
Porphyromonas endodontalis	0
Porphyromonas gingivalis	0
Porphyromonas somerae	0.0494227471950888
Porphyromonas uenonis	0.157897366810263
Prevotella albensis	0
Prevotella amnii	0.030225672449729
Prevotella amniotica	0
Prevotella aurantiaca	0
Prevotella baroniae	0.0375387189526594
Prevotella bergensis	0
Prevotella bivia	0
Prevotella brevis	0
Prevotella bryantii	0.0610014654749051
Prevotella buccae	0
Prevotella buccalis	0
Prevotella conceptionensis	0.0599251247921372
Prevotella copri	0.0325087239550621
Prevotella corporis	0
Prevotella dentalis	0
Prevotella dentasini	0
Prevotella denticola	0
Prevotella disiens	0
Prevotella enoeca	0
Prevotella falsenii	0
Prevotella fusca	0
Prevotella histicola	0
Prevotella intermedia	0
Prevotella loescheii	0.0328495685316503
Prevotella maculosa	0
Prevotella marshii	0
Prevotella melaninogenica	0
Prevotella micans	0
Prevotella multidaccharivorax	0
Prevotella multiformis	0
Prevotella multisaccharivorax	0
Prevotella nanceiensis	0
Prevotella nigrescens	0
Prevotella oralis	0.0384324934329349
Prevotella oris	0
Prevotella oryzae	0
Prevotella oulorum	0
Prevotella pallens	0
Prevotella paludivivens	0.0394783338243898
Prevotella pleuritidis	0
Prevotella ruminicola	0.0619432118771062
Prevotella saccharolytica	0.0333429778707075
Prevotella salivae	0
Prevotella scopos/jejuni	0
Prevotella shahii	0
Prevotella stercorea	0
Prevotella timonensis	0
Prevotella veroralis	0
Promicromonospora flava	0.0680166473151471
Propionibacterium acidifaciens	0.0710682578504763
Propionibacterium acidipropionici	0.246714695615049
Propionibacterium acnes	0
Propionibacterium australiense	0.0541577686423873
Propionibacterium avidum	0
Propionibacterium cyclohexanicum	0
Propionibacterium damnosum	0.031026853240915
Propionibacterium freudenreichii	0.0385601229614326
Propionibacterium granulosum	0
Propionibacterium jensenii	0.0898380102697845
Propionibacterium microaerophilum	0.047430322469493
Propionibacterium namnetense	0
Propionibacterium propionicum	0.073755427432499
Propionibacterium thoenii	0.189105101696659
Propionicimonas paludicola	0
Propionimicrobium lymphophilum	0.173776204361169
Propionivibrio dicarboxylicus	0
Prosthecobacter fluviatilis	0
Proteus mirabilis	0
Proteus penneri	0.0391096606639129
Proteus vulgaris	0
Providencia alcalifaciens	0
Providencia rettgeri	0
Providencia rustigianii	0
Providencia stuartii	0
Pseudoclavibacter massiliense	0
Pseudoclavibacter sp._Timone	0
Pseudoflavonifractor capillosus	0
Pseudomonas aeruginosa	0
Pseudomonas alcaliphila	0
Pseudomonas fluorescens	0
Pseudomonas fragi	0
Pseudomonas fragi/thivervalensis/deceptionensis	0
Pseudomonas monteilii	1.29529543155949
Pseudomonas nitroreducens	0
Pseudomonas oleovorans	0
Pseudomonas putida	0
Pseudomonas stutzeri	0
Pseudopropionibacterium propionicum	0
Pseudoramibacter alactolyticus	0
Pseudothermotoga thermarum	0
Pseudoxanthomonas mexicana	0
Psychrobacter arenosus	0
Pyramidobacter piscolens	0
Ralstonia insidiosa	0.106351645086023
Ralstonia mannitolilytica	0
Ralstonia solanacearum	0
Raoultella ornithinolytica	0
Raoultella planticola	0
Rheinheimera perlucida	0
Rheinheimera texasensis	0
Rhizobium pusense	0
Rhodanobacter ginsenosidimutans	1.09666935187461
Rhodobacter sphaeroides	0
Rhodococcus equi	0
Rhodococcus erythropolis	0
Rhodococcus rhodochrous	0
Riemerella anatipestifer	0
Riemerella columbina	0
Robinsoniella peoriensis	0
Romboutsia lituseburensis	0.0486133502401261
Roseburia faecis	0.104750451906855
Roseburia hominis	0
Roseburia intestinalis	0
Roseburia inulinivorans	0
Roseburia sp	0.0600714948986931
Roseomonas mucosa	0.0288573178408565
Rothia aeria	0
Rothia dentocariosa	0
Rothia mucilaginosa	0
Rubinisphaera brasiliensis	0
Rudanella lutea	0.0469108891419186
Ruminococcus albus	0.321052452605641
Ruminococcus bromii	0.133517494168267
Ruminococcus callidus	0
Ruminococcus champanellensis	0.0998026246607631
Ruminococcus faecis	0
Ruminococcus flavefaciens	0
Ruminococcus gauvreauii	0
Ruminococcus gnavus	0.0341699223718105
Ruminococcus lactaris	0
Ruminococcus sp	0.0844268025977424
Ruminococcus sp. Marseille-P2780	0.197856375470377
Ruminococcus sp. Marseille-P650	0
Ruminococcus torques	0
Ruthenibacterium lactatiformans	0
Salmonella enterica	1.66544318106633
Sarcina maxima	0
Sarcina ventriculi	0.0330433273550684
Scardovia inopinata	0
Scardovia wiggsiae	0.0520409240173943
Schlesneria paludicola	0
Schwartzia sp.	0
Schwartzia succinivorans	0.0415975142377495
Selenomonas artemidis	0
Selenomonas infelix	0
Selenomonas noxia	0.0854817464281804
Selenomonas ruminantium	0
Selenomonas sputigena	0
Sellimonas intestinalis	0.0334234608552519
Senegalemassilia anaerobia	0.0406089085851357
Senegalimassilia anaerobia	0.033354141138556
Serratia ficaria	0
Serratia fonticola	0.123559582947851
Serratia liquefaciens	0
Serratia marcescens	0
Shigella dysenteriae	0
Shuttleworthia satelles	0.0422990811405597
Silanimonas lenta	0
Simonsiella muelleri	0.0559314750661965
Skermanella aerolata	0
Slackia equolifaciens	0
Slackia exigua	0.0507725685142303
Slackia faecicanis	0
Slackia isoflavoniconvertens	0
Slackia piriformis	0.0454742394954319
Snodgrassella alvi	0
Soleaferrea massiliensis	0
Solobacterium moorei	0
Sphingobacterium faecium	0
Sphingobacterium multivorum	0.0927193646506946
Sphingobacterium spiritivorum	0
Sphingobium hydrophobicum	0
Sphingobium yanoikuyae	0.0879008751798922
Sphingomonas adhaesiva	0
Sphingomonas ginsenosidimutans	0
Sphingomonas hankookensis	0.185417199550931
Sphingomonas panni	0
Sphingomonas paucimobilis	0
Sphingomonas pseudosanguinis	0.525960959555401
Spirosoma linguale	0
Sporanaerobacter acetigenes	0
Sporolactobacillus nakayamae	0
Sporosarcina koreensis	0
Staphylococcus arlettae	0
Staphylococcus aureus	0.0633114106457574
Staphylococcus auricularis	0.0331367506665379
Staphylococcus capitis	0.150468209069198
Staphylococcus cohnii	0.0714506864919518
Staphylococcus condimenti	0.0587480633314857
Staphylococcus epidermidis	0.0726860576971944
Staphylococcus epidermidis/muscae	0
Staphylococcus equorum/edaphicus/saprophyticus	0.0880140947867499
Staphylococcus haemolyticus	0
Staphylococcus hominis	0
Staphylococcus intermedius	0.198211856852523
Staphylococcus kloosii	0
Staphylococcus lentus	0
Staphylococcus lugdunensis	0.0736250279843528
Staphylococcus nepalensis	0.556503127328882
Staphylococcus pasteuri	0
Staphylococcus pettenkoferi	0
Staphylococcus saccharolyticus	0
Staphylococcus saprophyticus	0
Staphylococcus schleiferi	0
Staphylococcus sciuri	0.0472595325468531
Staphylococcus simulans	0.107870226741764
Staphylococcus succinus	0.0391221504623752
Staphylococcus vitulinus	0
Staphylococcus warneri	0
Staphylococcus xylosus	0
Stenotrophomonas daejeonensis	0
Stenotrophomonas maltophilia	0.0474376030418782
Stenotrophomonas rhizophila	0.0422985225889311
Stomatobaculum longum	0
Stoquefichus massiliensis	0
Streptobacillus moniliformis	0
Streptococcus agalactiae	0
Streptococcus alactolyticus	0
Streptococcus anginosus	0
Streptococcus australis	0
Streptococcus caballi	0
Streptococcus cameli	0
Streptococcus canis	0
Streptococcus caprae	0
Streptococcus castoreus	0.0429155824942981
Streptococcus constellatus	0
Streptococcus criceti	0
Streptococcus cristatus	0.0335767132650807
Streptococcus dentasini	0
Streptococcus dentirousetti	0
Streptococcus devriesei	0
Streptococcus didelphis	0
Streptococcus downei	0
Streptococcus dysgalactiae	0
Streptococcus equi	0.0304023990429195
Streptococcus equinus	0
Streptococcus equinus/lutetiensis/infantarius	0
Streptococcus fryi	0
Streptococcus gallolyticus	0
Streptococcus gordonii	0
Streptococcus gordonii/mutans	0
Streptococcus henryi	0
Streptococcus hongkongensis	0
Streptococcus hyovaginalis	0
Streptococcus ictaluri	0
Streptococcus infantarius	0
Streptococcus infantis	1.00150802212731
Streptococcus iniae	0
Streptococcus intermedius/uberis	0.0667554077380465
Streptococcus lactarius	0
Streptococcus lutetiensis	0.0566813041053653
Streptococcus macedonicus	0
Streptococcus marimammalium	0
Streptococcus massiliensis	0
Streptococcus merionis	0
Streptococcus minor	0
Streptococcus mitis	0
Streptococcus mitis/pneumoniae/pseudoneumoniae	0
Streptococcus moroccensis	0
Streptococcus mutans	0
Streptococcus oralis	0
Streptococcus oricebi	0
Streptococcus orisasini	0
Streptococcus ovis	0
Streptococcus parasaguinis	0.0307633450872373
Streptococcus parasanguinis	0
Streptococcus parauberis	0
Streptococcus pasteurianus	0
Streptococcus peroris	0
Streptococcus pharyngis	0
Streptococcus pleomorphus	0
Streptococcus plurextorum	0
Streptococcus pneumoniae	0
Streptococcus porci	0
Streptococcus porcinus	0
Streptococcus porcorum	0
Streptococcus pyogenes	0
Streptococcus pyogensis	0
Streptococcus ratti/ursoris	0
Streptococcus rubneri	0
Streptococcus rupicaprae	0
Streptococcus salivarius	0
Streptococcus saliviloxodontae	0
Streptococcus sanguinis	0
Streptococcus sanguinis/vestibularis	0
Streptococcus sinensis	0
Streptococcus sobrinus	0
Streptococcus suis	0
Streptococcus tangierensis	0
Streptococcus thermophilus	0.028907791345457
Streptococcus thoraltensis	0
Streptococcus uberis	0
Streptococcus vestibularis	0
Streptococcus viridans	0.11391434592245
Streptomyces misionensis	0
Streptomyces thermoviolaceus	0.0615644285127982
Streptomyces thermovulgaris	0
Subdoligranulum variabile	0.163569153879292
Succinatimonas hippei	0
Succiniclasticum ruminis	0.0515997832244788
Succinivibrio dextrinosolvens	0.144640762520828
Sulfurimonas autotrophica	0
Sutterella parvirubra	0
Sutterella stercoricanis	0
Sutterella wadsworthensis	0
Symbiobacterium thermophilum	0
Tannerella forsythia	0
Tatumella ptyseos	0
Tetragenococcus solitarius	0
Tetrasphaera australiensis	0
Thiomicrospira cyclica	0
Timonella senegalensis	0
Tissierella praeacuta	0
Trabulsiella guamensis	0.0283850490117255
Treponema berlinense	0
Treponema denticola	0
Treponema lecithinolyticum	0
Treponema maltophilum	0
Treponema medium	0
Treponema porcinum	0
Treponema socranskii	0
Treponema succinifaciens	0
Treponema vincentii	0.0293697451415595
Tropheryma whipplei	0
Trueperella bernardiae	0
Trueperella pyogenes	0
Tumebacillus permanentifrigoris	0
Turicella otitidis	0
Turicibacter sanguinis	0.0340717903930738
Turicimonas muris	0
Tyzzerella nexilis	0
Ureaplasma parvum	0
Ureaplasma urealyticum	0
Ureibacillus suwonensis	0
Ureibacillus thermosphaericus	0
Vagococcus penaei	0
Vagococcus teuberi	0.259463341580636
Varibaculum cambriense	0.0832077270335981
Variovorax boronicumulans	0
Veillonella atypica	0
Veillonella dispar	0.0814464066510819
Veillonella parvula	0.0396914029859989
Veillonella ratti	0
Veillonella rogosae	0.0332395149298827
Veillonella tobetsuensis	0.0406942965941074
Vibrio cholerae	0.0367099609021233
Vibrio cincinnatiensis	0
Vibrio fluvialis	0
Vibrio furnissii	0
Vibrio mimicus	0
Vibrio parahaemolyticus	0
Victivallis vadensis	0
Virgibacillus proomii	0
Weeksella virosa	0
Weissella cibaria	0
Weissella confusa	0.734839274972491
Weissella paramesenteroides	0
Yersinia aleksiciae	0
Yersinia bercovieri	0
Yersinia enterocolitica	0
Yersinia frederiksenii	0
Yersinia kristensenii	0
Yersinia pseudotuberculosis	0
Yersinia rohdei	0
Yokenella regensburgei	0.0424141880158172
Yonghaparkia alkaliphila	0
Kingdom Information: (%)
Archaea	0.223091235394291
Bacteria	99.7769087646058
Phylum Information: (%)
Actinobacteria	16.0814769922716
Bacteroidetes	20.221479616607
Deinococcus-Thermus	0.0333412932868199
Dictyoglomi	0.0658280700507738
Elusimicrobia	0.20276059699128
Epsilonbacteraeota	1.16310606900118
Euryarchaeota	0.223091235394291
Firmicutes	36.9715719719594
Fusobacteria	4.13085629629153
Gemmatimonadetes	0
Halanaerobiaeota	0
Lentisphaerae	0
Other	1.03215533135369
Planctomycetes	0
Proteobacteria	19.690845035251
Spirochaetes	0.0737941324700078
Synergistetes	0.0431251370531429
Tenericutes	0.0373351688918193
Thermotogae	0
Verrucomicrobia	0.0292330531265253
Class Information: (%)
Actinobacteria	13.5964472860147
Actinobacteridae	1.54454053279636
Alphaproteobacteria	4.38737386581008
Bacilli	16.0375896635955
Bacteroides	0.0294524655194901
Bacteroidetes	0
Bacteroidia	20.1920271510875
Betaproteobacteria	0
Brachyspirae	0.0444243873284482
Campylobacteria	1.16310606900118
Chlorobia	0
Clostridia	18.9674052625303
Coriobacteriia	0.940489173460535
Deinococci	0.0333412932868199
Deltaproteobacteria	0
Dictyoglomia	0.0658280700507738
Elusimicrobia	0.20276059699128
Epsilonproteobacteria	0
Erysipelotrichia	1.29768774389506
Flavobacteria	0
Fusobacteria	0.0700812856166819
Fusobacteriia	4.06077501067485
Gammaproteobacteria	15.3034711694409
Gemmatimonadetes	0
Halanaerobiia	0
Halobacteria	0.133158090245781
Lentisphaeria	0
Methanobacteria	0.0899331451485103
Mollicutes	0.0373351688918193
Negativicutes	0.668889301938548
Nitriliruptoria	0
Other	1.03215533135369
Planctomycetacia	0
Spirochaetes	0
Spirochaetia	0.0293697451415595
Synergistia	0.0431251370531429
Thermotogae	0
Verrucomicrobiae	0.0292330531265253
Order Information: (%)
Acetobacterales	0.0288573178408565
Actinomycetales	1.66085819305985
Aeromonadales	0.234619217732816
Alteromonadales	0
Azospirillales	0
Bacillales	10.1899672900184
Bacteroidales	17.2328129167678
Betaproteobacteriales	1.18159142060071
Bifidobacteriales	5.68283020866282
Brachyspirales	0.0444243873284482
Campylobacterales	1.16310606900118
Cardiobacteriales	0.0725738417203097
Caulobacterales	0.627876848803485
Chitinophagales	2.64271663764526
Chlorobiales	0
Chromatiales	0
Clostridiale	0.0744727610379687
Clostridiales	18.8929325014923
Coriobacteriales	0.940489173460535
Corynebacteriales	1.9355806016884
Cytophagales	0.147678337461545
Deinococcales	0.0333412932868199
Desulfobacterales	0
Desulfovibrionales	0
Dictyoglomales	0.0658280700507738
Elusimicrobiales	0.20276059699128
Enterobacteriales	5.19825316382858
Erysipelotrichales	1.29768774389506
Flavobacteriales	0.105552360081748
Fusobacterales	0.0700812856166819
Fusobacteriales	4.06077501067485
Fusobacteriales: Leptotrichiacea	0
Gemmatimonadales	0
Halanaerobiales	0
Halobacteriales	0.133158090245781
Lactobacillales	5.84762237357709
Methanobacteriales	0.0899331451485103
Micrococcales	5.22985550711063
Micromonosporales	0
Mycoplasmatales	0.0373351688918193
Neisseriales	0
Nitriliruptorales	0
Oceanospirillales	0.0369505626231954
Opitutales	0.0292330531265253
Other	1.03215533135369
Pasteurellales	1.39447905340097
Planctomycetales	0
Propionibacteriales	0.299002230854032
Pseudomonadales	2.07717503081667
Rhizobiales	2.93136066487951
Rhodobacterales	0
Salinisphaerales	0
Selenomonadales	0.668889301938548
Sphingobacteriales	0.0927193646506946
Sphingomonadales	0.799279034286224
Spirochaetales	0.0293697451415595
Streptomycetales	0
Streptosporangiales	0.33286107743534
Synergistales	0.0431251370531429
Thermotogales	0
Thiomicrospirales	0
Verrucomicrobiales	0
Vibrionales	3.65982162664021
Victivallales	0
Xanthomonadales	1.44800725207744
Family Information: (%)
Acetobacteraceae	0.0288573178408565
Acidaminococcaceae	0.273591693813343
Actinomycetaceae	0.475271285513341
Aerococcaceae	0.892533424447303
Aeromonadaceae	0.0336095743708945
Akkermansiaceae	0
Alicyclobacillaceae	0
Alteromonadaceae	0
Aquaspirillaceae	0
Arcobacteraceae	0
Atopobiaceae	0.0914711106474361
Azospirillaceae	0
Bacillaceae	8.50143731991424
Bacteroidaceae	10.5993492503137
Barnesiellaceae	0
Beijerinckiaceae	0.537807205934998
Bifidobacteriaceae	5.68283020866282
Blautia	0
Bogoriellaceae	0
Brachyspiraceae	0.0444243873284482
Brevibacteriaceae	2.68656419698573
Burkholderiaceae	0.624152293006077
Caldicoprobacteraceae	0
Campylobacteraceae	0.975068601125071
Cardiobacteriaceae	0.0725738417203097
Carnobacteriaceae	0.517599518849997
Caulobacteraceae	0.627876848803485
Cellulomonadaceae	0.0401337877872012
Chitinibacteraceae	0
Chitinophagaceae	2.64271663764526
Chlorobiaceae	0
Christensenellaceae	0.0319559743094733
Chromatiaceae	0
Clostridiaceae	3.41015331178647
Clostridiaceae 1	5.06173606281294
Clostridiaceae 2	0
Clostridiales	0.0744727610379687
Coriobacteriaceae	0.0601943452853347
Corynebacteriaceae	1.74166363761885
Corynebacterineae	0.138259756501451
Deinococcaceae	0.0333412932868199
Dermabacteraceae	0.202904269267753
Dermacoccaceae	0
Desulfobulbaceae	0
Desulfovibrionaceae	0
Dictyoglomaceae	0.0658280700507738
Dietziaceae	0.0675313192946235
Dysgonomonadaceae	0.038897472444118
Eggerthellaceae	0.788823717527764
Elusimicrobiaceae	0.20276059699128
Enterbacteriaceae	0.990252008467041
Enterobacteriaceae	4.20800115536153
Enterococcaceae	1.41569145559369
Erysipelotrichaceae	1.29768774389506
Eubacteriaceae	0
Family XI	0.161138338183381
Family XIII	0.179913959139566
Family XVIII	0
Flavobacteriaceae	0.0754014187008752
Fusobacteriaceae	0.20131724069677
Gemmatimonadaceae	0
Halobacteroidaceae	0
Haloferacaceae	0.133158090245781
Halomonadaceae	0.0369505626231954
Helicobacteraceae	0.188037467876112
Hymenobacteraceae	0.0571113199572909
Hyphomicrobiaceae	0
Intrasporangiaceae	0.100134086299078
Jonesiaceae	0
Lachnospiraceae	8.23560654288015
Lactobacillaceae	0.547192699387225
Leptotrichia	0
Leptotrichiaceae	3.92953905559476
Leuconostocaceae	0.947181694025563
Listeriaceae	0.0286522106831999
Marinifilaceae	0
Methanobacteriaceae	0.0899331451485103
Microbacteriaceae	2.1374186176078
Micrococcaceae	0.115567357143603
Micrococcineae	0.0377036679553206
Micromonosporaceae	0
Moraxellaceae	0.482894481361282
Muribaculaceae	0
Mycobacteriaceae	0.139857006472039
Mycoplasmataceae	0.0373351688918193
Neisseriaceae	0.557439127594637
Nitriliruptoraceae	0
Nocardiaceae	0.144291453936208
Nocardioidaceae	0
Opitutaceae	0.0292330531265253
Other	1.03215533135369
Paenibacillaceae	0.428241680732889
Pasteurellaceae	1.39447905340097
Peptococcaceae	0
Peptostreptococcaceae	0.176260369344715
Planococcaceae	0
Porphyromonadaceae	0.207320114005352
Prevotellaceae	2.28957200823841
Promicromonosporaceae	0.0595590202386699
Propionibacteriaceae	0.299002230854032
Propionibacterineae	0.677870410724399
Pseudomonadaceae	1.59428054945539
Psychromonadaceae	0
Rhizobiaceae	2.26665481936353
Rhodanobacteraceae	1.09666935187461
Rhodobacteraceae	0
Rhodocyclaceae	0
Rikenellaceae	0
Rubinisphaeraceae	0
Ruminococcaceae	1.66997474124157
Schlesneriaceae	0
Solimonadaceae	0
Sphingobacteriaceae	0.0927193646506946
Sphingomonadaceae	0.799279034286224
Spirochaetaceae	0.0293697451415595
Spirosomaceae	0.0905670175042543
Sporolactobacillaceae	0
Staphylococcaceae	1.19782928048211
Streptococcacaeae	0
Streptococcaceae	1.52742358127331
Streptomycetaceae	0
Streptomycineae	0.0615644285127982
Streptosporangiaceae	0.33286107743534
Succinivibrionaceae	0.201009643361922
Synergistaceae	0.0431251370531429
Tannerellaceae	4.0976740717662
Thermomonosporaceae	0
Thermotogaceae	0
Thiomicrospiraceae	0
Thiovulaceae	0
Veillonellaceae	0.395297608125205
Verrucomicrobiaceae	0
Vibrionaceae	3.65982162664021
Victivallaceae	0
Weeksellaceae	0.030150941380873
Xanthobacteraceae	0.126898639580983
Xanthomonadaceae	0.351337900202839
Genus Information: (%)
Acetanaerobacterium	0.110488136495566
Acetivibrio	0
Acetobacter	0
Acetobacterium	0
Achromobacter	0
Acidaminococcus	0
Acidovorax	0
Acinetobacter	0.426423178689634
Actinobacillus	0.0582133668313511
Actinobaculum	0
Actinomadura	0
Actinomyces	0.315306562033879
Adlercreutzia	0.0297142123144168
Aerococcus	0
Aeromicrobium	0
Aeromonas	0.0336095743708945
Afipia	0.047933917780341
Agathobacter	0
Aggregatibacter	0.0399417757914161
Agrobacterium	0.311221634822974
Agrococcus	0.23385291560376
Akkermansia	0
Alcaligenes	0
Algoriella	0
Aliagarivorans	0
Alistipes	0
Allisonella	0
Alloiococcus	0
Alloprevotella	1.86232571707713
Allorhizobium-Neorhizobium-Pararhizobium-Rhizobium	1.61527036705089
Alloscardovia	0
Alysiella	0.144141840154597
Amaricoccus	0
Anaerobiospirillum	0.0563688808410941
Anaerococcus	0
Anaerofilum	0
Anaerofustis	0
Anaeroglobus	0
Anaerospora	0
Anaerosporobacter	0
Anaerostipes	0.0836804335875026
Anaerovorax	0
Ancylobacter	0.0486442556032826
Aneurinibacillus	0
Anoxynatronum	0
Aquabacterium	0
Arcanobacterium	0
Arcobacter	0
Arthrobacter	0.0377036679553206
Asaccharobacter	0.0344120345392869
Atopobium	0.0514356493877996
Atopostipes	0
Aureimonas	0.340162817489665
Bacillus	8.32966442178861
Bacteroides	10.5993492503137
Barnesiella	0
Bartonella	0
Bavariicoccus	0
Bergeyella	0
Bifidobacterium	5.63078928464543
Blautia	0.0880656750934424
Bordetella	0
Brachybacterium	0.0509682569173433
Brachymonas	0
Brachyspira	0.0444243873284482
Bradyrhizobium	0
Brevibacillus	0.0933458271488341
Brevibacterium	2.68656419698573
Brevundimonas	0.290284638718872
Brochothrix	0.0286522106831999
Buchnera	0.275996951462538
Bulleidia	0
Burkholderia-Caballeronia-Paraburkholderia	0
Butyricicoccus	0
Butyricimonas	0
Butyrivibrio	0.0602662801825364
Caldicoprobacter	0
Campylobacter	0.975068601125071
Capnocytophaga	0.0754014187008752
Cardiobacterium	0.0725738417203097
Castellaniella	0
Catabacter	0.0319559743094733
Catenibacterium	1.04223878819539
Catonella	0
Caulobacter	0.203499198203175
Cellulomonas	0.0401337877872012
Cellulosilyticum	0.0353450494159498
Cellulosimicrobium	0.0595590202386699
Centipeda	0
Cephaloticoccus	0.0292330531265253
Cetobacterium	0
Chitinibacter	0
Chlorobium	0
Christensenella	0
Chryseobacterium	0.030150941380873
Citrobacter	0
Cloacibacillus	0.0431251370531429
Clostridium	3.41015331178647
Clostridium sensu stricto	0
Clostridium sensu stricto 1	1.93312574681148
Clostridium sensu stricto 10	0
Clostridium sensu stricto 11	0
Clostridium sensu stricto 12	0.0390913230153302
Clostridium sensu stricto 13	0
Clostridium sensu stricto 14	0
Clostridium sensu stricto 15	0
Clostridium sensu stricto 16	0
Clostridium sensu stricto 17	0
Clostridium sensu stricto 18	0
Clostridium sensu stricto 19	1.90415557399242
Clostridium sensu stricto 2	0.0304093871579693
Clostridium sensu stricto 3	0.968781849043449
Clostridium sensu stricto 4	0.029626409715225
Clostridium sensu stricto 5	0
Clostridium sensu stricto 7	0
Clostridium sensu stricto 8	0.123502445721996
Cnuella	2.58784801710429
Collinsella	0.0309539388812808
Comamonas	0
Coprobacillus	0
Coprobacter	0
Coprococcus 1	0
Coprococcus 2	0
Coprococcus 3	0
Coriobacterium	0.0292404064040538
Corynebacterium	0.521676345119318
Corynebacterium 1	1.14589280030193
Cronobacter	0
Cryobacterium	0.0370663563623341
Cryptobacterium	0.0364774580167103
Cupriavidus	0
Curvibacter	0
Cutibacterium	0
Dechlorobacter	0
Deinococcus	0.0333412932868199
Delftia	0
Dermabacter	0.151936012350409
Dermacoccus	0
Desulfobulbus	0
Desulfovibrio	0
Dialister	0
Dictyoglomus	0.0658280700507738
Dielma	0
Dietzia	0.0675313192946235
Dolosicoccus	0
Dolosigranulum	0
Dorea	0
Dyadobacter	0.0436561283623357
Dysgonomonas	0.038897472444118
Eggerthella	0.396476241852727
Eggerthia	0
Eikenella	0
Eisenbergiella	0
Elusimicrobium	0.20276059699128
Empedobacter	0
Enorma	0
Enterobacter	0.358538236407539
Enterococcus	0.933855687662292
Enterorhabdus	0
Enterovibrio	0
Eremococcus	0
Erwinia	0
Erysipelatoclostridium	0.0635234137521302
Escherichia	0.990252008467041
Escherichia-Shigella	1.27369590862627
Ethanoligenens	0
Eubacterium	0.0744727610379687
Ezakiella	0
Facklamia	0.892533424447303
Faecalitalea	0
Fastidiosipila	0
Fictibacillus	0.0800419638485082
Filifactor	0
Finegoldia	0
Flavobacterium	0
Flavonifractor	0.234746180962829
Franconibacter	0
Fretibacterium	0
Fusicatenibacter	0.0425092415691043
Fusobacterium	0.20131724069677
Gallibacterium	0
Garciella	0
Gardnerella	0
Gemella	0.0338067982059428
Gemmatirosa	0
Geobacillus	0
Geomicrobium	0
Georgenia	0
Gluconobacter	0
Gordonia	0.114674998562043
Gordonibacter	0.0291750360510912
Granulicatella	0.517599518849997
Grimontia	0.035969411888767
Haematobacter	0
Haemophilus	1.2963239107782
Hafnia-Obesumbacterium	0
Halodesulfovibrio	0
Halomonas	0.0369505626231954
Halopiger	0.133158090245781
Harryflintia	0
Helicobacter	0.188037467876112
Hespellia	0.0307433376999405
Hodemania	0
Holdemanella	0
Holdemania	0
Howardella	0.0576500567152415
Hungatella	0
Hydrobacter	0.0548686205409705
Hydrogenibacillus	0.0917309342771207
Hydrogenoanaerobacterium	0
Hymenobacter	0.0571113199572909
Intestinibacter	0.0335038451805238
Intestinimonas	0
Isoptericola	0
Janibacter	0.100134086299078
Johnsonella	0
Jonesia	0
Kandleria	0.157853751554461
Kerstersia	0
Kingella	0.0298168005854548
Klebsiella	0
Kluyvera	0
Kocuria	0.115567357143603
Kosakonia	0
Kurthia	0
Kytococcus	0
Lachnoanaerobaculum	0
Lachnobacterium	0.0499049172676323
Lachnoclostridium	0.174093730749947
Lachnoclostridium 10	0.062543852795789
Lachnoclostridium 12	0.0434714819817465
Lachnoclostridium 5	5.65732627930057
Lachnospira	0.59808936417914
Lachnospiraceae NC2004 group	0.0299166071348649
Lachnospiraceae NK4A136 group	0
Lactobacillus	0.515225007523308
Lactococcus	0.121998670145151
Lautropia	0
Lawsonella	0.0740944921976028
Leifsonia	0
Leminorella	0
Leptothrix	0.0655662343690674
Leptotrichia	3.92953905559476
Leuconostoc	0.212342419053072
Limnobacter	0.0305271051039244
Lysinibacillus	0
[truncated: 214 more rows]
