# Supplementary material for: Pediatric Acute Lymphoblastic Leukemia Patients Exhibit Distinctive Alterations in the Gut Microbiota
Source: Front Cell Infect Microbiol. 2020 Oct 16;10:558799. doi: 10.3389/fcimb.2020.558799 (PMC7596659; doi:10.3389/fcimb.2020.558799)
Supplement: Supplementary file 1 [file Data_Sheet_1.ZIP › rawdata/Case/18T110119_output.xls.result.txt]

Species Information: (%)
Abiotrophia defectiva	0
Abiotrophia para-adiacens	0
Acetanaerobacterium elongatum	0.626860654992994
Acetobacterium tundrae	0
Achromobacter denitrificans	0.249143703755295
Achromobacter xylosoxidans	0
Acidaminococcus fermentans	0
Acidaminococcus intestini	0.0312750522835894
Acidovorax facilis	0
Acidovorax sp	0
Acidovorax temperans	0
Acinetobacter baumannii	0
Acinetobacter calcoaceticus	0
Acinetobacter haemolyticus/baumannii	0.415519562790072
Acinetobacter johnsonii	0.0572030198172864
Acinetobacter junii	0
Acinetobacter lwoffii	0
Acinetobacter pittii	0
Acinetobacter radioresistens	0
Acinetobacter septicus	0
Actinobacillus capsulatus	0.26266426634625
Actinobacillus pleuropneumoniae	0
Actinobaculum massiliense	0
Actinobaculum schaalii	0.0424910713416805
Actinomadura vinacea	0
Actinomyces canis	0.0324387772264056
Actinomyces cardiffensis	0
Actinomyces georgiae	0.0398290506701442
Actinomyces graevenitzii	0
Actinomyces johnsonii	0
Actinomyces massiliensis	0
Actinomyces meyeri	0.0332458976534358
Actinomyces naeslundii	0
Actinomyces neuii	0.0550418271691865
Actinomyces odontolyticus	0
Actinomyces oris	0
Actinomyces radingae	0
Actinomyces sp._ph3	0.140084650048461
Actinomyces turicensis	0
Actinomyces urogenitalis	0
Actinomyces viscosus	0
Adlercreutzia equolifaciens	0.0334373233343097
Aeribacillus pallidus	0.213747412519637
Aerococcus christensenii	0.0365467259846359
Aerococcus viridans	0
Aeromicrobium massiliense	0.0300735358934708
Aeromonas allosaccharophila/veronii	0.0407559610407218
Aeromonas bestiarum	0
Aeromonas hydrophila	0
Aeromonas jandaei	0
Aeromonas media/tecta	0
Aeromonas veronii	0
Afipia birgiae	0
Agathobaculum butyriciproducens	0.0837127390315292
Aggregatibacter actinomycetemcomitans	0.0404843340855633
Aggregatibacter aphrophilus	0.413693778088999
Aggregatibacter segnis	0
Agrobacterium tumefaciens	0.340123338329496
Agrococcus jejuensis	0
Agrococcus terreus	0.114647400066829
Akkermansia glycaniphila	0
Akkermansia muciniphila	0
Alcaligenes faecalis	0
Algoriella xinjiangensis	0
Aliagarivorans marinus	0.0552790593690197
Alistipes finegoldii	0.0340504500890262
Alistipes indistinctus	0
Alistipes inops	0
Alistipes obesi	0
Alistipes onderdonkii	0
Alistipes putredinis	0.179771947201018
Alistipes senegalensis	0.0550948513796835
Alistipes shahii	0.0300970295160057
Alistipes timonensis	0.0424106882033635
Allisonella histaminiformans	0
Alloiococcus otitis	0
Alloprevotella rava	0.0425850133414887
Alloprevotella tannerae	1.22240414774031
Alloscardovia omnicolens	0
Alysiella filiformis	0.0610066553428534
Amaricoccus kaplicensis	0
Anaerobiospirillum succiniciproducens	0
Anaerobiospirillum thomasii	0.0653182595716772
Anaerococcus hydrogenalis	0.221354202746168
Anaerococcus lactolyticus	0
Anaerococcus obesiensis	0.0294698192775179
Anaerococcus octavius	0
Anaerococcus prevotii	0
Anaerococcus senegalensis	0
Anaerococcus tetradius	0
Anaerococcus vaginalis	0
Anaerofilum agile	0.0543611228904286
Anaerofilum pentosovorans	0
Anaerofustis stercorihominis	0
Anaeroglobus geminatus	0
Anaerorhabdus furcosa	0
Anaerosporobacter mobilis	0.0555108750376087
Anaerostipes butyraticus	0.0553975741739358
Anaerostipes caccae	0
Anaerostipes hadrus	0.0561601382434611
Anaerotruncus colihominis	0.458213939606321
Anaerotruncus sp	0
Anaerovorax odorimutans	0
Ancylobacter polymorphus	0.0439207388712331
Aneurinibacillus aneurinilyticus	0
Aneurinibacillus migulanus	0
Anoxynatronum sibiricum	0.104974980905283
Aquabacterium commune	0.0322849430161914
Arcanobacterium haemolyticum	0
Arcanobacterium pyogenes	0
Arcobacter butzleri	0.202238221658767
Arcobacter cryaerophilus	0
Arthrobacter albus	0
Arthrobacter castelli	0.0784838624282343
Arthrobacter oxydans	0.102615949914191
Arthrobacter polychromogenes	0
Asaccharobacter celatus	0.048776137525643
Atlantibacter hermannii	0
Atopobium minutum	0
Atopobium parvulum	0.0666209490325054
Atopobium rimae	0.126099579310553
Atopobium vaginae	0
Atopostipes suicloacalis	0.0560561516299712
Aurantimonas altamirensis	0
Aureimonas altamirensis	0.0469872486886592
Averyella dalhousiensis	0
Azonexus hydrophilus	0
Azospirillum lipoferum	0.0382543408691584
Bacillus altitudinis	0.392221612751144
Bacillus amyloliquefaciens	0
Bacillus anthracis	0
Bacillus atrophaeus	0
Bacillus badius	0
Bacillus beijingensis	0.0666100340054356
Bacillus benzoevorans	0
Bacillus cereus	0
Bacillus circulans	0
Bacillus clausii	0
Bacillus coagulans	0
Bacillus cytotoxicus	0
Bacillus endophyticus	0
Bacillus firmus	0
Bacillus flexus	0
Bacillus fordii	0
Bacillus halodurans	0
Bacillus idriensis	0
Bacillus infantis	0
Bacillus licheniformis	0.104956701986263
Bacillus marisflavi	0
Bacillus massilioanorexius	0
Bacillus massiliosenegalensis	0.0876491875258705
Bacillus megaterium	0
Bacillus methanolicus	0
Bacillus mojavensis	0
Bacillus mycoides	0
Bacillus nealsonii	0
Bacillus niacini	0
Bacillus polyfermenticus	0.166895784259191
Bacillus pseudofirmus	0
Bacillus pseudomycoides	0
Bacillus pumilus	0.0485412973235922
Bacillus senegalensis	0
Bacillus simplex	0
Bacillus siralis	0
Bacillus sonorensis	0
Bacillus subtilis	0
Bacillus thermoamylovorans	0.130319933746899
Bacillus thuringiensis	0.479521000330975
Bacillus timonensis	0
Bacillus toyonensis/wiedmanii/thuringiensis	0
Bacillus vallismortis	0.0476456053927177
Bacteroides acidifaciens	0.0387578461664788
Bacteroides caccae	0.112553715072107
Bacteroides cellulosiluticus	0.0807768560060881
Bacteroides cellulosilyticus	0.120713045483639
Bacteroides clarus	0.0938125623847109
Bacteroides coagulans	0
Bacteroides coprocola	1.33190874452537
Bacteroides coprophilus	0.581095602548699
Bacteroides dorei	0
Bacteroides eggerthii	0.505962434580995
Bacteroides faecis	0
Bacteroides finegoldii	0.0629146052194157
Bacteroides fluxus	0
Bacteroides fragilis	0.0611527851997181
Bacteroides galacturonicus	0.0737026730176554
Bacteroides gallinarum	0
Bacteroides gallinceum	0.0314987314198651
Bacteroides graminisolvens	0
Bacteroides helcogenes	0.0486557865369199
Bacteroides intestinalis	0
Bacteroides massiliensis	0.594420013620423
Bacteroides massilinensis	0.309950822355847
Bacteroides nordii	0.0387749757916015
Bacteroides oleiciplenus	0
Bacteroides ovatus	0.041399894908567
Bacteroides paurosaccharolyticus	0
Bacteroides pectinophilus	0.351019746435762
Bacteroides plebeius	0.103874505181874
Bacteroides propinonicifaciens	0
Bacteroides pyogenes	0
Bacteroides salanitronis	0
Bacteroides salyersiae	0
Bacteroides sartorii	0
Bacteroides stercorirosoris	0.0639697481178734
Bacteroides stercoris	0.130662355659444
Bacteroides thetaiotaomicron	0
Bacteroides timonensis	0
Bacteroides uniformis	0.385895310597093
Bacteroides ureolyticus	0.0749206879718238
Bacteroides vulgatus	0.996189899749171
Bacteroides xylanisolvens	0
Bacteroides xylanolyticus	0
Barnesiella intestinihominis	0.0722395073043216
Barnesiella viscericola	0
Bartonella birtlesii	0
Bavariicoccus seileri	0.0359674634172625
Bergeyella zoohelcum	0
Bifidobacterium actinocoloniiforme	0
Bifidobacterium adolescentis	0
Bifidobacterium adolescentis/ruminantium	0.0279993254637353
Bifidobacterium angulatum	0.0350566168650782
Bifidobacterium animalis	0
Bifidobacterium asteroides	0
Bifidobacterium avesanii	0
Bifidobacterium bifidum	0
Bifidobacterium bohemicum	0
Bifidobacterium bombi	0.0313816977391405
Bifidobacterium boum	0.220178536350748
Bifidobacterium breve	0
Bifidobacterium callitrichos	0
Bifidobacterium catenulatum	0.100739020242883
Bifidobacterium catenulatum/pseudoctenulatum	0.132209636765668
Bifidobacterium choerinum	0.0720214022753951
Bifidobacterium commune	0
Bifidobacterium coryneforme	0
Bifidobacterium crudilactis/psychraerophilum	0
Bifidobacterium cuniculi	0
Bifidobacterium dentium	0.0881132735395091
Bifidobacterium eulemuris/lemurum	0.0326079597421875
Bifidobacterium faecale	0
Bifidobacterium gallicum	0.0923054887365261
Bifidobacterium gallinarum	0
Bifidobacterium hapali	0.0606986445309723
Bifidobacterium indicum	0
Bifidobacterium kashiwanohense	0.0366929219524496
Bifidobacterium longum	0.271687717313785
Bifidobacterium longum	0.100138612817967
Bifidobacterium merycicum	0
Bifidobacterium mongoliense	0
Bifidobacterium moukalabense	0.399323031849449
Bifidobacterium pseudocatenulatum	0.0526385052449173
Bifidobacterium pseudocatenulatum	0
Bifidobacterium pseudolongum	0.230580810373151
Bifidobacterium pullorum	0
Bifidobacterium pullorum/hapali	0.0623220780598312
Bifidobacterium ramosum	0.0502277541621482
Bifidobacterium reuteri	0.127633267770668
Bifidobacterium ruminantium	0
Bifidobacterium saeculare	0
Bifidobacterium saguini	0
Bifidobacterium scardovii	0
Bifidobacterium stercoris	0
Bifidobacterium thermacidophilum	0.0362701331091935
Bifidobacterium thermophilum	0
Bifidobacterium tissieri	0
Bifidobacterium tsurumiense	1.40497462635609
Bifissio spartinae	2.55200854802552
Bilophila wadsworthia	0
Blastococcus massiliensis	0.335079703849257
Blastomonas natatoria	0
Blautia caecimuris	0
Blautia coccoides	0
Blautia faecis	0
Blautia glucerasea	0
Blautia hansenii	0
Blautia hydrogenotrophica	0.0962867565476355
Blautia luti	0.111421743377183
Blautia marasmi	0
Blautia obeum	0.0485275919314871
Blautia producta	0
Blautia schinkii	0.571056059490571
Blautia sp._GD8	0
Blautia stercoris	0.145970953569848
Blautia wexlerae	0
Bordetella hinzii	0
Brachybacterium muris	0
Brachybacterium paraconglomeratum	0.0457731532766846
Brachymonas chironomi	0
Brachyspira aalborgi	0.0869324093687641
Brachyspira pilosicoli	0
Bradyrhizobium denitrificans	0
Bradyrhizobium elkanii	0
Bradyrhizobium japonicum	0
Brevibacillus agri	0
Brevibacillus borstelensis	0
Brevibacillus brevis	0.0392191238807376
Brevibacillus massiliensis	0
Brevibacterium casei	0.0866589653104777
Brevibacterium epidermidis	0
Brevibacterium halotolerans	0.0721069083326058
Brevibacterium iodinum	0
Brevibacterium linens	0.0355558173242329
Brevibacterium luteolum	0
Brevibacterium mcbrellneri	0
Brevibacterium paucivorans	0.0738522772581816
Brevibacterium pityocampae	0.104761274921821
Brevibacterium ravenspurgense/massiliense	0.0344192511032128
Brevibacterium senegalense	0
Brevundimonas bacteroides	0.138300423219627
Brevundimonas diminuta	0.0542131063639909
Brevundimonas subvibrioides	0.0994128506243014
Brevundimonas terrae	0.0775850109319875
Brevundimonas vesicularis	0
Brochothrix thermosphacta	0
Buchnera aphidicola	0.123463717856593
Buchnera sp.	0
Bulleidia extructa	0
Burkholderia cepacia	0
Burkholderia glumae	0
Burkholderia plantarii	0
Butyricicoccus faecihominis	0.146800508588086
Butyricicoccus pullicaecorum	0.0300036355032874
Butyricimonas faecihominis	0
Butyricimonas paravirosa	0
Butyricimonas synergistica	0
Butyricimonas virosa	0.0637934586853096
Butyrivibrio crossotus	0.0541565506661761
Butyrivibrio fibrisolvens	0.140359912410889
C.viride 16S	0.0354513931207671
Caldicoprobacter faecalis	0
Campylobacter coli	0.185338099158487
Campylobacter concisus	0
Campylobacter curvus	0
Campylobacter faecalis	0.0895471621629952
Campylobacter fetus	0
Campylobacter gracilis	0
Campylobacter hominis	0
Campylobacter hyointestinalis	0
Campylobacter jejuni	0.405627653455245
Campylobacter lari	0
Campylobacter rectus	0
Campylobacter showae	0
Campylobacter upsaliensis	0
Campylobacter ureolyticus	0
Candidatus Blastococcus	0
Candidatus Dorea	0.116209682359814
Candidatus Soleaferrea	0
Candidatus Stoquefichus	0
Candidatus Streptomyces	0
Capnocytophaga gingivalis	0
Capnocytophaga granulosa	0
Capnocytophaga haemolytica	0
Capnocytophaga leadbetteri	0.123966494329293
Capnocytophaga ochracea	0
Capnocytophaga sputigena	0.0296450606131208
Cardiobacterium hominis	0.103306383329478
Cardiobacterium valvarum	0
Carnobacterium maltaromaticum	0
Castellaniella defragrans	0
Catabacter hongkongensis	0.0362503693410471
Catenibacterium mitsuokai	2.73378257615997
Catonella morbi	0
Catonella sp.	0
Cedecea davisae	0
Cedecea lapagei	0.0286055510404858
Cellulomonas composti	0
Cellulomonas denverensis	0
Cellulomonas massiliensis	0
Cellulomonas parahominis	0
Cellulosilyticum lentocellum	0.186553785664927
Cellulosimicrobium cellulans	0
Centipeda periodontii	0
Cephaloticoccus primus	0
Cetobacterium somerae	0
Chlamydia abortus	0.10229943305167
Chlamydia trachomatis	0.137390518423301
Chlorobium phaeobacteroides	0
Christensenella minuta	0.0426977063697749
Chryseobacterium bovis	0.0288931438904937
Chryseobacterium hominis	0
Citrobacter amalonaticus	0
Citrobacter braakii	0
Citrobacter farmeri	0
Citrobacter freundii	0
Citrobacter gillenii	0
Citrobacter intermedius	0.116481015906478
Citrobacter murliniae	0
Citrobacter pasteurii	0.0305652260666989
Citrobacter sedlakii	0
Citrobacter werkmanii	0
Citrobacter youngae	0
Cloacibacillus evryensis	0.105917168660953
Cloacibacillus porcorum	0
Cloacibacterium normanense	2.66452240820768
Clostridioides difficile	0
Clostridium acetobutylicum	0
Clostridium acidisoli	0
Clostridium aciditolerans	0
Clostridium aerotolerans	0
Clostridium akagii	0
Clostridium aldenense	0.11897317163382
Clostridium aldrichii	0
Clostridium algidicarnis	0
Clostridium amazonense	0
Clostridium aminovalericum	0.198237014605441
Clostridium amygdalinum	0.0976527784377713
Clostridium amylolyticum	0.0966949206651707
Clostridium arbusti	0
Clostridium argentinense	0
Clostridium asparagiforme	0.342362752233747
Clostridium aurantibutyricum	0
Clostridium autoethanogenum	0
Clostridium baratii/Eubacterium nitrigenese	0.0584552252883254
Clostridium beijerinckii	0
Clostridium bifermentans	0
Clostridium bolteae/aminovalericum	0.0414532845759448
Clostridium botulinum	0
Clostridium bowmanii	0
Clostridium butyricum	0.0349350790981932
Clostridium cadaveris	0
Clostridium carboxidivorans	0
Clostridium cavendishii	0
Clostridium celatum	1.75013934739909
Clostridium celerecrescens	0
Clostridium cellobioparum	0.0675085513294854
Clostridium cellulolyticum	0
Clostridium chartatabidum	0.0383448869382481
Clostridium chauvoei	0.0462130841136222
Clostridium chromiireducens	0.0424805018777733
Clostridium citroniae	0
Clostridium clariflavum	0.0661426623923696
Clostridium clostridioforme	0.0311947153163444
Clostridium cochlearium	0
Clostridium cocleatum	0
Clostridium colicanis	0
Clostridium colinum	0.0393856232251414
Clostridium collagenovorans	0.193395066021142
Clostridium cylindrosporum	0.0575427995593162
Clostridium dakarense	0
Clostridium difficile	0.0437973234855666
Clostridium diolis	0.160977581577999
Clostridium disporicum/celatum	0
Clostridium drakei	0
Clostridium estertheticum	0
Clostridium fallax	0
Clostridium felsineum	0
Clostridium ganghwense	0.0389652441497497
Clostridium ghonii	0.0757332689629917
Clostridium glycolicum	0
Clostridium glycyrrhizinilyticum	0.159571307591444
Clostridium grantii	0
Clostridium haemolyticum	0
Clostridium hathewayi	0
Clostridium herbivorans	0
Clostridium hiranonis	0
Clostridium homopropionicum	0
Clostridium huakuii	0.0289680008230559
Clostridium hungatei	0
Clostridium hylemonae	0.200283136649579
Clostridium indolis/methoxybenzovorans	0.257395920922094
Clostridium innocuum	0
Clostridium irregulare	0
Clostridium isatidis	0
Clostridium jeddahense	0.0509786884292946
Clostridium kogasensis	0
Clostridium lactatifermentans	0.0643399236334552
Clostridium lavalense/bolteae	0.0546293289975715
Clostridium leptum	0.282630797519386
Clostridium limosum	0
Clostridium lituseburense	0
Clostridium lundense	0
Clostridium malenominatum	0
Clostridium massiliodielmoense	0
Clostridium methoxybenzovorans	0.794693487011661
Clostridium methylpentosum	0.0450382825007465
Clostridium neonatale	0
Clostridium nexile	0.286737133814067
Clostridium novyi	0
Clostridium oceanicum	0.0437748455616575
Clostridium oroticum	0
Clostridium paraputrificum	0
Clostridium pascui	0
Clostridium pasteurianum	0
Clostridium perfringens	0
Clostridium polysaccharolyticum	0.093377550101986
Clostridium populeti	0
Clostridium psychrophilum	0
Clostridium punense	0
Clostridium putrefaciens	0.950267895621073
Clostridium ramosum	0.0316465838342021
Clostridium rectum	0
Clostridium saccharobutylicum	0
Clostridium saccharogumia	0.0394527514060262
Clostridium saccharolyticum	0.0365460471673841
Clostridium saccharoperbutylacetonicum	0
Clostridium sardiniense	0
Clostridium sartagoforme	0.0678533530405381
Clostridium scatologenes	0
Clostridium schirmacherense	0
Clostridium scindens	0.0570152062479957
Clostridium senegalense	0
Clostridium septicum	0
Clostridium sordellii	0
Clostridium sp._16S_	0
Clostridium sphenoides	0.0498511783004805
Clostridium spiroforme	0
Clostridium sporogenes	0.0658651123873409
Clostridium sporosphaeroides	0
Clostridium sticklandii	0
Clostridium straminisolvens	0
Clostridium subterminale	0.0380784811248134
Clostridium sufflavum	0
Clostridium sulfidigenes	0
Clostridium swellfunianum	0
Clostridium symbiosum	0.707449385534178
Clostridium tagluense	0
Clostridium tepidiprofundi	0
Clostridium termitidis	0
Clostridium tertium	0
Clostridium tetani	0
Clostridium tetanomorphum	0
Clostridium thermoalcaliphilum	0
Clostridium thermopalmarium	0
Clostridium thiosulfatireducens	0
Clostridium tunisiense	0
Clostridium tyrobutyricum	0
Clostridium ventriculi	0
Clostridium vincentii	0
Clostridium viride	0
Clostridium vulturis	0
Clostridium xylanolyticum	0
Clostridium xylanovorans	0.0612651139322407
Collinsella aerofaciens	0.0294605800233738
Collinsella intestinalis	0
Collinsella massiliensis	0
Collinsella stercoris	0
Collinsella tanakaei	0
Comamonas aquatica	0
Comamonas kerstersii	0
Comamonas terrigena	0.043240775735515
Comamonas testosteroni	0
Coprobacillus cateniformis	0
Coprobacter fastidiosus	0.0322007614573555
Coprobacter secundus	0.0288470212982881
Coprococcus catus	0
Coprococcus comes	0.0564371081121583
Coprococcus eutactus	0.0612562505738475
Coriobacterium glomerans	0.0534107952074415
Corynebacterium accolens	0
Corynebacterium afermentans	0
Corynebacterium ammoniagenes	0
Corynebacterium amycolatum	0
Corynebacterium appendicis	0
Corynebacterium argentoratense	0
Corynebacterium aurimucosum	0
Corynebacterium casei	0
Corynebacterium coyleae	0
Corynebacterium durum	0
Corynebacterium frankenforstense	0
Corynebacterium freneyi	0.329940903885398
Corynebacterium genitalium	0
Corynebacterium glaucum	0
Corynebacterium glucuronolyticum	0
Corynebacterium jeikeium	0.0417465757555966
Corynebacterium kroppenstedtii	0.0790902741286783
Corynebacterium matruchotii	0
Corynebacterium minutissimum	0
Corynebacterium mucifaciens	0
Corynebacterium propinquum	0.105555947461094
Corynebacterium pseudodiphthericum	0
Corynebacterium resistens	0
Corynebacterium simulans	0
Corynebacterium singulare	0.0885683560557555
Corynebacterium sp._1152	0
Corynebacterium striatum	0
Corynebacterium sundsvallense	0
Corynebacterium tuberculostearicum	0
Corynebacterium tuscaniense	0.669002653087044
Corynebacterium ulcerans	0.0572813036630923
Corynebacterium ureicelerivorans	0
Corynebacterium variabile	0.0283750090284097
Corynebacterium xerosis	0.0924233376571597
Cronobacter sakazakii	0
Cryptobacterium curtum	0.0355850135972063
Cupriavidus metallidurans	0
Curtobacterium flaccumfaciens	0
Deinococcus aquaticus	0
Deinococcus indicus	0
Deinococcus proteolyticus	0
Delftia acidovorans	0
Dermabacter hominis	0.0280689662726239
Dermabacter vaginalis	0.0768015584007218
Dermacoccus nishinomiyaensis	0
Desulfitobacterium frappieri	0.137843936307527
Desulfobulbus propionicus	0
Desulfotomaculum guttoideum	0
Desulfovibrio alkalitolerans	0
Desulfovibrio desulfuricans	0
Desulfovibrio fairfieldensis	0
Desulfovibrio legallii	0.031031651604891
Desulfovibrio legallis	0
Desulfovibrio piger	0
Desulfovibrio termitidis	0
Dialister invisus	0.0796346566456283
Dialister micraerophilus	0
Dialister pneumosintes	0.0470534881196861
Dialister succinatiphilus	0
Dictyoglomus thermophilum	0.0398536219398564
Dielma fastidiosa	0
Dietzia cinnamea	0
Dietzia maris	0.266892101894421
Dietzia natronolimnaea	0
Dolosicoccus paucivorans	0.0435628515619155
Dolosigranulum pigrum	0
Dorea formicigenerans	0.0917497855377011
Dorea longicatena	0.157216802464039
Dorea massiliensis	0
Dyadobacter beijingensis	0
Dyadobacter fermentans	0
Dysgonomonas capnocytophagoides	0.0390174355257523
Dysgonomonas gadei	0
Dysgonomonas macrotermitis	0.0337911155702025
Dysgonomonas mossii	0
Edwardsiella tarda	0.0657158205175374
Eggerthella lenta	0.0924752651342297
Eggerthella sinensis	0.578471677081261
Eggerthella timonensis	0
Eggerthia catenaformis	0
Eikenella corrodens	0
Eisenbergiella tayi	0
Elusimicrobium minutum	0.6103446195815
Empedobacter falsenii	0.0680869753641132
Enorma massiliensis	0.0933374054014081
Enterobacter aerogenes	0
Enterobacter asburiae	0
Enterobacter cancerogenus	0
Enterobacter cloacae	0.193158167093707
Enterobacter massiliensis	0
Enterococcus asini	0
Enterococcus avium	0.0399327662058327
Enterococcus caccae	0
Enterococcus casseliflavus	0
Enterococcus casseliflavus/galliarum	0
Enterococcus cecorum	0
Enterococcus devriesei	0
Enterococcus dispar	0
Enterococcus durans/hirae	0
Enterococcus faecalis	0.119140694803953
Enterococcus faecium	0
Enterococcus gallinarum	0.0415839813616883
Enterococcus gilvus	0
Enterococcus italicus	0
Enterococcus malodoratus	0
Enterococcus mundtii	0
Enterococcus phoeniculicola	0
Enterococcus raffinosus	0
Enterococcus saccharolyticus	0
Enterorhabdus caecimuris	0.0495298648454773
Enterovibrio nigricans	0
Eremococcus coleocola	0
Erysipelatoclostridium ramosum	0.0397850487642306
Escherichia albertii	0.139515767797809
Escherichia coli	2.75207047071616
Escherichia fergusonii	1.42013497625338
Escherichia hermannii	2.13559166640729
Ethanoligenens harbinense	0.116567646134534
Eubacterium barkeri	0
Eubacterium biforme	0
Eubacterium brachy	0
Eubacterium budayi	0.690932161572516
Eubacterium callanderi	0
Eubacterium celluloscolvens	0.103000142989541
Eubacterium cellulosolvens	0
Eubacterium contortum	0.0419741857734439
Eubacterium coprostanoligenes	0
Eubacterium cylindroides	0
Eubacterium desmolans	0
Eubacterium dolichum	0.0329998942960642
Eubacterium eligens	0.445541358640022
Eubacterium fissicatena	0.0793314478722259
Eubacterium hallii	0
Eubacterium infirmum	0
Eubacterium limosum	0
Eubacterium moniliforme	0
Eubacterium multiforme	0
Eubacterium nitritogenes	0.0505161055743713
Eubacterium nodatum	0
Eubacterium oxidoreducens	0.107892560386797
Eubacterium pyruvativorans	0
Eubacterium ramulus	0
Eubacterium rectale	0.815335918971037
Eubacterium ruminantium	0.0623514125532381
Eubacterium saphenum	0
Eubacterium siraeum	0.182960276336898
Eubacterium sp	0.0446162081599157
Eubacterium sulci	0.0696482112093231
Eubacterium tenue	0
Eubacterium tortuosum	0
Eubacterium tortusum	0
Eubacterium uniforme	0
Eubacterium ventriosum	0.0415369817864526
Eubacterium xylanophilum	0.0305306182494575
Eubacterium yurii	0
Exiguobacterium aurantiacum	0.319148359607792
Facklamia hominis/miroungae	0
Facklamia ignava	0.0497073955930376
Facklamia languida	0
Facklamia tabacinasalis	0.798818403676464
Faecalibacterium prausnitzii	0.697151057177578
Faecalibacterium prausnitzii S9G3	0.45001821437953
Faecalicatena contorta	1.30705337204416
Faecalitalea cylindroides	0
Fermentimonas caenicola	0.109315397095711
Ferrimonas balearica	0.0286727404194368
Fictibacillus arsenicus	0
Filifactor alocis	0.0615450095717148
Filifactor villosus	0
Finegoldia magna	0
Flavobacterium banpakuense	0
Flavobacterium branchiophilum	0.148610202200502
Flavobacterium cheniae	0
Flavobacterium daejeonense	0
Flavobacterium lindanitolerans	0
Flavobacterium oncorhynchi	0.0404453157720831
Flavobacterium sp._TISTR	0
Flavonifractor plautii	0.365321696871858
Flavonifractor sp	0.100675030539239
Flexispira rappini	0
Flintibacter butyricus	0.283034557196726
Fretibacterium fastidiosum	0
Fusicatenibacter saccharivorans	0.161567689139467
Fusobacterium equinum	0
Fusobacterium gonidiaformans	0
Fusobacterium mortiferum	0
Fusobacterium naviforme	0.0628912319518976
Fusobacterium necrogenes	0
Fusobacterium necrophorum	0
Fusobacterium nucleatum	0
Fusobacterium periodonticum	0
Fusobacterium russii	0
Fusobacterium ulcerans	0.0535296897723341
Fusobacterium varium	0.115825200587059
Gallibacterium anatis	0
Garciella nitratireducens	0
Gardnerella vaginalis	0
Gemella haemolysans	0
Gemella morbillorum	0
Gemella sanguinis	0.0280297255761879
Gemmatirosa kalamazoonesis	0
Gemmiger formicilis	0.575826223704183
Geobacillus stearothermophilus	0.0381590583692427
Geobacillus vulcani	0
Georgenia muralis	0
Gluconobacter oxydans	0
Gordonia bronchialis	0
Gordonia jacobaea	0.0292104568061521
Gordonia otitidis	0
Gordonia rubripertincta	0.0342329148050365
Gordonia terrae	0
Gordonibacter pamelaeae	0
Gordonibacter urolithinfaciens	0
Granulicatella adiacens	0.0891044232831686
Granulicatella elegans	0
Grimontia hollisae	0.193999311570461
Haematobacter missouriensis	0
Haemophilus haemolyticus	0.445864825408242
Haemophilus influenzae	0
Haemophilus parahaemolyticus	0
Haemophilus parainfluenzae	0.0889865708502152
Haemophilus paraphrohaemolyticus	0
Haemophilus pittmaniae	0
Haemophilus quentini	0
Haemophilus sputorum	0
Hafnia alvei	0
Halobiforma nitratireducens	0.0912267581170872
Halomonas salina	0
Harryflintia acetispora	0
Helicobacter bilis	0.0306307895824982
Helicobacter canadensis	0
Helicobacter cinaedi	0.216114360806917
Helicobacter fennelliae	0
Helicobacter pametensis	0.131358701131131
Helicobacter pullorum	0
Helicobacter pylori	0
Helicobacter rodentium	0
Helicobacter winghamensis	0.139971002290072
Herbaspirillum massiliense	0.154070488882733
Hespellia porcina	0
Hespellia stercorisuis	0
Holdemanella biformis	0
Holdemania filiformis	0
Holdemania massiliensis	0
Howardella ureilytica	0.126752103440095
Hungatella effluvii	0
Hydrobacter penzbergensis	0.0370670142172029
Hydrogenibacillus schlegelii	0.0567865983548746
Hydrogenoanaerobacterium saccharovorans	0.239497959577569
Hymenobacter rigui	0.0537003789511616
Intestinibacter bartlettii	0.0720264277098209
Intestinimonas butyriciproducens	0
Janibacter hoylei	0
Janibacter indicus	0.102877034603572
Janibacter limosus	0
Janibacter terrae	0
Johnsonella ignava	0.0699678827472695
Jonesia denitrificans	0
Kallipyga massiliensis	0
Kandleria vitulina	0.22181149370439
Kerstersia gyiorum	0
Kineothrix alysoides	0
Kingella denitrificans	0
Kingella kingae	0
Kingella oralis	0
Klebsiella aerogenes	0
Klebsiella oxytoca	0
Klebsiella pneumoniae	0.034936504463764
Klebsiella variicola	0
Kluyvera ascorbata	0
Kluyvera intermedia	0
Kocuria halotolerans	0.0286837002029518
Kocuria indica	0.04114145555515
Kocuria kristinae	0
Kocuria marina	0.0344293165975075
Kocuria palustris	0
Kocuria rhizophila	0
Kocuria rosea	0
Kosakonia cowanii	0
Kurthia gibsonii	0
Kurthia massiliensis	0
Kurthia senegalensis	0
Kytococcus schroeteri	0
Kytococcus sedentarius	0
Lachnoanaerobaculum saburreum	0.181643491252733
Lachnoanaerobaculum umeaense	0
Lachnobacterium bovis	0.0715064731485761
Lachnoclostridium phytofermentans	0.0284463304306708
Lachnoclostridium sp	0
Lachnospira multipara	0.0842334162852013
Lachnospira pectinoschiza	2.65098558441088
Lactobacillus acidophilus	0
Lactobacillus agilis	0
Lactobacillus alimentarius	0.281707657706521
Lactobacillus alvi	0
Lactobacillus amylolyticus	0
Lactobacillus amylophilus	0
Lactobacillus amylovorus	0
Lactobacillus animalis	0
Lactobacillus antri	0
Lactobacillus apinorum	0
Lactobacillus apodemi	0
Lactobacillus bifermentans	0.0287480289791904
Lactobacillus brevis	0
Lactobacillus buchneri	0
Lactobacillus casei	0
Lactobacillus ceti	0
Lactobacillus coleohominis	0
Lactobacillus coryniformis	0.0382535148617437
Lactobacillus crispatus	0
Lactobacillus curvatus	0
Lactobacillus delbrueckii	0
Lactobacillus dextrinicus	0
Lactobacillus fermemtum	0
Lactobacillus fermentum	0
Lactobacillus fructivorans/homohiochii	0.112702343772044
Lactobacillus gasseri	0
Lactobacillus gastricus	0
Lactobacillus gigeriorum	0
Lactobacillus helveticus	0
Lactobacillus herbarum	0
Lactobacillus iners	0
Lactobacillus jensenii	0
Lactobacillus johnsonii	0
Lactobacillus kalixensis	0
Lactobacillus kitasatonis	0
Lactobacillus kunkeei	0
Lactobacillus malefermentans	0
Lactobacillus mindensis	0
Lactobacillus mucosae	0
Lactobacillus mudanjiangensis	0
Lactobacillus oris	0
Lactobacillus parabuchneri	0
Lactobacillus paracasei	0
Lactobacillus parafarraginis	0
Lactobacillus pentosus	0
Lactobacillus plantarum	0
Lactobacillus porcinae	0.0322417270538859
Lactobacillus rapi	0
Lactobacillus reuteri	0.0287190950299385
Lactobacillus rhamnosus	0
Lactobacillus rogosae	0.139785499485545
Lactobacillus rossiae	0
Lactobacillus ruminis	0
Lactobacillus sakei	0
Lactobacillus salivarius	0
Lactobacillus sanfranciscensis	0
Lactobacillus saniviri	0
Lactobacillus senioris	0
Lactobacillus sharpeae	0
Lactobacillus thermophilus	0
Lactobacillus ultunensis	0
Lactobacillus vaccinostercus	0
Lactobacillus vaginalis	0
Lactobacillus versmoldensis	0
Lactobacillus xiangfangensis	0.0436085345621203
Lactococcus formosensis	0
Lactococcus garvieae	0
Lactococcus lactis	0.0664578516641342
Lactococcus plantarum	0
Lactococcus raffinolactis	0
Lactonifactor longoviformis	0
Laribacter hongkongensis	0.037446190710977
Lautropia mirabilis	0.0358828325990686
Lawsonella clevelandensis	0.0753600053295282
Leifsonia aquatica/naganoensis	0
Leminorella grimontii	0
Leminorella richardii	0
Leptothrix discophora	0.329365246949252
Leptothrix mobilis	0
Leptotrichia amnionii	0
Leptotrichia buccalis	3.56413324697212
Leptotrichia goodfellowii	0
Leptotrichia hofstadii	0.102857894448434
Leptotrichia wadei	0
Leuconostoc carnosum	0
Leuconostoc citreum	0
Leuconostoc citreum/holzapfelii	0
Leuconostoc gelidum	0
Leuconostoc lactis	0
Leuconostoc mesenteroides	0
Leuconostoc pseudomesenteroides/rapi/kimchii/mesenteroides	0.0995208970030609
Limnobacter thiooxidans	0.0314858295535563
Longicatena caecimuris	0
Lysinibacillus fusiformis	0
Lysinibacillus massiliensis	0
Lysinibacillus sphaericus	0
Lysobacter soli	0.0410540252291276
Mageeibacillus indolicus	0.0338839589160589
Mannheimia granulomatis	0.0326115486742186
Marichromatium gracile	0
Marvinbryantia formatexigens	0.447518521524819
Massilia aurea	0.383983056949099
Massiliomicrobiota timonensis	0
Megamonas funiformis	0.884957844170502
Megamonas hypermegale	0
Megamonas rupellensis	0.0579292557016568
Megasphaera elsdenii	0
Megasphaera indica	0.0621343353022658
Megasphaera micronuciformis	0
Megasphaera paucivorans	0
Megasphaera sp	0
Mesorhizobium loti	0
Methanobrevibacter smithii	0.092401636983145
Methanobrevibacter smithii/gottschalkii	0
Methanosphaera cuniculi	0
Methanosphaera stadtmanae	0
Methylobacterium adhaesivum	0.0377247106243735
Methylobacterium jeotgali	0.262560310034417
Methylobacterium mesophilicum	0.0483729872427979
Methylobacterium populi	0
Methylobacterium radiotolerans	0
Methylobacterium zatmanii	0.17541301180926
Methyloversatilis universalis	0.072585318406082
Microbacterium aurum	0
Microbacterium barkeri	0
Microbacterium chocolatum	0
Microbacterium foliorum	0
Microbacterium gubbeenense	0.078663362145034
Microbacterium hydrocarbonoxydans	0
Microbacterium lacticum	0
Microbacterium luteolum	2.64037919594335
Microbacterium oleivorans	0.71302949525655
Microbacterium paraoxydans	0.056668052108427
Microbacterium phyllosphaerae	0.0297194701678427
Microbacterium schleiferi	0
Micrococcus luteus	0
Micrococcus lylae	0
Micromonospora aurantiaca	0.0371441060477566
Micromonospora krabiensis	0
Microvirga massiliensis	0
Microvirgula aerodenitrificans	0
Mitsuokella jalaludinii	0.0632169516533409
Mitsuokella multacida	0
Mobiluncus curtisii	0.0549775214419309
Moellerella wisconsensis	0.100618805187644
Mogibacterium diversum	0
Mogibacterium neglectum	0.0282285078539294
Mogibacterium pumilum	0
Mogibacterium timidum	0
Mogibacterium vescum	0
Monoglobus pectinilyticus	0
Moraxella atlantae	0
Moraxella catarrhalis	0.0437916356278064
Moraxella caviae	0.0392073926602912
Moraxella lacunata	0.14886479467794
Moraxella nonliquefaciens	0
Moraxella osloensis	0.0375856818656035
Morganella morganii	0
Moryella indoligenes	0
Murdochiella asaccharolytica	0.0412292011638225
Muribaculum intestinale	0
Murimonas intestini	0.0642751591740269
Mycobacterium abscessus	0.224865422877389
Mycobacterium avium	0
Mycobacterium florentinum	0.183901199113854
Mycobacterium fortuitum	0.0676741009885151
Mycobacterium iranicum	0.0483739294598508
Mycobacterium mucogenicum	0.0483577813681655
Mycoplasma hominis	0
Mycoplasma pneumoniae	0
Negativicoccus succinicivorans	0.116684976779132
Neisseria bacilliformis	0
Neisseria cinerea	0
Neisseria elongata	0.0432065649694864
Neisseria flava	0
Neisseria flavescens/perflava	0
Neisseria gonorrhoeae	0
Neisseria macacae	0.0292640156418276
Neisseria meningitidis	0
Neisseria mucosa	0.230428146438522
Neisseria sicca	0
Neisseria subflava	0
Nevskia ramosa	0
Nitriliruptor alkaliphilus	0
Oceanobacillus caeni	0
Oceanobacillus massiliensis	0
Ochrobactrum anthropi	0.0325931340234438
Ochrobactrum intermedium	0.0286464201666571
Ochrobactrum pituitosum	0
Odoribacter laneus	0
Odoribacter splanchnicus	0.0600820154463115
Oligella urethralis	0.0504571424111194
Olsenella profusa	0
Olsenella scatoligenes	0
Olsenella uli	0
Olsenella umbonata	0.0331981291394859
Orenia metallireducens	0
Oribacterium parvum	0
Oribacterium sinus	0.396242915199083
Ornithobacterium rhinotracheale	0
Oscillibacter ruminantium	0.0381078913540041
Oscillibacter sp	0.140919310940378
Oscillibacter valericigenes	0.288395597221752
Oxalobacter formigenes	0
Paenibacillus alvei	0.0857139580625716
Paenibacillus antibioticophila	0
Paenibacillus barcinonensis	0
Paenibacillus barengoltzii	0
Paenibacillus daejeonensis	0.0291400386189232
Paenibacillus durus	0
Paenibacillus glucanolyticus	0
Paenibacillus graminis	0
Paenibacillus illinoisensis	0.0298391387393253
Paenibacillus kribbensis	0
Paenibacillus lactis	0.065404542201695
Paenibacillus lautus	0
Paenibacillus provencensis	0
Paenibacillus pueri	0.032967541225549
Paenibacillus rhizosphaerae	0
Paenibacillus riograndensis	0.0985917005575397
Paenibacillus sabinae/forsythiae	0
Paenibacillus senegalensis	0.0616731722390063
Paenibacillus thiaminolyticus	0
Paenibacillus timonensis	0
Pantoea agglomerans	0.5115570121568
Pantoea conspicua	0
Papillibacter cinnamivorans	0
Parabacteroides distasonis	0.262845083439015
Parabacteroides goldsteinii	0.152279710717888
Parabacteroides gordonii	0
Parabacteroides johnsonii	0.0576814362505498
Parabacteroides merdae	0
Paracoccus carotinifaciens	0
Paracoccus marinus	0
Paracoccus sanguinis	0
Paracoccus yeei	0
Paraeggerthella hongkongensis	0.19889567401501
Paraprevotella clara	0.0447169720471006
Paraprevotella xylaniphila	0
Parascardovia denticolens	0
Parasporobacterium paucivorans	0.151965853485282
Parasutterella excrementihominis	0.0419744505120783
Parasutterella secunda	0.122466809069661
Parvimonas micra	0.130129092312373
Pediococcus acidilactici	0
Pediococcus damnosus	0
Pediococcus pentosaceus	0.0787004333367648
Pedobacter daejeonensis	0
Pedomicrobium ferrugineum	0
Pelomonas saccharophila	0.0969717981995484
Peptoclostridium difficile	0
Peptococcus niger	0
Peptococcus sp.	0
Peptoniphilus asaccharolyticus	0
Peptoniphilus coxii	0
Peptoniphilus duerdenii	0
Peptoniphilus grossensis	0
Peptoniphilus harei	0
Peptoniphilus indolicus	0
Peptoniphilus lacrimalis	0
Peptoniphilus senegalensis	0.0464917251023375
Peptoniphilus timonensis	0
Peptostreptococcus anaerobius	0.057252783680757
Peptostreptococcus russellii	0
Peptostreptococcus stomatis	0.0552827758263436
Phascolarctobacterium faecium	0.164798707537896
Phascolarctobacterium succinatutens	0.130112417006937
Phenylobacterium haematophilum	0
Phyllobacterium myrsinacearum	0
Planococcus rifietoensis	0
Planomicrobium chinense	0
Planomonospora sphaerica	0.109881528951556
Plesiomonas shigelloides	0
Porphyromonas asaccharolytica	0
Porphyromonas catoniae	0.0585654442085259
Porphyromonas endodontalis	0.0397935067391518
Porphyromonas gingivalis	0
Porphyromonas somerae	0.0477730044296506
Porphyromonas uenonis	0.0574904164636284
Prevotella albensis	0
Prevotella amnii	0
Prevotella amniotica	0
Prevotella aurantiaca	0.0497340972230982
Prevotella baroniae	0
Prevotella bergensis	0
Prevotella bivia	0
Prevotella brevis	0
Prevotella bryantii	0.0532813679512883
Prevotella buccae	0
Prevotella buccalis	0
Prevotella conceptionensis	0.0939658058059491
Prevotella copri	0
Prevotella corporis	0.0384881897702186
Prevotella dentalis	0
Prevotella dentasini	0
Prevotella denticola	0
Prevotella disiens	0
Prevotella enoeca	0
Prevotella falsenii	0
Prevotella fusca	0
Prevotella histicola	0.0814361621714494
Prevotella intermedia	0
Prevotella loescheii	0
Prevotella maculosa	0
Prevotella marshii	0
Prevotella melaninogenica	0
Prevotella micans	0
Prevotella multidaccharivorax	0.0295587071300663
Prevotella multiformis	0
Prevotella multisaccharivorax	0.0350641636946996
Prevotella nanceiensis	0
Prevotella nigrescens	0
Prevotella oralis	0.0385329964387414
Prevotella oris	0
Prevotella oryzae	0
Prevotella oulorum	0
Prevotella pallens	0
Prevotella paludivivens	0.0381896989710286
Prevotella pleuritidis	0
Prevotella ruminicola	0.0765444394493054
Prevotella saccharolytica	0.0803810923937738
Prevotella salivae	0
Prevotella scopos/jejuni	0
Prevotella shahii	0
Prevotella stercorea	0.0292019895482501
Prevotella timonensis	0.0510441325866021
Prevotella veroralis	0
Promicromonospora flava	0.107948871966109
Propionibacterium acidifaciens	1.15764746311858
Propionibacterium acidipropionici	0.193300801450962
Propionibacterium acnes	0
Propionibacterium australiense	0
Propionibacterium avidum	0
Propionibacterium cyclohexanicum	0
Propionibacterium damnosum	0.189792376740888
Propionibacterium freudenreichii	0.0341055532065479
Propionibacterium granulosum	0
Propionibacterium jensenii	0
Propionibacterium microaerophilum	0.063957987691114
Propionibacterium namnetense	0
Propionibacterium propionicum	0
Propionibacterium thoenii	0.15895497688984
Propionicimonas paludicola	0
Propionimicrobium lymphophilum	0.180059496381108
Propionivibrio dicarboxylicus	0
Prosthecobacter fluviatilis	0
Proteus mirabilis	0
Proteus penneri	0.0681108714881704
Proteus vulgaris	0
Providencia alcalifaciens	0
Providencia rettgeri	0
Providencia rustigianii	0
Providencia stuartii	0
Pseudoclavibacter massiliense	0
Pseudoclavibacter sp._Timone	0
Pseudoflavonifractor capillosus	0.183825891557024
Pseudomonas aeruginosa	0
Pseudomonas alcaliphila	0
Pseudomonas fluorescens	0
Pseudomonas fragi	0
Pseudomonas fragi/thivervalensis/deceptionensis	0
Pseudomonas monteilii	1.10247733719199
Pseudomonas nitroreducens	0
Pseudomonas oleovorans	0
Pseudomonas putida	0
Pseudomonas stutzeri	0
Pseudopropionibacterium propionicum	0
Pseudoramibacter alactolyticus	0.0376786476567112
Pseudothermotoga thermarum	0
Pseudoxanthomonas mexicana	0
Psychrobacter arenosus	0
Pyramidobacter piscolens	0
Ralstonia insidiosa	0.0541358098543414
Ralstonia mannitolilytica	0
Ralstonia solanacearum	0
Raoultella ornithinolytica	0
Raoultella planticola	0.231637682393782
Rheinheimera perlucida	0
Rheinheimera texasensis	0
Rhizobium pusense	0
Rhodanobacter ginsenosidimutans	0.873385024738239
Rhodobacter sphaeroides	0
Rhodococcus equi	0
Rhodococcus erythropolis	0
Rhodococcus rhodochrous	0.031053908437789
Riemerella anatipestifer	0
Riemerella columbina	0
Robinsoniella peoriensis	0.0322594604402439
Romboutsia lituseburensis	0.0470976753809952
Roseburia faecis	1.85467407761737
Roseburia hominis	0
Roseburia intestinalis	0.0437025804712648
Roseburia inulinivorans	0.0942731883547892
Roseburia sp	0.139484958987135
Roseomonas mucosa	0.0456464785529983
Rothia aeria	0
Rothia dentocariosa	0
Rothia mucilaginosa	0
Rubinisphaera brasiliensis	0
Rudanella lutea	0.114191173093318
Ruminococcus albus	0.042933078567851
Ruminococcus bromii	0.488925929728096
Ruminococcus callidus	0.0679155467318397
Ruminococcus champanellensis	0.0460780484962438
Ruminococcus faecis	0.102270030831621
Ruminococcus flavefaciens	0.0355017814322659
Ruminococcus gauvreauii	0.083326447457269
Ruminococcus gnavus	0.4507904331691
Ruminococcus lactaris	0
Ruminococcus sp	1.11346616214806
Ruminococcus sp. Marseille-P2780	0
Ruminococcus sp. Marseille-P650	0
Ruminococcus torques	0.097442783531338
Ruthenibacterium lactatiformans	0.0497609551089642
Salmonella enterica	0.0932105101045164
Sarcina maxima	0
Sarcina ventriculi	0.110743345172678
Scardovia inopinata	0.0475326023130391
Scardovia wiggsiae	0.069140820679824
Schlesneria paludicola	0
Schwartzia sp.	0
Schwartzia succinivorans	0.0601057724154187
Selenomonas artemidis	0
Selenomonas infelix	0
Selenomonas noxia	0.028321750123422
Selenomonas ruminantium	0
Selenomonas sputigena	0
Sellimonas intestinalis	0.0813520482913878
Senegalemassilia anaerobia	0.053845041049872
Senegalimassilia anaerobia	0.042478864135901
Serratia ficaria	0
Serratia fonticola	0.242074150615967
Serratia liquefaciens	0
Serratia marcescens	0
Shigella dysenteriae	0
Shuttleworthia satelles	0.056996041835634
Silanimonas lenta	0
Simonsiella muelleri	0.198117154109809
Skermanella aerolata	0.0616489791739017
Slackia equolifaciens	0
Slackia exigua	0.0633045433537931
Slackia faecicanis	0
Slackia isoflavoniconvertens	0
Slackia piriformis	0
Snodgrassella alvi	0
Soleaferrea massiliensis	0.0646682066016723
Solobacterium moorei	0
Sphingobacterium faecium	0
Sphingobacterium multivorum	0.0758601918625409
Sphingobacterium spiritivorum	0
Sphingobium hydrophobicum	0
Sphingobium yanoikuyae	0.207174667943493
Sphingomonas adhaesiva	0
Sphingomonas ginsenosidimutans	0
Sphingomonas hankookensis	0.0520327199273653
Sphingomonas panni	0
Sphingomonas paucimobilis	0
Sphingomonas pseudosanguinis	2.20615633336065
Spirosoma linguale	0
Sporanaerobacter acetigenes	0
Sporolactobacillus nakayamae	0.0611781159168831
Sporosarcina koreensis	0
Staphylococcus arlettae	0
Staphylococcus aureus	0
Staphylococcus auricularis	0
Staphylococcus capitis	0.0831025876814584
Staphylococcus cohnii	0.0685705229194525
Staphylococcus condimenti	0
Staphylococcus epidermidis	0.0349589816420982
Staphylococcus epidermidis/muscae	0
Staphylococcus equorum/edaphicus/saprophyticus	0
Staphylococcus haemolyticus	0.0302699982111955
Staphylococcus hominis	0
Staphylococcus intermedius	0.0900922002113542
Staphylococcus kloosii	0
Staphylococcus lentus	0
Staphylococcus lugdunensis	0.071227917126084
Staphylococcus nepalensis	0
Staphylococcus pasteuri	0
Staphylococcus pettenkoferi	0
Staphylococcus saccharolyticus	0
Staphylococcus saprophyticus	0
Staphylococcus schleiferi	0
Staphylococcus sciuri	0
Staphylococcus simulans	0.0907235179820922
Staphylococcus succinus	0
Staphylococcus vitulinus	0
Staphylococcus warneri	0.0551788818614249
Staphylococcus xylosus	0
Stenotrophomonas daejeonensis	0
Stenotrophomonas maltophilia	0.0427252418193441
Stenotrophomonas rhizophila	0
Stomatobaculum longum	0
Stoquefichus massiliensis	0
Streptobacillus moniliformis	0
Streptococcus agalactiae	0
Streptococcus alactolyticus	0
Streptococcus anginosus	0
Streptococcus australis	0
Streptococcus caballi	0
Streptococcus cameli	0
Streptococcus canis	0
Streptococcus caprae	0
Streptococcus castoreus	0
Streptococcus constellatus	0
Streptococcus criceti	0
Streptococcus cristatus	0
Streptococcus dentasini	0
Streptococcus dentirousetti	0
Streptococcus devriesei	0
Streptococcus didelphis	0.0400419476932145
Streptococcus downei	0
Streptococcus dysgalactiae	0
Streptococcus equi	0.0291171668191122
Streptococcus equinus	0
Streptococcus equinus/lutetiensis/infantarius	0
Streptococcus fryi	0
Streptococcus gallolyticus	0
Streptococcus gordonii	0.050601627052542
Streptococcus gordonii/mutans	0
Streptococcus henryi	0
Streptococcus hongkongensis	0
Streptococcus hyovaginalis	0
Streptococcus ictaluri	0
Streptococcus infantarius	0
Streptococcus infantis	0.833246652547261
Streptococcus iniae	0
Streptococcus intermedius/uberis	0.0311628669116367
Streptococcus lactarius	0
Streptococcus lutetiensis	0.0419739858918804
Streptococcus macedonicus	0
Streptococcus marimammalium	0
Streptococcus massiliensis	0
Streptococcus merionis	0
Streptococcus minor	0
Streptococcus mitis	0
Streptococcus mitis/pneumoniae/pseudoneumoniae	0
Streptococcus moroccensis	0
Streptococcus mutans	0
Streptococcus oralis	0
Streptococcus oricebi	0
Streptococcus orisasini	0
Streptococcus ovis	0
Streptococcus parasaguinis	0
Streptococcus parasanguinis	0.0303402341364422
Streptococcus parauberis	0
Streptococcus pasteurianus	0
Streptococcus peroris	0
Streptococcus pharyngis	0
Streptococcus pleomorphus	0
Streptococcus plurextorum	0
Streptococcus pneumoniae	0
Streptococcus porci	0
Streptococcus porcinus	0
Streptococcus porcorum	0
Streptococcus pyogenes	0
Streptococcus pyogensis	0
Streptococcus ratti/ursoris	0
Streptococcus rubneri	0
Streptococcus rupicaprae	0
Streptococcus salivarius	0
Streptococcus saliviloxodontae	0
Streptococcus sanguinis	0
Streptococcus sanguinis/vestibularis	0
Streptococcus sinensis	0
Streptococcus sobrinus	0
Streptococcus suis	0
Streptococcus tangierensis	0
Streptococcus thermophilus	0.0380003596289128
Streptococcus thoraltensis	0
Streptococcus uberis	0
Streptococcus vestibularis	0
Streptococcus viridans	0.127091801695469
Streptomyces misionensis	0
Streptomyces thermoviolaceus	0
Streptomyces thermovulgaris	0
Subdoligranulum variabile	0
Succinatimonas hippei	0
Succiniclasticum ruminis	0.205602702856951
Succinivibrio dextrinosolvens	0.284878602102122
Sulfurimonas autotrophica	0
Sutterella parvirubra	0
Sutterella stercoricanis	0
Sutterella wadsworthensis	0
Symbiobacterium thermophilum	0
Tannerella forsythia	0
Tatumella ptyseos	0.0358457277022293
Tetragenococcus solitarius	0
Tetrasphaera australiensis	0
Thiomicrospira cyclica	0.0320029575388941
Timonella senegalensis	0
Tissierella praeacuta	0
Trabulsiella guamensis	0.0918725554372716
Treponema berlinense	0
Treponema denticola	0
Treponema lecithinolyticum	0
Treponema maltophilum	0
Treponema medium	0
Treponema porcinum	0
Treponema socranskii	0
Treponema succinifaciens	0
Treponema vincentii	0
Tropheryma whipplei	0
Trueperella bernardiae	0
Trueperella pyogenes	0
Tumebacillus permanentifrigoris	0
Turicella otitidis	0.0373026432329325
Turicibacter sanguinis	0
Turicimonas muris	0
Tyzzerella nexilis	0.034880205361805
Ureaplasma parvum	0
Ureaplasma urealyticum	0
Ureibacillus suwonensis	0
Ureibacillus thermosphaericus	0
Vagococcus penaei	0
Vagococcus teuberi	0
Varibaculum cambriense	0.0684818099067756
Variovorax boronicumulans	0
Veillonella atypica	0
Veillonella dispar	0.0798197655304173
Veillonella parvula	0
Veillonella ratti	0
Veillonella rogosae	0.0465012421189498
Veillonella tobetsuensis	0.0357125396594603
Vibrio cholerae	0.0950119571887991
Vibrio cincinnatiensis	0
Vibrio fluvialis	0
Vibrio furnissii	0
Vibrio mimicus	0
Vibrio parahaemolyticus	0
Victivallis vadensis	0.139120425667427
Virgibacillus proomii	0
Weeksella virosa	0
Weissella cibaria	0
Weissella confusa	0.612356202091648
Weissella paramesenteroides	0
Yersinia aleksiciae	0
Yersinia bercovieri	0
Yersinia enterocolitica	0
Yersinia frederiksenii	0.0392260305314778
Yersinia kristensenii	0
Yersinia pseudotuberculosis	0
Yersinia rohdei	0
Yokenella regensburgei	0.0954215628406407
Yonghaparkia alkaliphila	0
Kingdom Information: (%)
Archaea	0.183628395100232
Bacteria	99.8163716048997
Phylum Information: (%)
Actinobacteria	14.7830902070297
Bacteroidetes	12.3859463599184
Deinococcus-Thermus	0
Dictyoglomi	0.0398536219398564
Elusimicrobia	0.6103446195815
Epsilonbacteraeota	1.40082599024611
Euryarchaeota	0.183628395100232
Firmicutes	41.2197246178857
Fusobacteria	3.96078227330356
Gemmatimonadetes	0
Halanaerobiaeota	0
Lentisphaerae	0.139120425667427
Other	3.89989782345235
Planctomycetes	0
Proteobacteria	20.9442461363704
Spirochaetes	0.0869324093687641
Synergistetes	0.105917168660953
Tenericutes	0.239689951474971
Thermotogae	0
Verrucomicrobia	0
Class Information: (%)
Actinobacteria	11.5349236944525
Actinobacteridae	1.83890098097694
Alphaproteobacteria	4.73419661650648
Bacilli	8.63800183172208
Bacteroides	0.497147097753624
Bacteroidetes	0.0295587071300663
Bacteroidia	11.8592405550347
Betaproteobacteria	0
Brachyspirae	0.0869324093687641
Campylobacteria	1.40082599024611
Chlorobia	0
Clostridia	27.1664159007413
Coriobacteriia	1.40926553160029
Deinococci	0
Deltaproteobacteria	0.031031651604891
Dictyoglomia	0.0398536219398564
Elusimicrobia	0.6103446195815
Epsilonproteobacteria	0
Erysipelotrichia	3.06783176433068
Flavobacteria	0
Fusobacteria	0
Fusobacteriia	3.96078227330356
Gammaproteobacteria	16.179017868259
Gemmatimonadetes	0
Halanaerobiia	0
Halobacteria	0.0912267581170872
Lentisphaeria	0.139120425667427
Methanobacteria	0.092401636983145
Mollicutes	0.239689951474971
Negativicutes	2.34747512109167
Nitriliruptoria	0
Other	3.89989782345235
Planctomycetacia	0
Spirochaetes	0
Spirochaetia	0
Synergistia	0.105917168660953
Thermotogae	0
Verrucomicrobiae	0
Order Information: (%)
Acetobacterales	0.0456464785529983
Actinomycetales	1.45968040177245
Aeromonadales	0.390952822714521
Alteromonadales	0.0552790593690197
Azospirillales	0.0616489791739017
Bacillales	4.71284430550261
Bacteroidales	9.06875488955199
Betaproteobacteriales	2.17603957824773
Bifidobacteriales	3.78247448425435
Brachyspirales	0.0869324093687641
Campylobacterales	1.40082599024611
Cardiobacteriales	0.131979123748915
Caulobacterales	0.407765732009065
Chitinophagales	2.58907556224272
Chlorobiales	0
Chromatiales	0
Clostridiale	0.147616351149456
Clostridiales	27.0187995495919
Coriobacteriales	1.40926553160029
Corynebacteriales	2.0948170460466
Cytophagales	0.167891552044479
Deinococcales	0
Desulfobacterales	0
Desulfovibrionales	0.031031651604891
Dictyoglomales	0.0398536219398564
Elusimicrobiales	0.6103446195815
Enterobacteriales	5.59535561319814
Erysipelotrichales	3.06783176433068
Flavobacteriales	0.484364164216707
Fusobacterales	0
Fusobacteriales	3.96078227330356
Fusobacteriales: Leptotrichiacea	0
Gemmatimonadales	0
Halanaerobiales	0
Halobacteriales	0.0912267581170872
Lactobacillales	3.92515752621947
Methanobacteriales	0.092401636983145
Micrococcales	4.52204661296355
Micromonosporales	0.0371441060477566
Mycoplasmatales	0.239689951474971
Neisseriales	0
Nitriliruptorales	0
Oceanospirillales	0.13360312215292
Opitutales	0
Other	3.89989782345235
Pasteurellales	1.28430532345349
Planctomycetales	0
Propionibacteriales	1.36778049539316
Pseudomonadales	2.22196019567169
Rhizobiales	1.753771705539
Rhodobacterales	0
Salinisphaerales	0
Selenomonadales	2.34747512109167
Sphingobacteriales	0.0758601918625409
Sphingomonadales	2.46536372123151
Spirochaetales	0
Streptomycetales	0
Streptosporangiales	0.109881528951556
Synergistales	0.105917168660953
Thermotogales	0
Thiomicrospirales	0.0320029575388941
Verrucomicrobiales	0
Vibrionales	3.13180525745751
Victivallales	0.139120425667427
Xanthomonadales	1.02573481470616
Family Information: (%)
Acetobacteraceae	0.0456464785529983
Acidaminococcaceae	0.531788879685373
Actinomycetaceae	0.424099534116339
Aerococcaceae	0.928635376816053
Aeromonadaceae	0.0407559610407218
Akkermansiaceae	0
Alicyclobacillaceae	0
Alteromonadaceae	0
Aquaspirillaceae	0
Arcobacteraceae	0.202238221658767
Atopobiaceae	0.225918657482544
Azospirillaceae	0.0616489791739017
Bacillaceae	3.68475807257642
Bacteroidaceae	5.74870814389801
Barnesiellaceae	0.133287290059965
Beijerinckiaceae	0.524071019710849
Bifidobacteriaceae	3.78247448425435
Blautia	0
Bogoriellaceae	0
Brachyspiraceae	0.0869324093687641
Brevibacteriaceae	0.335247585917926
Burkholderiaceae	1.50398553262817
Caldicoprobacteraceae	0
Campylobacteraceae	0.680512914776728
Cardiobacteriaceae	0.131979123748915
Carnobacteriaceae	0.14516057491314
Caulobacteraceae	0.407765732009065
Cellulomonadaceae	0
Chitinibacteraceae	0.037446190710977
Chitinophagaceae	2.58907556224272
Chlorobiaceae	0
Christensenellaceae	0.078948075710822
Chromatiaceae	0
Clostridiaceae	1.10935019841844
Clostridiaceae 1	4.55996339469496
Clostridiaceae 2	0.104974980905283
Clostridiales	0.147616351149456
Coriobacteriaceae	0.0828713752308152
Corynebacteriaceae	1.48384866259912
Corynebacterineae	0.292539523865904
Deinococcaceae	0
Dermabacteraceae	0.24306701560719
Dermacoccaceae	0
Desulfobulbaceae	0
Desulfovibrionaceae	0.031031651604891
Dictyoglomaceae	0.0398536219398564
Dietziaceae	0.266892101894421
Dysgonomonadaceae	0.182123948191666
Eggerthellaceae	1.10047549888693
Elusimicrobiaceae	0.6103446195815
Enterbacteriaceae	2.13559166640729
Enterobacteriaceae	3.45976394679085
Enterococcaceae	0.151589764191331
Erysipelotrichaceae	3.06783176433068
Eubacteriaceae	0.0376786476567112
Family XI	0.199388019052384
Family XIII	0.0978767190632525
Family XVIII	0
Flavobacteriaceae	0.3873840449621
Fusobacteriaceae	0.293791131883005
Gemmatimonadaceae	0
Halobacteroidaceae	0
Haloferacaceae	0.0912267581170872
Halomonadaceae	0.13360312215292
Helicobacteraceae	0.518074853810618
Hymenobacteraceae	0.0537003789511616
Hyphomicrobiaceae	0
Intrasporangiaceae	0.131252043631982
Jonesiaceae	0
Lachnospiraceae	15.2618798351224
Lactobacillaceae	0.565980901965444
Leptotrichia	0
Leptotrichiaceae	3.66699114142056
Leuconostocaceae	0.790577532431473
Listeriaceae	0
Marinifilaceae	0.123875474131621
Methanobacteriaceae	0.092401636983145
Microbacteriaceae	3.63310697568804
Micrococcaceae	0.213792243221633
Micrococcineae	0.102615949914191
Micromonosporaceae	0.0371441060477566
Moraxellaceae	0.742172087438999
Muribaculaceae	0
Mycobacteriaceae	0.28063290994187
Mycoplasmataceae	0.239689951474971
Neisseriaceae	0.562022536502499
Nitriliruptoraceae	0
Nocardiaceae	0.0634433716111886
Nocardioidaceae	0.0300735358934708
Opitutaceae	0
Other	3.89989782345235
Paenibacillaceae	0.656296628044985
Pasteurellaceae	1.28430532345349
Peptococcaceae	0
Peptostreptococcaceae	0.231659662597917
Planococcaceae	0
Porphyromonadaceae	0.203622371840957
Prevotellaceae	1.96041200421627
Promicromonosporaceae	0
Propionibacteriaceae	1.33770695949969
Propionibacterineae	0.606006142772804
Pseudomonadaceae	1.47978810823269
Psychromonadaceae	0.0552790593690197
Rhizobiaceae	1.18577994695692
Rhodanobacteraceae	0.873385024738239
Rhodobacteraceae	0
Rhodocyclaceae	0.072585318406082
Rikenellaceae	0.24391942680605
Rubinisphaeraceae	0
Ruminococcaceae	5.36510974194592
Schlesneriaceae	0
Solimonadaceae	0
Sphingobacteriaceae	0.0758601918625409
Sphingomonadaceae	2.46536372123151
Spirochaetaceae	0
Spirosomaceae	0.114191173093318
Sporolactobacillaceae	0.0611781159168831
Staphylococcaceae	0.282581763388139
Streptococcacaeae	0
Streptococcaceae	1.34321337590203
Streptomycetaceae	0
Streptomycineae	0
Streptosporangiaceae	0.109881528951556
Succinivibrionaceae	0.3501968616738
Synergistaceae	0.105917168660953
Tannerellaceae	0.472806230407453
Thermomonosporaceae	0
Thermotogaceae	0
Thiomicrospiraceae	0.0320029575388941
Thiovulaceae	0
Veillonellaceae	1.81568624140629
Verrucomicrobiaceae	0
Vibrionaceae	3.13180525745751
Victivallaceae	0.139120425667427
Weeksellaceae	0.0969801192546069
Xanthobacteraceae	0.0439207388712331
Xanthomonadaceae	0.152349789967924
Genus Information: (%)
Acetanaerobacterium	0.626860654992994
Acetivibrio	0
Acetobacter	0
Acetobacterium	0
Achromobacter	0.0325931340234438
Acidaminococcus	0.0312750522835894
Acidovorax	0
Acinetobacter	0.472722582607359
Actinobacillus	0.26266426634625
Actinobaculum	0
Actinomadura	0
Actinomyces	0.300640202767633
Adlercreutzia	0.0334373233343097
Aerococcus	0.0365467259846359
Aeromicrobium	0.0300735358934708
Aeromonas	0.0407559610407218
Afipia	0
Agathobacter	0.815335918971037
Aggregatibacter	0.0404843340855633
Agrobacterium	0.340123338329496
Agrococcus	0.114647400066829
Akkermansia	0
Alcaligenes	0
Algoriella	0
Aliagarivorans	0.0552790593690197
Alistipes	0.24391942680605
Allisonella	0
Alloiococcus	0
Alloprevotella	1.2649891610818
Allorhizobium-Neorhizobium-Pararhizobium-Rhizobium	0.798669359938767
Alloscardovia	0
Alysiella	0.0610066553428534
Amaricoccus	0
Anaerobiospirillum	0.0653182595716772
Anaerococcus	0
Anaerofilum	0.0543611228904286
Anaerofustis	0
Anaeroglobus	0
Anaerospora	0.0322594604402439
Anaerosporobacter	0.0555108750376087
Anaerostipes	0.0553975741739358
Anaerovorax	0
Ancylobacter	0.0439207388712331
Aneurinibacillus	0
Anoxynatronum	0.104974980905283
Aquabacterium	0.0322849430161914
Arcanobacterium	0
Arcobacter	0.202238221658767
Arthrobacter	0.181099812342425
Asaccharobacter	0.048776137525643
Atopobium	0.192720528343058
Atopostipes	0.0560561516299712
Aureimonas	0.0469872486886592
Bacillus	3.62797147422154
Bacteroides	5.74870814389801
Barnesiella	0.0722395073043216
Bartonella	0
Bavariicoccus	0.0359674634172625
Bergeyella	0
Bifidobacterium	3.66580106126149
Blautia	0.402207045426154
Bordetella	0
Brachybacterium	0.138196490933844
Brachymonas	0
Brachyspira	0.0869324093687641
Bradyrhizobium	0
Brevibacillus	0.252966536400375
Brevibacterium	0.335247585917926
Brevundimonas	0.23121096792028
Brochothrix	0
Buchnera	0.123463717856593
Bulleidia	0
Burkholderia-Caballeronia-Paraburkholderia	0
Butyricicoccus	0.176804144091373
Butyricimonas	0.0637934586853096
Butyrivibrio	0.0541565506661761
Caldicoprobacter	0
Campylobacter	0.680512914776728
Capnocytophaga	0.198328526989514
Cardiobacterium	0.131979123748915
Castellaniella	0
Catabacter	0.0362503693410471
Catenibacterium	2.73378257615997
Catonella	0
Caulobacter	0.176554764088786
Cellulomonas	0
Cellulosilyticum	0.186553785664927
Cellulosimicrobium	0
Centipeda	0
Cephaloticoccus	0
Cetobacterium	0
Chitinibacter	0.037446190710977
Chlorobium	0
Christensenella	0.0426977063697749
Chryseobacterium	0.0288931438904937
Citrobacter	0.175651793013663
Cloacibacillus	0.105917168660953
Clostridium	1.10935019841844
Clostridium sensu stricto	0
Clostridium sensu stricto 1	2.96659771689811
Clostridium sensu stricto 10	0
Clostridium sensu stricto 11	0.193395066021142
Clostridium sensu stricto 12	0
Clostridium sensu stricto 13	0.0670464819478693
Clostridium sensu stricto 14	0
Clostridium sensu stricto 15	0
Clostridium sensu stricto 16	0
Clostridium sensu stricto 17	0
Clostridium sensu stricto 18	0.0787099246598507
Clostridium sensu stricto 19	0.0575427995593162
Clostridium sensu stricto 2	0
Clostridium sensu stricto 3	0.0966949206651707
Clostridium sensu stricto 4	0
Clostridium sensu stricto 5	0
Clostridium sensu stricto 7	0.0389652441497497
Clostridium sensu stricto 8	0.950267895621073
Cnuella	2.55200854802552
Collinsella	0.0294605800233738
Comamonas	0.043240775735515
Coprobacillus	0
Coprobacter	0.0610477827556436
Coprococcus 1	0
Coprococcus 2	0.0612562505738475
Coprococcus 3	0.0564371081121583
Coriobacterium	0.0534107952074415
Corynebacterium	0.0572813036630923
Corynebacterium 1	1.31390471037357
Cronobacter	0
Cryobacterium	0
Cryptobacterium	0.0355850135972063
Cupriavidus	0
Curvibacter	0
Cutibacterium	0
Dechlorobacter	0
Deinococcus	0
Delftia	0
Dermabacter	0.104870524673346
Dermacoccus	0
Desulfobulbus	0
Desulfovibrio	0.031031651604891
Dialister	0.126688144765314
Dictyoglomus	0.0398536219398564
Dielma	0
Dietzia	0.266892101894421
Dolosicoccus	0.0435628515619155
Dolosigranulum	0
Dorea	0.0917497855377011
Dyadobacter	0
Dysgonomonas	0.0728085510959547
Eggerthella	0.670946942215491
Eggerthia	0
Eikenella	0
Eisenbergiella	0
Elusimicrobium	0.6103446195815
Empedobacter	0.0680869753641132
Enorma	0
Enterobacter	0.0611527851997181
Enterococcus	0.0341055532065479
Enterorhabdus	0.0495298648454773
Enterovibrio	0
Eremococcus	0
Erwinia	0
Erysipelatoclostridium	0.0792378001702568
Escherichia	2.13559166640729
Escherichia-Shigella	1.55965074405118
Ethanoligenens	0.116567646134534
Eubacterium	0.147616351149456
Ezakiella	0
Facklamia	0.848525799269501
Faecalitalea	0.0329998942960642
Fastidiosipila	0.0338839589160589
Fictibacillus	0
Filifactor	0
Finegoldia	0
Flavobacterium	0.189055517972585
Flavonifractor	0.365321696871858
Franconibacter	0
Fretibacterium	0
Fusicatenibacter	0.161567689139467
Fusobacterium	0.293791131883005
Gallibacterium	0
Garciella	0
Gardnerella	0
Gemella	0.0280297255761879
Gemmatirosa	0
Geobacillus	0
Geomicrobium	0
Georgenia	0
Gluconobacter	0
Gordonia	0.0292104568061521
Gordonibacter	0
Granulicatella	0.0891044232831686
Grimontia	0.193999311570461
Haematobacter	0
Haemophilus	0.948545174347456
Hafnia-Obesumbacterium	0
Halodesulfovibrio	0
Halomonas	0.13360312215292
Halopiger	0.0912267581170872
Harryflintia	0
Helicobacter	0.518074853810618
Hespellia	0
Hodemania	0
Holdemanella	0
Holdemania	0
Howardella	0.126752103440095
Hungatella	0
Hydrobacter	0.0370670142172029
Hydrogenibacillus	0.0567865983548746
Hydrogenoanaerobacterium	0.239497959577569
Hymenobacter	0.0537003789511616
Intestinibacter	0.0720264277098209
Intestinimonas	0
Isoptericola	0
Janibacter	0.102877034603572
Johnsonella	0.0699678827472695
Jonesia	0
Kandleria	0.22181149370439
Kerstersia	0
Kingella	0
Klebsiella	0
Kluyvera	0
Kocuria	0.104254472355609
Kosakonia	0
Kurthia	0
Kytococcus	0
Lachnoanaerobaculum	0.181643491252733
Lachnobacterium	0.0715064731485761
Lachnoclostridium	1.61684967520711
Lachnoclostridium 10	0.0284463304306708
Lachnoclostridium 12	0.093377550101986
Lachnoclostridium 5	0.942197443749913
Lachnospira	2.94870717319928
Lachnospiraceae NC2004 group	0.0365460471673841
Lachnospiraceae NK4A136 group	0
Lactobacillus	0.565980901965444
Lactococcus	0.0664578516641342
Lautropia	0.0358828325990686
Lawsonella	0.0753600053295282
Leifsonia	0
Leminorella	0
Leptothrix	0.329365246949252
Leptotrichia	3.66699114142056
Leuconostoc	0.178221330339826
Limnobacter	0.0314858295535563
Lysinibacillus	0
[truncated: 214 more rows]
