# Supplementary material for: Pediatric Acute Lymphoblastic Leukemia Patients Exhibit Distinctive Alterations in the Gut Microbiota
Source: Front Cell Infect Microbiol. 2020 Oct 16;10:558799. doi: 10.3389/fcimb.2020.558799 (PMC7596659; doi:10.3389/fcimb.2020.558799)
Supplement: Supplementary file 1 [file Data_Sheet_1.ZIP › rawdata/Case/18T110126_output.xls.result.txt]

Species Information: (%)
Abiotrophia defectiva	0.0425260354954296
Abiotrophia para-adiacens	0.450653176969247
Acetanaerobacterium elongatum	0.204124862414975
Acetobacterium tundrae	0
Achromobacter denitrificans	0.229197678489794
Achromobacter xylosoxidans	0
Acidaminococcus fermentans	0
Acidaminococcus intestini	0
Acidovorax facilis	0
Acidovorax sp	0.081705765037374
Acidovorax temperans	0
Acinetobacter baumannii	0
Acinetobacter calcoaceticus	0
Acinetobacter haemolyticus/baumannii	0.35143605866309
Acinetobacter johnsonii	0
Acinetobacter junii	0
Acinetobacter lwoffii	0
Acinetobacter pittii	0
Acinetobacter radioresistens	0
Acinetobacter septicus	0
Actinobacillus capsulatus	0.0944540946914978
Actinobacillus pleuropneumoniae	0
Actinobaculum massiliense	0
Actinobaculum schaalii	0.049616027234117
Actinomadura vinacea	0
Actinomyces canis	0
Actinomyces cardiffensis	0
Actinomyces georgiae	0.10575527555618
Actinomyces graevenitzii	0
Actinomyces johnsonii	0.0605573605524482
Actinomyces massiliensis	0
Actinomyces meyeri	0.110194030409639
Actinomyces naeslundii	0
Actinomyces neuii	0.0372605730554136
Actinomyces odontolyticus	0
Actinomyces oris	0
Actinomyces radingae	0
Actinomyces sp._ph3	0.0849818633625784
Actinomyces turicensis	0
Actinomyces urogenitalis	0
Actinomyces viscosus	0
Adlercreutzia equolifaciens	0.066010748380523
Aeribacillus pallidus	0.151871135752677
Aerococcus christensenii	0
Aerococcus viridans	0
Aeromicrobium massiliense	0.0316942724398448
Aeromonas allosaccharophila/veronii	0.0300313908983868
Aeromonas bestiarum	0
Aeromonas hydrophila	0
Aeromonas jandaei	0
Aeromonas media/tecta	0
Aeromonas veronii	0
Afipia birgiae	0.0903557442205437
Agathobaculum butyriciproducens	0
Aggregatibacter actinomycetemcomitans	0.0922478359775186
Aggregatibacter aphrophilus	0.463352971355796
Aggregatibacter segnis	0
Agrobacterium tumefaciens	0.313190567487288
Agrococcus jejuensis	0
Agrococcus terreus	0.0894229250000527
Akkermansia glycaniphila	0
Akkermansia muciniphila	0
Alcaligenes faecalis	0
Algoriella xinjiangensis	0
Aliagarivorans marinus	0.046588651069585
Alistipes finegoldii	0
Alistipes indistinctus	0
Alistipes inops	0
Alistipes obesi	0
Alistipes onderdonkii	0
Alistipes putredinis	0.265489526926352
Alistipes senegalensis	0.0369010295382105
Alistipes shahii	0
Alistipes timonensis	0.0369469828610571
Allisonella histaminiformans	0
Alloiococcus otitis	0
Alloprevotella rava	0.0395723019569749
Alloprevotella tannerae	0.847045465260732
Alloscardovia omnicolens	0
Alysiella filiformis	0.0667376566594048
Amaricoccus kaplicensis	0
Anaerobiospirillum succiniciproducens	0
Anaerobiospirillum thomasii	0.110249733252589
Anaerococcus hydrogenalis	0
Anaerococcus lactolyticus	0.038837889996693
Anaerococcus obesiensis	0
Anaerococcus octavius	0
Anaerococcus prevotii	0.0368247527990286
Anaerococcus senegalensis	0
Anaerococcus tetradius	0
Anaerococcus vaginalis	0
Anaerofilum agile	0.0290923733127293
Anaerofilum pentosovorans	0
Anaerofustis stercorihominis	0
Anaeroglobus geminatus	0
Anaerorhabdus furcosa	0
Anaerosporobacter mobilis	0.0753519354748996
Anaerostipes butyraticus	0.0450770350648547
Anaerostipes caccae	0
Anaerostipes hadrus	0.0930165043455592
Anaerotruncus colihominis	0.118516180827211
Anaerotruncus sp	0
Anaerovorax odorimutans	0
Ancylobacter polymorphus	0.0797089523528265
Aneurinibacillus aneurinilyticus	0
Aneurinibacillus migulanus	0
Anoxynatronum sibiricum	0.0997503116539361
Aquabacterium commune	0.030975645931311
Arcanobacterium haemolyticum	0
Arcanobacterium pyogenes	0
Arcobacter butzleri	0.241073425046115
Arcobacter cryaerophilus	0
Arthrobacter albus	0
Arthrobacter castelli	0.0821070355014599
Arthrobacter oxydans	0.0341801963802707
Arthrobacter polychromogenes	0
Asaccharobacter celatus	0.132614173457281
Atlantibacter hermannii	0
Atopobium minutum	0
Atopobium parvulum	0.0523256375500731
Atopobium rimae	0.0631204662213446
Atopobium vaginae	0
Atopostipes suicloacalis	0
Aurantimonas altamirensis	0
Aureimonas altamirensis	0.120755659553116
Averyella dalhousiensis	0
Azonexus hydrophilus	0
Azospirillum lipoferum	0
Bacillus altitudinis	0.386906974245915
Bacillus amyloliquefaciens	0.0290201259825227
Bacillus anthracis	0.0298671437935295
Bacillus atrophaeus	0
Bacillus badius	0
Bacillus beijingensis	0.0831998013339835
Bacillus benzoevorans	0
Bacillus cereus	0
Bacillus circulans	0
Bacillus clausii	0
Bacillus coagulans	0
Bacillus cytotoxicus	0.0283599520518898
Bacillus endophyticus	0
Bacillus firmus	0
Bacillus flexus	0
Bacillus fordii	0.111007405151785
Bacillus halodurans	0
Bacillus idriensis	0.105760901378095
Bacillus infantis	0
Bacillus licheniformis	0.0501759603863528
Bacillus marisflavi	0.0299223308077656
Bacillus massilioanorexius	0
Bacillus massiliosenegalensis	0
Bacillus megaterium	0
Bacillus methanolicus	0
Bacillus mojavensis	0.774186102609226
Bacillus mycoides	0
Bacillus nealsonii	0
Bacillus niacini	0
Bacillus polyfermenticus	0.53928173320987
Bacillus pseudofirmus	0
Bacillus pseudomycoides	0
Bacillus pumilus	0.106776653572601
Bacillus senegalensis	0
Bacillus simplex	0
Bacillus siralis	0
Bacillus sonorensis	0
Bacillus subtilis	0
Bacillus thermoamylovorans	0.162895424230266
Bacillus thuringiensis	0.364733070710436
Bacillus timonensis	0
Bacillus toyonensis/wiedmanii/thuringiensis	0
Bacillus vallismortis	0.0932007792692604
Bacteroides acidifaciens	0.0318648222459964
Bacteroides caccae	0
Bacteroides cellulosiluticus	0.0606715030366608
Bacteroides cellulosilyticus	0.0974532501045277
Bacteroides clarus	0
Bacteroides coagulans	0
Bacteroides coprocola	0
Bacteroides coprophilus	0.0744882497294015
Bacteroides dorei	0.690004679175136
Bacteroides eggerthii	0.0626145828866591
Bacteroides faecis	0
Bacteroides finegoldii	0.0347496545690979
Bacteroides fluxus	0
Bacteroides fragilis	1.00197859219241
Bacteroides galacturonicus	0.0461140806816314
Bacteroides gallinarum	0.0584859486796904
Bacteroides gallinceum	0.0281102268823919
Bacteroides graminisolvens	0
Bacteroides helcogenes	0
Bacteroides intestinalis	0
Bacteroides massiliensis	0.248860944548908
Bacteroides massilinensis	0
Bacteroides nordii	0
Bacteroides oleiciplenus	0
Bacteroides ovatus	0.0323528120841987
Bacteroides paurosaccharolyticus	0
Bacteroides pectinophilus	0.376845777520407
Bacteroides plebeius	0
Bacteroides propinonicifaciens	0
Bacteroides pyogenes	0.0370299848739863
Bacteroides salanitronis	0
Bacteroides salyersiae	0.0362714610306617
Bacteroides sartorii	0
Bacteroides stercorirosoris	0.0529873783758544
Bacteroides stercoris	0
Bacteroides thetaiotaomicron	0
Bacteroides timonensis	0
Bacteroides uniformis	0.439018257080102
Bacteroides ureolyticus	0.0771172267304117
Bacteroides vulgatus	1.58787348119646
Bacteroides xylanisolvens	0
Bacteroides xylanolyticus	0
Barnesiella intestinihominis	0
Barnesiella viscericola	0
Bartonella birtlesii	0
Bavariicoccus seileri	0.029924706073178
Bergeyella zoohelcum	0
Bifidobacterium actinocoloniiforme	0
Bifidobacterium adolescentis	0
Bifidobacterium adolescentis/ruminantium	0.0323592766509324
Bifidobacterium angulatum	0
Bifidobacterium animalis	0
Bifidobacterium asteroides	0
Bifidobacterium avesanii	0
Bifidobacterium bifidum	0
Bifidobacterium bohemicum	0
Bifidobacterium bombi	0.0440078284638768
Bifidobacterium boum	0.279279581010661
Bifidobacterium breve	0
Bifidobacterium callitrichos	0
Bifidobacterium catenulatum	0.0808348011113067
Bifidobacterium catenulatum/pseudoctenulatum	0.221764291291783
Bifidobacterium choerinum	0.0632497062425921
Bifidobacterium commune	0
Bifidobacterium coryneforme	0
Bifidobacterium crudilactis/psychraerophilum	0
Bifidobacterium cuniculi	0
Bifidobacterium dentium	0.0878019074359135
Bifidobacterium eulemuris/lemurum	0
Bifidobacterium faecale	0
Bifidobacterium gallicum	0.0452738277552475
Bifidobacterium gallinarum	0
Bifidobacterium hapali	0
Bifidobacterium indicum	0
Bifidobacterium kashiwanohense	0.0330805035149854
Bifidobacterium longum	0.100579726346411
Bifidobacterium longum	0.175626549969486
Bifidobacterium merycicum	0
Bifidobacterium mongoliense	0
Bifidobacterium moukalabense	0.302205874997411
Bifidobacterium pseudocatenulatum	0.0466707215306175
Bifidobacterium pseudocatenulatum	0
Bifidobacterium pseudolongum	0.103410378282845
Bifidobacterium pullorum	0
Bifidobacterium pullorum/hapali	0.0426919398663244
Bifidobacterium ramosum	0.0442445325550439
Bifidobacterium reuteri	0.113633028090993
Bifidobacterium ruminantium	0
Bifidobacterium saeculare	0
Bifidobacterium saguini	0
Bifidobacterium scardovii	0
Bifidobacterium stercoris	0
Bifidobacterium thermacidophilum	0.0426565859981903
Bifidobacterium thermophilum	0
Bifidobacterium tissieri	0
Bifidobacterium tsurumiense	0.227284077633229
Bifissio spartinae	2.48105451883862
Bilophila wadsworthia	0
Blastococcus massiliensis	0.322382504348815
Blastomonas natatoria	0
Blautia caecimuris	0
Blautia coccoides	0
Blautia faecis	0.0728436693483615
Blautia glucerasea	0
Blautia hansenii	0
Blautia hydrogenotrophica	0.153292673513709
Blautia luti	0.611515874282019
Blautia marasmi	0
Blautia obeum	0.0658447090212368
Blautia producta	0
Blautia schinkii	0.15980782070662
Blautia sp._GD8	0
Blautia stercoris	0.237604930301243
Blautia wexlerae	0
Bordetella hinzii	0
Brachybacterium muris	0.0331751400059056
Brachybacterium paraconglomeratum	0.0489996789212953
Brachymonas chironomi	0
Brachyspira aalborgi	0.0481266528170397
Brachyspira pilosicoli	0
Bradyrhizobium denitrificans	0
Bradyrhizobium elkanii	0
Bradyrhizobium japonicum	0.0314821482833943
Brevibacillus agri	0
Brevibacillus borstelensis	0
Brevibacillus brevis	0.0363520389385416
Brevibacillus massiliensis	0
Brevibacterium casei	0.125062918348069
Brevibacterium epidermidis	0.0617383354094398
Brevibacterium halotolerans	1.02822750191861
Brevibacterium iodinum	0
Brevibacterium linens	0
Brevibacterium luteolum	0
Brevibacterium mcbrellneri	0
Brevibacterium paucivorans	0.0514998046086349
Brevibacterium pityocampae	0.0492080657812215
Brevibacterium ravenspurgense/massiliense	0.158299766329619
Brevibacterium senegalense	0
Brevundimonas bacteroides	0.479305572011944
Brevundimonas diminuta	0.052231220038981
Brevundimonas subvibrioides	0.0856536478975232
Brevundimonas terrae	0.0330068921541998
Brevundimonas vesicularis	0.130144392883172
Brochothrix thermosphacta	0
Buchnera aphidicola	0.149886606231016
Buchnera sp.	0
Bulleidia extructa	0
Burkholderia cepacia	0
Burkholderia glumae	0
Burkholderia plantarii	0
Butyricicoccus faecihominis	0.0420644436124449
Butyricicoccus pullicaecorum	0
Butyricimonas faecihominis	0
Butyricimonas paravirosa	0
Butyricimonas synergistica	0
Butyricimonas virosa	0
Butyrivibrio crossotus	0.237987514229921
Butyrivibrio fibrisolvens	0.0344604930675553
C.viride 16S	0.0332996355680783
Caldicoprobacter faecalis	0
Campylobacter coli	0.551781656832481
Campylobacter concisus	0
Campylobacter curvus	0
Campylobacter faecalis	0.0487977077512197
Campylobacter fetus	0
Campylobacter gracilis	0
Campylobacter hominis	0
Campylobacter hyointestinalis	0
Campylobacter jejuni	0.465478629131759
Campylobacter lari	0
Campylobacter rectus	0
Campylobacter showae	0
Campylobacter upsaliensis	0
Campylobacter ureolyticus	0
Candidatus Blastococcus	0.0537802294369345
Candidatus Dorea	0.130304518858196
Candidatus Soleaferrea	0
Candidatus Stoquefichus	0
Candidatus Streptomyces	0
Capnocytophaga gingivalis	0
Capnocytophaga granulosa	0
Capnocytophaga haemolytica	0
Capnocytophaga leadbetteri	0.116308353130082
Capnocytophaga ochracea	0
Capnocytophaga sputigena	0
Cardiobacterium hominis	0.0741147518849001
Cardiobacterium valvarum	0
Carnobacterium maltaromaticum	0
Castellaniella defragrans	0
Catabacter hongkongensis	0
Catenibacterium mitsuokai	1.13155198365905
Catonella morbi	0
Catonella sp.	0
Cedecea davisae	0
Cedecea lapagei	0
Cellulomonas composti	0.0685775781655676
Cellulomonas denverensis	0
Cellulomonas massiliensis	0
Cellulomonas parahominis	0.0278843800618155
Cellulosilyticum lentocellum	0.0414813369545142
Cellulosimicrobium cellulans	0
Centipeda periodontii	0
Cephaloticoccus primus	0
Cetobacterium somerae	0
Chlamydia abortus	0.0371809010285397
Chlamydia trachomatis	0.0654597735700355
Chlorobium phaeobacteroides	0
Christensenella minuta	0.0466032482383117
Chryseobacterium bovis	0.0277916577187648
Chryseobacterium hominis	0
Citrobacter amalonaticus	0
Citrobacter braakii	0
Citrobacter farmeri	0
Citrobacter freundii	0
Citrobacter gillenii	0
Citrobacter intermedius	0.0480417205772983
Citrobacter murliniae	0
Citrobacter pasteurii	0
Citrobacter sedlakii	0.0297939574058638
Citrobacter werkmanii	0
Citrobacter youngae	0
Cloacibacillus evryensis	0.103941495641401
Cloacibacillus porcorum	0
Cloacibacterium normanense	3.04741471553626
Clostridioides difficile	0
Clostridium acetobutylicum	0
Clostridium acidisoli	0
Clostridium aciditolerans	0
Clostridium aerotolerans	0
Clostridium akagii	0
Clostridium aldenense	0.145011377936977
Clostridium aldrichii	0
Clostridium algidicarnis	0
Clostridium amazonense	0
Clostridium aminovalericum	0.260291451893605
Clostridium amygdalinum	0.102769944408667
Clostridium amylolyticum	0.0408832453728829
Clostridium arbusti	0
Clostridium argentinense	0
Clostridium asparagiforme	0.84199555157836
Clostridium aurantibutyricum	0
Clostridium autoethanogenum	0
Clostridium baratii/Eubacterium nitrigenese	0.872745478446619
Clostridium beijerinckii	0
Clostridium bifermentans	0
Clostridium bolteae/aminovalericum	0.0361250891256896
Clostridium botulinum	0
Clostridium bowmanii	0
Clostridium butyricum	0
Clostridium cadaveris	0
Clostridium carboxidivorans	0
Clostridium cavendishii	0
Clostridium celatum	1.70359190574212
Clostridium celerecrescens	0
Clostridium cellobioparum	0
Clostridium cellulolyticum	0
Clostridium chartatabidum	0.0288535576093294
Clostridium chauvoei	0.0800795353982178
Clostridium chromiireducens	0.0631322363282019
Clostridium citroniae	0
Clostridium clariflavum	0
Clostridium clostridioforme	0
Clostridium cochlearium	0
Clostridium cocleatum	0
Clostridium colicanis	0
Clostridium colinum	0
Clostridium collagenovorans	0.0396180369550048
Clostridium cylindrosporum	0.0497345704152972
Clostridium dakarense	0
Clostridium difficile	0.0317889651382674
Clostridium diolis	0.205418016566594
Clostridium disporicum/celatum	0
Clostridium drakei	0
Clostridium estertheticum	0
Clostridium fallax	0
Clostridium felsineum	0
Clostridium ganghwense	0
Clostridium ghonii	0.0375456018916433
Clostridium glycolicum	0
Clostridium glycyrrhizinilyticum	0.249417578895704
Clostridium grantii	0
Clostridium haemolyticum	0
Clostridium hathewayi	0
Clostridium herbivorans	0
Clostridium hiranonis	0
Clostridium homopropionicum	0
Clostridium huakuii	0
Clostridium hungatei	0
Clostridium hylemonae	0.143390702006153
Clostridium indolis/methoxybenzovorans	0.375258953691334
Clostridium innocuum	0
Clostridium irregulare	0
Clostridium isatidis	0
Clostridium jeddahense	0.0596294828924766
Clostridium kogasensis	0
Clostridium lactatifermentans	0
Clostridium lavalense/bolteae	0.052051540893788
Clostridium leptum	0.132854052312821
Clostridium limosum	0
Clostridium lituseburense	0
Clostridium lundense	0
Clostridium malenominatum	0
Clostridium massiliodielmoense	0
Clostridium methoxybenzovorans	0.628968006107545
Clostridium methylpentosum	0.051160861895646
Clostridium neonatale	0
Clostridium nexile	0.229528671596874
Clostridium novyi	0
Clostridium oceanicum	0
Clostridium oroticum	0
Clostridium paraputrificum	0
Clostridium pascui	0
Clostridium pasteurianum	0
Clostridium perfringens	0
Clostridium polysaccharolyticum	0.0283815024154945
Clostridium populeti	0
Clostridium psychrophilum	0
Clostridium punense	0
Clostridium putrefaciens	1.25470115921297
Clostridium ramosum	0
Clostridium rectum	0
Clostridium saccharobutylicum	0
Clostridium saccharogumia	0
Clostridium saccharolyticum	0
Clostridium saccharoperbutylacetonicum	0
Clostridium sardiniense	0
Clostridium sartagoforme	0.0803664299075726
Clostridium scatologenes	0
Clostridium schirmacherense	0
Clostridium scindens	0.179437608022735
Clostridium senegalense	0
Clostridium septicum	0
Clostridium sordellii	0
Clostridium sp._16S_	0
Clostridium sphenoides	0.0323126797267432
Clostridium spiroforme	0
Clostridium sporogenes	0.0704397817226066
Clostridium sporosphaeroides	0
Clostridium sticklandii	0
Clostridium straminisolvens	0
Clostridium subterminale	0.0539369279319181
Clostridium sufflavum	0
Clostridium sulfidigenes	0
Clostridium swellfunianum	0
Clostridium symbiosum	0.163844755883134
Clostridium tagluense	0
Clostridium tepidiprofundi	0
Clostridium termitidis	0
Clostridium tertium	0
Clostridium tetani	0
Clostridium tetanomorphum	0
Clostridium thermoalcaliphilum	0
Clostridium thermopalmarium	0
Clostridium thiosulfatireducens	0
Clostridium tunisiense	0
Clostridium tyrobutyricum	0
Clostridium ventriculi	0
Clostridium vincentii	0
Clostridium viride	0
Clostridium vulturis	0
Clostridium xylanolyticum	0
Clostridium xylanovorans	0.0527954293813651
Collinsella aerofaciens	0.0351145862792762
Collinsella intestinalis	0
Collinsella massiliensis	0
Collinsella stercoris	0.0398622488318932
Collinsella tanakaei	0
Comamonas aquatica	0
Comamonas kerstersii	0
Comamonas terrigena	0
Comamonas testosteroni	0
Coprobacillus cateniformis	0
Coprobacter fastidiosus	0
Coprobacter secundus	0
Coprococcus catus	0
Coprococcus comes	0.0718495432527839
Coprococcus eutactus	0.0347196975366885
Coriobacterium glomerans	0.0597506078564565
Corynebacterium accolens	0
Corynebacterium afermentans	0.0590440774982716
Corynebacterium ammoniagenes	0
Corynebacterium amycolatum	0.0476957594562942
Corynebacterium appendicis	0.0463371736712764
Corynebacterium argentoratense	0
Corynebacterium aurimucosum	0
Corynebacterium casei	0
Corynebacterium coyleae	0
Corynebacterium durum	0
Corynebacterium frankenforstense	0
Corynebacterium freneyi	0.33084176832148
Corynebacterium genitalium	0
Corynebacterium glaucum	0
Corynebacterium glucuronolyticum	0
Corynebacterium jeikeium	0.0372575794028206
Corynebacterium kroppenstedtii	0.17844019158597
Corynebacterium matruchotii	0
Corynebacterium minutissimum	0
Corynebacterium mucifaciens	0
Corynebacterium propinquum	0.0495829474714783
Corynebacterium pseudodiphthericum	0
Corynebacterium resistens	0
Corynebacterium simulans	0
Corynebacterium singulare	0.0752050525396177
Corynebacterium sp._1152	0
Corynebacterium striatum	0
Corynebacterium sundsvallense	0
Corynebacterium tuberculostearicum	0
Corynebacterium tuscaniense	1.13254407340464
Corynebacterium ulcerans	0.0644265746670283
Corynebacterium ureicelerivorans	0
Corynebacterium variabile	0
Corynebacterium xerosis	0.126280470179821
Cronobacter sakazakii	0
Cryptobacterium curtum	0
Cupriavidus metallidurans	0
Curtobacterium flaccumfaciens	0
Deinococcus aquaticus	0
Deinococcus indicus	0
Deinococcus proteolyticus	0
Delftia acidovorans	0
Dermabacter hominis	0.0546013672569286
Dermabacter vaginalis	0.0711469392479508
Dermacoccus nishinomiyaensis	0.0304639234716035
Desulfitobacterium frappieri	0.0341173586531464
Desulfobulbus propionicus	0
Desulfotomaculum guttoideum	0
Desulfovibrio alkalitolerans	0
Desulfovibrio desulfuricans	0
Desulfovibrio fairfieldensis	0
Desulfovibrio legallii	0
Desulfovibrio legallis	0
Desulfovibrio piger	0
Desulfovibrio termitidis	0
Dialister invisus	0
Dialister micraerophilus	0
Dialister pneumosintes	0
Dialister succinatiphilus	0
Dictyoglomus thermophilum	0.0426264577579693
Dielma fastidiosa	0
Dietzia cinnamea	0.0439238590518236
Dietzia maris	0.0949791276084257
Dietzia natronolimnaea	0
Dolosicoccus paucivorans	0.0576555121734763
Dolosigranulum pigrum	0
Dorea formicigenerans	0
Dorea longicatena	0.711491007979186
Dorea massiliensis	0
Dyadobacter beijingensis	0
Dyadobacter fermentans	0
Dysgonomonas capnocytophagoides	0
Dysgonomonas gadei	0
Dysgonomonas macrotermitis	0
Dysgonomonas mossii	0
Edwardsiella tarda	0.0387868693103363
Eggerthella lenta	0.0942515788966496
Eggerthella sinensis	1.34310792504048
Eggerthella timonensis	0
Eggerthia catenaformis	0
Eikenella corrodens	0
Eisenbergiella tayi	0
Elusimicrobium minutum	0.0886339091862869
Empedobacter falsenii	0.084000104280973
Enorma massiliensis	0
Enterobacter aerogenes	0
Enterobacter asburiae	0
Enterobacter cancerogenus	0
Enterobacter cloacae	0.161729885844003
Enterobacter massiliensis	0
Enterococcus asini	0.139149798215357
Enterococcus avium	0.117693505681879
Enterococcus caccae	0
Enterococcus casseliflavus	0
Enterococcus casseliflavus/galliarum	0
Enterococcus cecorum	0
Enterococcus devriesei	0
Enterococcus dispar	0
Enterococcus durans/hirae	0.569226233381166
Enterococcus faecalis	0.0933959850640007
Enterococcus faecium	0.0983023729418694
Enterococcus gallinarum	0
Enterococcus gilvus	0
Enterococcus italicus	0
Enterococcus malodoratus	0
Enterococcus mundtii	0.182321966057443
Enterococcus phoeniculicola	0
Enterococcus raffinosus	0.146271053542884
Enterococcus saccharolyticus	0.0850602492878667
Enterorhabdus caecimuris	0.0353650448534851
Enterovibrio nigricans	0
Eremococcus coleocola	0
Erysipelatoclostridium ramosum	0.0486625115155602
Escherichia albertii	0.05310173065745
Escherichia coli	3.34204288896857
Escherichia fergusonii	0.414691996403848
Escherichia hermannii	0.622161239578342
Ethanoligenens harbinense	0.0492632878886022
Eubacterium barkeri	0.0295952345358046
Eubacterium biforme	0
Eubacterium brachy	0
Eubacterium budayi	0.804799563917045
Eubacterium callanderi	0
Eubacterium celluloscolvens	0.126378677127964
Eubacterium cellulosolvens	0
Eubacterium contortum	0
Eubacterium coprostanoligenes	0
Eubacterium cylindroides	0
Eubacterium desmolans	0
Eubacterium dolichum	0.0290781575322709
Eubacterium eligens	0.0438798669720708
Eubacterium fissicatena	0.128017096661337
Eubacterium hallii	0
Eubacterium infirmum	0
Eubacterium limosum	0
Eubacterium moniliforme	0
Eubacterium multiforme	0.0514794662918811
Eubacterium nitritogenes	0.0292864638431932
Eubacterium nodatum	0.0325677187743159
Eubacterium oxidoreducens	0.0534336009493306
Eubacterium pyruvativorans	0
Eubacterium ramulus	0.0293540520914821
Eubacterium rectale	1.32528280353145
Eubacterium ruminantium	0.0408455694603704
Eubacterium saphenum	0
Eubacterium siraeum	0
Eubacterium sp	0.0354102494271888
Eubacterium sulci	0.0390259442769583
Eubacterium tenue	0
Eubacterium tortuosum	0
Eubacterium tortusum	0
Eubacterium uniforme	0
Eubacterium ventriosum	0.104266233938181
Eubacterium xylanophilum	0
Eubacterium yurii	0
Exiguobacterium aurantiacum	1.8758639056297
Facklamia hominis/miroungae	0
Facklamia ignava	0
Facklamia languida	0
Facklamia tabacinasalis	1.17202613825411
Faecalibacterium prausnitzii	0.272951000838624
Faecalibacterium prausnitzii S9G3	0.104389124189531
Faecalicatena contorta	0.240018601290709
Faecalitalea cylindroides	0.0606516544790213
Fermentimonas caenicola	0.0967489897900561
Ferrimonas balearica	0.0341818082163255
Fictibacillus arsenicus	0
Filifactor alocis	0
Filifactor villosus	0
Finegoldia magna	0
Flavobacterium banpakuense	0
Flavobacterium branchiophilum	0.0357244006442673
Flavobacterium cheniae	0
Flavobacterium daejeonense	0
Flavobacterium lindanitolerans	0
Flavobacterium oncorhynchi	0
Flavobacterium sp._TISTR	0
Flavonifractor plautii	0.165106387043932
Flavonifractor sp	0.0704721056282736
Flexispira rappini	0
Flintibacter butyricus	0.410927088534971
Fretibacterium fastidiosum	0
Fusicatenibacter saccharivorans	0.37177265244333
Fusobacterium equinum	0
Fusobacterium gonidiaformans	0
Fusobacterium mortiferum	0
Fusobacterium naviforme	0.0563467916653152
Fusobacterium necrogenes	0
Fusobacterium necrophorum	0
Fusobacterium nucleatum	0
Fusobacterium periodonticum	0
Fusobacterium russii	0
Fusobacterium ulcerans	0.0336391593209002
Fusobacterium varium	0.0986301834065638
Gallibacterium anatis	0
Garciella nitratireducens	0
Gardnerella vaginalis	0
Gemella haemolysans	0.0289250688532502
Gemella morbillorum	0
Gemella sanguinis	0.0323971671222336
Gemmatirosa kalamazoonesis	0
Gemmiger formicilis	0.112149495755255
Geobacillus stearothermophilus	0
Geobacillus vulcani	0
Georgenia muralis	0
Gluconobacter oxydans	0
Gordonia bronchialis	0
Gordonia jacobaea	0.0352462951158679
Gordonia otitidis	0
Gordonia rubripertincta	0.0606903615136267
Gordonia terrae	0
Gordonibacter pamelaeae	0
Gordonibacter urolithinfaciens	0
Granulicatella adiacens	0.078741471657615
Granulicatella elegans	0
Grimontia hollisae	0.134213201928813
Haematobacter missouriensis	0
Haemophilus haemolyticus	0.600834383805944
Haemophilus influenzae	0
Haemophilus parahaemolyticus	0
Haemophilus parainfluenzae	0.127651041034211
Haemophilus paraphrohaemolyticus	0
Haemophilus pittmaniae	0
Haemophilus quentini	0
Haemophilus sputorum	0
Hafnia alvei	0
Halobiforma nitratireducens	0.121402700799597
Halomonas salina	0
Harryflintia acetispora	0
Helicobacter bilis	0
Helicobacter canadensis	0
Helicobacter cinaedi	0.171233291780278
Helicobacter fennelliae	0
Helicobacter pametensis	0.0598408830152066
Helicobacter pullorum	0
Helicobacter pylori	0.0635328714550761
Helicobacter rodentium	0
Helicobacter winghamensis	0.084396826595134
Herbaspirillum massiliense	0.115165762689684
Hespellia porcina	0
Hespellia stercorisuis	0
Holdemanella biformis	0
Holdemania filiformis	0
Holdemania massiliensis	0
Howardella ureilytica	0.033289183151726
Hungatella effluvii	0
Hydrobacter penzbergensis	0.0500882504552682
Hydrogenibacillus schlegelii	0.0362672958209439
Hydrogenoanaerobacterium saccharovorans	0.103378903216873
Hymenobacter rigui	0.0551943351079904
Intestinibacter bartlettii	0.0890264960308883
Intestinimonas butyriciproducens	0
Janibacter hoylei	0
Janibacter indicus	0.101837904353815
Janibacter limosus	0
Janibacter terrae	0
Johnsonella ignava	0.0647836290606969
Jonesia denitrificans	0
Kallipyga massiliensis	0
Kandleria vitulina	0.148060633355036
Kerstersia gyiorum	0
Kineothrix alysoides	0
Kingella denitrificans	0
Kingella kingae	0
Kingella oralis	0
Klebsiella aerogenes	0
Klebsiella oxytoca	0
Klebsiella pneumoniae	0
Klebsiella variicola	0
Kluyvera ascorbata	0
Kluyvera intermedia	0
Kocuria halotolerans	0
Kocuria indica	0.10154782987307
Kocuria kristinae	0
Kocuria marina	0.0473925646005578
Kocuria palustris	0
Kocuria rhizophila	0
Kocuria rosea	0
Kosakonia cowanii	0
Kurthia gibsonii	0
Kurthia massiliensis	0
Kurthia senegalensis	0
Kytococcus schroeteri	0
Kytococcus sedentarius	0
Lachnoanaerobaculum saburreum	0.0909922341463817
Lachnoanaerobaculum umeaense	0
Lachnobacterium bovis	0.799491394378152
Lachnoclostridium phytofermentans	0.0769585329462331
Lachnoclostridium sp	0.0787037842887024
Lachnospira multipara	0.0398474837104101
Lachnospira pectinoschiza	2.88097526357212
Lactobacillus acidophilus	0
Lactobacillus agilis	0
Lactobacillus alimentarius	0.479163464608777
Lactobacillus alvi	0
Lactobacillus amylolyticus	0
Lactobacillus amylophilus	0
Lactobacillus amylovorus	0
Lactobacillus animalis	0
Lactobacillus antri	0
Lactobacillus apinorum	0
Lactobacillus apodemi	0
Lactobacillus bifermentans	0
Lactobacillus brevis	0
Lactobacillus buchneri	0
Lactobacillus casei	0
Lactobacillus ceti	0
Lactobacillus coleohominis	0
Lactobacillus coryniformis	0
Lactobacillus crispatus	0
Lactobacillus curvatus	0
Lactobacillus delbrueckii	0
Lactobacillus dextrinicus	0
Lactobacillus fermemtum	0
Lactobacillus fermentum	0
Lactobacillus fructivorans/homohiochii	0.0816299910152746
Lactobacillus gasseri	0
Lactobacillus gastricus	0
Lactobacillus gigeriorum	0
Lactobacillus helveticus	0
Lactobacillus herbarum	0
Lactobacillus iners	0
Lactobacillus jensenii	0
Lactobacillus johnsonii	0
Lactobacillus kalixensis	0
Lactobacillus kitasatonis	0
Lactobacillus kunkeei	0
Lactobacillus malefermentans	0
Lactobacillus mindensis	0
Lactobacillus mucosae	0
Lactobacillus mudanjiangensis	0
Lactobacillus oris	0
Lactobacillus parabuchneri	0
Lactobacillus paracasei	0
Lactobacillus parafarraginis	0
Lactobacillus pentosus	0
Lactobacillus plantarum	0
Lactobacillus porcinae	0.0527025014728357
Lactobacillus rapi	0
Lactobacillus reuteri	0
Lactobacillus rhamnosus	0
Lactobacillus rogosae	0.0355360302103637
Lactobacillus rossiae	0
Lactobacillus ruminis	0
Lactobacillus sakei	0
Lactobacillus salivarius	0
Lactobacillus sanfranciscensis	0
Lactobacillus saniviri	0
Lactobacillus senioris	0
Lactobacillus sharpeae	0.0434534485304186
Lactobacillus thermophilus	0
Lactobacillus ultunensis	0
Lactobacillus vaccinostercus	0
Lactobacillus vaginalis	0.0512365993877054
Lactobacillus versmoldensis	0
Lactobacillus xiangfangensis	0.0791413117357772
Lactococcus formosensis	0
Lactococcus garvieae	0
Lactococcus lactis	0.127087502856866
Lactococcus plantarum	0.0348506025138965
Lactococcus raffinolactis	0
Lactonifactor longoviformis	0
Laribacter hongkongensis	0.0503845105649869
Lautropia mirabilis	0.0319727513525955
Lawsonella clevelandensis	0.0312999498667507
Leifsonia aquatica/naganoensis	0
Leminorella grimontii	0
Leminorella richardii	0
Leptothrix discophora	0.503434755080485
Leptothrix mobilis	0
Leptotrichia amnionii	0
Leptotrichia buccalis	4.47046554494275
Leptotrichia goodfellowii	0
Leptotrichia hofstadii	0.0461902192092144
Leptotrichia wadei	0
Leuconostoc carnosum	0
Leuconostoc citreum	0.0486696473709176
Leuconostoc citreum/holzapfelii	0
Leuconostoc gelidum	0
Leuconostoc lactis	0
Leuconostoc mesenteroides	0
Leuconostoc pseudomesenteroides/rapi/kimchii/mesenteroides	0.0742625751365418
Limnobacter thiooxidans	0.0385361516972399
Longicatena caecimuris	0
Lysinibacillus fusiformis	0
Lysinibacillus massiliensis	0
Lysinibacillus sphaericus	0
Lysobacter soli	0
Mageeibacillus indolicus	0.0648148514225771
Mannheimia granulomatis	0
Marichromatium gracile	0
Marvinbryantia formatexigens	0.221324597540853
Massilia aurea	0.163958969332089
Massiliomicrobiota timonensis	0
Megamonas funiformis	0
Megamonas hypermegale	0
Megamonas rupellensis	0.0614765527672679
Megasphaera elsdenii	0
Megasphaera indica	0
Megasphaera micronuciformis	0
Megasphaera paucivorans	0
Megasphaera sp	0
Mesorhizobium loti	0
Methanobrevibacter smithii	0.164943330079104
Methanobrevibacter smithii/gottschalkii	0
Methanosphaera cuniculi	0
Methanosphaera stadtmanae	0
Methylobacterium adhaesivum	0.0479620896197901
Methylobacterium jeotgali	0.341256923747412
Methylobacterium mesophilicum	0.0395097873308351
Methylobacterium populi	0
Methylobacterium radiotolerans	0
Methylobacterium zatmanii	0.258516455126812
Methyloversatilis universalis	0
Microbacterium aurum	0
Microbacterium barkeri	0
Microbacterium chocolatum	0
Microbacterium foliorum	0
Microbacterium gubbeenense	0.0928359212889989
Microbacterium hydrocarbonoxydans	0
Microbacterium lacticum	0
Microbacterium luteolum	1.18601413151447
Microbacterium oleivorans	0.744111770875307
Microbacterium paraoxydans	0.357360890150497
Microbacterium phyllosphaerae	0
Microbacterium schleiferi	0
Micrococcus luteus	0
Micrococcus lylae	0
Micromonospora aurantiaca	0
Micromonospora krabiensis	0
Microvirga massiliensis	0
Microvirgula aerodenitrificans	0
Mitsuokella jalaludinii	0
Mitsuokella multacida	0
Mobiluncus curtisii	0.108725667327631
Moellerella wisconsensis	0.128215280061636
Mogibacterium diversum	0
Mogibacterium neglectum	0
Mogibacterium pumilum	0
Mogibacterium timidum	0
Mogibacterium vescum	0
Monoglobus pectinilyticus	0
Moraxella atlantae	0
Moraxella catarrhalis	0.0311098682499478
Moraxella caviae	0.0301142833703359
Moraxella lacunata	0.0417714493358236
Moraxella nonliquefaciens	0
Moraxella osloensis	0.0564467809085579
Morganella morganii	0
Moryella indoligenes	0.0569700281594862
Murdochiella asaccharolytica	0
Muribaculum intestinale	0
Murimonas intestini	0.0400403135887017
Mycobacterium abscessus	0.382471374934698
Mycobacterium avium	0
Mycobacterium florentinum	0.107835732709065
Mycobacterium fortuitum	0.163965718464148
Mycobacterium iranicum	0.07272074094287
Mycobacterium mucogenicum	0.0585121262739656
Mycoplasma hominis	0
Mycoplasma pneumoniae	0
Negativicoccus succinicivorans	0
Neisseria bacilliformis	0
Neisseria cinerea	0
Neisseria elongata	0
Neisseria flava	0
Neisseria flavescens/perflava	0
Neisseria gonorrhoeae	0
Neisseria macacae	0
Neisseria meningitidis	0
Neisseria mucosa	0.332860446246537
Neisseria sicca	0
Neisseria subflava	0
Nevskia ramosa	0
Nitriliruptor alkaliphilus	0
Oceanobacillus caeni	0
Oceanobacillus massiliensis	0
Ochrobactrum anthropi	0
Ochrobactrum intermedium	0.0308293551677733
Ochrobactrum pituitosum	0
Odoribacter laneus	0
Odoribacter splanchnicus	0.0497824001646378
Oligella urethralis	0.0484637447857571
Olsenella profusa	0
Olsenella scatoligenes	0
Olsenella uli	0.0397255579646383
Olsenella umbonata	0.131266032777754
Orenia metallireducens	0
Oribacterium parvum	0
Oribacterium sinus	0.570286761311851
Ornithobacterium rhinotracheale	0
Oscillibacter ruminantium	0.0309553559253473
Oscillibacter sp	0.0905243920536534
Oscillibacter valericigenes	0.0333406628884567
Oxalobacter formigenes	0
Paenibacillus alvei	0.0541113008047927
Paenibacillus antibioticophila	0
Paenibacillus barcinonensis	0
Paenibacillus barengoltzii	0
Paenibacillus daejeonensis	0
Paenibacillus durus	0
Paenibacillus glucanolyticus	0
Paenibacillus graminis	0
Paenibacillus illinoisensis	0
Paenibacillus kribbensis	0
Paenibacillus lactis	0.039371235413565
Paenibacillus lautus	0
Paenibacillus provencensis	0
Paenibacillus pueri	0
Paenibacillus rhizosphaerae	0
Paenibacillus riograndensis	0.165814691470996
Paenibacillus sabinae/forsythiae	0
Paenibacillus senegalensis	0.0736222548413751
Paenibacillus thiaminolyticus	0
Paenibacillus timonensis	0
Pantoea agglomerans	0.335369274535302
Pantoea conspicua	0
Papillibacter cinnamivorans	0
Parabacteroides distasonis	0.406531713653542
Parabacteroides goldsteinii	0.449282681214928
Parabacteroides gordonii	0
Parabacteroides johnsonii	0.406957221413453
Parabacteroides merdae	0.0328318317325395
Paracoccus carotinifaciens	0
Paracoccus marinus	0
Paracoccus sanguinis	0
Paracoccus yeei	0
Paraeggerthella hongkongensis	0.0641261684420483
Paraprevotella clara	0
Paraprevotella xylaniphila	0
Parascardovia denticolens	0
Parasporobacterium paucivorans	0.168362648285517
Parasutterella excrementihominis	0.097250339261275
Parasutterella secunda	0.0427125734254999
Parvimonas micra	0.112691952832576
Pediococcus acidilactici	0.0510814354554118
Pediococcus damnosus	0
Pediococcus pentosaceus	0.0451148419879904
Pedobacter daejeonensis	0
Pedomicrobium ferrugineum	0
Pelomonas saccharophila	0.163789453634928
Peptoclostridium difficile	0
Peptococcus niger	0
Peptococcus sp.	0
Peptoniphilus asaccharolyticus	0
Peptoniphilus coxii	0
Peptoniphilus duerdenii	0
Peptoniphilus grossensis	0
Peptoniphilus harei	0
Peptoniphilus indolicus	0
Peptoniphilus lacrimalis	0
Peptoniphilus senegalensis	0
Peptoniphilus timonensis	0
Peptostreptococcus anaerobius	0.0288373420060965
Peptostreptococcus russellii	0
Peptostreptococcus stomatis	0
Phascolarctobacterium faecium	0.195650051102171
Phascolarctobacterium succinatutens	0.0893760693009121
Phenylobacterium haematophilum	0.318360208990123
Phyllobacterium myrsinacearum	0
Planococcus rifietoensis	0
Planomicrobium chinense	0
Planomonospora sphaerica	0.140878033919377
Plesiomonas shigelloides	0
Porphyromonas asaccharolytica	0
Porphyromonas catoniae	0.0322543321635751
Porphyromonas endodontalis	0
Porphyromonas gingivalis	0
Porphyromonas somerae	0.0576642345920799
Porphyromonas uenonis	0.0513231803800959
Prevotella albensis	0
Prevotella amnii	0.0309780980749349
Prevotella amniotica	0
Prevotella aurantiaca	0.0836263695685378
Prevotella baroniae	0.0397748701072562
Prevotella bergensis	0
Prevotella bivia	0
Prevotella brevis	0
Prevotella bryantii	0
Prevotella buccae	0
Prevotella buccalis	0
Prevotella conceptionensis	0.116750436129493
Prevotella copri	0
Prevotella corporis	0
Prevotella dentalis	0
Prevotella dentasini	0
Prevotella denticola	0
Prevotella disiens	0
Prevotella enoeca	0
Prevotella falsenii	0
Prevotella fusca	0
Prevotella histicola	0.0988319242875187
Prevotella intermedia	0
Prevotella loescheii	0
Prevotella maculosa	0
Prevotella marshii	0
Prevotella melaninogenica	0
Prevotella micans	0
Prevotella multidaccharivorax	0
Prevotella multiformis	0
Prevotella multisaccharivorax	0
Prevotella nanceiensis	0
Prevotella nigrescens	0
Prevotella oralis	0
Prevotella oris	0
Prevotella oryzae	0
Prevotella oulorum	0
Prevotella pallens	0
Prevotella paludivivens	0.0615157316195409
Prevotella pleuritidis	0
Prevotella ruminicola	0.157187309368831
Prevotella saccharolytica	0.0553327100720294
Prevotella salivae	0
Prevotella scopos/jejuni	0
Prevotella shahii	0
Prevotella stercorea	0
Prevotella timonensis	0.0376150100433581
Prevotella veroralis	0
Promicromonospora flava	0.0828894091935812
Propionibacterium acidifaciens	0.651817579215934
Propionibacterium acidipropionici	0.51813755225394
Propionibacterium acnes	0
Propionibacterium australiense	0
Propionibacterium avidum	0
Propionibacterium cyclohexanicum	0
Propionibacterium damnosum	0.0886621476237086
Propionibacterium freudenreichii	0.0310943156378851
Propionibacterium granulosum	0
Propionibacterium jensenii	0
Propionibacterium microaerophilum	0.0951055126235767
Propionibacterium namnetense	0
Propionibacterium propionicum	0
Propionibacterium thoenii	0.348479801273764
Propionicimonas paludicola	0
Propionimicrobium lymphophilum	0.816793832000474
Propionivibrio dicarboxylicus	0
Prosthecobacter fluviatilis	0
Proteus mirabilis	0
Proteus penneri	0.0715250797890568
Proteus vulgaris	0
Providencia alcalifaciens	0
Providencia rettgeri	0
Providencia rustigianii	0
Providencia stuartii	0
Pseudoclavibacter massiliense	0
Pseudoclavibacter sp._Timone	0
Pseudoflavonifractor capillosus	0.177514511644815
Pseudomonas aeruginosa	0
Pseudomonas alcaliphila	0
Pseudomonas fluorescens	0
Pseudomonas fragi	0
Pseudomonas fragi/thivervalensis/deceptionensis	0
Pseudomonas monteilii	0.57475923751728
Pseudomonas nitroreducens	0
Pseudomonas oleovorans	0
Pseudomonas putida	0
Pseudomonas stutzeri	0
Pseudopropionibacterium propionicum	0
Pseudoramibacter alactolyticus	0.0415013926764761
Pseudothermotoga thermarum	0
Pseudoxanthomonas mexicana	0
Psychrobacter arenosus	0
Pyramidobacter piscolens	0.0292282831984631
Ralstonia insidiosa	0.149527804552778
Ralstonia mannitolilytica	0
Ralstonia solanacearum	0
Raoultella ornithinolytica	0
Raoultella planticola	0.234818720785392
Rheinheimera perlucida	0
Rheinheimera texasensis	0
Rhizobium pusense	0.0309962656652038
Rhodanobacter ginsenosidimutans	0.872170203415967
Rhodobacter sphaeroides	0
Rhodococcus equi	0
Rhodococcus erythropolis	0
Rhodococcus rhodochrous	0
Riemerella anatipestifer	0
Riemerella columbina	0
Robinsoniella peoriensis	0
Romboutsia lituseburensis	0
Roseburia faecis	1.54855502299478
Roseburia hominis	0
Roseburia intestinalis	0.0528439187353433
Roseburia inulinivorans	0.121059610868958
Roseburia sp	0.173268098065941
Roseomonas mucosa	0.0296128840827316
Rothia aeria	0
Rothia dentocariosa	0
Rothia mucilaginosa	0
Rubinisphaera brasiliensis	0
Rudanella lutea	0.0801705192725781
Ruminococcus albus	0
Ruminococcus bromii	0.444639676147125
Ruminococcus callidus	0.0404613794454574
Ruminococcus champanellensis	0
Ruminococcus faecis	0.1276711129517
Ruminococcus flavefaciens	0
Ruminococcus gauvreauii	0.0874736155448302
Ruminococcus gnavus	0.589357171778207
Ruminococcus lactaris	0.0458907467564251
Ruminococcus sp	0.241010529996535
Ruminococcus sp. Marseille-P2780	0.0318791199432952
Ruminococcus sp. Marseille-P650	0
Ruminococcus torques	0.0322959514750747
Ruthenibacterium lactatiformans	0
Salmonella enterica	0.0400005487629324
Sarcina maxima	0
Sarcina ventriculi	0.102354684247013
Scardovia inopinata	0
Scardovia wiggsiae	0.056443211112645
Schlesneria paludicola	0
Schwartzia sp.	0
Schwartzia succinivorans	0
Selenomonas artemidis	0
Selenomonas infelix	0
Selenomonas noxia	0.0869356158518531
Selenomonas ruminantium	0
Selenomonas sputigena	0
Sellimonas intestinalis	0.0588164954174352
Senegalemassilia anaerobia	0
Senegalimassilia anaerobia	0.0389468133751066
Serratia ficaria	0
Serratia fonticola	0.181799060973287
Serratia liquefaciens	0
Serratia marcescens	0
Shigella dysenteriae	0
Shuttleworthia satelles	0.0447552164917729
Silanimonas lenta	0
Simonsiella muelleri	0.215243565874423
Skermanella aerolata	0.131712327479539
Slackia equolifaciens	0
Slackia exigua	0.0999041152000065
Slackia faecicanis	0
Slackia isoflavoniconvertens	0
Slackia piriformis	0.0387670214243036
Snodgrassella alvi	0
Soleaferrea massiliensis	0.0373155129695963
Solobacterium moorei	0
Sphingobacterium faecium	0.0417635630748233
Sphingobacterium multivorum	0.0636157818201534
Sphingobacterium spiritivorum	0
Sphingobium hydrophobicum	0
Sphingobium yanoikuyae	0.117209143917675
Sphingomonas adhaesiva	0
Sphingomonas ginsenosidimutans	0
Sphingomonas hankookensis	0.453935009227055
Sphingomonas panni	0.0461164387123831
Sphingomonas paucimobilis	0
Sphingomonas pseudosanguinis	1.32891287908532
Spirosoma linguale	0
Sporanaerobacter acetigenes	0
Sporolactobacillus nakayamae	0.0495862079494596
Sporosarcina koreensis	0
Staphylococcus arlettae	0
Staphylococcus aureus	0.0307333731753108
Staphylococcus auricularis	0.0326962027963706
Staphylococcus capitis	0.127854926990882
Staphylococcus cohnii	0.0806378472945689
Staphylococcus condimenti	0
Staphylococcus epidermidis	0.0404093860111087
Staphylococcus epidermidis/muscae	0
Staphylococcus equorum/edaphicus/saprophyticus	0
Staphylococcus haemolyticus	0
Staphylococcus hominis	0
Staphylococcus intermedius	0.751661009861523
Staphylococcus kloosii	0
Staphylococcus lentus	0.108676740146118
Staphylococcus lugdunensis	0.0461756483059465
Staphylococcus nepalensis	1.03580206119483
Staphylococcus pasteuri	0
Staphylococcus pettenkoferi	0
Staphylococcus saccharolyticus	0
Staphylococcus saprophyticus	0
Staphylococcus schleiferi	0
Staphylococcus sciuri	0.0394939521983451
Staphylococcus simulans	0.154419349513488
Staphylococcus succinus	0
Staphylococcus vitulinus	0.0443996089080723
Staphylococcus warneri	0.0531811746477268
Staphylococcus xylosus	0
Stenotrophomonas daejeonensis	0
Stenotrophomonas maltophilia	0.280958099706635
Stenotrophomonas rhizophila	0
Stomatobaculum longum	0
Stoquefichus massiliensis	0
Streptobacillus moniliformis	0
Streptococcus agalactiae	0
Streptococcus alactolyticus	0
Streptococcus anginosus	0
Streptococcus australis	0.0442153285892645
Streptococcus caballi	0
Streptococcus cameli	0
Streptococcus canis	0
Streptococcus caprae	0
Streptococcus castoreus	0
Streptococcus constellatus	0
Streptococcus criceti	0
Streptococcus cristatus	0.0380929157772633
Streptococcus dentasini	0
Streptococcus dentirousetti	0
Streptococcus devriesei	0
Streptococcus didelphis	0
Streptococcus downei	0
Streptococcus dysgalactiae	0
Streptococcus equi	0
Streptococcus equinus	0
Streptococcus equinus/lutetiensis/infantarius	0
Streptococcus fryi	0
Streptococcus gallolyticus	0
Streptococcus gordonii	0.0383308571407651
Streptococcus gordonii/mutans	0
Streptococcus henryi	0
Streptococcus hongkongensis	0
Streptococcus hyovaginalis	0
Streptococcus ictaluri	0
Streptococcus infantarius	0
Streptococcus infantis	1.00011305537863
Streptococcus iniae	0
Streptococcus intermedius/uberis	0.121250800284462
Streptococcus lactarius	0
Streptococcus lutetiensis	0
Streptococcus macedonicus	0
Streptococcus marimammalium	0
Streptococcus massiliensis	0
Streptococcus merionis	0
Streptococcus minor	0
Streptococcus mitis	0.125780457267964
Streptococcus mitis/pneumoniae/pseudoneumoniae	0.132447837044944
Streptococcus moroccensis	0
Streptococcus mutans	0
Streptococcus oralis	0.247496803895806
Streptococcus oricebi	0
Streptococcus orisasini	0
Streptococcus ovis	0
Streptococcus parasaguinis	0.0889679375512979
Streptococcus parasanguinis	0.059112317169264
Streptococcus parauberis	0
Streptococcus pasteurianus	0
Streptococcus peroris	0
Streptococcus pharyngis	0
Streptococcus pleomorphus	0
Streptococcus plurextorum	0
Streptococcus pneumoniae	0.0740114113335892
Streptococcus porci	0
Streptococcus porcinus	0
Streptococcus porcorum	0
Streptococcus pyogenes	0
Streptococcus pyogensis	0
Streptococcus ratti/ursoris	0
Streptococcus rubneri	0.0371760987881716
Streptococcus rupicaprae	0
Streptococcus salivarius	0.0877107674050782
Streptococcus saliviloxodontae	0
Streptococcus sanguinis	0.0483900383213768
Streptococcus sanguinis/vestibularis	0.0355234936126066
Streptococcus sinensis	0
Streptococcus sobrinus	0
Streptococcus suis	0
Streptococcus tangierensis	0
Streptococcus thermophilus	0.0294880685896007
Streptococcus thoraltensis	0
Streptococcus uberis	0
Streptococcus vestibularis	0.0513403786740937
Streptococcus viridans	0.158238253894998
Streptomyces misionensis	0
Streptomyces thermoviolaceus	0
Streptomyces thermovulgaris	0
Subdoligranulum variabile	0
Succinatimonas hippei	0
Succiniclasticum ruminis	0.0987544809925554
Succinivibrio dextrinosolvens	0.247438310532604
Sulfurimonas autotrophica	0
Sutterella parvirubra	0
Sutterella stercoricanis	0
Sutterella wadsworthensis	0.0334781353053976
Symbiobacterium thermophilum	0
Tannerella forsythia	0
Tatumella ptyseos	0.0344594188477932
Tetragenococcus solitarius	0
Tetrasphaera australiensis	0
Thiomicrospira cyclica	0
Timonella senegalensis	0
Tissierella praeacuta	0
Trabulsiella guamensis	0.0381848208375156
Treponema berlinense	0
Treponema denticola	0
Treponema lecithinolyticum	0
Treponema maltophilum	0
Treponema medium	0
Treponema porcinum	0
Treponema socranskii	0
Treponema succinifaciens	0
Treponema vincentii	0.0349978519548801
Tropheryma whipplei	0
Trueperella bernardiae	0
Trueperella pyogenes	0
Tumebacillus permanentifrigoris	0
Turicella otitidis	0.0549134342744977
Turicibacter sanguinis	0
Turicimonas muris	0
Tyzzerella nexilis	0.0611951639562422
Ureaplasma parvum	0
Ureaplasma urealyticum	0
Ureibacillus suwonensis	0
Ureibacillus thermosphaericus	0
Vagococcus penaei	0
Vagococcus teuberi	0.299092340972729
Varibaculum cambriense	0.151463928394534
Variovorax boronicumulans	0
Veillonella atypica	0.103070692522308
Veillonella dispar	0.131324804906386
Veillonella parvula	0.0842612516815856
Veillonella ratti	0
Veillonella rogosae	0.0465791756878829
Veillonella tobetsuensis	0.0519978123216138
Vibrio cholerae	0.0337374124983532
Vibrio cincinnatiensis	0
Vibrio fluvialis	0
Vibrio furnissii	0
Vibrio mimicus	0
Vibrio parahaemolyticus	0
Victivallis vadensis	0.0331756432579618
Virgibacillus proomii	0
Weeksella virosa	0
Weissella cibaria	0
Weissella confusa	0.738947236426388
Weissella paramesenteroides	0
Yersinia aleksiciae	0
Yersinia bercovieri	0
Yersinia enterocolitica	0
Yersinia frederiksenii	0.0296828222416344
Yersinia kristensenii	0
Yersinia pseudotuberculosis	0
Yersinia rohdei	0
Yokenella regensburgei	0.134338647156414
Yonghaparkia alkaliphila	0
Kingdom Information: (%)
Archaea	0.286346030878701
Bacteria	99.7136539691214
Phylum Information: (%)
Actinobacteria	14.6166772900949
Bacteroidetes	10.1027622860941
Deinococcus-Thermus	0
Dictyoglomi	0.0426264577579693
Elusimicrobia	0.0886339091862869
Epsilonbacteraeota	1.68613529160727
Euryarchaeota	0.286346030878701
Firmicutes	44.6353098622322
Fusobacteria	4.70527189854475
Gemmatimonadetes	0
Halanaerobiaeota	0
Lentisphaerae	0.0331756432579618
Other	2.25263009974103
Planctomycetes	0
Proteobacteria	21.2314962723945
Spirochaetes	0.0831245047719198
Synergistetes	0.133169778839864
Tenericutes	0.102640674598575
Thermotogae	0
Verrucomicrobia	0
Class Information: (%)
Actinobacteria	9.772358996051
Actinobacteridae	2.5490063808677
Alphaproteobacteria	6.80053218620801
Bacilli	16.8636880432567
Bacteroides	0.165898956649464
Bacteroidetes	0
Bacteroidia	9.93686332944466
Betaproteobacteria	0
Brachyspirae	0.0481266528170397
Campylobacteria	1.68613529160727
Chlorobia	0
Clostridia	25.4041903713001
Coriobacteriia	2.29531191317622
Deinococci	0
Deltaproteobacteria	0
Dictyoglomia	0.0426264577579693
Elusimicrobia	0.0886339091862869
Epsilonproteobacteria	0
Erysipelotrichia	1.41800494054094
Flavobacteria	0
Fusobacteria	0
Fusobacteriia	4.70527189854475
Gammaproteobacteria	14.4309640861864
Gemmatimonadetes	0
Halanaerobiia	0
Halobacteria	0.121402700799597
Lentisphaeria	0.0331756432579618
Methanobacteria	0.164943330079104
Mollicutes	0.102640674598575
Negativicutes	0.949426507134535
Nitriliruptoria	0
Other	2.25263009974103
Planctomycetacia	0
Spirochaetes	0
Spirochaetia	0.0349978519548801
Synergistia	0.133169778839864
Thermotogae	0
Verrucomicrobiae	0
Order Information: (%)
Acetobacterales	0.0296128840827316
Actinomycetales	2.50728484604042
Aeromonadales	0.417641765491345
Alteromonadales	0.046588651069585
Azospirillales	0.131712327479539
Bacillales	9.21994974515856
Bacteroidales	7.06705080175061
Betaproteobacteriales	2.24691422051588
Bifidobacteriales	2.14309834986049
Brachyspirales	0.0481266528170397
Campylobacterales	1.68613529160727
Cardiobacteriales	0.108296560101226
Caulobacterales	1.09870193397594
Chitinophagales	2.53114276929389
Chlorobiales	0
Chromatiales	0
Clostridiale	0.161788926555153
Clostridiales	25.2424014447449
Coriobacteriales	2.29531191317622
Corynebacteriales	2.47852888882567
Cytophagales	0.135364854380568
Deinococcales	0
Desulfobacterales	0
Desulfovibrionales	0
Dictyoglomales	0.0426264577579693
Elusimicrobiales	0.0886339091862869
Enterobacteriales	3.64635188997906
Erysipelotrichales	1.41800494054094
Flavobacteriales	0.263824515774087
Fusobacterales	0
Fusobacteriales	4.70527189854475
Fusobacteriales: Leptotrichiacea	0
Gemmatimonadales	0
Halanaerobiales	0
Halobacteriales	0.121402700799597
Lactobacillales	7.6437382980981
Methanobacteriales	0.164943330079104
Micrococcales	3.55126957461648
Micromonosporales	0
Mycoplasmatales	0.102640674598575
Neisseriales	0
Nitriliruptorales	0
Oceanospirillales	0.0810053155541261
Opitutales	0
Other	2.25263009974103
Pasteurellales	1.45255173819856
Planctomycetales	0
Propionibacteriales	1.50030568365625
Pseudomonadales	1.47283442498143
Rhizobiales	3.59433156972736
Rhodobacterales	0
Salinisphaerales	0
Selenomonadales	0.949426507134535
Sphingobacteriales	0.105379344894977
Sphingomonadales	1.94617347094243
Spirochaetales	0.0349978519548801
Streptomycetales	0
Streptosporangiales	0.140878033919377
Synergistales	0.133169778839864
Thermotogales	0
Thiomicrospirales	0
Verrucomicrobiales	0
Vibrionales	3.69514622608453
Victivallales	0.0331756432579618
Xanthomonadales	1.2636332942107
Family Information: (%)
Acetobacteraceae	0.0296128840827316
Acidaminococcaceae	0.383780601395638
Actinomycetaceae	0.658938698658424
Aerococcaceae	1.22968165042759
Aeromonadaceae	0.0599537217061524
Akkermansiaceae	0
Alicyclobacillaceae	0
Alteromonadaceae	0
Aquaspirillaceae	0
Arcobacteraceae	0.241073425046115
Atopobiaceae	0.28643769451381
Azospirillaceae	0.131712327479539
Bacillaceae	6.44063244580792
Bacteroidaceae	3.64995446323014
Barnesiellaceae	0
Beijerinckiaceae	0.687245255824849
Bifidobacteriaceae	2.14309834986049
Blautia	0
Bogoriellaceae	0
Brachyspiraceae	0.0481266528170397
Brevibacteriaceae	0.445808890476984
Burkholderiaceae	1.58168804117053
Caldicoprobacteraceae	0
Campylobacteraceae	1.06605799371546
Cardiobacteriaceae	0.108296560101226
Carnobacteriaceae	0.529394648626862
Caulobacteraceae	1.09870193397594
Cellulomonadaceae	0.0964619582273831
Chitinibacteraceae	0.0503845105649869
Chitinophagaceae	2.53114276929389
Chlorobiaceae	0
Christensenellaceae	0.0466032482383117
Chromatiaceae	0
Clostridiaceae	1.94813118205919
Clostridiaceae 1	4.68163178480324
Clostridiaceae 2	0.0997503116539361
Clostridiales	0.161788926555153
Coriobacteriaceae	0.134727442967626
Corynebacteriaceae	2.10758858216012
Corynebacterineae	0.546437093398846
Deinococcaceae	0
Dermabacteraceae	0.334203595611901
Dermacoccaceae	0.0304639234716035
Desulfobulbaceae	0
Desulfovibrionaceae	0
Dictyoglomaceae	0.0426264577579693
Dietziaceae	0.0949791276084257
Dysgonomonadaceae	0.0967489897900561
Eggerthellaceae	1.87414677569478
Elusimicrobiaceae	0.0886339091862869
Enterbacteriaceae	0.622161239578342
Enterobacteriaceae	3.02419065040072
Enterococcaceae	1.59983416885039
Erysipelotrichaceae	1.41800494054094
Eubacteriaceae	0.0710966272122807
Family XI	0.249676831603781
Family XIII	0.0715936630512742
Family XVIII	0
Flavobacteriaceae	0.152032753774349
Fusobacteriaceae	0.188616134392779
Gemmatimonadaceae	0
Halobacteroidaceae	0
Haloferacaceae	0.121402700799597
Halomonadaceae	0.0810053155541261
Helicobacteraceae	0.379003872845694
Hymenobacteraceae	0.0551943351079904
Hyphomicrobiaceae	0
Intrasporangiaceae	0.101837904353815
Jonesiaceae	0
Lachnospiraceae	15.7528574944332
Lactobacillaceae	0.867428878188722
Leptotrichia	0
Leptotrichiaceae	4.51665576415197
Leuconostocaceae	0.906994300921838
Listeriaceae	0
Marinifilaceae	0.0497824001646378
Methanobacteriaceae	0.164943330079104
Microbacteriaceae	2.46974563882933
Micrococcaceae	0.231047429975088
Micrococcineae	0.0341801963802707
Micromonosporaceae	0
Moraxellaceae	0.510878440527756
Muribaculaceae	0
Mycobacteriaceae	0.239068599925901
Mycoplasmataceae	0.102640674598575
Neisseriaceae	0.614841668780364
Nitriliruptoraceae	0
Nocardiaceae	0.0959366566294946
Nocardioidaceae	0.0316942724398448
Opitutaceae	0
Other	2.25263009974103
Paenibacillaceae	0.521142657221948
Pasteurellaceae	1.45255173819856
Peptococcaceae	0
Peptostreptococcaceae	0.117863838036985
Planococcaceae	0
Porphyromonadaceae	0.141241747135751
Prevotellaceae	1.56823022648921
Promicromonosporaceae	0
Propionibacteriaceae	1.46861141121641
Propionibacterineae	1.05038501377499
Pseudomonadaceae	0.961955984453675
Psychromonadaceae	0.046588651069585
Rhizobiaceae	2.70553946904575
Rhodanobacteraceae	0.872170203415967
Rhodobacteraceae	0
Rhodocyclaceae	0
Rikenellaceae	0.265489526926352
Rubinisphaeraceae	0
Ruminococcaceae	2.26451869962819
Schlesneriaceae	0
Solimonadaceae	0
Sphingobacteriaceae	0.105379344894977
Sphingomonadaceae	1.94617347094243
Spirochaetaceae	0.0349978519548801
Spirosomaceae	0.0801705192725781
Sporolactobacillaceae	0.0495862079494596
Staphylococcaceae	2.14726619820374
Streptococcacaeae	0
Streptococcaceae	2.5104046510827
Streptomycetaceae	0
Streptomycineae	0
Streptosporangiaceae	0.140878033919377
Succinivibrionaceae	0.357688043785193
Synergistaceae	0.133169778839864
Tannerellaceae	1.29560344801446
Thermomonosporaceae	0
Thermotogaceae	0
Thiomicrospiraceae	0
Thiovulaceae	0
Veillonellaceae	0.565645905738897
Verrucomicrobiaceae	0
Vibrionaceae	3.69514622608453
Victivallaceae	0.0331756432579618
Weeksellaceae	0.111791761999738
Xanthobacteraceae	0.201546844856764
Xanthomonadaceae	0.391463090794733
Genus Information: (%)
Acetanaerobacterium	0.204124862414975
Acetivibrio	0
Acetobacter	0
Acetobacterium	0
Achromobacter	0
Acidaminococcus	0
Acidovorax	0
Acinetobacter	0.35143605866309
Actinobacillus	0.0944540946914978
Actinobaculum	0
Actinomadura	0
Actinomyces	0.398749102936259
Adlercreutzia	0.066010748380523
Aerococcus	0
Aeromicrobium	0.0316942724398448
Aeromonas	0.0599537217061524
Afipia	0.0903557442205437
Agathobacter	1.32528280353145
Aggregatibacter	0.0922478359775186
Agrobacterium	0.313190567487288
Agrococcus	0.0894229250000527
Akkermansia	0
Alcaligenes	0
Algoriella	0
Aliagarivorans	0.046588651069585
Alistipes	0.265489526926352
Allisonella	0
Alloiococcus	0
Alloprevotella	0.886617767217707
Allorhizobium-Neorhizobium-Pararhizobium-Rhizobium	2.24059697634014
Alloscardovia	0
Alysiella	0.0667376566594048
Amaricoccus	0
Anaerobiospirillum	0.110249733252589
Anaerococcus	0.038837889996693
Anaerofilum	0.0290923733127293
Anaerofustis	0
Anaeroglobus	0
Anaerospora	0
Anaerosporobacter	0.0753519354748996
Anaerostipes	0.0450770350648547
Anaerovorax	0
Ancylobacter	0.0797089523528265
Aneurinibacillus	0
Anoxynatronum	0.0997503116539361
Aquabacterium	0.030975645931311
Arcanobacterium	0
Arcobacter	0.241073425046115
Arthrobacter	0.116287231881731
Asaccharobacter	0.132614173457281
Atopobium	0.115446103771418
Atopostipes	0
Aureimonas	0.120755659553116
Bacillus	6.40436514998698
Bacteroides	3.64995446323014
Barnesiella	0
Bartonella	0
Bavariicoccus	0.029924706073178
Bergeyella	0
Bifidobacterium	2.08665513874785
Blautia	1.14110185646657
Bordetella	0
Brachybacterium	0.208455289107022
Brachymonas	0
Brachyspira	0.0481266528170397
Bradyrhizobium	0
Brevibacillus	0.188223174691219
Brevibacterium	0.445808890476984
Brevundimonas	0.301036152973876
Brochothrix	0
Buchnera	0.149886606231016
Bulleidia	0
Burkholderia-Caballeronia-Paraburkholderia	0
Butyricicoccus	0.0420644436124449
Butyricimonas	0
Butyrivibrio	0.237987514229921
Caldicoprobacter	0
Campylobacter	1.06605799371546
Capnocytophaga	0.116308353130082
Cardiobacterium	0.108296560101226
Castellaniella	0
Catabacter	0
Catenibacterium	1.13155198365905
Catonella	0.0425260354954296
Caulobacter	0.479305572011944
Cellulomonas	0.0964619582273831
Cellulosilyticum	0.0414813369545142
Cellulosimicrobium	0
Centipeda	0
Cephaloticoccus	0
Cetobacterium	0
Chitinibacter	0.0503845105649869
Chlorobium	0
Christensenella	0.0466032482383117
Chryseobacterium	0.0277916577187648
Citrobacter	0.0480417205772983
Cloacibacillus	0.103941495641401
Clostridium	1.94813118205919
Clostridium sensu stricto	0
Clostridium sensu stricto 1	3.14040316066816
Clostridium sensu stricto 10	0
Clostridium sensu stricto 11	0.0396180369550048
Clostridium sensu stricto 12	0
Clostridium sensu stricto 13	0.0539369279319181
Clostridium sensu stricto 14	0
Clostridium sensu stricto 15	0
Clostridium sensu stricto 16	0
Clostridium sensu stricto 17	0
Clostridium sensu stricto 18	0
Clostridium sensu stricto 19	0.0497345704152972
Clostridium sensu stricto 2	0
Clostridium sensu stricto 3	0.0408832453728829
Clostridium sensu stricto 4	0
Clostridium sensu stricto 5	0
Clostridium sensu stricto 7	0
Clostridium sensu stricto 8	1.25470115921297
Cnuella	2.48105451883862
Collinsella	0.0749768351111694
Comamonas	0
Coprobacillus	0
Coprobacter	0
Coprococcus 1	0
Coprococcus 2	0.0347196975366885
Coprococcus 3	0.0718495432527839
Coriobacterium	0.0597506078564565
Corynebacterium	0.1234706521653
Corynebacterium 1	1.89790454585358
Cronobacter	0
Cryobacterium	0
Cryptobacterium	0
Cupriavidus	0
Curvibacter	0.0483900383213768
Cutibacterium	0
Dechlorobacter	0
Deinococcus	0
Delftia	0
Dermabacter	0.125748306504879
Dermacoccus	0.0304639234716035
Desulfobulbus	0
Desulfovibrio	0
Dialister	0
Dictyoglomus	0.0426264577579693
Dielma	0
Dietzia	0.0949791276084257
Dolosicoccus	0.0576555121734763
Dolosigranulum	0
Dorea	0
Dyadobacter	0
Dysgonomonas	0
Eggerthella	1.43735950393713
Eggerthia	0
Eikenella	0
Eisenbergiella	0
Elusimicrobium	0.0886339091862869
Empedobacter	0.084000104280973
Enorma	0
Enterobacter	1.00197859219241
Enterococcus	0.970801650065159
Enterorhabdus	0.0353650448534851
Enterovibrio	0
Eremococcus	0
Erwinia	0
Erysipelatoclostridium	0.0486625115155602
Escherichia	0.622161239578342
Escherichia-Shigella	0.566096100003167
Ethanoligenens	0.0492632878886022
Eubacterium	0.191384161090957
Ezakiella	0
Facklamia	1.17202613825411
Faecalitalea	0.0897298120112922
Fastidiosipila	0.0648148514225771
Fictibacillus	0
Filifactor	0
Finegoldia	0
Flavobacterium	0.0357244006442673
Flavonifractor	0.165106387043932
Franconibacter	0
Fretibacterium	0
Fusicatenibacter	0.37177265244333
Fusobacterium	0.188616134392779
Gallibacterium	0
Garciella	0
Gardnerella	0
Gemella	0.0613222359754838
Gemmatirosa	0
Geobacillus	0
Geomicrobium	0
Georgenia	0
Gluconobacter	0
Gordonia	0.0352462951158679
Gordonibacter	0
Granulicatella	0.529394648626862
Grimontia	0.134213201928813
Haematobacter	0
Haemophilus	1.26584980752954
Hafnia-Obesumbacterium	0
Halodesulfovibrio	0
Halomonas	0.0810053155541261
Halopiger	0.121402700799597
Harryflintia	0
Helicobacter	0.379003872845694
Hespellia	0
Hodemania	0
Holdemanella	0
Holdemania	0
Howardella	0.033289183151726
Hungatella	0
Hydrobacter	0.0500882504552682
Hydrogenibacillus	0.0362672958209439
Hydrogenoanaerobacterium	0.103378903216873
Hymenobacter	0.0551943351079904
Intestinibacter	0.0890264960308883
Intestinimonas	0
Isoptericola	0
Janibacter	0.101837904353815
Johnsonella	0.0647836290606969
Jonesia	0
Kandleria	0.148060633355036
Kerstersia	0
Kingella	0
Klebsiella	0
Kluyvera	0.0297939574058638
Kocuria	0.148940394473628
Kosakonia	0
Kurthia	0
Kytococcus	0
Lachnoanaerobaculum	0.0909922341463817
Lachnobacterium	0.799491394378152
Lachnoclostridium	1.72309757432306
Lachnoclostridium 10	0.0769585329462331
Lachnoclostridium 12	0.0283815024154945
Lachnoclostridium 5	0.764050630242956
Lachnospira	3.00247285817452
Lachnospiraceae NC2004 group	0
Lachnospiraceae NK4A136 group	0
Lactobacillus	0.816347442733311
Lactococcus	0.161938105370763
Lautropia	0.0319727513525955
Lawsonella	0.0312999498667507
Leifsonia	0
Leminorella	0
Leptothrix	0.503434755080485
Leptotrichia	4.51665576415197
Leuconostoc	0.16804706449545
Limnobacter	0.0385361516972399
Lysinibacillus	0
[truncated: 214 more rows]
