# Supplementary material for: Pediatric Acute Lymphoblastic Leukemia Patients Exhibit Distinctive Alterations in the Gut Microbiota
Source: Front Cell Infect Microbiol. 2020 Oct 16;10:558799. doi: 10.3389/fcimb.2020.558799 (PMC7596659; doi:10.3389/fcimb.2020.558799)
Supplement: Supplementary file 1 [file Data_Sheet_1.ZIP › rawdata/Case/18T120001_output.xls.result.txt]

Species Information: (%)
Abiotrophia defectiva	0.0403724435527217
Abiotrophia para-adiacens	0.0489581362694021
Acetanaerobacterium elongatum	0.477197469818805
Acetobacterium tundrae	0.0424552029324171
Achromobacter denitrificans	0.0943721221797921
Achromobacter xylosoxidans	0.0285523284814742
Acidaminococcus fermentans	0.0392895477831958
Acidaminococcus intestini	0.0418350147500586
Acidovorax facilis	0.0332756151591123
Acidovorax sp	0.028244779426731
Acidovorax temperans	0
Acinetobacter baumannii	0
Acinetobacter calcoaceticus	0.210979932588595
Acinetobacter haemolyticus/baumannii	0.117110134943596
Acinetobacter johnsonii	0.0612086512158698
Acinetobacter junii	0
Acinetobacter lwoffii	0
Acinetobacter pittii	0
Acinetobacter radioresistens	0
Acinetobacter septicus	0
Actinobacillus capsulatus	1.05125261318073
Actinobacillus pleuropneumoniae	0
Actinobaculum massiliense	0
Actinobaculum schaalii	0.0323658559172997
Actinomadura vinacea	0
Actinomyces canis	0.0332642590797461
Actinomyces cardiffensis	0.0547807586683169
Actinomyces georgiae	0
Actinomyces graevenitzii	0
Actinomyces johnsonii	0.0360435365421248
Actinomyces massiliensis	0.0322898520224431
Actinomyces meyeri	0.0457013645692258
Actinomyces naeslundii	0
Actinomyces neuii	0.106840928830034
Actinomyces odontolyticus	0
Actinomyces oris	0.0313459283782927
Actinomyces radingae	0
Actinomyces sp._ph3	0.172267721244529
Actinomyces turicensis	0
Actinomyces urogenitalis	0
Actinomyces viscosus	0
Adlercreutzia equolifaciens	0.0358707265536286
Aeribacillus pallidus	0.430541770568393
Aerococcus christensenii	0.0424907466487313
Aerococcus viridans	0
Aeromicrobium massiliense	0
Aeromonas allosaccharophila/veronii	0.0376453027908696
Aeromonas bestiarum	0.0598291046313758
Aeromonas hydrophila	0.043238227518879
Aeromonas jandaei	0
Aeromonas media/tecta	0
Aeromonas veronii	0
Afipia birgiae	0
Agathobaculum butyriciproducens	0
Aggregatibacter actinomycetemcomitans	0.141669330176115
Aggregatibacter aphrophilus	0.445433051945734
Aggregatibacter segnis	0
Agrobacterium tumefaciens	0.33797807507973
Agrococcus jejuensis	0
Agrococcus terreus	0.113879119972914
Akkermansia glycaniphila	0
Akkermansia muciniphila	0.913731474161931
Alcaligenes faecalis	0.0646735602650598
Algoriella xinjiangensis	0.0294756909963623
Aliagarivorans marinus	0.119820352848373
Alistipes finegoldii	0.0293257828785805
Alistipes indistinctus	0
Alistipes inops	0
Alistipes obesi	0
Alistipes onderdonkii	0.045091246744235
Alistipes putredinis	0.166192013664831
Alistipes senegalensis	0.0482486929512925
Alistipes shahii	0
Alistipes timonensis	0.0817083832207336
Allisonella histaminiformans	0
Alloiococcus otitis	0
Alloprevotella rava	0.0389013745422895
Alloprevotella tannerae	0.241488775273461
Alloscardovia omnicolens	0
Alysiella filiformis	0.243466982705068
Amaricoccus kaplicensis	0.0279565665018892
Anaerobiospirillum succiniciproducens	0.0332005504085058
Anaerobiospirillum thomasii	0.101217107007828
Anaerococcus hydrogenalis	0.0394034989168989
Anaerococcus lactolyticus	0.0510760217067203
Anaerococcus obesiensis	0.12772177257398
Anaerococcus octavius	0
Anaerococcus prevotii	0.0802390549888806
Anaerococcus senegalensis	0
Anaerococcus tetradius	0
Anaerococcus vaginalis	0
Anaerofilum agile	0.0348597546956218
Anaerofilum pentosovorans	0
Anaerofustis stercorihominis	0
Anaeroglobus geminatus	0
Anaerorhabdus furcosa	0.0394866407308783
Anaerosporobacter mobilis	0
Anaerostipes butyraticus	0.139742766808113
Anaerostipes caccae	0
Anaerostipes hadrus	0.127405804606125
Anaerotruncus colihominis	0.102672630704836
Anaerotruncus sp	0
Anaerovorax odorimutans	0
Ancylobacter polymorphus	0.185758199822229
Aneurinibacillus aneurinilyticus	0
Aneurinibacillus migulanus	0.0330636427645859
Anoxynatronum sibiricum	0.196965516137793
Aquabacterium commune	0
Arcanobacterium haemolyticum	0.0301310922631615
Arcanobacterium pyogenes	0
Arcobacter butzleri	0.121610487649852
Arcobacter cryaerophilus	0
Arthrobacter albus	0
Arthrobacter castelli	0.163234097568242
Arthrobacter oxydans	0.0958286242237821
Arthrobacter polychromogenes	0.0362813814868831
Asaccharobacter celatus	0.0389291426672402
Atlantibacter hermannii	0
Atopobium minutum	0
Atopobium parvulum	0.0767975573748161
Atopobium rimae	0.158505718235489
Atopobium vaginae	0
Atopostipes suicloacalis	0.0343900428828427
Aurantimonas altamirensis	0.0277652778518538
Aureimonas altamirensis	0.120755830341064
Averyella dalhousiensis	0
Azonexus hydrophilus	0
Azospirillum lipoferum	0.0357580134192982
Bacillus altitudinis	0.21039976435941
Bacillus amyloliquefaciens	0.0368895969253162
Bacillus anthracis	0.0297941939160383
Bacillus atrophaeus	0
Bacillus badius	0
Bacillus beijingensis	0.185246938200058
Bacillus benzoevorans	0
Bacillus cereus	0
Bacillus circulans	0
Bacillus clausii	0
Bacillus coagulans	0
Bacillus cytotoxicus	0.0508908571606066
Bacillus endophyticus	0
Bacillus firmus	0
Bacillus flexus	0
Bacillus fordii	0.0780599329738215
Bacillus halodurans	0
Bacillus idriensis	0.0359924584781805
Bacillus infantis	0
Bacillus licheniformis	0.0448212015105979
Bacillus marisflavi	0.0335355620768351
Bacillus massilioanorexius	0
Bacillus massiliosenegalensis	0.0279104823356086
Bacillus megaterium	0
Bacillus methanolicus	0
Bacillus mojavensis	0.0371597328927145
Bacillus mycoides	0
Bacillus nealsonii	0
Bacillus niacini	0
Bacillus polyfermenticus	0.0555389283985123
Bacillus pseudofirmus	0
Bacillus pseudomycoides	0.065189320596734
Bacillus pumilus	0.0915166521840779
Bacillus senegalensis	0.0843651566658722
Bacillus simplex	0
Bacillus siralis	0
Bacillus sonorensis	0.0574507319045893
Bacillus subtilis	0
Bacillus thermoamylovorans	0.133222640275578
Bacillus thuringiensis	0.440837605913477
Bacillus timonensis	0.0555044330068334
Bacillus toyonensis/wiedmanii/thuringiensis	0.0406351019074802
Bacillus vallismortis	0.0535181026748292
Bacteroides acidifaciens	0.0364728301307009
Bacteroides caccae	0.0599065325369622
Bacteroides cellulosiluticus	0.130189236346284
Bacteroides cellulosilyticus	0.308990763524408
Bacteroides clarus	0
Bacteroides coagulans	0
Bacteroides coprocola	0
Bacteroides coprophilus	0.10565879804802
Bacteroides dorei	0
Bacteroides eggerthii	0.196577513576367
Bacteroides faecis	0.0415121715795527
Bacteroides finegoldii	0.135834844571806
Bacteroides fluxus	0
Bacteroides fragilis	1.14312127460834
Bacteroides galacturonicus	0.0799368729317671
Bacteroides gallinarum	0
Bacteroides gallinceum	0
Bacteroides graminisolvens	0
Bacteroides helcogenes	0.0399341386475524
Bacteroides intestinalis	0
Bacteroides massiliensis	0.375039702858225
Bacteroides massilinensis	0.0295374666467074
Bacteroides nordii	0.0394800633784202
Bacteroides oleiciplenus	0
Bacteroides ovatus	0
Bacteroides paurosaccharolyticus	0
Bacteroides pectinophilus	0.145904930479107
Bacteroides plebeius	0
Bacteroides propinonicifaciens	0
Bacteroides pyogenes	0
Bacteroides salanitronis	0
Bacteroides salyersiae	0.0697934819931511
Bacteroides sartorii	0
Bacteroides stercorirosoris	0
Bacteroides stercoris	0.0760192243268278
Bacteroides thetaiotaomicron	0.0497321585605401
Bacteroides timonensis	0
Bacteroides uniformis	0.0595993579794951
Bacteroides ureolyticus	0.212902224128387
Bacteroides vulgatus	0.833754472051369
Bacteroides xylanisolvens	0
Bacteroides xylanolyticus	0
Barnesiella intestinihominis	0
Barnesiella viscericola	0
Bartonella birtlesii	0.0484986415309162
Bavariicoccus seileri	0.0822953438368951
Bergeyella zoohelcum	0.0689155865916379
Bifidobacterium actinocoloniiforme	0
Bifidobacterium adolescentis	0
Bifidobacterium adolescentis/ruminantium	0.0382339972605014
Bifidobacterium angulatum	0.0547696519490814
Bifidobacterium animalis	0
Bifidobacterium asteroides	0.0556897171646404
Bifidobacterium avesanii	0.0495218855666975
Bifidobacterium bifidum	0
Bifidobacterium bohemicum	0
Bifidobacterium bombi	0.0626498013408372
Bifidobacterium boum	0.107627841482203
Bifidobacterium breve	0
Bifidobacterium callitrichos	0.0547995022435776
Bifidobacterium catenulatum	0.188414358491995
Bifidobacterium catenulatum/pseudoctenulatum	0.283122203996558
Bifidobacterium choerinum	0.228254938510664
Bifidobacterium commune	0.0309299477820972
Bifidobacterium coryneforme	0
Bifidobacterium crudilactis/psychraerophilum	0
Bifidobacterium cuniculi	0.0766403584721706
Bifidobacterium dentium	0.33194075775862
Bifidobacterium eulemuris/lemurum	0
Bifidobacterium faecale	0.0618870279894365
Bifidobacterium gallicum	0.0746544557794859
Bifidobacterium gallinarum	0
Bifidobacterium hapali	0
Bifidobacterium indicum	0
Bifidobacterium kashiwanohense	0.0667909148631315
Bifidobacterium longum	0.274973400697289
Bifidobacterium longum	0.330796690949697
Bifidobacterium merycicum	0
Bifidobacterium mongoliense	0.0384132008957438
Bifidobacterium moukalabense	0.605110143188122
Bifidobacterium pseudocatenulatum	0.0500585039892212
Bifidobacterium pseudocatenulatum	0
Bifidobacterium pseudolongum	0.27571043477277
Bifidobacterium pullorum	0.0336324674388253
Bifidobacterium pullorum/hapali	0.138990701197832
Bifidobacterium ramosum	0.0423147710751482
Bifidobacterium reuteri	0.122475135576987
Bifidobacterium ruminantium	0
Bifidobacterium saeculare	0
Bifidobacterium saguini	0
Bifidobacterium scardovii	0.0648812477072793
Bifidobacterium stercoris	0
Bifidobacterium thermacidophilum	0.250515703864927
Bifidobacterium thermophilum	0.0425919328535358
Bifidobacterium tissieri	0.074184124034181
Bifidobacterium tsurumiense	0.0619981810406531
Bifissio spartinae	1.0578502772885
Bilophila wadsworthia	0
Blastococcus massiliensis	0.103231898166331
Blastomonas natatoria	0.0340206017994744
Blautia caecimuris	0.0933433046152371
Blautia coccoides	0
Blautia faecis	0.0729949878476114
Blautia glucerasea	0
Blautia hansenii	0
Blautia hydrogenotrophica	0
Blautia luti	0.306713577413461
Blautia marasmi	0
Blautia obeum	0.0652516870600205
Blautia producta	0
Blautia schinkii	0.0883832604470758
Blautia sp._GD8	0.0438084722359754
Blautia stercoris	0.041960780767029
Blautia wexlerae	0
Bordetella hinzii	0
Brachybacterium muris	0
Brachybacterium paraconglomeratum	0
Brachymonas chironomi	0.0370995854617451
Brachyspira aalborgi	0.0836756592818022
Brachyspira pilosicoli	0
Bradyrhizobium denitrificans	0.0463554020146778
Bradyrhizobium elkanii	0.0431446535293614
Bradyrhizobium japonicum	0.0298166710945459
Brevibacillus agri	0
Brevibacillus borstelensis	0.0353634454317568
Brevibacillus brevis	0.0388912440464763
Brevibacillus massiliensis	0
Brevibacterium casei	0.121089803577599
Brevibacterium epidermidis	0.0750676647912585
Brevibacterium halotolerans	0.363670026294589
Brevibacterium iodinum	0
Brevibacterium linens	0.0503160012827499
Brevibacterium luteolum	0
Brevibacterium mcbrellneri	0.0651526649726858
Brevibacterium paucivorans	0.232052805462682
Brevibacterium pityocampae	0.037471350941632
Brevibacterium ravenspurgense/massiliense	0.187350333252039
Brevibacterium senegalense	0
Brevundimonas bacteroides	0.168163783071729
Brevundimonas diminuta	0.107483537117566
Brevundimonas subvibrioides	0.17858955499612
Brevundimonas terrae	0
Brevundimonas vesicularis	0.0367540180163122
Brochothrix thermosphacta	0
Buchnera aphidicola	0.149149313954264
Buchnera sp.	0.044107565167218
Bulleidia extructa	0
Burkholderia cepacia	0.0565070180494793
Burkholderia glumae	0
Burkholderia plantarii	0.0294445537320506
Butyricicoccus faecihominis	0.143193309995522
Butyricicoccus pullicaecorum	0
Butyricimonas faecihominis	0.0332072568696266
Butyricimonas paravirosa	0.0600061086742185
Butyricimonas synergistica	0
Butyricimonas virosa	0.0771832226698678
Butyrivibrio crossotus	0.447860391092412
Butyrivibrio fibrisolvens	0.0304290291942271
C.viride 16S	0.101695779840242
Caldicoprobacter faecalis	0
Campylobacter coli	0.443277877810589
Campylobacter concisus	0
Campylobacter curvus	0
Campylobacter faecalis	0.167792183442838
Campylobacter fetus	0.0387800677238878
Campylobacter gracilis	0.0416048950281016
Campylobacter hominis	0.0321194594449961
Campylobacter hyointestinalis	0
Campylobacter jejuni	0.290533502358297
Campylobacter lari	0
Campylobacter rectus	0
Campylobacter showae	0.0557198652805614
Campylobacter upsaliensis	0
Campylobacter ureolyticus	0
Candidatus Blastococcus	0.0365059407039566
Candidatus Dorea	0.0353465371963744
Candidatus Soleaferrea	0
Candidatus Stoquefichus	0
Candidatus Streptomyces	0
Capnocytophaga gingivalis	0
Capnocytophaga granulosa	0
Capnocytophaga haemolytica	0.112532229157359
Capnocytophaga leadbetteri	0.150880764729425
Capnocytophaga ochracea	0
Capnocytophaga sputigena	0.077151944855149
Cardiobacterium hominis	0.0819409091545939
Cardiobacterium valvarum	0
Carnobacterium maltaromaticum	0
Castellaniella defragrans	0
Catabacter hongkongensis	0
Catenibacterium mitsuokai	1.221761502076
Catonella morbi	0
Catonella sp.	0
Cedecea davisae	0
Cedecea lapagei	0.0495493686856297
Cellulomonas composti	0.0608328192048036
Cellulomonas denverensis	0
Cellulomonas massiliensis	0.0544625059031483
Cellulomonas parahominis	0.037723858606103
Cellulosilyticum lentocellum	0.108113418084857
Cellulosimicrobium cellulans	0.0378259448752681
Centipeda periodontii	0
Cephaloticoccus primus	0.053181004112953
Cetobacterium somerae	0.0361180892795772
Chlamydia abortus	0.0931079305716019
Chlamydia trachomatis	0.11063762575521
Chlorobium phaeobacteroides	0.0345453564015888
Christensenella minuta	0.115534237814054
Chryseobacterium bovis	0.0394116111850382
Chryseobacterium hominis	0
Citrobacter amalonaticus	0
Citrobacter braakii	0
Citrobacter farmeri	0.035023084959512
Citrobacter freundii	0.0478864503080502
Citrobacter gillenii	0
Citrobacter intermedius	0.0315164212233434
Citrobacter murliniae	0
Citrobacter pasteurii	0
Citrobacter sedlakii	0
Citrobacter werkmanii	0
Citrobacter youngae	0.0822769496686298
Cloacibacillus evryensis	0.112430422425936
Cloacibacillus porcorum	0
Cloacibacterium normanense	1.26735496888839
Clostridioides difficile	0
Clostridium acetobutylicum	0.0347482539202224
Clostridium acidisoli	0.0396385266103624
Clostridium aciditolerans	0
Clostridium aerotolerans	0
Clostridium akagii	0.0534328045517442
Clostridium aldenense	0.115643546443983
Clostridium aldrichii	0
Clostridium algidicarnis	0
Clostridium amazonense	0.044445404944469
Clostridium aminovalericum	0.114794058339135
Clostridium amygdalinum	0
Clostridium amylolyticum	0
Clostridium arbusti	0
Clostridium argentinense	0.06558935788818
Clostridium asparagiforme	0.373581473150681
Clostridium aurantibutyricum	0.0427522478702522
Clostridium autoethanogenum	0
Clostridium baratii/Eubacterium nitrigenese	0
Clostridium beijerinckii	0.0612266722002022
Clostridium bifermentans	0.0400036270004134
Clostridium bolteae/aminovalericum	0.127544254345737
Clostridium botulinum	0
Clostridium bowmanii	0
Clostridium butyricum	0.0293230547867643
Clostridium cadaveris	0.0313600294035342
Clostridium carboxidivorans	0
Clostridium cavendishii	0
Clostridium celatum	0.733244099835223
Clostridium celerecrescens	0
Clostridium cellobioparum	0
Clostridium cellulolyticum	0
Clostridium chartatabidum	0
Clostridium chauvoei	0.0745594815696499
Clostridium chromiireducens	0.074256038509659
Clostridium citroniae	0.0443152258828773
Clostridium clariflavum	0.0477824268611967
Clostridium clostridioforme	0.0379042230218725
Clostridium cochlearium	0
Clostridium cocleatum	0.0385596727287017
Clostridium colicanis	0
Clostridium colinum	0
Clostridium collagenovorans	0.0729753838540522
Clostridium cylindrosporum	0
Clostridium dakarense	0
Clostridium difficile	0
Clostridium diolis	0.24892148144215
Clostridium disporicum/celatum	0
Clostridium drakei	0
Clostridium estertheticum	0
Clostridium fallax	0.0408856629256679
Clostridium felsineum	0
Clostridium ganghwense	0
Clostridium ghonii	0.105468340484541
Clostridium glycolicum	0
Clostridium glycyrrhizinilyticum	0.174681681597133
Clostridium grantii	0
Clostridium haemolyticum	0
Clostridium hathewayi	0
Clostridium herbivorans	0
Clostridium hiranonis	0.0297747605690114
Clostridium homopropionicum	0
Clostridium huakuii	0.0675208414188498
Clostridium hungatei	0.0316685059077292
Clostridium hylemonae	0.0837681928672403
Clostridium indolis/methoxybenzovorans	0.210608580427015
Clostridium innocuum	0
Clostridium irregulare	0
Clostridium isatidis	0
Clostridium jeddahense	0.0295230349988408
Clostridium kogasensis	0
Clostridium lactatifermentans	0
Clostridium lavalense/bolteae	0.0543834330411963
Clostridium leptum	0.0621848163263275
Clostridium limosum	0
Clostridium lituseburense	0
Clostridium lundense	0
Clostridium malenominatum	0.0793387170921573
Clostridium massiliodielmoense	0
Clostridium methoxybenzovorans	0.449936491029638
Clostridium methylpentosum	0.237763878382795
Clostridium neonatale	0
Clostridium nexile	0.248292438588514
Clostridium novyi	0.0297559663623271
Clostridium oceanicum	0
Clostridium oroticum	0
Clostridium paraputrificum	0
Clostridium pascui	0.0999269030168417
Clostridium pasteurianum	0
Clostridium perfringens	0
Clostridium polysaccharolyticum	0.0403705116099451
Clostridium populeti	0
Clostridium psychrophilum	0
Clostridium punense	0
Clostridium putrefaciens	0.472238510303644
Clostridium ramosum	0
Clostridium rectum	0
Clostridium saccharobutylicum	0
Clostridium saccharogumia	0.075565462610307
Clostridium saccharolyticum	0.062717096926806
Clostridium saccharoperbutylacetonicum	0
Clostridium sardiniense	0
Clostridium sartagoforme	0.0986220257534941
Clostridium scatologenes	0
Clostridium schirmacherense	0.0341062822433365
Clostridium scindens	0.426421278397706
Clostridium senegalense	0
Clostridium septicum	0
Clostridium sordellii	0
Clostridium sp._16S_	0
Clostridium sphenoides	0.0571702021923706
Clostridium spiroforme	0
Clostridium sporogenes	0.23240757016439
Clostridium sporosphaeroides	0
Clostridium sticklandii	0.0304541144370498
Clostridium straminisolvens	0.0998864679630116
Clostridium subterminale	0.0551434408039331
Clostridium sufflavum	0
Clostridium sulfidigenes	0
Clostridium swellfunianum	0
Clostridium symbiosum	0.34109798467421
Clostridium tagluense	0
Clostridium tepidiprofundi	0
Clostridium termitidis	0.0362612993494281
Clostridium tertium	0
Clostridium tetani	0.038751381859042
Clostridium tetanomorphum	0
Clostridium thermoalcaliphilum	0
Clostridium thermopalmarium	0
Clostridium thiosulfatireducens	0
Clostridium tunisiense	0.0624710468552343
Clostridium tyrobutyricum	0
Clostridium ventriculi	0
Clostridium vincentii	0
Clostridium viride	0
Clostridium vulturis	0
Clostridium xylanolyticum	0
Clostridium xylanovorans	0.0350581501219421
Collinsella aerofaciens	0
Collinsella intestinalis	0
Collinsella massiliensis	0
Collinsella stercoris	0.0564662690970397
Collinsella tanakaei	0
Comamonas aquatica	0
Comamonas kerstersii	0
Comamonas terrigena	0
Comamonas testosteroni	0
Coprobacillus cateniformis	0
Coprobacter fastidiosus	0
Coprobacter secundus	0
Coprococcus catus	0
Coprococcus comes	0.0464131915520313
Coprococcus eutactus	0.048238610285926
Coriobacterium glomerans	0.0639276183094501
Corynebacterium accolens	0
Corynebacterium afermentans	0.135069717777978
Corynebacterium ammoniagenes	0.036140221850617
Corynebacterium amycolatum	0
Corynebacterium appendicis	0
Corynebacterium argentoratense	0
Corynebacterium aurimucosum	0
Corynebacterium casei	0
Corynebacterium coyleae	0
Corynebacterium durum	0.048978008536983
Corynebacterium frankenforstense	0
Corynebacterium freneyi	0.460914774969832
Corynebacterium genitalium	0
Corynebacterium glaucum	0
Corynebacterium glucuronolyticum	0.0627592924905079
Corynebacterium jeikeium	0.114892067792837
Corynebacterium kroppenstedtii	0.0912550762727652
Corynebacterium matruchotii	0.0300490174040481
Corynebacterium minutissimum	0.0868711958524972
Corynebacterium mucifaciens	0
Corynebacterium propinquum	0
Corynebacterium pseudodiphthericum	0
Corynebacterium resistens	0.0290004950115341
Corynebacterium simulans	0
Corynebacterium singulare	0.0384506830041757
Corynebacterium sp._1152	0
Corynebacterium striatum	0
Corynebacterium sundsvallense	0.0417043955061067
Corynebacterium tuberculostearicum	0
Corynebacterium tuscaniense	1.54111100398457
Corynebacterium ulcerans	0.233182979701562
Corynebacterium ureicelerivorans	0.0357475173940592
Corynebacterium variabile	0.0294529028370993
Corynebacterium xerosis	0.191680608186516
Cronobacter sakazakii	0
Cryptobacterium curtum	0.0474461400769847
Cupriavidus metallidurans	0
Curtobacterium flaccumfaciens	0
Deinococcus aquaticus	0
Deinococcus indicus	0
Deinococcus proteolyticus	0
Delftia acidovorans	0
Dermabacter hominis	0.221919373385137
Dermabacter vaginalis	0.125425122902256
Dermacoccus nishinomiyaensis	0.0308646047041496
Desulfitobacterium frappieri	0.0425801037328191
Desulfobulbus propionicus	0
Desulfotomaculum guttoideum	0
Desulfovibrio alkalitolerans	0
Desulfovibrio desulfuricans	0.0352035903129434
Desulfovibrio fairfieldensis	0.0320798063734385
Desulfovibrio legallii	0
Desulfovibrio legallis	0
Desulfovibrio piger	0
Desulfovibrio termitidis	0
Dialister invisus	0
Dialister micraerophilus	0
Dialister pneumosintes	0.0456225934558105
Dialister succinatiphilus	0
Dictyoglomus thermophilum	0.0674502454806721
Dielma fastidiosa	0
Dietzia cinnamea	0.123057901360732
Dietzia maris	0.164003441949881
Dietzia natronolimnaea	0
Dolosicoccus paucivorans	0.206577636753281
Dolosigranulum pigrum	0
Dorea formicigenerans	0.0536935175252163
Dorea longicatena	0.19601676347361
Dorea massiliensis	0
Dyadobacter beijingensis	0
Dyadobacter fermentans	0
Dysgonomonas capnocytophagoides	0.147461070580602
Dysgonomonas gadei	0
Dysgonomonas macrotermitis	0
Dysgonomonas mossii	0
Edwardsiella tarda	0.0353309363222421
Eggerthella lenta	0.0375208642160899
Eggerthella sinensis	0.275156655016034
Eggerthella timonensis	0
Eggerthia catenaformis	0
Eikenella corrodens	0.0496009123873659
Eisenbergiella tayi	0.0285950271510967
Elusimicrobium minutum	0.242923372072116
Empedobacter falsenii	0.140144960361219
Enorma massiliensis	0
Enterobacter aerogenes	0
Enterobacter asburiae	0
Enterobacter cancerogenus	0
Enterobacter cloacae	0.20537121981091
Enterobacter massiliensis	0
Enterococcus asini	0
Enterococcus avium	0.0504970365870317
Enterococcus caccae	0
Enterococcus casseliflavus	0
Enterococcus casseliflavus/galliarum	0.0292773729179584
Enterococcus cecorum	0
Enterococcus devriesei	0
Enterococcus dispar	0
Enterococcus durans/hirae	0
Enterococcus faecalis	0.0368159117998322
Enterococcus faecium	0
Enterococcus gallinarum	0.0382166305491157
Enterococcus gilvus	0
Enterococcus italicus	0
Enterococcus malodoratus	0
Enterococcus mundtii	0
Enterococcus phoeniculicola	0
Enterococcus raffinosus	0.0430747509724335
Enterococcus saccharolyticus	0.0542471183562243
Enterorhabdus caecimuris	0.0486580618691276
Enterovibrio nigricans	0
Eremococcus coleocola	0
Erysipelatoclostridium ramosum	0.115068588399298
Escherichia albertii	0.134422065100447
Escherichia coli	2.15866661117118
Escherichia fergusonii	0.584612570949611
Escherichia hermannii	0.523285038210744
Ethanoligenens harbinense	0.114472077450758
Eubacterium barkeri	0
Eubacterium biforme	0.0331290594757694
Eubacterium brachy	0
Eubacterium budayi	0.429926098260594
Eubacterium callanderi	0
Eubacterium celluloscolvens	0.0517251553292308
Eubacterium cellulosolvens	0
Eubacterium contortum	0.0523347378690347
Eubacterium coprostanoligenes	0
Eubacterium cylindroides	0
Eubacterium desmolans	0
Eubacterium dolichum	0.0637162760952663
Eubacterium eligens	0.0583795707564338
Eubacterium fissicatena	0.504354072438535
Eubacterium hallii	0
Eubacterium infirmum	0
Eubacterium limosum	0
Eubacterium moniliforme	0
Eubacterium multiforme	0.0523589990683966
Eubacterium nitritogenes	0.0435842742475928
Eubacterium nodatum	0
Eubacterium oxidoreducens	0.0299358711617977
Eubacterium pyruvativorans	0
Eubacterium ramulus	0
Eubacterium rectale	0.0409929165915095
Eubacterium ruminantium	0.0572911977805457
Eubacterium saphenum	0
Eubacterium siraeum	0.0294007962591904
Eubacterium sp	0
Eubacterium sulci	0.075729085175245
Eubacterium tenue	0
Eubacterium tortuosum	0
Eubacterium tortusum	0.0400254509535913
Eubacterium uniforme	0
Eubacterium ventriosum	0
Eubacterium xylanophilum	0.0577036272256787
Eubacterium yurii	0.0493151430564598
Exiguobacterium aurantiacum	0.40475577423289
Facklamia hominis/miroungae	0
Facklamia ignava	0.0573734238386849
Facklamia languida	0.030165397562594
Facklamia tabacinasalis	1.50999661307598
Faecalibacterium prausnitzii	0.169172417876958
Faecalibacterium prausnitzii S9G3	0.557902948061158
Faecalicatena contorta	0.409513505944859
Faecalitalea cylindroides	0.061037711993936
Fermentimonas caenicola	0.0618590002193511
Ferrimonas balearica	0.0603124050821873
Fictibacillus arsenicus	0
Filifactor alocis	0
Filifactor villosus	0
Finegoldia magna	0
Flavobacterium banpakuense	0.0498583975487226
Flavobacterium branchiophilum	0.0298980295662956
Flavobacterium cheniae	0.0330208856034559
Flavobacterium daejeonense	0
Flavobacterium lindanitolerans	0.0306987762055445
Flavobacterium oncorhynchi	0
Flavobacterium sp._TISTR	0
Flavonifractor plautii	0.228815373231315
Flavonifractor sp	0.137336926933009
Flexispira rappini	0
Flintibacter butyricus	0.134370590168556
Fretibacterium fastidiosum	0
Fusicatenibacter saccharivorans	0.0568254482916572
Fusobacterium equinum	0
Fusobacterium gonidiaformans	0.0386560191421721
Fusobacterium mortiferum	0.0317170695012716
Fusobacterium naviforme	0.0665473976939896
Fusobacterium necrogenes	0.067172317377263
Fusobacterium necrophorum	0.032230102271369
Fusobacterium nucleatum	0.0434148654490555
Fusobacterium periodonticum	0
Fusobacterium russii	0.0312067258470905
Fusobacterium ulcerans	0.0648562369696886
Fusobacterium varium	0.254832086457281
Gallibacterium anatis	0
Garciella nitratireducens	0
Gardnerella vaginalis	0
Gemella haemolysans	0.056397693934951
Gemella morbillorum	0
Gemella sanguinis	0.0709840167379859
Gemmatirosa kalamazoonesis	0.0300823912991429
Gemmiger formicilis	0.139180397214469
Geobacillus stearothermophilus	0
Geobacillus vulcani	0
Georgenia muralis	0
Gluconobacter oxydans	0
Gordonia bronchialis	0
Gordonia jacobaea	0.282030888937782
Gordonia otitidis	0
Gordonia rubripertincta	0.0890659513156919
Gordonia terrae	0
Gordonibacter pamelaeae	0
Gordonibacter urolithinfaciens	0
Granulicatella adiacens	0.0931778688623753
Granulicatella elegans	0
Grimontia hollisae	0.314492442140529
Haematobacter missouriensis	0.0528784976088573
Haemophilus haemolyticus	0.351636874177583
Haemophilus influenzae	0
Haemophilus parahaemolyticus	0
Haemophilus parainfluenzae	0.196253198107941
Haemophilus paraphrohaemolyticus	0
Haemophilus pittmaniae	0
Haemophilus quentini	0
Haemophilus sputorum	0.0432538556072503
Hafnia alvei	0
Halobiforma nitratireducens	0.0682524244261307
Halomonas salina	0
Harryflintia acetispora	0
Helicobacter bilis	0.0281231416125823
Helicobacter canadensis	0
Helicobacter cinaedi	0.038347426381129
Helicobacter fennelliae	0
Helicobacter pametensis	0.211296253221472
Helicobacter pullorum	0
Helicobacter pylori	0.0924050661442436
Helicobacter rodentium	0.0513140870416764
Helicobacter winghamensis	0.170555331734375
Herbaspirillum massiliense	0.105635709822837
Hespellia porcina	0.0296364308573367
Hespellia stercorisuis	0
Holdemanella biformis	0
Holdemania filiformis	0.0682782600183554
Holdemania massiliensis	0
Howardella ureilytica	0.108595072177694
Hungatella effluvii	0.0422302365857363
Hydrobacter penzbergensis	0.0396965536894709
Hydrogenibacillus schlegelii	0
Hydrogenoanaerobacterium saccharovorans	0.115086791986629
Hymenobacter rigui	0.117413911942549
Intestinibacter bartlettii	0.187298387116494
Intestinimonas butyriciproducens	0
Janibacter hoylei	0.0281397883006303
Janibacter indicus	0.172407395538875
Janibacter limosus	0
Janibacter terrae	0.0315097890847299
Johnsonella ignava	0.0933505496236934
Jonesia denitrificans	0
Kallipyga massiliensis	0
Kandleria vitulina	0.285610891307215
Kerstersia gyiorum	0
Kineothrix alysoides	0
Kingella denitrificans	0.041868897518185
Kingella kingae	0
Kingella oralis	0
Klebsiella aerogenes	0
Klebsiella oxytoca	0
Klebsiella pneumoniae	0.0474605891195586
Klebsiella variicola	0
Kluyvera ascorbata	0.0317557016303208
Kluyvera intermedia	0
Kocuria halotolerans	0.0459298690490575
Kocuria indica	0.0695172067342256
Kocuria kristinae	0.0327379205911602
Kocuria marina	0.108933634980523
Kocuria palustris	0
Kocuria rhizophila	0
Kocuria rosea	0
Kosakonia cowanii	0
Kurthia gibsonii	0
Kurthia massiliensis	0
Kurthia senegalensis	0
Kytococcus schroeteri	0
Kytococcus sedentarius	0
Lachnoanaerobaculum saburreum	0.0342847777486058
Lachnoanaerobaculum umeaense	0.037571051809374
Lachnobacterium bovis	0.385968653891891
Lachnoclostridium phytofermentans	0
Lachnoclostridium sp	0.0287634466512628
Lachnospira multipara	0.111387390647727
Lachnospira pectinoschiza	1.14748516334152
Lactobacillus acidophilus	0
Lactobacillus agilis	0
Lactobacillus alimentarius	0.437842814596881
Lactobacillus alvi	0
Lactobacillus amylolyticus	0
Lactobacillus amylophilus	0
Lactobacillus amylovorus	0
Lactobacillus animalis	0
Lactobacillus antri	0
Lactobacillus apinorum	0
Lactobacillus apodemi	0
Lactobacillus bifermentans	0
Lactobacillus brevis	0
Lactobacillus buchneri	0
Lactobacillus casei	0
Lactobacillus ceti	0
Lactobacillus coleohominis	0
Lactobacillus coryniformis	0.0347702847029503
Lactobacillus crispatus	0.0357395398767756
Lactobacillus curvatus	0
Lactobacillus delbrueckii	0
Lactobacillus dextrinicus	0
Lactobacillus fermemtum	0
Lactobacillus fermentum	0
Lactobacillus fructivorans/homohiochii	0.0716343240338837
Lactobacillus gasseri	0.0332628745073307
Lactobacillus gastricus	0
Lactobacillus gigeriorum	0.0329724382078807
Lactobacillus helveticus	0
Lactobacillus herbarum	0.0421630789640378
Lactobacillus iners	0
Lactobacillus jensenii	0.0874689028134517
Lactobacillus johnsonii	0
Lactobacillus kalixensis	0
Lactobacillus kitasatonis	0
Lactobacillus kunkeei	0.0522885629883335
Lactobacillus malefermentans	0
Lactobacillus mindensis	0
Lactobacillus mucosae	0
Lactobacillus mudanjiangensis	0.0465321382467565
Lactobacillus oris	0
Lactobacillus parabuchneri	0
Lactobacillus paracasei	0
Lactobacillus parafarraginis	0
Lactobacillus pentosus	0
Lactobacillus plantarum	0.0381088192803378
Lactobacillus porcinae	0.0772468456223509
Lactobacillus rapi	0
Lactobacillus reuteri	0.0725402075599578
Lactobacillus rhamnosus	0
Lactobacillus rogosae	0.028243097944089
Lactobacillus rossiae	0
Lactobacillus ruminis	0
Lactobacillus sakei	0.0296120274319778
Lactobacillus salivarius	0
Lactobacillus sanfranciscensis	0.028994721706314
Lactobacillus saniviri	0
Lactobacillus senioris	0
Lactobacillus sharpeae	0.0582611214218869
Lactobacillus thermophilus	0
Lactobacillus ultunensis	0
Lactobacillus vaccinostercus	0
Lactobacillus vaginalis	0
Lactobacillus versmoldensis	0
Lactobacillus xiangfangensis	0.134111572398659
Lactococcus formosensis	0.0281739991783432
Lactococcus garvieae	0.0380026269098089
Lactococcus lactis	0.426592559921658
Lactococcus plantarum	0.0686934348236325
Lactococcus raffinolactis	0
Lactonifactor longoviformis	0
Laribacter hongkongensis	0.182022012135925
Lautropia mirabilis	0.0622511644207201
Lawsonella clevelandensis	0.0819156256885135
Leifsonia aquatica/naganoensis	0
Leminorella grimontii	0.0354493165546349
Leminorella richardii	0
Leptothrix discophora	0.336145531375122
Leptothrix mobilis	0
Leptotrichia amnionii	0
Leptotrichia buccalis	1.3964223868846
Leptotrichia goodfellowii	0
Leptotrichia hofstadii	0.107526904844122
Leptotrichia wadei	0
Leuconostoc carnosum	0
Leuconostoc citreum	0
Leuconostoc citreum/holzapfelii	0
Leuconostoc gelidum	0
Leuconostoc lactis	0
Leuconostoc mesenteroides	0
Leuconostoc pseudomesenteroides/rapi/kimchii/mesenteroides	0.0297352853233003
Limnobacter thiooxidans	0.137537646816611
Longicatena caecimuris	0.0447649546998259
Lysinibacillus fusiformis	0
Lysinibacillus massiliensis	0.0366302776240327
Lysinibacillus sphaericus	0
Lysobacter soli	0.0361624919743299
Mageeibacillus indolicus	0.0451573733981214
Mannheimia granulomatis	0.0460847774563006
Marichromatium gracile	0
Marvinbryantia formatexigens	0.123902325651383
Massilia aurea	0.211191409698429
Massiliomicrobiota timonensis	0
Megamonas funiformis	0
Megamonas hypermegale	0
Megamonas rupellensis	0.0979105988051803
Megasphaera elsdenii	0
Megasphaera indica	0
Megasphaera micronuciformis	0
Megasphaera paucivorans	0
Megasphaera sp	0.04660748237683
Mesorhizobium loti	0
Methanobrevibacter smithii	0.128527181627677
Methanobrevibacter smithii/gottschalkii	0
Methanosphaera cuniculi	0.0725974317131966
Methanosphaera stadtmanae	0
Methylobacterium adhaesivum	0.0769892030379123
Methylobacterium jeotgali	0.705961651893889
Methylobacterium mesophilicum	0.0767641283212652
Methylobacterium populi	0
Methylobacterium radiotolerans	0
Methylobacterium zatmanii	0.151282140404467
Methyloversatilis universalis	0.0423492610256064
Microbacterium aurum	0
Microbacterium barkeri	0
Microbacterium chocolatum	0
Microbacterium foliorum	0.0294797027460075
Microbacterium gubbeenense	0.140332963808984
Microbacterium hydrocarbonoxydans	0
Microbacterium lacticum	0
Microbacterium luteolum	3.10030042199806
Microbacterium oleivorans	0.475748685695472
Microbacterium paraoxydans	0.0530794400080148
Microbacterium phyllosphaerae	0.0300113206244945
Microbacterium schleiferi	0
Micrococcus luteus	0
Micrococcus lylae	0
Micromonospora aurantiaca	0.0645508365765933
Micromonospora krabiensis	0
Microvirga massiliensis	0
Microvirgula aerodenitrificans	0
Mitsuokella jalaludinii	0.158615100350653
Mitsuokella multacida	0
Mobiluncus curtisii	0.0994199426959734
Moellerella wisconsensis	0.177297373904763
Mogibacterium diversum	0
Mogibacterium neglectum	0
Mogibacterium pumilum	0
Mogibacterium timidum	0
Mogibacterium vescum	0
Monoglobus pectinilyticus	0.0338920588368936
Moraxella atlantae	0
Moraxella catarrhalis	0.198284468433623
Moraxella caviae	0.0313004363262708
Moraxella lacunata	0.0434576967998277
Moraxella nonliquefaciens	0
Moraxella osloensis	0.149546191967741
Morganella morganii	0
Moryella indoligenes	0.041890222137711
Murdochiella asaccharolytica	0.151205791503294
Muribaculum intestinale	0
Murimonas intestini	0.222540324367456
Mycobacterium abscessus	0.116716666360637
Mycobacterium avium	0.0304023197069289
Mycobacterium florentinum	0.123263057684427
Mycobacterium fortuitum	0.0578919037926721
Mycobacterium iranicum	0.292427433969879
Mycobacterium mucogenicum	0.103195097106331
Mycoplasma hominis	0
Mycoplasma pneumoniae	0
Negativicoccus succinicivorans	0
Neisseria bacilliformis	0
Neisseria cinerea	0
Neisseria elongata	0.0445498454245273
Neisseria flava	0
Neisseria flavescens/perflava	0
Neisseria gonorrhoeae	0.242412801800576
Neisseria macacae	0.111054614249996
Neisseria meningitidis	0
Neisseria mucosa	0.248184513949928
Neisseria sicca	0
Neisseria subflava	0.0387490620361931
Nevskia ramosa	0
Nitriliruptor alkaliphilus	0.0377595486373789
Oceanobacillus caeni	0
Oceanobacillus massiliensis	0.0360823092211942
Ochrobactrum anthropi	0.0368402651085384
Ochrobactrum intermedium	0.0663295812621544
Ochrobactrum pituitosum	0
Odoribacter laneus	0
Odoribacter splanchnicus	0
Oligella urethralis	0.126923585683853
Olsenella profusa	0.0300133195652442
Olsenella scatoligenes	0
Olsenella uli	0
Olsenella umbonata	0.0478265563556137
Orenia metallireducens	0
Oribacterium parvum	0
Oribacterium sinus	0.395381071011747
Ornithobacterium rhinotracheale	0
Oscillibacter ruminantium	0.037991854919717
Oscillibacter sp	0.034600500198095
Oscillibacter valericigenes	0.0665204689630332
Oxalobacter formigenes	0.0470381329366837
Paenibacillus alvei	0
Paenibacillus antibioticophila	0.129127746519984
Paenibacillus barcinonensis	0.0480727727338369
Paenibacillus barengoltzii	0
Paenibacillus daejeonensis	0
Paenibacillus durus	0
Paenibacillus glucanolyticus	0
Paenibacillus graminis	0.0457153667938882
Paenibacillus illinoisensis	0.106460679549027
Paenibacillus kribbensis	0
Paenibacillus lactis	0.273366143699199
Paenibacillus lautus	0.0360601130669717
Paenibacillus provencensis	0.0350189238925195
Paenibacillus pueri	0
Paenibacillus rhizosphaerae	0
Paenibacillus riograndensis	0.404500879034341
Paenibacillus sabinae/forsythiae	0
Paenibacillus senegalensis	0.176225099103667
Paenibacillus thiaminolyticus	0.0367692416095692
Paenibacillus timonensis	0
Pantoea agglomerans	0.552503542223679
Pantoea conspicua	0
Papillibacter cinnamivorans	0
Parabacteroides distasonis	1.01831707029255
Parabacteroides goldsteinii	0
Parabacteroides gordonii	0
Parabacteroides johnsonii	0.0451867170524354
Parabacteroides merdae	0.0305351037720027
Paracoccus carotinifaciens	0
Paracoccus marinus	0.0756005827828251
Paracoccus sanguinis	0
Paracoccus yeei	0
Paraeggerthella hongkongensis	0.0537259291212237
Paraprevotella clara	0
Paraprevotella xylaniphila	0
Parascardovia denticolens	0
Parasporobacterium paucivorans	0.265943191337294
Parasutterella excrementihominis	0.073288418679333
Parasutterella secunda	0.106107080257962
Parvimonas micra	0.164387940296085
Pediococcus acidilactici	0.0277971625641464
Pediococcus damnosus	0
Pediococcus pentosaceus	0.0307427641699641
Pedobacter daejeonensis	0
Pedomicrobium ferrugineum	0
Pelomonas saccharophila	0.167316066223558
Peptoclostridium difficile	0
Peptococcus niger	0
Peptococcus sp.	0
Peptoniphilus asaccharolyticus	0.0359765751703596
Peptoniphilus coxii	0
Peptoniphilus duerdenii	0
Peptoniphilus grossensis	0
Peptoniphilus harei	0
Peptoniphilus indolicus	0.0533381069497098
Peptoniphilus lacrimalis	0
Peptoniphilus senegalensis	0.0485104584077063
Peptoniphilus timonensis	0
Peptostreptococcus anaerobius	0
Peptostreptococcus russellii	0
Peptostreptococcus stomatis	0.396316240479974
Phascolarctobacterium faecium	0.123586713176505
Phascolarctobacterium succinatutens	0.214763656159848
Phenylobacterium haematophilum	0
Phyllobacterium myrsinacearum	0
Planococcus rifietoensis	0
Planomicrobium chinense	0
Planomonospora sphaerica	0.161228873502735
Plesiomonas shigelloides	0
Porphyromonas asaccharolytica	0
Porphyromonas catoniae	0.136927230541797
Porphyromonas endodontalis	0
Porphyromonas gingivalis	0.0418313892328102
Porphyromonas somerae	0.16196371429896
Porphyromonas uenonis	0.10246728470741
Prevotella albensis	0
Prevotella amnii	0
Prevotella amniotica	0
Prevotella aurantiaca	0.047751762219687
Prevotella baroniae	0
Prevotella bergensis	0.0487020144630052
Prevotella bivia	0
Prevotella brevis	0
Prevotella bryantii	0.0465864369003246
Prevotella buccae	0
Prevotella buccalis	0
Prevotella conceptionensis	0.0973830761631135
Prevotella copri	0.0588738541968826
Prevotella corporis	0.0678488012324427
Prevotella dentalis	0
Prevotella dentasini	0
Prevotella denticola	0.0300980635647216
Prevotella disiens	0
Prevotella enoeca	0
Prevotella falsenii	0
Prevotella fusca	0
Prevotella histicola	0.226782232975289
Prevotella intermedia	0
Prevotella loescheii	0
Prevotella maculosa	0
Prevotella marshii	0
Prevotella melaninogenica	0
Prevotella micans	0
Prevotella multidaccharivorax	0.0285957620444095
Prevotella multiformis	0.0334140363311297
Prevotella multisaccharivorax	0.0682268762703363
Prevotella nanceiensis	0
Prevotella nigrescens	0.0357687240625618
Prevotella oralis	0
Prevotella oris	0.0319484955132454
Prevotella oryzae	0
Prevotella oulorum	0
Prevotella pallens	0
Prevotella paludivivens	0.0756317710714993
Prevotella pleuritidis	0.0310042573594831
Prevotella ruminicola	0.19610298662565
Prevotella saccharolytica	0.135708901952627
Prevotella salivae	0.0297288520680182
Prevotella scopos/jejuni	0
Prevotella shahii	0.0443080292795106
Prevotella stercorea	0.0542921998038494
Prevotella timonensis	0.140529455495434
Prevotella veroralis	0
Promicromonospora flava	0.113223627746563
Propionibacterium acidifaciens	0.692524707761257
Propionibacterium acidipropionici	0.683516098969533
Propionibacterium acnes	0
Propionibacterium australiense	0
Propionibacterium avidum	0
Propionibacterium cyclohexanicum	0
Propionibacterium damnosum	0.0516100736401201
Propionibacterium freudenreichii	0.0325779241732224
Propionibacterium granulosum	0
Propionibacterium jensenii	0.048159006786944
Propionibacterium microaerophilum	0.0633249411167041
Propionibacterium namnetense	0
Propionibacterium propionicum	0
Propionibacterium thoenii	0.582486611231705
Propionicimonas paludicola	0
Propionimicrobium lymphophilum	1.04498989869918
Propionivibrio dicarboxylicus	0
Prosthecobacter fluviatilis	0.0373327509387701
Proteus mirabilis	0
Proteus penneri	0.0470171365296017
Proteus vulgaris	0.0419972722107342
Providencia alcalifaciens	0
Providencia rettgeri	0
Providencia rustigianii	0
Providencia stuartii	0.0316695736776396
Pseudoclavibacter massiliense	0
Pseudoclavibacter sp._Timone	0
Pseudoflavonifractor capillosus	0.1246066197358
Pseudomonas aeruginosa	0
Pseudomonas alcaliphila	0
Pseudomonas fluorescens	0
Pseudomonas fragi	0
Pseudomonas fragi/thivervalensis/deceptionensis	0
Pseudomonas monteilii	0.604189490326158
Pseudomonas nitroreducens	0
Pseudomonas oleovorans	0
Pseudomonas putida	0
Pseudomonas stutzeri	0
Pseudopropionibacterium propionicum	0
Pseudoramibacter alactolyticus	0
Pseudothermotoga thermarum	0
Pseudoxanthomonas mexicana	0
Psychrobacter arenosus	0
Pyramidobacter piscolens	0.0364880743941625
Ralstonia insidiosa	0.163553175315074
Ralstonia mannitolilytica	0.039003648488029
Ralstonia solanacearum	0
Raoultella ornithinolytica	0
Raoultella planticola	0.0989338399410334
Rheinheimera perlucida	0
Rheinheimera texasensis	0
Rhizobium pusense	0.0550272960410665
Rhodanobacter ginsenosidimutans	1.48789781669407
Rhodobacter sphaeroides	0
Rhodococcus equi	0.029524340338064
Rhodococcus erythropolis	0
Rhodococcus rhodochrous	0.0340203420481439
Riemerella anatipestifer	0
Riemerella columbina	0.0373897705886229
Robinsoniella peoriensis	0
Romboutsia lituseburensis	0.0436748625265636
Roseburia faecis	0.64588489181324
Roseburia hominis	0.0336218477726361
Roseburia intestinalis	0.113547557389108
Roseburia inulinivorans	0.0755944470676364
Roseburia sp	0.738123986981523
Roseomonas mucosa	0.066395742928372
Rothia aeria	0
Rothia dentocariosa	0
Rothia mucilaginosa	0.0307918918452798
Rubinisphaera brasiliensis	0.0498269728533867
Rudanella lutea	0.320238140845663
Ruminococcus albus	0
Ruminococcus bromii	0.21159234403125
Ruminococcus callidus	0
Ruminococcus champanellensis	0.0586623319483482
Ruminococcus faecis	0.160034885714955
Ruminococcus flavefaciens	0
Ruminococcus gauvreauii	0.0977185669627754
Ruminococcus gnavus	0.807518448125855
Ruminococcus lactaris	0
Ruminococcus sp	0.228287390223571
Ruminococcus sp. Marseille-P2780	0.0612708694746219
Ruminococcus sp. Marseille-P650	0.0342891419889479
Ruminococcus torques	0.103411381001913
Ruthenibacterium lactatiformans	0.0386502443189426
Salmonella enterica	0
Sarcina maxima	0.0573647256038825
Sarcina ventriculi	0.0924252049436834
Scardovia inopinata	0.122403755410217
Scardovia wiggsiae	0.121788361692275
Schlesneria paludicola	0
Schwartzia sp.	0
Schwartzia succinivorans	0.0433747051593783
Selenomonas artemidis	0
Selenomonas infelix	0
Selenomonas noxia	0.0418666643583697
Selenomonas ruminantium	0
Selenomonas sputigena	0
Sellimonas intestinalis	0.126327855214529
Senegalemassilia anaerobia	0.042002106965147
Senegalimassilia anaerobia	0.125476727101399
Serratia ficaria	0.0363721767383967
Serratia fonticola	0.216848411356165
Serratia liquefaciens	0.0777753432012328
Serratia marcescens	0
Shigella dysenteriae	0
Shuttleworthia satelles	0.122032091417731
Silanimonas lenta	0.052435463873564
Simonsiella muelleri	0.36326676282524
Skermanella aerolata	0.072601776410135
Slackia equolifaciens	0
Slackia exigua	0.133890486215417
Slackia faecicanis	0.0722533226819857
Slackia isoflavoniconvertens	0.0319704357033291
Slackia piriformis	0.135882274056735
Snodgrassella alvi	0.0279963911453238
Soleaferrea massiliensis	0.0607634237981308
Solobacterium moorei	0.0958179233378483
Sphingobacterium faecium	0.0329338591495808
Sphingobacterium multivorum	0.0454353975613122
Sphingobacterium spiritivorum	0
Sphingobium hydrophobicum	0
Sphingobium yanoikuyae	0.266366090722922
Sphingomonas adhaesiva	0
Sphingomonas ginsenosidimutans	0
Sphingomonas hankookensis	0.0346064016417686
Sphingomonas panni	0.0581928187184969
Sphingomonas paucimobilis	0
Sphingomonas pseudosanguinis	1.36833281522138
Spirosoma linguale	0
Sporanaerobacter acetigenes	0
Sporolactobacillus nakayamae	0.0629096134560237
Sporosarcina koreensis	0
Staphylococcus arlettae	0
Staphylococcus aureus	0
Staphylococcus auricularis	0
Staphylococcus capitis	0.1479861089805
Staphylococcus cohnii	0.0584266098710467
Staphylococcus condimenti	0.0368194693701667
Staphylococcus epidermidis	0.0279108130335621
Staphylococcus epidermidis/muscae	0.0420045433563916
Staphylococcus equorum/edaphicus/saprophyticus	0
Staphylococcus haemolyticus	0.0741055999736693
Staphylococcus hominis	0
Staphylococcus intermedius	0.0719042041701031
Staphylococcus kloosii	0
Staphylococcus lentus	0
Staphylococcus lugdunensis	0.109969394369229
Staphylococcus nepalensis	0
Staphylococcus pasteuri	0.0431048123435762
Staphylococcus pettenkoferi	0
Staphylococcus saccharolyticus	0.0930175994094875
Staphylococcus saprophyticus	0.0354979326715643
Staphylococcus schleiferi	0
Staphylococcus sciuri	0
Staphylococcus simulans	0.158310770001584
Staphylococcus succinus	0
Staphylococcus vitulinus	0.0298604576083503
Staphylococcus warneri	0.0968099377408881
Staphylococcus xylosus	0
Stenotrophomonas daejeonensis	0
Stenotrophomonas maltophilia	0.157508054002057
Stenotrophomonas rhizophila	0.0383672810014176
Stomatobaculum longum	0
Stoquefichus massiliensis	0
Streptobacillus moniliformis	0
Streptococcus agalactiae	0
Streptococcus alactolyticus	0
Streptococcus anginosus	0
Streptococcus australis	0
Streptococcus caballi	0
Streptococcus cameli	0
Streptococcus canis	0
Streptococcus caprae	0
Streptococcus castoreus	0.0557192304584555
Streptococcus constellatus	0
Streptococcus criceti	0
Streptococcus cristatus	0.0875972731540061
Streptococcus dentasini	0.0380301766047773
Streptococcus dentirousetti	0.0336024509340253
Streptococcus devriesei	0.0472082811971038
Streptococcus didelphis	0.0353200069227874
Streptococcus downei	0
Streptococcus dysgalactiae	0
Streptococcus equi	0.0356282054402068
Streptococcus equinus	0
Streptococcus equinus/lutetiensis/infantarius	0
Streptococcus fryi	0.0290713248668262
Streptococcus gallolyticus	0
Streptococcus gordonii	0.0733620180715903
Streptococcus gordonii/mutans	0
Streptococcus henryi	0.0561120075853592
Streptococcus hongkongensis	0
Streptococcus hyovaginalis	0.0299511626324691
Streptococcus ictaluri	0
Streptococcus infantarius	0.0837580449378532
Streptococcus infantis	1.11753347345621
Streptococcus iniae	0
Streptococcus intermedius/uberis	0.0390380036751438
Streptococcus lactarius	0.0314747884291386
Streptococcus lutetiensis	0
Streptococcus macedonicus	0
Streptococcus marimammalium	0
Streptococcus massiliensis	0
Streptococcus merionis	0.0515948099914753
Streptococcus minor	0
Streptococcus mitis	0
Streptococcus mitis/pneumoniae/pseudoneumoniae	0
Streptococcus moroccensis	0
Streptococcus mutans	0.0893828168085357
Streptococcus oralis	0
Streptococcus oricebi	0
Streptococcus orisasini	0
Streptococcus ovis	0
Streptococcus parasaguinis	0.044741771820343
Streptococcus parasanguinis	0.0676966155775388
Streptococcus parauberis	0
Streptococcus pasteurianus	0
Streptococcus peroris	0
Streptococcus pharyngis	0
Streptococcus pleomorphus	0
Streptococcus plurextorum	0.0850392374433023
Streptococcus pneumoniae	0
Streptococcus porci	0
Streptococcus porcinus	0.054957094649895
Streptococcus porcorum	0
Streptococcus pyogenes	0.0291376637002867
Streptococcus pyogensis	0
Streptococcus ratti/ursoris	0
Streptococcus rubneri	0
Streptococcus rupicaprae	0
Streptococcus salivarius	0
Streptococcus saliviloxodontae	0
Streptococcus sanguinis	0
Streptococcus sanguinis/vestibularis	0.038437554970407
Streptococcus sinensis	0
Streptococcus sobrinus	0.0522585120910646
Streptococcus suis	0.0506524006694879
Streptococcus tangierensis	0
Streptococcus thermophilus	0
Streptococcus thoraltensis	0
Streptococcus uberis	0.0473729297412415
Streptococcus vestibularis	0
Streptococcus viridans	0.163763790523973
Streptomyces misionensis	0
Streptomyces thermoviolaceus	0
Streptomyces thermovulgaris	0.032938876649283
Subdoligranulum variabile	0.0324823677052069
Succinatimonas hippei	0
Succiniclasticum ruminis	0.106354387617368
Succinivibrio dextrinosolvens	0.637146260923326
Sulfurimonas autotrophica	0
Sutterella parvirubra	0
Sutterella stercoricanis	0
Sutterella wadsworthensis	0.0378730986337627
Symbiobacterium thermophilum	0
Tannerella forsythia	0
Tatumella ptyseos	0
Tetragenococcus solitarius	0.0287136108047884
Tetrasphaera australiensis	0
Thiomicrospira cyclica	0.0291769004066929
Timonella senegalensis	0.0420758563578165
Tissierella praeacuta	0
Trabulsiella guamensis	0.0512255407741776
Treponema berlinense	0.0597619777897699
Treponema denticola	0
Treponema lecithinolyticum	0
Treponema maltophilum	0.0306495614834058
Treponema medium	0
Treponema porcinum	0
Treponema socranskii	0
Treponema succinifaciens	0
Treponema vincentii	0.072542201155272
Tropheryma whipplei	0
Trueperella bernardiae	0.0290101007809192
Trueperella pyogenes	0
Tumebacillus permanentifrigoris	0.036260935630638
Turicella otitidis	0.0722564558152606
Turicibacter sanguinis	0.0471569084333894
Turicimonas muris	0
Tyzzerella nexilis	0.0384970483385095
Ureaplasma parvum	0
Ureaplasma urealyticum	0
Ureibacillus suwonensis	0.0656289322050212
Ureibacillus thermosphaericus	0
Vagococcus penaei	0.0327973043174979
Vagococcus teuberi	0
Varibaculum cambriense	0.282285178145808
Variovorax boronicumulans	0.0412708146207469
Veillonella atypica	0
Veillonella dispar	0.0577955786600672
Veillonella parvula	0
Veillonella ratti	0
Veillonella rogosae	0.0432894278528519
Veillonella tobetsuensis	0.0586380581639677
Vibrio cholerae	0.077427640259999
Vibrio cincinnatiensis	0.0407804805640789
Vibrio fluvialis	0
Vibrio furnissii	0.0324358435370221
Vibrio mimicus	0
Vibrio parahaemolyticus	0
Victivallis vadensis	0.0447889439236373
Virgibacillus proomii	0
Weeksella virosa	0.0357688965949936
Weissella cibaria	0.0314134979801263
Weissella confusa	0.424430586251291
Weissella paramesenteroides	0
Yersinia aleksiciae	0
Yersinia bercovieri	0.036995335691635
Yersinia enterocolitica	0
Yersinia frederiksenii	0.0836170670578665
Yersinia kristensenii	0
Yersinia pseudotuberculosis	0
Yersinia rohdei	0
Yokenella regensburgei	0.123663743332639
Yonghaparkia alkaliphila	0
Kingdom Information: (%)
Archaea	0.269377037767004
Bacteria	99.7306229622331
Phylum Information: (%)
Actinobacteria	20.9269570305053
Bacteroidetes	9.25142697335551
Deinococcus-Thermus	0
Dictyoglomi	0.0674502454806721
Elusimicrobia	0.242923372072116
Epsilonbacteraeota	1.74469957715071
Euryarchaeota	0.269377037767004
Firmicutes	36.2862588424198
Fusobacteria	2.17070020171748
Gemmatimonadetes	0.0300823912991429
Halanaerobiaeota	0
Lentisphaerae	0.0447889439236373
Other	3.42684087055579
Planctomycetes	0.0498269728533867
Proteobacteria	23.8851288588288
Spirochaetes	0.24662939971025
Synergistetes	0.148918496820098
Tenericutes	0.203745556326812
Thermotogae	0
Verrucomicrobia	1.00424522921365
Class Information: (%)
Actinobacteria	15.9372939668572
Actinobacteridae	3.60706243789532
Alphaproteobacteria	5.34573489349498
Bacilli	12.9583551479054
Bacteroides	0.372628927121378
Bacteroidetes	0.0285957620444095
Bacteroidia	8.81565692778814
Betaproteobacteria	0
Brachyspirae	0.0836756592818022
Campylobacteria	1.74469957715071
Chlorobia	0.0345453564015888
Clostridia	20.0251115091006
Coriobacteriia	1.34484107711545
Deinococci	0
Deltaproteobacteria	0.0672833966863819
Dictyoglomia	0.0674502454806721
Elusimicrobia	0.242923372072116
Epsilonproteobacteria	0.0387800677238878
Erysipelotrichia	2.19044664020366
Flavobacteria	0
Fusobacteria	0.0756449677204244
Fusobacteriia	2.09505523399706
Gammaproteobacteria	18.4333305009235
Gemmatimonadetes	0.0300823912991429
Halanaerobiia	0
Halobacteria	0.0682524244261307
Lentisphaeria	0.0447889439236373
Methanobacteria	0.201124613340874
Mollicutes	0.203745556326812
Negativicutes	1.11234554521015
Nitriliruptoria	0.0377595486373789
Other	3.42684087055579
Planctomycetacia	0.0498269728533867
Spirochaetes	0
Spirochaetia	0.162953740428448
Synergistia	0.148918496820098
Thermotogae	0
Verrucomicrobiae	1.00424522921365
Order Information: (%)
Acetobacterales	0.10450456220871
Actinomycetales	3.07154268190456
Aeromonadales	0.94581211535762
Alteromonadales	0.119820352848373
Azospirillales	0.072601776410135
Bacillales	5.48186030741799
Bacteroidales	6.76816593249302
Betaproteobacteriales	3.48072753226012
Bifidobacteriales	4.4167661170364
Brachyspirales	0.0836756592818022
Campylobacterales	1.7834796448746
Cardiobacteriales	0.142253314236781
Caulobacterales	0.526748906621026
Chitinophagales	1.09754683097797
Chlorobiales	0.0345453564015888
Chromatiales	0
Clostridiale	0.124879665758591
Clostridiales	19.900231843342
Coriobacteriales	1.34484107711545
Corynebacteriales	3.97234348638736
Cytophagales	0.437652052788212
Deinococcales	0
Desulfobacterales	0
Desulfovibrionales	0.0672833966863819
Dictyoglomales	0.0674502454806721
Elusimicrobiales	0.242923372072116
Enterobacteriales	4.6648171301353
Erysipelotrichales	2.19044664020366
Flavobacteriales	0.835147543983826
Fusobacterales	0.0756449677204244
Fusobacteriales	2.09505523399706
Fusobacteriales: Leptotrichiacea	0
Gemmatimonadales	0.0300823912991429
Halanaerobiales	0
Halobacteriales	0.0682524244261307
Lactobacillales	7.47649484048741
Methanobacteriales	0.201124613340874
Micrococcales	6.08747092623511
Micromonosporales	0.0645508365765933
Mycoplasmatales	0.203745556326812
Neisseriales	0
Nitriliruptorales	0.0377595486373789
Oceanospirillales	0.111150782772752
Opitutales	0.053181004112953
Other	3.42684087055579
Pasteurellales	2.27558370065166
Planctomycetales	0.0498269728533867
Propionibacteriales	1.73751460646044
Pseudomonadales	2.02128297324731
Rhizobiales	2.72392527325749
Rhodobacterales	0.156435646893572
Salinisphaerales	0
Selenomonadales	1.11234554521015
Sphingobacteriales	0.0783692567108931
Sphingomonadales	1.76151872810405
Spirochaetales	0.162953740428448
Streptomycetales	0.032938876649283
Streptosporangiales	0.161228873502735
Synergistales	0.148918496820098
Thermotogales	0
Thiomicrospirales	0.0291769004066929
Verrucomicrobiales	0.951064225100701
Vibrionales	2.78211378767439
Victivallales	0.0447889439236373
Xanthomonadales	1.86059191133252
Family Information: (%)
Acetobacteraceae	0.10450456220871
Acidaminococcaceae	0.525829319486975
Actinomycetaceae	0.953380663220575
Aerococcaceae	1.84660381787927
Aeromonadaceae	0.174248197017959
Akkermansiaceae	0.913731474161931
Alicyclobacillaceae	0.036260935630638
Alteromonadaceae	0
Aquaspirillaceae	0
Arcobacteraceae	0.121610487649852
Atopobiaceae	0.313143151531163
Azospirillaceae	0.072601776410135
Bacillaceae	2.86815635807824
Bacteroidaceae	2.80093498088478
Barnesiellaceae	0
Beijerinckiaceae	1.01099712365753
Bifidobacteriaceae	4.4167661170364
Blautia	0.0438084722359754
Bogoriellaceae	0
Brachyspiraceae	0.0836756592818022
Brevibacteriaceae	0.768500624280646
Burkholderiaceae	1.84520547505618
Caldicoprobacteraceae	0
Campylobacteraceae	1.06982785108927
Cardiobacteriaceae	0.142253314236781
Carnobacteriaceae	0.17652604801462
Caulobacteraceae	0.526748906621026
Cellulomonadaceae	0.0985566778109066
Chitinibacteraceae	0.182022012135925
Chitinophagaceae	1.09754683097797
Chlorobiaceae	0.0345453564015888
Christensenellaceae	0.115534237814054
Chromatiaceae	0
Clostridiaceae	0.966606996785544
Clostridiaceae 1	3.39770882994498
Clostridiaceae 2	0.196965516137793
Clostridiales	0.124879665758591
Coriobacteriaceae	0.12039388740649
Corynebacteriaceae	3.05342733320135
Corynebacterineae	0.234535230198302
Deinococcaceae	0
Dermabacteraceae	0.539025104473909
Dermacoccaceae	0.0308646047041496
Desulfobulbaceae	0
Desulfovibrionaceae	0.0672833966863819
Dictyoglomaceae	0.0674502454806721
Dietziaceae	0.164003441949881
Dysgonomonadaceae	0.209320070799953
Eggerthellaceae	0.911304038177796
Elusimicrobiaceae	0.242923372072116
Enterbacteriaceae	0.523285038210744
Enterobacteriaceae	4.14153209192456
Enterococcaceae	0.391697092515168
Erysipelotrichaceae	2.19044664020366
Eubacteriaceae	0.0424552029324171
Family XI	0.663605201287986
Family XIII	0.075729085175245
Family XVIII	0
Flavobacteriaceae	0.484041027665952
Fusobacteriaceae	0.666750909988759
Gemmatimonadaceae	0.0300823912991429
Halobacteroidaceae	0
Haloferacaceae	0.0682524244261307
Halomonadaceae	0.111150782772752
Helicobacteraceae	0.592041306135479
Hymenobacteraceae	0.117413911942549
Hyphomicrobiaceae	0
Intrasporangiaceae	0.261509875761335
Jonesiaceae	0
Lachnospiraceae	10.7822140440578
Lactobacillaceae	1.25822762414858
Leptotrichia	0
Leptotrichiaceae	1.50394929172872
Leuconostocaceae	0.54593416115666
Listeriaceae	0
Marinifilaceae	0.170396588213713
Methanobacteriaceae	0.201124613340874
Microbacteriaceae	4.02970285070644
Micrococcaceae	0.454373070971352
Micrococcineae	0.132110005710665
Micromonosporaceae	0.0645508365765933
Moraxellaceae	0.952996254401322
Muribaculaceae	0
Mycobacteriaceae	0.518885588760636
Mycoplasmataceae	0.203745556326812
Neisseriaceae	1.4111507840424
Nitriliruptoraceae	0.0377595486373789
Nocardiaceae	0.371096840253474
Nocardioidaceae	0
Opitutaceae	0.053181004112953
Other	3.42684087055579
Paenibacillaceae	1.78346170202033
Pasteurellaceae	2.27558370065166
Peptococcaceae	0
Peptostreptococcaceae	0.706379393748503
Planococcaceae	0.0366302776240327
Porphyromonadaceae	0.443189618780977
Prevotellaceae	1.80967673940897
Promicromonosporaceae	0.0922884507784164
Propionibacteriaceae	1.73751460646044
Propionibacterineae	1.42909673174501
Pseudomonadaceae	1.06828671884599
Psychromonadaceae	0.119820352848373
Rhizobiaceae	1.40785322313914
Rhodanobacteraceae	1.48789781669407
Rhodobacteraceae	0.156435646893572
Rhodocyclaceae	0.0423492610256064
Rikenellaceae	0.240609043287647
Rubinisphaeraceae	0.0498269728533867
Ruminococcaceae	3.03660657389465
Schlesneriaceae	0
Solimonadaceae	0
Sphingobacteriaceae	0.0783692567108931
Sphingomonadaceae	1.76151872810405
Spirochaetaceae	0.162953740428448
Spirosomaceae	0.320238140845663
Sporolactobacillaceae	0.0629096134560237
Staphylococcaceae	0.567059709935793
Streptococcacaeae	0.0380026269098089
Streptococcaceae	3.2195034698633
Streptomycetaceae	0.032938876649283
Streptomycineae	0
Streptosporangiaceae	0.161228873502735
Succinivibrionaceae	0.771563918339661
Synergistaceae	0.148918496820098
Tannerellaceae	1.09403889111698
Thermomonosporaceae	0
Thermotogaceae	0
Thiomicrospiraceae	0.0291769004066929
Thiovulaceae	0
Veillonellaceae	0.586516225723178
Verrucomicrobiaceae	0.0373327509387701
Vibrionaceae	2.78211378767439
Victivallaceae	0.0447889439236373
Weeksellaceae	0.351106516317874
Xanthobacteraceae	0.305074926460814
Xanthomonadaceae	0.372694094638454
Genus Information: (%)
Acetanaerobacterium	0.477197469818805
Acetivibrio	0
Acetobacter	0.0381088192803378
Acetobacterium	0.0424552029324171
Achromobacter	0.0368402651085384
Acidaminococcus	0.0811245625332543
Acidovorax	0.0332756151591123
Acinetobacter	0.530407460873858
Actinobacillus	1.05125261318073
Actinobaculum	0
Actinomadura	0
Actinomyces	0.512534349334712
Adlercreutzia	0.0358707265536286
Aerococcus	0.0424907466487313
Aeromicrobium	0
Aeromonas	0.174248197017959
Afipia	0
Agathobacter	0.0409929165915095
Aggregatibacter	0.141669330176115
Agrobacterium	0.33797807507973
Agrococcus	0.113879119972914
Akkermansia	0.913731474161931
Alcaligenes	0
Algoriella	0.0294756909963623
Aliagarivorans	0.119820352848373
Alistipes	0.240609043287647
Allisonella	0
Alloiococcus	0
Alloprevotella	0.280390149815751
Allorhizobium-Neorhizobium-Pararhizobium-Rhizobium	0.845593380146367
Alloscardovia	0
Alysiella	0.243466982705068
Amaricoccus	0.0279565665018892
Anaerobiospirillum	0.134417657416334
Anaerococcus	0.0510760217067203
Anaerofilum	0.0348597546956218
Anaerofustis	0
Anaeroglobus	0
Anaerospora	0
Anaerosporobacter	0
Anaerostipes	0.139742766808113
Anaerovorax	0
Ancylobacter	0.185758199822229
Aneurinibacillus	0.0330636427645859
Anoxynatronum	0.196965516137793
Aquabacterium	0
Arcanobacterium	0.0301310922631615
Arcobacter	0.121610487649852
Arthrobacter	0.295344103278907
Asaccharobacter	0.0389291426672402
Atopobium	0.235303275610305
Atopostipes	0.0343900428828427
Aureimonas	0.120755830341064
Bacillus	2.80252742587321
Bacteroides	2.80093498088478
Barnesiella	0
Bartonella	0.0484986415309162
Bavariicoccus	0.0822953438368951
Bergeyella	0.0689155865916379
Bifidobacterium	4.17257399993391
Blautia	0.624072809939334
Bordetella	0
Brachybacterium	0.191680608186516
Brachymonas	0.0370995854617451
Brachyspira	0.0836756592818022
Bradyrhizobium	0.0895000555440391
Brevibacillus	0.504796460046626
Brevibacterium	0.768500624280646
Brevundimonas	0.322827110129999
Brochothrix	0
Buchnera	0.193256879121482
Bulleidia	0
Burkholderia-Caballeronia-Paraburkholderia	0.0294445537320506
Butyricicoccus	0.143193309995522
Butyricimonas	0.170396588213713
Butyrivibrio	0.447860391092412
Caldicoprobacter	0
Campylobacter	1.06982785108927
Capnocytophaga	0.340564938741933
Cardiobacterium	0.142253314236781
Castellaniella	0
Catabacter	0
Catenibacterium	1.25538334984864
Catonella	0.0403724435527217
Caulobacter	0.203921796491027
Cellulomonas	0.0985566778109066
Cellulosilyticum	0.108113418084857
Cellulosimicrobium	0.0378259448752681
Centipeda	0
Cephaloticoccus	0.053181004112953
Cetobacterium	0.0361180892795772
Chitinibacter	0.182022012135925
Chlorobium	0.0345453564015888
Christensenella	0.115534237814054
Chryseobacterium	0.0394116111850382
Citrobacter	0.0810657899089731
Cloacibacillus	0.112430422425936
Clostridium	0.966606996785544
Clostridium sensu stricto	0
Clostridium sensu stricto 1	1.85351508268679
Clostridium sensu stricto 10	0
Clostridium sensu stricto 11	0.194921290588996
Clostridium sensu stricto 12	0.0930713311621067
Clostridium sensu stricto 13	0.384757872226375
Clostridium sensu stricto 14	0
Clostridium sensu stricto 15	0.038751381859042
Clostridium sensu stricto 16	0.0793387170921573
Clostridium sensu stricto 17	0
Clostridium sensu stricto 18	0.0293230547867643
Clostridium sensu stricto 19	0
Clostridium sensu stricto 2	0.0313600294035342
Clostridium sensu stricto 3	0
Clostridium sensu stricto 4	0.0408856629256679
Clostridium sensu stricto 5	0
Clostridium sensu stricto 7	0.0297559663623271
Clostridium sensu stricto 8	0.472238510303644
Cnuella	1.0578502772885
Collinsella	0.0564662690970397
Comamonas	0
Coprobacillus	0
Coprobacter	0
Coprococcus 1	0
Coprococcus 2	0.048238610285926
Coprococcus 3	0.0464131915520313
Coriobacterium	0.0639276183094501
Corynebacterium	0.510039015911078
Corynebacterium 1	2.38921623578649
Cronobacter	0
Cryobacterium	0.0868711958524972
Cryptobacterium	0.0474461400769847
Cupriavidus	0
Curvibacter	0
Cutibacterium	0
Dechlorobacter	0
Deinococcus	0
Delftia	0
Dermabacter	0.347344496287393
Dermacoccus	0.0308646047041496
Desulfobulbus	0
Desulfovibrio	0.0320798063734385
Dialister	0.0456225934558105
Dictyoglomus	0.0674502454806721
Dielma	0
Dietzia	0.164003441949881
Dolosicoccus	0.206577636753281
Dolosigranulum	0
Dorea	0.0536935175252163
Dyadobacter	0
Dysgonomonas	0.147461070580602
Eggerthella	0.312677519232124
Eggerthia	0
Eikenella	0.0496009123873659
Eisenbergiella	0.0285950271510967
Elusimicrobium	0.242923372072116
Empedobacter	0.140144960361219
Enorma	0
Enterobacter	1.29058754487371
Enterococcus	0.159177166419839
Enterorhabdus	0.0486580618691276
Enterovibrio	0
Eremococcus	0
Erwinia	0.0574507319045893
Erysipelatoclostridium	0.229193723738307
Escherichia	0.523285038210744
Escherichia-Shigella	0.719034636050059
Ethanoligenens	0.114472077450758
Eubacterium	0.124879665758591
Ezakiella	0
Facklamia	1.59753543447726
Faecalitalea	0.169518942789028
Fastidiosipila	0.0451573733981214
Fictibacillus	0
Filifactor	0
Finegoldia	0
Flavobacterium	0.143476088924019
Flavonifractor	0.228815373231315
Franconibacter	0
Fretibacterium	0
Fusicatenibacter	0.0568254482916572
Fusobacterium	0.630632820709181
Gallibacterium	0
Garciella	0
Gardnerella	0
Gemella	0.127381710672937
Gemmatirosa	0.0300823912991429
Geobacillus	0
Geomicrobium	0
Georgenia	0
Gluconobacter	0
Gordonia	0.282030888937782
Gordonibacter	0
Granulicatella	0.142136005131777
Grimontia	0.314492442140529
Haematobacter	0.0528784976088573
Haemophilus	1.03657697983851
Hafnia-Obesumbacterium	0
Halodesulfovibrio	0.0352035903129434
Halomonas	0.111150782772752
Halopiger	0.0682524244261307
Harryflintia	0
Helicobacter	0.592041306135479
Hespellia	0.0296364308573367
Hodemania	0
Holdemanella	0
Holdemania	0.0682782600183554
Howardella	0.108595072177694
Hungatella	0.0422302365857363
Hydrobacter	0.0396965536894709
Hydrogenibacillus	0
Hydrogenoanaerobacterium	0.115086791986629
Hymenobacter	0.117413911942549
Intestinibacter	0.187298387116494
Intestinimonas	0
Isoptericola	0.0544625059031483
Janibacter	0.232056972924235
Johnsonella	0.0933505496236934
Jonesia	0
Kandleria	0.285610891307215
Kerstersia	0
Kingella	0.041868897518185
Klebsiella	0
Kluyvera	0
Kocuria	0.257118631354967
Kosakonia	0.035023084959512
Kurthia	0
Kytococcus	0
Lachnoanaerobaculum	0.0718558295579798
Lachnobacterium	0.385968653891891
Lachnoclostridium	1.5974136060357
Lachnoclostridium 10	0
Lachnoclostridium 12	0.0403705116099451
Lachnoclostridium 5	0.507106693222009
Lachnospira	1.3670525248651
Lachnospiraceae NC2004 group	0.062717096926806
Lachnospiraceae NK4A136 group	0
Lactobacillus	1.23043046158443
Lactococcus	0.561462620833442
Lautropia	0.0622511644207201
Lawsonella	0.0819156256885135
Leifsonia	0
Leminorella	0.0354493165546349
Leptothrix	0.336145531375122
Leptotrichia	1.50394929172872
Leuconostoc	0.0900900769252423
Limnobacter	0.137537646816611
Lysinibacillus	0.0366302776240327
[truncated: 214 more rows]
