# Supplementary material for: Pediatric Acute Lymphoblastic Leukemia Patients Exhibit Distinctive Alterations in the Gut Microbiota
Source: Front Cell Infect Microbiol. 2020 Oct 16;10:558799. doi: 10.3389/fcimb.2020.558799 (PMC7596659; doi:10.3389/fcimb.2020.558799)
Supplement: Supplementary file 1 [file Data_Sheet_1.ZIP › rawdata/Case/18T120002_output.xls.result.txt]

Species Information: (%)
Abiotrophia defectiva	0.0338620139921932
Abiotrophia para-adiacens	0.0280931669513496
Acetanaerobacterium elongatum	0.296393408079791
Acetobacterium tundrae	0
Achromobacter denitrificans	0.241422561871731
Achromobacter xylosoxidans	0
Acidaminococcus fermentans	0
Acidaminococcus intestini	0.0615270772519749
Acidovorax facilis	0
Acidovorax sp	0
Acidovorax temperans	0
Acinetobacter baumannii	0
Acinetobacter calcoaceticus	0.0402022250524225
Acinetobacter haemolyticus/baumannii	0.269924522963668
Acinetobacter johnsonii	0.0716813139231379
Acinetobacter junii	0
Acinetobacter lwoffii	0
Acinetobacter pittii	0
Acinetobacter radioresistens	0
Acinetobacter septicus	0
Actinobacillus capsulatus	0.161618640137088
Actinobacillus pleuropneumoniae	0
Actinobaculum massiliense	0
Actinobaculum schaalii	0.0479133897602869
Actinomadura vinacea	0
Actinomyces canis	0.0377627793950589
Actinomyces cardiffensis	0
Actinomyces georgiae	0.0349355832262329
Actinomyces graevenitzii	0
Actinomyces johnsonii	0
Actinomyces massiliensis	0
Actinomyces meyeri	0.0333564226511448
Actinomyces naeslundii	0
Actinomyces neuii	0.0518909421995137
Actinomyces odontolyticus	0
Actinomyces oris	0
Actinomyces radingae	0.0355651858217083
Actinomyces sp._ph3	0.0723342373110081
Actinomyces turicensis	0
Actinomyces urogenitalis	0.0677973233236071
Actinomyces viscosus	0
Adlercreutzia equolifaciens	0.0791661089339617
Aeribacillus pallidus	0.262238422457438
Aerococcus christensenii	0.0367754350726182
Aerococcus viridans	0
Aeromicrobium massiliense	0.043528732854932
Aeromonas allosaccharophila/veronii	0.0855630994444235
Aeromonas bestiarum	0
Aeromonas hydrophila	0.0430754096294719
Aeromonas jandaei	0
Aeromonas media/tecta	0
Aeromonas veronii	0
Afipia birgiae	0
Agathobaculum butyriciproducens	0
Aggregatibacter actinomycetemcomitans	0.0555155303740598
Aggregatibacter aphrophilus	0.691350352072882
Aggregatibacter segnis	0
Agrobacterium tumefaciens	0.315579577158625
Agrococcus jejuensis	0
Agrococcus terreus	0.176881237436438
Akkermansia glycaniphila	0
Akkermansia muciniphila	0.0485343435835051
Alcaligenes faecalis	0.0356599004976525
Algoriella xinjiangensis	0
Aliagarivorans marinus	0.0297175269733089
Alistipes finegoldii	0
Alistipes indistinctus	0
Alistipes inops	0
Alistipes obesi	0
Alistipes onderdonkii	0
Alistipes putredinis	0
Alistipes senegalensis	0.127144246054949
Alistipes shahii	0
Alistipes timonensis	0
Allisonella histaminiformans	0
Alloiococcus otitis	0
Alloprevotella rava	0.029624999680547
Alloprevotella tannerae	0.372828620112523
Alloscardovia omnicolens	0
Alysiella filiformis	0.0312177711609505
Amaricoccus kaplicensis	0
Anaerobiospirillum succiniciproducens	0
Anaerobiospirillum thomasii	0.126472153751959
Anaerococcus hydrogenalis	0
Anaerococcus lactolyticus	0.0524124674658076
Anaerococcus obesiensis	0.0515407217063754
Anaerococcus octavius	0
Anaerococcus prevotii	0.0335691118805405
Anaerococcus senegalensis	0.0373970691025041
Anaerococcus tetradius	0.0544588557504212
Anaerococcus vaginalis	0
Anaerofilum agile	0.155926268687524
Anaerofilum pentosovorans	0
Anaerofustis stercorihominis	0
Anaeroglobus geminatus	0.0818019283935145
Anaerorhabdus furcosa	0
Anaerosporobacter mobilis	0.225313323519365
Anaerostipes butyraticus	0.0739382524503929
Anaerostipes caccae	0.0558706310126575
Anaerostipes hadrus	0.0748133709685165
Anaerotruncus colihominis	0.189028584108674
Anaerotruncus sp	0
Anaerovorax odorimutans	0.0543877070373962
Ancylobacter polymorphus	0.0519482298217574
Aneurinibacillus aneurinilyticus	0
Aneurinibacillus migulanus	0.0304826327184609
Anoxynatronum sibiricum	0.120637878772235
Aquabacterium commune	0.0626876125479102
Arcanobacterium haemolyticum	0
Arcanobacterium pyogenes	0
Arcobacter butzleri	0.120020608243225
Arcobacter cryaerophilus	0.0304500614087402
Arthrobacter albus	0
Arthrobacter castelli	0.056368543433288
Arthrobacter oxydans	0.0594380240839735
Arthrobacter polychromogenes	0.0338872721446615
Asaccharobacter celatus	0.128114086448795
Atlantibacter hermannii	0
Atopobium minutum	0
Atopobium parvulum	0.0322250759978211
Atopobium rimae	0.201817043272754
Atopobium vaginae	0
Atopostipes suicloacalis	0.0337740873369715
Aurantimonas altamirensis	0
Aureimonas altamirensis	0
Averyella dalhousiensis	0
Azonexus hydrophilus	0.0333879055773286
Azospirillum lipoferum	0
Bacillus altitudinis	0.499003052177146
Bacillus amyloliquefaciens	0
Bacillus anthracis	0.0450229426025938
Bacillus atrophaeus	0
Bacillus badius	0
Bacillus beijingensis	0.0748038867341863
Bacillus benzoevorans	0
Bacillus cereus	0
Bacillus circulans	0
Bacillus clausii	0
Bacillus coagulans	0
Bacillus cytotoxicus	0.0352056060359205
Bacillus endophyticus	0.0676577168778848
Bacillus firmus	0
Bacillus flexus	0
Bacillus fordii	0.0651618968944819
Bacillus halodurans	0
Bacillus idriensis	0
Bacillus infantis	0
Bacillus licheniformis	0
Bacillus marisflavi	0.0513086599074622
Bacillus massilioanorexius	0.0369208813506656
Bacillus massiliosenegalensis	0
Bacillus megaterium	0
Bacillus methanolicus	0
Bacillus mojavensis	0.0737490971149398
Bacillus mycoides	0
Bacillus nealsonii	0.0352334321927792
Bacillus niacini	0
Bacillus polyfermenticus	0.1372850203587
Bacillus pseudofirmus	0
Bacillus pseudomycoides	0
Bacillus pumilus	0.0823560534306997
Bacillus senegalensis	0.0418575487290123
Bacillus simplex	0
Bacillus siralis	0
Bacillus sonorensis	0
Bacillus subtilis	0.0355100479107151
Bacillus thermoamylovorans	0.248049877816231
Bacillus thuringiensis	0.171004397045521
Bacillus timonensis	0.0339664086889632
Bacillus toyonensis/wiedmanii/thuringiensis	0
Bacillus vallismortis	0.032759569254058
Bacteroides acidifaciens	0.0928958860319393
Bacteroides caccae	0.580024245441063
Bacteroides cellulosiluticus	0.196161562627375
Bacteroides cellulosilyticus	0.379531706028847
Bacteroides clarus	0.116120807044855
Bacteroides coagulans	0
Bacteroides coprocola	0
Bacteroides coprophilus	0.0790917483802446
Bacteroides dorei	0.320075038113408
Bacteroides eggerthii	0.0492177586768591
Bacteroides faecis	0
Bacteroides finegoldii	0
Bacteroides fluxus	0
Bacteroides fragilis	0
Bacteroides galacturonicus	0.112791430017818
Bacteroides gallinarum	0
Bacteroides gallinceum	0
Bacteroides graminisolvens	0
Bacteroides helcogenes	0.0318738656302707
Bacteroides intestinalis	0.0332912043162304
Bacteroides massiliensis	0.130609601533056
Bacteroides massilinensis	0.0630986777332736
Bacteroides nordii	0.0303879664763765
Bacteroides oleiciplenus	0
Bacteroides ovatus	0.0698738634331079
Bacteroides paurosaccharolyticus	0
Bacteroides pectinophilus	0.0363996602817987
Bacteroides plebeius	0.0517292303711437
Bacteroides propinonicifaciens	0
Bacteroides pyogenes	0.0461228774540973
Bacteroides salanitronis	0
Bacteroides salyersiae	0.0310691176904792
Bacteroides sartorii	0
Bacteroides stercorirosoris	0
Bacteroides stercoris	0
Bacteroides thetaiotaomicron	0.0364368775068352
Bacteroides timonensis	0
Bacteroides uniformis	0.0976926165198575
Bacteroides ureolyticus	0.149333958242444
Bacteroides vulgatus	0.236816500670774
Bacteroides xylanisolvens	0
Bacteroides xylanolyticus	0
Barnesiella intestinihominis	0
Barnesiella viscericola	0
Bartonella birtlesii	0.0526491086380508
Bavariicoccus seileri	0.0427169328390528
Bergeyella zoohelcum	0.0301704374616332
Bifidobacterium actinocoloniiforme	0.0301083675991554
Bifidobacterium adolescentis	0
Bifidobacterium adolescentis/ruminantium	0.0432554562148051
Bifidobacterium angulatum	0.0674995679980641
Bifidobacterium animalis	0
Bifidobacterium asteroides	0
Bifidobacterium avesanii	0.121899922657035
Bifidobacterium bifidum	0
Bifidobacterium bohemicum	0
Bifidobacterium bombi	0.0844898624477173
Bifidobacterium boum	0.0546117692375419
Bifidobacterium breve	0
Bifidobacterium callitrichos	0.0566574687447909
Bifidobacterium catenulatum	0.2655837255471
Bifidobacterium catenulatum/pseudoctenulatum	0.111140575585521
Bifidobacterium choerinum	0.132229796502709
Bifidobacterium commune	0.0692735745901555
Bifidobacterium coryneforme	0
Bifidobacterium crudilactis/psychraerophilum	0
Bifidobacterium cuniculi	0.0605768882876743
Bifidobacterium dentium	0.158981084545522
Bifidobacterium eulemuris/lemurum	0
Bifidobacterium faecale	0
Bifidobacterium gallicum	0.0591717264231585
Bifidobacterium gallinarum	0
Bifidobacterium hapali	0.0335676629753423
Bifidobacterium indicum	0
Bifidobacterium kashiwanohense	0.0488553588577068
Bifidobacterium longum	0.110155382675586
Bifidobacterium longum	0.0974707568973452
Bifidobacterium merycicum	0
Bifidobacterium mongoliense	0
Bifidobacterium moukalabense	0.520772897337859
Bifidobacterium pseudocatenulatum	0
Bifidobacterium pseudocatenulatum	0
Bifidobacterium pseudolongum	0.294993823071224
Bifidobacterium pullorum	0
Bifidobacterium pullorum/hapali	0.104541798178603
Bifidobacterium ramosum	0.0543054079523822
Bifidobacterium reuteri	0.133442169095163
Bifidobacterium ruminantium	0
Bifidobacterium saeculare	0
Bifidobacterium saguini	0
Bifidobacterium scardovii	0.0448544311281267
Bifidobacterium stercoris	0
Bifidobacterium thermacidophilum	0.0586940665534318
Bifidobacterium thermophilum	0.0305645641461075
Bifidobacterium tissieri	0.0412155188812364
Bifidobacterium tsurumiense	0.0646206102492151
Bifissio spartinae	2.70829337327643
Bilophila wadsworthia	0
Blastococcus massiliensis	0.203627792265388
Blastomonas natatoria	0
Blautia caecimuris	0.14144166525954
Blautia coccoides	0.043522160764604
Blautia faecis	0.0646218741549043
Blautia glucerasea	0
Blautia hansenii	0
Blautia hydrogenotrophica	0
Blautia luti	0.186687751450586
Blautia marasmi	0
Blautia obeum	0.0830942609845686
Blautia producta	0.0535304970479382
Blautia schinkii	0.273695335411633
Blautia sp._GD8	0
Blautia stercoris	0.109262892227253
Blautia wexlerae	0.0282833039481152
Bordetella hinzii	0
Brachybacterium muris	0
Brachybacterium paraconglomeratum	0.0715109747201861
Brachymonas chironomi	0.0295835363009726
Brachyspira aalborgi	0.0872782891506753
Brachyspira pilosicoli	0
Bradyrhizobium denitrificans	0
Bradyrhizobium elkanii	0
Bradyrhizobium japonicum	0.0331671069368838
Brevibacillus agri	0
Brevibacillus borstelensis	0.0806883749536421
Brevibacillus brevis	0.0494910100349137
Brevibacillus massiliensis	0
Brevibacterium casei	0.132142370314769
Brevibacterium epidermidis	0
Brevibacterium halotolerans	0.122395954671864
Brevibacterium iodinum	0
Brevibacterium linens	0.0662186223620266
Brevibacterium luteolum	0
Brevibacterium mcbrellneri	0.0343130168268434
Brevibacterium paucivorans	0.0451308352614447
Brevibacterium pityocampae	0.120712524575784
Brevibacterium ravenspurgense/massiliense	0.137398814750226
Brevibacterium senegalense	0
Brevundimonas bacteroides	0.196571173054864
Brevundimonas diminuta	0.0627270521150369
Brevundimonas subvibrioides	0.116034990574149
Brevundimonas terrae	0.128896018497273
Brevundimonas vesicularis	0
Brochothrix thermosphacta	0
Buchnera aphidicola	0.337983476791645
Buchnera sp.	0.0369948632060112
Bulleidia extructa	0
Burkholderia cepacia	0
Burkholderia glumae	0
Burkholderia plantarii	0.0504652324289443
Butyricicoccus faecihominis	0.0426112861494037
Butyricicoccus pullicaecorum	0
Butyricimonas faecihominis	0
Butyricimonas paravirosa	0
Butyricimonas synergistica	0
Butyricimonas virosa	0
Butyrivibrio crossotus	0.0910815502772093
Butyrivibrio fibrisolvens	0.0503753586092849
C.viride 16S	0.0867235296027383
Caldicoprobacter faecalis	0
Campylobacter coli	0.320641205354072
Campylobacter concisus	0
Campylobacter curvus	0
Campylobacter faecalis	0.0950419559342936
Campylobacter fetus	0
Campylobacter gracilis	0.038815921528944
Campylobacter hominis	0
Campylobacter hyointestinalis	0
Campylobacter jejuni	0.692307089782829
Campylobacter lari	0.0417884882675821
Campylobacter rectus	0
Campylobacter showae	0.0422781251006645
Campylobacter upsaliensis	0
Campylobacter ureolyticus	0
Candidatus Blastococcus	0
Candidatus Dorea	0
Candidatus Soleaferrea	0
Candidatus Stoquefichus	0
Candidatus Streptomyces	0
Capnocytophaga gingivalis	0
Capnocytophaga granulosa	0
Capnocytophaga haemolytica	0.0570822594799246
Capnocytophaga leadbetteri	0.133126133823505
Capnocytophaga ochracea	0
Capnocytophaga sputigena	0
Cardiobacterium hominis	0.0602690297639273
Cardiobacterium valvarum	0
Carnobacterium maltaromaticum	0
Castellaniella defragrans	0
Catabacter hongkongensis	0
Catenibacterium mitsuokai	1.36929317657891
Catonella morbi	0
Catonella sp.	0
Cedecea davisae	0
Cedecea lapagei	0
Cellulomonas composti	0.0310579994061273
Cellulomonas denverensis	0
Cellulomonas massiliensis	0
Cellulomonas parahominis	0
Cellulosilyticum lentocellum	0.0851029873150857
Cellulosimicrobium cellulans	0.0335079888738582
Centipeda periodontii	0
Cephaloticoccus primus	0.0338441094282309
Cetobacterium somerae	0
Chlamydia abortus	0
Chlamydia trachomatis	0.0609222008092007
Chlorobium phaeobacteroides	0
Christensenella minuta	0.0824758129251513
Chryseobacterium bovis	0
Chryseobacterium hominis	0
Citrobacter amalonaticus	0
Citrobacter braakii	0
Citrobacter farmeri	0
Citrobacter freundii	0.149769461953045
Citrobacter gillenii	0
Citrobacter intermedius	0
Citrobacter murliniae	0
Citrobacter pasteurii	0
Citrobacter sedlakii	0
Citrobacter werkmanii	0
Citrobacter youngae	0
Cloacibacillus evryensis	0.23890274930489
Cloacibacillus porcorum	0
Cloacibacterium normanense	1.04185667813002
Clostridioides difficile	0
Clostridium acetobutylicum	0
Clostridium acidisoli	0
Clostridium aciditolerans	0
Clostridium aerotolerans	0
Clostridium akagii	0.063902395135541
Clostridium aldenense	0.127915732788593
Clostridium aldrichii	0
Clostridium algidicarnis	0
Clostridium amazonense	0
Clostridium aminovalericum	0.221684371425125
Clostridium amygdalinum	0.116699794983274
Clostridium amylolyticum	0
Clostridium arbusti	0
Clostridium argentinense	0.047306423888765
Clostridium asparagiforme	0.982527911516969
Clostridium aurantibutyricum	0.029664867709601
Clostridium autoethanogenum	0
Clostridium baratii/Eubacterium nitrigenese	1.20167294210582
Clostridium beijerinckii	0.0360323762465326
Clostridium bifermentans	0
Clostridium bolteae/aminovalericum	0.0924097572598381
Clostridium botulinum	0
Clostridium bowmanii	0
Clostridium butyricum	0
Clostridium cadaveris	0
Clostridium carboxidivorans	0
Clostridium cavendishii	0
Clostridium celatum	1.30275740068173
Clostridium celerecrescens	0
Clostridium cellobioparum	0
Clostridium cellulolyticum	0
Clostridium chartatabidum	0.0804872566601422
Clostridium chauvoei	0.141009668200008
Clostridium chromiireducens	0.0356558613150485
Clostridium citroniae	0.0807719762193564
Clostridium clariflavum	0.0912370402033895
Clostridium clostridioforme	0
Clostridium cochlearium	0
Clostridium cocleatum	0.0331435967688678
Clostridium colicanis	0
Clostridium colinum	0
Clostridium collagenovorans	0.0457740933171727
Clostridium cylindrosporum	0.137839113392856
Clostridium dakarense	0
Clostridium difficile	0
Clostridium diolis	0.269900371679707
Clostridium disporicum/celatum	0
Clostridium drakei	0
Clostridium estertheticum	0
Clostridium fallax	0
Clostridium felsineum	0.0522311620536348
Clostridium ganghwense	0
Clostridium ghonii	0.101893113955332
Clostridium glycolicum	0
Clostridium glycyrrhizinilyticum	0.0706178658483188
Clostridium grantii	0.0512507573778413
Clostridium haemolyticum	0
Clostridium hathewayi	0.0573981069963662
Clostridium herbivorans	0
Clostridium hiranonis	0
Clostridium homopropionicum	0
Clostridium huakuii	0.0615532943041479
Clostridium hungatei	0
Clostridium hylemonae	0.296703333641132
Clostridium indolis/methoxybenzovorans	0.762228880405909
Clostridium innocuum	0
Clostridium irregulare	0
Clostridium isatidis	0
Clostridium jeddahense	0.0291593497559145
Clostridium kogasensis	0
Clostridium lactatifermentans	0
Clostridium lavalense/bolteae	0.0590472733796711
Clostridium leptum	0.0729040495488623
Clostridium limosum	0
Clostridium lituseburense	0
Clostridium lundense	0
Clostridium malenominatum	0
Clostridium massiliodielmoense	0
Clostridium methoxybenzovorans	0.583612841482501
Clostridium methylpentosum	0.0667797581788981
Clostridium neonatale	0
Clostridium nexile	0.168871575664325
Clostridium novyi	0.0307015697098358
Clostridium oceanicum	0.0987273406424399
Clostridium oroticum	0
Clostridium paraputrificum	0
Clostridium pascui	0
Clostridium pasteurianum	0
Clostridium perfringens	0
Clostridium polysaccharolyticum	0.0650296685589964
Clostridium populeti	0
Clostridium psychrophilum	0
Clostridium punense	0
Clostridium putrefaciens	1.43490733988926
Clostridium ramosum	0.0444555438962747
Clostridium rectum	0
Clostridium saccharobutylicum	0
Clostridium saccharogumia	0
Clostridium saccharolyticum	0.0935308934518991
Clostridium saccharoperbutylacetonicum	0
Clostridium sardiniense	0
Clostridium sartagoforme	0.057930864102398
Clostridium scatologenes	0
Clostridium schirmacherense	0.054985108040313
Clostridium scindens	0.0870951210608639
Clostridium senegalense	0
Clostridium septicum	0
Clostridium sordellii	0
Clostridium sp._16S_	0
Clostridium sphenoides	0.0843341435349938
Clostridium spiroforme	0
Clostridium sporogenes	0.120672617701778
Clostridium sporosphaeroides	0
Clostridium sticklandii	0
Clostridium straminisolvens	0.0751467729474538
Clostridium subterminale	0
Clostridium sufflavum	0.0349321621985474
Clostridium sulfidigenes	0
Clostridium swellfunianum	0
Clostridium symbiosum	1.1152948478619
Clostridium tagluense	0
Clostridium tepidiprofundi	0
Clostridium termitidis	0
Clostridium tertium	0
Clostridium tetani	0.0560512046340896
Clostridium tetanomorphum	0
Clostridium thermoalcaliphilum	0
Clostridium thermopalmarium	0
Clostridium thiosulfatireducens	0
Clostridium tunisiense	0.0279486692552303
Clostridium tyrobutyricum	0
Clostridium ventriculi	0
Clostridium vincentii	0
Clostridium viride	0
Clostridium vulturis	0
Clostridium xylanolyticum	0
Clostridium xylanovorans	0
Collinsella aerofaciens	0
Collinsella intestinalis	0
Collinsella massiliensis	0
Collinsella stercoris	0.0374337590220686
Collinsella tanakaei	0.0295172745367473
Comamonas aquatica	0
Comamonas kerstersii	0
Comamonas terrigena	0
Comamonas testosteroni	0
Coprobacillus cateniformis	0
Coprobacter fastidiosus	0
Coprobacter secundus	0
Coprococcus catus	0
Coprococcus comes	0.0624643876667271
Coprococcus eutactus	0.0481927175116671
Coriobacterium glomerans	0.0580481934705682
Corynebacterium accolens	0
Corynebacterium afermentans	0.06452805720647
Corynebacterium ammoniagenes	0
Corynebacterium amycolatum	0.0303666335917942
Corynebacterium appendicis	0
Corynebacterium argentoratense	0
Corynebacterium aurimucosum	0
Corynebacterium casei	0
Corynebacterium coyleae	0
Corynebacterium durum	0.036921660464074
Corynebacterium frankenforstense	0
Corynebacterium freneyi	0.304985956841905
Corynebacterium genitalium	0
Corynebacterium glaucum	0
Corynebacterium glucuronolyticum	0
Corynebacterium jeikeium	0.0511150249209506
Corynebacterium kroppenstedtii	0.136016673878737
Corynebacterium matruchotii	0
Corynebacterium minutissimum	0.032792944925149
Corynebacterium mucifaciens	0
Corynebacterium propinquum	0
Corynebacterium pseudodiphthericum	0
Corynebacterium resistens	0
Corynebacterium simulans	0
Corynebacterium singulare	0.0321299745528723
Corynebacterium sp._1152	0
Corynebacterium striatum	0
Corynebacterium sundsvallense	0.0448553890050883
Corynebacterium tuberculostearicum	0
Corynebacterium tuscaniense	0.590279896475686
Corynebacterium ulcerans	0.0478282727472041
Corynebacterium ureicelerivorans	0
Corynebacterium variabile	0
Corynebacterium xerosis	0.179289802563392
Cronobacter sakazakii	0
Cryptobacterium curtum	0
Cupriavidus metallidurans	0
Curtobacterium flaccumfaciens	0
Deinococcus aquaticus	0
Deinococcus indicus	0
Deinococcus proteolyticus	0
Delftia acidovorans	0.0326275507332649
Dermabacter hominis	0
Dermabacter vaginalis	0.120693112017647
Dermacoccus nishinomiyaensis	0.0458082487191487
Desulfitobacterium frappieri	0.227569016138378
Desulfobulbus propionicus	0
Desulfotomaculum guttoideum	0
Desulfovibrio alkalitolerans	0
Desulfovibrio desulfuricans	0
Desulfovibrio fairfieldensis	0.0300160202657623
Desulfovibrio legallii	0
Desulfovibrio legallis	0
Desulfovibrio piger	0
Desulfovibrio termitidis	0
Dialister invisus	0
Dialister micraerophilus	0
Dialister pneumosintes	0
Dialister succinatiphilus	0
Dictyoglomus thermophilum	0.0340677372382237
Dielma fastidiosa	0
Dietzia cinnamea	0.0720241667067906
Dietzia maris	0.143674285036652
Dietzia natronolimnaea	0
Dolosicoccus paucivorans	0
Dolosigranulum pigrum	0
Dorea formicigenerans	0.0290599803877567
Dorea longicatena	0.210028253415193
Dorea massiliensis	0.0300962785360048
Dyadobacter beijingensis	0
Dyadobacter fermentans	0
Dysgonomonas capnocytophagoides	0
Dysgonomonas gadei	0
Dysgonomonas macrotermitis	0
Dysgonomonas mossii	0
Edwardsiella tarda	1.09594462362474
Eggerthella lenta	0.028719892160779
Eggerthella sinensis	0.64730301657819
Eggerthella timonensis	0
Eggerthia catenaformis	0
Eikenella corrodens	0.0449509510963492
Eisenbergiella tayi	0
Elusimicrobium minutum	0.225478818745678
Empedobacter falsenii	0.0552640777432931
Enorma massiliensis	0.0444343284598251
Enterobacter aerogenes	0
Enterobacter asburiae	0
Enterobacter cancerogenus	0
Enterobacter cloacae	2.22349027835775
Enterobacter massiliensis	0
Enterococcus asini	0
Enterococcus avium	0.0329814863151649
Enterococcus caccae	0
Enterococcus casseliflavus	0
Enterococcus casseliflavus/galliarum	0
Enterococcus cecorum	0
Enterococcus devriesei	0
Enterococcus dispar	0
Enterococcus durans/hirae	0
Enterococcus faecalis	0.0849187099908439
Enterococcus faecium	0
Enterococcus gallinarum	0
Enterococcus gilvus	0
Enterococcus italicus	0
Enterococcus malodoratus	0.0465215623548314
Enterococcus mundtii	0
Enterococcus phoeniculicola	0
Enterococcus raffinosus	0
Enterococcus saccharolyticus	0
Enterorhabdus caecimuris	0.0374935569661323
Enterovibrio nigricans	0
Eremococcus coleocola	0
Erysipelatoclostridium ramosum	0.0676608705929397
Escherichia albertii	1.85397591716435
Escherichia coli	3.39068431541049
Escherichia fergusonii	0.885332008442618
Escherichia hermannii	0.718408455392292
Ethanoligenens harbinense	0
Eubacterium barkeri	0
Eubacterium biforme	0.0353763303527077
Eubacterium brachy	0
Eubacterium budayi	0.243736512700917
Eubacterium callanderi	0
Eubacterium celluloscolvens	0.209658203974825
Eubacterium cellulosolvens	0
Eubacterium contortum	0.078710272528499
Eubacterium coprostanoligenes	0
Eubacterium cylindroides	0
Eubacterium desmolans	0
Eubacterium dolichum	0.0342101861780588
Eubacterium eligens	0.0337739585969489
Eubacterium fissicatena	0.0897008268240108
Eubacterium hallii	0.0314737231003583
Eubacterium infirmum	0
Eubacterium limosum	0
Eubacterium moniliforme	0
Eubacterium multiforme	0.0357971746699984
Eubacterium nitritogenes	0.0725480592414336
Eubacterium nodatum	0
Eubacterium oxidoreducens	0
Eubacterium pyruvativorans	0.0340169456648683
Eubacterium ramulus	0
Eubacterium rectale	0
Eubacterium ruminantium	0.0340555073912814
Eubacterium saphenum	0
Eubacterium siraeum	0
Eubacterium sp	0.0517770747494805
Eubacterium sulci	0.0474308217038357
Eubacterium tenue	0
Eubacterium tortuosum	0
Eubacterium tortusum	0.0309712234081177
Eubacterium uniforme	0
Eubacterium ventriosum	0.149102354794793
Eubacterium xylanophilum	0.0734138058852319
Eubacterium yurii	0.0366761651974626
Exiguobacterium aurantiacum	0.269194656380044
Facklamia hominis/miroungae	0
Facklamia ignava	0.0724114598695048
Facklamia languida	0
Facklamia tabacinasalis	0.749167142055302
Faecalibacterium prausnitzii	0.0531658552886789
Faecalibacterium prausnitzii S9G3	0.184361045097357
Faecalicatena contorta	0.211761541433873
Faecalitalea cylindroides	0.0833215021660884
Fermentimonas caenicola	0
Ferrimonas balearica	0.057462895753082
Fictibacillus arsenicus	0
Filifactor alocis	0
Filifactor villosus	0
Finegoldia magna	0
Flavobacterium banpakuense	0
Flavobacterium branchiophilum	0
Flavobacterium cheniae	0
Flavobacterium daejeonense	0
Flavobacterium lindanitolerans	0
Flavobacterium oncorhynchi	0.031572874878893
Flavobacterium sp._TISTR	0
Flavonifractor plautii	0.0651254421755525
Flavonifractor sp	0.082167190555858
Flexispira rappini	0
Flintibacter butyricus	0.169362508538767
Fretibacterium fastidiosum	0
Fusicatenibacter saccharivorans	0.207659902017297
Fusobacterium equinum	0
Fusobacterium gonidiaformans	0
Fusobacterium mortiferum	0.0383791553555138
Fusobacterium naviforme	0.219413679913478
Fusobacterium necrogenes	0.0373608726425567
Fusobacterium necrophorum	0.0501696674645275
Fusobacterium nucleatum	0
Fusobacterium periodonticum	0
Fusobacterium russii	0
Fusobacterium ulcerans	0.046005871433032
Fusobacterium varium	0.205717649913893
Gallibacterium anatis	0
Garciella nitratireducens	0
Gardnerella vaginalis	0.0280023558011553
Gemella haemolysans	0
Gemella morbillorum	0
Gemella sanguinis	0.0408340369421181
Gemmatirosa kalamazoonesis	0
Gemmiger formicilis	0.191791077782608
Geobacillus stearothermophilus	0.0374758186097573
Geobacillus vulcani	0
Georgenia muralis	0
Gluconobacter oxydans	0
Gordonia bronchialis	0
Gordonia jacobaea	0
Gordonia otitidis	0.0439040858902434
Gordonia rubripertincta	0.0835021173047724
Gordonia terrae	0.0309134303091527
Gordonibacter pamelaeae	0
Gordonibacter urolithinfaciens	0
Granulicatella adiacens	0.0388996859027358
Granulicatella elegans	0
Grimontia hollisae	0.205490325255037
Haematobacter missouriensis	0.0485764353934688
Haemophilus haemolyticus	0.320131092415404
Haemophilus influenzae	0
Haemophilus parahaemolyticus	0
Haemophilus parainfluenzae	0.107626730731661
Haemophilus paraphrohaemolyticus	0
Haemophilus pittmaniae	0
Haemophilus quentini	0
Haemophilus sputorum	0.150256519968496
Hafnia alvei	0
Halobiforma nitratireducens	0.0548074426850567
Halomonas salina	0
Harryflintia acetispora	0
Helicobacter bilis	0
Helicobacter canadensis	0
Helicobacter cinaedi	0.181742678897872
Helicobacter fennelliae	0
Helicobacter pametensis	0.0503126562991159
Helicobacter pullorum	0.0286097751603299
Helicobacter pylori	0.0527767306536005
Helicobacter rodentium	0
Helicobacter winghamensis	0.294635617584765
Herbaspirillum massiliense	0.247556533562354
Hespellia porcina	0
Hespellia stercorisuis	0
Holdemanella biformis	0
Holdemania filiformis	0
Holdemania massiliensis	0
Howardella ureilytica	0.0531375862904055
Hungatella effluvii	0
Hydrobacter penzbergensis	0
Hydrogenibacillus schlegelii	0.0600269882267387
Hydrogenoanaerobacterium saccharovorans	0.205004034845614
Hymenobacter rigui	0
Intestinibacter bartlettii	0.0542368416140623
Intestinimonas butyriciproducens	0.0850276496877463
Janibacter hoylei	0
Janibacter indicus	0.121962279387765
Janibacter limosus	0
Janibacter terrae	0.0322364887500172
Johnsonella ignava	0.0924976635132181
Jonesia denitrificans	0
Kallipyga massiliensis	0.0377524173765283
Kandleria vitulina	1.03740463975639
Kerstersia gyiorum	0
Kineothrix alysoides	0
Kingella denitrificans	0
Kingella kingae	0
Kingella oralis	0
Klebsiella aerogenes	0.0307964754948378
Klebsiella oxytoca	0
Klebsiella pneumoniae	0.126326874119974
Klebsiella variicola	0
Kluyvera ascorbata	0.336341161067077
Kluyvera intermedia	0
Kocuria halotolerans	0
Kocuria indica	0.037242012089775
Kocuria kristinae	0.0297502551143352
Kocuria marina	0.0822478071209146
Kocuria palustris	0
Kocuria rhizophila	0
Kocuria rosea	0
Kosakonia cowanii	0
Kurthia gibsonii	0
Kurthia massiliensis	0
Kurthia senegalensis	0
Kytococcus schroeteri	0
Kytococcus sedentarius	0
Lachnoanaerobaculum saburreum	0.0580802687805222
Lachnoanaerobaculum umeaense	0
Lachnobacterium bovis	0.0910291431333882
Lachnoclostridium phytofermentans	0
Lachnoclostridium sp	0.0849801206851212
Lachnospira multipara	0.0813567796243063
Lachnospira pectinoschiza	0.903898226998984
Lactobacillus acidophilus	0
Lactobacillus agilis	0
Lactobacillus alimentarius	0.46644633642521
Lactobacillus alvi	0
Lactobacillus amylolyticus	0.0300765192311991
Lactobacillus amylophilus	0
Lactobacillus amylovorus	0.0295106830836131
Lactobacillus animalis	0
Lactobacillus antri	0
Lactobacillus apinorum	0
Lactobacillus apodemi	0
Lactobacillus bifermentans	0.05101061455654
Lactobacillus brevis	0
Lactobacillus buchneri	0
Lactobacillus casei	0
Lactobacillus ceti	0
Lactobacillus coleohominis	0
Lactobacillus coryniformis	0.0389007015551384
Lactobacillus crispatus	0
Lactobacillus curvatus	0
Lactobacillus delbrueckii	0
Lactobacillus dextrinicus	0
Lactobacillus fermemtum	0
Lactobacillus fermentum	0
Lactobacillus fructivorans/homohiochii	0.159721951719801
Lactobacillus gasseri	0
Lactobacillus gastricus	0
Lactobacillus gigeriorum	0
Lactobacillus helveticus	0.0342735731533823
Lactobacillus herbarum	0
Lactobacillus iners	0
Lactobacillus jensenii	0.0439094661513784
Lactobacillus johnsonii	0
Lactobacillus kalixensis	0
Lactobacillus kitasatonis	0
Lactobacillus kunkeei	0.0496163530642707
Lactobacillus malefermentans	0
Lactobacillus mindensis	0
Lactobacillus mucosae	0
Lactobacillus mudanjiangensis	0
Lactobacillus oris	0
Lactobacillus parabuchneri	0
Lactobacillus paracasei	0
Lactobacillus parafarraginis	0
Lactobacillus pentosus	0
Lactobacillus plantarum	0
Lactobacillus porcinae	0.140078262714426
Lactobacillus rapi	0.142223180608507
Lactobacillus reuteri	0.0391215072352493
Lactobacillus rhamnosus	0
Lactobacillus rogosae	0.033233307013042
Lactobacillus rossiae	0
Lactobacillus ruminis	0
Lactobacillus sakei	0
Lactobacillus salivarius	0
Lactobacillus sanfranciscensis	0.0471468478964396
Lactobacillus saniviri	0
Lactobacillus senioris	0
Lactobacillus sharpeae	0.0552699197563619
Lactobacillus thermophilus	0
Lactobacillus ultunensis	0
Lactobacillus vaccinostercus	0
Lactobacillus vaginalis	0
Lactobacillus versmoldensis	0
Lactobacillus xiangfangensis	0.217483511990217
Lactococcus formosensis	0
Lactococcus garvieae	0
Lactococcus lactis	0.102782058747963
Lactococcus plantarum	0.0291525585232982
Lactococcus raffinolactis	0
Lactonifactor longoviformis	0
Laribacter hongkongensis	0.187000030820649
Lautropia mirabilis	0.139672463169717
Lawsonella clevelandensis	0.0326423068125246
Leifsonia aquatica/naganoensis	0
Leminorella grimontii	0
Leminorella richardii	0
Leptothrix discophora	0.222683784211608
Leptothrix mobilis	0
Leptotrichia amnionii	0
Leptotrichia buccalis	0.911746889092582
Leptotrichia goodfellowii	0.0290043871881257
Leptotrichia hofstadii	0.0563350402930701
Leptotrichia wadei	0
Leuconostoc carnosum	0
Leuconostoc citreum	0
Leuconostoc citreum/holzapfelii	0
Leuconostoc gelidum	0
Leuconostoc lactis	0.0299024082968977
Leuconostoc mesenteroides	0
Leuconostoc pseudomesenteroides/rapi/kimchii/mesenteroides	0.0763129203144035
Limnobacter thiooxidans	0.0502538882009985
Longicatena caecimuris	0.0380906661389589
Lysinibacillus fusiformis	0
Lysinibacillus massiliensis	0
Lysinibacillus sphaericus	0
Lysobacter soli	0.306158080757928
Mageeibacillus indolicus	0
Mannheimia granulomatis	0
Marichromatium gracile	0
Marvinbryantia formatexigens	0.293820583784515
Massilia aurea	0.260557809921662
Massiliomicrobiota timonensis	0
Megamonas funiformis	0.0914912861301845
Megamonas hypermegale	0
Megamonas rupellensis	0.137112096287447
Megasphaera elsdenii	0
Megasphaera indica	0
Megasphaera micronuciformis	0.037042811129186
Megasphaera paucivorans	0
Megasphaera sp	0
Mesorhizobium loti	0
Methanobrevibacter smithii	0.0944518389657404
Methanobrevibacter smithii/gottschalkii	0
Methanosphaera cuniculi	0
Methanosphaera stadtmanae	0
Methylobacterium adhaesivum	0
Methylobacterium jeotgali	0.380633827269516
Methylobacterium mesophilicum	0.0648993666117313
Methylobacterium populi	0
Methylobacterium radiotolerans	0
Methylobacterium zatmanii	0.154810435451646
Methyloversatilis universalis	0.107100804599771
Microbacterium aurum	0
Microbacterium barkeri	0
Microbacterium chocolatum	0
Microbacterium foliorum	0.0317712871560123
Microbacterium gubbeenense	0.0495386935383341
Microbacterium hydrocarbonoxydans	0
Microbacterium lacticum	0
Microbacterium luteolum	0.452791284559317
Microbacterium oleivorans	0.693055606935589
Microbacterium paraoxydans	0.12670430008216
Microbacterium phyllosphaerae	0.0411947788275215
Microbacterium schleiferi	0
Micrococcus luteus	0
Micrococcus lylae	0
Micromonospora aurantiaca	0.0377525715741279
Micromonospora krabiensis	0
Microvirga massiliensis	0
Microvirgula aerodenitrificans	0
Mitsuokella jalaludinii	0
Mitsuokella multacida	0
Mobiluncus curtisii	0.0550220880026538
Moellerella wisconsensis	0.371363805180469
Mogibacterium diversum	0
Mogibacterium neglectum	0
Mogibacterium pumilum	0
Mogibacterium timidum	0
Mogibacterium vescum	0
Monoglobus pectinilyticus	0
Moraxella atlantae	0
Moraxella catarrhalis	0.224963913044033
Moraxella caviae	0.0379992697898532
Moraxella lacunata	0.0426252276453397
Moraxella nonliquefaciens	0
Moraxella osloensis	0.0391838079275422
Morganella morganii	0.0290193218629349
Moryella indoligenes	0
Murdochiella asaccharolytica	0
Muribaculum intestinale	0
Murimonas intestini	0.0611487002315642
Mycobacterium abscessus	0.16416466179016
Mycobacterium avium	0
Mycobacterium florentinum	0.032108392974226
Mycobacterium fortuitum	0.146538876038503
Mycobacterium iranicum	0.0944866852278667
Mycobacterium mucogenicum	0.0505222332256858
Mycoplasma hominis	0
Mycoplasma pneumoniae	0
Negativicoccus succinicivorans	0.300301604268397
Neisseria bacilliformis	0
Neisseria cinerea	0
Neisseria elongata	0
Neisseria flava	0
Neisseria flavescens/perflava	0
Neisseria gonorrhoeae	0.0777826877928701
Neisseria macacae	0.165885648958301
Neisseria meningitidis	0
Neisseria mucosa	0.384696953723345
Neisseria sicca	0
Neisseria subflava	0
Nevskia ramosa	0
Nitriliruptor alkaliphilus	0
Oceanobacillus caeni	0
Oceanobacillus massiliensis	0.046302999654821
Ochrobactrum anthropi	0.0426032897332995
Ochrobactrum intermedium	0.0591730838124394
Ochrobactrum pituitosum	0
Odoribacter laneus	0
Odoribacter splanchnicus	0
Oligella urethralis	0.0745318778852566
Olsenella profusa	0
Olsenella scatoligenes	0
Olsenella uli	0
Olsenella umbonata	0
Orenia metallireducens	0
Oribacterium parvum	0
Oribacterium sinus	0.68606780142422
Ornithobacterium rhinotracheale	0
Oscillibacter ruminantium	0
Oscillibacter sp	0.05228753039591
Oscillibacter valericigenes	0
Oxalobacter formigenes	0
Paenibacillus alvei	0.0437287100361251
Paenibacillus antibioticophila	0.0763830694573246
Paenibacillus barcinonensis	0.0362442639349481
Paenibacillus barengoltzii	0
Paenibacillus daejeonensis	0
Paenibacillus durus	0
Paenibacillus glucanolyticus	0
Paenibacillus graminis	0
Paenibacillus illinoisensis	0.0345547262908536
Paenibacillus kribbensis	0
Paenibacillus lactis	0.0549310362522133
Paenibacillus lautus	0
Paenibacillus provencensis	0
Paenibacillus pueri	0.0319426788870051
Paenibacillus rhizosphaerae	0
Paenibacillus riograndensis	0.195523764529164
Paenibacillus sabinae/forsythiae	0
Paenibacillus senegalensis	0.104968907313103
Paenibacillus thiaminolyticus	0.0350878520916226
Paenibacillus timonensis	0
Pantoea agglomerans	1.20900912054804
Pantoea conspicua	0
Papillibacter cinnamivorans	0.0293250795214038
Parabacteroides distasonis	0.0872069148440303
Parabacteroides goldsteinii	1.30801177648672
Parabacteroides gordonii	0
Parabacteroides johnsonii	0
Parabacteroides merdae	0
Paracoccus carotinifaciens	0
Paracoccus marinus	0.046629694034628
Paracoccus sanguinis	0
Paracoccus yeei	0
Paraeggerthella hongkongensis	0.146716177370918
Paraprevotella clara	0
Paraprevotella xylaniphila	0
Parascardovia denticolens	0
Parasporobacterium paucivorans	0.154364466012517
Parasutterella excrementihominis	0
Parasutterella secunda	0.0531858115875212
Parvimonas micra	1.21900764598708
Pediococcus acidilactici	0
Pediococcus damnosus	0
Pediococcus pentosaceus	0.0622125621051785
Pedobacter daejeonensis	0
Pedomicrobium ferrugineum	0
Pelomonas saccharophila	0.241595262911217
Peptoclostridium difficile	0
Peptococcus niger	0
Peptococcus sp.	0
Peptoniphilus asaccharolyticus	0
Peptoniphilus coxii	0
Peptoniphilus duerdenii	0
Peptoniphilus grossensis	0
Peptoniphilus harei	0
Peptoniphilus indolicus	0
Peptoniphilus lacrimalis	0
Peptoniphilus senegalensis	0.0435289574389599
Peptoniphilus timonensis	0
Peptostreptococcus anaerobius	0
Peptostreptococcus russellii	0
Peptostreptococcus stomatis	0.0692923212609809
Phascolarctobacterium faecium	0.144886276637454
Phascolarctobacterium succinatutens	0.122232928585965
Phenylobacterium haematophilum	0.0484516008525519
Phyllobacterium myrsinacearum	0
Planococcus rifietoensis	0
Planomicrobium chinense	0
Planomonospora sphaerica	0.115369201007518
Plesiomonas shigelloides	0
Porphyromonas asaccharolytica	0
Porphyromonas catoniae	0.0544370694100937
Porphyromonas endodontalis	0
Porphyromonas gingivalis	0.0366250303196059
Porphyromonas somerae	0.0933351677504895
Porphyromonas uenonis	0.0362904912270799
Prevotella albensis	0
Prevotella amnii	0.0463792559952975
Prevotella amniotica	0
Prevotella aurantiaca	0
Prevotella baroniae	0
Prevotella bergensis	0
Prevotella bivia	0
Prevotella brevis	0
Prevotella bryantii	0
Prevotella buccae	0
Prevotella buccalis	0
Prevotella conceptionensis	0.0424325446846184
Prevotella copri	0.0339701098390007
Prevotella corporis	0.0562361154238539
Prevotella dentalis	0
Prevotella dentasini	0.0293727188039722
Prevotella denticola	0.0291128156691515
Prevotella disiens	0
Prevotella enoeca	0
Prevotella falsenii	0
Prevotella fusca	0
Prevotella histicola	0.230933882364439
Prevotella intermedia	0
Prevotella loescheii	0.0399419510451242
Prevotella maculosa	0
Prevotella marshii	0
Prevotella melaninogenica	0
Prevotella micans	0
Prevotella multidaccharivorax	0
Prevotella multiformis	0
Prevotella multisaccharivorax	0
Prevotella nanceiensis	0
Prevotella nigrescens	0
Prevotella oralis	0
Prevotella oris	0.030410607541591
Prevotella oryzae	0
Prevotella oulorum	0
Prevotella pallens	0
Prevotella paludivivens	0.0832760449802181
Prevotella pleuritidis	0
Prevotella ruminicola	0.0870278182349724
Prevotella saccharolytica	0.0776087006649623
Prevotella salivae	0
Prevotella scopos/jejuni	0
Prevotella shahii	0
Prevotella stercorea	0.0482703290465219
Prevotella timonensis	0
Prevotella veroralis	0
Promicromonospora flava	0.173871588945956
Propionibacterium acidifaciens	0.803895056550257
Propionibacterium acidipropionici	0.311561327144532
Propionibacterium acnes	0
Propionibacterium australiense	0
Propionibacterium avidum	0
Propionibacterium cyclohexanicum	0.0723024149960455
Propionibacterium damnosum	0.0657088979588347
Propionibacterium freudenreichii	0
Propionibacterium granulosum	0
Propionibacterium jensenii	0.0378997422306036
Propionibacterium microaerophilum	0.107972973017408
Propionibacterium namnetense	0
Propionibacterium propionicum	0
Propionibacterium thoenii	0.161291605256542
Propionicimonas paludicola	0
Propionimicrobium lymphophilum	0.948683537131643
Propionivibrio dicarboxylicus	0
Prosthecobacter fluviatilis	0
Proteus mirabilis	0
Proteus penneri	0.199136097304811
Proteus vulgaris	0
Providencia alcalifaciens	0
Providencia rettgeri	0
Providencia rustigianii	0
Providencia stuartii	0.152774531043243
Pseudoclavibacter massiliense	0
Pseudoclavibacter sp._Timone	0
Pseudoflavonifractor capillosus	0.119297141253556
Pseudomonas aeruginosa	0
Pseudomonas alcaliphila	0
Pseudomonas fluorescens	0.122826343420588
Pseudomonas fragi	0
Pseudomonas fragi/thivervalensis/deceptionensis	0.0450788607632234
Pseudomonas monteilii	1.0845779376781
Pseudomonas nitroreducens	0
Pseudomonas oleovorans	0
Pseudomonas putida	0
Pseudomonas stutzeri	0.0616726052048248
Pseudopropionibacterium propionicum	0
Pseudoramibacter alactolyticus	0
Pseudothermotoga thermarum	0
Pseudoxanthomonas mexicana	0
Psychrobacter arenosus	0
Pyramidobacter piscolens	0.126618445957694
Ralstonia insidiosa	0.0873837382374825
Ralstonia mannitolilytica	0.0572833850077162
Ralstonia solanacearum	0
Raoultella ornithinolytica	0
Raoultella planticola	0.594709182842233
Rheinheimera perlucida	0
Rheinheimera texasensis	0
Rhizobium pusense	0.0459259446284981
Rhodanobacter ginsenosidimutans	0.51891559024669
Rhodobacter sphaeroides	0
Rhodococcus equi	0.0441998944361137
Rhodococcus erythropolis	0
Rhodococcus rhodochrous	0.0549480923375963
Riemerella anatipestifer	0
Riemerella columbina	0
Robinsoniella peoriensis	0.100622620059043
Romboutsia lituseburensis	0
Roseburia faecis	1.31437951425341
Roseburia hominis	0.0437792478434458
Roseburia intestinalis	0
Roseburia inulinivorans	0.0682172059123024
Roseburia sp	0.294187822308841
Roseomonas mucosa	0.0348083568825103
Rothia aeria	0
Rothia dentocariosa	0
Rothia mucilaginosa	0
Rubinisphaera brasiliensis	0.0396043538729949
Rudanella lutea	0.0990331207558867
Ruminococcus albus	0.0334211222469729
Ruminococcus bromii	0.149391438720906
Ruminococcus callidus	0
Ruminococcus champanellensis	0.0307154780113645
Ruminococcus faecis	0.143383918743422
Ruminococcus flavefaciens	0
Ruminococcus gauvreauii	0.0540395609506586
Ruminococcus gnavus	0.453559978758874
Ruminococcus lactaris	0
Ruminococcus sp	0.786133461108637
Ruminococcus sp. Marseille-P2780	0.0349408062966508
Ruminococcus sp. Marseille-P650	0
Ruminococcus torques	0.125041978256804
Ruthenibacterium lactatiformans	0.0436374748662925
Salmonella enterica	0.0599353908337099
Sarcina maxima	0.032345702879564
Sarcina ventriculi	0.359279271113662
Scardovia inopinata	0.0567494162592729
Scardovia wiggsiae	0.0747438918370128
Schlesneria paludicola	0
Schwartzia sp.	0
Schwartzia succinivorans	0
Selenomonas artemidis	0
Selenomonas infelix	0
Selenomonas noxia	0.034136813614301
Selenomonas ruminantium	0.0397601670611474
Selenomonas sputigena	0
Sellimonas intestinalis	0.201728590408301
Senegalemassilia anaerobia	0
Senegalimassilia anaerobia	0.0745987587640115
Serratia ficaria	0
Serratia fonticola	0.326445583267025
Serratia liquefaciens	0.0533344303333403
Serratia marcescens	0
Shigella dysenteriae	0
Shuttleworthia satelles	0.0622932904800726
Silanimonas lenta	0
Simonsiella muelleri	0.231176385360812
Skermanella aerolata	0.0506578825480507
Slackia equolifaciens	0
Slackia exigua	0.0801579187405225
Slackia faecicanis	0.0432359655649867
Slackia isoflavoniconvertens	0
Slackia piriformis	0.0603882175867572
Snodgrassella alvi	0
Soleaferrea massiliensis	0
Solobacterium moorei	0
Sphingobacterium faecium	0.029684459986919
Sphingobacterium multivorum	0.218322709549849
Sphingobacterium spiritivorum	0
Sphingobium hydrophobicum	0
Sphingobium yanoikuyae	0.178681686085565
Sphingomonas adhaesiva	0
Sphingomonas ginsenosidimutans	0
Sphingomonas hankookensis	0
Sphingomonas panni	0
Sphingomonas paucimobilis	0
Sphingomonas pseudosanguinis	1.28757705723372
Spirosoma linguale	0
Sporanaerobacter acetigenes	0
Sporolactobacillus nakayamae	0.0374063099581275
Sporosarcina koreensis	0.0359629104602422
Staphylococcus arlettae	0
Staphylococcus aureus	0.0745664363490547
Staphylococcus auricularis	0.0314999850248596
Staphylococcus capitis	0.117219597530047
Staphylococcus cohnii	0.0385231122210746
Staphylococcus condimenti	0
Staphylococcus epidermidis	0.0331633712591609
Staphylococcus epidermidis/muscae	0
Staphylococcus equorum/edaphicus/saprophyticus	0
Staphylococcus haemolyticus	0.0717656207763505
Staphylococcus hominis	0
Staphylococcus intermedius	0.150788541198704
Staphylococcus kloosii	0
Staphylococcus lentus	0.0690571654977113
Staphylococcus lugdunensis	0.184476152577567
Staphylococcus nepalensis	0
Staphylococcus pasteuri	0
Staphylococcus pettenkoferi	0
Staphylococcus saccharolyticus	0.0554947677337597
Staphylococcus saprophyticus	0.0301577684847479
Staphylococcus schleiferi	0
Staphylococcus sciuri	0
Staphylococcus simulans	0.0728062040488977
Staphylococcus succinus	0
Staphylococcus vitulinus	0
Staphylococcus warneri	0.0584322317854728
Staphylococcus xylosus	0
Stenotrophomonas daejeonensis	0
Stenotrophomonas maltophilia	0.127998941038125
Stenotrophomonas rhizophila	0.0655313371988024
Stomatobaculum longum	0
Stoquefichus massiliensis	0.0421569646476275
Streptobacillus moniliformis	0
Streptococcus agalactiae	0
Streptococcus alactolyticus	0
Streptococcus anginosus	0
Streptococcus australis	0
Streptococcus caballi	0
Streptococcus cameli	0
Streptococcus canis	0
Streptococcus caprae	0
Streptococcus castoreus	0
Streptococcus constellatus	0
Streptococcus criceti	0
Streptococcus cristatus	0.0349856993239253
Streptococcus dentasini	0
Streptococcus dentirousetti	0.0341194853720946
Streptococcus devriesei	0
Streptococcus didelphis	0.041346207214557
Streptococcus downei	0
Streptococcus dysgalactiae	0
Streptococcus equi	0
Streptococcus equinus	0.0353117063731701
Streptococcus equinus/lutetiensis/infantarius	0.0362770563550171
Streptococcus fryi	0.0719078603774443
Streptococcus gallolyticus	0
Streptococcus gordonii	0.0459880083992076
Streptococcus gordonii/mutans	0
Streptococcus henryi	0.0354054105644525
Streptococcus hongkongensis	0
Streptococcus hyovaginalis	0
Streptococcus ictaluri	0
Streptococcus infantarius	0.0367671883718075
Streptococcus infantis	0.857106770356586
Streptococcus iniae	0
Streptococcus intermedius/uberis	0.0342090008632177
Streptococcus lactarius	0
Streptococcus lutetiensis	0
Streptococcus macedonicus	0
Streptococcus marimammalium	0
Streptococcus massiliensis	0
Streptococcus merionis	0
Streptococcus minor	0
Streptococcus mitis	0
Streptococcus mitis/pneumoniae/pseudoneumoniae	0
Streptococcus moroccensis	0
Streptococcus mutans	0
Streptococcus oralis	0
Streptococcus oricebi	0
Streptococcus orisasini	0
Streptococcus ovis	0.0443799808447208
Streptococcus parasaguinis	0
Streptococcus parasanguinis	0.0492471674628691
Streptococcus parauberis	0
Streptococcus pasteurianus	0
Streptococcus peroris	0
Streptococcus pharyngis	0
Streptococcus pleomorphus	0
Streptococcus plurextorum	0.0540092308905811
Streptococcus pneumoniae	0
Streptococcus porci	0
Streptococcus porcinus	0
Streptococcus porcorum	0.0392650516569653
Streptococcus pyogenes	0
Streptococcus pyogensis	0
Streptococcus ratti/ursoris	0
Streptococcus rubneri	0
Streptococcus rupicaprae	0
Streptococcus salivarius	0
Streptococcus saliviloxodontae	0
Streptococcus sanguinis	0
Streptococcus sanguinis/vestibularis	0
Streptococcus sinensis	0
Streptococcus sobrinus	0
Streptococcus suis	0.046665145990019
Streptococcus tangierensis	0
Streptococcus thermophilus	0.0713664241661229
Streptococcus thoraltensis	0
Streptococcus uberis	0.0363695826139841
Streptococcus vestibularis	0
Streptococcus viridans	0.537507730890016
Streptomyces misionensis	0
Streptomyces thermoviolaceus	0
Streptomyces thermovulgaris	0
Subdoligranulum variabile	0.0854643541140211
Succinatimonas hippei	0
Succiniclasticum ruminis	0.0907669256164194
Succinivibrio dextrinosolvens	0.429684045806479
Sulfurimonas autotrophica	0
Sutterella parvirubra	0
Sutterella stercoricanis	0
Sutterella wadsworthensis	0.0624089374616507
Symbiobacterium thermophilum	0
Tannerella forsythia	0
Tatumella ptyseos	0.610456840274288
Tetragenococcus solitarius	0
Tetrasphaera australiensis	0
Thiomicrospira cyclica	0.0518455583023265
Timonella senegalensis	0
Tissierella praeacuta	0
Trabulsiella guamensis	0.603966141119677
Treponema berlinense	0
Treponema denticola	0
Treponema lecithinolyticum	0
Treponema maltophilum	0
Treponema medium	0
Treponema porcinum	0
Treponema socranskii	0.0286180111573629
Treponema succinifaciens	0
Treponema vincentii	0
Tropheryma whipplei	0
Trueperella bernardiae	0.0365412738962959
Trueperella pyogenes	0
Tumebacillus permanentifrigoris	0
Turicella otitidis	0.0794337694307337
Turicibacter sanguinis	0
Turicimonas muris	0
Tyzzerella nexilis	0.144571639465793
Ureaplasma parvum	0
Ureaplasma urealyticum	0
Ureibacillus suwonensis	0.0430073065764838
Ureibacillus thermosphaericus	0
Vagococcus penaei	0
Vagococcus teuberi	0
Varibaculum cambriense	0.112558268421977
Variovorax boronicumulans	0.0374512802699323
Veillonella atypica	0.188936352626693
Veillonella dispar	0.105450842021073
Veillonella parvula	0.127372740217511
Veillonella ratti	0
Veillonella rogosae	0.0535092887593918
Veillonella tobetsuensis	0.111287443076144
Vibrio cholerae	0.078571557931918
Vibrio cincinnatiensis	0
Vibrio fluvialis	0
Vibrio furnissii	0
Vibrio mimicus	0
Vibrio parahaemolyticus	0
Victivallis vadensis	0.0615851515900131
Virgibacillus proomii	0
Weeksella virosa	0
Weissella cibaria	0
Weissella confusa	0.530891848623432
Weissella paramesenteroides	0
Yersinia aleksiciae	0
Yersinia bercovieri	0.0458141967904934
Yersinia enterocolitica	0
Yersinia frederiksenii	0.0485088669575479
Yersinia kristensenii	0
Yersinia pseudotuberculosis	0
Yersinia rohdei	0
Yokenella regensburgei	2.35622962283161
Yonghaparkia alkaliphila	0
Kingdom Information: (%)
Archaea	0.149259281650797
Bacteria	99.8507407183492
Phylum Information: (%)
Actinobacteria	13.411829167239
Bacteroidetes	9.03733752100369
Deinococcus-Thermus	0
Dictyoglomi	0.0340677372382237
Elusimicrobia	0.225478818745678
Epsilonbacteraeota	1.94763242594845
Euryarchaeota	0.149259281650797
Firmicutes	39.3087640278507
Fusobacteria	1.59413321329678
Gemmatimonadetes	0
Halanaerobiaeota	0
Lentisphaerae	0.0615851515900131
Other	2.56356993365591
Planctomycetes	0.0396043538729949
Proteobacteria	31.0020202185162
Spirochaetes	0.115896300308038
Synergistetes	0.365521195262585
Tenericutes	0.0609222008092007
Thermotogae	0
Verrucomicrobia	0.082378453011736
Class Information: (%)
Actinobacteria	9.84029113925075
Actinobacteridae	1.96120174133726
Alphaproteobacteria	3.73942459721409
Bacilli	10.1560389227697
Bacteroides	0.408594198603093
Bacteroidetes	0
Bacteroidia	8.62874332240059
Betaproteobacteria	0
Brachyspirae	0.0872782891506753
Campylobacteria	1.94763242594845
Chlorobia	0
Clostridia	24.6175820173214
Coriobacteriia	1.610336286651
Deinococci	0
Deltaproteobacteria	0.0300160202657623
Dictyoglomia	0.0340677372382237
Elusimicrobia	0.225478818745678
Epsilonproteobacteria	0.0417884882675821
Erysipelotrichia	2.70690388602366
Flavobacteria	0
Fusobacteria	0.0501696674645275
Fusobacteriia	1.54396354583225
Gammaproteobacteria	27.1907911127687
Gemmatimonadetes	0
Halanaerobiia	0
Halobacteria	0.0548074426850567
Lentisphaeria	0.0615851515900131
Methanobacteria	0.0944518389657404
Mollicutes	0.0609222008092007
Negativicutes	1.82823920173585
Nitriliruptoria	0
Other	2.56356993365591
Planctomycetacia	0.0396043538729949
Spirochaetes	0.0286180111573629
Spirochaetia	0
Synergistia	0.365521195262585
Thermotogae	0
Verrucomicrobiae	0.082378453011736
Order Information: (%)
Acetobacterales	0.0348083568825103
Actinomycetales	1.90137357217016
Aeromonadales	0.736103368539795
Alteromonadales	0.0297175269733089
Azospirillales	0.0506578825480507
Bacillales	4.54760359151132
Bacteroidales	5.67478807404735
Betaproteobacteriales	3.04525706206891
Bifidobacteriales	3.11302989827772
Brachyspirales	0.0872782891506753
Campylobacterales	1.98942091421603
Cardiobacteriales	0.117731925517009
Caulobacterales	0.552680835093874
Chitinophagales	2.70829337327643
Chlorobiales	0
Chromatiales	0
Clostridiale	0.327782832485131
Clostridiales	24.2897991848363
Coriobacteriales	1.610336286651
Corynebacteriales	1.83477335838102
Cytophagales	0.0990331207558867
Deinococcales	0
Desulfobacterales	0
Desulfovibrionales	0.0300160202657623
Dictyoglomales	0.0340677372382237
Elusimicrobiales	0.225478818745678
Enterobacteriales	11.0222547741199
Erysipelotrichales	2.70690388602366
Flavobacteriales	0.307215783387249
Fusobacterales	0.0501696674645275
Fusobacteriales	1.54396354583225
Fusobacteriales: Leptotrichiacea	0
Gemmatimonadales	0
Halanaerobiales	0
Halobacteriales	0.0548074426850567
Lactobacillales	5.6084353312584
Methanobacteriales	0.0944518389657404
Micrococcales	2.89987110733544
Micromonosporales	0.0377525715741279
Mycoplasmatales	0.0609222008092007
Neisseriales	0
Nitriliruptorales	0
Oceanospirillales	0.0591730838124394
Opitutales	0.0338441094282309
Other	2.56356993365591
Pasteurellales	1.48649886569959
Planctomycetales	0.0396043538729949
Propionibacteriales	1.89932317184203
Pseudomonadales	5.55960371334357
Rhizobiales	1.53981264994227
Rhodobacterales	0.0952061294280968
Salinisphaerales	0
Selenomonadales	1.82823920173585
Sphingobacteriales	0.248007169536768
Sphingomonadales	1.46625874331929
Spirochaetales	0.0286180111573629
Streptomycetales	0
Streptosporangiales	0.115369201007518
Synergistales	0.365521195262585
Thermotogales	0
Thiomicrospirales	0.0518455583023265
Verrucomicrobiales	0.0485343435835051
Vibrionales	3.94494518241599
Victivallales	0.0615851515900131
Xanthomonadales	1.13766005197593
Family Information: (%)
Acetobacteraceae	0.0348083568825103
Acidaminococcaceae	0.419413208091813
Actinomycetaceae	0.5377641042492
Aerococcaceae	0.858354036997425
Aeromonadaceae	0.179947168981358
Akkermansiaceae	0.0485343435835051
Alicyclobacillaceae	0
Alteromonadaceae	0
Aquaspirillaceae	0
Arcobacteraceae	0.150470669651966
Atopobiaceae	0.234042119270575
Azospirillaceae	0.0506578825480507
Bacillaceae	2.72096508853686
Bacteroidaceae	2.82145510992254
Barnesiellaceae	0
Beijerinckiaceae	0.600343629332893
Bifidobacteriaceae	3.11302989827772
Blautia	0
Bogoriellaceae	0
Brachyspiraceae	0.0872782891506753
Brevibacteriaceae	0.535916184091094
Burkholderiaceae	1.78205792297854
Caldicoprobacteraceae	0
Campylobacteraceae	1.23087278596839
Cardiobacteriaceae	0.117731925517009
Carnobacteriaceae	0.100766940191057
Caulobacteraceae	0.552680835093874
Cellulomonadaceae	0.0310579994061273
Chitinibacteraceae	0.187000030820649
Chitinophagaceae	2.70829337327643
Chlorobiaceae	0
Christensenellaceae	0.0824758129251513
Chromatiaceae	0
Clostridiaceae	2.70966156508866
Clostridiaceae 1	4.89301140677908
Clostridiaceae 2	0.172869040825869
Clostridiales	0.327782832485131
Coriobacteriaceae	0.124999227029384
Corynebacteriaceae	1.45110361592804
Corynebacterineae	0.383922754127712
Deinococcaceae	0
Dermabacteraceae	0.371493889301226
Dermacoccaceae	0.0458082487191487
Desulfobulbaceae	0
Desulfovibrionaceae	0.0300160202657623
Dictyoglomaceae	0.0340677372382237
Dietziaceae	0.143674285036652
Dysgonomonadaceae	0
Eggerthellaceae	1.25129494035104
Elusimicrobiaceae	0.225478818745678
Enterbacteriaceae	0.718408455392292
Enterobacteriaceae	10.3038463187276
Enterococcaceae	0.122219981509049
Erysipelotrichaceae	2.70690388602366
Eubacteriaceae	0
Family XI	1.4380345354025
Family XIII	0.1358354744061
Family XVIII	0
Flavobacteriaceae	0.221781268182322
Fusobacteriaceae	0.597046896723
Gemmatimonadaceae	0
Halobacteroidaceae	0
Haloferacaceae	0.0548074426850567
Halomonadaceae	0.0591730838124394
Helicobacteraceae	0.608077458595683
Hymenobacteraceae	0
Hyphomicrobiaceae	0
Intrasporangiaceae	0.154198768137782
Jonesiaceae	0
Lachnospiraceae	12.3975692412351
Lactobacillaceae	1.49517307607746
Leptotrichia	0
Leptotrichiaceae	0.997086316573778
Leuconostocaceae	0.699319739339912
Listeriaceae	0
Marinifilaceae	0
Methanobacteriaceae	0.0944518389657404
Microbacteriaceae	1.60473013346052
Micrococcaceae	0.260556710095909
Micrococcineae	0.0933252962286351
Micromonosporaceae	0.0377525715741279
Moraxellaceae	0.776196633410267
Muribaculaceae	0
Mycobacteriaceae	0.177117311427778
Mycoplasmataceae	0.0609222008092007
Neisseriaceae	0.935710398092627
Nitriliruptoraceae	0
Nocardiaceae	0.127406203195016
Nocardioidaceae	0.0744421631640847
Opitutaceae	0.0338441094282309
Other	2.56356993365591
Paenibacillaceae	1.03626544895681
Pasteurellaceae	1.48649886569959
Peptococcaceae	0
Peptostreptococcaceae	0.160205328072506
Planococcaceae	0.0359629104602422
Porphyromonadaceae	0.220687758707269
Prevotellaceae	1.23742651408679
Promicromonosporaceae	0.0335079888738582
Propionibacteriaceae	1.82488100867795
Propionibacterineae	0.68443454560792
Pseudomonadaceae	4.7834070799333
Psychromonadaceae	0.0297175269733089
Rhizobiaceae	0.854353683850738
Rhodanobacteraceae	0.51891559024669
Rhodobacteraceae	0.0952061294280968
Rhodocyclaceae	0.1404887101771
Rikenellaceae	0
Rubinisphaeraceae	0.0396043538729949
Ruminococcaceae	2.34097081704347
Schlesneriaceae	0
Solimonadaceae	0
Sphingobacteriaceae	0.248007169536768
Sphingomonadaceae	1.46625874331929
Spirochaetaceae	0.0286180111573629
Spirosomaceae	0.0990331207558867
Sporolactobacillaceae	0.0374063099581275
Staphylococcaceae	0.676169796657154
Streptococcacaeae	0
Streptococcaceae	2.33260155714349
Streptomycetaceae	0
Streptomycineae	0
Streptosporangiaceae	0.115369201007518
Succinivibrionaceae	0.556156199558437
Synergistaceae	0.365521195262585
Tannerellaceae	1.39521869133075
Thermomonosporaceae	0
Thermotogaceae	0
Thiomicrospiraceae	0.0518455583023265
Thiovulaceae	0
Veillonellaceae	1.40882599364403
Verrucomicrobiaceae	0
Vibrionaceae	3.94494518241599
Victivallaceae	0.0615851515900131
Weeksellaceae	0.0854345152049263
Xanthobacteraceae	0.0851153367586412
Xanthomonadaceae	0.618744461729238
Genus Information: (%)
Acetanaerobacterium	0.296393408079791
Acetivibrio	0
Acetobacter	0
Acetobacterium	0
Achromobacter	0.0426032897332995
Acidaminococcus	0.0615270772519749
Acidovorax	0
Acinetobacter	0.431424415003499
Actinobacillus	0.161618640137088
Actinobaculum	0
Actinomadura	0
Actinomyces	0.333642473928274
Adlercreutzia	0.0791661089339617
Aerococcus	0.0367754350726182
Aeromicrobium	0.043528732854932
Aeromonas	0.179947168981358
Afipia	0
Agathobacter	0
Aggregatibacter	0.0555155303740598
Agrobacterium	0.315579577158625
Agrococcus	0.176881237436438
Akkermansia	0.0485343435835051
Alcaligenes	0
Algoriella	0
Aliagarivorans	0.0297175269733089
Alistipes	0
Allisonella	0
Alloiococcus	0
Alloprevotella	0.40245361979307
Allorhizobium-Neorhizobium-Pararhizobium-Rhizobium	0.440199053425565
Alloscardovia	0
Alysiella	0.0312177711609505
Amaricoccus	0
Anaerobiospirillum	0.126472153751959
Anaerococcus	0.106871323216229
Anaerofilum	0.155926268687524
Anaerofustis	0
Anaeroglobus	0.0818019283935145
Anaerospora	0.100622620059043
Anaerosporobacter	0.225313323519365
Anaerostipes	0.12980888346305
Anaerovorax	0.0543877070373962
Ancylobacter	0.0519482298217574
Aneurinibacillus	0.0304826327184609
Anoxynatronum	0.120637878772235
Aquabacterium	0.0626876125479102
Arcanobacterium	0
Arcobacter	0.150470669651966
Arthrobacter	0.149693839661923
Asaccharobacter	0.128114086448795
Atopobium	0.234042119270575
Atopostipes	0.0337740873369715
Aureimonas	0
Bacillus	2.61793079373364
Bacteroides	2.82145510992254
Barnesiella	0
Bartonella	0.0526491086380508
Bavariicoccus	0.0427169328390528
Bergeyella	0.0301704374616332
Bifidobacterium	2.95353423438028
Blautia	0.666922245072904
Bordetella	0
Brachybacterium	0.250800777283578
Brachymonas	0.0295835363009726
Brachyspira	0.0872782891506753
Bradyrhizobium	0
Brevibacillus	0.392417807445993
Brevibacterium	0.535916184091094
Brevundimonas	0.307658061186459
Brochothrix	0
Buchnera	0.374978339997656
Bulleidia	0
Burkholderia-Caballeronia-Paraburkholderia	0.0504652324289443
Butyricicoccus	0.0426112861494037
Butyricimonas	0
Butyrivibrio	0.0910815502772093
Caldicoprobacter	0
Campylobacter	1.23087278596839
Capnocytophaga	0.190208393303429
Cardiobacterium	0.117731925517009
Castellaniella	0
Catabacter	0
Catenibacterium	1.41307242442236
Catonella	0.0338620139921932
Caulobacter	0.196571173054864
Cellulomonas	0.0310579994061273
Cellulosilyticum	0.0851029873150857
Cellulosimicrobium	0.0335079888738582
Centipeda	0
Cephaloticoccus	0.0338441094282309
Cetobacterium	0
Chitinibacter	0.187000030820649
Chlorobium	0
Christensenella	0.0824758129251513
Chryseobacterium	0
Citrobacter	0
Cloacibacillus	0.23890274930489
Clostridium	2.70966156508866
Clostridium sensu stricto	0.0522311620536348
Clostridium sensu stricto 1	2.36077425548876
Clostridium sensu stricto 10	0
Clostridium sensu stricto 11	0.0754389610267737
Clostridium sensu stricto 12	0.063902395135541
Clostridium sensu stricto 13	0.191793495488456
Clostridium sensu stricto 14	0
Clostridium sensu stricto 15	0.0560512046340896
Clostridium sensu stricto 16	0
Clostridium sensu stricto 17	0
Clostridium sensu stricto 18	0.0987273406424399
Clostridium sensu stricto 19	0.137839113392856
Clostridium sensu stricto 2	0
Clostridium sensu stricto 3	0
Clostridium sensu stricto 4	0
Clostridium sensu stricto 5	0
Clostridium sensu stricto 7	0.0819523270876771
Clostridium sensu stricto 8	1.43490733988926
Cnuella	2.70829337327643
Collinsella	0.0669510335588159
Comamonas	0
Coprobacillus	0
Coprobacter	0
Coprococcus 1	0
Coprococcus 2	0.0481927175116671
Coprococcus 3	0.0624643876667271
Coriobacterium	0.0580481934705682
Corynebacterium	0.149277990417748
Corynebacterium 1	1.18974954926703
Cronobacter	0
Cryobacterium	0.032792944925149
Cryptobacterium	0
Cupriavidus	0
Curvibacter	0
Cutibacterium	0
Dechlorobacter	0.0333879055773286
Deinococcus	0
Delftia	0.0326275507332649
Dermabacter	0.120693112017647
Dermacoccus	0.0458082487191487
Desulfobulbus	0
Desulfovibrio	0.0300160202657623
Dialister	0
Dictyoglomus	0.0340677372382237
Dielma	0
Dietzia	0.143674285036652
Dolosicoccus	0
Dolosigranulum	0
Dorea	0.0290599803877567
Dyadobacter	0
Dysgonomonas	0
Eggerthella	0.676022908738969
Eggerthia	0
Eikenella	0.0449509510963492
Eisenbergiella	0
Elusimicrobium	0.225478818745678
Empedobacter	0.0552640777432931
Enorma	0
Enterobacter	0
Enterococcus	0.0465215623548314
Enterorhabdus	0.0374935569661323
Enterovibrio	0
Eremococcus	0
Erwinia	0
Erysipelatoclostridium	0.100804467361808
Escherichia	0.718408455392292
Escherichia-Shigella	2.73930792560697
Ethanoligenens	0
Eubacterium	0.327782832485131
Ezakiella	0
Facklamia	0.821578601924807
Faecalitalea	0.155622354483106
Fastidiosipila	0
Fictibacillus	0
Filifactor	0
Finegoldia	0
Flavobacterium	0.031572874878893
Flavonifractor	0.0651254421755525
Franconibacter	0
Fretibacterium	0
Fusicatenibacter	0.207659902017297
Fusobacterium	0.597046896723
Gallibacterium	0
Garciella	0
Gardnerella	0.0280023558011553
Gemella	0.0408340369421181
Gemmatirosa	0
Geobacillus	0
Geomicrobium	0
Georgenia	0
Gluconobacter	0
Gordonia	0.0439040858902434
Gordonibacter	0
Granulicatella	0.0669928528540853
Grimontia	0.205490325255037
Haematobacter	0.0485764353934688
Haemophilus	1.26936469518844
Hafnia-Obesumbacterium	0
Halodesulfovibrio	0
Halomonas	0.0591730838124394
Halopiger	0.0548074426850567
Harryflintia	0
Helicobacter	0.608077458595683
Hespellia	0
Hodemania	0
Holdemanella	0
Holdemania	0
Howardella	0.0531375862904055
Hungatella	0
Hydrobacter	0
Hydrogenibacillus	0.0600269882267387
Hydrogenoanaerobacterium	0.205004034845614
Hymenobacter	0
Intestinibacter	0.0542368416140623
Intestinimonas	0.0850276496877463
Isoptericola	0
Janibacter	0.154198768137782
Johnsonella	0.0924976635132181
Jonesia	0
Kandleria	1.03740463975639
Kerstersia	0
Kingella	0
Klebsiella	0
Kluyvera	0
Kocuria	0.149240074325025
Kosakonia	0
Kurthia	0
Kytococcus	0
Lachnoanaerobaculum	0.0580802687805222
Lachnobacterium	0.0910291431333882
Lachnoclostridium	2.76092678893713
Lachnoclostridium 10	0
Lachnoclostridium 12	0.0650296685589964
Lachnoclostridium 5	0.784646780000768
Lachnospira	1.13127974365415
Lachnospiraceae NC2004 group	0.0935308934518991
Lachnospiraceae NK4A136 group	0.043522160764604
Lactobacillus	1.49517307607746
Lactococcus	0.131934617271261
Lautropia	0.139672463169717
Lawsonella	0.0326423068125246
Leifsonia	0
Leminorella	0
Leptothrix	0.222683784211608
Leptotrichia	0.997086316573778
Leuconostoc	0.16842789071648
Limnobacter	0.0502538882009985
Lysinibacillus	0
[truncated: 214 more rows]
