# Supplementary material for: Pediatric Acute Lymphoblastic Leukemia Patients Exhibit Distinctive Alterations in the Gut Microbiota
Source: Front Cell Infect Microbiol. 2020 Oct 16;10:558799. doi: 10.3389/fcimb.2020.558799 (PMC7596659; doi:10.3389/fcimb.2020.558799)
Supplement: Supplementary file 1 [file Data_Sheet_1.ZIP › rawdata/Case/18T120003_output.xls.result.txt]

Species Information: (%)
Abiotrophia defectiva	0
Abiotrophia para-adiacens	0
Acetanaerobacterium elongatum	0.389471023618874
Acetobacterium tundrae	0
Achromobacter denitrificans	0.103791411919707
Achromobacter xylosoxidans	0
Acidaminococcus fermentans	0.0295982667612031
Acidaminococcus intestini	0.035796895954625
Acidovorax facilis	0.0377432969409256
Acidovorax sp	0.0369913379644726
Acidovorax temperans	0
Acinetobacter baumannii	0
Acinetobacter calcoaceticus	0.0974509620573468
Acinetobacter haemolyticus/baumannii	0.135835596543208
Acinetobacter johnsonii	0.042809856435199
Acinetobacter junii	0
Acinetobacter lwoffii	0
Acinetobacter pittii	0
Acinetobacter radioresistens	0
Acinetobacter septicus	0
Actinobacillus capsulatus	0.176585691559054
Actinobacillus pleuropneumoniae	0
Actinobaculum massiliense	0
Actinobaculum schaalii	0.0351485940009982
Actinomadura vinacea	0
Actinomyces canis	0.0332638720928141
Actinomyces cardiffensis	0.0394597648254204
Actinomyces georgiae	0.045050284256204
Actinomyces graevenitzii	0
Actinomyces johnsonii	0.0328826110323375
Actinomyces massiliensis	0
Actinomyces meyeri	0
Actinomyces naeslundii	0
Actinomyces neuii	0.0534856650518882
Actinomyces odontolyticus	0
Actinomyces oris	0
Actinomyces radingae	0.0345162394690244
Actinomyces sp._ph3	0.156407637312552
Actinomyces turicensis	0
Actinomyces urogenitalis	0.0440470325513369
Actinomyces viscosus	0.0306868059716227
Adlercreutzia equolifaciens	0.0304597458899616
Aeribacillus pallidus	0.528195469314275
Aerococcus christensenii	0.0318584526995397
Aerococcus viridans	0
Aeromicrobium massiliense	0
Aeromonas allosaccharophila/veronii	0.04524589912076
Aeromonas bestiarum	0
Aeromonas hydrophila	0.0453791281986074
Aeromonas jandaei	0.0319935177166916
Aeromonas media/tecta	0
Aeromonas veronii	0
Afipia birgiae	0.038419166309845
Agathobaculum butyriciproducens	0.0399123514419318
Aggregatibacter actinomycetemcomitans	0.08769809509825
Aggregatibacter aphrophilus	0.432028294747289
Aggregatibacter segnis	0.029394010656462
Agrobacterium tumefaciens	0.260038432895543
Agrococcus jejuensis	0
Agrococcus terreus	0.146594412948921
Akkermansia glycaniphila	0
Akkermansia muciniphila	0
Alcaligenes faecalis	0.076958275861912
Algoriella xinjiangensis	0
Aliagarivorans marinus	0.0528436970763072
Alistipes finegoldii	0
Alistipes indistinctus	0
Alistipes inops	0
Alistipes obesi	0
Alistipes onderdonkii	0
Alistipes putredinis	0.0412892140188507
Alistipes senegalensis	0.0667295720693993
Alistipes shahii	0
Alistipes timonensis	0.0320998748135685
Allisonella histaminiformans	0
Alloiococcus otitis	0
Alloprevotella rava	0.0280366894926288
Alloprevotella tannerae	0.239695883733883
Alloscardovia omnicolens	0
Alysiella filiformis	0
Amaricoccus kaplicensis	0
Anaerobiospirillum succiniciproducens	0
Anaerobiospirillum thomasii	0.0391709085535084
Anaerococcus hydrogenalis	0.0460690757080099
Anaerococcus lactolyticus	0.0376814321812359
Anaerococcus obesiensis	0.0365445717744454
Anaerococcus octavius	0
Anaerococcus prevotii	0.071317235582819
Anaerococcus senegalensis	0.0376221213216275
Anaerococcus tetradius	0.0435633013700337
Anaerococcus vaginalis	0
Anaerofilum agile	0.0782220077519105
Anaerofilum pentosovorans	0
Anaerofustis stercorihominis	0
Anaeroglobus geminatus	0
Anaerorhabdus furcosa	0
Anaerosporobacter mobilis	0.156145967352169
Anaerostipes butyraticus	0.0542578567549174
Anaerostipes caccae	0.0535107643346689
Anaerostipes hadrus	0.0835954665965598
Anaerotruncus colihominis	0.553908407840013
Anaerotruncus sp	0
Anaerovorax odorimutans	0
Ancylobacter polymorphus	0.0617475782516328
Aneurinibacillus aneurinilyticus	0.0290980737039049
Aneurinibacillus migulanus	0.0778122746131627
Anoxynatronum sibiricum	0.200593046452316
Aquabacterium commune	0.0421005235453875
Arcanobacterium haemolyticum	0.0297484471521804
Arcanobacterium pyogenes	0.0396419338877325
Arcobacter butzleri	0.434993797873278
Arcobacter cryaerophilus	0.0374607837507301
Arthrobacter albus	0.0292696366337491
Arthrobacter castelli	0.0582608997905714
Arthrobacter oxydans	0.0444137880300408
Arthrobacter polychromogenes	0.0332652202789351
Asaccharobacter celatus	0.0733537227957754
Atlantibacter hermannii	0
Atopobium minutum	0
Atopobium parvulum	0.0499816458180531
Atopobium rimae	0.130221620781903
Atopobium vaginae	0
Atopostipes suicloacalis	0.0460102940742914
Aurantimonas altamirensis	0
Aureimonas altamirensis	0.0365930965053424
Averyella dalhousiensis	0
Azonexus hydrophilus	0
Azospirillum lipoferum	0.0393838542525139
Bacillus altitudinis	0.214741167596655
Bacillus amyloliquefaciens	0.0352537704250922
Bacillus anthracis	0
Bacillus atrophaeus	0
Bacillus badius	0
Bacillus beijingensis	0.119696074727197
Bacillus benzoevorans	0
Bacillus cereus	0
Bacillus circulans	0
Bacillus clausii	0
Bacillus coagulans	0
Bacillus cytotoxicus	0.0425658995431537
Bacillus endophyticus	0.0628042626895582
Bacillus firmus	0
Bacillus flexus	0
Bacillus fordii	0.0551142171005049
Bacillus halodurans	0
Bacillus idriensis	0.0317143227717833
Bacillus infantis	0
Bacillus licheniformis	0.0847528068125528
Bacillus marisflavi	0.0294968067944334
Bacillus massilioanorexius	0
Bacillus massiliosenegalensis	0.0664074932108104
Bacillus megaterium	0
Bacillus methanolicus	0
Bacillus mojavensis	0.117852432148146
Bacillus mycoides	0
Bacillus nealsonii	0.0323703973327471
Bacillus niacini	0
Bacillus polyfermenticus	0.122193736996727
Bacillus pseudofirmus	0
Bacillus pseudomycoides	0.0580474154521536
Bacillus pumilus	0.0560777359745961
Bacillus senegalensis	0.068839450712541
Bacillus simplex	0
Bacillus siralis	0
Bacillus sonorensis	0.0321438691951462
Bacillus subtilis	0.0398316301808094
Bacillus thermoamylovorans	0.141730186303844
Bacillus thuringiensis	0.114330573148371
Bacillus timonensis	0.0387091090284879
Bacillus toyonensis/wiedmanii/thuringiensis	0
Bacillus vallismortis	0.034615243735932
Bacteroides acidifaciens	0.0657604588577455
Bacteroides caccae	0.0702468974408493
Bacteroides cellulosiluticus	0.0582254699579254
Bacteroides cellulosilyticus	0.106124355859026
Bacteroides clarus	1.63167357217456
Bacteroides coagulans	0
Bacteroides coprocola	0.494057856632666
Bacteroides coprophilus	0.113804965590401
Bacteroides dorei	0
Bacteroides eggerthii	0.0401556528655127
Bacteroides faecis	0
Bacteroides finegoldii	0
Bacteroides fluxus	0
Bacteroides fragilis	0.125519968417499
Bacteroides galacturonicus	0.0500290376698365
Bacteroides gallinarum	0
Bacteroides gallinceum	0
Bacteroides graminisolvens	0
Bacteroides helcogenes	0.0735092586534248
Bacteroides intestinalis	0
Bacteroides massiliensis	0.158651047316525
Bacteroides massilinensis	0.0518782693520856
Bacteroides nordii	0
Bacteroides oleiciplenus	0
Bacteroides ovatus	0
Bacteroides paurosaccharolyticus	0
Bacteroides pectinophilus	0.102808381939134
Bacteroides plebeius	0.0676022257528187
Bacteroides propinonicifaciens	0
Bacteroides pyogenes	0
Bacteroides salanitronis	0
Bacteroides salyersiae	0.039843357755838
Bacteroides sartorii	0
Bacteroides stercorirosoris	0
Bacteroides stercoris	0.0281435988598382
Bacteroides thetaiotaomicron	0
Bacteroides timonensis	0
Bacteroides uniformis	0
Bacteroides ureolyticus	0.227193527505099
Bacteroides vulgatus	0.793520041554949
Bacteroides xylanisolvens	0
Bacteroides xylanolyticus	0
Barnesiella intestinihominis	0
Barnesiella viscericola	0
Bartonella birtlesii	0
Bavariicoccus seileri	0.0383603699079753
Bergeyella zoohelcum	0.0335838831729739
Bifidobacterium actinocoloniiforme	0.0510279477092117
Bifidobacterium adolescentis	0
Bifidobacterium adolescentis/ruminantium	0.0392632123498981
Bifidobacterium angulatum	0
Bifidobacterium animalis	0
Bifidobacterium asteroides	0
Bifidobacterium avesanii	0.0440029147149931
Bifidobacterium bifidum	0
Bifidobacterium bohemicum	0
Bifidobacterium bombi	0.0370461263767459
Bifidobacterium boum	0.078373713793591
Bifidobacterium breve	0
Bifidobacterium callitrichos	0.0310959515141114
Bifidobacterium catenulatum	0.130768874841151
Bifidobacterium catenulatum/pseudoctenulatum	0.150728117689802
Bifidobacterium choerinum	0.184331083094819
Bifidobacterium commune	0
Bifidobacterium coryneforme	0
Bifidobacterium crudilactis/psychraerophilum	0
Bifidobacterium cuniculi	0.0811149006176277
Bifidobacterium dentium	0.183010273172616
Bifidobacterium eulemuris/lemurum	0
Bifidobacterium faecale	0
Bifidobacterium gallicum	0.052289514831725
Bifidobacterium gallinarum	0
Bifidobacterium hapali	0.0460525087812257
Bifidobacterium indicum	0
Bifidobacterium kashiwanohense	0.0923803638045396
Bifidobacterium longum	0.0808261305583099
Bifidobacterium longum	0.0469350675763547
Bifidobacterium merycicum	0
Bifidobacterium mongoliense	0
Bifidobacterium moukalabense	0.51649299673354
Bifidobacterium pseudocatenulatum	0.0729616786372321
Bifidobacterium pseudocatenulatum	0.034275132280346
Bifidobacterium pseudolongum	0.377827236842099
Bifidobacterium pullorum	0
Bifidobacterium pullorum/hapali	0.0641456872708824
Bifidobacterium ramosum	0.0368069356529976
Bifidobacterium reuteri	0.0849270875064641
Bifidobacterium ruminantium	0
Bifidobacterium saeculare	0
Bifidobacterium saguini	0
Bifidobacterium scardovii	0.0415211959442976
Bifidobacterium stercoris	0
Bifidobacterium thermacidophilum	0.0342371344958257
Bifidobacterium thermophilum	0.057981817066567
Bifidobacterium tissieri	0.0733210210890795
Bifidobacterium tsurumiense	0.0828708512544626
Bifissio spartinae	1.39031394450485
Bilophila wadsworthia	0
Blastococcus massiliensis	0.131156921901397
Blastomonas natatoria	0.0504026415271842
Blautia caecimuris	0.0289353446504476
Blautia coccoides	0.0348513824354197
Blautia faecis	0.0657193219783857
Blautia glucerasea	0
Blautia hansenii	0
Blautia hydrogenotrophica	0.359459154665175
Blautia luti	0.421873346676526
Blautia marasmi	0
Blautia obeum	0.188389051066833
Blautia producta	0.0494276901371579
Blautia schinkii	0.625813716007999
Blautia sp._GD8	0
Blautia stercoris	0.041819368330617
Blautia wexlerae	0
Bordetella hinzii	0
Brachybacterium muris	0
Brachybacterium paraconglomeratum	0.0584793367414922
Brachymonas chironomi	0
Brachyspira aalborgi	0.073883926107585
Brachyspira pilosicoli	0
Bradyrhizobium denitrificans	0.0394022627995763
Bradyrhizobium elkanii	0
Bradyrhizobium japonicum	0
Brevibacillus agri	0
Brevibacillus borstelensis	0.0345864911208281
Brevibacillus brevis	0.0461756172913157
Brevibacillus massiliensis	0
Brevibacterium casei	0.078750122278187
Brevibacterium epidermidis	0.0468278460385565
Brevibacterium halotolerans	0.0964425388131945
Brevibacterium iodinum	0
Brevibacterium linens	0.0772498693066121
Brevibacterium luteolum	0
Brevibacterium mcbrellneri	0.0354614639438938
Brevibacterium paucivorans	0.0373455211842005
Brevibacterium pityocampae	1.35155051406899
Brevibacterium ravenspurgense/massiliense	0.0419517475954991
Brevibacterium senegalense	0
Brevundimonas bacteroides	0.15448415705076
Brevundimonas diminuta	0.0368088868063474
Brevundimonas subvibrioides	0.0951458896795802
Brevundimonas terrae	0.831648448497756
Brevundimonas vesicularis	0.0306973699867765
Brochothrix thermosphacta	0
Buchnera aphidicola	0.207719574553133
Buchnera sp.	0
Bulleidia extructa	0
Burkholderia cepacia	0
Burkholderia glumae	0
Burkholderia plantarii	0
Butyricicoccus faecihominis	0.0420265592111328
Butyricicoccus pullicaecorum	0
Butyricimonas faecihominis	0
Butyricimonas paravirosa	0.0311148157951813
Butyricimonas synergistica	0
Butyricimonas virosa	0
Butyrivibrio crossotus	0.174896253353083
Butyrivibrio fibrisolvens	0.0521658187135374
C.viride 16S	0.091262847967699
Caldicoprobacter faecalis	0
Campylobacter coli	0.254966109861425
Campylobacter concisus	0
Campylobacter curvus	0
Campylobacter faecalis	0.193520033145631
Campylobacter fetus	0
Campylobacter gracilis	0
Campylobacter hominis	0
Campylobacter hyointestinalis	0
Campylobacter jejuni	0.278935250474676
Campylobacter lari	0.046003078820081
Campylobacter rectus	0
Campylobacter showae	0
Campylobacter upsaliensis	0
Campylobacter ureolyticus	0
Candidatus Blastococcus	0
Candidatus Dorea	0.30294361432747
Candidatus Soleaferrea	0
Candidatus Stoquefichus	0
Candidatus Streptomyces	0
Capnocytophaga gingivalis	0
Capnocytophaga granulosa	0
Capnocytophaga haemolytica	0.15843279546395
Capnocytophaga leadbetteri	0.0696511685717234
Capnocytophaga ochracea	0
Capnocytophaga sputigena	0
Cardiobacterium hominis	0.0519817289384794
Cardiobacterium valvarum	0
Carnobacterium maltaromaticum	0
Castellaniella defragrans	0
Catabacter hongkongensis	0.0292241291889634
Catenibacterium mitsuokai	1.61953150190066
Catonella morbi	0
Catonella sp.	0
Cedecea davisae	0
Cedecea lapagei	0
Cellulomonas composti	0.0387548917485743
Cellulomonas denverensis	0
Cellulomonas massiliensis	0
Cellulomonas parahominis	0.0327850817173801
Cellulosilyticum lentocellum	0.0720547411491584
Cellulosimicrobium cellulans	0.0390138399670726
Centipeda periodontii	0
Cephaloticoccus primus	0.033556849414304
Cetobacterium somerae	0
Chlamydia abortus	0.0668802170516341
Chlamydia trachomatis	0.153970663984208
Chlorobium phaeobacteroides	0
Christensenella minuta	0.0281595298100155
Chryseobacterium bovis	0
Chryseobacterium hominis	0
Citrobacter amalonaticus	0
Citrobacter braakii	0
Citrobacter farmeri	0
Citrobacter freundii	0.0530367598140777
Citrobacter gillenii	0
Citrobacter intermedius	0.0455060680932759
Citrobacter murliniae	0
Citrobacter pasteurii	0.0544057083696561
Citrobacter sedlakii	0
Citrobacter werkmanii	0
Citrobacter youngae	0.0409576012445488
Cloacibacillus evryensis	0.148497236416679
Cloacibacillus porcorum	0
Cloacibacterium normanense	0.60440055091614
Clostridioides difficile	0
Clostridium acetobutylicum	0
Clostridium acidisoli	0
Clostridium aciditolerans	0
Clostridium aerotolerans	0
Clostridium akagii	0.0315939581002737
Clostridium aldenense	0.118141869325182
Clostridium aldrichii	0
Clostridium algidicarnis	0
Clostridium amazonense	0
Clostridium aminovalericum	0.245846725161125
Clostridium amygdalinum	3.32214779221804
Clostridium amylolyticum	0.134694413164628
Clostridium arbusti	0.0324763207839269
Clostridium argentinense	0.0288938450776063
Clostridium asparagiforme	0.929122718149178
Clostridium aurantibutyricum	0
Clostridium autoethanogenum	0
Clostridium baratii/Eubacterium nitrigenese	0.160331969771171
Clostridium beijerinckii	0.0295098276738004
Clostridium bifermentans	0.0376684225625975
Clostridium bolteae/aminovalericum	0.158802145513169
Clostridium botulinum	0
Clostridium bowmanii	0
Clostridium butyricum	0
Clostridium cadaveris	0
Clostridium carboxidivorans	0
Clostridium cavendishii	0
Clostridium celatum	0.83828432831072
Clostridium celerecrescens	0
Clostridium cellobioparum	0
Clostridium cellulolyticum	0
Clostridium chartatabidum	0.039938278336831
Clostridium chauvoei	0.0706847079613992
Clostridium chromiireducens	0.0416890416156031
Clostridium citroniae	0
Clostridium clariflavum	0
Clostridium clostridioforme	0
Clostridium cochlearium	0
Clostridium cocleatum	0
Clostridium colicanis	0
Clostridium colinum	0.0474883957533121
Clostridium collagenovorans	0
Clostridium cylindrosporum	0.0782400270518128
Clostridium dakarense	0
Clostridium difficile	0.0630034102748974
Clostridium diolis	0.189388712846037
Clostridium disporicum/celatum	0
Clostridium drakei	0
Clostridium estertheticum	0
Clostridium fallax	0
Clostridium felsineum	0.0329399123002029
Clostridium ganghwense	0
Clostridium ghonii	0.130530642141286
Clostridium glycolicum	0
Clostridium glycyrrhizinilyticum	0.356107058536297
Clostridium grantii	0
Clostridium haemolyticum	0
Clostridium hathewayi	0.0383556408499778
Clostridium herbivorans	0
Clostridium hiranonis	0
Clostridium homopropionicum	0
Clostridium huakuii	0
Clostridium hungatei	0
Clostridium hylemonae	0.418406943172939
Clostridium indolis/methoxybenzovorans	1.25148984516211
Clostridium innocuum	0.0415541567741354
Clostridium irregulare	0
Clostridium isatidis	0
Clostridium jeddahense	0.0334254836748036
Clostridium kogasensis	0
Clostridium lactatifermentans	0
Clostridium lavalense/bolteae	0.148833520335939
Clostridium leptum	0.0691835100988993
Clostridium limosum	0
Clostridium lituseburense	0
Clostridium lundense	0
Clostridium malenominatum	0.0693649154259454
Clostridium massiliodielmoense	0
Clostridium methoxybenzovorans	0.731280887046262
Clostridium methylpentosum	0.0728478009527233
Clostridium neonatale	0
Clostridium nexile	0.278433187528765
Clostridium novyi	0.0765354524785009
Clostridium oceanicum	0.0507110665091872
Clostridium oroticum	0.0333527692420867
Clostridium paraputrificum	0
Clostridium pascui	0.0663406507860348
Clostridium pasteurianum	0
Clostridium perfringens	0
Clostridium polysaccharolyticum	0.0863205140142647
Clostridium populeti	0
Clostridium psychrophilum	0
Clostridium punense	0
Clostridium putrefaciens	0.846094510646225
Clostridium ramosum	0.04995419884335
Clostridium rectum	0
Clostridium saccharobutylicum	0
Clostridium saccharogumia	0.0284829265398177
Clostridium saccharolyticum	0.14807609907447
Clostridium saccharoperbutylacetonicum	0.0381046550846532
Clostridium sardiniense	0
Clostridium sartagoforme	0.0588263677462163
Clostridium scatologenes	0
Clostridium schirmacherense	0.0357734679764986
Clostridium scindens	0.194118247310633
Clostridium senegalense	0
Clostridium septicum	0
Clostridium sordellii	0
Clostridium sp._16S_	0
Clostridium sphenoides	0.0661293447720124
Clostridium spiroforme	0
Clostridium sporogenes	0.0554334529648618
Clostridium sporosphaeroides	0
Clostridium sticklandii	0.04131452465495
Clostridium straminisolvens	0.0537490784955908
Clostridium subterminale	0.0578099486612323
Clostridium sufflavum	0
Clostridium sulfidigenes	0
Clostridium swellfunianum	0
Clostridium symbiosum	0.989924107784479
Clostridium tagluense	0.0288592125328688
Clostridium tepidiprofundi	0
Clostridium termitidis	0
Clostridium tertium	0
Clostridium tetani	0.0409055457439452
Clostridium tetanomorphum	0
Clostridium thermoalcaliphilum	0
Clostridium thermopalmarium	0
Clostridium thiosulfatireducens	0
Clostridium tunisiense	0
Clostridium tyrobutyricum	0
Clostridium ventriculi	0
Clostridium vincentii	0
Clostridium viride	0
Clostridium vulturis	0
Clostridium xylanolyticum	0
Clostridium xylanovorans	0.0594159329418904
Collinsella aerofaciens	0
Collinsella intestinalis	0
Collinsella massiliensis	0
Collinsella stercoris	0.0351036451219073
Collinsella tanakaei	0
Comamonas aquatica	0
Comamonas kerstersii	0
Comamonas terrigena	0
Comamonas testosteroni	0
Coprobacillus cateniformis	0
Coprobacter fastidiosus	0
Coprobacter secundus	0
Coprococcus catus	0
Coprococcus comes	0.123890792225405
Coprococcus eutactus	0
Coriobacterium glomerans	0.0410222344223157
Corynebacterium accolens	0.0303099013644102
Corynebacterium afermentans	0.0384209338703382
Corynebacterium ammoniagenes	0
Corynebacterium amycolatum	0.0368903249676686
Corynebacterium appendicis	0.037987571296855
Corynebacterium argentoratense	0
Corynebacterium aurimucosum	0.0390031948023909
Corynebacterium casei	0
Corynebacterium coyleae	0
Corynebacterium durum	0
Corynebacterium frankenforstense	0
Corynebacterium freneyi	0.403363600824012
Corynebacterium genitalium	0
Corynebacterium glaucum	0
Corynebacterium glucuronolyticum	0.0307205994140774
Corynebacterium jeikeium	0.0376460832500679
Corynebacterium kroppenstedtii	0.0783992997839651
Corynebacterium matruchotii	0
Corynebacterium minutissimum	0.0867448142488555
Corynebacterium mucifaciens	0
Corynebacterium propinquum	0
Corynebacterium pseudodiphthericum	0
Corynebacterium resistens	0
Corynebacterium simulans	0
Corynebacterium singulare	0.0509232530613716
Corynebacterium sp._1152	0
Corynebacterium striatum	0
Corynebacterium sundsvallense	0.0316699920134574
Corynebacterium tuberculostearicum	0
Corynebacterium tuscaniense	0.321106936492001
Corynebacterium ulcerans	0.0775674222138245
Corynebacterium ureicelerivorans	0
Corynebacterium variabile	0.0478757076659821
Corynebacterium xerosis	0.159831429106315
Cronobacter sakazakii	0
Cryptobacterium curtum	0
Cupriavidus metallidurans	0
Curtobacterium flaccumfaciens	0
Deinococcus aquaticus	0
Deinococcus indicus	0.0298773218411155
Deinococcus proteolyticus	0
Delftia acidovorans	0
Dermabacter hominis	0.0461338366681068
Dermabacter vaginalis	0.123275986577321
Dermacoccus nishinomiyaensis	0.0471171926870838
Desulfitobacterium frappieri	0.110555929443257
Desulfobulbus propionicus	0
Desulfotomaculum guttoideum	0
Desulfovibrio alkalitolerans	0.0316143300487123
Desulfovibrio desulfuricans	0
Desulfovibrio fairfieldensis	0.02976575232095
Desulfovibrio legallii	0
Desulfovibrio legallis	0
Desulfovibrio piger	0
Desulfovibrio termitidis	0
Dialister invisus	0
Dialister micraerophilus	0
Dialister pneumosintes	0.04538772705914
Dialister succinatiphilus	0
Dictyoglomus thermophilum	0.0366576539720704
Dielma fastidiosa	0.028690909130384
Dietzia cinnamea	0.115592878355449
Dietzia maris	0.127917123205059
Dietzia natronolimnaea	0.0282341986000102
Dolosicoccus paucivorans	0
Dolosigranulum pigrum	0
Dorea formicigenerans	0.0951656137208659
Dorea longicatena	0.21142547423684
Dorea massiliensis	0
Dyadobacter beijingensis	0.16745435680051
Dyadobacter fermentans	0
Dysgonomonas capnocytophagoides	0
Dysgonomonas gadei	0.0338045779404029
Dysgonomonas macrotermitis	0
Dysgonomonas mossii	0
Edwardsiella tarda	0.112787312063708
Eggerthella lenta	0.0447996181659712
Eggerthella sinensis	0.508493277307342
Eggerthella timonensis	0.0667712798207343
Eggerthia catenaformis	0
Eikenella corrodens	0.0290340089286019
Eisenbergiella tayi	0.0282602322964873
Elusimicrobium minutum	0.25420596957139
Empedobacter falsenii	0.0538416141405677
Enorma massiliensis	0
Enterobacter aerogenes	0
Enterobacter asburiae	0
Enterobacter cancerogenus	0
Enterobacter cloacae	0.535781097850884
Enterobacter massiliensis	0.0297324975715752
Enterococcus asini	0
Enterococcus avium	0.0695862588443799
Enterococcus caccae	0
Enterococcus casseliflavus	0
Enterococcus casseliflavus/galliarum	0
Enterococcus cecorum	0
Enterococcus devriesei	0
Enterococcus dispar	0
Enterococcus durans/hirae	0.0353686788831637
Enterococcus faecalis	0.0927542885833776
Enterococcus faecium	0
Enterococcus gallinarum	0.0550139999123805
Enterococcus gilvus	0
Enterococcus italicus	0
Enterococcus malodoratus	0.0332743832639426
Enterococcus mundtii	0
Enterococcus phoeniculicola	0
Enterococcus raffinosus	0
Enterococcus saccharolyticus	0
Enterorhabdus caecimuris	0.0350837776769908
Enterovibrio nigricans	0
Eremococcus coleocola	0
Erysipelatoclostridium ramosum	0.0641885254576169
Escherichia albertii	0.385966395000805
Escherichia coli	0.890042546675355
Escherichia fergusonii	0.819891959093686
Escherichia hermannii	0.816305399362902
Ethanoligenens harbinense	0.0638785917324872
Eubacterium barkeri	0
Eubacterium biforme	0
Eubacterium brachy	0
Eubacterium budayi	0.454686701160529
Eubacterium callanderi	0
Eubacterium celluloscolvens	0.182052050062948
Eubacterium cellulosolvens	0.133182743237751
Eubacterium contortum	0.0338216020794552
Eubacterium coprostanoligenes	0
Eubacterium cylindroides	0
Eubacterium desmolans	0
Eubacterium dolichum	0.0325569988796456
Eubacterium eligens	0.0298370966450367
Eubacterium fissicatena	0.313324643025492
Eubacterium hallii	0
Eubacterium infirmum	0
Eubacterium limosum	0
Eubacterium moniliforme	0
Eubacterium multiforme	0.0418387753257878
Eubacterium nitritogenes	0.0769250651024976
Eubacterium nodatum	0
Eubacterium oxidoreducens	0.0395199846127432
Eubacterium pyruvativorans	0
Eubacterium ramulus	0.136564954255162
Eubacterium rectale	0.0470917028002927
Eubacterium ruminantium	0.0660186742079515
Eubacterium saphenum	0
Eubacterium siraeum	0
Eubacterium sp	0.0411292958638089
Eubacterium sulci	0.0380200468685794
Eubacterium tenue	0
Eubacterium tortuosum	0
Eubacterium tortusum	0
Eubacterium uniforme	0
Eubacterium ventriosum	0.0450066450709923
Eubacterium xylanophilum	0.0675060379954937
Eubacterium yurii	0.0423688551996074
Exiguobacterium aurantiacum	0.412107170564762
Facklamia hominis/miroungae	0
Facklamia ignava	0.0569674227951179
Facklamia languida	0
Facklamia tabacinasalis	0.599488731914336
Faecalibacterium prausnitzii	0.266518578996764
Faecalibacterium prausnitzii S9G3	0.169132637163997
Faecalicatena contorta	0.307844417415766
Faecalitalea cylindroides	0.0415234416910183
Fermentimonas caenicola	0.041236983728334
Ferrimonas balearica	0.0518033341072282
Fictibacillus arsenicus	0
Filifactor alocis	0.0288083074397604
Filifactor villosus	0
Finegoldia magna	0
Flavobacterium banpakuense	0
Flavobacterium branchiophilum	0
Flavobacterium cheniae	0
Flavobacterium daejeonense	0
Flavobacterium lindanitolerans	0.045522906086401
Flavobacterium oncorhynchi	0
Flavobacterium sp._TISTR	0
Flavonifractor plautii	0.0524075830322624
Flavonifractor sp	0.0746690337436698
Flexispira rappini	0
Flintibacter butyricus	0.170572221544694
Fretibacterium fastidiosum	0
Fusicatenibacter saccharivorans	0.102547470385217
Fusobacterium equinum	0
Fusobacterium gonidiaformans	0.0344108948440592
Fusobacterium mortiferum	0.039774885713388
Fusobacterium naviforme	0.086223184649813
Fusobacterium necrogenes	0.0460004554312134
Fusobacterium necrophorum	0.0387825016741475
Fusobacterium nucleatum	0.0451864842395052
Fusobacterium periodonticum	0
Fusobacterium russii	0
Fusobacterium ulcerans	0.0628742896484429
Fusobacterium varium	0.244341447750385
Gallibacterium anatis	0
Garciella nitratireducens	0
Gardnerella vaginalis	0.0305492652111121
Gemella haemolysans	0
Gemella morbillorum	0
Gemella sanguinis	0.104766419891088
Gemmatirosa kalamazoonesis	0
Gemmiger formicilis	0.289382642909606
Geobacillus stearothermophilus	0.0370759364495226
Geobacillus vulcani	0
Georgenia muralis	0
Gluconobacter oxydans	0
Gordonia bronchialis	0
Gordonia jacobaea	0
Gordonia otitidis	0.0306534121311939
Gordonia rubripertincta	0.138781539399229
Gordonia terrae	0.0539010438506645
Gordonibacter pamelaeae	0
Gordonibacter urolithinfaciens	0
Granulicatella adiacens	0.0887969364077368
Granulicatella elegans	0
Grimontia hollisae	0.184611894398502
Haematobacter missouriensis	0.0371624623681592
Haemophilus haemolyticus	0.17691261118587
Haemophilus influenzae	0
Haemophilus parahaemolyticus	0
Haemophilus parainfluenzae	0.137195324135677
Haemophilus paraphrohaemolyticus	0
Haemophilus pittmaniae	0
Haemophilus quentini	0
Haemophilus sputorum	0.0370886420351043
Hafnia alvei	0
Halobiforma nitratireducens	0.111993391939523
Halomonas salina	0
Harryflintia acetispora	0
Helicobacter bilis	0
Helicobacter canadensis	0
Helicobacter cinaedi	0.0748285885472493
Helicobacter fennelliae	0
Helicobacter pametensis	0.0660114936186431
Helicobacter pullorum	0
Helicobacter pylori	0.0927954568593226
Helicobacter rodentium	0.0282346468157042
Helicobacter winghamensis	0.205998600988127
Herbaspirillum massiliense	0.146738007437939
Hespellia porcina	0.0306051593684624
Hespellia stercorisuis	0
Holdemanella biformis	0
Holdemania filiformis	0
Holdemania massiliensis	0
Howardella ureilytica	0.0695752015992631
Hungatella effluvii	0.0507752168257813
Hydrobacter penzbergensis	0.0288535854497572
Hydrogenibacillus schlegelii	1.36225975377689
Hydrogenoanaerobacterium saccharovorans	0.234209009360353
Hymenobacter rigui	0.038343147535312
Intestinibacter bartlettii	0.0452899493284188
Intestinimonas butyriciproducens	0
Janibacter hoylei	0
Janibacter indicus	0.070026296300524
Janibacter limosus	0
Janibacter terrae	0
Johnsonella ignava	0.0775636808742184
Jonesia denitrificans	0
Kallipyga massiliensis	0.0284049089572027
Kandleria vitulina	0.196746845512642
Kerstersia gyiorum	0
Kineothrix alysoides	0
Kingella denitrificans	0.028992090187924
Kingella kingae	0
Kingella oralis	0
Klebsiella aerogenes	0.0308500415455757
Klebsiella oxytoca	0
Klebsiella pneumoniae	0.0431584937614876
Klebsiella variicola	0
Kluyvera ascorbata	0.0776816464423025
Kluyvera intermedia	0
Kocuria halotolerans	0.0432495418028912
Kocuria indica	0.0311457594199593
Kocuria kristinae	0
Kocuria marina	0.0919974328309628
Kocuria palustris	0
Kocuria rhizophila	0
Kocuria rosea	0
Kosakonia cowanii	0
Kurthia gibsonii	0
Kurthia massiliensis	0
Kurthia senegalensis	0
Kytococcus schroeteri	0
Kytococcus sedentarius	0
Lachnoanaerobaculum saburreum	0.0780558390542552
Lachnoanaerobaculum umeaense	0
Lachnobacterium bovis	0.209684704579565
Lachnoclostridium phytofermentans	0
Lachnoclostridium sp	0.093308031048317
Lachnospira multipara	0.115712323244904
Lachnospira pectinoschiza	1.56040343326721
Lactobacillus acidophilus	0
Lactobacillus agilis	0
Lactobacillus alimentarius	0.193120607176419
Lactobacillus alvi	0
Lactobacillus amylolyticus	0
Lactobacillus amylophilus	0
Lactobacillus amylovorus	0
Lactobacillus animalis	0
Lactobacillus antri	0
Lactobacillus apinorum	0
Lactobacillus apodemi	0
Lactobacillus bifermentans	0
Lactobacillus brevis	0
Lactobacillus buchneri	0
Lactobacillus casei	0
Lactobacillus ceti	0
Lactobacillus coleohominis	0
Lactobacillus coryniformis	0.0459784938617962
Lactobacillus crispatus	0.0565485474615505
Lactobacillus curvatus	0
Lactobacillus delbrueckii	0.0521760576109573
Lactobacillus dextrinicus	0
Lactobacillus fermemtum	0
Lactobacillus fermentum	0
Lactobacillus fructivorans/homohiochii	0.158202057859373
Lactobacillus gasseri	0
Lactobacillus gastricus	0
Lactobacillus gigeriorum	0.0284052811210212
Lactobacillus helveticus	0
Lactobacillus herbarum	0
Lactobacillus iners	0
Lactobacillus jensenii	0
Lactobacillus johnsonii	0
Lactobacillus kalixensis	0
Lactobacillus kitasatonis	0
Lactobacillus kunkeei	0.0552047090259344
Lactobacillus malefermentans	0.0300034064936408
Lactobacillus mindensis	0
Lactobacillus mucosae	0
Lactobacillus mudanjiangensis	0.0311647406944248
Lactobacillus oris	0
Lactobacillus parabuchneri	0.0313146134062615
Lactobacillus paracasei	0
Lactobacillus parafarraginis	0
Lactobacillus pentosus	0
Lactobacillus plantarum	0.105042504731738
Lactobacillus porcinae	0.123736588195498
Lactobacillus rapi	0
Lactobacillus reuteri	0
Lactobacillus rhamnosus	0
Lactobacillus rogosae	0.171875778810172
Lactobacillus rossiae	0
Lactobacillus ruminis	0
Lactobacillus sakei	0
Lactobacillus salivarius	0
Lactobacillus sanfranciscensis	0.0892553039231102
Lactobacillus saniviri	0
Lactobacillus senioris	0
Lactobacillus sharpeae	0.0427662062675539
Lactobacillus thermophilus	0
Lactobacillus ultunensis	0
Lactobacillus vaccinostercus	0
Lactobacillus vaginalis	0
Lactobacillus versmoldensis	0
Lactobacillus xiangfangensis	0.304186125562254
Lactococcus formosensis	0
Lactococcus garvieae	0
Lactococcus lactis	0.151489665227171
Lactococcus plantarum	0.04048437879457
Lactococcus raffinolactis	0
Lactonifactor longoviformis	0
Laribacter hongkongensis	0.105310256366621
Lautropia mirabilis	0.0558712924034503
Lawsonella clevelandensis	0.0425341025435298
Leifsonia aquatica/naganoensis	0
Leminorella grimontii	0
Leminorella richardii	0
Leptothrix discophora	0.340659806955526
Leptothrix mobilis	0
Leptotrichia amnionii	0
Leptotrichia buccalis	1.32296125188058
Leptotrichia goodfellowii	0
Leptotrichia hofstadii	0.0513678451563175
Leptotrichia wadei	0
Leuconostoc carnosum	0
Leuconostoc citreum	0
Leuconostoc citreum/holzapfelii	0
Leuconostoc gelidum	0
Leuconostoc lactis	0.0510515831383049
Leuconostoc mesenteroides	0
Leuconostoc pseudomesenteroides/rapi/kimchii/mesenteroides	0.052524585374971
Limnobacter thiooxidans	0.0558150175869195
Longicatena caecimuris	0.0299738713858883
Lysinibacillus fusiformis	0
Lysinibacillus massiliensis	0
Lysinibacillus sphaericus	0
Lysobacter soli	0.0601015861682926
Mageeibacillus indolicus	0
Mannheimia granulomatis	0
Marichromatium gracile	0
Marvinbryantia formatexigens	0.256223529465822
Massilia aurea	0.342628989955019
Massiliomicrobiota timonensis	0
Megamonas funiformis	2.07301669953332
Megamonas hypermegale	0
Megamonas rupellensis	0.0364927671447658
Megasphaera elsdenii	0
Megasphaera indica	0
Megasphaera micronuciformis	0
Megasphaera paucivorans	0
Megasphaera sp	0.0472960520613233
Mesorhizobium loti	0
Methanobrevibacter smithii	0.090717005174389
Methanobrevibacter smithii/gottschalkii	0
Methanosphaera cuniculi	0
Methanosphaera stadtmanae	0
Methylobacterium adhaesivum	0.0410446081870614
Methylobacterium jeotgali	0.487317488111271
Methylobacterium mesophilicum	0.0708428118537574
Methylobacterium populi	0
Methylobacterium radiotolerans	0.0378001971321091
Methylobacterium zatmanii	0.0937230115709158
Methyloversatilis universalis	0.0820404344523942
Microbacterium aurum	0.0445900762785742
Microbacterium barkeri	0
Microbacterium chocolatum	0
Microbacterium foliorum	0.0387666982133075
Microbacterium gubbeenense	0.154647730388308
Microbacterium hydrocarbonoxydans	0
Microbacterium lacticum	0
Microbacterium luteolum	0.655235977039258
Microbacterium oleivorans	0.356149090473488
Microbacterium paraoxydans	0.176031112157626
Microbacterium phyllosphaerae	0
Microbacterium schleiferi	0
Micrococcus luteus	0
Micrococcus lylae	0
Micromonospora aurantiaca	0.0306608415612507
Micromonospora krabiensis	0
Microvirga massiliensis	0
Microvirgula aerodenitrificans	0
Mitsuokella jalaludinii	0
Mitsuokella multacida	0
Mobiluncus curtisii	0.080866155099265
Moellerella wisconsensis	0.152448467442291
Mogibacterium diversum	0
Mogibacterium neglectum	0
Mogibacterium pumilum	0
Mogibacterium timidum	0
Mogibacterium vescum	0
Monoglobus pectinilyticus	0
Moraxella atlantae	0
Moraxella catarrhalis	0.0706157842211663
Moraxella caviae	0.0336141730522384
Moraxella lacunata	0
Moraxella nonliquefaciens	0
Moraxella osloensis	0.148981834224676
Morganella morganii	0
Moryella indoligenes	0.0304029595499209
Murdochiella asaccharolytica	0.0297065796756433
Muribaculum intestinale	0
Murimonas intestini	0.036226846627304
Mycobacterium abscessus	0.0864656276365299
Mycobacterium avium	0.0369497324194967
Mycobacterium florentinum	0.0927126949639852
Mycobacterium fortuitum	0.130000097274889
Mycobacterium iranicum	0.0856047253431328
Mycobacterium mucogenicum	0.029356234873516
Mycoplasma hominis	0
Mycoplasma pneumoniae	0
Negativicoccus succinicivorans	0.0670588013675315
Neisseria bacilliformis	0
Neisseria cinerea	0
Neisseria elongata	0.0433744370621918
Neisseria flava	0
Neisseria flavescens/perflava	0
Neisseria gonorrhoeae	0.0667361910414425
Neisseria macacae	0.0496521048405671
Neisseria meningitidis	0
Neisseria mucosa	0.136441032910177
Neisseria sicca	0
Neisseria subflava	0
Nevskia ramosa	0
Nitriliruptor alkaliphilus	0
Oceanobacillus caeni	0
Oceanobacillus massiliensis	0.0282013743957938
Ochrobactrum anthropi	0.0460441112017866
Ochrobactrum intermedium	0.0368433818401019
Ochrobactrum pituitosum	0
Odoribacter laneus	0
Odoribacter splanchnicus	0
Oligella urethralis	0.11426671903057
Olsenella profusa	0
Olsenella scatoligenes	0
Olsenella uli	0
Olsenella umbonata	0
Orenia metallireducens	0
Oribacterium parvum	0
Oribacterium sinus	1.15681150775205
Ornithobacterium rhinotracheale	0
Oscillibacter ruminantium	0
Oscillibacter sp	0.0429880714327323
Oscillibacter valericigenes	0.0367812040099535
Oxalobacter formigenes	0.0288376841772492
Paenibacillus alvei	0.0336249167506112
Paenibacillus antibioticophila	0.0297758105467393
Paenibacillus barcinonensis	0.0495144118589316
Paenibacillus barengoltzii	0.0508045340721378
Paenibacillus daejeonensis	0
Paenibacillus durus	0
Paenibacillus glucanolyticus	0
Paenibacillus graminis	0
Paenibacillus illinoisensis	0.0367753333100388
Paenibacillus kribbensis	0
Paenibacillus lactis	0.0733951365518857
Paenibacillus lautus	0
Paenibacillus provencensis	0
Paenibacillus pueri	0
Paenibacillus rhizosphaerae	0
Paenibacillus riograndensis	0.164831508802554
Paenibacillus sabinae/forsythiae	0
Paenibacillus senegalensis	0.0806479205739549
Paenibacillus thiaminolyticus	0
Paenibacillus timonensis	0
Pantoea agglomerans	0.754443978378777
Pantoea conspicua	0
Papillibacter cinnamivorans	0
Parabacteroides distasonis	0
Parabacteroides goldsteinii	2.61541096882448
Parabacteroides gordonii	0
Parabacteroides johnsonii	0
Parabacteroides merdae	0.0353559555619823
Paracoccus carotinifaciens	0
Paracoccus marinus	0.0478285007063977
Paracoccus sanguinis	0
Paracoccus yeei	0.0306593720075451
Paraeggerthella hongkongensis	0.1152257725316
Paraprevotella clara	0
Paraprevotella xylaniphila	0
Parascardovia denticolens	0.0287531469452963
Parasporobacterium paucivorans	0.229352828811439
Parasutterella excrementihominis	0.0841119447368811
Parasutterella secunda	0.13504336029963
Parvimonas micra	0.446324516091358
Pediococcus acidilactici	0.0670862035585399
Pediococcus damnosus	0
Pediococcus pentosaceus	0.0539724832572689
Pedobacter daejeonensis	0
Pedomicrobium ferrugineum	0
Pelomonas saccharophila	0.153672283097075
Peptoclostridium difficile	0
Peptococcus niger	0
Peptococcus sp.	0
Peptoniphilus asaccharolyticus	0
Peptoniphilus coxii	0
Peptoniphilus duerdenii	0
Peptoniphilus grossensis	0
Peptoniphilus harei	0
Peptoniphilus indolicus	0
Peptoniphilus lacrimalis	0
Peptoniphilus senegalensis	0.0662197713922094
Peptoniphilus timonensis	0
Peptostreptococcus anaerobius	0
Peptostreptococcus russellii	0
Peptostreptococcus stomatis	0.0341549182391215
Phascolarctobacterium faecium	0.0985681469443863
Phascolarctobacterium succinatutens	0.0998527281769021
Phenylobacterium haematophilum	0.0502274213024325
Phyllobacterium myrsinacearum	0
Planococcus rifietoensis	0.0959190230813456
Planomicrobium chinense	0
Planomonospora sphaerica	0.19135637630872
Plesiomonas shigelloides	0
Porphyromonas asaccharolytica	0
Porphyromonas catoniae	0.034064721698019
Porphyromonas endodontalis	0
Porphyromonas gingivalis	0
Porphyromonas somerae	0.080345660922751
Porphyromonas uenonis	0
Prevotella albensis	0
Prevotella amnii	0
Prevotella amniotica	0
Prevotella aurantiaca	0
Prevotella baroniae	0
Prevotella bergensis	0.033639299503085
Prevotella bivia	0
Prevotella brevis	0
Prevotella bryantii	0
Prevotella buccae	0
Prevotella buccalis	0
Prevotella conceptionensis	0.0305861483364347
Prevotella copri	0.0395368679508847
Prevotella corporis	0.0319289852353769
Prevotella dentalis	0
Prevotella dentasini	0
Prevotella denticola	0
Prevotella disiens	0
Prevotella enoeca	0
Prevotella falsenii	0
Prevotella fusca	0
Prevotella histicola	0.421325286631565
Prevotella intermedia	0
Prevotella loescheii	0.0577443947034766
Prevotella maculosa	0
Prevotella marshii	0
Prevotella melaninogenica	0
Prevotella micans	0
Prevotella multidaccharivorax	0
Prevotella multiformis	0.0288424486823013
Prevotella multisaccharivorax	0
Prevotella nanceiensis	0
Prevotella nigrescens	0.0342491669031676
Prevotella oralis	0
Prevotella oris	0
Prevotella oryzae	0
Prevotella oulorum	0
Prevotella pallens	0
Prevotella paludivivens	0.23459972447356
Prevotella pleuritidis	0
Prevotella ruminicola	0.0756788638975676
Prevotella saccharolytica	0.0502376068284747
Prevotella salivae	0.0285626411541764
Prevotella scopos/jejuni	0
Prevotella shahii	0
Prevotella stercorea	0.0618798521910377
Prevotella timonensis	0.0304058825346908
Prevotella veroralis	0
Promicromonospora flava	0.112285839895476
Propionibacterium acidifaciens	0.756676602642832
Propionibacterium acidipropionici	0.619185858205536
Propionibacterium acnes	0
Propionibacterium australiense	0
Propionibacterium avidum	0
Propionibacterium cyclohexanicum	0
Propionibacterium damnosum	0.136577373729518
Propionibacterium freudenreichii	0.0415409099875773
Propionibacterium granulosum	0
Propionibacterium jensenii	0.0385245190717163
Propionibacterium microaerophilum	0.0816832197855484
Propionibacterium namnetense	0
Propionibacterium propionicum	0
Propionibacterium thoenii	0.183820010363285
Propionicimonas paludicola	0
Propionimicrobium lymphophilum	0.339763893416147
Propionivibrio dicarboxylicus	0
Prosthecobacter fluviatilis	0
Proteus mirabilis	0
Proteus penneri	0.131275951056781
Proteus vulgaris	0
Providencia alcalifaciens	0
Providencia rettgeri	0
Providencia rustigianii	0
Providencia stuartii	0.0601875887591143
Pseudoclavibacter massiliense	0
Pseudoclavibacter sp._Timone	0
Pseudoflavonifractor capillosus	0.128751537543953
Pseudomonas aeruginosa	0
Pseudomonas alcaliphila	0
Pseudomonas fluorescens	0
Pseudomonas fragi	0
Pseudomonas fragi/thivervalensis/deceptionensis	0.0327752954173099
Pseudomonas monteilii	0.751693349805502
Pseudomonas nitroreducens	0
Pseudomonas oleovorans	0.0336678042267909
Pseudomonas putida	0
Pseudomonas stutzeri	0.0792185167391805
Pseudopropionibacterium propionicum	0
Pseudoramibacter alactolyticus	0.036911876326687
Pseudothermotoga thermarum	0
Pseudoxanthomonas mexicana	0
Psychrobacter arenosus	0.0288661736062654
Pyramidobacter piscolens	0.0657460917844876
Ralstonia insidiosa	0.0688745353586393
Ralstonia mannitolilytica	0
Ralstonia solanacearum	0
Raoultella ornithinolytica	0
Raoultella planticola	0.243054604495069
Rheinheimera perlucida	0
Rheinheimera texasensis	0
Rhizobium pusense	0.0329719656665345
Rhodanobacter ginsenosidimutans	0.603926508392937
Rhodobacter sphaeroides	0
Rhodococcus equi	0
Rhodococcus erythropolis	0
Rhodococcus rhodochrous	0.0337735302104468
Riemerella anatipestifer	0
Riemerella columbina	0
Robinsoniella peoriensis	0.0436022925757073
Romboutsia lituseburensis	0.0294382407730223
Roseburia faecis	1.5559171439606
Roseburia hominis	0.0545018032543283
Roseburia intestinalis	0.231978236424764
Roseburia inulinivorans	0.189892946514124
Roseburia sp	0.480602261498179
Roseomonas mucosa	0.0465640706289596
Rothia aeria	0
Rothia dentocariosa	0
Rothia mucilaginosa	0
Rubinisphaera brasiliensis	0
Rudanella lutea	0.0553508521729496
Ruminococcus albus	0.0291288067158954
Ruminococcus bromii	0.387467166706507
Ruminococcus callidus	0
Ruminococcus champanellensis	0.0495906960452463
Ruminococcus faecis	0.373647511304873
Ruminococcus flavefaciens	0
Ruminococcus gauvreauii	0.0890657197963083
Ruminococcus gnavus	0.913250124883488
Ruminococcus lactaris	0
Ruminococcus sp	0.200492379154057
Ruminococcus sp. Marseille-P2780	0.0363601543342404
Ruminococcus sp. Marseille-P650	0.0285000860652582
Ruminococcus torques	0.0867687470274705
Ruthenibacterium lactatiformans	0.0817266220580731
Salmonella enterica	2.42535115629685
Sarcina maxima	0
Sarcina ventriculi	0.21083866808494
Scardovia inopinata	0.0908373012077843
Scardovia wiggsiae	0.0890323650907225
Schlesneria paludicola	0
Schwartzia sp.	0
Schwartzia succinivorans	0
Selenomonas artemidis	0
Selenomonas infelix	0
Selenomonas noxia	0.0451814935558993
Selenomonas ruminantium	0
Selenomonas sputigena	0
Sellimonas intestinalis	0.665147905855553
Senegalemassilia anaerobia	0.0529890910906912
Senegalimassilia anaerobia	0.169336214507032
Serratia ficaria	0
Serratia fonticola	0.154702844312162
Serratia liquefaciens	0
Serratia marcescens	0
Shigella dysenteriae	0
Shuttleworthia satelles	0.0656919508878743
Silanimonas lenta	0
Simonsiella muelleri	0.333876746695827
Skermanella aerolata	0.0322106114145726
Slackia equolifaciens	0
Slackia exigua	0.0689251176997376
Slackia faecicanis	0.0599070316506922
Slackia isoflavoniconvertens	0.0284315557694052
Slackia piriformis	0.0577787958523405
Snodgrassella alvi	0
Soleaferrea massiliensis	0.0304608712058292
Solobacterium moorei	0.0322378166696861
Sphingobacterium faecium	0.0316937851014268
Sphingobacterium multivorum	0.0870310069894263
Sphingobacterium spiritivorum	0
Sphingobium hydrophobicum	0
Sphingobium yanoikuyae	0.165987671686552
Sphingomonas adhaesiva	0
Sphingomonas ginsenosidimutans	0
Sphingomonas hankookensis	0.119763968043912
Sphingomonas panni	0.0601033473814903
Sphingomonas paucimobilis	0
Sphingomonas pseudosanguinis	1.07353647570664
Spirosoma linguale	0
Sporanaerobacter acetigenes	0
Sporolactobacillus nakayamae	0.0544947969131529
Sporosarcina koreensis	0
Staphylococcus arlettae	0
Staphylococcus aureus	0.0289918141566921
Staphylococcus auricularis	0
Staphylococcus capitis	0.0722430441734073
Staphylococcus cohnii	0.080558283962043
Staphylococcus condimenti	0
Staphylococcus epidermidis	0.0690335768248671
Staphylococcus epidermidis/muscae	0
Staphylococcus equorum/edaphicus/saprophyticus	0
Staphylococcus haemolyticus	0.0444433459606686
Staphylococcus hominis	0
Staphylococcus intermedius	0.0798335381439196
Staphylococcus kloosii	0
Staphylococcus lentus	0.0412644501041555
Staphylococcus lugdunensis	0.0693406859492903
Staphylococcus nepalensis	0
Staphylococcus pasteuri	0
Staphylococcus pettenkoferi	0
Staphylococcus saccharolyticus	0.0482303001959626
Staphylococcus saprophyticus	0.0291601048326812
Staphylococcus schleiferi	0
Staphylococcus sciuri	0
Staphylococcus simulans	0.0852994048273501
Staphylococcus succinus	0
Staphylococcus vitulinus	0
Staphylococcus warneri	0.0957336994783857
Staphylococcus xylosus	0
Stenotrophomonas daejeonensis	0.0301917741703375
Stenotrophomonas maltophilia	0.211312615898199
Stenotrophomonas rhizophila	0
Stomatobaculum longum	0
Stoquefichus massiliensis	0.0297568300134874
Streptobacillus moniliformis	0
Streptococcus agalactiae	0
Streptococcus alactolyticus	0
Streptococcus anginosus	0
Streptococcus australis	0
Streptococcus caballi	0
Streptococcus cameli	0
Streptococcus canis	0
Streptococcus caprae	0
Streptococcus castoreus	0
Streptococcus constellatus	0
Streptococcus criceti	0
Streptococcus cristatus	0.0374837252223907
Streptococcus dentasini	0.0467905682548428
Streptococcus dentirousetti	0
Streptococcus devriesei	0
Streptococcus didelphis	0
Streptococcus downei	0
Streptococcus dysgalactiae	0
Streptococcus equi	0
Streptococcus equinus	0
Streptococcus equinus/lutetiensis/infantarius	0
Streptococcus fryi	0.0312415776223017
Streptococcus gallolyticus	0
Streptococcus gordonii	0.0463113920029972
Streptococcus gordonii/mutans	0
Streptococcus henryi	0.0313144726673106
Streptococcus hongkongensis	0
Streptococcus hyovaginalis	0
Streptococcus ictaluri	0
Streptococcus infantarius	0
Streptococcus infantis	0.55252310878802
Streptococcus iniae	0
Streptococcus intermedius/uberis	0.0449150047281713
Streptococcus lactarius	0
Streptococcus lutetiensis	0
Streptococcus macedonicus	0
Streptococcus marimammalium	0
Streptococcus massiliensis	0
Streptococcus merionis	0
Streptococcus minor	0
Streptococcus mitis	0
Streptococcus mitis/pneumoniae/pseudoneumoniae	0
Streptococcus moroccensis	0
Streptococcus mutans	0.0327762217906531
Streptococcus oralis	0
Streptococcus oricebi	0
Streptococcus orisasini	0
Streptococcus ovis	0.0367069086238633
Streptococcus parasaguinis	0.0539940049134472
Streptococcus parasanguinis	0.0541777533369728
Streptococcus parauberis	0
Streptococcus pasteurianus	0
Streptococcus peroris	0
Streptococcus pharyngis	0
Streptococcus pleomorphus	0
Streptococcus plurextorum	0.0682075400665779
Streptococcus pneumoniae	0
Streptococcus porci	0
Streptococcus porcinus	0.0492927725616878
Streptococcus porcorum	0
Streptococcus pyogenes	0
Streptococcus pyogensis	0
Streptococcus ratti/ursoris	0
Streptococcus rubneri	0
Streptococcus rupicaprae	0
Streptococcus salivarius	0.0360295190679947
Streptococcus saliviloxodontae	0
Streptococcus sanguinis	0
Streptococcus sanguinis/vestibularis	0
Streptococcus sinensis	0
Streptococcus sobrinus	0.032464615971803
Streptococcus suis	0
Streptococcus tangierensis	0
Streptococcus thermophilus	0.0482514470632923
Streptococcus thoraltensis	0
Streptococcus uberis	0.0804706044114911
Streptococcus vestibularis	0
Streptococcus viridans	0.213345668957646
Streptomyces misionensis	0
Streptomyces thermoviolaceus	0
Streptomyces thermovulgaris	0
Subdoligranulum variabile	0.0391729296371801
Succinatimonas hippei	0
Succiniclasticum ruminis	0.0464936802886881
Succinivibrio dextrinosolvens	0.418043384552769
Sulfurimonas autotrophica	0
Sutterella parvirubra	0
Sutterella stercoricanis	0
Sutterella wadsworthensis	0.0526037346933587
Symbiobacterium thermophilum	0
Tannerella forsythia	0
Tatumella ptyseos	0.121603021886264
Tetragenococcus solitarius	0
Tetrasphaera australiensis	0
Thiomicrospira cyclica	0
Timonella senegalensis	0.0461701403424069
Tissierella praeacuta	0
Trabulsiella guamensis	0.109445055231061
Treponema berlinense	0.0992010707055842
Treponema denticola	0
Treponema lecithinolyticum	0
Treponema maltophilum	0.0367951951557864
Treponema medium	0
Treponema porcinum	0
Treponema socranskii	0
Treponema succinifaciens	0.0293617666437419
Treponema vincentii	0
Tropheryma whipplei	0
Trueperella bernardiae	0.0309871258120708
Trueperella pyogenes	0
Tumebacillus permanentifrigoris	0
Turicella otitidis	0.0407389502335484
Turicibacter sanguinis	0.0387692103339297
Turicimonas muris	0
Tyzzerella nexilis	0.054783179125
Ureaplasma parvum	0
Ureaplasma urealyticum	0
Ureibacillus suwonensis	0.0405011746121305
Ureibacillus thermosphaericus	0
Vagococcus penaei	0.0468443551661684
Vagococcus teuberi	0
Varibaculum cambriense	0.0707921968308366
Variovorax boronicumulans	0.0349954859523852
Veillonella atypica	0
Veillonella dispar	0.0629259089919174
Veillonella parvula	0.182481547682993
Veillonella ratti	0
Veillonella rogosae	0.100906994556078
Veillonella tobetsuensis	0.0707912726883588
Vibrio cholerae	0.0298130855295485
Vibrio cincinnatiensis	0
Vibrio fluvialis	0
Vibrio furnissii	0
Vibrio mimicus	0
Vibrio parahaemolyticus	0
Victivallis vadensis	0.0498518339473793
Virgibacillus proomii	0
Weeksella virosa	0
Weissella cibaria	0
Weissella confusa	0.308004676505148
Weissella paramesenteroides	0
Yersinia aleksiciae	0
Yersinia bercovieri	0
Yersinia enterocolitica	0
Yersinia frederiksenii	0.0361870295444459
Yersinia kristensenii	0
Yersinia pseudotuberculosis	0
Yersinia rohdei	0
Yokenella regensburgei	0.380853827533428
Yonghaparkia alkaliphila	0
Kingdom Information: (%)
Archaea	0.202710397113912
Bacteria	99.7972896028861
Phylum Information: (%)
Actinobacteria	13.9462139286732
Bacteroidetes	10.5200362428614
Deinococcus-Thermus	0.0298773218411155
Dictyoglomi	0.0366576539720704
Elusimicrobia	0.25420596957139
Epsilonbacteraeota	1.66774476193479
Euryarchaeota	0.202710397113912
Firmicutes	46.1355693787488
Fusobacteria	2.00073154842761
Gemmatimonadetes	0
Halanaerobiaeota	0
Lentisphaerae	0.0498518339473793
Other	3.02918053710354
Planctomycetes	0
Proteobacteria	21.4193274085408
Spirochaetes	0.239241958612698
Synergistetes	0.214243328201166
Tenericutes	0.220850881035842
Thermotogae	0
Verrucomicrobia	0.033556849414304
Class Information: (%)
Actinobacteria	10.4933092029394
Actinobacteridae	2.10734588442905
Alphaproteobacteria	4.73399601677604
Bacilli	9.91798346391813
Bacteroides	0.33729726681511
Bacteroidetes	0
Bacteroidia	10.1827389760463
Betaproteobacteria	0
Brachyspirae	0.073883926107585
Campylobacteria	1.66774476193479
Chlorobia	0
Clostridia	30.9246036083113
Coriobacteriia	1.34555884130473
Deinococci	0.0298773218411155
Deltaproteobacteria	0.0613800823696623
Dictyoglomia	0.0366576539720704
Elusimicrobia	0.25420596957139
Epsilonproteobacteria	0.046003078820081
Erysipelotrichia	2.20875800752976
Flavobacteria	0
Fusobacteria	0.0839689859136527
Fusobacteriia	1.91676256251396
Gammaproteobacteria	16.577948230575
Gemmatimonadetes	0
Halanaerobiia	0
Halobacteria	0.111993391939523
Lentisphaeria	0.0498518339473793
Methanobacteria	0.090717005174389
Mollicutes	0.220850881035842
Negativicutes	3.08422429898953
Nitriliruptoria	0
Other	3.02918053710354
Planctomycetacia	0
Spirochaetes	0.0293617666437419
Spirochaetia	0.135996265861371
Synergistia	0.214243328201166
Thermotogae	0
Verrucomicrobiae	0.033556849414304
Order Information: (%)
Acetobacterales	0.151606575360698
Actinomycetales	2.18272160235263
Aeromonadales	0.60932964493677
Alteromonadales	0.0528436970763072
Azospirillales	0.0322106114145726
Bacillales	5.23611668861676
Bacteroidales	8.35996319687158
Betaproteobacteriales	2.64947577620217
Bifidobacteriales	3.04578755465543
Brachyspirales	0.073883926107585
Campylobacterales	1.71374784075487
Cardiobacteriales	0.103785063045708
Caulobacterales	1.23839602757617
Chitinophagales	1.41916752995461
Chlorobiales	0
Chromatiales	0
Clostridiale	0.223181345926757
Clostridiales	30.7014222623846
Coriobacteriales	1.34555884130473
Corynebacteriales	1.79212116077731
Cytophagales	0.261148356508772
Deinococcales	0.0298773218411155
Desulfobacterales	0
Desulfovibrionales	0.0613800823696623
Dictyoglomales	0.0366576539720704
Elusimicrobiales	0.25420596957139
Enterobacteriales	7.36091173350768
Erysipelotrichales	2.20875800752976
Flavobacteriales	0.361032367435616
Fusobacterales	0.0839689859136527
Fusobacteriales	1.91676256251396
Fusobacteriales: Leptotrichiacea	0
Gemmatimonadales	0
Halanaerobiales	0
Halobacteriales	0.111993391939523
Lactobacillales	4.68186677530139
Methanobacteriales	0.090717005174389
Micrococcales	4.20766601180346
Micromonosporales	0.0306608415612507
Mycoplasmatales	0.220850881035842
Neisseriales	0
Nitriliruptorales	0
Oceanospirillales	0.121596188652655
Opitutales	0.033556849414304
Other	3.02918053710354
Pasteurellales	1.07690266941771
Planctomycetales	0
Propionibacteriales	1.15034153990964
Pseudomonadales	2.35842231337593
Rhizobiales	1.72633836299672
Rhodobacterales	0.115650335082102
Salinisphaerales	0
Selenomonadales	3.08422429898953
Sphingobacteriales	0.118724792090853
Sphingomonadales	1.46979410434578
Spirochaetales	0.165358032505112
Streptomycetales	0
Streptosporangiales	0.19135637630872
Synergistales	0.214243328201166
Thermotogales	0
Thiomicrospirales	0
Verrucomicrobiales	0
Vibrionales	1.21875874558745
Victivallales	0.0498518339473793
Xanthomonadales	1.02592239877262
Family Information: (%)
Acetobacteraceae	0.151606575360698
Acidaminococcaceae	0.310309718125805
Actinomycetaceae	0.682193837457553
Aerococcaceae	0.688314607408993
Aeromonadaceae	0.152115351830492
Akkermansiaceae	0
Alicyclobacillaceae	0
Alteromonadaceae	0
Aquaspirillaceae	0
Arcobacteraceae	0.472454581624008
Atopobiaceae	0.180203266599956
Azospirillaceae	0.0322106114145726
Bacillaceae	3.36855089037189
Bacteroidaceae	4.02039055612927
Barnesiellaceae	0
Beijerinckiaceae	0.730728116855115
Bifidobacteriaceae	3.04578755465543
Blautia	0
Bogoriellaceae	0
Brachyspiraceae	0.073883926107585
Brevibacteriaceae	1.66913708441594
Burkholderiaceae	1.77401847371642
Caldicoprobacteraceae	0
Campylobacteraceae	0.773424472301813
Cardiobacteriaceae	0.103785063045708
Carnobacteriaceae	0.134807230482028
Caulobacteraceae	1.23839602757617
Cellulomonadaceae	0.0715399734659544
Chitinibacteraceae	0.105310256366621
Chitinophagaceae	1.41916752995461
Chlorobiaceae	0
Christensenellaceae	0.0573836589989789
Chromatiaceae	0
Clostridiaceae	2.69645648652515
Clostridiaceae 1	3.72928643198715
Clostridiaceae 2	0.233532958752518
Clostridiales	0.223181345926757
Coriobacteriaceae	0.076125879544223
Corynebacteriaceae	1.29728216613152
Corynebacterineae	0.253415457330915
Deinococcaceae	0.0298773218411155
Dermabacteraceae	0.387720589093236
Dermacoccaceae	0.0471171926870838
Desulfobulbaceae	0
Desulfovibrionaceae	0.0613800823696623
Dictyoglomaceae	0.0366576539720704
Dietziaceae	0.156151321805069
Dysgonomonadaceae	0.075041561668737
Eggerthellaceae	1.08922969516055
Elusimicrobiaceae	0.25420596957139
Enterbacteriaceae	0.816305399362902
Enterobacteriaceae	6.54460633414477
Enterococcaceae	0.319988955965588
Erysipelotrichaceae	2.20875800752976
Eubacteriaceae	0.036911876326687
Family XI	0.761764393749381
Family XIII	0.0380200468685794
Family XVIII	0
Flavobacteriaceae	0.273606870122074
Fusobacteriaceae	0.626402451390714
Gemmatimonadaceae	0
Halobacteroidaceae	0
Haloferacaceae	0.111993391939523
Halomonadaceae	0.121596188652655
Helicobacteraceae	0.467868786829046
Hymenobacteraceae	0.038343147535312
Hyphomicrobiaceae	0
Intrasporangiaceae	0.117902003966506
Jonesiaceae	0
Lachnospiraceae	20.0107027055734
Lactobacillaceae	1.20570733260027
Leptotrichia	0
Leptotrichiaceae	1.37432909703689
Leuconostocaceae	0.496867941681954
Listeriaceae	0
Marinifilaceae	0.0311148157951813
Methanobacteriaceae	0.090717005174389
Microbacteriaceae	1.65875991174834
Micrococcaceae	0.258427164054831
Micrococcineae	0.106948644942725
Micromonosporaceae	0.0306608415612507
Moraxellaceae	0.613379089166034
Muribaculaceae	0
Mycobacteriaceae	0.207673655180634
Mycoplasmataceae	0.220850881035842
Neisseriaceae	0.688106611666732
Nitriliruptoraceae	0
Nocardiaceae	0.169434951530423
Nocardioidaceae	0.0539010438506645
Opitutaceae	0.033556849414304
Other	3.02918053710354
Paenibacillaceae	1.23523749851034
Pasteurellaceae	1.07690266941771
Peptococcaceae	0
Peptostreptococcaceae	0.15125196354017
Planococcaceae	0.0959190230813456
Porphyromonadaceae	0.11441038262077
Prevotellaceae	1.42694974225231
Promicromonosporaceae	0.0390138399670726
Propionibacteriaceae	1.09644049605898
Propionibacterineae	1.0597909811556
Pseudomonadaceae	1.7450432242099
Psychromonadaceae	0.0528436970763072
Rhizobiaceae	0.856041238780552
Rhodanobacteraceae	0.603926508392937
Rhodobacteraceae	0.115650335082102
Rhodocyclaceae	0.0820404344523942
Rikenellaceae	0.0412892140188507
Rubinisphaeraceae	0
Ruminococcaceae	3.09087815995365
Schlesneriaceae	0
Solimonadaceae	0
Sphingobacteriaceae	0.118724792090853
Sphingomonadaceae	1.46979410434578
Spirochaetaceae	0.165358032505112
Spirosomaceae	0.22280520897346
Sporolactobacillaceae	0.0544947969131529
Staphylococcaceae	0.377148059848939
Streptococcacaeae	0
Streptococcaceae	1.83618070716255
Streptomycetaceae	0
Streptomycineae	0
Streptosporangiaceae	0.19135637630872
Succinivibrionaceae	0.457214293106277
Synergistaceae	0.214243328201166
Tannerellaceae	2.65076692438646
Thermomonosporaceae	0
Thermotogaceae	0
Thiomicrospiraceae	0
Thiovulaceae	0
Veillonellaceae	2.77391458086373
Verrucomicrobiaceae	0
Vibrionaceae	1.21875874558745
Victivallaceae	0.0498518339473793
Weeksellaceae	0.0874254973135416
Xanthobacteraceae	0.139569007361054
Xanthomonadaceae	0.421995890379682
Genus Information: (%)
Acetanaerobacterium	0.389471023618874
Acetivibrio	0
Acetobacter	0.105042504731738
Acetobacterium	0
Achromobacter	0.0460441112017866
Acidaminococcus	0.0653951627158281
Acidovorax	0.0377432969409256
Acinetobacter	0.331301124061688
Actinobacillus	0.176585691559054
Actinobaculum	0
Actinomadura	0
Actinomyces	0.4697999125632
Adlercreutzia	0.0304597458899616
Aerococcus	0.0318584526995397
Aeromicrobium	0
Aeromonas	0.152115351830492
Afipia	0.038419166309845
Agathobacter	0.0470917028002927
Aggregatibacter	0.117092105754712
Agrobacterium	0.260038432895543
Agrococcus	0.146594412948921
Akkermansia	0
Alcaligenes	0
Algoriella	0
Aliagarivorans	0.0528436970763072
Alistipes	0.0412892140188507
Allisonella	0
Alloiococcus	0
Alloprevotella	0.267732573226511
Allorhizobium-Neorhizobium-Pararhizobium-Rhizobium	0.526437743713133
Alloscardovia	0
Alysiella	0
Amaricoccus	0
Anaerobiospirillum	0.0391709085535084
Anaerococcus	0.0812447335512696
Anaerofilum	0.0782220077519105
Anaerofustis	0
Anaeroglobus	0
Anaerospora	0.0436022925757073
Anaerosporobacter	0.156145967352169
Anaerostipes	0.107768621089586
Anaerovorax	0
Ancylobacter	0.0617475782516328
Aneurinibacillus	0.0778122746131627
Anoxynatronum	0.200593046452316
Aquabacterium	0.0421005235453875
Arcanobacterium	0.0297484471521804
Arcobacter	0.472454581624008
Arthrobacter	0.165209544733296
Asaccharobacter	0.0733537227957754
Atopobium	0.180203266599956
Atopostipes	0.0460102940742914
Aureimonas	0.0365930965053424
Bacillus	1.96578996198287
Bacteroides	4.02039055612927
Barnesiella	0
Bartonella	0
Bavariicoccus	0.0383603699079753
Bergeyella	0.0335838831729739
Bifidobacterium	2.80661547620051
Blautia	1.15562327750514
Bordetella	0
Brachybacterium	0.218310765847808
Brachymonas	0
Brachyspira	0.073883926107585
Bradyrhizobium	0.0394022627995763
Brevibacillus	0.638055651430323
Brevibacterium	1.66913708441594
Brevundimonas	0.99430059497046
Brochothrix	0
Buchnera	0.207719574553133
Bulleidia	0
Burkholderia-Caballeronia-Paraburkholderia	0
Butyricicoccus	0.0420265592111328
Butyricimonas	0.0311148157951813
Butyrivibrio	0.174896253353083
Caldicoprobacter	0
Campylobacter	0.773424472301813
Capnocytophaga	0.228083964035673
Cardiobacterium	0.103785063045708
Castellaniella	0
Catabacter	0.0292241291889634
Catenibacterium	1.67403330515499
Catonella	0
Caulobacter	0.193868011303274
Cellulomonas	0.0715399734659544
Cellulosilyticum	0.0720547411491584
Cellulosimicrobium	0.0390138399670726
Centipeda	0
Cephaloticoccus	0.033556849414304
Cetobacterium	0
Chitinibacter	0.105310256366621
Chlorobium	0
Christensenella	0.0281595298100155
Chryseobacterium	0
Citrobacter	0.099911776462932
Cloacibacillus	0.148497236416679
Clostridium	2.69645648652515
Clostridium sensu stricto	0.0329399123002029
Clostridium sensu stricto 1	1.97263074974745
Clostridium sensu stricto 10	0
Clostridium sensu stricto 11	0
Clostridium sensu stricto 12	0.0315939581002737
Clostridium sensu stricto 13	0.217677125034241
Clostridium sensu stricto 14	0
Clostridium sensu stricto 15	0.0409055457439452
Clostridium sensu stricto 16	0.0693649154259454
Clostridium sensu stricto 17	0
Clostridium sensu stricto 18	0.0507110665091872
Clostridium sensu stricto 19	0.0782400270518128
Clostridium sensu stricto 2	0
Clostridium sensu stricto 3	0.134694413164628
Clostridium sensu stricto 4	0
Clostridium sensu stricto 5	0
Clostridium sensu stricto 7	0.0765354524785009
Clostridium sensu stricto 8	0.846094510646225
Cnuella	1.39031394450485
Collinsella	0.0351036451219073
Comamonas	0
Coprobacillus	0
Coprobacter	0
Coprococcus 1	0
Coprococcus 2	0
Coprococcus 3	0.123890792225405
Coriobacterium	0.0410222344223157
Corynebacterium	0.14670895549824
Corynebacterium 1	1.0673001578562
Cronobacter	0
Cryobacterium	0.0867448142488555
Cryptobacterium	0
Cupriavidus	0
Curvibacter	0
Cutibacterium	0
Dechlorobacter	0
Deinococcus	0.0298773218411155
Delftia	0
Dermabacter	0.169409823245428
Dermacoccus	0.0471171926870838
Desulfobulbus	0
Desulfovibrio	0.0613800823696623
Dialister	0.04538772705914
Dictyoglomus	0.0366576539720704
Dielma	0.028690909130384
Dietzia	0.156151321805069
Dolosicoccus	0
Dolosigranulum	0
Dorea	0.0951656137208659
Dyadobacter	0.16745435680051
Dysgonomonas	0.0338045779404029
Eggerthella	0.620064175294047
Eggerthia	0
Eikenella	0.0290340089286019
Eisenbergiella	0.0282602322964873
Elusimicrobium	0.25420596957139
Empedobacter	0.0538416141405677
Enorma	0
Enterobacter	0.254257482685777
Enterococcus	0.110183972134684
Enterorhabdus	0.0350837776769908
Enterovibrio	0
Eremococcus	0
Erwinia	0.0321438691951462
Erysipelatoclostridium	0.0926714519974346
Escherichia	0.816305399362902
Escherichia-Shigella	1.20585835409449
Ethanoligenens	0.0638785917324872
Eubacterium	0.223181345926757
Ezakiella	0
Facklamia	0.656456154709454
Faecalitalea	0.104054311956552
Fastidiosipila	0
Fictibacillus	0
Filifactor	0
Finegoldia	0
Flavobacterium	0.045522906086401
Flavonifractor	0.0524075830322624
Franconibacter	0
Fretibacterium	0
Fusicatenibacter	0.102547470385217
Fusobacterium	0.626402451390714
Gallibacterium	0
Garciella	0
Gardnerella	0.0305492652111121
Gemella	0.104766419891088
Gemmatirosa	0
Geobacillus	0
Geomicrobium	0
Georgenia	0
Gluconobacter	0
Gordonia	0.0306534121311939
Gordonibacter	0
Granulicatella	0.0887969364077368
Grimontia	0.184611894398502
Haematobacter	0.0371624623681592
Haemophilus	0.783224872103941
Hafnia-Obesumbacterium	0
Halodesulfovibrio	0
Halomonas	0.121596188652655
Halopiger	0.111993391939523
Harryflintia	0
Helicobacter	0.467868786829046
Hespellia	0.0306051593684624
Hodemania	0
Holdemanella	0
Holdemania	0
Howardella	0.0695752015992631
Hungatella	0.0507752168257813
Hydrobacter	0.0288535854497572
Hydrogenibacillus	1.36225975377689
Hydrogenoanaerobacterium	0.234209009360353
Hymenobacter	0.038343147535312
Intestinibacter	0.0452899493284188
Intestinimonas	0
Isoptericola	0
Janibacter	0.070026296300524
Johnsonella	0.0775636808742184
Jonesia	0
Kandleria	0.196746845512642
Kerstersia	0
Kingella	0.028992090187924
Klebsiella	0
Kluyvera	0
Kocuria	0.166392734053813
Kosakonia	0
Kurthia	0
Kytococcus	0
Lachnoanaerobaculum	0.0780558390542552
Lachnobacterium	0.209684704579565
Lachnoclostridium	3.03917371352079
Lachnoclostridium 10	0
Lachnoclostridium 12	0.0863205140142647
Lachnoclostridium 5	4.11955802403631
Lachnospira	1.89802057299213
Lachnospiraceae NC2004 group	0.14807609907447
Lachnospiraceae NK4A136 group	0.0348513824354197
Lactobacillus	1.13862112904173
Lactococcus	0.244150101632698
Lautropia	0.0558712924034503
Lawsonella	0.0425341025435298
Leifsonia	0
Leminorella	0
Leptothrix	0.340659806955526
Leptotrichia	1.37432909703689
Leuconostoc	0.188863265176806
Limnobacter	0.0558150175869195
Lysinibacillus	0
[truncated: 214 more rows]
