# Supplementary material for: Pediatric Acute Lymphoblastic Leukemia Patients Exhibit Distinctive Alterations in the Gut Microbiota
Source: Front Cell Infect Microbiol. 2020 Oct 16;10:558799. doi: 10.3389/fcimb.2020.558799 (PMC7596659; doi:10.3389/fcimb.2020.558799)
Supplement: Supplementary file 1 [file Data_Sheet_1.ZIP › rawdata/Case/18T120004_output.xls.result.txt]

Species Information: (%)
Abiotrophia defectiva	0.0345195302886458
Abiotrophia para-adiacens	0.0307841567064187
Acetanaerobacterium elongatum	0.280806382299104
Acetobacterium tundrae	0
Achromobacter denitrificans	0.137924772908213
Achromobacter xylosoxidans	0.0554684723681259
Acidaminococcus fermentans	0.0335157611199093
Acidaminococcus intestini	0.0311830038071992
Acidovorax facilis	0
Acidovorax sp	0.0302585174472442
Acidovorax temperans	0
Acinetobacter baumannii	0
Acinetobacter calcoaceticus	0.0752560716936022
Acinetobacter haemolyticus/baumannii	0.118836842584356
Acinetobacter johnsonii	0.0722963364815005
Acinetobacter junii	0
Acinetobacter lwoffii	0
Acinetobacter pittii	0
Acinetobacter radioresistens	0
Acinetobacter septicus	0
Actinobacillus capsulatus	0.496949363693228
Actinobacillus pleuropneumoniae	0
Actinobaculum massiliense	0
Actinobaculum schaalii	0.0428334184827263
Actinomadura vinacea	0
Actinomyces canis	0.0364083064531263
Actinomyces cardiffensis	0.0998516592143135
Actinomyces georgiae	0.0382067801911936
Actinomyces graevenitzii	0
Actinomyces johnsonii	0.037767310258537
Actinomyces massiliensis	0
Actinomyces meyeri	0.0329090418876267
Actinomyces naeslundii	0
Actinomyces neuii	0.074068927671474
Actinomyces odontolyticus	0
Actinomyces oris	0
Actinomyces radingae	0
Actinomyces sp._ph3	0.15475328698116
Actinomyces turicensis	0
Actinomyces urogenitalis	0
Actinomyces viscosus	0.0367101164158544
Adlercreutzia equolifaciens	0
Aeribacillus pallidus	0.438506380664121
Aerococcus christensenii	0.0394946695021646
Aerococcus viridans	0
Aeromicrobium massiliense	0.0380408066426205
Aeromonas allosaccharophila/veronii	0.0700138932106624
Aeromonas bestiarum	0.0632420196074342
Aeromonas hydrophila	0.0381096751132559
Aeromonas jandaei	0
Aeromonas media/tecta	0
Aeromonas veronii	0.0288530624710177
Afipia birgiae	0
Agathobaculum butyriciproducens	0
Aggregatibacter actinomycetemcomitans	0.0776438083032385
Aggregatibacter aphrophilus	0.662681017323435
Aggregatibacter segnis	0.0425789034277127
Agrobacterium tumefaciens	0.350007074238097
Agrococcus jejuensis	0.0286919471597301
Agrococcus terreus	0.266670634994984
Akkermansia glycaniphila	0
Akkermansia muciniphila	0.0523752034288934
Alcaligenes faecalis	0.0728240171281464
Algoriella xinjiangensis	0
Aliagarivorans marinus	0.145357376924224
Alistipes finegoldii	0
Alistipes indistinctus	0
Alistipes inops	0
Alistipes obesi	0
Alistipes onderdonkii	0
Alistipes putredinis	0.0801097206279821
Alistipes senegalensis	0.0802752370419047
Alistipes shahii	0
Alistipes timonensis	0.0358341182537404
Allisonella histaminiformans	0
Alloiococcus otitis	0
Alloprevotella rava	0.0632429660055312
Alloprevotella tannerae	0.292801466293947
Alloscardovia omnicolens	0
Alysiella filiformis	0.29054255295831
Amaricoccus kaplicensis	0
Anaerobiospirillum succiniciproducens	0.0314587564673947
Anaerobiospirillum thomasii	0.0630917006797914
Anaerococcus hydrogenalis	0.0701632217094192
Anaerococcus lactolyticus	0.0448772214404076
Anaerococcus obesiensis	0.0465048207229718
Anaerococcus octavius	0
Anaerococcus prevotii	0.0858236674623347
Anaerococcus senegalensis	0.0371924356863003
Anaerococcus tetradius	0
Anaerococcus vaginalis	0
Anaerofilum agile	0.0923098727301064
Anaerofilum pentosovorans	0
Anaerofustis stercorihominis	0
Anaeroglobus geminatus	0
Anaerorhabdus furcosa	0
Anaerosporobacter mobilis	0
Anaerostipes butyraticus	0.0982312959698602
Anaerostipes caccae	0.035470675288498
Anaerostipes hadrus	0.0752632058322896
Anaerotruncus colihominis	0.230942694180311
Anaerotruncus sp	0.0357617721795522
Anaerovorax odorimutans	0
Ancylobacter polymorphus	0.170616849839794
Aneurinibacillus aneurinilyticus	0.0443170337005737
Aneurinibacillus migulanus	0.056347817097317
Anoxynatronum sibiricum	0.0780161620709813
Aquabacterium commune	0
Arcanobacterium haemolyticum	0.031841754358978
Arcanobacterium pyogenes	0.0479012517970993
Arcobacter butzleri	0.12446682395831
Arcobacter cryaerophilus	0
Arthrobacter albus	0.0332123526617191
Arthrobacter castelli	0.266475941978026
Arthrobacter oxydans	0.0963964396177018
Arthrobacter polychromogenes	0.0360961655608491
Asaccharobacter celatus	0.0444942017288029
Atlantibacter hermannii	0
Atopobium minutum	0
Atopobium parvulum	0.100862791054727
Atopobium rimae	0.25017298920221
Atopobium vaginae	0
Atopostipes suicloacalis	0.0320506002721761
Aurantimonas altamirensis	0
Aureimonas altamirensis	0.261324260799939
Averyella dalhousiensis	0
Azonexus hydrophilus	0
Azospirillum lipoferum	0.0661247298351101
Bacillus altitudinis	0.355487706439792
Bacillus amyloliquefaciens	0.0710895404461143
Bacillus anthracis	0.0287156361335119
Bacillus atrophaeus	0
Bacillus badius	0
Bacillus beijingensis	0.187566922004804
Bacillus benzoevorans	0
Bacillus cereus	0.0288876563929955
Bacillus circulans	0
Bacillus clausii	0.0359909262371255
Bacillus coagulans	0
Bacillus cytotoxicus	0.0397524499540454
Bacillus endophyticus	0
Bacillus firmus	0
Bacillus flexus	0
Bacillus fordii	0
Bacillus halodurans	0.0309869847308515
Bacillus idriensis	0.0748216967971362
Bacillus infantis	0
Bacillus licheniformis	0.0781014548622695
Bacillus marisflavi	0.0406839029636687
Bacillus massilioanorexius	0.0389175327907859
Bacillus massiliosenegalensis	0
Bacillus megaterium	0
Bacillus methanolicus	0
Bacillus mojavensis	0
Bacillus mycoides	0
Bacillus nealsonii	0.0515408516239311
Bacillus niacini	0
Bacillus polyfermenticus	0.0830686137274205
Bacillus pseudofirmus	0
Bacillus pseudomycoides	0.0360159846254217
Bacillus pumilus	0.0797947462506031
Bacillus senegalensis	0.0473812057652372
Bacillus simplex	0
Bacillus siralis	0
Bacillus sonorensis	0.0448941266427104
Bacillus subtilis	0.0551598970982912
Bacillus thermoamylovorans	0.14771319148588
Bacillus thuringiensis	0.597880209861901
Bacillus timonensis	0.0670410884574727
Bacillus toyonensis/wiedmanii/thuringiensis	0.0399731290548518
Bacillus vallismortis	0.0926402993153981
Bacteroides acidifaciens	0.062680631431957
Bacteroides caccae	0.105306591995618
Bacteroides cellulosiluticus	0.283550915469397
Bacteroides cellulosilyticus	0.613906361655714
Bacteroides clarus	0.0280931617338189
Bacteroides coagulans	0.0372908689364585
Bacteroides coprocola	0
Bacteroides coprophilus	0.316171647267002
Bacteroides dorei	0.0882851998418792
Bacteroides eggerthii	0.0653689841308139
Bacteroides faecis	0
Bacteroides finegoldii	0.0595590077226049
Bacteroides fluxus	0
Bacteroides fragilis	0.0705901895688652
Bacteroides galacturonicus	0.16591341758032
Bacteroides gallinarum	0.0366899008960508
Bacteroides gallinceum	0
Bacteroides graminisolvens	0
Bacteroides helcogenes	0.0543374567685093
Bacteroides intestinalis	0
Bacteroides massiliensis	0.735680556233362
Bacteroides massilinensis	0.333975458912868
Bacteroides nordii	0.0375948016820864
Bacteroides oleiciplenus	0
Bacteroides ovatus	0
Bacteroides paurosaccharolyticus	0
Bacteroides pectinophilus	0
Bacteroides plebeius	0.0278502605514688
Bacteroides propinonicifaciens	0
Bacteroides pyogenes	0.0362744700554265
Bacteroides salanitronis	0
Bacteroides salyersiae	0.134374053219751
Bacteroides sartorii	0
Bacteroides stercorirosoris	0.145608161296101
Bacteroides stercoris	0
Bacteroides thetaiotaomicron	0.0915870240496373
Bacteroides timonensis	0
Bacteroides uniformis	0.054096868625386
Bacteroides ureolyticus	0.125582982753081
Bacteroides vulgatus	2.25630413680904
Bacteroides xylanisolvens	0
Bacteroides xylanolyticus	0
Barnesiella intestinihominis	0
Barnesiella viscericola	0
Bartonella birtlesii	0.0600328121948078
Bavariicoccus seileri	0.11715944517547
Bergeyella zoohelcum	0.088435488983787
Bifidobacterium actinocoloniiforme	0
Bifidobacterium adolescentis	0
Bifidobacterium adolescentis/ruminantium	0
Bifidobacterium angulatum	0.0447533966366491
Bifidobacterium animalis	0
Bifidobacterium asteroides	0
Bifidobacterium avesanii	0.0336044095727336
Bifidobacterium bifidum	0.0341883546067467
Bifidobacterium bohemicum	0
Bifidobacterium bombi	0.0509657862218749
Bifidobacterium boum	0.0920101049695428
Bifidobacterium breve	0
Bifidobacterium callitrichos	0
Bifidobacterium catenulatum	0.153361426773012
Bifidobacterium catenulatum/pseudoctenulatum	0.361695656241991
Bifidobacterium choerinum	0.391568796725625
Bifidobacterium commune	0.0350171449149656
Bifidobacterium coryneforme	0
Bifidobacterium crudilactis/psychraerophilum	0
Bifidobacterium cuniculi	0.0544653824134139
Bifidobacterium dentium	0.198770730650812
Bifidobacterium eulemuris/lemurum	0
Bifidobacterium faecale	0
Bifidobacterium gallicum	0.110788328831262
Bifidobacterium gallinarum	0
Bifidobacterium hapali	0
Bifidobacterium indicum	0
Bifidobacterium kashiwanohense	0.0472679841426335
Bifidobacterium longum	0.237712073020232
Bifidobacterium longum	0.127851923894939
Bifidobacterium merycicum	0
Bifidobacterium mongoliense	0.0381593698057098
Bifidobacterium moukalabense	0.623531527667995
Bifidobacterium pseudocatenulatum	0.0454810140887229
Bifidobacterium pseudocatenulatum	0
Bifidobacterium pseudolongum	0.123048989873663
Bifidobacterium pullorum	0
Bifidobacterium pullorum/hapali	0.101081983895671
Bifidobacterium ramosum	0.0731439539754608
Bifidobacterium reuteri	0.277672936851621
Bifidobacterium ruminantium	0
Bifidobacterium saeculare	0.0318638174838478
Bifidobacterium saguini	0
Bifidobacterium scardovii	0.0557267503122413
Bifidobacterium stercoris	0
Bifidobacterium thermacidophilum	0.0682823078976779
Bifidobacterium thermophilum	0.0482136153809731
Bifidobacterium tissieri	0.0817226179917965
Bifidobacterium tsurumiense	0.106376031540794
Bifissio spartinae	1.21072831090971
Bilophila wadsworthia	0.0329549223062244
Blastococcus massiliensis	0.0745407346479523
Blastomonas natatoria	0.0615094043734906
Blautia caecimuris	0.052834880382678
Blautia coccoides	0
Blautia faecis	0.136248207063784
Blautia glucerasea	0
Blautia hansenii	0
Blautia hydrogenotrophica	0.0892033195024295
Blautia luti	0.22933205357207
Blautia marasmi	0
Blautia obeum	0.0453281093372985
Blautia producta	0
Blautia schinkii	0.285428229550265
Blautia sp._GD8	0.0547569890806078
Blautia stercoris	0.107541235058292
Blautia wexlerae	0
Bordetella hinzii	0
Brachybacterium muris	0
Brachybacterium paraconglomeratum	0.0488452659050092
Brachymonas chironomi	0.0376380308494593
Brachyspira aalborgi	0.155823932055216
Brachyspira pilosicoli	0
Bradyrhizobium denitrificans	0.030564138719402
Bradyrhizobium elkanii	0.0504171528321594
Bradyrhizobium japonicum	0.039477734146105
Brevibacillus agri	0
Brevibacillus borstelensis	0.038176591984008
Brevibacillus brevis	0.0516428107641591
Brevibacillus massiliensis	0
Brevibacterium casei	0.128178595269505
Brevibacterium epidermidis	0.079703961376243
Brevibacterium halotolerans	0.0813700081528596
Brevibacterium iodinum	0
Brevibacterium linens	0.0436646302094157
Brevibacterium luteolum	0
Brevibacterium mcbrellneri	0.0768605046882333
Brevibacterium paucivorans	0.0697077482391096
Brevibacterium pityocampae	0
Brevibacterium ravenspurgense/massiliense	0.0553432034522321
Brevibacterium senegalense	0
Brevundimonas bacteroides	0.250783171167699
Brevundimonas diminuta	0.0615239106391054
Brevundimonas subvibrioides	0.145575886224615
Brevundimonas terrae	0.0345436492018571
Brevundimonas vesicularis	0
Brochothrix thermosphacta	0
Buchnera aphidicola	0.167302293064067
Buchnera sp.	0.0295033988355697
Bulleidia extructa	0
Burkholderia cepacia	0.0469862604588017
Burkholderia glumae	0
Burkholderia plantarii	0.0413087982950149
Butyricicoccus faecihominis	0
Butyricicoccus pullicaecorum	0
Butyricimonas faecihominis	0
Butyricimonas paravirosa	0.058887283163192
Butyricimonas synergistica	0
Butyricimonas virosa	0.0736786690497378
Butyrivibrio crossotus	0.221316453830077
Butyrivibrio fibrisolvens	0.0678869920213735
C.viride 16S	0.153446715464704
Caldicoprobacter faecalis	0
Campylobacter coli	0.749943840613977
Campylobacter concisus	0
Campylobacter curvus	0
Campylobacter faecalis	0.231534095643059
Campylobacter fetus	0
Campylobacter gracilis	0.0350059077062794
Campylobacter hominis	0.0349402344795336
Campylobacter hyointestinalis	0.0319265067478214
Campylobacter jejuni	0.364862637605513
Campylobacter lari	0.0385427037915763
Campylobacter rectus	0
Campylobacter showae	0.0298048767156167
Campylobacter upsaliensis	0
Campylobacter ureolyticus	0
Candidatus Blastococcus	0
Candidatus Dorea	0.0315258775388997
Candidatus Soleaferrea	0
Candidatus Stoquefichus	0.028622702931858
Candidatus Streptomyces	0
Capnocytophaga gingivalis	0
Capnocytophaga granulosa	0
Capnocytophaga haemolytica	0
Capnocytophaga leadbetteri	0.042218350166849
Capnocytophaga ochracea	0
Capnocytophaga sputigena	0.0660910455036328
Cardiobacterium hominis	0.0815715655351842
Cardiobacterium valvarum	0
Carnobacterium maltaromaticum	0
Castellaniella defragrans	0
Catabacter hongkongensis	0.0290495944671959
Catenibacterium mitsuokai	1.02670887724317
Catonella morbi	0
Catonella sp.	0
Cedecea davisae	0
Cedecea lapagei	0.0468858957487752
Cellulomonas composti	0.0730968474324144
Cellulomonas denverensis	0
Cellulomonas massiliensis	0.033160786380567
Cellulomonas parahominis	0.0567846161553002
Cellulosilyticum lentocellum	0.22733181087091
Cellulosimicrobium cellulans	0.0303211235184433
Centipeda periodontii	0
Cephaloticoccus primus	0.038447778443816
Cetobacterium somerae	0
Chlamydia abortus	0.141754135453322
Chlamydia trachomatis	0.0772027307445619
Chlorobium phaeobacteroides	0.0418816571024818
Christensenella minuta	0.0561211698282688
Chryseobacterium bovis	0.0378727343466288
Chryseobacterium hominis	0
Citrobacter amalonaticus	0
Citrobacter braakii	0
Citrobacter farmeri	0
Citrobacter freundii	0.0330438627888569
Citrobacter gillenii	0
Citrobacter intermedius	0.0536029466351487
Citrobacter murliniae	0
Citrobacter pasteurii	0
Citrobacter sedlakii	0
Citrobacter werkmanii	0
Citrobacter youngae	0.116559615518118
Cloacibacillus evryensis	0.177925225145528
Cloacibacillus porcorum	0
Cloacibacterium normanense	1.49196022901369
Clostridioides difficile	0
Clostridium acetobutylicum	0
Clostridium acidisoli	0
Clostridium aciditolerans	0
Clostridium aerotolerans	0
Clostridium akagii	0.0671207616517869
Clostridium aldenense	0.0624641050340951
Clostridium aldrichii	0
Clostridium algidicarnis	0.0340423382557885
Clostridium amazonense	0.0319997245010665
Clostridium aminovalericum	0.170079567893004
Clostridium amygdalinum	0.0301836972640027
Clostridium amylolyticum	0.0483050892640224
Clostridium arbusti	0
Clostridium argentinense	0
Clostridium asparagiforme	0.37660864307442
Clostridium aurantibutyricum	0
Clostridium autoethanogenum	0
Clostridium baratii/Eubacterium nitrigenese	0
Clostridium beijerinckii	0.0421083362554724
Clostridium bifermentans	0
Clostridium bolteae/aminovalericum	0.0443673718298912
Clostridium botulinum	0
Clostridium bowmanii	0
Clostridium butyricum	0.0310667511347373
Clostridium cadaveris	0.0457362597556651
Clostridium carboxidivorans	0
Clostridium cavendishii	0
Clostridium celatum	0.696777209043681
Clostridium celerecrescens	0
Clostridium cellobioparum	0.0437347946426826
Clostridium cellulolyticum	0
Clostridium chartatabidum	0
Clostridium chauvoei	0.102178765430052
Clostridium chromiireducens	0.133114771560635
Clostridium citroniae	0.0461851604218681
Clostridium clariflavum	0.0338567308889168
Clostridium clostridioforme	0.0516576633251279
Clostridium cochlearium	0
Clostridium cocleatum	0
Clostridium colicanis	0
Clostridium colinum	0.0347588750786963
Clostridium collagenovorans	0.0441998276560214
Clostridium cylindrosporum	0
Clostridium dakarense	0
Clostridium difficile	0
Clostridium diolis	0.22133567211986
Clostridium disporicum/celatum	0
Clostridium drakei	0.0280841972600028
Clostridium estertheticum	0
Clostridium fallax	0.0317729596192827
Clostridium felsineum	0.0323147231727961
Clostridium ganghwense	0
Clostridium ghonii	0.0821521414477274
Clostridium glycolicum	0
Clostridium glycyrrhizinilyticum	0.166066132736821
Clostridium grantii	0
Clostridium haemolyticum	0
Clostridium hathewayi	0
Clostridium herbivorans	0
Clostridium hiranonis	0
Clostridium homopropionicum	0
Clostridium huakuii	0.104486760896372
Clostridium hungatei	0.0359001205277072
Clostridium hylemonae	0.277819705147396
Clostridium indolis/methoxybenzovorans	0.324819724683831
Clostridium innocuum	0
Clostridium irregulare	0
Clostridium isatidis	0
Clostridium jeddahense	0.0299234445635468
Clostridium kogasensis	0
Clostridium lactatifermentans	0
Clostridium lavalense/bolteae	0
Clostridium leptum	0.112390262604721
Clostridium limosum	0
Clostridium lituseburense	0
Clostridium lundense	0
Clostridium malenominatum	0.0524894366147137
Clostridium massiliodielmoense	0.0339260768416916
Clostridium methoxybenzovorans	0.590152739257467
Clostridium methylpentosum	0.236218477627438
Clostridium neonatale	0
Clostridium nexile	0.252379095298695
Clostridium novyi	0.0418439340161192
Clostridium oceanicum	0
Clostridium oroticum	0
Clostridium paraputrificum	0
Clostridium pascui	0.0300217750312924
Clostridium pasteurianum	0
Clostridium perfringens	0
Clostridium polysaccharolyticum	0.0448975415486651
Clostridium populeti	0.0288384867636595
Clostridium psychrophilum	0
Clostridium punense	0
Clostridium putrefaciens	0.992637790735412
Clostridium ramosum	0
Clostridium rectum	0.0499378571821755
Clostridium saccharobutylicum	0
Clostridium saccharogumia	0.0292306404141695
Clostridium saccharolyticum	0.0628749921591937
Clostridium saccharoperbutylacetonicum	0.0292968471430086
Clostridium sardiniense	0
Clostridium sartagoforme	0.0911050454013333
Clostridium scatologenes	0
Clostridium schirmacherense	0.0576512725404212
Clostridium scindens	0.631135713487746
Clostridium senegalense	0
Clostridium septicum	0
Clostridium sordellii	0
Clostridium sp._16S_	0
Clostridium sphenoides	0.0873359729724739
Clostridium spiroforme	0
Clostridium sporogenes	0.245076780665682
Clostridium sporosphaeroides	0
Clostridium sticklandii	0.0368386801066287
Clostridium straminisolvens	0.0541112271269324
Clostridium subterminale	0
Clostridium sufflavum	0
Clostridium sulfidigenes	0
Clostridium swellfunianum	0
Clostridium symbiosum	0.483375247444832
Clostridium tagluense	0
Clostridium tepidiprofundi	0
Clostridium termitidis	0.0487278280737771
Clostridium tertium	0
Clostridium tetani	0.057454982673483
Clostridium tetanomorphum	0
Clostridium thermoalcaliphilum	0
Clostridium thermopalmarium	0
Clostridium thiosulfatireducens	0
Clostridium tunisiense	0.029285750926922
Clostridium tyrobutyricum	0
Clostridium ventriculi	0
Clostridium vincentii	0
Clostridium viride	0
Clostridium vulturis	0
Clostridium xylanolyticum	0
Clostridium xylanovorans	0
Collinsella aerofaciens	0.0310823489731826
Collinsella intestinalis	0
Collinsella massiliensis	0
Collinsella stercoris	0.050166018706517
Collinsella tanakaei	0
Comamonas aquatica	0
Comamonas kerstersii	0
Comamonas terrigena	0
Comamonas testosteroni	0
Coprobacillus cateniformis	0
Coprobacter fastidiosus	0.0608839306647681
Coprobacter secundus	0
Coprococcus catus	0
Coprococcus comes	0.0812353101896554
Coprococcus eutactus	0.0511773210095358
Coriobacterium glomerans	0
Corynebacterium accolens	0.033166240592983
Corynebacterium afermentans	0.154376607892773
Corynebacterium ammoniagenes	0
Corynebacterium amycolatum	0
Corynebacterium appendicis	0
Corynebacterium argentoratense	0
Corynebacterium aurimucosum	0.0506006096876769
Corynebacterium casei	0
Corynebacterium coyleae	0
Corynebacterium durum	0
Corynebacterium frankenforstense	0.0624066964350667
Corynebacterium freneyi	0.378453643723484
Corynebacterium genitalium	0
Corynebacterium glaucum	0
Corynebacterium glucuronolyticum	0.0902760799973011
Corynebacterium jeikeium	0.0502944135218921
Corynebacterium kroppenstedtii	0.110751521412857
Corynebacterium matruchotii	0
Corynebacterium minutissimum	0.0374282436335842
Corynebacterium mucifaciens	0
Corynebacterium propinquum	0.119008580759522
Corynebacterium pseudodiphthericum	0
Corynebacterium resistens	0.0308255611302365
Corynebacterium simulans	0.0347890515973684
Corynebacterium singulare	0.0444846899573592
Corynebacterium sp._1152	0
Corynebacterium striatum	0
Corynebacterium sundsvallense	0.0455830965192797
Corynebacterium tuberculostearicum	0.0320663607801595
Corynebacterium tuscaniense	1.30651946683467
Corynebacterium ulcerans	0.132588170125416
Corynebacterium ureicelerivorans	0.0364101289386971
Corynebacterium variabile	0
Corynebacterium xerosis	0.135069984623217
Cronobacter sakazakii	0
Cryptobacterium curtum	0
Cupriavidus metallidurans	0
Curtobacterium flaccumfaciens	0
Deinococcus aquaticus	0
Deinococcus indicus	0
Deinococcus proteolyticus	0.0304026877772079
Delftia acidovorans	0
Dermabacter hominis	0.0963782957717029
Dermabacter vaginalis	0.115959491989093
Dermacoccus nishinomiyaensis	0.0475738258822316
Desulfitobacterium frappieri	0
Desulfobulbus propionicus	0
Desulfotomaculum guttoideum	0
Desulfovibrio alkalitolerans	0
Desulfovibrio desulfuricans	0
Desulfovibrio fairfieldensis	0.0302540525996333
Desulfovibrio legallii	0
Desulfovibrio legallis	0
Desulfovibrio piger	0.0593097370522743
Desulfovibrio termitidis	0
Dialister invisus	0
Dialister micraerophilus	0
Dialister pneumosintes	0
Dialister succinatiphilus	0
Dictyoglomus thermophilum	0.0719627866235928
Dielma fastidiosa	0
Dietzia cinnamea	0.508024083430855
Dietzia maris	0.224752424628996
Dietzia natronolimnaea	0.0375152770643999
Dolosicoccus paucivorans	0.0841742233715458
Dolosigranulum pigrum	0.0368392574158496
Dorea formicigenerans	0.0507773733990364
Dorea longicatena	0.168315128880344
Dorea massiliensis	0
Dyadobacter beijingensis	0
Dyadobacter fermentans	0
Dysgonomonas capnocytophagoides	0.179495897922155
Dysgonomonas gadei	0
Dysgonomonas macrotermitis	0
Dysgonomonas mossii	0
Edwardsiella tarda	0.034099508893314
Eggerthella lenta	0
Eggerthella sinensis	0.69099830387647
Eggerthella timonensis	0
Eggerthia catenaformis	0
Eikenella corrodens	0.0349573651019291
Eisenbergiella tayi	0
Elusimicrobium minutum	0.0918147494908919
Empedobacter falsenii	0.10713599688676
Enorma massiliensis	0
Enterobacter aerogenes	0
Enterobacter asburiae	0
Enterobacter cancerogenus	0
Enterobacter cloacae	0.272464787206262
Enterobacter massiliensis	0.0385059798877808
Enterococcus asini	0
Enterococcus avium	0.0861899261086119
Enterococcus caccae	0
Enterococcus casseliflavus	0
Enterococcus casseliflavus/galliarum	0
Enterococcus cecorum	0
Enterococcus devriesei	0
Enterococcus dispar	0
Enterococcus durans/hirae	0.0322570067015247
Enterococcus faecalis	0
Enterococcus faecium	0.0332991557627485
Enterococcus gallinarum	0
Enterococcus gilvus	0
Enterococcus italicus	0
Enterococcus malodoratus	0.03959714564929
Enterococcus mundtii	0
Enterococcus phoeniculicola	0
Enterococcus raffinosus	0
Enterococcus saccharolyticus	0
Enterorhabdus caecimuris	0.0378375416914526
Enterovibrio nigricans	0.0336749223499574
Eremococcus coleocola	0
Erysipelatoclostridium ramosum	0.0740277490619206
Escherichia albertii	0.109323553574371
Escherichia coli	3.37062569294848
Escherichia fergusonii	0.725454741827079
Escherichia hermannii	0.585012869350411
Ethanoligenens harbinense	0.0869982031588671
Eubacterium barkeri	0.0281841445575495
Eubacterium biforme	0.0321159007156995
Eubacterium brachy	0
Eubacterium budayi	0.817186977252257
Eubacterium callanderi	0
Eubacterium celluloscolvens	0.120930497626825
Eubacterium cellulosolvens	0.0443837625214017
Eubacterium contortum	0.0856247024384845
Eubacterium coprostanoligenes	0.0323227979020592
Eubacterium cylindroides	0
Eubacterium desmolans	0
Eubacterium dolichum	0.0365396796470689
Eubacterium eligens	0.402241227675123
Eubacterium fissicatena	0.281421978556691
Eubacterium hallii	0
Eubacterium infirmum	0
Eubacterium limosum	0.0496080186113389
Eubacterium moniliforme	0
Eubacterium multiforme	0.0570621229923023
Eubacterium nitritogenes	0.0339343742224907
Eubacterium nodatum	0.0802851871427036
Eubacterium oxidoreducens	0.152283049794912
Eubacterium pyruvativorans	0
Eubacterium ramulus	0
Eubacterium rectale	0.0299638281038028
Eubacterium ruminantium	0.145560788737139
Eubacterium saphenum	0
Eubacterium siraeum	0
Eubacterium sp	0
Eubacterium sulci	0.0803015503457203
Eubacterium tenue	0.0392884642459595
Eubacterium tortuosum	0
Eubacterium tortusum	0.0356672991831939
Eubacterium uniforme	0
Eubacterium ventriosum	0.0447336366929073
Eubacterium xylanophilum	0.0641091206092306
Eubacterium yurii	0
Exiguobacterium aurantiacum	0.183345921157185
Facklamia hominis/miroungae	0
Facklamia ignava	0.0652318247244285
Facklamia languida	0
Facklamia tabacinasalis	1.61156982918766
Faecalibacterium prausnitzii	0.542579363816834
Faecalibacterium prausnitzii S9G3	0.303988665511445
Faecalicatena contorta	0.104173112571634
Faecalitalea cylindroides	0.0339564984350806
Fermentimonas caenicola	0.0628221638563451
Ferrimonas balearica	0
Fictibacillus arsenicus	0
Filifactor alocis	0.0432847150873447
Filifactor villosus	0
Finegoldia magna	0.0305100266078001
Flavobacterium banpakuense	0
Flavobacterium branchiophilum	0.0338722617681742
Flavobacterium cheniae	0.0287834100518935
Flavobacterium daejeonense	0
Flavobacterium lindanitolerans	0.0418883869617819
Flavobacterium oncorhynchi	0
Flavobacterium sp._TISTR	0
Flavonifractor plautii	0.163897286089854
Flavonifractor sp	0.235544713214784
Flexispira rappini	0
Flintibacter butyricus	0.192382412275155
Fretibacterium fastidiosum	0
Fusicatenibacter saccharivorans	0.0839124988403583
Fusobacterium equinum	0
Fusobacterium gonidiaformans	0.0971706985051433
Fusobacterium mortiferum	0
Fusobacterium naviforme	0.0385135437303442
Fusobacterium necrogenes	0.03399381519593
Fusobacterium necrophorum	0
Fusobacterium nucleatum	0.0494418301867401
Fusobacterium periodonticum	0
Fusobacterium russii	0.0278557745587522
Fusobacterium ulcerans	0.0559297508974966
Fusobacterium varium	0.311657308921019
Gallibacterium anatis	0
Garciella nitratireducens	0
Gardnerella vaginalis	0
Gemella haemolysans	0.0486097426225152
Gemella morbillorum	0.0342138124918542
Gemella sanguinis	0.0591312557147111
Gemmatirosa kalamazoonesis	0.0290449847160187
Gemmiger formicilis	0.098188450834696
Geobacillus stearothermophilus	0
Geobacillus vulcani	0.0453180572158641
Georgenia muralis	0
Gluconobacter oxydans	0.0321194684997682
Gordonia bronchialis	0
Gordonia jacobaea	0.0601810021170997
Gordonia otitidis	0
Gordonia rubripertincta	0.157792676263424
Gordonia terrae	0
Gordonibacter pamelaeae	0
Gordonibacter urolithinfaciens	0.0936514249352471
Granulicatella adiacens	0.10991847733268
Granulicatella elegans	0
Grimontia hollisae	0.168409175350827
Haematobacter missouriensis	0.0468515763798803
Haemophilus haemolyticus	0.459034026635344
Haemophilus influenzae	0
Haemophilus parahaemolyticus	0
Haemophilus parainfluenzae	0.36822903157278
Haemophilus paraphrohaemolyticus	0
Haemophilus pittmaniae	0
Haemophilus quentini	0
Haemophilus sputorum	0.0290798094404732
Hafnia alvei	0
Halobiforma nitratireducens	0.156990601890491
Halomonas salina	0
Harryflintia acetispora	0
Helicobacter bilis	0
Helicobacter canadensis	0
Helicobacter cinaedi	0.0493409804170079
Helicobacter fennelliae	0
Helicobacter pametensis	0.0903363984038546
Helicobacter pullorum	0.0416296475783213
Helicobacter pylori	0.123442016085437
Helicobacter rodentium	0.0615312795111565
Helicobacter winghamensis	0.178860098230252
Herbaspirillum massiliense	0.126785416878274
Hespellia porcina	0.0653477342184793
Hespellia stercorisuis	0
Holdemanella biformis	0
Holdemania filiformis	0.0429243992886575
Holdemania massiliensis	0
Howardella ureilytica	0.153157352670985
Hungatella effluvii	0
Hydrobacter penzbergensis	0
Hydrogenibacillus schlegelii	0.0350554806171315
Hydrogenoanaerobacterium saccharovorans	0.328159912517749
Hymenobacter rigui	0.0921939699488043
Intestinibacter bartlettii	0.079628861868755
Intestinimonas butyriciproducens	0
Janibacter hoylei	0
Janibacter indicus	0.357851378893463
Janibacter limosus	0
Janibacter terrae	0.0508135875628688
Johnsonella ignava	0.0974588523169727
Jonesia denitrificans	0
Kallipyga massiliensis	0
Kandleria vitulina	0.209995562401351
Kerstersia gyiorum	0
Kineothrix alysoides	0
Kingella denitrificans	0.0671608120119107
Kingella kingae	0
Kingella oralis	0
Klebsiella aerogenes	0.0318016481393896
Klebsiella oxytoca	0
Klebsiella pneumoniae	0.0520494839149206
Klebsiella variicola	0
Kluyvera ascorbata	0
Kluyvera intermedia	0
Kocuria halotolerans	0.0645345306757678
Kocuria indica	0.0402464972127498
Kocuria kristinae	0
Kocuria marina	0.0991825435407085
Kocuria palustris	0
Kocuria rhizophila	0
Kocuria rosea	0
Kosakonia cowanii	0
Kurthia gibsonii	0
Kurthia massiliensis	0
Kurthia senegalensis	0
Kytococcus schroeteri	0
Kytococcus sedentarius	0
Lachnoanaerobaculum saburreum	0.0300489679422252
Lachnoanaerobaculum umeaense	0
Lachnobacterium bovis	0.224814739610858
Lachnoclostridium phytofermentans	0.0348401299169868
Lachnoclostridium sp	0.0522519579220582
Lachnospira multipara	0.497862719274755
Lachnospira pectinoschiza	0.520327703202081
Lactobacillus acidophilus	0
Lactobacillus agilis	0
Lactobacillus alimentarius	0.281120584566369
Lactobacillus alvi	0
Lactobacillus amylolyticus	0
Lactobacillus amylophilus	0
Lactobacillus amylovorus	0.0358425056927942
Lactobacillus animalis	0
Lactobacillus antri	0
Lactobacillus apinorum	0
Lactobacillus apodemi	0
Lactobacillus bifermentans	0
Lactobacillus brevis	0
Lactobacillus buchneri	0
Lactobacillus casei	0
Lactobacillus ceti	0
Lactobacillus coleohominis	0
Lactobacillus coryniformis	0.038358843498345
Lactobacillus crispatus	0
Lactobacillus curvatus	0
Lactobacillus delbrueckii	0
Lactobacillus dextrinicus	0
Lactobacillus fermemtum	0.0589537205375364
Lactobacillus fermentum	0.0311655024713812
Lactobacillus fructivorans/homohiochii	0.174966971902916
Lactobacillus gasseri	0
Lactobacillus gastricus	0
Lactobacillus gigeriorum	0.0322823693947325
Lactobacillus helveticus	0
Lactobacillus herbarum	0
Lactobacillus iners	0.0290358487818682
Lactobacillus jensenii	0.0559168579248593
Lactobacillus johnsonii	0
Lactobacillus kalixensis	0
Lactobacillus kitasatonis	0
Lactobacillus kunkeei	0.0442651646268164
Lactobacillus malefermentans	0
Lactobacillus mindensis	0
Lactobacillus mucosae	0
Lactobacillus mudanjiangensis	0.0637238566596497
Lactobacillus oris	0
Lactobacillus parabuchneri	0.0290982332784331
Lactobacillus paracasei	0
Lactobacillus parafarraginis	0
Lactobacillus pentosus	0
Lactobacillus plantarum	0.092403467318171
Lactobacillus porcinae	0.0872158068352848
Lactobacillus rapi	0
Lactobacillus reuteri	0.0651058591622586
Lactobacillus rhamnosus	0
Lactobacillus rogosae	0.250177666478652
Lactobacillus rossiae	0
Lactobacillus ruminis	0
Lactobacillus sakei	0.0282102154816742
Lactobacillus salivarius	0
Lactobacillus sanfranciscensis	0.071635791976302
Lactobacillus saniviri	0
Lactobacillus senioris	0
Lactobacillus sharpeae	0.0693035008581522
Lactobacillus thermophilus	0
Lactobacillus ultunensis	0
Lactobacillus vaccinostercus	0
Lactobacillus vaginalis	0
Lactobacillus versmoldensis	0
Lactobacillus xiangfangensis	0.176980520023891
Lactococcus formosensis	0
Lactococcus garvieae	0.0341486201498034
Lactococcus lactis	0.291902515500115
Lactococcus plantarum	0.0626778202878122
Lactococcus raffinolactis	0.0417657487127222
Lactonifactor longoviformis	0
Laribacter hongkongensis	0.187820761790023
Lautropia mirabilis	0
Lawsonella clevelandensis	0.0634621017681797
Leifsonia aquatica/naganoensis	0
Leminorella grimontii	0
Leminorella richardii	0.0863878607516879
Leptothrix discophora	0.368520775393302
Leptothrix mobilis	0
Leptotrichia amnionii	0
Leptotrichia buccalis	1.4079858580562
Leptotrichia goodfellowii	0.0330540046313092
Leptotrichia hofstadii	0.199944895974542
Leptotrichia wadei	0
Leuconostoc carnosum	0
Leuconostoc citreum	0
Leuconostoc citreum/holzapfelii	0
Leuconostoc gelidum	0
Leuconostoc lactis	0.0280400533857829
Leuconostoc mesenteroides	0
Leuconostoc pseudomesenteroides/rapi/kimchii/mesenteroides	0
Limnobacter thiooxidans	0.102990029285371
Longicatena caecimuris	0.0394116466804847
Lysinibacillus fusiformis	0
Lysinibacillus massiliensis	0
Lysinibacillus sphaericus	0
Lysobacter soli	0.0672304871448114
Mageeibacillus indolicus	0.0295195077386779
Mannheimia granulomatis	0
Marichromatium gracile	0
Marvinbryantia formatexigens	0.107352309412659
Massilia aurea	0.180818469131099
Massiliomicrobiota timonensis	0
Megamonas funiformis	0.0571693451425275
Megamonas hypermegale	0
Megamonas rupellensis	0.0814698938091634
Megasphaera elsdenii	0.0285101189872245
Megasphaera indica	0
Megasphaera micronuciformis	0
Megasphaera paucivorans	0.0366451829942495
Megasphaera sp	0.0444042517847325
Mesorhizobium loti	0
Methanobrevibacter smithii	0.109795754909429
Methanobrevibacter smithii/gottschalkii	0
Methanosphaera cuniculi	0.0399454567474218
Methanosphaera stadtmanae	0
Methylobacterium adhaesivum	0.0792807434462062
Methylobacterium jeotgali	0.344939941098956
Methylobacterium mesophilicum	0.0804070507758441
Methylobacterium populi	0
Methylobacterium radiotolerans	0.0306399845261766
Methylobacterium zatmanii	0.192343146029129
Methyloversatilis universalis	0.0441871010728769
Microbacterium aurum	0.034306620541502
Microbacterium barkeri	0
Microbacterium chocolatum	0
Microbacterium foliorum	0.0409732241352248
Microbacterium gubbeenense	0.108607318139143
Microbacterium hydrocarbonoxydans	0
Microbacterium lacticum	0
Microbacterium luteolum	1.35208526902611
Microbacterium oleivorans	0.501061568398312
Microbacterium paraoxydans	0.113496157668411
Microbacterium phyllosphaerae	0
Microbacterium schleiferi	0
Micrococcus luteus	0
Micrococcus lylae	0
Micromonospora aurantiaca	0.0442886329171225
Micromonospora krabiensis	0
Microvirga massiliensis	0
Microvirgula aerodenitrificans	0
Mitsuokella jalaludinii	0.07819694729689
Mitsuokella multacida	0.0309441760208112
Mobiluncus curtisii	0.160916626097821
Moellerella wisconsensis	0.201002036659575
Mogibacterium diversum	0
Mogibacterium neglectum	0
Mogibacterium pumilum	0
Mogibacterium timidum	0
Mogibacterium vescum	0
Monoglobus pectinilyticus	0
Moraxella atlantae	0
Moraxella catarrhalis	0.177717116446299
Moraxella caviae	0
Moraxella lacunata	0.061688121912014
Moraxella nonliquefaciens	0
Moraxella osloensis	0.0634977272405515
Morganella morganii	0
Moryella indoligenes	0
Murdochiella asaccharolytica	0.0534493379954517
Muribaculum intestinale	0
Murimonas intestini	0.119039648140405
Mycobacterium abscessus	0.101794661780321
Mycobacterium avium	0.0512600324415959
Mycobacterium florentinum	0.146925311766522
Mycobacterium fortuitum	0.0665291531158692
Mycobacterium iranicum	0.223742798871773
Mycobacterium mucogenicum	0.0594715144861942
Mycoplasma hominis	0
Mycoplasma pneumoniae	0
Negativicoccus succinicivorans	0
Neisseria bacilliformis	0
Neisseria cinerea	0
Neisseria elongata	0.0458723305372644
Neisseria flava	0
Neisseria flavescens/perflava	0
Neisseria gonorrhoeae	0.181668911732689
Neisseria macacae	0.0590578270988581
Neisseria meningitidis	0
Neisseria mucosa	0.345834011195349
Neisseria sicca	0.0354406851059192
Neisseria subflava	0.0282327797814687
Nevskia ramosa	0
Nitriliruptor alkaliphilus	0
Oceanobacillus caeni	0
Oceanobacillus massiliensis	0
Ochrobactrum anthropi	0.0821984307835536
Ochrobactrum intermedium	0.0301847064528035
Ochrobactrum pituitosum	0
Odoribacter laneus	0
Odoribacter splanchnicus	0
Oligella urethralis	0.128575800870739
Olsenella profusa	0
Olsenella scatoligenes	0
Olsenella uli	0.0295647139396473
Olsenella umbonata	0.0448537593136163
Orenia metallireducens	0
Oribacterium parvum	0
Oribacterium sinus	0.573170465494774
Ornithobacterium rhinotracheale	0
Oscillibacter ruminantium	0.051274751343458
Oscillibacter sp	0.0406728341628397
Oscillibacter valericigenes	0.173157932119976
Oxalobacter formigenes	0.0911776187879485
Paenibacillus alvei	0
Paenibacillus antibioticophila	0.0527149272989524
Paenibacillus barcinonensis	0.0516060922591401
Paenibacillus barengoltzii	0
Paenibacillus daejeonensis	0.0337684203468063
Paenibacillus durus	0
Paenibacillus glucanolyticus	0
Paenibacillus graminis	0.0319011001802534
Paenibacillus illinoisensis	0.129948591397655
Paenibacillus kribbensis	0
Paenibacillus lactis	0.084719319003663
Paenibacillus lautus	0
Paenibacillus provencensis	0
Paenibacillus pueri	0.0335199167207638
Paenibacillus rhizosphaerae	0
Paenibacillus riograndensis	0.332267171974467
Paenibacillus sabinae/forsythiae	0.029597022818372
Paenibacillus senegalensis	0.0678017535054072
Paenibacillus thiaminolyticus	0
Paenibacillus timonensis	0
Pantoea agglomerans	0.323336145524316
Pantoea conspicua	0
Papillibacter cinnamivorans	0
Parabacteroides distasonis	0.22423345159118
Parabacteroides goldsteinii	0
Parabacteroides gordonii	0
Parabacteroides johnsonii	0.0287531886557543
Parabacteroides merdae	0.0677649922020861
Paracoccus carotinifaciens	0
Paracoccus marinus	0.0712626303987458
Paracoccus sanguinis	0
Paracoccus yeei	0.0396801351394445
Paraeggerthella hongkongensis	0.0933459906764034
Paraprevotella clara	0
Paraprevotella xylaniphila	0
Parascardovia denticolens	0
Parasporobacterium paucivorans	0.145972059938375
Parasutterella excrementihominis	0.114937008500883
Parasutterella secunda	0.149944043477151
Parvimonas micra	0.289719902773207
Pediococcus acidilactici	0.0612902378528914
Pediococcus damnosus	0
Pediococcus pentosaceus	0.0334317523663988
Pedobacter daejeonensis	0
Pedomicrobium ferrugineum	0
Pelomonas saccharophila	0.177889140611965
Peptoclostridium difficile	0
Peptococcus niger	0
Peptococcus sp.	0
Peptoniphilus asaccharolyticus	0
Peptoniphilus coxii	0
Peptoniphilus duerdenii	0
Peptoniphilus grossensis	0
Peptoniphilus harei	0
Peptoniphilus indolicus	0.0367397803850122
Peptoniphilus lacrimalis	0
Peptoniphilus senegalensis	0.0573859515896535
Peptoniphilus timonensis	0
Peptostreptococcus anaerobius	0
Peptostreptococcus russellii	0
Peptostreptococcus stomatis	0.0558468802060257
Phascolarctobacterium faecium	0
Phascolarctobacterium succinatutens	0.452225715365
Phenylobacterium haematophilum	0
Phyllobacterium myrsinacearum	0
Planococcus rifietoensis	0.0482837887108102
Planomicrobium chinense	0.0407084558891804
Planomonospora sphaerica	0.281988920196639
Plesiomonas shigelloides	0
Porphyromonas asaccharolytica	0.0334519499309396
Porphyromonas catoniae	0.104904326420249
Porphyromonas endodontalis	0
Porphyromonas gingivalis	0.053443066033453
Porphyromonas somerae	0.13911609763581
Porphyromonas uenonis	0.131002846539246
Prevotella albensis	0
Prevotella amnii	0.0556846192205793
Prevotella amniotica	0.0339447436131821
Prevotella aurantiaca	0.0605815477116447
Prevotella baroniae	0.0327825815920854
Prevotella bergensis	0
Prevotella bivia	0
Prevotella brevis	0
Prevotella bryantii	0.0571394908976755
Prevotella buccae	0
Prevotella buccalis	0
Prevotella conceptionensis	0.134040164852126
Prevotella copri	0.0602854494079851
Prevotella corporis	0.0953883924110573
Prevotella dentalis	0
Prevotella dentasini	0
Prevotella denticola	0.0445792181074861
Prevotella disiens	0
Prevotella enoeca	0
Prevotella falsenii	0
Prevotella fusca	0
Prevotella histicola	0.0692185098414047
Prevotella intermedia	0
Prevotella loescheii	0.0605269333194091
Prevotella maculosa	0
Prevotella marshii	0
Prevotella melaninogenica	0
Prevotella micans	0
Prevotella multidaccharivorax	0
Prevotella multiformis	0.0387250815226411
Prevotella multisaccharivorax	0.0301278520519137
Prevotella nanceiensis	0.0282846400729216
Prevotella nigrescens	0
Prevotella oralis	0.0307453235897078
Prevotella oris	0.0311341492663981
Prevotella oryzae	0
Prevotella oulorum	0
Prevotella pallens	0
Prevotella paludivivens	0.0675939617491675
Prevotella pleuritidis	0
Prevotella ruminicola	0.126205149689995
Prevotella saccharolytica	0.111696217162433
Prevotella salivae	0.0478342978819778
Prevotella scopos/jejuni	0
Prevotella shahii	0
Prevotella stercorea	0.0611401429856214
Prevotella timonensis	0.0418265282886477
Prevotella veroralis	0
Promicromonospora flava	0.0730867894174846
Propionibacterium acidifaciens	0.663172487115219
Propionibacterium acidipropionici	0.913285359111099
Propionibacterium acnes	0
Propionibacterium australiense	0
Propionibacterium avidum	0
Propionibacterium cyclohexanicum	0
Propionibacterium damnosum	0.0962264903009028
Propionibacterium freudenreichii	0
Propionibacterium granulosum	0
Propionibacterium jensenii	0.0404070532218882
Propionibacterium microaerophilum	0.0786899341002673
Propionibacterium namnetense	0
Propionibacterium propionicum	0.0372963652688435
Propionibacterium thoenii	0.462740443097011
Propionicimonas paludicola	0
Propionimicrobium lymphophilum	0.683773047376637
Propionivibrio dicarboxylicus	0
Prosthecobacter fluviatilis	0.044414017860584
Proteus mirabilis	0
Proteus penneri	0.0497065621396728
Proteus vulgaris	0.0382101996679258
Providencia alcalifaciens	0
Providencia rettgeri	0
Providencia rustigianii	0
Providencia stuartii	0
Pseudoclavibacter massiliense	0
Pseudoclavibacter sp._Timone	0
Pseudoflavonifractor capillosus	0.169495564496499
Pseudomonas aeruginosa	0
Pseudomonas alcaliphila	0
Pseudomonas fluorescens	0
Pseudomonas fragi	0
Pseudomonas fragi/thivervalensis/deceptionensis	0.0327357792337126
Pseudomonas monteilii	0.685825215900095
Pseudomonas nitroreducens	0
Pseudomonas oleovorans	0.0353367436199138
Pseudomonas putida	0
Pseudomonas stutzeri	0
Pseudopropionibacterium propionicum	0
Pseudoramibacter alactolyticus	0.0356377341389956
Pseudothermotoga thermarum	0
Pseudoxanthomonas mexicana	0
Psychrobacter arenosus	0.0416690119654474
Pyramidobacter piscolens	0.0441417824697472
Ralstonia insidiosa	0.277446420099587
Ralstonia mannitolilytica	0.0468579070792898
Ralstonia solanacearum	0
Raoultella ornithinolytica	0
Raoultella planticola	0.056254195073017
Rheinheimera perlucida	0
Rheinheimera texasensis	0
Rhizobium pusense	0
Rhodanobacter ginsenosidimutans	1.96225957728317
Rhodobacter sphaeroides	0
Rhodococcus equi	0
Rhodococcus erythropolis	0
Rhodococcus rhodochrous	0.0366113782272835
Riemerella anatipestifer	0
Riemerella columbina	0.0336717171967374
Robinsoniella peoriensis	0
Romboutsia lituseburensis	0.0336557191569365
Roseburia faecis	0.853454219297845
Roseburia hominis	0
Roseburia intestinalis	0.0398625762794346
Roseburia inulinivorans	0.128122597288487
Roseburia sp	0.0756912602612404
Roseomonas mucosa	0.07413023372841
Rothia aeria	0
Rothia dentocariosa	0
Rothia mucilaginosa	0.0311397007578721
Rubinisphaera brasiliensis	0.071357484914005
Rudanella lutea	0.203011362423253
Ruminococcus albus	0
Ruminococcus bromii	0.302545539621367
Ruminococcus callidus	0
Ruminococcus champanellensis	0.0585851843833575
Ruminococcus faecis	0.16097293149951
Ruminococcus flavefaciens	0
Ruminococcus gauvreauii	0.116162325024783
Ruminococcus gnavus	0.27761025256354
Ruminococcus lactaris	0
Ruminococcus sp	0.0962485631955319
Ruminococcus sp. Marseille-P2780	0
Ruminococcus sp. Marseille-P650	0.0301285678446635
Ruminococcus torques	0.048747647773869
Ruthenibacterium lactatiformans	0
Salmonella enterica	0.0351838406806439
Sarcina maxima	0.0317479298707897
Sarcina ventriculi	0.271189058078663
Scardovia inopinata	0.0661808298299235
Scardovia wiggsiae	0.113965292518391
Schlesneria paludicola	0
Schwartzia sp.	0
Schwartzia succinivorans	0.0393190493307121
Selenomonas artemidis	0
Selenomonas infelix	0.0279649404576862
Selenomonas noxia	0.0357011589153851
Selenomonas ruminantium	0.0278024866156283
Selenomonas sputigena	0
Sellimonas intestinalis	0.0585819114141795
Senegalemassilia anaerobia	0.0528165977872703
Senegalimassilia anaerobia	0.119440189809351
Serratia ficaria	0
Serratia fonticola	0.211613621927909
Serratia liquefaciens	0.0353938137866975
Serratia marcescens	0
Shigella dysenteriae	0
Shuttleworthia satelles	0.2294665175687
Silanimonas lenta	0.0363658762416792
Simonsiella muelleri	0.094811770750176
Skermanella aerolata	0.0448183044224369
Slackia equolifaciens	0.0334717030725855
Slackia exigua	0.194698306372765
Slackia faecicanis	0.0867548717413818
Slackia isoflavoniconvertens	0.0562603614470831
Slackia piriformis	0.111519532397973
Snodgrassella alvi	0
Soleaferrea massiliensis	0.0904124745246929
Solobacterium moorei	0.062702482873982
Sphingobacterium faecium	0.0366491155955754
Sphingobacterium multivorum	0.0744760747710239
Sphingobacterium spiritivorum	0
Sphingobium hydrophobicum	0.0305219335480708
Sphingobium yanoikuyae	0.374739245518012
Sphingomonas adhaesiva	0
Sphingomonas ginsenosidimutans	0.0291927530502615
Sphingomonas hankookensis	0
Sphingomonas panni	0.115650685030711
Sphingomonas paucimobilis	0
Sphingomonas pseudosanguinis	1.21988964698027
Spirosoma linguale	0
Sporanaerobacter acetigenes	0
Sporolactobacillus nakayamae	0.091183656732688
Sporosarcina koreensis	0
Staphylococcus arlettae	0
Staphylococcus aureus	0
Staphylococcus auricularis	0
Staphylococcus capitis	0.164047613907234
Staphylococcus cohnii	0.0844415173869203
Staphylococcus condimenti	0
Staphylococcus epidermidis	0.0402263599952683
Staphylococcus epidermidis/muscae	0.0407268735540401
Staphylococcus equorum/edaphicus/saprophyticus	0
Staphylococcus haemolyticus	0.070501211816543
Staphylococcus hominis	0
Staphylococcus intermedius	0.0354162720581873
Staphylococcus kloosii	0
Staphylococcus lentus	0
Staphylococcus lugdunensis	0.0861526193615369
Staphylococcus nepalensis	0
Staphylococcus pasteuri	0
Staphylococcus pettenkoferi	0
Staphylococcus saccharolyticus	0.0389857266846757
Staphylococcus saprophyticus	0
Staphylococcus schleiferi	0
Staphylococcus sciuri	0
Staphylococcus simulans	0.106194981164304
Staphylococcus succinus	0
Staphylococcus vitulinus	0.0395687761671395
Staphylococcus warneri	0.0631199697150326
Staphylococcus xylosus	0
Stenotrophomonas daejeonensis	0
Stenotrophomonas maltophilia	0.878819744738223
Stenotrophomonas rhizophila	0
Stomatobaculum longum	0
Stoquefichus massiliensis	0
Streptobacillus moniliformis	0.0280446675659047
Streptococcus agalactiae	0
Streptococcus alactolyticus	0
Streptococcus anginosus	0
Streptococcus australis	0
Streptococcus caballi	0
Streptococcus cameli	0
Streptococcus canis	0
Streptococcus caprae	0
Streptococcus castoreus	0.03569999364492
Streptococcus constellatus	0
Streptococcus criceti	0
Streptococcus cristatus	0.0874119985539775
Streptococcus dentasini	0.0391660830743884
Streptococcus dentirousetti	0
Streptococcus devriesei	0
Streptococcus didelphis	0.0293801751721841
Streptococcus downei	0
Streptococcus dysgalactiae	0
Streptococcus equi	0.0607844442217973
Streptococcus equinus	0
Streptococcus equinus/lutetiensis/infantarius	0
Streptococcus fryi	0.0561913602492178
Streptococcus gallolyticus	0
Streptococcus gordonii	0.0880212155431111
Streptococcus gordonii/mutans	0
Streptococcus henryi	0.0392337805661089
Streptococcus hongkongensis	0
Streptococcus hyovaginalis	0
Streptococcus ictaluri	0
Streptococcus infantarius	0.0605432918577256
Streptococcus infantis	0.946117861182604
Streptococcus iniae	0
Streptococcus intermedius/uberis	0.033902870058082
Streptococcus lactarius	0.0325556559821747
Streptococcus lutetiensis	0
Streptococcus macedonicus	0
Streptococcus marimammalium	0
Streptococcus massiliensis	0
Streptococcus merionis	0
Streptococcus minor	0
Streptococcus mitis	0
Streptococcus mitis/pneumoniae/pseudoneumoniae	0.0501544401888587
Streptococcus moroccensis	0
Streptococcus mutans	0.0384852254905014
Streptococcus oralis	0.0598326539808104
Streptococcus oricebi	0
Streptococcus orisasini	0
Streptococcus ovis	0
Streptococcus parasaguinis	0.0502131739296746
Streptococcus parasanguinis	0
Streptococcus parauberis	0
Streptococcus pasteurianus	0
Streptococcus peroris	0
Streptococcus pharyngis	0
Streptococcus pleomorphus	0
Streptococcus plurextorum	0
Streptococcus pneumoniae	0
Streptococcus porci	0
Streptococcus porcinus	0.084391297429871
Streptococcus porcorum	0.0359400914970266
Streptococcus pyogenes	0
Streptococcus pyogensis	0
Streptococcus ratti/ursoris	0
Streptococcus rubneri	0
Streptococcus rupicaprae	0
Streptococcus salivarius	0
Streptococcus saliviloxodontae	0
Streptococcus sanguinis	0
Streptococcus sanguinis/vestibularis	0
Streptococcus sinensis	0
Streptococcus sobrinus	0.0414508114909814
Streptococcus suis	0
Streptococcus tangierensis	0
Streptococcus thermophilus	0
Streptococcus thoraltensis	0
Streptococcus uberis	0.0290989185611776
Streptococcus vestibularis	0
Streptococcus viridans	0.14756243908166
Streptomyces misionensis	0
Streptomyces thermoviolaceus	0
Streptomyces thermovulgaris	0
Subdoligranulum variabile	0.0394436149096619
Succinatimonas hippei	0
Succiniclasticum ruminis	0.0936267621747682
Succinivibrio dextrinosolvens	0.696594620158912
Sulfurimonas autotrophica	0
Sutterella parvirubra	0
Sutterella stercoricanis	0
Sutterella wadsworthensis	0.0302860271554535
Symbiobacterium thermophilum	0
Tannerella forsythia	0
Tatumella ptyseos	0
Tetragenococcus solitarius	0
Tetrasphaera australiensis	0
Thiomicrospira cyclica	0
Timonella senegalensis	0.0725633818691352
Tissierella praeacuta	0
Trabulsiella guamensis	0.0411332761033717
Treponema berlinense	0.0491251551376326
Treponema denticola	0
Treponema lecithinolyticum	0
Treponema maltophilum	0.0514122727001744
Treponema medium	0
Treponema porcinum	0
Treponema socranskii	0
Treponema succinifaciens	0
Treponema vincentii	0.087842392996389
Tropheryma whipplei	0
Trueperella bernardiae	0.0314251572200621
Trueperella pyogenes	0
Tumebacillus permanentifrigoris	0.0431473723223079
Turicella otitidis	0
Turicibacter sanguinis	0
Turicimonas muris	0
Tyzzerella nexilis	0.0468706701488899
Ureaplasma parvum	0
Ureaplasma urealyticum	0
Ureibacillus suwonensis	0
Ureibacillus thermosphaericus	0
Vagococcus penaei	0
Vagococcus teuberi	0
Varibaculum cambriense	0.336062528938026
Variovorax boronicumulans	0
Veillonella atypica	0
Veillonella dispar	0.0671637155837121
Veillonella parvula	0.0309263447967447
Veillonella ratti	0
Veillonella rogosae	0.0456066875551648
Veillonella tobetsuensis	0.0418079728393694
Vibrio cholerae	0.0690318358187011
Vibrio cincinnatiensis	0.0798183401871736
Vibrio fluvialis	0
Vibrio furnissii	0
Vibrio mimicus	0
Vibrio parahaemolyticus	0
Victivallis vadensis	0.0292381026718399
Virgibacillus proomii	0
Weeksella virosa	0.0312852281780519
Weissella cibaria	0
Weissella confusa	0.539792851998745
Weissella paramesenteroides	0
Yersinia aleksiciae	0
Yersinia bercovieri	0.0382708958960537
Yersinia enterocolitica	0
Yersinia frederiksenii	0.0483253349571479
Yersinia kristensenii	0
Yersinia pseudotuberculosis	0
Yersinia rohdei	0
Yokenella regensburgei	0.167096213161825
Yonghaparkia alkaliphila	0.0392243299900396
Kingdom Information: (%)
Archaea	0.306731813547342
Bacteria	99.6932681864526
Phylum Information: (%)
Actinobacteria	18.7896813176194
Bacteroidetes	10.8371507557251
Deinococcus-Thermus	0.0304026877772079
Dictyoglomi	0.0719627866235928
Elusimicrobia	0.0918147494908919
Epsilonbacteraeota	2.11569883694832
Euryarchaeota	0.306731813547342
Firmicutes	36.9823777656868
Fusobacteria	2.3768147204929
Gemmatimonadetes	0.0290449847160187
Halanaerobiaeota	0
Lentisphaerae	0.0292381026718399
Other	2.42356276903436
Planctomycetes	0.071357484914005
Proteobacteria	24.9236965983163
Spirochaetes	0.344203752889412
Synergistetes	0.222067007615275
Tenericutes	0.218956866197884
Thermotogae	0
Verrucomicrobia	0.135236999733293
Class Information: (%)
Actinobacteria	13.5649149649346
Actinobacteridae	3.27503149355474
Alphaproteobacteria	5.23207591757369
Bacilli	12.510683741742
Bacteroides	0.743109357135346
Bacteroidetes	0.0339447436131821
Bacteroidia	10.0182149978741
Betaproteobacteria	0
Brachyspirae	0.155823932055216
Campylobacteria	2.11569883694832
Chlorobia	0.0418816571024818
Clostridia	21.6062540033774
Coriobacteriia	1.94973485913006
Deinococci	0.0304026877772079
Deltaproteobacteria	0.122518711958132
Dictyoglomia	0.0719627866235928
Elusimicrobia	0.0918147494908919
Epsilonproteobacteria	0.0704692105393977
Erysipelotrichia	1.55549753604588
Flavobacteria	0
Fusobacteria	0.0494418301867401
Fusobacteriia	2.32737289030616
Gammaproteobacteria	19.4986327582451
Gemmatimonadetes	0.0290449847160187
Halanaerobiia	0
Halobacteria	0.156990601890491
Lentisphaeria	0.0292381026718399
Methanobacteria	0.149741211656851
Mollicutes	0.218956866197884
Negativicutes	1.30994248452156
Nitriliruptoria	0
Other	2.42356276903436
Planctomycetacia	0.071357484914005
Spirochaetes	0
Spirochaetia	0.188379820834196
Synergistia	0.222067007615275
Thermotogae	0
Verrucomicrobiae	0.135236999733293
Order Information: (%)
Acetobacterales	0.198653169546349
Actinomycetales	3.29457575731124
Aeromonadales	1.03204763067214
Alteromonadales	0.145357376924224
Azospirillales	0.0448183044224369
Bacillales	5.63372934633029
Bacteroidales	8.66695564493001
Betaproteobacteriales	3.5346808744438
Bifidobacteriales	3.82847253873092
Brachyspirales	0.155823932055216
Campylobacterales	2.18616804748772
Cardiobacteriales	0.0815715655351842
Caulobacterales	0.558551347068387
Chitinophagales	1.21072831090971
Chlorobiales	0.0418816571024818
Chromatiales	0
Clostridiale	0.188713697525718
Clostridiales	21.4175403058517
Coriobacteriales	1.94973485913006
Corynebacteriales	3.53206741898056
Cytophagales	0.295205332372057
Deinococcales	0.0304026877772079
Desulfobacterales	0
Desulfovibrionales	0.122518711958132
Dictyoglomales	0.0719627866235928
Elusimicrobiales	0.0918147494908919
Enterobacteriales	3.49240982197631
Erysipelotrichales	1.55549753604588
Flavobacteriales	0.511254620044296
Fusobacterales	0.0494418301867401
Fusobacteriales	2.32737289030616
Fusobacteriales: Leptotrichiacea	0
Gemmatimonadales	0.0290449847160187
Halanaerobiales	0
Halobacteriales	0.156990601890491
Lactobacillales	6.87695439541169
Methanobacteriales	0.149741211656851
Micrococcales	4.47356684921839
Micromonosporales	0.0442886329171225
Mycoplasmatales	0.218956866197884
Neisseriales	0
Nitriliruptorales	0
Oceanospirillales	0.108286161315073
Opitutales	0.038447778443816
Other	2.42356276903436
Pasteurellales	2.13619596039621
Planctomycetales	0.071357484914005
Propionibacteriales	1.38498634113448
Pseudomonadales	1.99844802674312
Rhizobiales	2.4712770196657
Rhodobacterales	0.157794341918071
Salinisphaerales	0
Selenomonadales	1.30994248452156
Sphingobacteriales	0.111125190366599
Sphingomonadales	1.80098173495274
Spirochaetales	0.188379820834196
Streptomycetales	0
Streptosporangiales	0.281988920196639
Synergistales	0.222067007615275
Thermotogales	0
Thiomicrospirales	0
Verrucomicrobiales	0.0967892212894774
Vibrionales	3.82775494781944
Victivallales	0.0292381026718399
Xanthomonadales	3.1418803924196
Family Information: (%)
Acetobacteraceae	0.198653169546349
Acidaminococcaceae	0.610551242466876
Actinomycetaceae	1.07092149568817
Aerococcaceae	1.8004705467858
Aeromonadaceae	0.240902553366039
Akkermansiaceae	0.0523752034288934
Alicyclobacillaceae	0.0431473723223079
Alteromonadaceae	0
Aquaspirillaceae	0
Arcobacteraceae	0.12446682395831
Atopobiaceae	0.425454253510201
Azospirillaceae	0.0448183044224369
Bacillaceae	3.41861953057801
Bacteroidaceae	5.69287863310157
Barnesiellaceae	0.0608839306647681
Beijerinckiaceae	0.727610865876312
Bifidobacteriaceae	3.82847253873092
Blautia	0.0547569890806078
Bogoriellaceae	0
Brachyspiraceae	0.155823932055216
Brevibacteriaceae	0.453458643234738
Burkholderiaceae	2.11909396530703
Caldicoprobacteraceae	0
Campylobacteraceae	1.51656080330338
Cardiobacteriaceae	0.0815715655351842
Carnobacteriaceae	0.209592491727125
Caulobacteraceae	0.558551347068387
Cellulomonadaceae	0.129881463587715
Chitinibacteraceae	0.187820761790023
Chitinophagaceae	1.21072831090971
Chlorobiaceae	0.0418816571024818
Christensenellaceae	0.0851707642954647
Chromatiaceae	0
Clostridiaceae	0.910636581259778
Clostridiaceae 1	4.28916279874535
Clostridiaceae 2	0.110330885243777
Clostridiales	0.188713697525718
Coriobacteriaceae	0.0812483676796995
Corynebacteriaceae	2.77606302167492
Corynebacterineae	0.219583847337786
Deinococcaceae	0.0304026877772079
Dermabacteraceae	0.396253038289022
Dermacoccaceae	0.0475738258822316
Desulfobulbaceae	0
Desulfovibrionaceae	0.122518711958132
Dictyoglomaceae	0.0719627866235928
Dietziaceae	0.262267701693396
Dysgonomonadaceae	0.2423180617785
Eggerthellaceae	1.44303223794016
Elusimicrobiaceae	0.0918147494908919
Enterbacteriaceae	0.585012869350411
Enterobacteriaceae	2.9073969526259
Enterococcaceae	0.275203523634897
Erysipelotrichaceae	1.55549753604588
Eubacteriaceae	0.113429897307884
Family XI	0.720365616429752
Family XIII	0.160586737488424
Family XVIII	0
Flavobacteriaceae	0.212853454452331
Fusobacteriaceae	0.707785294264946
Gemmatimonadaceae	0.0290449847160187
Halobacteroidaceae	0
Haloferacaceae	0.156990601890491
Halomonadaceae	0.108286161315073
Helicobacteraceae	0.545140420226029
Hymenobacteraceae	0.0921939699488043
Hyphomicrobiaceae	0
Intrasporangiaceae	0.408664966456332
Jonesiaceae	0
Lachnospiraceae	11.3624797419992
Lactobacillaceae	1.37282281611396
Leptotrichia	0
Leptotrichiaceae	1.66902942622795
Leuconostocaceae	0.689738608982415
Listeriaceae	0
Marinifilaceae	0.13256595221293
Methanobacteriaceae	0.149741211656851
Microbacteriaceae	2.52254531368704
Micrococcaceae	0.507050891634536
Micrococcineae	0.16570495784027
Micromonosporaceae	0.0442886329171225
Moraxellaceae	0.68712749313084
Muribaculaceae	0
Mycobacteriaceae	0.430139625124489
Mycoplasmataceae	0.218956866197884
Neisseriaceae	1.18357904627387
Nitriliruptoraceae	0
Nocardiaceae	0.217973678380524
Nocardioidaceae	0.0380408066426205
Opitutaceae	0.038447778443816
Other	2.42356276903436
Paenibacillaceae	1.44493384953541
Pasteurellaceae	2.13619596039621
Peptococcaceae	0
Peptostreptococcaceae	0.208419925477677
Planococcaceae	0.0889922445999906
Porphyromonadaceae	0.461918286559697
Prevotellaceae	1.67552942753554
Promicromonosporaceae	0.0634819098990103
Propionibacteriaceae	1.34694553449186
Propionibacterineae	1.62864564510001
Pseudomonadaceae	1.31132053361228
Psychromonadaceae	0.145357376924224
Rhizobiaceae	1.45259027825193
Rhodanobacteraceae	1.96225957728317
Rhodobacteraceae	0.157794341918071
Rhodocyclaceae	0.0441871010728769
Rikenellaceae	0.0801097206279821
Rubinisphaeraceae	0.071357484914005
Ruminococcaceae	3.54415517935281
Schlesneriaceae	0
Solimonadaceae	0
Sphingobacteriaceae	0.111125190366599
Sphingomonadaceae	1.80098173495274
Spirochaetaceae	0.188379820834196
Spirosomaceae	0.203011362423253
Sporolactobacillaceae	0.091183656732688
Staphylococcaceae	0.404897881732813
Streptococcacaeae	0.0341486201498034
Streptococcaceae	2.49497778801769
Streptomycetaceae	0
Streptomycineae	0
Streptosporangiaceae	0.281988920196639
Succinivibrionaceae	0.791145077306099
Synergistaceae	0.222067007615275
Tannerellaceae	0.32075163244902
Thermomonosporaceae	0
Thermotogaceae	0
Thiomicrospiraceae	0
Thiovulaceae	0
Veillonellaceae	0.699391242054688
Verrucomicrobiaceae	0.044414017860584
Vibrionaceae	3.82775494781944
Victivallaceae	0.0292381026718399
Weeksellaceae	0.298401165591965
Xanthobacteraceae	0.29107587553746
Xanthomonadaceae	1.17962081513643
Genus Information: (%)
Acetanaerobacterium	0.280806382299104
Acetivibrio	0
Acetobacter	0.092403467318171
Acetobacterium	0
Achromobacter	0.0821984307835536
Acidaminococcus	0.0646987649271084
Acidovorax	0
Acinetobacter	0.342555515566528
Actinobacillus	0.496949363693228
Actinobaculum	0
Actinomadura	0
Actinomyces	0.510675429073285
Adlercreutzia	0
Aerococcus	0.0394946695021646
Aeromicrobium	0.0380408066426205
Aeromonas	0.240902553366039
Afipia	0
Agathobacter	0.0299638281038028
Aggregatibacter	0.120222711730951
Agrobacterium	0.350007074238097
Agrococcus	0.295362582154715
Akkermansia	0.0523752034288934
Alcaligenes	0.0359909262371255
Algoriella	0
Aliagarivorans	0.145357376924224
Alistipes	0.0801097206279821
Allisonella	0
Alloiococcus	0
Alloprevotella	0.356044432299478
Allorhizobium-Neorhizobium-Pararhizobium-Rhizobium	0.781226131019087
Alloscardovia	0
Alysiella	0.29054255295831
Amaricoccus	0
Anaerobiospirillum	0.0945504571471861
Anaerococcus	0.0448772214404076
Anaerofilum	0.0923098727301064
Anaerofustis	0
Anaeroglobus	0
Anaerospora	0
Anaerosporobacter	0.0288384867636595
Anaerostipes	0.133701971258358
Anaerovorax	0
Ancylobacter	0.170616849839794
Aneurinibacillus	0.056347817097317
Anoxynatronum	0.0780161620709813
Aquabacterium	0
Arcanobacterium	0.031841754358978
Arcobacter	0.12446682395831
Arthrobacter	0.432180899818296
Asaccharobacter	0.0444942017288029
Atopobium	0.351035780256937
Atopostipes	0.0320506002721761
Aureimonas	0.261324260799939
Bacillus	3.33824599274501
Bacteroides	5.69287863310157
Barnesiella	0
Bartonella	0.0600328121948078
Bavariicoccus	0.11715944517547
Bergeyella	0.088435488983787
Bifidobacterium	3.64832641638261
Blautia	0.71524479399716
Bordetella	0
Brachybacterium	0.183915250528226
Brachymonas	0.0376380308494593
Brachyspira	0.155823932055216
Bradyrhizobium	0.0809812915515614
Brevibacillus	0.572642817112862
Brevibacterium	0.453458643234738
Brevundimonas	0.241643446065578
Brochothrix	0
Buchnera	0.196805691899636
Bulleidia	0
Burkholderia-Caballeronia-Paraburkholderia	0.0413087982950149
Butyricicoccus	0
Butyricimonas	0.13256595221293
Butyrivibrio	0.221316453830077
Caldicoprobacter	0
Campylobacter	1.51656080330338
Capnocytophaga	0.108309395670482
Cardiobacterium	0.0815715655351842
Castellaniella	0
Catabacter	0.0290495944671959
Catenibacterium	1.02670887724317
Catonella	0.0345195302886458
Caulobacter	0.316907901002809
Cellulomonas	0.129881463587715
Cellulosilyticum	0.22733181087091
Cellulosimicrobium	0.0303211235184433
Centipeda	0
Cephaloticoccus	0.038447778443816
Cetobacterium	0
Chitinibacter	0.187820761790023
Chlorobium	0.0418816571024818
Christensenella	0.0561211698282688
Chryseobacterium	0.0378727343466288
Citrobacter	0.100488842383924
Cloacibacillus	0.177925225145528
Clostridium	0.910636581259778
Clostridium sensu stricto	0.0323147231727961
Clostridium sensu stricto 1	2.22410012142109
Clostridium sensu stricto 10	0
Clostridium sensu stricto 11	0.0761995521570879
Clostridium sensu stricto 12	0.0952049589117897
Clostridium sensu stricto 13	0.221445559395008
Clostridium sensu stricto 14	0
Clostridium sensu stricto 15	0.057454982673483
Clostridium sensu stricto 16	0.0524894366147137
Clostridium sensu stricto 17	0
Clostridium sensu stricto 18	0.0310667511347373
Clostridium sensu stricto 19	0
Clostridium sensu stricto 2	0.0457362597556651
Clostridium sensu stricto 3	0.0483050892640224
Clostridium sensu stricto 4	0.0317729596192827
Clostridium sensu stricto 5	0.0340423382557885
Clostridium sensu stricto 7	0.0757700108578108
Clostridium sensu stricto 8	0.992637790735412
Cnuella	1.21072831090971
Collinsella	0.0812483676796995
Comamonas	0
Coprobacillus	0
Coprobacter	0.0608839306647681
Coprococcus 1	0
Coprococcus 2	0.0511773210095358
Coprococcus 3	0.0812353101896554
Coriobacterium	0
Corynebacterium	0.439647554450556
Corynebacterium 1	2.27295336545619
Cronobacter	0
Cryobacterium	0.0374282436335842
Cryptobacterium	0
Cupriavidus	0
Curvibacter	0
Cutibacterium	0
Dechlorobacter	0
Deinococcus	0.0304026877772079
Delftia	0.0417657487127222
Dermabacter	0.212337787760796
Dermacoccus	0.0475738258822316
Desulfobulbus	0
Desulfovibrio	0.122518711958132
Dialister	0
Dictyoglomus	0.0719627866235928
Dielma	0
Dietzia	0.262267701693396
Dolosicoccus	0.0841742233715458
Dolosigranulum	0.0368392574158496
Dorea	0.0507773733990364
Dyadobacter	0
Dysgonomonas	0.179495897922155
Eggerthella	0.69099830387647
Eggerthia	0
Eikenella	0.0349573651019291
Eisenbergiella	0
Elusimicrobium	0.0918147494908919
Empedobacter	0.10713599688676
Enorma	0
Enterobacter	0.261671769600185
Enterococcus	0.0718541523508147
Enterorhabdus	0.0378375416914526
Enterovibrio	0.0336749223499574
Eremococcus	0
Erwinia	0.0448941266427104
Erysipelatoclostridium	0.10325838947609
Escherichia	0.585012869350411
Escherichia-Shigella	0.868077451164199
Ethanoligenens	0.0869982031588671
Eubacterium	0.266505860694607
Ezakiella	0.0372908689364585
Facklamia	1.67680165391209
Faecalitalea	0.109907824762634
Fastidiosipila	0.0295195077386779
Fictibacillus	0
Filifactor	0
Finegoldia	0.0305100266078001
Flavobacterium	0.10454405878185
Flavonifractor	0.163897286089854
Franconibacter	0
Fretibacterium	0
Fusicatenibacter	0.0839124988403583
Fusobacterium	0.707785294264946
Gallibacterium	0
Garciella	0
Gardnerella	0
Gemella	0.141954810829081
Gemmatirosa	0.0290449847160187
Geobacillus	0.0453180572158641
Geomicrobium	0
Georgenia	0
Gluconobacter	0.0321194684997682
Gordonia	0.0601810021170997
Gordonibacter	0.0936514249352471
Granulicatella	0.140702634039099
Grimontia	0.168409175350827
Haematobacter	0.0468515763798803
Haemophilus	1.51902388497203
Hafnia-Obesumbacterium	0
Halodesulfovibrio	0
Halomonas	0.108286161315073
Halopiger	0.156990601890491
Harryflintia	0
Helicobacter	0.545140420226029
Hespellia	0.0653477342184793
Hodemania	0
Holdemanella	0
Holdemania	0.0429243992886575
Howardella	0.153157352670985
Hungatella	0
Hydrobacter	0
Hydrogenibacillus	0.0350554806171315
Hydrogenoanaerobacterium	0.328159912517749
Hymenobacter	0.0921939699488043
Intestinibacter	0.079628861868755
Intestinimonas	0
Isoptericola	0.033160786380567
Janibacter	0.408664966456332
Johnsonella	0.0974588523169727
Jonesia	0
Kandleria	0.209995562401351
Kerstersia	0
Kingella	0.0671608120119107
Klebsiella	0
Kluyvera	0
Kocuria	0.203963571429226
Kosakonia	0
Kurthia	0
Kytococcus	0
Lachnoanaerobaculum	0.0300489679422252
Lachnobacterium	0.224814739610858
Lachnoclostridium	2.09531237067231
Lachnoclostridium 10	0.0348401299169868
Lachnoclostridium 12	0.0448975415486651
Lachnoclostridium 5	0.707672409493944
Lachnospira	1.43428150653581
Lachnospiraceae NC2004 group	0.0628749921591937
Lachnospiraceae NK4A136 group	0
Lactobacillus	1.31153257826107
Lactococcus	0.388728955937731
Lautropia	0
Lawsonella	0.0634621017681797
Leifsonia	0
Leminorella	0.0863878607516879
Leptothrix	0.368520775393302
Leptotrichia	1.64098475866205
Leuconostoc	0.118780254512289
Limnobacter	0.102990029285371
Lysinibacillus	0
[truncated: 214 more rows]
