# Supplementary material for: Pediatric Acute Lymphoblastic Leukemia Patients Exhibit Distinctive Alterations in the Gut Microbiota
Source: Front Cell Infect Microbiol. 2020 Oct 16;10:558799. doi: 10.3389/fcimb.2020.558799 (PMC7596659; doi:10.3389/fcimb.2020.558799)
Supplement: Supplementary file 1 [file Data_Sheet_1.ZIP › rawdata/Case/18T120005_output.xls.result.txt]

Species Information: (%)
Abiotrophia defectiva	0
Abiotrophia para-adiacens	0
Acetanaerobacterium elongatum	0.200657466957275
Acetobacterium tundrae	0
Achromobacter denitrificans	0.115345982404107
Achromobacter xylosoxidans	0.0629734005656796
Acidaminococcus fermentans	0.0420415924654006
Acidaminococcus intestini	0
Acidovorax facilis	0
Acidovorax sp	0
Acidovorax temperans	0
Acinetobacter baumannii	0
Acinetobacter calcoaceticus	0.146108580897416
Acinetobacter haemolyticus/baumannii	0.120538974398357
Acinetobacter johnsonii	0.112963874113717
Acinetobacter junii	0
Acinetobacter lwoffii	0
Acinetobacter pittii	0
Acinetobacter radioresistens	0
Acinetobacter septicus	0
Actinobacillus capsulatus	0.667650874165652
Actinobacillus pleuropneumoniae	0
Actinobaculum massiliense	0
Actinobaculum schaalii	0.0416335523962826
Actinomadura vinacea	0
Actinomyces canis	0.0502966088178839
Actinomyces cardiffensis	0.043084071126627
Actinomyces georgiae	0.067502202601483
Actinomyces graevenitzii	0
Actinomyces johnsonii	0.0305450566715807
Actinomyces massiliensis	0.0318894685708473
Actinomyces meyeri	0.0498397042276017
Actinomyces naeslundii	0
Actinomyces neuii	0.127048212925674
Actinomyces odontolyticus	0
Actinomyces oris	0
Actinomyces radingae	0
Actinomyces sp._ph3	0.13544010730714
Actinomyces turicensis	0
Actinomyces urogenitalis	0
Actinomyces viscosus	0
Adlercreutzia equolifaciens	0.0335424744910004
Aeribacillus pallidus	0.416838609178031
Aerococcus christensenii	0.0341856627117311
Aerococcus viridans	0
Aeromicrobium massiliense	0.0474148661442264
Aeromonas allosaccharophila/veronii	0.0928504884634941
Aeromonas bestiarum	0.0503065530518569
Aeromonas hydrophila	0.0599447232186127
Aeromonas jandaei	0.0358628877856646
Aeromonas media/tecta	0
Aeromonas veronii	0
Afipia birgiae	0
Agathobaculum butyriciproducens	0.0826223561883056
Aggregatibacter actinomycetemcomitans	0.173717544954902
Aggregatibacter aphrophilus	0.565114111809668
Aggregatibacter segnis	0
Agrobacterium tumefaciens	0.357548972699037
Agrococcus jejuensis	0
Agrococcus terreus	0.134952751211781
Akkermansia glycaniphila	0
Akkermansia muciniphila	0
Alcaligenes faecalis	0.0645163787962437
Algoriella xinjiangensis	0.0306675128914135
Aliagarivorans marinus	0.0824581102230628
Alistipes finegoldii	0
Alistipes indistinctus	0
Alistipes inops	0
Alistipes obesi	0
Alistipes onderdonkii	0
Alistipes putredinis	0.096095367827741
Alistipes senegalensis	0.0542929723700774
Alistipes shahii	0
Alistipes timonensis	0.0526466357386289
Allisonella histaminiformans	0
Alloiococcus otitis	0
Alloprevotella rava	0.0489538207474647
Alloprevotella tannerae	0.387444978804671
Alloscardovia omnicolens	0
Alysiella filiformis	0.0695232862653679
Amaricoccus kaplicensis	0
Anaerobiospirillum succiniciproducens	0
Anaerobiospirillum thomasii	0.164171578616299
Anaerococcus hydrogenalis	0
Anaerococcus lactolyticus	0.0671455807248314
Anaerococcus obesiensis	0.0489791181734292
Anaerococcus octavius	0
Anaerococcus prevotii	0.0755618734941809
Anaerococcus senegalensis	0
Anaerococcus tetradius	0
Anaerococcus vaginalis	0
Anaerofilum agile	0.0437394833683223
Anaerofilum pentosovorans	0
Anaerofustis stercorihominis	0
Anaeroglobus geminatus	0
Anaerorhabdus furcosa	0.032045933353399
Anaerosporobacter mobilis	0.0791601007437031
Anaerostipes butyraticus	0.0728528657195072
Anaerostipes caccae	0
Anaerostipes hadrus	0.0944137762737241
Anaerotruncus colihominis	0.525637457676695
Anaerotruncus sp	0.0295269840616261
Anaerovorax odorimutans	0.0450895137833966
Ancylobacter polymorphus	0.112131595720401
Aneurinibacillus aneurinilyticus	0.0389395118872751
Aneurinibacillus migulanus	0.0374229800098336
Anoxynatronum sibiricum	0.145775651070682
Aquabacterium commune	0.0373722908533702
Arcanobacterium haemolyticum	0
Arcanobacterium pyogenes	0
Arcobacter butzleri	0.419937043811679
Arcobacter cryaerophilus	0
Arthrobacter albus	0.0455959788883478
Arthrobacter castelli	0.0843037057262441
Arthrobacter oxydans	0.034277570945451
Arthrobacter polychromogenes	0
Asaccharobacter celatus	0.0887936035975097
Atlantibacter hermannii	0
Atopobium minutum	0
Atopobium parvulum	0.0844288553826595
Atopobium rimae	0.197373173264527
Atopobium vaginae	0
Atopostipes suicloacalis	0
Aurantimonas altamirensis	0
Aureimonas altamirensis	0.0814100605234697
Averyella dalhousiensis	0
Azonexus hydrophilus	0
Azospirillum lipoferum	0.0498838139763743
Bacillus altitudinis	0.303554480048238
Bacillus amyloliquefaciens	0.0439080200113318
Bacillus anthracis	0.0639830251496591
Bacillus atrophaeus	0
Bacillus badius	0
Bacillus beijingensis	0.13361959611888
Bacillus benzoevorans	0
Bacillus cereus	0.035760825030557
Bacillus circulans	0
Bacillus clausii	0
Bacillus coagulans	0
Bacillus cytotoxicus	0.0430625378264308
Bacillus endophyticus	0
Bacillus firmus	0
Bacillus flexus	0
Bacillus fordii	0.0435577686385898
Bacillus halodurans	0.0288205655597024
Bacillus idriensis	0.0364410784690834
Bacillus infantis	0
Bacillus licheniformis	0.0425336421771864
Bacillus marisflavi	0
Bacillus massilioanorexius	0
Bacillus massiliosenegalensis	0.0432089747189346
Bacillus megaterium	0
Bacillus methanolicus	0
Bacillus mojavensis	0.159177135867045
Bacillus mycoides	0
Bacillus nealsonii	0.0416405363596322
Bacillus niacini	0
Bacillus polyfermenticus	0.0589269100390313
Bacillus pseudofirmus	0
Bacillus pseudomycoides	0.048363106287181
Bacillus pumilus	0.0495057086764498
Bacillus senegalensis	0.0762052408287036
Bacillus simplex	0
Bacillus siralis	0
Bacillus sonorensis	0.0683755834815403
Bacillus subtilis	0.0574284313299091
Bacillus thermoamylovorans	0.143315182009885
Bacillus thuringiensis	0.353881471713492
Bacillus timonensis	0.0512540580377472
Bacillus toyonensis/wiedmanii/thuringiensis	0
Bacillus vallismortis	0.0621617267619543
Bacteroides acidifaciens	0.0527273018382814
Bacteroides caccae	0.124148993841052
Bacteroides cellulosiluticus	0.082302262847655
Bacteroides cellulosilyticus	0.0932585315348739
Bacteroides clarus	0.0461644458573331
Bacteroides coagulans	0.0517557306068794
Bacteroides coprocola	0.474337542640487
Bacteroides coprophilus	0.705062223593231
Bacteroides dorei	0
Bacteroides eggerthii	0.0629922634146506
Bacteroides faecis	0
Bacteroides finegoldii	0.0338415953613581
Bacteroides fluxus	0
Bacteroides fragilis	0.0413013197616107
Bacteroides galacturonicus	0.0673027352020999
Bacteroides gallinarum	0
Bacteroides gallinceum	0
Bacteroides graminisolvens	0
Bacteroides helcogenes	0.0400069857946738
Bacteroides intestinalis	0
Bacteroides massiliensis	0.924804647245298
Bacteroides massilinensis	0.402509490771817
Bacteroides nordii	0.0542926584917927
Bacteroides oleiciplenus	0
Bacteroides ovatus	0.0372197711871258
Bacteroides paurosaccharolyticus	0
Bacteroides pectinophilus	0.254662437972509
Bacteroides plebeius	0
Bacteroides propinonicifaciens	0
Bacteroides pyogenes	0
Bacteroides salanitronis	0
Bacteroides salyersiae	0
Bacteroides sartorii	0
Bacteroides stercorirosoris	0
Bacteroides stercoris	0.0557307422476877
Bacteroides thetaiotaomicron	0.046751108022442
Bacteroides timonensis	0
Bacteroides uniformis	0
Bacteroides ureolyticus	0.286714594907544
Bacteroides vulgatus	1.4610412758974
Bacteroides xylanisolvens	0
Bacteroides xylanolyticus	0
Barnesiella intestinihominis	0
Barnesiella viscericola	0
Bartonella birtlesii	0.0296320447455747
Bavariicoccus seileri	0.0829403116770988
Bergeyella zoohelcum	0.0569753456598272
Bifidobacterium actinocoloniiforme	0.033674710649486
Bifidobacterium adolescentis	0
Bifidobacterium adolescentis/ruminantium	0.0300213690045012
Bifidobacterium angulatum	0.0553732416802828
Bifidobacterium animalis	0
Bifidobacterium asteroides	0.0307795260786948
Bifidobacterium avesanii	0
Bifidobacterium bifidum	0
Bifidobacterium bohemicum	0
Bifidobacterium bombi	0.04296002291541
Bifidobacterium boum	0.153678971748947
Bifidobacterium breve	0
Bifidobacterium callitrichos	0
Bifidobacterium catenulatum	0.193603166572749
Bifidobacterium catenulatum/pseudoctenulatum	0.263958283888768
Bifidobacterium choerinum	0.282890949298872
Bifidobacterium commune	0.0364758025168601
Bifidobacterium coryneforme	0
Bifidobacterium crudilactis/psychraerophilum	0
Bifidobacterium cuniculi	0.0883042105591733
Bifidobacterium dentium	0.197309870009319
Bifidobacterium eulemuris/lemurum	0
Bifidobacterium faecale	0.0709694636459429
Bifidobacterium gallicum	0.112419930730532
Bifidobacterium gallinarum	0
Bifidobacterium hapali	0
Bifidobacterium indicum	0
Bifidobacterium kashiwanohense	0.0527477507583154
Bifidobacterium longum	0.145850760534291
Bifidobacterium longum	0.103005502555553
Bifidobacterium merycicum	0
Bifidobacterium mongoliense	0
Bifidobacterium moukalabense	0.724428159416507
Bifidobacterium pseudocatenulatum	0
Bifidobacterium pseudocatenulatum	0
Bifidobacterium pseudolongum	0.20286892837032
Bifidobacterium pullorum	0
Bifidobacterium pullorum/hapali	0.088269855710596
Bifidobacterium ramosum	0.0536515858505581
Bifidobacterium reuteri	0.166736925269949
Bifidobacterium ruminantium	0
Bifidobacterium saeculare	0
Bifidobacterium saguini	0
Bifidobacterium scardovii	0.0547219437237738
Bifidobacterium stercoris	0
Bifidobacterium thermacidophilum	0.0591197765346434
Bifidobacterium thermophilum	0.0881105792945628
Bifidobacterium tissieri	0.0900307272970851
Bifidobacterium tsurumiense	0.0609530240569095
Bifissio spartinae	1.15303294798834
Bilophila wadsworthia	0
Blastococcus massiliensis	0.0941437114086993
Blastomonas natatoria	0
Blautia caecimuris	0
Blautia coccoides	0
Blautia faecis	0.105494937641371
Blautia glucerasea	0
Blautia hansenii	0
Blautia hydrogenotrophica	0.0871660674431243
Blautia luti	0.56085288143205
Blautia marasmi	0
Blautia obeum	0
Blautia producta	0
Blautia schinkii	0.572121096960758
Blautia sp._GD8	0.0370717560630911
Blautia stercoris	0.120655871861855
Blautia wexlerae	0
Bordetella hinzii	0
Brachybacterium muris	0
Brachybacterium paraconglomeratum	0.0556091208001621
Brachymonas chironomi	0
Brachyspira aalborgi	0.108492632095891
Brachyspira pilosicoli	0
Bradyrhizobium denitrificans	0.0320175780511473
Bradyrhizobium elkanii	0.0425755340415874
Bradyrhizobium japonicum	0.0420602982539359
Brevibacillus agri	0
Brevibacillus borstelensis	0.0344245732836316
Brevibacillus brevis	0.0746787308273644
Brevibacillus massiliensis	0.0370687383724147
Brevibacterium casei	0.224869929480521
Brevibacterium epidermidis	0.0541495539715356
Brevibacterium halotolerans	0.205782236485578
Brevibacterium iodinum	0
Brevibacterium linens	0.0469761963027978
Brevibacterium luteolum	0
Brevibacterium mcbrellneri	0.0559662624686583
Brevibacterium paucivorans	0.0926697222572988
Brevibacterium pityocampae	0.0508360913894275
Brevibacterium ravenspurgense/massiliense	0.127263748360277
Brevibacterium senegalense	0
Brevundimonas bacteroides	0.154977402944008
Brevundimonas diminuta	0.0715303194238629
Brevundimonas subvibrioides	0.0558654969496013
Brevundimonas terrae	0.0335878237994968
Brevundimonas vesicularis	0.154431608257754
Brochothrix thermosphacta	0
Buchnera aphidicola	0.057537702816419
Buchnera sp.	0
Bulleidia extructa	0
Burkholderia cepacia	0
Burkholderia glumae	0
Burkholderia plantarii	0
Butyricicoccus faecihominis	0.160201086215792
Butyricicoccus pullicaecorum	0.0290796597707895
Butyricimonas faecihominis	0
Butyricimonas paravirosa	0.0316478541280631
Butyricimonas synergistica	0
Butyricimonas virosa	0.0625910653099247
Butyrivibrio crossotus	0.27333341291902
Butyrivibrio fibrisolvens	0
C.viride 16S	0.200557134740226
Caldicoprobacter faecalis	0
Campylobacter coli	0.598971270655188
Campylobacter concisus	0
Campylobacter curvus	0
Campylobacter faecalis	0.156382815613765
Campylobacter fetus	0
Campylobacter gracilis	0.0635788962518349
Campylobacter hominis	0
Campylobacter hyointestinalis	0
Campylobacter jejuni	0.220314516004566
Campylobacter lari	0.029873554259395
Campylobacter rectus	0
Campylobacter showae	0.0562339421945596
Campylobacter upsaliensis	0
Campylobacter ureolyticus	0
Candidatus Blastococcus	0
Candidatus Dorea	0.100104955210656
Candidatus Soleaferrea	0
Candidatus Stoquefichus	0.0341273923635207
Candidatus Streptomyces	0
Capnocytophaga gingivalis	0
Capnocytophaga granulosa	0
Capnocytophaga haemolytica	0.0494341822760344
Capnocytophaga leadbetteri	0.153369108119119
Capnocytophaga ochracea	0
Capnocytophaga sputigena	0.048905943044636
Cardiobacterium hominis	0.0686858338036824
Cardiobacterium valvarum	0
Carnobacterium maltaromaticum	0
Castellaniella defragrans	0
Catabacter hongkongensis	0
Catenibacterium mitsuokai	1.18812171112652
Catonella morbi	0
Catonella sp.	0
Cedecea davisae	0
Cedecea lapagei	0.0441139517230648
Cellulomonas composti	0.0283752109795229
Cellulomonas denverensis	0
Cellulomonas massiliensis	0.0372799280503201
Cellulomonas parahominis	0.0350326478061998
Cellulosilyticum lentocellum	0.263641343798791
Cellulosimicrobium cellulans	0.0680385066121454
Centipeda periodontii	0
Cephaloticoccus primus	0.0517886154657979
Cetobacterium somerae	0.0347167942213665
Chlamydia abortus	0.0408966636332217
Chlamydia trachomatis	0.127011618249587
Chlorobium phaeobacteroides	0.0392850659973344
Christensenella minuta	0.204833065575807
Chryseobacterium bovis	0.0589264437788832
Chryseobacterium hominis	0
Citrobacter amalonaticus	0
Citrobacter braakii	0
Citrobacter farmeri	0
Citrobacter freundii	0.0684226754714174
Citrobacter gillenii	0
Citrobacter intermedius	0
Citrobacter murliniae	0
Citrobacter pasteurii	0.0978879738485944
Citrobacter sedlakii	0
Citrobacter werkmanii	0
Citrobacter youngae	0.0760912529798813
Cloacibacillus evryensis	0.104220302780524
Cloacibacillus porcorum	0
Cloacibacterium normanense	1.80693219261196
Clostridioides difficile	0
Clostridium acetobutylicum	0.0282416712029729
Clostridium acidisoli	0
Clostridium aciditolerans	0
Clostridium aerotolerans	0
Clostridium akagii	0.0342567441135595
Clostridium aldenense	0.0682481927365542
Clostridium aldrichii	0
Clostridium algidicarnis	0
Clostridium amazonense	0
Clostridium aminovalericum	0.323134194619029
Clostridium amygdalinum	0.0646355441856385
Clostridium amylolyticum	0.0602473143951467
Clostridium arbusti	0.0685567239795201
Clostridium argentinense	0.0527211927712244
Clostridium asparagiforme	1.20284140969671
Clostridium aurantibutyricum	0.0332288614426342
Clostridium autoethanogenum	0
Clostridium baratii/Eubacterium nitrigenese	0.74604298845918
Clostridium beijerinckii	0.0293448136317486
Clostridium bifermentans	0
Clostridium bolteae/aminovalericum	0.032462814082759
Clostridium botulinum	0
Clostridium bowmanii	0
Clostridium butyricum	0.034705570096934
Clostridium cadaveris	0
Clostridium carboxidivorans	0
Clostridium cavendishii	0
Clostridium celatum	0.845193493407027
Clostridium celerecrescens	0
Clostridium cellobioparum	0
Clostridium cellulolyticum	0
Clostridium chartatabidum	0.0297459762567064
Clostridium chauvoei	0.157711813218793
Clostridium chromiireducens	0.124780106148455
Clostridium citroniae	0.0325202943851766
Clostridium clariflavum	0.0304769649584548
Clostridium clostridioforme	0
Clostridium cochlearium	0
Clostridium cocleatum	0.0370797167060595
Clostridium colicanis	0
Clostridium colinum	0.0382964190444251
Clostridium collagenovorans	0.0486395887576071
Clostridium cylindrosporum	0.0559292019771893
Clostridium dakarense	0
Clostridium difficile	0.0291728472975996
Clostridium diolis	0.202050263586827
Clostridium disporicum/celatum	0
Clostridium drakei	0
Clostridium estertheticum	0.0340406427334958
Clostridium fallax	0.03581272885612
Clostridium felsineum	0.0380392790753889
Clostridium ganghwense	0
Clostridium ghonii	0.153998290500653
Clostridium glycolicum	0
Clostridium glycyrrhizinilyticum	0.109963520596822
Clostridium grantii	0
Clostridium haemolyticum	0
Clostridium hathewayi	0
Clostridium herbivorans	0
Clostridium hiranonis	0
Clostridium homopropionicum	0
Clostridium huakuii	0.0489986950016791
Clostridium hungatei	0
Clostridium hylemonae	0.15061605265519
Clostridium indolis/methoxybenzovorans	1.12256172233632
Clostridium innocuum	0
Clostridium irregulare	0
Clostridium isatidis	0
Clostridium jeddahense	0.0551306449879761
Clostridium kogasensis	0
Clostridium lactatifermentans	0.0623599064067983
Clostridium lavalense/bolteae	0.0330702970777678
Clostridium leptum	0.148363620001824
Clostridium limosum	0
Clostridium lituseburense	0
Clostridium lundense	0
Clostridium malenominatum	0.0648828610685873
Clostridium massiliodielmoense	0
Clostridium methoxybenzovorans	1.37762423917482
Clostridium methylpentosum	0.167746226918772
Clostridium neonatale	0
Clostridium nexile	0.313492276279035
Clostridium novyi	0.0545354960921572
Clostridium oceanicum	0
Clostridium oroticum	0
Clostridium paraputrificum	0
Clostridium pascui	0.0462751139429298
Clostridium pasteurianum	0
Clostridium perfringens	0
Clostridium polysaccharolyticum	0.0914274079499368
Clostridium populeti	0
Clostridium psychrophilum	0
Clostridium punense	0
Clostridium putrefaciens	0.784418659009721
Clostridium ramosum	0.0331900298992999
Clostridium rectum	0.184102520891492
Clostridium saccharobutylicum	0
Clostridium saccharogumia	0
Clostridium saccharolyticum	0
Clostridium saccharoperbutylacetonicum	0
Clostridium sardiniense	0
Clostridium sartagoforme	0.0595356191078537
Clostridium scatologenes	0
Clostridium schirmacherense	0.0344690314057445
Clostridium scindens	0.14921652028941
Clostridium senegalense	0
Clostridium septicum	0
Clostridium sordellii	0
Clostridium sp._16S_	0
Clostridium sphenoides	0.063918365772817
Clostridium spiroforme	0
Clostridium sporogenes	0.114806317272331
Clostridium sporosphaeroides	0
Clostridium sticklandii	0.0341081486378038
Clostridium straminisolvens	0.0632478794946866
Clostridium subterminale	0.0538365430018313
Clostridium sufflavum	0.035409102084605
Clostridium sulfidigenes	0
Clostridium swellfunianum	0
Clostridium symbiosum	0.083157981271683
Clostridium tagluense	0
Clostridium tepidiprofundi	0
Clostridium termitidis	0.0387966024406302
Clostridium tertium	0
Clostridium tetani	0.0581615235007877
Clostridium tetanomorphum	0
Clostridium thermoalcaliphilum	0
Clostridium thermopalmarium	0
Clostridium thiosulfatireducens	0
Clostridium tunisiense	0.0301263852431066
Clostridium tyrobutyricum	0
Clostridium ventriculi	0
Clostridium vincentii	0
Clostridium viride	0
Clostridium vulturis	0
Clostridium xylanolyticum	0
Clostridium xylanovorans	0.069339114097326
Collinsella aerofaciens	0
Collinsella intestinalis	0
Collinsella massiliensis	0
Collinsella stercoris	0.0507299041992806
Collinsella tanakaei	0
Comamonas aquatica	0
Comamonas kerstersii	0
Comamonas terrigena	0
Comamonas testosteroni	0
Coprobacillus cateniformis	0
Coprobacter fastidiosus	0.0320408770316303
Coprobacter secundus	0
Coprococcus catus	0
Coprococcus comes	0.13446435536282
Coprococcus eutactus	0.0435552685158547
Coriobacterium glomerans	0.0704311209151282
Corynebacterium accolens	0.0821440948894355
Corynebacterium afermentans	0.075065265485149
Corynebacterium ammoniagenes	0.0307963165718902
Corynebacterium amycolatum	0
Corynebacterium appendicis	0.0381073538959308
Corynebacterium argentoratense	0
Corynebacterium aurimucosum	0.0288593243236946
Corynebacterium casei	0
Corynebacterium coyleae	0
Corynebacterium durum	0.0374212285197314
Corynebacterium frankenforstense	0
Corynebacterium freneyi	0.222108908074437
Corynebacterium genitalium	0.0322060874118511
Corynebacterium glaucum	0
Corynebacterium glucuronolyticum	0
Corynebacterium jeikeium	0.184828042064512
Corynebacterium kroppenstedtii	0.188902220598
Corynebacterium matruchotii	0
Corynebacterium minutissimum	0.083517859525813
Corynebacterium mucifaciens	0.0279935846744739
Corynebacterium propinquum	0.188555789091732
Corynebacterium pseudodiphthericum	0.0305988149731325
Corynebacterium resistens	0
Corynebacterium simulans	0
Corynebacterium singulare	0.0478098024492572
Corynebacterium sp._1152	0
Corynebacterium striatum	0
Corynebacterium sundsvallense	0.0376636212506593
Corynebacterium tuberculostearicum	0.0341568709228534
Corynebacterium tuscaniense	0.618540714114227
Corynebacterium ulcerans	0.0692088487955426
Corynebacterium ureicelerivorans	0
Corynebacterium variabile	0.045891334327596
Corynebacterium xerosis	0.167314958233084
Cronobacter sakazakii	0
Cryptobacterium curtum	0.0425482656481998
Cupriavidus metallidurans	0
Curtobacterium flaccumfaciens	0
Deinococcus aquaticus	0
Deinococcus indicus	0
Deinococcus proteolyticus	0
Delftia acidovorans	0
Dermabacter hominis	0.0689058680819458
Dermabacter vaginalis	0.403376849075487
Dermacoccus nishinomiyaensis	0.0346185474705211
Desulfitobacterium frappieri	0.0311731305957715
Desulfobulbus propionicus	0
Desulfotomaculum guttoideum	0
Desulfovibrio alkalitolerans	0
Desulfovibrio desulfuricans	0
Desulfovibrio fairfieldensis	0
Desulfovibrio legallii	0
Desulfovibrio legallis	0
Desulfovibrio piger	0.0280858456202531
Desulfovibrio termitidis	0
Dialister invisus	0
Dialister micraerophilus	0
Dialister pneumosintes	0.0335111204916556
Dialister succinatiphilus	0
Dictyoglomus thermophilum	0.0823784575513125
Dielma fastidiosa	0
Dietzia cinnamea	0.142543474030235
Dietzia maris	0.230213655223321
Dietzia natronolimnaea	0
Dolosicoccus paucivorans	0.03386296231433
Dolosigranulum pigrum	0
Dorea formicigenerans	0.028464853388849
Dorea longicatena	0.315243233100504
Dorea massiliensis	0.0593920048971557
Dyadobacter beijingensis	0
Dyadobacter fermentans	0
Dysgonomonas capnocytophagoides	0.0550512954637941
Dysgonomonas gadei	0
Dysgonomonas macrotermitis	0
Dysgonomonas mossii	0
Edwardsiella tarda	0
Eggerthella lenta	0
Eggerthella sinensis	0.424300566881757
Eggerthella timonensis	0.0381407727025541
Eggerthia catenaformis	0
Eikenella corrodens	0.0411412123834689
Eisenbergiella tayi	0
Elusimicrobium minutum	0.0867976065243888
Empedobacter falsenii	0.124890001738604
Enorma massiliensis	0.103654592584586
Enterobacter aerogenes	0
Enterobacter asburiae	0
Enterobacter cancerogenus	0
Enterobacter cloacae	0.275588637294499
Enterobacter massiliensis	0
Enterococcus asini	0
Enterococcus avium	0.0363569930143492
Enterococcus caccae	0
Enterococcus casseliflavus	0
Enterococcus casseliflavus/galliarum	0.0395850736376568
Enterococcus cecorum	0
Enterococcus devriesei	0
Enterococcus dispar	0
Enterococcus durans/hirae	0
Enterococcus faecalis	0.0363286691692175
Enterococcus faecium	0
Enterococcus gallinarum	0.0509170818158035
Enterococcus gilvus	0
Enterococcus italicus	0
Enterococcus malodoratus	0
Enterococcus mundtii	0
Enterococcus phoeniculicola	0
Enterococcus raffinosus	0
Enterococcus saccharolyticus	0
Enterorhabdus caecimuris	0
Enterovibrio nigricans	0.0342187735661313
Eremococcus coleocola	0
Erysipelatoclostridium ramosum	0.126776630391331
Escherichia albertii	0.0799381375054757
Escherichia coli	2.17415435664097
Escherichia fergusonii	0.576814955723357
Escherichia hermannii	0.574554519833103
Ethanoligenens harbinense	0.0762212642422841
Eubacterium barkeri	0
Eubacterium biforme	0.0329588641626756
Eubacterium brachy	0
Eubacterium budayi	0.728422831205403
Eubacterium callanderi	0
Eubacterium celluloscolvens	0.0891224550205088
Eubacterium cellulosolvens	0.0301203084132888
Eubacterium contortum	0.0591756144846607
Eubacterium coprostanoligenes	0
Eubacterium cylindroides	0
Eubacterium desmolans	0
Eubacterium dolichum	0
Eubacterium eligens	0
Eubacterium fissicatena	0.144259164736683
Eubacterium hallii	0
Eubacterium infirmum	0
Eubacterium limosum	0
Eubacterium moniliforme	0
Eubacterium multiforme	0.0798061405160471
Eubacterium nitritogenes	0.0792622454131748
Eubacterium nodatum	0.0672650002103125
Eubacterium oxidoreducens	0.113002863751485
Eubacterium pyruvativorans	0
Eubacterium ramulus	0
Eubacterium rectale	0.47676182910103
Eubacterium ruminantium	0.036347390387143
Eubacterium saphenum	0
Eubacterium siraeum	0
Eubacterium sp	0
Eubacterium sulci	0.0341510896872341
Eubacterium tenue	0.0286233857562573
Eubacterium tortuosum	0
Eubacterium tortusum	0.0369547102287145
Eubacterium uniforme	0
Eubacterium ventriosum	0.0634840147454798
Eubacterium xylanophilum	0.0448023478559078
Eubacterium yurii	0
Exiguobacterium aurantiacum	1.18595994866808
Facklamia hominis/miroungae	0
Facklamia ignava	0.0448468630873586
Facklamia languida	0
Facklamia tabacinasalis	2.00333120047192
Faecalibacterium prausnitzii	0.292140727703006
Faecalibacterium prausnitzii S9G3	0.18542527997455
Faecalicatena contorta	0.106281281019751
Faecalitalea cylindroides	0
Fermentimonas caenicola	0.348002453706822
Ferrimonas balearica	0.0324604994574722
Fictibacillus arsenicus	0
Filifactor alocis	0.0357201050519165
Filifactor villosus	0
Finegoldia magna	0
Flavobacterium banpakuense	0
Flavobacterium branchiophilum	0
Flavobacterium cheniae	0
Flavobacterium daejeonense	0
Flavobacterium lindanitolerans	0.0287773234901087
Flavobacterium oncorhynchi	0
Flavobacterium sp._TISTR	0
Flavonifractor plautii	0.114576683332911
Flavonifractor sp	0.0690616137962493
Flexispira rappini	0
Flintibacter butyricus	0.237905309348982
Fretibacterium fastidiosum	0
Fusicatenibacter saccharivorans	0.112919509581531
Fusobacterium equinum	0
Fusobacterium gonidiaformans	0.0417230665328073
Fusobacterium mortiferum	0.0408225438526187
Fusobacterium naviforme	0.0626668907296666
Fusobacterium necrogenes	0.441569184996759
Fusobacterium necrophorum	0
Fusobacterium nucleatum	0.0593119880659105
Fusobacterium periodonticum	0
Fusobacterium russii	0
Fusobacterium ulcerans	0.0946964721170207
Fusobacterium varium	0.236227591024464
Gallibacterium anatis	0
Garciella nitratireducens	0
Gardnerella vaginalis	0.0473730271466114
Gemella haemolysans	0.0541958216964017
Gemella morbillorum	0
Gemella sanguinis	0.0433028187796568
Gemmatirosa kalamazoonesis	0
Gemmiger formicilis	0.0633004247594508
Geobacillus stearothermophilus	0.0378009370585323
Geobacillus vulcani	0
Georgenia muralis	0
Gluconobacter oxydans	0.0349953218205304
Gordonia bronchialis	0.0300822912758132
Gordonia jacobaea	0.0389876708574738
Gordonia otitidis	0
Gordonia rubripertincta	0.0829813775875718
Gordonia terrae	0
Gordonibacter pamelaeae	0.0533788648600372
Gordonibacter urolithinfaciens	0
Granulicatella adiacens	0.0619011564673289
Granulicatella elegans	0
Grimontia hollisae	0.255321787060388
Haematobacter missouriensis	0
Haemophilus haemolyticus	0.307282502797949
Haemophilus influenzae	0
Haemophilus parahaemolyticus	0
Haemophilus parainfluenzae	0.193008047461396
Haemophilus paraphrohaemolyticus	0
Haemophilus pittmaniae	0
Haemophilus quentini	0
Haemophilus sputorum	0
Hafnia alvei	0
Halobiforma nitratireducens	0.0770903552502274
Halomonas salina	0
Harryflintia acetispora	0.0302641645392146
Helicobacter bilis	0
Helicobacter canadensis	0
Helicobacter cinaedi	0
Helicobacter fennelliae	0
Helicobacter pametensis	0.151371215528879
Helicobacter pullorum	0.0342542235082319
Helicobacter pylori	0.103802158393173
Helicobacter rodentium	0.0453333162136747
Helicobacter winghamensis	0.129892559442964
Herbaspirillum massiliense	0.104785533930179
Hespellia porcina	0.033582441970165
Hespellia stercorisuis	0
Holdemanella biformis	0.0328116521330106
Holdemania filiformis	0
Holdemania massiliensis	0
Howardella ureilytica	0.175032868650104
Hungatella effluvii	0
Hydrobacter penzbergensis	0.0317023076928473
Hydrogenibacillus schlegelii	0.0306294216842594
Hydrogenoanaerobacterium saccharovorans	0.243850600982023
Hymenobacter rigui	0.0604104876145349
Intestinibacter bartlettii	0.10506211748017
Intestinimonas butyriciproducens	0
Janibacter hoylei	0
Janibacter indicus	0.203876633348918
Janibacter limosus	0
Janibacter terrae	0.0520693806274915
Johnsonella ignava	0.0699230821007008
Jonesia denitrificans	0
Kallipyga massiliensis	0
Kandleria vitulina	0.219379874641995
Kerstersia gyiorum	0
Kineothrix alysoides	0
Kingella denitrificans	0.0451455139624745
Kingella kingae	0
Kingella oralis	0
Klebsiella aerogenes	0
Klebsiella oxytoca	0
Klebsiella pneumoniae	0.0613709023804592
Klebsiella variicola	0
Kluyvera ascorbata	0.0399193213788524
Kluyvera intermedia	0
Kocuria halotolerans	0
Kocuria indica	0.0533651096610298
Kocuria kristinae	0
Kocuria marina	0.117988150611236
Kocuria palustris	0
Kocuria rhizophila	0
Kocuria rosea	0.0285981448846465
Kosakonia cowanii	0
Kurthia gibsonii	0
Kurthia massiliensis	0
Kurthia senegalensis	0
Kytococcus schroeteri	0
Kytococcus sedentarius	0
Lachnoanaerobaculum saburreum	0.15922027302609
Lachnoanaerobaculum umeaense	0
Lachnobacterium bovis	0.276205422152923
Lachnoclostridium phytofermentans	0
Lachnoclostridium sp	0.0307769960404354
Lachnospira multipara	0.122023915186775
Lachnospira pectinoschiza	1.64759120986167
Lactobacillus acidophilus	0
Lactobacillus agilis	0
Lactobacillus alimentarius	0.472895295628074
Lactobacillus alvi	0
Lactobacillus amylolyticus	0
Lactobacillus amylophilus	0
Lactobacillus amylovorus	0.0281526465905808
Lactobacillus animalis	0
Lactobacillus antri	0
Lactobacillus apinorum	0
Lactobacillus apodemi	0
Lactobacillus bifermentans	0.0327528920341629
Lactobacillus brevis	0
Lactobacillus buchneri	0
Lactobacillus casei	0
Lactobacillus ceti	0
Lactobacillus coleohominis	0
Lactobacillus coryniformis	0.0486975954662901
Lactobacillus crispatus	0.0426662910177
Lactobacillus curvatus	0
Lactobacillus delbrueckii	0
Lactobacillus dextrinicus	0
Lactobacillus fermemtum	0
Lactobacillus fermentum	0
Lactobacillus fructivorans/homohiochii	0.10967064430686
Lactobacillus gasseri	0
Lactobacillus gastricus	0
Lactobacillus gigeriorum	0.0668787778168073
Lactobacillus helveticus	0
Lactobacillus herbarum	0
Lactobacillus iners	0
Lactobacillus jensenii	0.0448348530569789
Lactobacillus johnsonii	0
Lactobacillus kalixensis	0
Lactobacillus kitasatonis	0
Lactobacillus kunkeei	0.0557228312368887
Lactobacillus malefermentans	0
Lactobacillus mindensis	0
Lactobacillus mucosae	0
Lactobacillus mudanjiangensis	0
Lactobacillus oris	0
Lactobacillus parabuchneri	0
Lactobacillus paracasei	0
Lactobacillus parafarraginis	0
Lactobacillus pentosus	0
Lactobacillus plantarum	0.0541513738130805
Lactobacillus porcinae	0.162485102985807
Lactobacillus rapi	0
Lactobacillus reuteri	0.047868221713513
Lactobacillus rhamnosus	0
Lactobacillus rogosae	0.0848109271465099
Lactobacillus rossiae	0
Lactobacillus ruminis	0
Lactobacillus sakei	0
Lactobacillus salivarius	0
Lactobacillus sanfranciscensis	0.0518737867560924
Lactobacillus saniviri	0
Lactobacillus senioris	0.0298733879834636
Lactobacillus sharpeae	0.0749775017637485
Lactobacillus thermophilus	0
Lactobacillus ultunensis	0
Lactobacillus vaccinostercus	0
Lactobacillus vaginalis	0
Lactobacillus versmoldensis	0
Lactobacillus xiangfangensis	0.0957851283317315
Lactococcus formosensis	0
Lactococcus garvieae	0
Lactococcus lactis	0.143411959145956
Lactococcus plantarum	0.0450176842910286
Lactococcus raffinolactis	0
Lactonifactor longoviformis	0
Laribacter hongkongensis	0.0996701321906052
Lautropia mirabilis	0.0758718258765751
Lawsonella clevelandensis	0.0530854065632288
Leifsonia aquatica/naganoensis	0
Leminorella grimontii	0
Leminorella richardii	0
Leptothrix discophora	0.223876522310954
Leptothrix mobilis	0
Leptotrichia amnionii	0
Leptotrichia buccalis	0.86511946303904
Leptotrichia goodfellowii	0.0366739773947525
Leptotrichia hofstadii	0.110660047613125
Leptotrichia wadei	0
Leuconostoc carnosum	0
Leuconostoc citreum	0
Leuconostoc citreum/holzapfelii	0
Leuconostoc gelidum	0
Leuconostoc lactis	0.0421447414503097
Leuconostoc mesenteroides	0
Leuconostoc pseudomesenteroides/rapi/kimchii/mesenteroides	0.0312662973138435
Limnobacter thiooxidans	0.100698661468846
Longicatena caecimuris	0.0402552872882106
Lysinibacillus fusiformis	0
Lysinibacillus massiliensis	0.0396108438682673
Lysinibacillus sphaericus	0
Lysobacter soli	0.118002635779668
Mageeibacillus indolicus	0.0459296412548793
Mannheimia granulomatis	0.121975790729717
Marichromatium gracile	0
Marvinbryantia formatexigens	0.145052212270335
Massilia aurea	0.307362905485235
Massiliomicrobiota timonensis	0
Megamonas funiformis	0.030163341447106
Megamonas hypermegale	0
Megamonas rupellensis	0.0799905481011807
Megasphaera elsdenii	0
Megasphaera indica	0
Megasphaera micronuciformis	0
Megasphaera paucivorans	0.0354022315735379
Megasphaera sp	0.0441735879174231
Mesorhizobium loti	0
Methanobrevibacter smithii	0.134827746661931
Methanobrevibacter smithii/gottschalkii	0
Methanosphaera cuniculi	0.0396534322280996
Methanosphaera stadtmanae	0
Methylobacterium adhaesivum	0.0367450232952798
Methylobacterium jeotgali	0.482463318326417
Methylobacterium mesophilicum	0.0577627824921762
Methylobacterium populi	0
Methylobacterium radiotolerans	0
Methylobacterium zatmanii	0.130130272520156
Methyloversatilis universalis	0
Microbacterium aurum	0.0479458860452328
Microbacterium barkeri	0
Microbacterium chocolatum	0
Microbacterium foliorum	0
Microbacterium gubbeenense	0.0951934490664432
Microbacterium hydrocarbonoxydans	0
Microbacterium lacticum	0
Microbacterium luteolum	3.39795719972618
Microbacterium oleivorans	0.481671261735592
Microbacterium paraoxydans	0.483248198479452
Microbacterium phyllosphaerae	0
Microbacterium schleiferi	0
Micrococcus luteus	0
Micrococcus lylae	0
Micromonospora aurantiaca	0.0627556014760628
Micromonospora krabiensis	0
Microvirga massiliensis	0
Microvirgula aerodenitrificans	0
Mitsuokella jalaludinii	0.0469735456055053
Mitsuokella multacida	0
Mobiluncus curtisii	0.0843310753804467
Moellerella wisconsensis	0.0810306664907026
Mogibacterium diversum	0
Mogibacterium neglectum	0.0278383475684072
Mogibacterium pumilum	0
Mogibacterium timidum	0
Mogibacterium vescum	0
Monoglobus pectinilyticus	0
Moraxella atlantae	0
Moraxella catarrhalis	0.0402496095483717
Moraxella caviae	0
Moraxella lacunata	0.0818655556077818
Moraxella nonliquefaciens	0
Moraxella osloensis	0.123851715912623
Morganella morganii	0
Moryella indoligenes	0.0420961162556026
Murdochiella asaccharolytica	0.0558563598578539
Muribaculum intestinale	0
Murimonas intestini	0.103967895860991
Mycobacterium abscessus	0.0776142005071689
Mycobacterium avium	0.045192458517624
Mycobacterium florentinum	0.0804692279217608
Mycobacterium fortuitum	0.094196760246553
Mycobacterium iranicum	0.169675409006318
Mycobacterium mucogenicum	0.0887431129061597
Mycoplasma hominis	0.0324955399963065
Mycoplasma pneumoniae	0
Negativicoccus succinicivorans	0
Neisseria bacilliformis	0
Neisseria cinerea	0
Neisseria elongata	0.0467961868252813
Neisseria flava	0
Neisseria flavescens/perflava	0
Neisseria gonorrhoeae	0.114687285106823
Neisseria macacae	0.0544500686366229
Neisseria meningitidis	0
Neisseria mucosa	0.224877053604945
Neisseria sicca	0
Neisseria subflava	0
Nevskia ramosa	0
Nitriliruptor alkaliphilus	0
Oceanobacillus caeni	0
Oceanobacillus massiliensis	0
Ochrobactrum anthropi	0.0444605104994017
Ochrobactrum intermedium	0.126311378778498
Ochrobactrum pituitosum	0
Odoribacter laneus	0
Odoribacter splanchnicus	0
Oligella urethralis	0.107314396584483
Olsenella profusa	0
Olsenella scatoligenes	0
Olsenella uli	0
Olsenella umbonata	0
Orenia metallireducens	0
Oribacterium parvum	0
Oribacterium sinus	0.596632499069649
Ornithobacterium rhinotracheale	0
Oscillibacter ruminantium	0
Oscillibacter sp	0
Oscillibacter valericigenes	0.0329377795045804
Oxalobacter formigenes	0
Paenibacillus alvei	0
Paenibacillus antibioticophila	0.0309889243533518
Paenibacillus barcinonensis	0.0490268517772986
Paenibacillus barengoltzii	0.0286578734000908
Paenibacillus daejeonensis	0
Paenibacillus durus	0
Paenibacillus glucanolyticus	0
Paenibacillus graminis	0
Paenibacillus illinoisensis	0.11311587731898
Paenibacillus kribbensis	0
Paenibacillus lactis	0.0998386438154975
Paenibacillus lautus	0
Paenibacillus provencensis	0.0307180018313871
Paenibacillus pueri	0.0583313505602631
Paenibacillus rhizosphaerae	0
Paenibacillus riograndensis	0.143019433673296
Paenibacillus sabinae/forsythiae	0.0479221896259893
Paenibacillus senegalensis	0.0696093830223204
Paenibacillus thiaminolyticus	0
Paenibacillus timonensis	0
Pantoea agglomerans	0.317687021833401
Pantoea conspicua	0
Papillibacter cinnamivorans	0
Parabacteroides distasonis	0.1278688111405
Parabacteroides goldsteinii	0.0579713808396301
Parabacteroides gordonii	0
Parabacteroides johnsonii	0
Parabacteroides merdae	0.0372891063117999
Paracoccus carotinifaciens	0
Paracoccus marinus	0.0806289020665488
Paracoccus sanguinis	0
Paracoccus yeei	0
Paraeggerthella hongkongensis	0.0692901717820289
Paraprevotella clara	0
Paraprevotella xylaniphila	0
Parascardovia denticolens	0
Parasporobacterium paucivorans	0.112402243361335
Parasutterella excrementihominis	0.0395101889726316
Parasutterella secunda	0.0677952201946775
Parvimonas micra	0.0572129415763844
Pediococcus acidilactici	0.0324933237281666
Pediococcus damnosus	0
Pediococcus pentosaceus	0.0497914928726366
Pedobacter daejeonensis	0
Pedomicrobium ferrugineum	0
Pelomonas saccharophila	0.110313063888933
Peptoclostridium difficile	0
Peptococcus niger	0
Peptococcus sp.	0
Peptoniphilus asaccharolyticus	0
Peptoniphilus coxii	0
Peptoniphilus duerdenii	0
Peptoniphilus grossensis	0
Peptoniphilus harei	0
Peptoniphilus indolicus	0.0303192433514774
Peptoniphilus lacrimalis	0
Peptoniphilus senegalensis	0.0589151279002229
Peptoniphilus timonensis	0
Peptostreptococcus anaerobius	0
Peptostreptococcus russellii	0
Peptostreptococcus stomatis	0.12723692500741
Phascolarctobacterium faecium	0.106762481123326
Phascolarctobacterium succinatutens	0.197110962080185
Phenylobacterium haematophilum	0.10185597808269
Phyllobacterium myrsinacearum	0
Planococcus rifietoensis	0.0653222581402575
Planomicrobium chinense	0
Planomonospora sphaerica	0.105316058433256
Plesiomonas shigelloides	0
Porphyromonas asaccharolytica	0
Porphyromonas catoniae	0.0861495826717854
Porphyromonas endodontalis	0
Porphyromonas gingivalis	0
Porphyromonas somerae	0.101535330906151
Porphyromonas uenonis	0.0587694303763757
Prevotella albensis	0
Prevotella amnii	0
Prevotella amniotica	0
Prevotella aurantiaca	0.0283452830988581
Prevotella baroniae	0.048587734578095
Prevotella bergensis	0.0325989226601153
Prevotella bivia	0
Prevotella brevis	0.0563537390602619
Prevotella bryantii	0.091997574904616
Prevotella buccae	0
Prevotella buccalis	0
Prevotella conceptionensis	0.0878870462874773
Prevotella copri	0.386769698339689
Prevotella corporis	0.0864515008159376
Prevotella dentalis	0
Prevotella dentasini	0
Prevotella denticola	0.0587810113919719
Prevotella disiens	0
Prevotella enoeca	0
Prevotella falsenii	0
Prevotella fusca	0
Prevotella histicola	0.219662211359425
Prevotella intermedia	0
Prevotella loescheii	0.044139975006535
Prevotella maculosa	0
Prevotella marshii	0
Prevotella melaninogenica	0
Prevotella micans	0
Prevotella multidaccharivorax	0
Prevotella multiformis	0.035187369130069
Prevotella multisaccharivorax	0.0302425822012552
Prevotella nanceiensis	0
Prevotella nigrescens	0.0321312451845445
Prevotella oralis	0
Prevotella oris	0
Prevotella oryzae	0
Prevotella oulorum	0
Prevotella pallens	0
Prevotella paludivivens	0.114610702180349
Prevotella pleuritidis	0
Prevotella ruminicola	0.24039160132091
Prevotella saccharolytica	0.0949686410619985
Prevotella salivae	0.0320873694667064
Prevotella scopos/jejuni	0
Prevotella shahii	0.0280566796969992
Prevotella stercorea	0.0540969237282533
Prevotella timonensis	0
Prevotella veroralis	0
Promicromonospora flava	0.0919041894352698
Propionibacterium acidifaciens	0.904164017127308
Propionibacterium acidipropionici	1.47405888014489
Propionibacterium acnes	0
Propionibacterium australiense	0
Propionibacterium avidum	0
Propionibacterium cyclohexanicum	0
Propionibacterium damnosum	0.0725621169251555
Propionibacterium freudenreichii	0.035110275757308
Propionibacterium granulosum	0
Propionibacterium jensenii	0.0387459077822247
Propionibacterium microaerophilum	0.135776693202924
Propionibacterium namnetense	0.052697496663679
Propionibacterium propionicum	0
Propionibacterium thoenii	0.360313928777409
Propionicimonas paludicola	0
Propionimicrobium lymphophilum	0.516499709658354
Propionivibrio dicarboxylicus	0
Prosthecobacter fluviatilis	0
Proteus mirabilis	0
Proteus penneri	0.0632465137651483
Proteus vulgaris	0.0281599956208739
Providencia alcalifaciens	0.031074828943012
Providencia rettgeri	0
Providencia rustigianii	0
Providencia stuartii	0.0354458735657381
Pseudoclavibacter massiliense	0
Pseudoclavibacter sp._Timone	0
Pseudoflavonifractor capillosus	0.0958225969400683
Pseudomonas aeruginosa	0
Pseudomonas alcaliphila	0
Pseudomonas fluorescens	0
Pseudomonas fragi	0
Pseudomonas fragi/thivervalensis/deceptionensis	0.0543958104769591
Pseudomonas monteilii	0.658689405245546
Pseudomonas nitroreducens	0
Pseudomonas oleovorans	0
Pseudomonas putida	0
Pseudomonas stutzeri	0
Pseudopropionibacterium propionicum	0
Pseudoramibacter alactolyticus	0.103539059653367
Pseudothermotoga thermarum	0
Pseudoxanthomonas mexicana	0
Psychrobacter arenosus	0
Pyramidobacter piscolens	0.0429247996489669
Ralstonia insidiosa	0.236405304039439
Ralstonia mannitolilytica	0
Ralstonia solanacearum	0
Raoultella ornithinolytica	0
Raoultella planticola	0.0437822546965021
Rheinheimera perlucida	0.0343659279500384
Rheinheimera texasensis	0
Rhizobium pusense	0.030443110301608
Rhodanobacter ginsenosidimutans	1.19778623800606
Rhodobacter sphaeroides	0
Rhodococcus equi	0.0426552832460933
Rhodococcus erythropolis	0
Rhodococcus rhodochrous	0.0304372099014895
Riemerella anatipestifer	0.0306336476498166
Riemerella columbina	0
Robinsoniella peoriensis	0
Romboutsia lituseburensis	0.0371427593901514
Roseburia faecis	0.806649224650595
Roseburia hominis	0.0284853959321274
Roseburia intestinalis	0.172686830150354
Roseburia inulinivorans	0.238715448091091
Roseburia sp	0.322807643909739
Roseomonas mucosa	0.04320091720653
Rothia aeria	0
Rothia dentocariosa	0
Rothia mucilaginosa	0
Rubinisphaera brasiliensis	0.056708489324936
Rudanella lutea	0.166339089718835
Ruminococcus albus	0
Ruminococcus bromii	0.214367745853334
Ruminococcus callidus	0
Ruminococcus champanellensis	0
Ruminococcus faecis	0.183155106815737
Ruminococcus flavefaciens	0
Ruminococcus gauvreauii	0.266422109455655
Ruminococcus gnavus	0.585985602655283
Ruminococcus lactaris	0
Ruminococcus sp	0.0898588288018484
Ruminococcus sp. Marseille-P2780	0
Ruminococcus sp. Marseille-P650	0
Ruminococcus torques	0.0595447748415968
Ruthenibacterium lactatiformans	0.0426312781630921
Salmonella enterica	0.0466771277084768
Sarcina maxima	0
Sarcina ventriculi	0.291583200066756
Scardovia inopinata	0.0784624467870267
Scardovia wiggsiae	0.21324482599454
Schlesneria paludicola	0
Schwartzia sp.	0
Schwartzia succinivorans	0.0639945651082952
Selenomonas artemidis	0
Selenomonas infelix	0
Selenomonas noxia	0.0333673233231359
Selenomonas ruminantium	0
Selenomonas sputigena	0
Sellimonas intestinalis	0.0524612399434033
Senegalemassilia anaerobia	0.0508105252456662
Senegalimassilia anaerobia	0.0815053484910472
Serratia ficaria	0
Serratia fonticola	0.152777294753444
Serratia liquefaciens	0
Serratia marcescens	0
Shigella dysenteriae	0
Shuttleworthia satelles	0.112900955849228
Silanimonas lenta	0
Simonsiella muelleri	0.287581832104209
Skermanella aerolata	0.300565407736554
Slackia equolifaciens	0
Slackia exigua	0.120614807273453
Slackia faecicanis	0.0722076006893059
Slackia isoflavoniconvertens	0
Slackia piriformis	0.0580362931511823
Snodgrassella alvi	0
Soleaferrea massiliensis	0.0513665514621357
Solobacterium moorei	0.0345108641997775
Sphingobacterium faecium	0.0323733500806615
Sphingobacterium multivorum	0.113601339725719
Sphingobacterium spiritivorum	0
Sphingobium hydrophobicum	0
Sphingobium yanoikuyae	0.228007264129596
Sphingomonas adhaesiva	0
Sphingomonas ginsenosidimutans	0
Sphingomonas hankookensis	0.050052418031441
Sphingomonas panni	0.0824010348052882
Sphingomonas paucimobilis	0
Sphingomonas pseudosanguinis	0.706368463612218
Spirosoma linguale	0
Sporanaerobacter acetigenes	0
Sporolactobacillus nakayamae	0.0780313447326399
Sporosarcina koreensis	0
Staphylococcus arlettae	0
Staphylococcus aureus	0
Staphylococcus auricularis	0.0307991898330717
Staphylococcus capitis	0.101514659177755
Staphylococcus cohnii	0.133106753934428
Staphylococcus condimenti	0
Staphylococcus epidermidis	0.0738537805286038
Staphylococcus epidermidis/muscae	0.0935636443243884
Staphylococcus equorum/edaphicus/saprophyticus	0
Staphylococcus haemolyticus	0.113241680315017
Staphylococcus hominis	0
Staphylococcus intermedius	0.121086836056781
Staphylococcus kloosii	0
Staphylococcus lentus	0.0396592228558672
Staphylococcus lugdunensis	0.0468580732452357
Staphylococcus nepalensis	0
Staphylococcus pasteuri	0
Staphylococcus pettenkoferi	0
Staphylococcus saccharolyticus	0.0925997634673208
Staphylococcus saprophyticus	0.0393409343462419
Staphylococcus schleiferi	0
Staphylococcus sciuri	0
Staphylococcus simulans	0.128402172711607
Staphylococcus succinus	0
Staphylococcus vitulinus	0
Staphylococcus warneri	0.106003940846758
Staphylococcus xylosus	0
Stenotrophomonas daejeonensis	0
Stenotrophomonas maltophilia	0.307657389664865
Stenotrophomonas rhizophila	0.0482849798330711
Stomatobaculum longum	0
Stoquefichus massiliensis	0.0310863521169624
Streptobacillus moniliformis	0
Streptococcus agalactiae	0
Streptococcus alactolyticus	0
Streptococcus anginosus	0
Streptococcus australis	0
Streptococcus caballi	0
Streptococcus cameli	0
Streptococcus canis	0
Streptococcus caprae	0
Streptococcus castoreus	0
Streptococcus constellatus	0
Streptococcus criceti	0
Streptococcus cristatus	0.0967432240852125
Streptococcus dentasini	0.0470916862017272
Streptococcus dentirousetti	0
Streptococcus devriesei	0.0327401455927285
Streptococcus didelphis	0.0353234762726667
Streptococcus downei	0
Streptococcus dysgalactiae	0
Streptococcus equi	0
Streptococcus equinus	0
Streptococcus equinus/lutetiensis/infantarius	0
Streptococcus fryi	0.0408141761366207
Streptococcus gallolyticus	0
Streptococcus gordonii	0.0756235332781743
Streptococcus gordonii/mutans	0
Streptococcus henryi	0
Streptococcus hongkongensis	0
Streptococcus hyovaginalis	0
Streptococcus ictaluri	0
Streptococcus infantarius	0
Streptococcus infantis	0.915538078237779
Streptococcus iniae	0
Streptococcus intermedius/uberis	0.0585842729565705
Streptococcus lactarius	0
Streptococcus lutetiensis	0
Streptococcus macedonicus	0
Streptococcus marimammalium	0
Streptococcus massiliensis	0
Streptococcus merionis	0
Streptococcus minor	0
Streptococcus mitis	0
Streptococcus mitis/pneumoniae/pseudoneumoniae	0
Streptococcus moroccensis	0
Streptococcus mutans	0.0304034840345126
Streptococcus oralis	0
Streptococcus oricebi	0
Streptococcus orisasini	0
Streptococcus ovis	0
Streptococcus parasaguinis	0
Streptococcus parasanguinis	0.125727857049775
Streptococcus parauberis	0
Streptococcus pasteurianus	0
Streptococcus peroris	0
Streptococcus pharyngis	0
Streptococcus pleomorphus	0
Streptococcus plurextorum	0.0546168471808099
Streptococcus pneumoniae	0
Streptococcus porci	0
Streptococcus porcinus	0.0668284436236243
Streptococcus porcorum	0
Streptococcus pyogenes	0
Streptococcus pyogensis	0
Streptococcus ratti/ursoris	0
Streptococcus rubneri	0
Streptococcus rupicaprae	0
Streptococcus salivarius	0
Streptococcus saliviloxodontae	0
Streptococcus sanguinis	0
Streptococcus sanguinis/vestibularis	0
Streptococcus sinensis	0
Streptococcus sobrinus	0.0401705650691486
Streptococcus suis	0.0306029661922639
Streptococcus tangierensis	0
Streptococcus thermophilus	0.0314845578488864
Streptococcus thoraltensis	0
Streptococcus uberis	0.0362599194916072
Streptococcus vestibularis	0
Streptococcus viridans	0.256061184058097
Streptomyces misionensis	0
Streptomyces thermoviolaceus	0
Streptomyces thermovulgaris	0.0287716514256613
Subdoligranulum variabile	0
Succinatimonas hippei	0
Succiniclasticum ruminis	0.164964098025941
Succinivibrio dextrinosolvens	0.611098771287395
Sulfurimonas autotrophica	0
Sutterella parvirubra	0
Sutterella stercoricanis	0
Sutterella wadsworthensis	0.0724199657245667
Symbiobacterium thermophilum	0
Tannerella forsythia	0.02890347271983
Tatumella ptyseos	0.0354650116174676
Tetragenococcus solitarius	0.0405910390415209
Tetrasphaera australiensis	0
Thiomicrospira cyclica	0
Timonella senegalensis	0.0485656359606004
Tissierella praeacuta	0
Trabulsiella guamensis	0.0315155150452091
Treponema berlinense	0.0334021808700053
Treponema denticola	0
Treponema lecithinolyticum	0
Treponema maltophilum	0
Treponema medium	0
Treponema porcinum	0
Treponema socranskii	0.0320642728586191
Treponema succinifaciens	0
Treponema vincentii	0
Tropheryma whipplei	0
Trueperella bernardiae	0.043467938868677
Trueperella pyogenes	0
Tumebacillus permanentifrigoris	0
Turicella otitidis	0.054877007957126
Turicibacter sanguinis	0.03134032149236
Turicimonas muris	0.0335295609223567
Tyzzerella nexilis	0.0283272371496705
Ureaplasma parvum	0
Ureaplasma urealyticum	0
Ureibacillus suwonensis	0.0778669694560093
Ureibacillus thermosphaericus	0
Vagococcus penaei	0.0327465207653103
Vagococcus teuberi	0
Varibaculum cambriense	0.199298644629664
Variovorax boronicumulans	0.0280061675797718
Veillonella atypica	0
Veillonella dispar	0.114535749886213
Veillonella parvula	0.0533116236391607
Veillonella ratti	0
Veillonella rogosae	0.0868361630665974
Veillonella tobetsuensis	0.0608477136302365
Vibrio cholerae	0.0370924747087925
Vibrio cincinnatiensis	0
Vibrio fluvialis	0
Vibrio furnissii	0.031676338967995
Vibrio mimicus	0
Vibrio parahaemolyticus	0
Victivallis vadensis	0.0443109089739461
Virgibacillus proomii	0
Weeksella virosa	0.0301191225500581
Weissella cibaria	0.0369219599202678
Weissella confusa	0.57262663705683
Weissella paramesenteroides	0
Yersinia aleksiciae	0
Yersinia bercovieri	0
Yersinia enterocolitica	0
Yersinia frederiksenii	0.0714548884724435
Yersinia kristensenii	0
Yersinia pseudotuberculosis	0
Yersinia rohdei	0
Yokenella regensburgei	0.159155858354416
Yonghaparkia alkaliphila	0.0315422053044335
Kingdom Information: (%)
Archaea	0.251571534140258
Bacteria	99.7484284658597
Phylum Information: (%)
Actinobacteria	19.9264896087235
Bacteroidetes	10.5570122949717
Deinococcus-Thermus	0
Dictyoglomi	0.0823784575513125
Elusimicrobia	0.0867976065243888
Epsilonbacteraeota	1.98007195761852
Euryarchaeota	0.251571534140258
Firmicutes	40.8822424663174
Fusobacteria	2.24401064553094
Gemmatimonadetes	0
Halanaerobiaeota	0
Lentisphaerae	0.0443109089739461
Other	2.51119891784386
Planctomycetes	0.056708489324936
Proteobacteria	20.8039104868803
Spirochaetes	0.173959085824515
Synergistetes	0.147145102429491
Tenericutes	0.200403821879115
Thermotogae	0
Verrucomicrobia	0.0517886154657979
Class Information: (%)
Actinobacteria	15.043089870347
Actinobacteridae	3.47958326353789
Alphaproteobacteria	5.17726555800793
Bacilli	12.5669758462322
Bacteroides	0.771526348527016
Bacteroidetes	0
Bacteroidia	9.74620088044737
Betaproteobacteria	0
Brachyspirae	0.108492632095891
Campylobacteria	1.98007195761852
Chlorobia	0.0392850659973344
Clostridia	25.394646173253
Coriobacteriia	1.40381647483862
Deinococci	0
Deltaproteobacteria	0.0280858456202531
Dictyoglomia	0.0823784575513125
Elusimicrobia	0.0867976065243888
Epsilonproteobacteria	0.029873554259395
Erysipelotrichia	1.77080738726479
Flavobacteria	0
Fusobacteria	0.0593119880659105
Fusobacteriia	2.18469865746503
Gammaproteobacteria	15.5686855289927
Gemmatimonadetes	0
Halanaerobiia	0
Halobacteria	0.0770903552502274
Lentisphaeria	0.0443109089739461
Methanobacteria	0.17448117889003
Mollicutes	0.200403821879115
Negativicutes	1.14981305956748
Nitriliruptoria	0
Other	2.51119891784386
Planctomycetacia	0.056708489324936
Spirochaetes	0.0320642728586191
Spirochaetia	0.0334021808700053
Synergistia	0.147145102429491
Thermotogae	0
Verrucomicrobiae	0.0517886154657979
Order Information: (%)
Acetobacterales	0.132347612840141
Actinomycetales	3.51666069913002
Aeromonadales	1.01423500242332
Alteromonadales	0.116824038173101
Azospirillales	0.300565407736554
Bacillales	5.68298810607134
Bacteroidales	8.34756907495495
Betaproteobacteriales	2.64867151668139
Bifidobacteriales	3.82199533860078
Brachyspirales	0.108492632095891
Campylobacterales	2.00994551187791
Cardiobacteriales	0.101146333261155
Caulobacterales	0.622132443433787
Chitinophagales	1.18473525568118
Chlorobiales	0.0392850659973344
Chromatiales	0
Clostridiale	0.159036029411899
Clostridiales	25.2356101438411
Coriobacteriales	1.40381647483862
Corynebacteriales	2.698417966947
Cytophagales	0.22674957733337
Deinococcales	0
Desulfobacterales	0
Desulfovibrionales	0.0280858456202531
Dictyoglomales	0.0823784575513125
Elusimicrobiales	0.0867976065243888
Enterobacteriales	3.012633176877
Erysipelotrichales	1.77080738726479
Flavobacteriales	0.612698631198501
Fusobacterales	0.0593119880659105
Fusobacteriales	2.18469865746503
Fusobacteriales: Leptotrichiacea	0
Gemmatimonadales	0
Halanaerobiales	0
Halobacteriales	0.0770903552502274
Lactobacillales	6.88398774016086
Methanobacteriales	0.17448117889003
Micrococcales	6.76797972827856
Micromonosporales	0.0627556014760628
Mycoplasmatales	0.200403821879115
Neisseriales	0
Nitriliruptorales	0
Oceanospirillales	0.168845020955684
Opitutales	0.0517886154657979
Other	2.51119891784386
Pasteurellales	2.02874887191928
Planctomycetales	0.056708489324936
Propionibacteriales	1.52077608959357
Pseudomonadales	1.85470538631767
Rhizobiales	2.97476201135236
Rhodobacterales	0.0806289020665488
Salinisphaerales	0
Selenomonadales	1.14981305956748
Sphingobacteriales	0.145974689806381
Sphingomonadales	1.06682918057854
Spirochaetales	0.0654664537286244
Streptomycetales	0.0287716514256613
Streptosporangiales	0.105316058433256
Synergistales	0.147145102429491
Thermotogales	0
Thiomicrospirales	0
Verrucomicrobiales	0
Vibrionales	2.66086590365588
Victivallales	0.0443109089739461
Xanthomonadales	1.96201027872822
Family Information: (%)
Acetobacteraceae	0.132347612840141
Acidaminococcaceae	0.510879133694852
Actinomycetaceae	0.862743091127626
Aerococcaceae	2.11622668858534
Aeromonadaceae	0.238964652519628
Akkermansiaceae	0
Alicyclobacillaceae	0
Alteromonadaceae	0.0343659279500384
Aquaspirillaceae	0
Arcobacteraceae	0.419937043811679
Atopobiaceae	0.281802028647186
Azospirillaceae	0.300565407736554
Bacillaceae	3.4887000855519
Bacteroidaceae	4.9839064354947
Barnesiellaceae	0.0320408770316303
Beijerinckiaceae	0.707101396634029
Bifidobacteriaceae	3.82199533860078
Blautia	0.0370717560630911
Bogoriellaceae	0
Brachyspiraceae	0.108492632095891
Brevibacteriaceae	0.652731504230516
Burkholderiaceae	1.66479894560159
Caldicoprobacteraceae	0
Campylobacteraceae	1.12535499497931
Cardiobacteriaceae	0.101146333261155
Carnobacteriaceae	0.0619011564673289
Caulobacteraceae	0.622132443433787
Cellulomonadaceae	0.0634078587857227
Chitinibacteraceae	0.0996701321906052
Chitinophagaceae	1.18473525568118
Chlorobiaceae	0.0392850659973344
Christensenellaceae	0.204833065575807
Chromatiaceae	0
Clostridiaceae	2.99317008999979
Clostridiaceae 1	4.22325235360794
Clostridiaceae 2	0.183814930146071
Clostridiales	0.159036029411899
Coriobacteriaceae	0.121161025114409
Corynebacteriaceae	2.08292930262686
Corynebacterineae	0.259658702517439
Deinococcaceae	0
Dermabacteraceae	0.695206796190678
Dermacoccaceae	0.0346185474705211
Desulfobulbaceae	0
Desulfovibrionaceae	0.0280858456202531
Dictyoglomaceae	0.0823784575513125
Dietziaceae	0.230213655223321
Dysgonomonadaceae	0.403053749170616
Eggerthellaceae	1.00085342107703
Elusimicrobiaceae	0.0867976065243888
Enterbacteriaceae	0.574554519833103
Enterobacteriaceae	2.43807865704389
Enterococcaceae	0.318247295709048
Erysipelotrichaceae	1.77080738726479
Eubacteriaceae	0.103539059653367
Family XI	0.435350370087666
Family XIII	0.17434395124935
Family XVIII	0
Flavobacteriaceae	0.280486556929898
Fusobacteriaceae	1.23155715748402
Gemmatimonadaceae	0
Halobacteroidaceae	0
Haloferacaceae	0.0770903552502274
Halomonadaceae	0.168845020955684
Helicobacteraceae	0.464653473086923
Hymenobacteraceae	0.0604104876145349
Hyphomicrobiaceae	0
Intrasporangiaceae	0.301837348304005
Jonesiaceae	0
Lachnospiraceae	13.7199188246033
Lactobacillaceae	1.38581346919131
Leptotrichia	0
Leptotrichiaceae	1.01245348804692
Leuconostocaceae	0.732751128613887
Listeriaceae	0
Marinifilaceae	0.0942389194379878
Methanobacteriaceae	0.17448117889003
Microbacteriaceae	4.75602881109493
Micrococcaceae	0.2860941759
Micrococcineae	0.0798735498337988
Micromonosporaceae	0.0627556014760628
Moraxellaceae	0.681301141715155
Muribaculaceae	0
Mycobacteriaceae	0.338887749834239
Mycoplasmataceae	0.200403821879115
Neisseriaceae	0.884202438889192
Nitriliruptoraceae	0
Nocardiaceae	0.152051339720859
Nocardioidaceae	0.0474148661442264
Opitutaceae	0.0517886154657979
Other	2.51119891784386
Paenibacillaceae	1.31060167293703
Pasteurellaceae	2.02874887191928
Peptococcaceae	0
Peptostreptococcaceae	0.298065187633989
Planococcaceae	0.104933102008525
Porphyromonadaceae	0.246454343954312
Prevotellaceae	2.2397466110262
Promicromonosporaceae	0.105318434662466
Propionibacteriaceae	1.47336122344934
Propionibacterineae	2.0814575268326
Pseudomonadaceae	1.17340424460252
Psychromonadaceae	0.0824581102230628
Rhizobiaceae	2.03887560865126
Rhodanobacteraceae	1.19778623800606
Rhodobacteraceae	0.0806289020665488
Rhodocyclaceae	0
Rikenellaceae	0.096095367827741
Rubinisphaeraceae	0.056708489324936
Ruminococcaceae	2.95974919569672
Schlesneriaceae	0
Solimonadaceae	0
Sphingobacteriaceae	0.145974689806381
Sphingomonadaceae	1.06682918057854
Spirochaetaceae	0.0654664537286244
Spirosomaceae	0.166339089718835
Sporolactobacillaceae	0.0780313447326399
Staphylococcaceae	0.603223260365194
Streptococcacaeae	0
Streptococcaceae	2.26904800159395
Streptomycetaceae	0.0287716514256613
Streptomycineae	0
Streptosporangiaceae	0.105316058433256
Succinivibrionaceae	0.775270349903694
Synergistaceae	0.147145102429491
Tannerellaceae	0.25203277101176
Thermomonosporaceae	0
Thermotogaceae	0
Thiomicrospiraceae	0
Thiovulaceae	0
Veillonellaceae	0.638933925872625
Verrucomicrobiaceae	0
Vibrionaceae	2.66086590365588
Victivallaceae	0.0443109089739461
Weeksellaceae	0.332212074268603
Xanthobacteraceae	0.228785006067072
Xanthomonadaceae	0.764224040722158
Genus Information: (%)
Acetanaerobacterium	0.200657466957275
Acetivibrio	0
Acetobacter	0.0541513738130805
Acetobacterium	0
Achromobacter	0.0444605104994017
Acidaminococcus	0.0420415924654006
Acidovorax	0
Acinetobacter	0.435334260646378
Actinobacillus	0.667650874165652
Actinobaculum	0
Actinomadura	0
Actinomyces	0.535645432248838
Adlercreutzia	0.0335424744910004
Aerococcus	0.0341856627117311
Aeromicrobium	0.0474148661442264
Aeromonas	0.238964652519628
Afipia	0
Agathobacter	0.47676182910103
Aggregatibacter	0.173717544954902
Agrobacterium	0.357548972699037
Agrococcus	0.134952751211781
Akkermansia	0
Alcaligenes	0
Algoriella	0.0306675128914135
Aliagarivorans	0.0824581102230628
Alistipes	0.096095367827741
Allisonella	0
Alloiococcus	0
Alloprevotella	0.436398799552136
Allorhizobium-Neorhizobium-Pararhizobium-Rhizobium	1.53984142038157
Alloscardovia	0
Alysiella	0.0695232862653679
Amaricoccus	0
Anaerobiospirillum	0.164171578616299
Anaerococcus	0.0671455807248314
Anaerofilum	0.0437394833683223
Anaerofustis	0
Anaeroglobus	0
Anaerospora	0
Anaerosporobacter	0.0791601007437031
Anaerostipes	0.0728528657195072
Anaerovorax	0.0450895137833966
Ancylobacter	0.112131595720401
Aneurinibacillus	0.0374229800098336
Anoxynatronum	0.145775651070682
Aquabacterium	0.0373722908533702
Arcanobacterium	0
Arcobacter	0.419937043811679
Arthrobacter	0.164177255560043
Asaccharobacter	0.0887936035975097
Atopobium	0.281802028647186
Atopostipes	0
Aureimonas	0.0814100605234697
Bacillus	3.38020369441163
Bacteroides	4.9839064354947
Barnesiella	0
Bartonella	0.0296320447455747
Bavariicoccus	0.0829403116770988
Bergeyella	0.0569753456598272
Bifidobacterium	3.4829150386726
Blautia	0.911241514441492
Bordetella	0
Brachybacterium	0.222924079033246
Brachymonas	0
Brachyspira	0.108492632095891
Bradyrhizobium	0.0745931120927347
Brevibacillus	0.601950163548717
Brevibacterium	0.652731504230516
Brevundimonas	0.315415248430715
Brochothrix	0
Buchnera	0.057537702816419
Bulleidia	0
Burkholderia-Caballeronia-Paraburkholderia	0
Butyricicoccus	0.189280745986582
Butyricimonas	0.0942389194379878
Butyrivibrio	0.27333341291902
Caldicoprobacter	0
Campylobacter	1.12535499497931
Capnocytophaga	0.25170923343979
Cardiobacterium	0.101146333261155
Castellaniella	0
Catabacter	0
Catenibacterium	1.21660710705865
Catonella	0
Caulobacter	0.204861216920382
Cellulomonas	0.0634078587857227
Cellulosilyticum	0.263641343798791
Cellulosimicrobium	0.0680385066121454
Centipeda	0
Cephaloticoccus	0.0517886154657979
Cetobacterium	0.0347167942213665
Chitinibacter	0.0996701321906052
Chlorobium	0.0392850659973344
Christensenella	0.204833065575807
Chryseobacterium	0.0589264437788832
Citrobacter	0.142001925571659
Cloacibacillus	0.104220302780524
Clostridium	2.99317008999979
Clostridium sensu stricto	0.0380392790753889
Clostridium sensu stricto 1	2.37218197166125
Clostridium sensu stricto 10	0
Clostridium sensu stricto 11	0.110110121403214
Clostridium sensu stricto 12	0.0342567441135595
Clostridium sensu stricto 13	0.266426961366516
Clostridium sensu stricto 14	0
Clostridium sensu stricto 15	0.0581615235007877
Clostridium sensu stricto 16	0.0648828610685873
Clostridium sensu stricto 17	0
Clostridium sensu stricto 18	0.034705570096934
Clostridium sensu stricto 19	0.0559292019771893
Clostridium sensu stricto 2	0
Clostridium sensu stricto 3	0.0602473143951467
Clostridium sensu stricto 4	0.03581272885612
Clostridium sensu stricto 5	0
Clostridium sensu stricto 7	0.0545354960921572
Clostridium sensu stricto 8	0.784418659009721
Cnuella	1.15303294798834
Collinsella	0.0507299041992806
Comamonas	0
Coprobacillus	0
Coprobacter	0.0320408770316303
Coprococcus 1	0
Coprococcus 2	0.0435552685158547
Coprococcus 3	0.13446435536282
Coriobacterium	0.0704311209151282
Corynebacterium	0.212294157773556
Corynebacterium 1	1.76267273033295
Cronobacter	0
Cryobacterium	0.083517859525813
Cryptobacterium	0.0425482656481998
Cupriavidus	0
Curvibacter	0
Cutibacterium	0.052697496663679
Dechlorobacter	0
Deinococcus	0
Delftia	0
Dermabacter	0.472282717157433
Dermacoccus	0.0346185474705211
Desulfobulbus	0
Desulfovibrio	0.0280858456202531
Dialister	0.0335111204916556
Dictyoglomus	0.0823784575513125
Dielma	0
Dietzia	0.230213655223321
Dolosicoccus	0.03386296231433
Dolosigranulum	0
Dorea	0.028464853388849
Dyadobacter	0
Dysgonomonas	0.0550512954637941
Eggerthella	0.462441339584311
Eggerthia	0
Eikenella	0.0411412123834689
Eisenbergiella	0
Elusimicrobium	0.0867976065243888
Empedobacter	0.124890001738604
Enorma	0
Enterobacter	0.194353823913319
Enterococcus	0.0746953493949648
Enterorhabdus	0
Enterovibrio	0.0342187735661313
Eremococcus	0
Erwinia	0.0683755834815403
Erysipelatoclostridium	0.16385634709739
Escherichia	0.574554519833103
Escherichia-Shigella	0.656753093228832
Ethanoligenens	0.0762212642422841
Eubacterium	0.159036029411899
Ezakiella	0.0517557306068794
Facklamia	2.04817806355927
Faecalitalea	0.0402552872882106
Fastidiosipila	0.0459296412548793
Fictibacillus	0
Filifactor	0
Finegoldia	0
Flavobacterium	0.0287773234901087
Flavonifractor	0.114576683332911
Franconibacter	0
Fretibacterium	0
Fusicatenibacter	0.112919509581531
Fusobacterium	1.19684036326266
Gallibacterium	0
Garciella	0
Gardnerella	0.0473730271466114
Gemella	0.0974986404760586
Gemmatirosa	0
Geobacillus	0
Geomicrobium	0
Georgenia	0
Gluconobacter	0.0349953218205304
Gordonia	0.0690699621332871
Gordonibacter	0.0533788648600372
Granulicatella	0.0619011564673289
Grimontia	0.255321787060388
Haematobacter	0
Haemophilus	1.06540466206901
Hafnia-Obesumbacterium	0
Halodesulfovibrio	0
Halomonas	0.168845020955684
Halopiger	0.0770903552502274
Harryflintia	0.0302641645392146
Helicobacter	0.464653473086923
Hespellia	0.033582441970165
Hodemania	0
Holdemanella	0.0328116521330106
Holdemania	0
Howardella	0.175032868650104
Hungatella	0
Hydrobacter	0.0317023076928473
Hydrogenibacillus	0.0306294216842594
Hydrogenoanaerobacterium	0.243850600982023
Hymenobacter	0.0604104876145349
Intestinibacter	0.10506211748017
Intestinimonas	0
Isoptericola	0.0372799280503201
Janibacter	0.255946013976409
Johnsonella	0.0699230821007008
Jonesia	0
Kandleria	0.219379874641995
Kerstersia	0
Kingella	0.0451455139624745
Klebsiella	0
Kluyvera	0
Kocuria	0.171353260272266
Kosakonia	0
Kurthia	0
Kytococcus	0
Lachnoanaerobaculum	0.15922027302609
Lachnobacterium	0.276205422152923
Lachnoclostridium	1.79656397163154
Lachnoclostridium 10	0
Lachnoclostridium 12	0.0914274079499368
Lachnoclostridium 5	1.50617814913328
Lachnospira	1.92172878739706
Lachnospiraceae NC2004 group	0
Lachnospiraceae NK4A136 group	0
Lactobacillus	1.35332014546314
Lactococcus	0.188429643436985
Lautropia	0.0758718258765751
Lawsonella	0.0530854065632288
Leifsonia	0
Leminorella	0
Leptothrix	0.223876522310954
Leptotrichia	1.01245348804692
Leuconostoc	0.12320253163679
Limnobacter	0.100698661468846
Lysinibacillus	0.0396108438682673
[truncated: 214 more rows]
