# Supplementary material for: Pediatric Acute Lymphoblastic Leukemia Patients Exhibit Distinctive Alterations in the Gut Microbiota
Source: Front Cell Infect Microbiol. 2020 Oct 16;10:558799. doi: 10.3389/fcimb.2020.558799 (PMC7596659; doi:10.3389/fcimb.2020.558799)
Supplement: Supplementary file 1 [file Data_Sheet_1.ZIP › rawdata/Case/18T120006_output.xls.result.txt]

Species Information: (%)
Abiotrophia defectiva	0
Abiotrophia para-adiacens	0
Acetanaerobacterium elongatum	0.65276027092334
Acetobacterium tundrae	0
Achromobacter denitrificans	0.283768268324909
Achromobacter xylosoxidans	0
Acidaminococcus fermentans	0
Acidaminococcus intestini	0.0302150884545896
Acidovorax facilis	0
Acidovorax sp	0
Acidovorax temperans	0
Acinetobacter baumannii	0
Acinetobacter calcoaceticus	0
Acinetobacter haemolyticus/baumannii	0.350299134388821
Acinetobacter johnsonii	0
Acinetobacter junii	0
Acinetobacter lwoffii	0
Acinetobacter pittii	0
Acinetobacter radioresistens	0
Acinetobacter septicus	0
Actinobacillus capsulatus	0.156284671221229
Actinobacillus pleuropneumoniae	0
Actinobaculum massiliense	0
Actinobaculum schaalii	0.042855701221363
Actinomadura vinacea	0
Actinomyces canis	0
Actinomyces cardiffensis	0
Actinomyces georgiae	0.05664630986431
Actinomyces graevenitzii	0
Actinomyces johnsonii	0
Actinomyces massiliensis	0
Actinomyces meyeri	0
Actinomyces naeslundii	0
Actinomyces neuii	0.049200236156316
Actinomyces odontolyticus	0
Actinomyces oris	0
Actinomyces radingae	0
Actinomyces sp._ph3	0.113358102815551
Actinomyces turicensis	0
Actinomyces urogenitalis	0
Actinomyces viscosus	0
Adlercreutzia equolifaciens	0
Aeribacillus pallidus	0.0586922932709004
Aerococcus christensenii	0
Aerococcus viridans	0
Aeromicrobium massiliense	0
Aeromonas allosaccharophila/veronii	0
Aeromonas bestiarum	0
Aeromonas hydrophila	0
Aeromonas jandaei	0
Aeromonas media/tecta	0
Aeromonas veronii	0
Afipia birgiae	0
Agathobaculum butyriciproducens	0.178419435604318
Aggregatibacter actinomycetemcomitans	0.0590447824156879
Aggregatibacter aphrophilus	0.475730176110619
Aggregatibacter segnis	0
Agrobacterium tumefaciens	0.235005214471771
Agrococcus jejuensis	0
Agrococcus terreus	0.126316949826001
Akkermansia glycaniphila	0
Akkermansia muciniphila	0
Alcaligenes faecalis	0
Algoriella xinjiangensis	0
Aliagarivorans marinus	0
Alistipes finegoldii	0.0648938212856435
Alistipes indistinctus	0
Alistipes inops	0
Alistipes obesi	0
Alistipes onderdonkii	0
Alistipes putredinis	0.29385483046046
Alistipes senegalensis	0.0469748471242025
Alistipes shahii	0
Alistipes timonensis	0
Allisonella histaminiformans	0
Alloiococcus otitis	0
Alloprevotella rava	0.0720109719798847
Alloprevotella tannerae	1.38088992502229
Alloscardovia omnicolens	0
Alysiella filiformis	0.0963335267731484
Amaricoccus kaplicensis	0
Anaerobiospirillum succiniciproducens	0
Anaerobiospirillum thomasii	0.061582769181879
Anaerococcus hydrogenalis	0
Anaerococcus lactolyticus	0
Anaerococcus obesiensis	0
Anaerococcus octavius	0
Anaerococcus prevotii	0
Anaerococcus senegalensis	0
Anaerococcus tetradius	0
Anaerococcus vaginalis	0
Anaerofilum agile	0
Anaerofilum pentosovorans	0
Anaerofustis stercorihominis	0
Anaeroglobus geminatus	0
Anaerorhabdus furcosa	0
Anaerosporobacter mobilis	0
Anaerostipes butyraticus	0.0673663085804958
Anaerostipes caccae	0.0292107640143278
Anaerostipes hadrus	0.0502952824958258
Anaerotruncus colihominis	0.311373149009196
Anaerotruncus sp	0
Anaerovorax odorimutans	0
Ancylobacter polymorphus	0.0509349616827431
Aneurinibacillus aneurinilyticus	0
Aneurinibacillus migulanus	0
Anoxynatronum sibiricum	0.0613848249657082
Aquabacterium commune	0.0573920118707676
Arcanobacterium haemolyticum	0
Arcanobacterium pyogenes	0
Arcobacter butzleri	0.270049976091835
Arcobacter cryaerophilus	0
Arthrobacter albus	0
Arthrobacter castelli	0
Arthrobacter oxydans	0.0623023646089516
Arthrobacter polychromogenes	0
Asaccharobacter celatus	0.0423147381267678
Atlantibacter hermannii	0
Atopobium minutum	0
Atopobium parvulum	0
Atopobium rimae	0.0533595463911537
Atopobium vaginae	0
Atopostipes suicloacalis	0
Aurantimonas altamirensis	0
Aureimonas altamirensis	0.301995239046518
Averyella dalhousiensis	0
Azonexus hydrophilus	0
Azospirillum lipoferum	0
Bacillus altitudinis	0.539646978606588
Bacillus amyloliquefaciens	0
Bacillus anthracis	0
Bacillus atrophaeus	0
Bacillus badius	0
Bacillus beijingensis	0.0517391134320953
Bacillus benzoevorans	0
Bacillus cereus	0
Bacillus circulans	0
Bacillus clausii	0
Bacillus coagulans	0
Bacillus cytotoxicus	0
Bacillus endophyticus	0.029352497102965
Bacillus firmus	0
Bacillus flexus	0
Bacillus fordii	0
Bacillus halodurans	0
Bacillus idriensis	0
Bacillus infantis	0
Bacillus licheniformis	0.0686259803819502
Bacillus marisflavi	0
Bacillus massilioanorexius	0
Bacillus massiliosenegalensis	0
Bacillus megaterium	0
Bacillus methanolicus	0
Bacillus mojavensis	0.0540581853376207
Bacillus mycoides	0
Bacillus nealsonii	0
Bacillus niacini	0
Bacillus polyfermenticus	0.064122297965571
Bacillus pseudofirmus	0
Bacillus pseudomycoides	0
Bacillus pumilus	0.0382582885807507
Bacillus senegalensis	0.0390787061297177
Bacillus simplex	0
Bacillus siralis	0
Bacillus sonorensis	0
Bacillus subtilis	0
Bacillus thermoamylovorans	0.211669986417274
Bacillus thuringiensis	0.14953139714659
Bacillus timonensis	0
Bacillus toyonensis/wiedmanii/thuringiensis	0
Bacillus vallismortis	0
Bacteroides acidifaciens	0
Bacteroides caccae	0
Bacteroides cellulosiluticus	0.527453486327886
Bacteroides cellulosilyticus	0.780123816349448
Bacteroides clarus	3.09714757467594
Bacteroides coagulans	0
Bacteroides coprocola	0
Bacteroides coprophilus	0
Bacteroides dorei	0.203440750283631
Bacteroides eggerthii	0.0614680920656943
Bacteroides faecis	0.0520568966794211
Bacteroides finegoldii	0.0774589326490476
Bacteroides fluxus	0
Bacteroides fragilis	1.21279454972179
Bacteroides galacturonicus	0.0855624365423779
Bacteroides gallinarum	0.0297575837161081
Bacteroides gallinceum	0
Bacteroides graminisolvens	0
Bacteroides helcogenes	0
Bacteroides intestinalis	0
Bacteroides massiliensis	0.597292275309026
Bacteroides massilinensis	0
Bacteroides nordii	0
Bacteroides oleiciplenus	0
Bacteroides ovatus	0.342203354112747
Bacteroides paurosaccharolyticus	0
Bacteroides pectinophilus	0.0877164037362218
Bacteroides plebeius	0
Bacteroides propinonicifaciens	0
Bacteroides pyogenes	0
Bacteroides salanitronis	0
Bacteroides salyersiae	0.0289345179373629
Bacteroides sartorii	0
Bacteroides stercorirosoris	0.056797196372991
Bacteroides stercoris	0
Bacteroides thetaiotaomicron	0.0744800548243274
Bacteroides timonensis	0
Bacteroides uniformis	0.220614664807754
Bacteroides ureolyticus	0.176130476730464
Bacteroides vulgatus	4.21301276148617
Bacteroides xylanisolvens	0.0655701991327677
Bacteroides xylanolyticus	0
Barnesiella intestinihominis	0
Barnesiella viscericola	0
Bartonella birtlesii	0
Bavariicoccus seileri	0
Bergeyella zoohelcum	0
Bifidobacterium actinocoloniiforme	0
Bifidobacterium adolescentis	0
Bifidobacterium adolescentis/ruminantium	0.0406459445784874
Bifidobacterium angulatum	0
Bifidobacterium animalis	0
Bifidobacterium asteroides	0
Bifidobacterium avesanii	0
Bifidobacterium bifidum	0.0352082310463554
Bifidobacterium bohemicum	0
Bifidobacterium bombi	0
Bifidobacterium boum	0.0483168287545965
Bifidobacterium breve	0
Bifidobacterium callitrichos	0.0492496571467551
Bifidobacterium catenulatum	0.223521545581345
Bifidobacterium catenulatum/pseudoctenulatum	0.0982038183626465
Bifidobacterium choerinum	0.0608965356271429
Bifidobacterium commune	0
Bifidobacterium coryneforme	0
Bifidobacterium crudilactis/psychraerophilum	0
Bifidobacterium cuniculi	0
Bifidobacterium dentium	0.139883194801676
Bifidobacterium eulemuris/lemurum	0
Bifidobacterium faecale	0
Bifidobacterium gallicum	0
Bifidobacterium gallinarum	0
Bifidobacterium hapali	0.034476474943795
Bifidobacterium indicum	0
Bifidobacterium kashiwanohense	0.0351450819868134
Bifidobacterium longum	0.170219099897706
Bifidobacterium longum	0.254184667997611
Bifidobacterium merycicum	0
Bifidobacterium mongoliense	0.0349126404276498
Bifidobacterium moukalabense	0.780787193601811
Bifidobacterium pseudocatenulatum	0.0292349002606115
Bifidobacterium pseudocatenulatum	0
Bifidobacterium pseudolongum	0.0364689974296698
Bifidobacterium pullorum	0
Bifidobacterium pullorum/hapali	0
Bifidobacterium ramosum	0.0300846049564034
Bifidobacterium reuteri	0.0463430157719471
Bifidobacterium ruminantium	0
Bifidobacterium saeculare	0
Bifidobacterium saguini	0
Bifidobacterium scardovii	0
Bifidobacterium stercoris	0
Bifidobacterium thermacidophilum	0
Bifidobacterium thermophilum	0.0292175900821948
Bifidobacterium tissieri	0
Bifidobacterium tsurumiense	0.879448994989368
Bifissio spartinae	1.41767828497589
Bilophila wadsworthia	0
Blastococcus massiliensis	0.333172193643005
Blastomonas natatoria	0
Blautia caecimuris	0.0900269446003779
Blautia coccoides	0
Blautia faecis	0.102295454346344
Blautia glucerasea	0
Blautia hansenii	0
Blautia hydrogenotrophica	0
Blautia luti	0.162279360071013
Blautia marasmi	0
Blautia obeum	0.0393708674572499
Blautia producta	0
Blautia schinkii	0.515845281828793
Blautia sp._GD8	0
Blautia stercoris	0.114209061494004
Blautia wexlerae	0
Bordetella hinzii	0
Brachybacterium muris	0
Brachybacterium paraconglomeratum	0
Brachymonas chironomi	0
Brachyspira aalborgi	0.0389511350465075
Brachyspira pilosicoli	0
Bradyrhizobium denitrificans	0
Bradyrhizobium elkanii	0
Bradyrhizobium japonicum	0
Brevibacillus agri	0
Brevibacillus borstelensis	0
Brevibacillus brevis	0
Brevibacillus massiliensis	0
Brevibacterium casei	0.0409792357752957
Brevibacterium epidermidis	0
Brevibacterium halotolerans	0.0377232268485908
Brevibacterium iodinum	0
Brevibacterium linens	0
Brevibacterium luteolum	0
Brevibacterium mcbrellneri	0
Brevibacterium paucivorans	0.0426391615951707
Brevibacterium pityocampae	1.1947772118519
Brevibacterium ravenspurgense/massiliense	0
Brevibacterium senegalense	0
Brevundimonas bacteroides	0.11344283105803
Brevundimonas diminuta	0.0501793799262132
Brevundimonas subvibrioides	0.210111323595075
Brevundimonas terrae	0.37922590130965
Brevundimonas vesicularis	0
Brochothrix thermosphacta	0
Buchnera aphidicola	0.255722795531169
Buchnera sp.	0
Bulleidia extructa	0
Burkholderia cepacia	0
Burkholderia glumae	0
Burkholderia plantarii	0
Butyricicoccus faecihominis	0
Butyricicoccus pullicaecorum	0.0939241510437442
Butyricimonas faecihominis	0
Butyricimonas paravirosa	0
Butyricimonas synergistica	0.0750602031108566
Butyricimonas virosa	0
Butyrivibrio crossotus	0.0952424141904172
Butyrivibrio fibrisolvens	0.0854039188289004
C.viride 16S	0
Caldicoprobacter faecalis	0
Campylobacter coli	0.0805198200560705
Campylobacter concisus	0
Campylobacter curvus	0
Campylobacter faecalis	0.0440872763408377
Campylobacter fetus	0
Campylobacter gracilis	0
Campylobacter hominis	0
Campylobacter hyointestinalis	0
Campylobacter jejuni	0.503067196896434
Campylobacter lari	0
Campylobacter rectus	0
Campylobacter showae	0
Campylobacter upsaliensis	0
Campylobacter ureolyticus	0
Candidatus Blastococcus	0
Candidatus Dorea	0.0687569897218994
Candidatus Soleaferrea	0
Candidatus Stoquefichus	0
Candidatus Streptomyces	0
Capnocytophaga gingivalis	0
Capnocytophaga granulosa	0
Capnocytophaga haemolytica	0
Capnocytophaga leadbetteri	0
Capnocytophaga ochracea	0
Capnocytophaga sputigena	0
Cardiobacterium hominis	0
Cardiobacterium valvarum	0
Carnobacterium maltaromaticum	0
Castellaniella defragrans	0
Catabacter hongkongensis	0
Catenibacterium mitsuokai	1.97724818987745
Catonella morbi	0
Catonella sp.	0
Cedecea davisae	0
Cedecea lapagei	0
Cellulomonas composti	0
Cellulomonas denverensis	0
Cellulomonas massiliensis	0
Cellulomonas parahominis	0.0279956129746539
Cellulosilyticum lentocellum	0
Cellulosimicrobium cellulans	0
Centipeda periodontii	0
Cephaloticoccus primus	0.0347782779894671
Cetobacterium somerae	0
Chlamydia abortus	0
Chlamydia trachomatis	0.0401212127073223
Chlorobium phaeobacteroides	0
Christensenella minuta	0
Chryseobacterium bovis	0
Chryseobacterium hominis	0
Citrobacter amalonaticus	0
Citrobacter braakii	0
Citrobacter farmeri	0
Citrobacter freundii	0.0383582316565739
Citrobacter gillenii	0
Citrobacter intermedius	0
Citrobacter murliniae	0
Citrobacter pasteurii	0.0556899221968203
Citrobacter sedlakii	0
Citrobacter werkmanii	0
Citrobacter youngae	0
Cloacibacillus evryensis	0.0468276543565594
Cloacibacillus porcorum	0
Cloacibacterium normanense	2.83961062856771
Clostridioides difficile	0
Clostridium acetobutylicum	0
Clostridium acidisoli	0.0292346358755684
Clostridium aciditolerans	0
Clostridium aerotolerans	0
Clostridium akagii	0.0416128964448265
Clostridium aldenense	0.128578243063887
Clostridium aldrichii	0
Clostridium algidicarnis	0
Clostridium amazonense	0
Clostridium aminovalericum	0.181595641810416
Clostridium amygdalinum	1.3808807818755
Clostridium amylolyticum	1.30622807949847
Clostridium arbusti	0
Clostridium argentinense	0
Clostridium asparagiforme	0.758330951564419
Clostridium aurantibutyricum	0
Clostridium autoethanogenum	0
Clostridium baratii/Eubacterium nitrigenese	3.13968827327514
Clostridium beijerinckii	0
Clostridium bifermentans	0
Clostridium bolteae/aminovalericum	0.0635131579390056
Clostridium botulinum	0
Clostridium bowmanii	0
Clostridium butyricum	0
Clostridium cadaveris	0
Clostridium carboxidivorans	0
Clostridium cavendishii	0
Clostridium celatum	1.59652230204457
Clostridium celerecrescens	0
Clostridium cellobioparum	0
Clostridium cellulolyticum	0
Clostridium chartatabidum	0.0697402909850326
Clostridium chauvoei	0.0897083820093874
Clostridium chromiireducens	0.028769758806932
Clostridium citroniae	0
Clostridium clariflavum	0
Clostridium clostridioforme	0
Clostridium cochlearium	0
Clostridium cocleatum	0
Clostridium colicanis	0
Clostridium colinum	0
Clostridium collagenovorans	0.179285000674172
Clostridium cylindrosporum	0
Clostridium dakarense	0
Clostridium difficile	0.0351032948837063
Clostridium diolis	0.321659016690596
Clostridium disporicum/celatum	0
Clostridium drakei	0
Clostridium estertheticum	0
Clostridium fallax	0
Clostridium felsineum	0
Clostridium ganghwense	0.0381115795779804
Clostridium ghonii	0.0365605541493414
Clostridium glycolicum	0
Clostridium glycyrrhizinilyticum	0.10803318985324
Clostridium grantii	0.0285471311246444
Clostridium haemolyticum	0
Clostridium hathewayi	0.0283253846184645
Clostridium herbivorans	0
Clostridium hiranonis	0
Clostridium homopropionicum	0
Clostridium huakuii	0.0311009476423226
Clostridium hungatei	0
Clostridium hylemonae	0.143645109380294
Clostridium indolis/methoxybenzovorans	0.567703582883994
Clostridium innocuum	0
Clostridium irregulare	0
Clostridium isatidis	0
Clostridium jeddahense	0.0537949087972144
Clostridium kogasensis	0
Clostridium lactatifermentans	0.125639847407618
Clostridium lavalense/bolteae	0.0513666430584613
Clostridium leptum	0.0569286618582257
Clostridium limosum	0
Clostridium lituseburense	0
Clostridium lundense	0
Clostridium malenominatum	0
Clostridium massiliodielmoense	0
Clostridium methoxybenzovorans	0.652959463670244
Clostridium methylpentosum	0.064358397950662
Clostridium neonatale	0
Clostridium nexile	0.245633423721721
Clostridium novyi	0
Clostridium oceanicum	0
Clostridium oroticum	0
Clostridium paraputrificum	0
Clostridium pascui	0
Clostridium pasteurianum	0
Clostridium perfringens	0
Clostridium polysaccharolyticum	0.0278301078511384
Clostridium populeti	0
Clostridium psychrophilum	0.0305099035904652
Clostridium punense	0
Clostridium putrefaciens	0.969228242777548
Clostridium ramosum	0
Clostridium rectum	0
Clostridium saccharobutylicum	0
Clostridium saccharogumia	0.0301713294982259
Clostridium saccharolyticum	0.0366550714205363
Clostridium saccharoperbutylacetonicum	0
Clostridium sardiniense	0
Clostridium sartagoforme	0.117951352859247
Clostridium scatologenes	0
Clostridium schirmacherense	0
Clostridium scindens	0.0943003401889407
Clostridium senegalense	0
Clostridium septicum	0
Clostridium sordellii	0
Clostridium sp._16S_	0
Clostridium sphenoides	0.0291272650093806
Clostridium spiroforme	0
Clostridium sporogenes	0
Clostridium sporosphaeroides	0.0376707287123192
Clostridium sticklandii	0.0429647165120787
Clostridium straminisolvens	0
Clostridium subterminale	0
Clostridium sufflavum	0
Clostridium sulfidigenes	0
Clostridium swellfunianum	0
Clostridium symbiosum	0.597062666355022
Clostridium tagluense	0.0280514746391472
Clostridium tepidiprofundi	0
Clostridium termitidis	0
Clostridium tertium	0
Clostridium tetani	0
Clostridium tetanomorphum	0
Clostridium thermoalcaliphilum	0
Clostridium thermopalmarium	0
Clostridium thiosulfatireducens	0
Clostridium tunisiense	0
Clostridium tyrobutyricum	0
Clostridium ventriculi	0
Clostridium vincentii	0
Clostridium viride	0
Clostridium vulturis	0
Clostridium xylanolyticum	0
Clostridium xylanovorans	0
Collinsella aerofaciens	0
Collinsella intestinalis	0
Collinsella massiliensis	0
Collinsella stercoris	0.0298945055226921
Collinsella tanakaei	0
Comamonas aquatica	0
Comamonas kerstersii	0
Comamonas terrigena	0
Comamonas testosteroni	0
Coprobacillus cateniformis	0
Coprobacter fastidiosus	0
Coprobacter secundus	0
Coprococcus catus	0
Coprococcus comes	0.0913755713373232
Coprococcus eutactus	0
Coriobacterium glomerans	0
Corynebacterium accolens	0
Corynebacterium afermentans	0
Corynebacterium ammoniagenes	0
Corynebacterium amycolatum	0
Corynebacterium appendicis	0
Corynebacterium argentoratense	0
Corynebacterium aurimucosum	0
Corynebacterium casei	0
Corynebacterium coyleae	0
Corynebacterium durum	0
Corynebacterium frankenforstense	0
Corynebacterium freneyi	0.317077198144084
Corynebacterium genitalium	0
Corynebacterium glaucum	0
Corynebacterium glucuronolyticum	0
Corynebacterium jeikeium	0
Corynebacterium kroppenstedtii	0.0983936513992452
Corynebacterium matruchotii	0
Corynebacterium minutissimum	0
Corynebacterium mucifaciens	0
Corynebacterium propinquum	0
Corynebacterium pseudodiphthericum	0
Corynebacterium resistens	0
Corynebacterium simulans	0
Corynebacterium singulare	0.028358478967426
Corynebacterium sp._1152	0
Corynebacterium striatum	0
Corynebacterium sundsvallense	0
Corynebacterium tuberculostearicum	0
Corynebacterium tuscaniense	0.288331170481915
Corynebacterium ulcerans	0.0534386332908493
Corynebacterium ureicelerivorans	0
Corynebacterium variabile	0
Corynebacterium xerosis	0.228279472447998
Cronobacter sakazakii	0
Cryptobacterium curtum	0
Cupriavidus metallidurans	0
Curtobacterium flaccumfaciens	0
Deinococcus aquaticus	0
Deinococcus indicus	0
Deinococcus proteolyticus	0
Delftia acidovorans	0
Dermabacter hominis	0
Dermabacter vaginalis	0.0511110091791709
Dermacoccus nishinomiyaensis	0
Desulfitobacterium frappieri	0
Desulfobulbus propionicus	0
Desulfotomaculum guttoideum	0
Desulfovibrio alkalitolerans	0
Desulfovibrio desulfuricans	0
Desulfovibrio fairfieldensis	0.0542713667904853
Desulfovibrio legallii	0
Desulfovibrio legallis	0
Desulfovibrio piger	0
Desulfovibrio termitidis	0
Dialister invisus	0
Dialister micraerophilus	0
Dialister pneumosintes	0
Dialister succinatiphilus	0
Dictyoglomus thermophilum	0.104209947752379
Dielma fastidiosa	0
Dietzia cinnamea	0.133456436471517
Dietzia maris	0.295302021400369
Dietzia natronolimnaea	0
Dolosicoccus paucivorans	0.134332351995603
Dolosigranulum pigrum	0
Dorea formicigenerans	0
Dorea longicatena	0.0958396254338091
Dorea massiliensis	0.066723168060047
Dyadobacter beijingensis	0
Dyadobacter fermentans	0
Dysgonomonas capnocytophagoides	0
Dysgonomonas gadei	0
Dysgonomonas macrotermitis	0
Dysgonomonas mossii	0
Edwardsiella tarda	0.193373004557507
Eggerthella lenta	0.0881485619440406
Eggerthella sinensis	1.01331386895564
Eggerthella timonensis	0
Eggerthia catenaformis	0
Eikenella corrodens	0
Eisenbergiella tayi	0
Elusimicrobium minutum	0.271030333304213
Empedobacter falsenii	0.0654394585761583
Enorma massiliensis	0
Enterobacter aerogenes	0
Enterobacter asburiae	0
Enterobacter cancerogenus	0
Enterobacter cloacae	0.473020531177827
Enterobacter massiliensis	0
Enterococcus asini	0
Enterococcus avium	0.035849754418148
Enterococcus caccae	0
Enterococcus casseliflavus	0
Enterococcus casseliflavus/galliarum	0
Enterococcus cecorum	0
Enterococcus devriesei	0
Enterococcus dispar	0
Enterococcus durans/hirae	0
Enterococcus faecalis	0.176968091664006
Enterococcus faecium	0
Enterococcus gallinarum	0
Enterococcus gilvus	0
Enterococcus italicus	0
Enterococcus malodoratus	0.0396021655744898
Enterococcus mundtii	0
Enterococcus phoeniculicola	0
Enterococcus raffinosus	0
Enterococcus saccharolyticus	0
Enterorhabdus caecimuris	0
Enterovibrio nigricans	0
Eremococcus coleocola	0
Erysipelatoclostridium ramosum	0.0914711158787946
Escherichia albertii	0.237508897389726
Escherichia coli	3.09397773902098
Escherichia fergusonii	0.901251548206429
Escherichia hermannii	1.02422726303472
Ethanoligenens harbinense	0.123444759872492
Eubacterium barkeri	0
Eubacterium biforme	0
Eubacterium brachy	0
Eubacterium budayi	0.386966772921872
Eubacterium callanderi	0
Eubacterium celluloscolvens	0.149579514781999
Eubacterium cellulosolvens	0
Eubacterium contortum	0
Eubacterium coprostanoligenes	0
Eubacterium cylindroides	0
Eubacterium desmolans	0
Eubacterium dolichum	0.0386961823343912
Eubacterium eligens	0.036558212702134
Eubacterium fissicatena	0.0758852454963012
Eubacterium hallii	0
Eubacterium infirmum	0
Eubacterium limosum	0
Eubacterium moniliforme	0
Eubacterium multiforme	0
Eubacterium nitritogenes	0
Eubacterium nodatum	0
Eubacterium oxidoreducens	0
Eubacterium pyruvativorans	0
Eubacterium ramulus	0
Eubacterium rectale	0.0284845637443216
Eubacterium ruminantium	0
Eubacterium saphenum	0
Eubacterium siraeum	0.306151592299923
Eubacterium sp	0.0612846475685836
Eubacterium sulci	0.10743529774039
Eubacterium tenue	0
Eubacterium tortuosum	0
Eubacterium tortusum	0
Eubacterium uniforme	0
Eubacterium ventriosum	0
Eubacterium xylanophilum	0
Eubacterium yurii	0
Exiguobacterium aurantiacum	0.106717645424875
Facklamia hominis/miroungae	0
Facklamia ignava	0.0596218563544979
Facklamia languida	0
Facklamia tabacinasalis	0.739827000766861
Faecalibacterium prausnitzii	0
Faecalibacterium prausnitzii S9G3	0.0444479302006264
Faecalicatena contorta	0.329163044401661
Faecalitalea cylindroides	0.0403642700567559
Fermentimonas caenicola	0.227955894066294
Ferrimonas balearica	0
Fictibacillus arsenicus	0.158911465492036
Filifactor alocis	0
Filifactor villosus	0
Finegoldia magna	0
Flavobacterium banpakuense	0
Flavobacterium branchiophilum	0
Flavobacterium cheniae	0
Flavobacterium daejeonense	0
Flavobacterium lindanitolerans	0
Flavobacterium oncorhynchi	0
Flavobacterium sp._TISTR	0
Flavonifractor plautii	0.321467156829287
Flavonifractor sp	0.523595327599157
Flexispira rappini	0
Flintibacter butyricus	0.300983906253533
Fretibacterium fastidiosum	0
Fusicatenibacter saccharivorans	0.226712571461802
Fusobacterium equinum	0
Fusobacterium gonidiaformans	0.0292690876884233
Fusobacterium mortiferum	0
Fusobacterium naviforme	0.0301011956887016
Fusobacterium necrogenes	0.0310704294427019
Fusobacterium necrophorum	0.0294965492944565
Fusobacterium nucleatum	0.0332252057938732
Fusobacterium periodonticum	0
Fusobacterium russii	0
Fusobacterium ulcerans	0
Fusobacterium varium	0.0606374583462286
Gallibacterium anatis	0
Garciella nitratireducens	0
Gardnerella vaginalis	0
Gemella haemolysans	0
Gemella morbillorum	0
Gemella sanguinis	0.0331631748478232
Gemmatirosa kalamazoonesis	0
Gemmiger formicilis	0.22658525087315
Geobacillus stearothermophilus	0.0352458915228393
Geobacillus vulcani	0
Georgenia muralis	0
Gluconobacter oxydans	0
Gordonia bronchialis	0
Gordonia jacobaea	0
Gordonia otitidis	0
Gordonia rubripertincta	0
Gordonia terrae	0
Gordonibacter pamelaeae	0
Gordonibacter urolithinfaciens	0
Granulicatella adiacens	0.0427791899099986
Granulicatella elegans	0
Grimontia hollisae	0.207513980549077
Haematobacter missouriensis	0.0339863231361271
Haemophilus haemolyticus	0.438709730567408
Haemophilus influenzae	0
Haemophilus parahaemolyticus	0
Haemophilus parainfluenzae	0.0591885417273812
Haemophilus paraphrohaemolyticus	0
Haemophilus pittmaniae	0
Haemophilus quentini	0
Haemophilus sputorum	0.0287820451625981
Hafnia alvei	0
Halobiforma nitratireducens	0
Halomonas salina	0
Harryflintia acetispora	0
Helicobacter bilis	0
Helicobacter canadensis	0
Helicobacter cinaedi	0.188428450158458
Helicobacter fennelliae	0
Helicobacter pametensis	0.111886905468483
Helicobacter pullorum	0
Helicobacter pylori	0.0323812784160974
Helicobacter rodentium	0
Helicobacter winghamensis	0.301359484111302
Herbaspirillum massiliense	0.25492361561715
Hespellia porcina	0.0309272652445803
Hespellia stercorisuis	0
Holdemanella biformis	0
Holdemania filiformis	0
Holdemania massiliensis	0
Howardella ureilytica	0.0520637825533427
Hungatella effluvii	0.278880431963676
Hydrobacter penzbergensis	0
Hydrogenibacillus schlegelii	0
Hydrogenoanaerobacterium saccharovorans	0.220045645536107
Hymenobacter rigui	0.0890548263228982
Intestinibacter bartlettii	0.0852851752138472
Intestinimonas butyriciproducens	0.0388096482698411
Janibacter hoylei	0
Janibacter indicus	0.0849684059864877
Janibacter limosus	0
Janibacter terrae	0.115993715583903
Johnsonella ignava	0.0369686830330319
Jonesia denitrificans	0
Kallipyga massiliensis	0
Kandleria vitulina	0.218749499648503
Kerstersia gyiorum	0
Kineothrix alysoides	0
Kingella denitrificans	0
Kingella kingae	0
Kingella oralis	0
Klebsiella aerogenes	0
Klebsiella oxytoca	0
Klebsiella pneumoniae	0.0705332262219374
Klebsiella variicola	0
Kluyvera ascorbata	0.118735114342559
Kluyvera intermedia	0
Kocuria halotolerans	0
Kocuria indica	0
Kocuria kristinae	0
Kocuria marina	0.078283430324167
Kocuria palustris	0
Kocuria rhizophila	0
Kocuria rosea	0
Kosakonia cowanii	0
Kurthia gibsonii	0
Kurthia massiliensis	0
Kurthia senegalensis	0
Kytococcus schroeteri	0
Kytococcus sedentarius	0
Lachnoanaerobaculum saburreum	0.0526167340968635
Lachnoanaerobaculum umeaense	0
Lachnobacterium bovis	0.0819955681903521
Lachnoclostridium phytofermentans	0
Lachnoclostridium sp	0
Lachnospira multipara	0.105290834416901
Lachnospira pectinoschiza	1.55452598506235
Lactobacillus acidophilus	0
Lactobacillus agilis	0
Lactobacillus alimentarius	0.0956208598439276
Lactobacillus alvi	0
Lactobacillus amylolyticus	0
Lactobacillus amylophilus	0
Lactobacillus amylovorus	0
Lactobacillus animalis	0
Lactobacillus antri	0
Lactobacillus apinorum	0
Lactobacillus apodemi	0
Lactobacillus bifermentans	0
Lactobacillus brevis	0
Lactobacillus buchneri	0
Lactobacillus casei	0
Lactobacillus ceti	0
Lactobacillus coleohominis	0
Lactobacillus coryniformis	0
Lactobacillus crispatus	0
Lactobacillus curvatus	0
Lactobacillus delbrueckii	0
Lactobacillus dextrinicus	0
Lactobacillus fermemtum	0
Lactobacillus fermentum	0
Lactobacillus fructivorans/homohiochii	0.0669833801188597
Lactobacillus gasseri	0
Lactobacillus gastricus	0
Lactobacillus gigeriorum	0
Lactobacillus helveticus	0
Lactobacillus herbarum	0
Lactobacillus iners	0
Lactobacillus jensenii	0
Lactobacillus johnsonii	0
Lactobacillus kalixensis	0
Lactobacillus kitasatonis	0
Lactobacillus kunkeei	0
Lactobacillus malefermentans	0.0485504125495368
Lactobacillus mindensis	0
Lactobacillus mucosae	0
Lactobacillus mudanjiangensis	0
Lactobacillus oris	0
Lactobacillus parabuchneri	0
Lactobacillus paracasei	0.0315127823573856
Lactobacillus parafarraginis	0
Lactobacillus pentosus	0
Lactobacillus plantarum	0
Lactobacillus porcinae	0.119392882773472
Lactobacillus rapi	0
Lactobacillus reuteri	0
Lactobacillus rhamnosus	0
Lactobacillus rogosae	0
Lactobacillus rossiae	0
Lactobacillus ruminis	0
Lactobacillus sakei	0
Lactobacillus salivarius	0
Lactobacillus sanfranciscensis	0
Lactobacillus saniviri	0
Lactobacillus senioris	0
Lactobacillus sharpeae	0
Lactobacillus thermophilus	0
Lactobacillus ultunensis	0
Lactobacillus vaccinostercus	0.0298703711939081
Lactobacillus vaginalis	0
Lactobacillus versmoldensis	0
Lactobacillus xiangfangensis	0.102976046602234
Lactococcus formosensis	0
Lactococcus garvieae	0
Lactococcus lactis	0.0893226395067535
Lactococcus plantarum	0
Lactococcus raffinolactis	0
Lactonifactor longoviformis	0
Laribacter hongkongensis	0.0556520100460969
Lautropia mirabilis	0.0594263104552034
Lawsonella clevelandensis	0.0372978414366022
Leifsonia aquatica/naganoensis	0
Leminorella grimontii	0
Leminorella richardii	0
Leptothrix discophora	0.549650634152118
Leptothrix mobilis	0
Leptotrichia amnionii	0
Leptotrichia buccalis	1.06374810651351
Leptotrichia goodfellowii	0
Leptotrichia hofstadii	0.0531713510593111
Leptotrichia wadei	0
Leuconostoc carnosum	0
Leuconostoc citreum	0
Leuconostoc citreum/holzapfelii	0
Leuconostoc gelidum	0.0485672306584466
Leuconostoc lactis	0
Leuconostoc mesenteroides	0
Leuconostoc pseudomesenteroides/rapi/kimchii/mesenteroides	0.10893142897677
Limnobacter thiooxidans	0.0483670433622154
Longicatena caecimuris	0
Lysinibacillus fusiformis	0
Lysinibacillus massiliensis	0
Lysinibacillus sphaericus	0
Lysobacter soli	0.0535494871519388
Mageeibacillus indolicus	0
Mannheimia granulomatis	0
Marichromatium gracile	0
Marvinbryantia formatexigens	0.240725885928926
Massilia aurea	0.776934707778372
Massiliomicrobiota timonensis	0
Megamonas funiformis	0
Megamonas hypermegale	0
Megamonas rupellensis	0
Megasphaera elsdenii	0
Megasphaera indica	0
Megasphaera micronuciformis	0
Megasphaera paucivorans	0
Megasphaera sp	0
Mesorhizobium loti	0
Methanobrevibacter smithii	0.0383677293301033
Methanobrevibacter smithii/gottschalkii	0
Methanosphaera cuniculi	0
Methanosphaera stadtmanae	0
Methylobacterium adhaesivum	0
Methylobacterium jeotgali	0.14984320794454
Methylobacterium mesophilicum	0
Methylobacterium populi	0
Methylobacterium radiotolerans	0
Methylobacterium zatmanii	0.1817054977698
Methyloversatilis universalis	0
Microbacterium aurum	0
Microbacterium barkeri	0
Microbacterium chocolatum	0
Microbacterium foliorum	0
Microbacterium gubbeenense	0
Microbacterium hydrocarbonoxydans	0
Microbacterium lacticum	0
Microbacterium luteolum	0.907177343636923
Microbacterium oleivorans	0.717909262896089
Microbacterium paraoxydans	0.0396680123816643
Microbacterium phyllosphaerae	0
Microbacterium schleiferi	0
Micrococcus luteus	0
Micrococcus lylae	0
Micromonospora aurantiaca	0
Micromonospora krabiensis	0
Microvirga massiliensis	0
Microvirgula aerodenitrificans	0
Mitsuokella jalaludinii	0
Mitsuokella multacida	0
Mobiluncus curtisii	0
Moellerella wisconsensis	0.129107751697684
Mogibacterium diversum	0
Mogibacterium neglectum	0.0294026954169084
Mogibacterium pumilum	0
Mogibacterium timidum	0
Mogibacterium vescum	0
Monoglobus pectinilyticus	0
Moraxella atlantae	0
Moraxella catarrhalis	0.0904296836357381
Moraxella caviae	0
Moraxella lacunata	0.0351309072634061
Moraxella nonliquefaciens	0
Moraxella osloensis	0.0325415549262991
Morganella morganii	0
Moryella indoligenes	0
Murdochiella asaccharolytica	0.0647305923195362
Muribaculum intestinale	0
Murimonas intestini	0
Mycobacterium abscessus	0.142256936004044
Mycobacterium avium	0
Mycobacterium florentinum	0
Mycobacterium fortuitum	0.0395539258684555
Mycobacterium iranicum	0.0498985169869507
Mycobacterium mucogenicum	0.0320959278875953
Mycoplasma hominis	0
Mycoplasma pneumoniae	0
Negativicoccus succinicivorans	0.100348442863651
Neisseria bacilliformis	0
Neisseria cinerea	0
Neisseria elongata	0
Neisseria flava	0
Neisseria flavescens/perflava	0
Neisseria gonorrhoeae	0.0351033772525909
Neisseria macacae	0.030800037162767
Neisseria meningitidis	0
Neisseria mucosa	0.307224550135838
Neisseria sicca	0
Neisseria subflava	0
Nevskia ramosa	0
Nitriliruptor alkaliphilus	0
Oceanobacillus caeni	0
Oceanobacillus massiliensis	0
Ochrobactrum anthropi	0.0599818231184956
Ochrobactrum intermedium	0
Ochrobactrum pituitosum	0
Odoribacter laneus	0
Odoribacter splanchnicus	0
Oligella urethralis	0.0338095049474178
Olsenella profusa	0
Olsenella scatoligenes	0
Olsenella uli	0
Olsenella umbonata	0
Orenia metallireducens	0
Oribacterium parvum	0
Oribacterium sinus	0.226377007939071
Ornithobacterium rhinotracheale	0
Oscillibacter ruminantium	0
Oscillibacter sp	0.105698833277495
Oscillibacter valericigenes	0.451627097584592
Oxalobacter formigenes	0
Paenibacillus alvei	0.0559981381085831
Paenibacillus antibioticophila	0
Paenibacillus barcinonensis	0
Paenibacillus barengoltzii	0
Paenibacillus daejeonensis	0
Paenibacillus durus	0
Paenibacillus glucanolyticus	0
Paenibacillus graminis	0
Paenibacillus illinoisensis	0
Paenibacillus kribbensis	0
Paenibacillus lactis	0.0382682114910269
Paenibacillus lautus	0
Paenibacillus provencensis	0
Paenibacillus pueri	0
Paenibacillus rhizosphaerae	0
Paenibacillus riograndensis	0.0736240606390397
Paenibacillus sabinae/forsythiae	0
Paenibacillus senegalensis	0.0355381314231621
Paenibacillus thiaminolyticus	0
Paenibacillus timonensis	0
Pantoea agglomerans	0.775140688276058
Pantoea conspicua	0
Papillibacter cinnamivorans	0
Parabacteroides distasonis	1.2906149616662
Parabacteroides goldsteinii	0.0901352832695919
Parabacteroides gordonii	0
Parabacteroides johnsonii	0
Parabacteroides merdae	0
Paracoccus carotinifaciens	0
Paracoccus marinus	0.0295778796120775
Paracoccus sanguinis	0.0278579612960754
Paracoccus yeei	0
Paraeggerthella hongkongensis	0.226099513846622
Paraprevotella clara	0
Paraprevotella xylaniphila	0
Parascardovia denticolens	0.0343320784529176
Parasporobacterium paucivorans	0.212723843710641
Parasutterella excrementihominis	0
Parasutterella secunda	0.0507325877892535
Parvimonas micra	0.180696959019389
Pediococcus acidilactici	0
Pediococcus damnosus	0
Pediococcus pentosaceus	0.0971627132168666
Pedobacter daejeonensis	0
Pedomicrobium ferrugineum	0
Pelomonas saccharophila	0.338319724453644
Peptoclostridium difficile	0
Peptococcus niger	0
Peptococcus sp.	0
Peptoniphilus asaccharolyticus	0
Peptoniphilus coxii	0
Peptoniphilus duerdenii	0
Peptoniphilus grossensis	0
Peptoniphilus harei	0
Peptoniphilus indolicus	0
Peptoniphilus lacrimalis	0.0320601809450465
Peptoniphilus senegalensis	0.0460121405525754
Peptoniphilus timonensis	0
Peptostreptococcus anaerobius	0
Peptostreptococcus russellii	0
Peptostreptococcus stomatis	0
Phascolarctobacterium faecium	0
Phascolarctobacterium succinatutens	0.0750619845648801
Phenylobacterium haematophilum	0.0326818083169531
Phyllobacterium myrsinacearum	0
Planococcus rifietoensis	0
Planomicrobium chinense	0
Planomonospora sphaerica	0.0671505109138631
Plesiomonas shigelloides	0
Porphyromonas asaccharolytica	0
Porphyromonas catoniae	0.027826236110077
Porphyromonas endodontalis	0
Porphyromonas gingivalis	0.0797359108966453
Porphyromonas somerae	0.0439859178345913
Porphyromonas uenonis	0.164214069438465
Prevotella albensis	0
Prevotella amnii	0
Prevotella amniotica	0
Prevotella aurantiaca	0.0648758290098418
Prevotella baroniae	0
Prevotella bergensis	0
Prevotella bivia	0
Prevotella brevis	0
Prevotella bryantii	0.0425236445379213
Prevotella buccae	0
Prevotella buccalis	0
Prevotella conceptionensis	0.082780794784017
Prevotella copri	0
Prevotella corporis	0
Prevotella dentalis	0
Prevotella dentasini	0
Prevotella denticola	0
Prevotella disiens	0
Prevotella enoeca	0
Prevotella falsenii	0
Prevotella fusca	0
Prevotella histicola	0.131196739993178
Prevotella intermedia	0
Prevotella loescheii	0
Prevotella maculosa	0
Prevotella marshii	0
Prevotella melaninogenica	0
Prevotella micans	0
Prevotella multidaccharivorax	0
Prevotella multiformis	0
Prevotella multisaccharivorax	0
Prevotella nanceiensis	0
Prevotella nigrescens	0
Prevotella oralis	0
Prevotella oris	0
Prevotella oryzae	0
Prevotella oulorum	0
Prevotella pallens	0
Prevotella paludivivens	0.0545162571627506
Prevotella pleuritidis	0
Prevotella ruminicola	0.047284269868091
Prevotella saccharolytica	0
Prevotella salivae	0
Prevotella scopos/jejuni	0
Prevotella shahii	0
Prevotella stercorea	0
Prevotella timonensis	0.0586062350132936
Prevotella veroralis	0
Promicromonospora flava	0.177874701867703
Propionibacterium acidifaciens	0.534452839604008
Propionibacterium acidipropionici	0.18789074512725
Propionibacterium acnes	0
Propionibacterium australiense	0
Propionibacterium avidum	0
Propionibacterium cyclohexanicum	0
Propionibacterium damnosum	0.0854882053075211
Propionibacterium freudenreichii	0
Propionibacterium granulosum	0
Propionibacterium jensenii	0.0392394447929681
Propionibacterium microaerophilum	0.118441698568507
Propionibacterium namnetense	0
Propionibacterium propionicum	0
Propionibacterium thoenii	0.092045761182823
Propionicimonas paludicola	0
Propionimicrobium lymphophilum	0.124819818356195
Propionivibrio dicarboxylicus	0
Prosthecobacter fluviatilis	0
Proteus mirabilis	0
Proteus penneri	0.070545614590582
Proteus vulgaris	0
Providencia alcalifaciens	0
Providencia rettgeri	0
Providencia rustigianii	0
Providencia stuartii	0
Pseudoclavibacter massiliense	0
Pseudoclavibacter sp._Timone	0
Pseudoflavonifractor capillosus	0.629143078424603
Pseudomonas aeruginosa	0
Pseudomonas alcaliphila	0
Pseudomonas fluorescens	0
Pseudomonas fragi	0
Pseudomonas fragi/thivervalensis/deceptionensis	0
Pseudomonas monteilii	1.08685154192944
Pseudomonas nitroreducens	0
Pseudomonas oleovorans	0
Pseudomonas putida	0
Pseudomonas stutzeri	0
Pseudopropionibacterium propionicum	0
Pseudoramibacter alactolyticus	0
Pseudothermotoga thermarum	0
Pseudoxanthomonas mexicana	0
Psychrobacter arenosus	0
Pyramidobacter piscolens	0.0289635053492425
Ralstonia insidiosa	0.0413635817359846
Ralstonia mannitolilytica	0
Ralstonia solanacearum	0
Raoultella ornithinolytica	0
Raoultella planticola	0.279759371364099
Rheinheimera perlucida	0
Rheinheimera texasensis	0
Rhizobium pusense	0
Rhodanobacter ginsenosidimutans	0.770403545065762
Rhodobacter sphaeroides	0
Rhodococcus equi	0
Rhodococcus erythropolis	0
Rhodococcus rhodochrous	0
Riemerella anatipestifer	0
Riemerella columbina	0
Robinsoniella peoriensis	0
Romboutsia lituseburensis	0
Roseburia faecis	0.716958096677193
Roseburia hominis	0
Roseburia intestinalis	0.0559434074279813
Roseburia inulinivorans	0.0546009914402211
Roseburia sp	0.0631112741784052
Roseomonas mucosa	0
Rothia aeria	0
Rothia dentocariosa	0
Rothia mucilaginosa	0
Rubinisphaera brasiliensis	0.041012992818146
Rudanella lutea	0.0374300933775386
Ruminococcus albus	0
Ruminococcus bromii	0.354481468392964
Ruminococcus callidus	0
Ruminococcus champanellensis	0.077227429180614
Ruminococcus faecis	0.119277791560748
Ruminococcus flavefaciens	0.136730077140693
Ruminococcus gauvreauii	0
Ruminococcus gnavus	0.245669554001354
Ruminococcus lactaris	0
Ruminococcus sp	0.302881812070793
Ruminococcus sp. Marseille-P2780	0.0279924780637594
Ruminococcus sp. Marseille-P650	0
Ruminococcus torques	0.114929879253858
Ruthenibacterium lactatiformans	0.427822918253651
Salmonella enterica	3.54620336034736
Sarcina maxima	0
Sarcina ventriculi	0.126912795514437
Scardovia inopinata	0
Scardovia wiggsiae	0.0299284570066375
Schlesneria paludicola	0
Schwartzia sp.	0
Schwartzia succinivorans	1.51599409152445
Selenomonas artemidis	0
Selenomonas infelix	0
Selenomonas noxia	0
Selenomonas ruminantium	0
Selenomonas sputigena	0
Sellimonas intestinalis	0.0707461484463863
Senegalemassilia anaerobia	0
Senegalimassilia anaerobia	0.0517982710126685
Serratia ficaria	0
Serratia fonticola	0.238886100688678
Serratia liquefaciens	0.0394387555584452
Serratia marcescens	0
Shigella dysenteriae	0
Shuttleworthia satelles	0.0302202574739611
Silanimonas lenta	0
Simonsiella muelleri	0.0345604150334637
Skermanella aerolata	0.336111656143192
Slackia equolifaciens	0
Slackia exigua	0.0490703632385779
Slackia faecicanis	0
Slackia isoflavoniconvertens	0
Slackia piriformis	0
Snodgrassella alvi	0
Soleaferrea massiliensis	0.0279143643382165
Solobacterium moorei	0
Sphingobacterium faecium	0
Sphingobacterium multivorum	0.128045645501763
Sphingobacterium spiritivorum	0
Sphingobium hydrophobicum	0.228842656367514
Sphingobium yanoikuyae	0.0559036023498563
Sphingomonas adhaesiva	0
Sphingomonas ginsenosidimutans	0
Sphingomonas hankookensis	0.11014811156157
Sphingomonas panni	0.0418082434687446
Sphingomonas paucimobilis	0
Sphingomonas pseudosanguinis	1.93761546091961
Spirosoma linguale	0
Sporanaerobacter acetigenes	0
Sporolactobacillus nakayamae	0
Sporosarcina koreensis	0
Staphylococcus arlettae	0
Staphylococcus aureus	0.0322737043036728
Staphylococcus auricularis	0.031106632331387
Staphylococcus capitis	0.0822219044097093
Staphylococcus cohnii	0.0284976880179081
Staphylococcus condimenti	0
Staphylococcus epidermidis	0.0409972529993439
Staphylococcus epidermidis/muscae	0
Staphylococcus equorum/edaphicus/saprophyticus	0
Staphylococcus haemolyticus	0
Staphylococcus hominis	0
Staphylococcus intermedius	0.215316495106502
Staphylococcus kloosii	0
Staphylococcus lentus	0
Staphylococcus lugdunensis	0.0520503252398552
Staphylococcus nepalensis	0
Staphylococcus pasteuri	0
Staphylococcus pettenkoferi	0
Staphylococcus saccharolyticus	0
Staphylococcus saprophyticus	0
Staphylococcus schleiferi	0
Staphylococcus sciuri	0
Staphylococcus simulans	0
Staphylococcus succinus	0
Staphylococcus vitulinus	0
Staphylococcus warneri	0
Staphylococcus xylosus	0
Stenotrophomonas daejeonensis	0
Stenotrophomonas maltophilia	0.077502770031629
Stenotrophomonas rhizophila	0.0653016427032626
Stomatobaculum longum	0
Stoquefichus massiliensis	0
Streptobacillus moniliformis	0
Streptococcus agalactiae	0
Streptococcus alactolyticus	0
Streptococcus anginosus	0
Streptococcus australis	0
Streptococcus caballi	0
Streptococcus cameli	0
Streptococcus canis	0
Streptococcus caprae	0
Streptococcus castoreus	0.0362419189075703
Streptococcus constellatus	0
Streptococcus criceti	0
Streptococcus cristatus	0
Streptococcus dentasini	0
Streptococcus dentirousetti	0
Streptococcus devriesei	0
Streptococcus didelphis	0
Streptococcus downei	0
Streptococcus dysgalactiae	0
Streptococcus equi	0
Streptococcus equinus	0
Streptococcus equinus/lutetiensis/infantarius	0
Streptococcus fryi	0
Streptococcus gallolyticus	0
Streptococcus gordonii	0
Streptococcus gordonii/mutans	0
Streptococcus henryi	0
Streptococcus hongkongensis	0
Streptococcus hyovaginalis	0
Streptococcus ictaluri	0
Streptococcus infantarius	0
Streptococcus infantis	1.10776412971597
Streptococcus iniae	0
Streptococcus intermedius/uberis	0.0786795809773928
Streptococcus lactarius	0
Streptococcus lutetiensis	0.0503989288403219
Streptococcus macedonicus	0
Streptococcus marimammalium	0
Streptococcus massiliensis	0
Streptococcus merionis	0
Streptococcus minor	0
Streptococcus mitis	0
Streptococcus mitis/pneumoniae/pseudoneumoniae	0
Streptococcus moroccensis	0
Streptococcus mutans	0.0674920299696149
Streptococcus oralis	0
Streptococcus oricebi	0
Streptococcus orisasini	0
Streptococcus ovis	0
Streptococcus parasaguinis	0
Streptococcus parasanguinis	0.0318810380476066
Streptococcus parauberis	0
Streptococcus pasteurianus	0
Streptococcus peroris	0
Streptococcus pharyngis	0
Streptococcus pleomorphus	0
Streptococcus plurextorum	0
Streptococcus pneumoniae	0
Streptococcus porci	0
Streptococcus porcinus	0
Streptococcus porcorum	0
Streptococcus pyogenes	0
Streptococcus pyogensis	0
Streptococcus ratti/ursoris	0
Streptococcus rubneri	0
Streptococcus rupicaprae	0
Streptococcus salivarius	0
Streptococcus saliviloxodontae	0
Streptococcus sanguinis	0
Streptococcus sanguinis/vestibularis	0
Streptococcus sinensis	0
Streptococcus sobrinus	0
Streptococcus suis	0
Streptococcus tangierensis	0
Streptococcus thermophilus	0.0469448897950235
Streptococcus thoraltensis	0
Streptococcus uberis	0
Streptococcus vestibularis	0
Streptococcus viridans	0.29459210643365
Streptomyces misionensis	0
Streptomyces thermoviolaceus	0
Streptomyces thermovulgaris	0.0567510631648917
Subdoligranulum variabile	0.0376061765321017
Succinatimonas hippei	0
Succiniclasticum ruminis	0
Succinivibrio dextrinosolvens	0.115124277405533
Sulfurimonas autotrophica	0
Sutterella parvirubra	0
Sutterella stercoricanis	0
Sutterella wadsworthensis	0
Symbiobacterium thermophilum	0
Tannerella forsythia	0
Tatumella ptyseos	0.121351617268752
Tetragenococcus solitarius	0
Tetrasphaera australiensis	0
Thiomicrospira cyclica	0
Timonella senegalensis	0
Tissierella praeacuta	0
Trabulsiella guamensis	0.144998231577775
Treponema berlinense	0
Treponema denticola	0
Treponema lecithinolyticum	0
Treponema maltophilum	0
Treponema medium	0
Treponema porcinum	0
Treponema socranskii	0
Treponema succinifaciens	0
Treponema vincentii	0.0354317179496904
Tropheryma whipplei	0
Trueperella bernardiae	0
Trueperella pyogenes	0
Tumebacillus permanentifrigoris	0
Turicella otitidis	0
Turicibacter sanguinis	0
Turicimonas muris	0
Tyzzerella nexilis	0.0381128647149967
Ureaplasma parvum	0
Ureaplasma urealyticum	0
Ureibacillus suwonensis	0
Ureibacillus thermosphaericus	0
Vagococcus penaei	0
Vagococcus teuberi	0
Varibaculum cambriense	0.0674202415591415
Variovorax boronicumulans	0
Veillonella atypica	0
Veillonella dispar	0.0798019588184518
Veillonella parvula	0.406271892405718
Veillonella ratti	0
Veillonella rogosae	0.0574355556387406
Veillonella tobetsuensis	0.193791236881779
Vibrio cholerae	0.0892026152520484
Vibrio cincinnatiensis	0
Vibrio fluvialis	0
Vibrio furnissii	0.0356225389992892
Vibrio mimicus	0
Vibrio parahaemolyticus	0
Victivallis vadensis	0
Virgibacillus proomii	0
Weeksella virosa	0
Weissella cibaria	0
Weissella confusa	0.669133208945579
Weissella paramesenteroides	0
Yersinia aleksiciae	0
Yersinia bercovieri	0
Yersinia enterocolitica	0
Yersinia frederiksenii	0
Yersinia kristensenii	0
Yersinia pseudotuberculosis	0
Yersinia rohdei	0
Yokenella regensburgei	0.452839780838751
Yonghaparkia alkaliphila	0
Kingdom Information: (%)
Archaea	0.0383677293301033
Bacteria	99.9616322706697
Phylum Information: (%)
Actinobacteria	11.3162211200789
Bacteroidetes	16.5689825385924
Deinococcus-Thermus	0
Dictyoglomi	0.104209947752379
Elusimicrobia	0.271030333304213
Epsilonbacteraeota	1.53178038753952
Euryarchaeota	0.0383677293301033
Firmicutes	40.2623451297151
Fusobacteria	1.33071938382721
Gemmatimonadetes	0
Halanaerobiaeota	0
Lentisphaerae	0
Other	2.89126840104154
Planctomycetes	0.041012992818146
Proteobacteria	25.4189885326017
Spirochaetes	0.0743828529961979
Synergistetes	0.0757911597058019
Tenericutes	0.0401212127073223
Thermotogae	0
Verrucomicrobia	0.0347782779894671
Class Information: (%)
Actinobacteria	8.37018930694088
Actinobacteridae	1.44383071511252
Alphaproteobacteria	4.53438364618001
Bacilli	9.144625679213
Bacteroides	0.70358396305835
Bacteroidetes	0
Bacteroidia	15.865398575534
Betaproteobacteria	0
Brachyspirae	0.0389511350465075
Campylobacteria	1.53178038753952
Chlorobia	0
Clostridia	26.1965284129229
Coriobacteriia	1.5022010980255
Deinococci	0
Deltaproteobacteria	0.0542713667904853
Dictyoglomia	0.104209947752379
Elusimicrobia	0.271030333304213
Epsilonproteobacteria	0
Erysipelotrichia	2.39670058729412
Flavobacteria	0
Fusobacteria	0.0627217550883296
Fusobacteriia	1.26799762873888
Gammaproteobacteria	20.8303335196312
Gemmatimonadetes	0
Halanaerobiia	0
Halobacteria	0
Lentisphaeria	0
Methanobacteria	0.0383677293301033
Mollicutes	0.0401212127073223
Negativicutes	2.52449045028503
Nitriliruptoria	0
Other	2.89126840104154
Planctomycetacia	0.041012992818146
Spirochaetes	0
Spirochaetia	0.0354317179496904
Synergistia	0.0757911597058019
Thermotogae	0
Verrucomicrobiae	0.0347782779894671
Order Information: (%)
Acetobacterales	0
Actinomycetales	1.05384397185584
Aeromonadales	0.176707046587412
Alteromonadales	0
Azospirillales	0.336111656143192
Bacillales	4.87059478076252
Bacteroidales	14.8313342298381
Betaproteobacteriales	2.85942011439229
Bifidobacteriales	3.12070955370414
Brachyspirales	0.0389511350465075
Campylobacterales	1.53178038753952
Cardiobacteriales	0
Caulobacterales	0.785641244205921
Chitinophagales	1.41767828497589
Chlorobiales	0
Chromatiales	0
Clostridiale	0.210864162350583
Clostridiales	25.9856642505723
Coriobacteriales	1.5022010980255
Corynebacteriales	1.20019343999504
Cytophagales	0.126484919700437
Deinococcales	0
Desulfobacterales	0
Desulfovibrionales	0.0542713667904853
Dictyoglomales	0.104209947752379
Elusimicrobiales	0.271030333304213
Enterobacteriales	9.64255959428797
Erysipelotrichales	2.39670058729412
Flavobacteriales	0.0654394585761583
Fusobacterales	0.0627217550883296
Fusobacteriales	1.26799762873888
Fusobacteriales: Leptotrichiacea	0
Gemmatimonadales	0
Halanaerobiales	0
Halobacteriales	0
Lactobacillales	4.27403089845048
Methanobacteriales	0.0383677293301033
Micrococcales	3.65609882445943
Micromonosporales	0
Mycoplasmatales	0.0401212127073223
Neisseriales	0
Nitriliruptorales	0
Oceanospirillales	0.0686259803819502
Opitutales	0.0347782779894671
Other	2.89126840104154
Pasteurellales	1.21773994720492
Planctomycetales	0.041012992818146
Propionibacteriales	0.659272657960203
Pseudomonadales	2.41143512568107
Rhizobiales	1.17573316348684
Rhodobacterales	0.0914221640442801
Salinisphaerales	0
Selenomonadales	2.52449045028503
Sphingobacteriales	0.128045645501763
Sphingomonadales	2.14547541829978
Spirochaetales	0.0354317179496904
Streptomycetales	0.0567510631648917
Streptosporangiales	0.0671505109138631
Synergistales	0.0757911597058019
Thermotogales	0
Thiomicrospirales	0
Verrucomicrobiales	0
Vibrionales	3.45859057812506
Victivallales	0
Xanthomonadales	0.9952551329705
Family Information: (%)
Acetobacteraceae	0
Acidaminococcaceae	0.10527707301947
Actinomycetaceae	0.286624890395318
Aerococcaceae	0.933781209116962
Aeromonadaceae	0
Akkermansiaceae	0
Alicyclobacillaceae	0
Alteromonadaceae	0
Aquaspirillaceae	0
Arcobacteraceae	0.270049976091835
Atopobiaceae	0.0533595463911537
Azospirillaceae	0.336111656143192
Bacillaceae	4.15936952237169
Bacteroidaceae	10.538372434328
Barnesiellaceae	0
Beijerinckiaceae	0.33154870571434
Bifidobacteriaceae	3.12070955370414
Blautia	0
Bogoriellaceae	0
Brachyspiraceae	0.0389511350465075
Brevibacteriaceae	1.27839560922237
Burkholderiaceae	2.29974619798838
Caldicoprobacteraceae	0
Campylobacteraceae	0.627674293293343
Cardiobacteriaceae	0
Carnobacteriaceae	0.0427791899099986
Caulobacteraceae	0.785641244205921
Cellulomonadaceae	0.0279956129746539
Chitinibacteraceae	0.0556520100460969
Chitinophagaceae	1.41767828497589
Chlorobiaceae	0
Christensenellaceae	0
Chromatiaceae	0
Clostridiaceae	4.39245467285233
Clostridiaceae 1	5.59710865534123
Clostridiaceae 2	0.0613848249657082
Clostridiales	0.210864162350583
Coriobacteriaceae	0.0298945055226921
Corynebacteriaceae	0.822896973720122
Corynebacterineae	0.1818108618725
Deinococcaceae	0
Dermabacteraceae	0.279390481627168
Dermacoccaceae	0
Desulfobulbaceae	0
Desulfovibrionaceae	0.0542713667904853
Dictyoglomaceae	0.104209947752379
Dietziaceae	0.295302021400369
Dysgonomonadaceae	0.227955894066294
Eggerthellaceae	1.41894704611165
Elusimicrobiaceae	0.271030333304213
Enterbacteriaceae	1.02422726303472
Enterobacteriaceae	8.61833233125325
Enterococcaceae	0.0754519199926379
Erysipelotrichaceae	2.39670058729412
Eubacteriaceae	0
Family XI	0.310650907131795
Family XIII	0.136837993157298
Family XVIII	0
Flavobacteriaceae	0
Fusobacteriaceae	0.213799926254385
Gemmatimonadaceae	0
Halobacteroidaceae	0
Haloferacaceae	0
Halomonadaceae	0.0686259803819502
Helicobacteraceae	0.63405611815434
Hymenobacteraceae	0.0890548263228982
Hyphomicrobiaceae	0
Intrasporangiaceae	0.20096212157039
Jonesiaceae	0
Lachnospiraceae	10.7628573467774
Lactobacillaceae	0.494906735439324
Leptotrichia	0
Leptotrichiaceae	1.11691945757282
Leuconostocaceae	0.923794581797662
Listeriaceae	0
Marinifilaceae	0.0750602031108566
Methanobacteriaceae	0.0383677293301033
Microbacteriaceae	1.79107156874068
Micrococcaceae	0.078283430324167
Micrococcineae	0.0623023646089516
Micromonosporaceae	0
Moraxellaceae	0.508401280214264
Muribaculaceae	0
Mycobacteriaceae	0.0819944448745459
Mycoplasmataceae	0.0401212127073223
Neisseriaceae	0.504021906357808
Nitriliruptoraceae	0
Nocardiaceae	0
Nocardioidaceae	0
Opitutaceae	0.0347782779894671
Other	2.89126840104154
Paenibacillaceae	0.262120834932712
Pasteurellaceae	1.21773994720492
Peptococcaceae	0
Peptostreptococcaceae	0.0852851752138472
Planococcaceae	0
Porphyromonadaceae	0.315762134279779
Prevotellaceae	1.93468466737126
Promicromonosporaceae	0
Propionibacteriaceae	0.659272657960203
Propionibacterineae	0.523105854979069
Pseudomonadaceae	1.90303384546681
Psychromonadaceae	0
Rhizobiaceae	0.793249496089754
Rhodanobacteraceae	0.770403545065762
Rhodobacteraceae	0.0914221640442801
Rhodocyclaceae	0
Rikenellaceae	0.358748651746104
Rubinisphaeraceae	0.041012992818146
Ruminococcaceae	4.67224784998055
Schlesneriaceae	0
Solimonadaceae	0
Sphingobacteriaceae	0.128045645501763
Sphingomonadaceae	2.14547541829978
Spirochaetaceae	0.0354317179496904
Spirosomaceae	0.0374300933775386
Sporolactobacillaceae	0
Staphylococcaceae	0.415941248610293
Streptococcacaeae	0
Streptococcaceae	1.8033172621939
Streptomycetaceae	0.0567510631648917
Streptomycineae	0
Streptosporangiaceae	0.0671505109138631
Succinivibrionaceae	0.176707046587412
Synergistaceae	0.0757911597058019
Tannerellaceae	1.38075024493579
Thermomonosporaceae	0
Thermotogaceae	0
Thiomicrospiraceae	0
Thiovulaceae	0
Veillonellaceae	2.41921337726556
Verrucomicrobiaceae	0
Vibrionaceae	3.45859057812506
Victivallaceae	0
Weeksellaceae	0.0654394585761583
Xanthobacteraceae	0.0509349616827431
Xanthomonadaceae	0.224851587904738
Genus Information: (%)
Acetanaerobacterium	0.65276027092334
Acetivibrio	0
Acetobacter	0
Acetobacterium	0
Achromobacter	0.0599818231184956
Acidaminococcus	0.0302150884545896
Acidovorax	0
Acinetobacter	0.350299134388821
Actinobacillus	0.156284671221229
Actinobaculum	0
Actinomadura	0
Actinomyces	0.219204648836177
Adlercreutzia	0
Aerococcus	0
Aeromicrobium	0
Aeromonas	0
Afipia	0
Agathobacter	0.0284845637443216
Aggregatibacter	0.0590447824156879
Agrobacterium	0.235005214471771
Agrococcus	0.126316949826001
Akkermansia	0
Alcaligenes	0
Algoriella	0
Aliagarivorans	0
Alistipes	0.358748651746104
Allisonella	0
Alloiococcus	0
Alloprevotella	1.45290089700217
Allorhizobium-Neorhizobium-Pararhizobium-Rhizobium	0.256249042571466
Alloscardovia	0
Alysiella	0.0963335267731484
Amaricoccus	0
Anaerobiospirillum	0.061582769181879
Anaerococcus	0
Anaerofilum	0
Anaerofustis	0
Anaeroglobus	0
Anaerospora	0
Anaerosporobacter	0
Anaerostipes	0.0965770725948236
Anaerovorax	0
Ancylobacter	0.0509349616827431
Aneurinibacillus	0
Anoxynatronum	0.0613848249657082
Aquabacterium	0.0573920118707676
Arcanobacterium	0
Arcobacter	0.270049976091835
Arthrobacter	0.0623023646089516
Asaccharobacter	0.0423147381267678
Atopobium	0.0533595463911537
Atopostipes	0
Aureimonas	0.301995239046518
Bacillus	4.00045805687965
Bacteroides	10.538372434328
Barnesiella	0
Bartonella	0
Bavariicoccus	0
Bergeyella	0
Bifidobacterium	3.05644901824459
Blautia	0.508181687968989
Bordetella	0
Brachybacterium	0.228279472447998
Brachymonas	0
Brachyspira	0.0389511350465075
Bradyrhizobium	0
Brevibacillus	0.0586922932709004
Brevibacterium	1.27839560922237
Brevundimonas	0.639516604830938
Brochothrix	0
Buchnera	0.255722795531169
Bulleidia	0
Burkholderia-Caballeronia-Paraburkholderia	0
Butyricicoccus	0.0939241510437442
Butyricimonas	0.0750602031108566
Butyrivibrio	0.0952424141904172
Caldicoprobacter	0
Campylobacter	0.627674293293343
Capnocytophaga	0
Cardiobacterium	0
Castellaniella	0
Catabacter	0
Catenibacterium	1.97724818987745
Catonella	0
Caulobacter	0.11344283105803
Cellulomonas	0.0279956129746539
Cellulosilyticum	0
Cellulosimicrobium	0
Centipeda	0
Cephaloticoccus	0.0347782779894671
Cetobacterium	0
Chitinibacter	0.0556520100460969
Chlorobium	0
Christensenella	0
Chryseobacterium	0
Citrobacter	0.0556899221968203
Cloacibacillus	0.0468276543565594
Clostridium	4.39245467285233
Clostridium sensu stricto	0
Clostridium sensu stricto 1	2.78828596798164
Clostridium sensu stricto 10	0
Clostridium sensu stricto 11	0.179285000674172
Clostridium sensu stricto 12	0.0708475323203949
Clostridium sensu stricto 13	0.089662325871935
Clostridium sensu stricto 14	0
Clostridium sensu stricto 15	0
Clostridium sensu stricto 16	0
Clostridium sensu stricto 17	0
Clostridium sensu stricto 18	0
Clostridium sensu stricto 19	0
Clostridium sensu stricto 2	0
Clostridium sensu stricto 3	1.30622807949847
Clostridium sensu stricto 4	0
Clostridium sensu stricto 5	0
Clostridium sensu stricto 7	0.0666587107026248
Clostridium sensu stricto 8	0.969228242777548
Cnuella	1.41767828497589
Collinsella	0.0298945055226921
Comamonas	0
Coprobacillus	0
Coprobacter	0
Coprococcus 1	0
Coprococcus 2	0
Coprococcus 3	0.0913755713373232
Coriobacterium	0
Corynebacterium	0.0534386332908493
Corynebacterium 1	0.732160498992671
Cronobacter	0
Cryobacterium	0
Cryptobacterium	0
Cupriavidus	0
Curvibacter	0
Cutibacterium	0
Dechlorobacter	0
Deinococcus	0
Delftia	0
Dermabacter	0.0511110091791709
Dermacoccus	0
Desulfobulbus	0
Desulfovibrio	0.0542713667904853
Dialister	0.0655701991327677
Dictyoglomus	0.104209947752379
Dielma	0
Dietzia	0.295302021400369
Dolosicoccus	0.134332351995603
Dolosigranulum	0
Dorea	0
Dyadobacter	0
Dysgonomonas	0
Eggerthella	1.10146243089968
Eggerthia	0
Eikenella	0
Eisenbergiella	0
Elusimicrobium	0.271030333304213
Empedobacter	0.0654394585761583
Enorma	0
Enterobacter	1.21279454972179
Enterococcus	0.0396021655744898
Enterorhabdus	0
Enterovibrio	0
Eremococcus	0
Erwinia	0
Erysipelatoclostridium	0.121642445377021
Escherichia	1.02422726303472
Escherichia-Shigella	1.13876044559616
Ethanoligenens	0.123444759872492
Eubacterium	0.210864162350583
Ezakiella	0
Facklamia	0.799448857121359
Faecalitalea	0.0790604523911471
Fastidiosipila	0
Fictibacillus	0.158911465492036
Filifactor	0
Finegoldia	0
Flavobacterium	0
Flavonifractor	0.321467156829287
Franconibacter	0
Fretibacterium	0
Fusicatenibacter	0.226712571461802
Fusobacterium	0.213799926254385
Gallibacterium	0
Garciella	0
Gardnerella	0
Gemella	0.0331631748478232
Gemmatirosa	0
Geobacillus	0
Geomicrobium	0
Georgenia	0
Gluconobacter	0
Gordonia	0
Gordonibacter	0
Granulicatella	0.0427791899099986
Grimontia	0.207513980549077
Haematobacter	0.0339863231361271
Haemophilus	1.00241049356801
Hafnia-Obesumbacterium	0
Halodesulfovibrio	0
Halomonas	0.0686259803819502
Halopiger	0
Harryflintia	0
Helicobacter	0.63405611815434
Hespellia	0.0309272652445803
Hodemania	0
Holdemanella	0
Holdemania	0
Howardella	0.0520637825533427
Hungatella	0.278880431963676
Hydrobacter	0
Hydrogenibacillus	0
Hydrogenoanaerobacterium	0.220045645536107
Hymenobacter	0.0890548263228982
Intestinibacter	0.0852851752138472
Intestinimonas	0.0388096482698411
Isoptericola	0
Janibacter	0.20096212157039
Johnsonella	0.0369686830330319
Jonesia	0
Kandleria	0.218749499648503
Kerstersia	0
Kingella	0
Klebsiella	0
Kluyvera	0
Kocuria	0.078283430324167
Kosakonia	0
Kurthia	0
Kytococcus	0
Lachnoanaerobaculum	0.0526167340968635
Lachnobacterium	0.0819955681903521
Lachnoclostridium	1.8299505004058
Lachnoclostridium 10	0
Lachnoclostridium 12	0.0278301078511384
Lachnoclostridium 5	2.06296751055512
Lachnospira	1.74537925602163
Lachnospiraceae NC2004 group	0.0366550714205363
Lachnospiraceae NK4A136 group	0
Lactobacillus	0.494906735439324
Lactococcus	0.0893226395067535
Lautropia	0.0594263104552034
Lawsonella	0.0372978414366022
Leifsonia	0
Leminorella	0
Leptothrix	0.549650634152118
Leptotrichia	1.11691945757282
Leuconostoc	0.254661372852083
Limnobacter	0.0483670433622154
Lysinibacillus	0
[truncated: 214 more rows]
