# Supplementary material for: Pediatric Acute Lymphoblastic Leukemia Patients Exhibit Distinctive Alterations in the Gut Microbiota
Source: Front Cell Infect Microbiol. 2020 Oct 16;10:558799. doi: 10.3389/fcimb.2020.558799 (PMC7596659; doi:10.3389/fcimb.2020.558799)
Supplement: Supplementary file 1 [file Data_Sheet_1.ZIP › rawdata/Case/18T120007_output.xls.result.txt]

Species Information: (%)
Abiotrophia defectiva	0
Abiotrophia para-adiacens	0.0309641313218115
Acetanaerobacterium elongatum	0.324960302077396
Acetobacterium tundrae	0
Achromobacter denitrificans	0.124831432257629
Achromobacter xylosoxidans	0.0433605812604857
Acidaminococcus fermentans	0.0504957341223395
Acidaminococcus intestini	0.0386011531847441
Acidovorax facilis	0
Acidovorax sp	0.0487773378735443
Acidovorax temperans	0
Acinetobacter baumannii	0
Acinetobacter calcoaceticus	0.0301911315849912
Acinetobacter haemolyticus/baumannii	0.276245131492479
Acinetobacter johnsonii	0.0404243991162325
Acinetobacter junii	0
Acinetobacter lwoffii	0
Acinetobacter pittii	0
Acinetobacter radioresistens	0
Acinetobacter septicus	0
Actinobacillus capsulatus	0.11134624444604
Actinobacillus pleuropneumoniae	0
Actinobaculum massiliense	0.029304494978992
Actinobaculum schaalii	0.0293734752899655
Actinomadura vinacea	0
Actinomyces canis	0
Actinomyces cardiffensis	0
Actinomyces georgiae	0.110242670551622
Actinomyces graevenitzii	0
Actinomyces johnsonii	0
Actinomyces massiliensis	0
Actinomyces meyeri	0.0606871129196198
Actinomyces naeslundii	0
Actinomyces neuii	0.0819801195913587
Actinomyces odontolyticus	0
Actinomyces oris	0
Actinomyces radingae	0
Actinomyces sp._ph3	0.101976996290587
Actinomyces turicensis	0
Actinomyces urogenitalis	0
Actinomyces viscosus	0
Adlercreutzia equolifaciens	0
Aeribacillus pallidus	0.311859183971458
Aerococcus christensenii	0
Aerococcus viridans	0
Aeromicrobium massiliense	0.0408317804356682
Aeromonas allosaccharophila/veronii	0.0583073340130584
Aeromonas bestiarum	0
Aeromonas hydrophila	0
Aeromonas jandaei	0
Aeromonas media/tecta	0
Aeromonas veronii	0
Afipia birgiae	0.145516361219391
Agathobaculum butyriciproducens	0.0384800047901521
Aggregatibacter actinomycetemcomitans	0.0328700870645432
Aggregatibacter aphrophilus	0.362784358420363
Aggregatibacter segnis	0
Agrobacterium tumefaciens	0.214602782357039
Agrococcus jejuensis	0
Agrococcus terreus	0.0389312899688282
Akkermansia glycaniphila	0
Akkermansia muciniphila	0
Alcaligenes faecalis	0.0312513151051928
Algoriella xinjiangensis	0
Aliagarivorans marinus	0.0337162479029472
Alistipes finegoldii	0
Alistipes indistinctus	0
Alistipes inops	0
Alistipes obesi	0
Alistipes onderdonkii	0
Alistipes putredinis	0
Alistipes senegalensis	0
Alistipes shahii	0
Alistipes timonensis	0.028317828006064
Allisonella histaminiformans	0.0286645222345986
Alloiococcus otitis	0
Alloprevotella rava	0.0467202168377247
Alloprevotella tannerae	0.0718031428172393
Alloscardovia omnicolens	0
Alysiella filiformis	0.0287344969692798
Amaricoccus kaplicensis	0
Anaerobiospirillum succiniciproducens	0
Anaerobiospirillum thomasii	0.148904668306351
Anaerococcus hydrogenalis	0.0399378663321327
Anaerococcus lactolyticus	0.0600254740985767
Anaerococcus obesiensis	0.0692563710455258
Anaerococcus octavius	0
Anaerococcus prevotii	0
Anaerococcus senegalensis	0
Anaerococcus tetradius	0
Anaerococcus vaginalis	0
Anaerofilum agile	0.0366451703422474
Anaerofilum pentosovorans	0
Anaerofustis stercorihominis	0
Anaeroglobus geminatus	0
Anaerorhabdus furcosa	0.031182203897922
Anaerosporobacter mobilis	0.0379095597923979
Anaerostipes butyraticus	0.0884325956036163
Anaerostipes caccae	0
Anaerostipes hadrus	0.0921352055854695
Anaerotruncus colihominis	0.398685669962105
Anaerotruncus sp	0
Anaerovorax odorimutans	0
Ancylobacter polymorphus	0.0938571163418475
Aneurinibacillus aneurinilyticus	0.0551189726307851
Aneurinibacillus migulanus	0
Anoxynatronum sibiricum	0.042767672194833
Aquabacterium commune	0
Arcanobacterium haemolyticum	0
Arcanobacterium pyogenes	0
Arcobacter butzleri	0.107864197046226
Arcobacter cryaerophilus	0
Arthrobacter albus	0
Arthrobacter castelli	0.0562885113885506
Arthrobacter oxydans	0
Arthrobacter polychromogenes	0.0349324773737481
Asaccharobacter celatus	0.0387535464422534
Atlantibacter hermannii	0
Atopobium minutum	0
Atopobium parvulum	0.0400427201565969
Atopobium rimae	0.0477510312528712
Atopobium vaginae	0
Atopostipes suicloacalis	0
Aurantimonas altamirensis	0
Aureimonas altamirensis	0
Averyella dalhousiensis	0
Azonexus hydrophilus	0
Azospirillum lipoferum	0.0342220012491617
Bacillus altitudinis	0.497556590399614
Bacillus amyloliquefaciens	0.050365514647358
Bacillus anthracis	0
Bacillus atrophaeus	0
Bacillus badius	0
Bacillus beijingensis	0.143798887201123
Bacillus benzoevorans	0
Bacillus cereus	0
Bacillus circulans	0
Bacillus clausii	0
Bacillus coagulans	0
Bacillus cytotoxicus	0.0361093624937036
Bacillus endophyticus	0
Bacillus firmus	0
Bacillus flexus	0
Bacillus fordii	0.0397615645570711
Bacillus halodurans	0.0314708700243864
Bacillus idriensis	0
Bacillus infantis	0
Bacillus licheniformis	0.0287792364354169
Bacillus marisflavi	0.0849462223363475
Bacillus massilioanorexius	0
Bacillus massiliosenegalensis	0
Bacillus megaterium	0
Bacillus methanolicus	0
Bacillus mojavensis	0.0509460387105981
Bacillus mycoides	0
Bacillus nealsonii	0
Bacillus niacini	0
Bacillus polyfermenticus	0.159904913200324
Bacillus pseudofirmus	0
Bacillus pseudomycoides	0.0566853228018339
Bacillus pumilus	0.0445218590565651
Bacillus senegalensis	0
Bacillus simplex	0
Bacillus siralis	0
Bacillus sonorensis	0.0317490967571086
Bacillus subtilis	0
Bacillus thermoamylovorans	0.0546722420757748
Bacillus thuringiensis	0.107968021074004
Bacillus timonensis	0.060326797173528
Bacillus toyonensis/wiedmanii/thuringiensis	0.0535679710127355
Bacillus vallismortis	0.0460763757878211
Bacteroides acidifaciens	0.0360780431029482
Bacteroides caccae	0
Bacteroides cellulosiluticus	0
Bacteroides cellulosilyticus	0.0421077762015024
Bacteroides clarus	2.50793563254217
Bacteroides coagulans	0
Bacteroides coprocola	0
Bacteroides coprophilus	0.212796981033468
Bacteroides dorei	0
Bacteroides eggerthii	0.140557582098181
Bacteroides faecis	0
Bacteroides finegoldii	0.0290274050175445
Bacteroides fluxus	0
Bacteroides fragilis	0.0369770027286087
Bacteroides galacturonicus	0.0314833024013819
Bacteroides gallinarum	0
Bacteroides gallinceum	0
Bacteroides graminisolvens	0
Bacteroides helcogenes	0.0367111342647059
Bacteroides intestinalis	0
Bacteroides massiliensis	0.0430592939133042
Bacteroides massilinensis	0
Bacteroides nordii	0.0596811796216396
Bacteroides oleiciplenus	0
Bacteroides ovatus	0
Bacteroides paurosaccharolyticus	0
Bacteroides pectinophilus	0.0340103460846099
Bacteroides plebeius	0
Bacteroides propinonicifaciens	0
Bacteroides pyogenes	0
Bacteroides salanitronis	0
Bacteroides salyersiae	0.0390466990042378
Bacteroides sartorii	0
Bacteroides stercorirosoris	0
Bacteroides stercoris	0.0558362778165059
Bacteroides thetaiotaomicron	0
Bacteroides timonensis	0
Bacteroides uniformis	0.0289334256132904
Bacteroides ureolyticus	0.0672579887867622
Bacteroides vulgatus	0.159557720714364
Bacteroides xylanisolvens	0
Bacteroides xylanolyticus	0
Barnesiella intestinihominis	0
Barnesiella viscericola	0
Bartonella birtlesii	0.0351845511250661
Bavariicoccus seileri	0.0283750509679741
Bergeyella zoohelcum	0
Bifidobacterium actinocoloniiforme	0
Bifidobacterium adolescentis	0.102616346737939
Bifidobacterium adolescentis/ruminantium	0.0370854343459749
Bifidobacterium angulatum	0.0496195739247076
Bifidobacterium animalis	0
Bifidobacterium asteroides	0
Bifidobacterium avesanii	0
Bifidobacterium bifidum	0.056386232496707
Bifidobacterium bohemicum	0
Bifidobacterium bombi	0.0436914903231304
Bifidobacterium boum	0.326645829255175
Bifidobacterium breve	0
Bifidobacterium callitrichos	0
Bifidobacterium catenulatum	0.0488440645958749
Bifidobacterium catenulatum/pseudoctenulatum	0.0581519723855827
Bifidobacterium choerinum	0.0804597496169361
Bifidobacterium commune	0
Bifidobacterium coryneforme	0
Bifidobacterium crudilactis/psychraerophilum	0
Bifidobacterium cuniculi	0
Bifidobacterium dentium	0.123625196891438
Bifidobacterium eulemuris/lemurum	0
Bifidobacterium faecale	0.0364141743525697
Bifidobacterium gallicum	0.0578600837745188
Bifidobacterium gallinarum	0
Bifidobacterium hapali	0.0320676709662657
Bifidobacterium indicum	0
Bifidobacterium kashiwanohense	0.0636981943693795
Bifidobacterium longum	0.841358977045792
Bifidobacterium longum	0.217663589997651
Bifidobacterium merycicum	0
Bifidobacterium mongoliense	0
Bifidobacterium moukalabense	0.181991003592424
Bifidobacterium pseudocatenulatum	0.0610229961081194
Bifidobacterium pseudocatenulatum	0
Bifidobacterium pseudolongum	0.208546177918488
Bifidobacterium pullorum	0
Bifidobacterium pullorum/hapali	0.0506852583476187
Bifidobacterium ramosum	0.0457627200151355
Bifidobacterium reuteri	0
Bifidobacterium ruminantium	0
Bifidobacterium saeculare	0
Bifidobacterium saguini	0.0480701982353407
Bifidobacterium scardovii	0.0802354624678741
Bifidobacterium stercoris	0
Bifidobacterium thermacidophilum	0.0454020720443576
Bifidobacterium thermophilum	0.0535944756137733
Bifidobacterium tissieri	0.0329964276744285
Bifidobacterium tsurumiense	1.24461268820742
Bifissio spartinae	1.44968904098501
Bilophila wadsworthia	0
Blastococcus massiliensis	0.292029864218745
Blastomonas natatoria	0
Blautia caecimuris	0.108222558358286
Blautia coccoides	0
Blautia faecis	0.211602918781479
Blautia glucerasea	0
Blautia hansenii	0
Blautia hydrogenotrophica	0.0665723162691125
Blautia luti	0.568138811840524
Blautia marasmi	0
Blautia obeum	0.101066811380912
Blautia producta	0.0415650624654576
Blautia schinkii	0.644939388993567
Blautia sp._GD8	0.0284480063667148
Blautia stercoris	0.172309290688557
Blautia wexlerae	0.0839150497408855
Bordetella hinzii	0
Brachybacterium muris	0
Brachybacterium paraconglomeratum	0.0299094801744823
Brachymonas chironomi	0
Brachyspira aalborgi	0.116301109447873
Brachyspira pilosicoli	0
Bradyrhizobium denitrificans	0.0661128431705033
Bradyrhizobium elkanii	0
Bradyrhizobium japonicum	0.033639606514565
Brevibacillus agri	0
Brevibacillus borstelensis	0
Brevibacillus brevis	0.0585602463720985
Brevibacillus massiliensis	0
Brevibacterium casei	0.0697348568831507
Brevibacterium epidermidis	0
Brevibacterium halotolerans	0.0846922167427837
Brevibacterium iodinum	0
Brevibacterium linens	0.0311332062956747
Brevibacterium luteolum	0
Brevibacterium mcbrellneri	0.0357875510738238
Brevibacterium paucivorans	0.0392117166069625
Brevibacterium pityocampae	1.36928476282901
Brevibacterium ravenspurgense/massiliense	0.0395392512236876
Brevibacterium senegalense	0
Brevundimonas bacteroides	1.12950241330449
Brevundimonas diminuta	0.0575434479635672
Brevundimonas subvibrioides	0.0420303151479261
Brevundimonas terrae	0.058156267800759
Brevundimonas vesicularis	0.0485711609358807
Brochothrix thermosphacta	0
Buchnera aphidicola	0
Buchnera sp.	0
Bulleidia extructa	0
Burkholderia cepacia	0
Burkholderia glumae	0
Burkholderia plantarii	0
Butyricicoccus faecihominis	0.0655557176034783
Butyricicoccus pullicaecorum	0.031082051582017
Butyricimonas faecihominis	0
Butyricimonas paravirosa	0
Butyricimonas synergistica	0
Butyricimonas virosa	0
Butyrivibrio crossotus	0.181797660378983
Butyrivibrio fibrisolvens	0.0729362967913375
C.viride 16S	0.0853153123436988
Caldicoprobacter faecalis	0
Campylobacter coli	0.312228795830388
Campylobacter concisus	0
Campylobacter curvus	0
Campylobacter faecalis	0.0879566905153333
Campylobacter fetus	0
Campylobacter gracilis	0
Campylobacter hominis	0
Campylobacter hyointestinalis	0
Campylobacter jejuni	0.413871487799232
Campylobacter lari	0
Campylobacter rectus	0
Campylobacter showae	0
Campylobacter upsaliensis	0
Campylobacter ureolyticus	0
Candidatus Blastococcus	0.0295684677538851
Candidatus Dorea	0.171134499436116
Candidatus Soleaferrea	0
Candidatus Stoquefichus	0
Candidatus Streptomyces	0
Capnocytophaga gingivalis	0
Capnocytophaga granulosa	0
Capnocytophaga haemolytica	0
Capnocytophaga leadbetteri	0.0767805717732741
Capnocytophaga ochracea	0
Capnocytophaga sputigena	0
Cardiobacterium hominis	0.132233186195659
Cardiobacterium valvarum	0
Carnobacterium maltaromaticum	0
Castellaniella defragrans	0
Catabacter hongkongensis	0
Catenibacterium mitsuokai	1.59197779777846
Catonella morbi	0
Catonella sp.	0
Cedecea davisae	0
Cedecea lapagei	0.0301478605839685
Cellulomonas composti	0.0374244792242112
Cellulomonas denverensis	0
Cellulomonas massiliensis	0.0287116654060795
Cellulomonas parahominis	0
Cellulosilyticum lentocellum	0.051427858684277
Cellulosimicrobium cellulans	0.0388510251686711
Centipeda periodontii	0
Cephaloticoccus primus	0
Cetobacterium somerae	0
Chlamydia abortus	0.0503657308242091
Chlamydia trachomatis	0.0743389616805197
Chlorobium phaeobacteroides	0
Christensenella minuta	0.0331285004664105
Chryseobacterium bovis	0.048569924902373
Chryseobacterium hominis	0
Citrobacter amalonaticus	0
Citrobacter braakii	0
Citrobacter farmeri	0
Citrobacter freundii	0
Citrobacter gillenii	0
Citrobacter intermedius	0
Citrobacter murliniae	0
Citrobacter pasteurii	0
Citrobacter sedlakii	0
Citrobacter werkmanii	0
Citrobacter youngae	0.0364277848189664
Cloacibacillus evryensis	0.155029669693397
Cloacibacillus porcorum	0
Cloacibacterium normanense	0.312235841088892
Clostridioides difficile	0
Clostridium acetobutylicum	0
Clostridium acidisoli	0
Clostridium aciditolerans	0
Clostridium aerotolerans	0
Clostridium akagii	0
Clostridium aldenense	0.10068872404401
Clostridium aldrichii	0
Clostridium algidicarnis	0
Clostridium amazonense	0
Clostridium aminovalericum	0.0742045610283008
Clostridium amygdalinum	0.685412754892047
Clostridium amylolyticum	0.0764703806773588
Clostridium arbusti	0
Clostridium argentinense	0
Clostridium asparagiforme	1.58269114271514
Clostridium aurantibutyricum	0.0346684293796927
Clostridium autoethanogenum	0
Clostridium baratii/Eubacterium nitrigenese	1.59914109057173
Clostridium beijerinckii	0
Clostridium bifermentans	0.0349323997613733
Clostridium bolteae/aminovalericum	0.191108939747988
Clostridium botulinum	0
Clostridium bowmanii	0
Clostridium butyricum	0
Clostridium cadaveris	0
Clostridium carboxidivorans	0
Clostridium cavendishii	0
Clostridium celatum	1.77362077301157
Clostridium celerecrescens	0
Clostridium cellobioparum	0
Clostridium cellulolyticum	0
Clostridium chartatabidum	0
Clostridium chauvoei	0
Clostridium chromiireducens	0.0655694852654339
Clostridium citroniae	0.0354088606281264
Clostridium clariflavum	0.0479309002365241
Clostridium clostridioforme	0.120747070728353
Clostridium cochlearium	0
Clostridium cocleatum	0
Clostridium colicanis	0
Clostridium colinum	0.0453827130851675
Clostridium collagenovorans	0.0309818859514297
Clostridium cylindrosporum	0.0538224573107486
Clostridium dakarense	0
Clostridium difficile	0.0409408887034514
Clostridium diolis	0.0891848966389195
Clostridium disporicum/celatum	0
Clostridium drakei	0
Clostridium estertheticum	0
Clostridium fallax	0
Clostridium felsineum	0
Clostridium ganghwense	0
Clostridium ghonii	0.0595679426518594
Clostridium glycolicum	0
Clostridium glycyrrhizinilyticum	0.0527909596342792
Clostridium grantii	0
Clostridium haemolyticum	0
Clostridium hathewayi	0.0307169706403416
Clostridium herbivorans	0
Clostridium hiranonis	0
Clostridium homopropionicum	0
Clostridium huakuii	0
Clostridium hungatei	0
Clostridium hylemonae	0.847705128229313
Clostridium indolis/methoxybenzovorans	0.856291334393152
Clostridium innocuum	0.0888548956572937
Clostridium irregulare	0
Clostridium isatidis	0
Clostridium jeddahense	0.0285438106522486
Clostridium kogasensis	0
Clostridium lactatifermentans	0
Clostridium lavalense/bolteae	0.162042915194127
Clostridium leptum	0.22914735992303
Clostridium limosum	0
Clostridium lituseburense	0
Clostridium lundense	0
Clostridium malenominatum	0.043038160703709
Clostridium massiliodielmoense	0.0483061019724841
Clostridium methoxybenzovorans	0.189113841354399
Clostridium methylpentosum	0.0593638327018616
Clostridium neonatale	0
Clostridium nexile	0.102252908100819
Clostridium novyi	0
Clostridium oceanicum	0
Clostridium oroticum	0
Clostridium paraputrificum	0
Clostridium pascui	0
Clostridium pasteurianum	0
Clostridium perfringens	0
Clostridium polysaccharolyticum	0.0476979543094064
Clostridium populeti	0
Clostridium psychrophilum	0
Clostridium punense	0
Clostridium putrefaciens	1.19997794115602
Clostridium ramosum	0.0383364496055232
Clostridium rectum	0
Clostridium saccharobutylicum	0
Clostridium saccharogumia	0
Clostridium saccharolyticum	0.123064931521372
Clostridium saccharoperbutylacetonicum	0
Clostridium sardiniense	0.0413471556010848
Clostridium sartagoforme	0.196113076342885
Clostridium scatologenes	0
Clostridium schirmacherense	0
Clostridium scindens	0.264362985693177
Clostridium senegalense	0
Clostridium septicum	0.0344089216296902
Clostridium sordellii	0
Clostridium sp._16S_	0
Clostridium sphenoides	0.055021335448709
Clostridium spiroforme	0
Clostridium sporogenes	0.124870969746237
Clostridium sporosphaeroides	0
Clostridium sticklandii	0.0320471490096662
Clostridium straminisolvens	0
Clostridium subterminale	0
Clostridium sufflavum	0
Clostridium sulfidigenes	0
Clostridium swellfunianum	0
Clostridium symbiosum	2.0939981885937
Clostridium tagluense	0.0539213262874143
Clostridium tepidiprofundi	0
Clostridium termitidis	0
Clostridium tertium	0
Clostridium tetani	0.0475485776171005
Clostridium tetanomorphum	0
Clostridium thermoalcaliphilum	0
Clostridium thermopalmarium	0
Clostridium thiosulfatireducens	0
Clostridium tunisiense	0.0360158311905163
Clostridium tyrobutyricum	0
Clostridium ventriculi	0
Clostridium vincentii	0
Clostridium viride	0
Clostridium vulturis	0
Clostridium xylanolyticum	0
Clostridium xylanovorans	0
Collinsella aerofaciens	0
Collinsella intestinalis	0.029961668731672
Collinsella massiliensis	0
Collinsella stercoris	0.0683424622835337
Collinsella tanakaei	0
Comamonas aquatica	0
Comamonas kerstersii	0
Comamonas terrigena	0
Comamonas testosteroni	0
Coprobacillus cateniformis	0
Coprobacter fastidiosus	0
Coprobacter secundus	0
Coprococcus catus	0
Coprococcus comes	0.116040355228115
Coprococcus eutactus	0.0536558215304643
Coriobacterium glomerans	0.0468424464953768
Corynebacterium accolens	0.0286183393182103
Corynebacterium afermentans	0.0646264364466612
Corynebacterium ammoniagenes	0
Corynebacterium amycolatum	0
Corynebacterium appendicis	0.0368867953901138
Corynebacterium argentoratense	0
Corynebacterium aurimucosum	0
Corynebacterium casei	0
Corynebacterium coyleae	0
Corynebacterium durum	0
Corynebacterium frankenforstense	0
Corynebacterium freneyi	0.200264093055329
Corynebacterium genitalium	0
Corynebacterium glaucum	0
Corynebacterium glucuronolyticum	0
Corynebacterium jeikeium	0.0733472831517183
Corynebacterium kroppenstedtii	0.078160564644109
Corynebacterium matruchotii	0.0337826116754116
Corynebacterium minutissimum	0.0493681589786058
Corynebacterium mucifaciens	0
Corynebacterium propinquum	0.0486621108602183
Corynebacterium pseudodiphthericum	0
Corynebacterium resistens	0
Corynebacterium simulans	0
Corynebacterium singulare	0.0353120568412754
Corynebacterium sp._1152	0
Corynebacterium striatum	0
Corynebacterium sundsvallense	0
Corynebacterium tuberculostearicum	0
Corynebacterium tuscaniense	0.481105270738105
Corynebacterium ulcerans	0.159791829389033
Corynebacterium ureicelerivorans	0.0488775506023141
Corynebacterium variabile	0
Corynebacterium xerosis	0.0698767431481138
Cronobacter sakazakii	0
Cryptobacterium curtum	0
Cupriavidus metallidurans	0
Curtobacterium flaccumfaciens	0
Deinococcus aquaticus	0
Deinococcus indicus	0.0445517429688211
Deinococcus proteolyticus	0.029964025218469
Delftia acidovorans	0
Dermabacter hominis	0
Dermabacter vaginalis	0.108796095139968
Dermacoccus nishinomiyaensis	0.0336229900523564
Desulfitobacterium frappieri	0.043119778101134
Desulfobulbus propionicus	0
Desulfotomaculum guttoideum	0
Desulfovibrio alkalitolerans	0
Desulfovibrio desulfuricans	0
Desulfovibrio fairfieldensis	0.0289844170062457
Desulfovibrio legallii	0.06335146660959
Desulfovibrio legallis	0
Desulfovibrio piger	0
Desulfovibrio termitidis	0
Dialister invisus	0
Dialister micraerophilus	0
Dialister pneumosintes	0.0606347787186783
Dialister succinatiphilus	0
Dictyoglomus thermophilum	0
Dielma fastidiosa	0
Dietzia cinnamea	0.0293589326698715
Dietzia maris	0.0802751819113585
Dietzia natronolimnaea	0
Dolosicoccus paucivorans	0
Dolosigranulum pigrum	0.0436771661052227
Dorea formicigenerans	0.0859830842443076
Dorea longicatena	0.480678404910324
Dorea massiliensis	0
Dyadobacter beijingensis	0.0307795921228822
Dyadobacter fermentans	0
Dysgonomonas capnocytophagoides	0
Dysgonomonas gadei	0.0583452047905993
Dysgonomonas macrotermitis	0
Dysgonomonas mossii	0
Edwardsiella tarda	0.0296538807837008
Eggerthella lenta	0.0816508385639133
Eggerthella sinensis	3.09875343090079
Eggerthella timonensis	0
Eggerthia catenaformis	0
Eikenella corrodens	0
Eisenbergiella tayi	0.0499392868761447
Elusimicrobium minutum	0.393594374248959
Empedobacter falsenii	0.0762566406938716
Enorma massiliensis	0
Enterobacter aerogenes	0
Enterobacter asburiae	0
Enterobacter cancerogenus	0
Enterobacter cloacae	0.216207380855812
Enterobacter massiliensis	0.0466689933206355
Enterococcus asini	0
Enterococcus avium	0.109580325367664
Enterococcus caccae	0
Enterococcus casseliflavus	0
Enterococcus casseliflavus/galliarum	0
Enterococcus cecorum	0
Enterococcus devriesei	0
Enterococcus dispar	0
Enterococcus durans/hirae	0.0419207132515008
Enterococcus faecalis	0.0857793151429027
Enterococcus faecium	0
Enterococcus gallinarum	0.0383285222600209
Enterococcus gilvus	0
Enterococcus italicus	0
Enterococcus malodoratus	0
Enterococcus mundtii	0
Enterococcus phoeniculicola	0
Enterococcus raffinosus	0
Enterococcus saccharolyticus	0
Enterorhabdus caecimuris	0
Enterovibrio nigricans	0
Eremococcus coleocola	0
Erysipelatoclostridium ramosum	0.0439821046278094
Escherichia albertii	0.0440493269215646
Escherichia coli	1.09472503789169
Escherichia fergusonii	0.339696366808544
Escherichia hermannii	0.847335355076643
Ethanoligenens harbinense	0.267115735690908
Eubacterium barkeri	0
Eubacterium biforme	0
Eubacterium brachy	0
Eubacterium budayi	0.242875050012594
Eubacterium callanderi	0
Eubacterium celluloscolvens	0.153487399654621
Eubacterium cellulosolvens	0
Eubacterium contortum	0.0308834773188277
Eubacterium coprostanoligenes	0
Eubacterium cylindroides	0
Eubacterium desmolans	0
Eubacterium dolichum	0.0283571953018419
Eubacterium eligens	0.0489794181773492
Eubacterium fissicatena	0.100647996147894
Eubacterium hallii	0
Eubacterium infirmum	0
Eubacterium limosum	0
Eubacterium moniliforme	0
Eubacterium multiforme	0.0716951656208122
Eubacterium nitritogenes	0.0349301180979305
Eubacterium nodatum	0
Eubacterium oxidoreducens	0
Eubacterium pyruvativorans	0
Eubacterium ramulus	0
Eubacterium rectale	0.032433888261602
Eubacterium ruminantium	0.0463350602564154
Eubacterium saphenum	0
Eubacterium siraeum	0.0534289611137511
Eubacterium sp	0
Eubacterium sulci	0
Eubacterium tenue	0.0295689499553906
Eubacterium tortuosum	0
Eubacterium tortusum	0
Eubacterium uniforme	0.0300693791322842
Eubacterium ventriosum	0.0364288371330393
Eubacterium xylanophilum	0.044004445915172
Eubacterium yurii	0
Exiguobacterium aurantiacum	0.508675965325348
Facklamia hominis/miroungae	0
Facklamia ignava	0
Facklamia languida	0
Facklamia tabacinasalis	0.45735581291079
Faecalibacterium prausnitzii	0
Faecalibacterium prausnitzii S9G3	0.083666375130589
Faecalicatena contorta	0.738118479886115
Faecalitalea cylindroides	0
Fermentimonas caenicola	0
Ferrimonas balearica	0.0302381313849989
Fictibacillus arsenicus	0
Filifactor alocis	0.0448264938945534
Filifactor villosus	0
Finegoldia magna	0
Flavobacterium banpakuense	0
Flavobacterium branchiophilum	0
Flavobacterium cheniae	0.0329616116911528
Flavobacterium daejeonense	0
Flavobacterium lindanitolerans	0.0301827717318001
Flavobacterium oncorhynchi	0
Flavobacterium sp._TISTR	0
Flavonifractor plautii	0.145291830303663
Flavonifractor sp	0.16275237726223
Flexispira rappini	0
Flintibacter butyricus	0.224037623942388
Fretibacterium fastidiosum	0
Fusicatenibacter saccharivorans	0.170411261975895
Fusobacterium equinum	0
Fusobacterium gonidiaformans	0.0535061321045725
Fusobacterium mortiferum	0
Fusobacterium naviforme	0
Fusobacterium necrogenes	0
Fusobacterium necrophorum	0
Fusobacterium nucleatum	0.028709575385433
Fusobacterium periodonticum	0
Fusobacterium russii	0
Fusobacterium ulcerans	0
Fusobacterium varium	0.10413796583123
Gallibacterium anatis	0
Garciella nitratireducens	0
Gardnerella vaginalis	0
Gemella haemolysans	0
Gemella morbillorum	0.0414069764530736
Gemella sanguinis	0.0284371144405438
Gemmatirosa kalamazoonesis	0
Gemmiger formicilis	0.496701101727821
Geobacillus stearothermophilus	0
Geobacillus vulcani	0
Georgenia muralis	0
Gluconobacter oxydans	0
Gordonia bronchialis	0
Gordonia jacobaea	0.0453904622228776
Gordonia otitidis	0.0453828093240023
Gordonia rubripertincta	0.112080783998987
Gordonia terrae	0
Gordonibacter pamelaeae	0
Gordonibacter urolithinfaciens	0
Granulicatella adiacens	0.0296937537028014
Granulicatella elegans	0
Grimontia hollisae	0.062983756182156
Haematobacter missouriensis	0.0316740996842163
Haemophilus haemolyticus	0.742156211377916
Haemophilus influenzae	0
Haemophilus parahaemolyticus	0
Haemophilus parainfluenzae	0.0446977920616464
Haemophilus paraphrohaemolyticus	0
Haemophilus pittmaniae	0
Haemophilus quentini	0
Haemophilus sputorum	0
Hafnia alvei	0
Halobiforma nitratireducens	0.0418739713310035
Halomonas salina	0
Harryflintia acetispora	0
Helicobacter bilis	0
Helicobacter canadensis	0
Helicobacter cinaedi	0.0585467094712972
Helicobacter fennelliae	0
Helicobacter pametensis	0.0618660786518565
Helicobacter pullorum	0
Helicobacter pylori	0.0495099473399123
Helicobacter rodentium	0.0385410474564227
Helicobacter winghamensis	0.077256884818381
Herbaspirillum massiliense	0.112070177177099
Hespellia porcina	0.0570428595776503
Hespellia stercorisuis	0
Holdemanella biformis	0.0356146160906103
Holdemania filiformis	0
Holdemania massiliensis	0
Howardella ureilytica	0.0507044850413487
Hungatella effluvii	0.0590330114024795
Hydrobacter penzbergensis	0
Hydrogenibacillus schlegelii	0.115308528504894
Hydrogenoanaerobacterium saccharovorans	0.38221029877922
Hymenobacter rigui	0.0393707647029835
Intestinibacter bartlettii	0.243623745746435
Intestinimonas butyriciproducens	0
Janibacter hoylei	0
Janibacter indicus	0
Janibacter limosus	0
Janibacter terrae	0.0451286927303807
Johnsonella ignava	0.0925881182451177
Jonesia denitrificans	0
Kallipyga massiliensis	0
Kandleria vitulina	0.0825815553869477
Kerstersia gyiorum	0
Kineothrix alysoides	0
Kingella denitrificans	0
Kingella kingae	0
Kingella oralis	0
Klebsiella aerogenes	0.0308246130265459
Klebsiella oxytoca	0
Klebsiella pneumoniae	0.0538139940819174
Klebsiella variicola	0
Kluyvera ascorbata	0
Kluyvera intermedia	0
Kocuria halotolerans	0.0572037148641439
Kocuria indica	0.030761145302931
Kocuria kristinae	0
Kocuria marina	0.0786015544779471
Kocuria palustris	0
Kocuria rhizophila	0
Kocuria rosea	0
Kosakonia cowanii	0
Kurthia gibsonii	0
Kurthia massiliensis	0
Kurthia senegalensis	0
Kytococcus schroeteri	0
Kytococcus sedentarius	0
Lachnoanaerobaculum saburreum	0.0521560445682311
Lachnoanaerobaculum umeaense	0
Lachnobacterium bovis	0.264734756462353
Lachnoclostridium phytofermentans	0
Lachnoclostridium sp	0.103938225948099
Lachnospira multipara	0.0420882521259896
Lachnospira pectinoschiza	4.56369837646907
Lactobacillus acidophilus	0
Lactobacillus agilis	0
Lactobacillus alimentarius	0.232291228424057
Lactobacillus alvi	0
Lactobacillus amylolyticus	0
Lactobacillus amylophilus	0
Lactobacillus amylovorus	0
Lactobacillus animalis	0
Lactobacillus antri	0
Lactobacillus apinorum	0
Lactobacillus apodemi	0
Lactobacillus bifermentans	0.044042972594075
Lactobacillus brevis	0
Lactobacillus buchneri	0
Lactobacillus casei	0
Lactobacillus ceti	0
Lactobacillus coleohominis	0
Lactobacillus coryniformis	0.0505544014633092
Lactobacillus crispatus	0
Lactobacillus curvatus	0
Lactobacillus delbrueckii	0
Lactobacillus dextrinicus	0
Lactobacillus fermemtum	0
Lactobacillus fermentum	0
Lactobacillus fructivorans/homohiochii	0
Lactobacillus gasseri	0
Lactobacillus gastricus	0
Lactobacillus gigeriorum	0
Lactobacillus helveticus	0
Lactobacillus herbarum	0.0290683736827675
Lactobacillus iners	0
Lactobacillus jensenii	0.0404841489589023
Lactobacillus johnsonii	0
Lactobacillus kalixensis	0
Lactobacillus kitasatonis	0
Lactobacillus kunkeei	0.0705589228824471
Lactobacillus malefermentans	0
Lactobacillus mindensis	0
Lactobacillus mucosae	0
Lactobacillus mudanjiangensis	0.045770651527042
Lactobacillus oris	0
Lactobacillus parabuchneri	0
Lactobacillus paracasei	0
Lactobacillus parafarraginis	0
Lactobacillus pentosus	0
Lactobacillus plantarum	0
Lactobacillus porcinae	0.155732091395326
Lactobacillus rapi	0
Lactobacillus reuteri	0
Lactobacillus rhamnosus	0
Lactobacillus rogosae	0.0300830906099181
Lactobacillus rossiae	0
Lactobacillus ruminis	0
Lactobacillus sakei	0
Lactobacillus salivarius	0
Lactobacillus sanfranciscensis	0.0904258448349479
Lactobacillus saniviri	0
Lactobacillus senioris	0
Lactobacillus sharpeae	0
Lactobacillus thermophilus	0
Lactobacillus ultunensis	0
Lactobacillus vaccinostercus	0.0319192387247456
Lactobacillus vaginalis	0
Lactobacillus versmoldensis	0
Lactobacillus xiangfangensis	0.128988896540054
Lactococcus formosensis	0
Lactococcus garvieae	0
Lactococcus lactis	0.236806278252184
Lactococcus plantarum	0
Lactococcus raffinolactis	0
Lactonifactor longoviformis	0
Laribacter hongkongensis	0.0572493344248086
Lautropia mirabilis	0.0579134320773174
Lawsonella clevelandensis	0
Leifsonia aquatica/naganoensis	0
Leminorella grimontii	0
Leminorella richardii	0
Leptothrix discophora	0.276994580848242
Leptothrix mobilis	0
Leptotrichia amnionii	0
Leptotrichia buccalis	1.42574133720748
Leptotrichia goodfellowii	0
Leptotrichia hofstadii	0.13829632112973
Leptotrichia wadei	0
Leuconostoc carnosum	0
Leuconostoc citreum	0
Leuconostoc citreum/holzapfelii	0
Leuconostoc gelidum	0
Leuconostoc lactis	0
Leuconostoc mesenteroides	0
Leuconostoc pseudomesenteroides/rapi/kimchii/mesenteroides	0.0715522481227031
Limnobacter thiooxidans	0.0810300776779747
Longicatena caecimuris	0
Lysinibacillus fusiformis	0
Lysinibacillus massiliensis	0
Lysinibacillus sphaericus	0.0344250969217696
Lysobacter soli	0
Mageeibacillus indolicus	0.0328267643243489
Mannheimia granulomatis	0
Marichromatium gracile	0
Marvinbryantia formatexigens	0.132053736837695
Massilia aurea	0.330572481647585
Massiliomicrobiota timonensis	0
Megamonas funiformis	0.0617717860571221
Megamonas hypermegale	0
Megamonas rupellensis	0.0697767817253906
Megasphaera elsdenii	0
Megasphaera indica	0
Megasphaera micronuciformis	0
Megasphaera paucivorans	0
Megasphaera sp	0
Mesorhizobium loti	0
Methanobrevibacter smithii	0.0823398577874263
Methanobrevibacter smithii/gottschalkii	0
Methanosphaera cuniculi	0.0466372085212056
Methanosphaera stadtmanae	0
Methylobacterium adhaesivum	0.0762131908219543
Methylobacterium jeotgali	0.667299806096682
Methylobacterium mesophilicum	0.103329145463368
Methylobacterium populi	0.053779493788752
Methylobacterium radiotolerans	0.0313136517073512
Methylobacterium zatmanii	0.328174766951548
Methyloversatilis universalis	0
Microbacterium aurum	0
Microbacterium barkeri	0
Microbacterium chocolatum	0
Microbacterium foliorum	0
Microbacterium gubbeenense	0.0396809754527694
Microbacterium hydrocarbonoxydans	0
Microbacterium lacticum	0
Microbacterium luteolum	0.299151946159538
Microbacterium oleivorans	1.40878552606393
Microbacterium paraoxydans	0.0753984002523263
Microbacterium phyllosphaerae	0
Microbacterium schleiferi	0.034046523679637
Micrococcus luteus	0
Micrococcus lylae	0
Micromonospora aurantiaca	0.0316735807674219
Micromonospora krabiensis	0
Microvirga massiliensis	0
Microvirgula aerodenitrificans	0
Mitsuokella jalaludinii	0.0319342888733979
Mitsuokella multacida	0
Mobiluncus curtisii	0.101812146315098
Moellerella wisconsensis	0.174002577300515
Mogibacterium diversum	0
Mogibacterium neglectum	0
Mogibacterium pumilum	0
Mogibacterium timidum	0
Mogibacterium vescum	0
Monoglobus pectinilyticus	0
Moraxella atlantae	0
Moraxella catarrhalis	0.0890563170431789
Moraxella caviae	0
Moraxella lacunata	0.0406373532596886
Moraxella nonliquefaciens	0
Moraxella osloensis	0.066337862474552
Morganella morganii	0
Moryella indoligenes	0
Murdochiella asaccharolytica	0.0691949490024314
Muribaculum intestinale	0
Murimonas intestini	0.0578550566199189
Mycobacterium abscessus	0.0578957752747233
Mycobacterium avium	0
Mycobacterium florentinum	0.0605330390011276
Mycobacterium fortuitum	0
Mycobacterium iranicum	0.0574383351596609
Mycobacterium mucogenicum	0.0541178677541437
Mycoplasma hominis	0
Mycoplasma pneumoniae	0
Negativicoccus succinicivorans	1.17467001611088
Neisseria bacilliformis	0
Neisseria cinerea	0
Neisseria elongata	0
Neisseria flava	0
Neisseria flavescens/perflava	0
Neisseria gonorrhoeae	0
Neisseria macacae	0.0754206836352977
Neisseria meningitidis	0
Neisseria mucosa	0.296876728392466
Neisseria sicca	0
Neisseria subflava	0
Nevskia ramosa	0.0295108769863618
Nitriliruptor alkaliphilus	0
Oceanobacillus caeni	0
Oceanobacillus massiliensis	0
Ochrobactrum anthropi	0
Ochrobactrum intermedium	0.0461361588758288
Ochrobactrum pituitosum	0
Odoribacter laneus	0
Odoribacter splanchnicus	0
Oligella urethralis	0.304044607373502
Olsenella profusa	0.0519085201207395
Olsenella scatoligenes	0.0361639162555139
Olsenella uli	0.0348192867504862
Olsenella umbonata	0.0694137368087541
Orenia metallireducens	0
Oribacterium parvum	0
Oribacterium sinus	0.200805252252689
Ornithobacterium rhinotracheale	0
Oscillibacter ruminantium	0.0308945915593077
Oscillibacter sp	0.107358685318436
Oscillibacter valericigenes	0.0619518106918597
Oxalobacter formigenes	0
Paenibacillus alvei	0.0493081434685074
Paenibacillus antibioticophila	0.0445338962930941
Paenibacillus barcinonensis	0.0355377214847316
Paenibacillus barengoltzii	0
Paenibacillus daejeonensis	0.0397498626286336
Paenibacillus durus	0
Paenibacillus glucanolyticus	0
Paenibacillus graminis	0
Paenibacillus illinoisensis	0.0529056943020124
Paenibacillus kribbensis	0
Paenibacillus lactis	0.0422483754876458
Paenibacillus lautus	0
Paenibacillus provencensis	0
Paenibacillus pueri	0.0371679711855849
Paenibacillus rhizosphaerae	0
Paenibacillus riograndensis	0.319100471411483
Paenibacillus sabinae/forsythiae	0
Paenibacillus senegalensis	0.0400320699287297
Paenibacillus thiaminolyticus	0
Paenibacillus timonensis	0
Pantoea agglomerans	0.405717378710042
Pantoea conspicua	0
Papillibacter cinnamivorans	0
Parabacteroides distasonis	0.0308083222534122
Parabacteroides goldsteinii	3.8746088940305
Parabacteroides gordonii	0
Parabacteroides johnsonii	0
Parabacteroides merdae	0.0623172642469934
Paracoccus carotinifaciens	0
Paracoccus marinus	0.0579479312679934
Paracoccus sanguinis	0.0289800591459483
Paracoccus yeei	0
Paraeggerthella hongkongensis	0.0637641576694278
Paraprevotella clara	0
Paraprevotella xylaniphila	0
Parascardovia denticolens	0.133832852069767
Parasporobacterium paucivorans	0.0924403659538158
Parasutterella excrementihominis	0
Parasutterella secunda	0.041615333411675
Parvimonas micra	0.0958834560987515
Pediococcus acidilactici	0
Pediococcus damnosus	0
Pediococcus pentosaceus	0
Pedobacter daejeonensis	0
Pedomicrobium ferrugineum	0
Pelomonas saccharophila	0.131990108053609
Peptoclostridium difficile	0
Peptococcus niger	0
Peptococcus sp.	0
Peptoniphilus asaccharolyticus	0.0354437025426883
Peptoniphilus coxii	0
Peptoniphilus duerdenii	0
Peptoniphilus grossensis	0
Peptoniphilus harei	0
Peptoniphilus indolicus	0.030977842748879
Peptoniphilus lacrimalis	0
Peptoniphilus senegalensis	0.0435142374356046
Peptoniphilus timonensis	0
Peptostreptococcus anaerobius	0.0296254191866049
Peptostreptococcus russellii	0
Peptostreptococcus stomatis	0.0604666279253083
Phascolarctobacterium faecium	0.108548663036563
Phascolarctobacterium succinatutens	0.162997369496149
Phenylobacterium haematophilum	0.0671143426800986
Phyllobacterium myrsinacearum	0
Planococcus rifietoensis	0.0413726745275061
Planomicrobium chinense	0
Planomonospora sphaerica	0.118842980458658
Plesiomonas shigelloides	0
Porphyromonas asaccharolytica	0
Porphyromonas catoniae	0
Porphyromonas endodontalis	0
Porphyromonas gingivalis	0
Porphyromonas somerae	0.176371066933484
Porphyromonas uenonis	0
Prevotella albensis	0
Prevotella amnii	0
Prevotella amniotica	0
Prevotella aurantiaca	0
Prevotella baroniae	0.028667332042898
Prevotella bergensis	0
Prevotella bivia	0
Prevotella brevis	0
Prevotella bryantii	0
Prevotella buccae	0
Prevotella buccalis	0
Prevotella conceptionensis	0.0573923538735191
Prevotella copri	0.0524682823594056
Prevotella corporis	0
Prevotella dentalis	0
Prevotella dentasini	0
Prevotella denticola	0.0378407784832022
Prevotella disiens	0
Prevotella enoeca	0
Prevotella falsenii	0
Prevotella fusca	0
Prevotella histicola	0.128479928266782
Prevotella intermedia	0
Prevotella loescheii	0
Prevotella maculosa	0
Prevotella marshii	0
Prevotella melaninogenica	0
Prevotella micans	0
Prevotella multidaccharivorax	0
Prevotella multiformis	0.0423874562514599
Prevotella multisaccharivorax	0
Prevotella nanceiensis	0
Prevotella nigrescens	0
Prevotella oralis	0.0391354822966978
Prevotella oris	0
Prevotella oryzae	0
Prevotella oulorum	0
Prevotella pallens	0
Prevotella paludivivens	0.129077199875162
Prevotella pleuritidis	0
Prevotella ruminicola	0.0895430551804818
Prevotella saccharolytica	0.0985793778955876
Prevotella salivae	0
Prevotella scopos/jejuni	0
Prevotella shahii	0
Prevotella stercorea	0.0497764036029359
Prevotella timonensis	0
Prevotella veroralis	0
Promicromonospora flava	0.0703888074908283
Propionibacterium acidifaciens	0.234906547303591
Propionibacterium acidipropionici	0.710635136560983
Propionibacterium acnes	0
Propionibacterium australiense	0
Propionibacterium avidum	0
Propionibacterium cyclohexanicum	0.0423820544913254
Propionibacterium damnosum	0.0750859596463841
Propionibacterium freudenreichii	0.0353436237883908
Propionibacterium granulosum	0
Propionibacterium jensenii	0
Propionibacterium microaerophilum	0.0745193267367662
Propionibacterium namnetense	0
Propionibacterium propionicum	0
Propionibacterium thoenii	0.123644890001543
Propionicimonas paludicola	0
Propionimicrobium lymphophilum	0.479685422959777
Propionivibrio dicarboxylicus	0
Prosthecobacter fluviatilis	0
Proteus mirabilis	0
Proteus penneri	0.0347370098794648
Proteus vulgaris	0
Providencia alcalifaciens	0
Providencia rettgeri	0
Providencia rustigianii	0
Providencia stuartii	0.0354414384689293
Pseudoclavibacter massiliense	0
Pseudoclavibacter sp._Timone	0
Pseudoflavonifractor capillosus	0.058023824538244
Pseudomonas aeruginosa	0
Pseudomonas alcaliphila	0
Pseudomonas fluorescens	0
Pseudomonas fragi	0
Pseudomonas fragi/thivervalensis/deceptionensis	0
Pseudomonas monteilii	0.233775759515382
Pseudomonas nitroreducens	0
Pseudomonas oleovorans	0
Pseudomonas putida	0
Pseudomonas stutzeri	0
Pseudopropionibacterium propionicum	0
Pseudoramibacter alactolyticus	0.0346699460481119
Pseudothermotoga thermarum	0
Pseudoxanthomonas mexicana	0
Psychrobacter arenosus	0
Pyramidobacter piscolens	0.0287752958989075
Ralstonia insidiosa	0.0481714498251278
Ralstonia mannitolilytica	0
Ralstonia solanacearum	0
Raoultella ornithinolytica	0
Raoultella planticola	0.245642788457402
Rheinheimera perlucida	0
Rheinheimera texasensis	0
Rhizobium pusense	0.118562440858534
Rhodanobacter ginsenosidimutans	0.793269409444193
Rhodobacter sphaeroides	0
Rhodococcus equi	0
Rhodococcus erythropolis	0
Rhodococcus rhodochrous	0
Riemerella anatipestifer	0.0344645655842507
Riemerella columbina	0
Robinsoniella peoriensis	0
Romboutsia lituseburensis	0.0675686289685503
Roseburia faecis	1.23562925390709
Roseburia hominis	0
Roseburia intestinalis	0.048075121507603
Roseburia inulinivorans	0.0571333540461895
Roseburia sp	0.139634128796125
Roseomonas mucosa	0
Rothia aeria	0
Rothia dentocariosa	0
Rothia mucilaginosa	0
Rubinisphaera brasiliensis	0
Rudanella lutea	0.158287174033966
Ruminococcus albus	0
Ruminococcus bromii	0.597340269437674
Ruminococcus callidus	0.127541511633643
Ruminococcus champanellensis	0
Ruminococcus faecis	0.198153776391796
Ruminococcus flavefaciens	0
Ruminococcus gauvreauii	0.0777961560068414
Ruminococcus gnavus	0.289742439052878
Ruminococcus lactaris	0
Ruminococcus sp	0.696579021659421
Ruminococcus sp. Marseille-P2780	0
Ruminococcus sp. Marseille-P650	0
Ruminococcus torques	0.096822859356285
Ruthenibacterium lactatiformans	0.0370919578406646
Salmonella enterica	0.722346863975331
Sarcina maxima	0
Sarcina ventriculi	0.140617317606976
Scardovia inopinata	0.0282926055422257
Scardovia wiggsiae	0.141380925079168
Schlesneria paludicola	0
Schwartzia sp.	0
Schwartzia succinivorans	0.0348095395696988
Selenomonas artemidis	0
Selenomonas infelix	0
Selenomonas noxia	0.0331981763459143
Selenomonas ruminantium	0
Selenomonas sputigena	0
Sellimonas intestinalis	0.269315229685895
Senegalemassilia anaerobia	0.0650245681288884
Senegalimassilia anaerobia	0.0929721936855527
Serratia ficaria	0
Serratia fonticola	0.173319649591637
Serratia liquefaciens	0.0335312684965348
Serratia marcescens	0
Shigella dysenteriae	0
Shuttleworthia satelles	0.108309996559104
Silanimonas lenta	0
Simonsiella muelleri	0.053240665843138
Skermanella aerolata	0
Slackia equolifaciens	0.0414585084255434
Slackia exigua	0.157311783292503
Slackia faecicanis	0.0371859104271717
Slackia isoflavoniconvertens	0
Slackia piriformis	0.0813028269277503
Snodgrassella alvi	0
Soleaferrea massiliensis	0.0515119399479062
Solobacterium moorei	0
Sphingobacterium faecium	0.0300370059327952
Sphingobacterium multivorum	0
Sphingobacterium spiritivorum	0.0376512741833755
Sphingobium hydrophobicum	0
Sphingobium yanoikuyae	0.141207954882637
Sphingomonas adhaesiva	0
Sphingomonas ginsenosidimutans	0.0292486600920831
Sphingomonas hankookensis	0.418163528016385
Sphingomonas panni	0.0583315215917548
Sphingomonas paucimobilis	0
Sphingomonas pseudosanguinis	2.33552037024781
Spirosoma linguale	0
Sporanaerobacter acetigenes	0
Sporolactobacillus nakayamae	0.0612596834461372
Sporosarcina koreensis	0
Staphylococcus arlettae	0
Staphylococcus aureus	0.0323003577606764
Staphylococcus auricularis	0
Staphylococcus capitis	0.173923051310669
Staphylococcus cohnii	0.0806051958851521
Staphylococcus condimenti	0
Staphylococcus epidermidis	0.0681333747761665
Staphylococcus epidermidis/muscae	0
Staphylococcus equorum/edaphicus/saprophyticus	0
Staphylococcus haemolyticus	0.0649618029185707
Staphylococcus hominis	0
Staphylococcus intermedius	0.0608369707394623
Staphylococcus kloosii	0
Staphylococcus lentus	0
Staphylococcus lugdunensis	0.084137787942496
Staphylococcus nepalensis	0.0425698648703009
Staphylococcus pasteuri	0
Staphylococcus pettenkoferi	0
Staphylococcus saccharolyticus	0.0403375920174494
Staphylococcus saprophyticus	0.0371159795664236
Staphylococcus schleiferi	0.034002647478657
Staphylococcus sciuri	0
Staphylococcus simulans	0.0782925190247294
Staphylococcus succinus	0
Staphylococcus vitulinus	0
Staphylococcus warneri	0.0659579867303977
Staphylococcus xylosus	0.0283068714162097
Stenotrophomonas daejeonensis	0
Stenotrophomonas maltophilia	0.143473008903665
Stenotrophomonas rhizophila	0
Stomatobaculum longum	0
Stoquefichus massiliensis	0.036873975171407
Streptobacillus moniliformis	0
Streptococcus agalactiae	0
Streptococcus alactolyticus	0
Streptococcus anginosus	0
Streptococcus australis	0
Streptococcus caballi	0
Streptococcus cameli	0
Streptococcus canis	0
Streptococcus caprae	0
Streptococcus castoreus	0
Streptococcus constellatus	0
Streptococcus criceti	0
Streptococcus cristatus	0.0387957705335117
Streptococcus dentasini	0
Streptococcus dentirousetti	0
Streptococcus devriesei	0.032926962174342
Streptococcus didelphis	0.0330423918321237
Streptococcus downei	0
Streptococcus dysgalactiae	0
Streptococcus equi	0.0523342362441844
Streptococcus equinus	0
Streptococcus equinus/lutetiensis/infantarius	0
Streptococcus fryi	0.0341201096989795
Streptococcus gallolyticus	0
Streptococcus gordonii	0
Streptococcus gordonii/mutans	0.0282400937656658
Streptococcus henryi	0.028411773542052
Streptococcus hongkongensis	0
Streptococcus hyovaginalis	0
Streptococcus ictaluri	0
Streptococcus infantarius	0.0347755153684702
Streptococcus infantis	3.01497407514865
Streptococcus iniae	0
Streptococcus intermedius/uberis	0.0361058935026548
Streptococcus lactarius	0
Streptococcus lutetiensis	0.170262524139963
Streptococcus macedonicus	0
Streptococcus marimammalium	0
Streptococcus massiliensis	0
Streptococcus merionis	0
Streptococcus minor	0
Streptococcus mitis	0
Streptococcus mitis/pneumoniae/pseudoneumoniae	0
Streptococcus moroccensis	0
Streptococcus mutans	0
Streptococcus oralis	0
Streptococcus oricebi	0
Streptococcus orisasini	0
Streptococcus ovis	0
Streptococcus parasaguinis	0
Streptococcus parasanguinis	0.032195521539724
Streptococcus parauberis	0
Streptococcus pasteurianus	0
Streptococcus peroris	0
Streptococcus pharyngis	0
Streptococcus pleomorphus	0
Streptococcus plurextorum	0
Streptococcus pneumoniae	0.0390646666506706
Streptococcus porci	0
Streptococcus porcinus	0
Streptococcus porcorum	0
Streptococcus pyogenes	0
Streptococcus pyogensis	0
Streptococcus ratti/ursoris	0
Streptococcus rubneri	0
Streptococcus rupicaprae	0
Streptococcus salivarius	0
Streptococcus saliviloxodontae	0
Streptococcus sanguinis	0
Streptococcus sanguinis/vestibularis	0
Streptococcus sinensis	0
Streptococcus sobrinus	0.0357103565931602
Streptococcus suis	0
Streptococcus tangierensis	0
Streptococcus thermophilus	0.034369450536064
Streptococcus thoraltensis	0
Streptococcus uberis	0.0308046363231892
Streptococcus vestibularis	0.0343041539497822
Streptococcus viridans	0.0497239910194571
Streptomyces misionensis	0
Streptomyces thermoviolaceus	0.0376018866883078
Streptomyces thermovulgaris	0
Subdoligranulum variabile	0
Succinatimonas hippei	0
Succiniclasticum ruminis	0.118757106078305
Succinivibrio dextrinosolvens	0.887431192623243
Sulfurimonas autotrophica	0
Sutterella parvirubra	0
Sutterella stercoricanis	0
Sutterella wadsworthensis	0.0376931032274294
Symbiobacterium thermophilum	0
Tannerella forsythia	0
Tatumella ptyseos	0
Tetragenococcus solitarius	0
Tetrasphaera australiensis	0
Thiomicrospira cyclica	0
Timonella senegalensis	0
Tissierella praeacuta	0
Trabulsiella guamensis	0.0471897938096748
Treponema berlinense	0
Treponema denticola	0.0291399462991473
Treponema lecithinolyticum	0
Treponema maltophilum	0.0431765588961584
Treponema medium	0
Treponema porcinum	0
Treponema socranskii	0
Treponema succinifaciens	0
Treponema vincentii	0
Tropheryma whipplei	0
Trueperella bernardiae	0
Trueperella pyogenes	0
Tumebacillus permanentifrigoris	0
Turicella otitidis	0.0516314100498203
Turicibacter sanguinis	0.0368251705284499
Turicimonas muris	0.0630161860317212
Tyzzerella nexilis	0.121250437654986
Ureaplasma parvum	0
Ureaplasma urealyticum	0
Ureibacillus suwonensis	0
Ureibacillus thermosphaericus	0
Vagococcus penaei	0
Vagococcus teuberi	0
Varibaculum cambriense	0.252075919548841
Variovorax boronicumulans	0
Veillonella atypica	0
Veillonella dispar	0.0883147373880665
Veillonella parvula	0
Veillonella ratti	0
Veillonella rogosae	0.0506035215559002
Veillonella tobetsuensis	0.0324154531096173
Vibrio cholerae	0.0549354072678723
Vibrio cincinnatiensis	0
Vibrio fluvialis	0
Vibrio furnissii	0
Vibrio mimicus	0
Vibrio parahaemolyticus	0
Victivallis vadensis	0.0351576529769803
Virgibacillus proomii	0
Weeksella virosa	0
Weissella cibaria	0
Weissella confusa	0.999857026316122
Weissella paramesenteroides	0
Yersinia aleksiciae	0
Yersinia bercovieri	0
Yersinia enterocolitica	0
Yersinia frederiksenii	0.0369568347081887
Yersinia kristensenii	0
Yersinia pseudotuberculosis	0
Yersinia rohdei	0
Yokenella regensburgei	0.12058932806406
Yonghaparkia alkaliphila	0
Kingdom Information: (%)
Archaea	0.170851037639635
Bacteria	99.8291489623603
Phylum Information: (%)
Actinobacteria	17.300273608476
Bacteroidetes	10.5779398401065
Deinococcus-Thermus	0.0745157681872901
Dictyoglomi	0
Elusimicrobia	0.393594374248959
Epsilonbacteraeota	1.20764183892905
Euryarchaeota	0.170851037639635
Firmicutes	45.7425020253087
Fusobacteria	1.795217825553
Gemmatimonadetes	0
Halanaerobiaeota	0
Lentisphaerae	0.0351576529769803
Other	2.94148990699989
Planctomycetes	0
Proteobacteria	19.2636888488339
Spirochaetes	0.188617614643179
Synergistetes	0.183804965592305
Tenericutes	0.124704692504729
Thermotogae	0
Verrucomicrobia	0
Class Information: (%)
Actinobacteria	10.7040413765607
Actinobacteridae	2.57080544041037
Alphaproteobacteria	7.12244381682666
Bacilli	10.3201955097407
Bacteroides	0.0672579887867622
Bacteroidetes	0
Bacteroidia	10.5106818513197
Betaproteobacteria	0
Brachyspirae	0.116301109447873
Campylobacteria	1.20764183892905
Chlorobia	0
Clostridia	31.2967994823591
Coriobacteriia	4.0254267915049
Deinococci	0.0745157681872901
Deltaproteobacteria	0.0923358836158357
Dictyoglomia	0
Elusimicrobia	0.393594374248959
Epsilonproteobacteria	0
Erysipelotrichia	1.93937553926933
Flavobacteria	0
Fusobacteria	0.028709575385433
Fusobacteriia	1.76650825016757
Gammaproteobacteria	12.0489091483914
Gemmatimonadetes	0
Halanaerobiia	0
Halobacteria	0.0418739713310035
Lentisphaeria	0.0351576529769803
Methanobacteria	0.128977066308632
Mollicutes	0.124704692504729
Negativicutes	2.1861314939395
Nitriliruptoria	0
Other	2.94148990699989
Planctomycetacia	0
Spirochaetes	0
Spirochaetia	0.0723165051953057
Synergistia	0.183804965592305
Thermotogae	0
Verrucomicrobiae	0
Order Information: (%)
Acetobacterales	0
Actinomycetales	1.95656060014892
Aeromonadales	1.179589417279
Alteromonadales	0.0337162479029472
Azospirillales	0
Bacillales	3.51004205193858
Bacteroidales	8.53290890176872
Betaproteobacteriales	2.040646016802
Bifidobacteriales	4.53261444399578
Brachyspirales	0.116301109447873
Campylobacterales	1.20764183892905
Cardiobacteriales	0.162471317580657
Caulobacterales	1.43713994908189
Chitinophagales	1.44968904098501
Chlorobiales	0
Chromatiales	0
Clostridiale	0.183556778786905
Clostridiales	31.1132427035722
Coriobacteriales	4.0254267915049
Corynebacteriales	1.73165839508782
Cytophagales	0.228437530859832
Deinococcales	0.0745157681872901
Desulfobacterales	0
Desulfovibrionales	0.0923358836158357
Dictyoglomales	0
Elusimicrobiales	0.393594374248959
Enterobacteriales	3.56417384419822
Erysipelotrichales	1.93937553926933
Flavobacteriales	0.299216086376722
Fusobacterales	0.028709575385433
Fusobacteriales	1.76650825016757
Fusobacteriales: Leptotrichiacea	0
Gemmatimonadales	0
Halanaerobiales	0
Halobacteriales	0.0418739713310035
Lactobacillales	6.81015345780214
Methanobacteriales	0.128977066308632
Micrococcales	4.10569101132209
Micromonosporales	0.0316735807674219
Mycoplasmatales	0.124704692504729
Neisseriales	0
Nitriliruptorales	0
Oceanospirillales	0.0749153953112457
Opitutales	0
Other	2.94148990699989
Pasteurellales	1.33291936002118
Planctomycetales	0
Propionibacteriales	0.797805805190361
Pseudomonadales	1.29038197994966
Rhizobiales	2.58422974281595
Rhodobacterales	0.118602090098158
Salinisphaerales	0.0295108769863618
Selenomonadales	2.1861314939395
Sphingobacteriales	0.0676882801161707
Sphingomonadales	2.98247203483067
Spirochaetales	0.0723165051953057
Streptomycetales	0
Streptosporangiales	0.118842980458658
Synergistales	0.183804965592305
Thermotogales	0
Thiomicrospirales	0
Verrucomicrobiales	0
Vibrionales	1.32323707812712
Victivallales	0.0351576529769803
Xanthomonadales	1.01734761423301
Family Information: (%)
Acetobacteraceae	0
Acidaminococcaceae	0.479400025918101
Actinomycetaceae	0.738079460196119
Aerococcaceae	0.45735581291079
Aeromonadaceae	0.143253556349406
Akkermansiaceae	0
Alicyclobacillaceae	0
Alteromonadaceae	0
Aquaspirillaceae	0
Arcobacteraceae	0.107864197046226
Atopobiaceae	0.280099211344962
Azospirillaceae	0
Bacillaceae	1.71578713164312
Bacteroidaceae	3.45858713973063
Barnesiellaceae	0
Beijerinckiaceae	1.26011005482966
Bifidobacteriaceae	4.53261444399578
Blautia	0.0284480063667148
Bogoriellaceae	0
Brachyspiraceae	0.116301109447873
Brevibacteriaceae	1.58469134491231
Burkholderiaceae	1.52912410753701
Caldicoprobacteraceae	0
Campylobacteraceae	0.814056974144954
Cardiobacteriaceae	0.162471317580657
Carnobacteriaceae	0.104335051129836
Caulobacteraceae	1.43713994908189
Cellulomonadaceae	0.0374244792242112
Chitinibacteraceae	0.0572493344248086
Chitinophagaceae	1.44968904098501
Chlorobiaceae	0
Christensenellaceae	0.0331285004664105
Chromatiaceae	0
Clostridiaceae	3.22158354940833
Clostridiaceae 1	4.40089236721728
Clostridiaceae 2	0.042767672194833
Clostridiales	0.183556778786905
Coriobacteriaceae	0.145146577510583
Corynebacteriaceae	1.34106635216232
Corynebacterineae	0.0578957752747233
Deinococcaceae	0.0745157681872901
Dermabacteraceae	0.208582318462564
Dermacoccaceae	0.0336229900523564
Desulfobulbaceae	0
Desulfovibrionaceae	0.0923358836158357
Dictyoglomaceae	0
Dietziaceae	0.0802751819113585
Dysgonomonadaceae	0.0583452047905993
Eggerthellaceae	3.60018100264936
Elusimicrobiaceae	0.393594374248959
Enterbacteriaceae	0.847335355076643
Enterobacteriaceae	2.71683848912158
Enterococcaceae	0.253548235635551
Erysipelotrichaceae	1.93937553926933
Eubacteriaceae	0.0346699460481119
Family XI	0.361369515384944
Family XIII	0
Family XVIII	0
Flavobacteriaceae	0.139924955196227
Fusobacteriaceae	0.231180167215789
Gemmatimonadaceae	0
Halobacteroidaceae	0
Haloferacaceae	0.0418739713310035
Halomonadaceae	0.0749153953112457
Helicobacteraceae	0.28572066773787
Hymenobacteraceae	0.0393707647029835
Hyphomicrobiaceae	0
Intrasporangiaceae	0.0451286927303807
Jonesiaceae	0
Lachnospiraceae	18.9309288091025
Lactobacillaceae	0.899643362792584
Leptotrichia	0
Leptotrichiaceae	1.56403765833721
Leuconostocaceae	1.07140927443883
Listeriaceae	0
Marinifilaceae	0
Methanobacteriaceae	0.128977066308632
Microbacteriaceae	1.94536282055564
Micrococcaceae	0.222854926033573
Micrococcineae	0.0349324773737481
Micromonosporaceae	0.0316735807674219
Moraxellaceae	0.613451117853569
Muribaculaceae	0
Mycobacteriaceae	0.172089241914932
Mycoplasmataceae	0.124704692504729
Neisseriaceae	0.454272574840182
Nitriliruptoraceae	0
Nocardiaceae	0.202854055545867
Nocardioidaceae	0.0408317804356682
Opitutaceae	0
Other	2.94148990699989
Paenibacillaceae	1.08612260916476
Pasteurellaceae	1.33291936002118
Peptococcaceae	0
Peptostreptococcaceae	0.430853371782289
Planococcaceae	0.0757977714492756
Porphyromonadaceae	0.176371066933484
Prevotellaceae	0.871871009783096
Promicromonosporaceae	0.0675626905747507
Propionibacteriaceae	0.756974024754693
Propionibacterineae	0.983885312945676
Pseudomonadaceae	0.67693086209609
Psychromonadaceae	0.0337162479029472
Rhizobiaceae	0.98499376073999
Rhodanobacteraceae	0.793269409444193
Rhodobacteraceae	0.118602090098158
Rhodocyclaceae	0
Rikenellaceae	0
Rubinisphaeraceae	0
Ruminococcaceae	3.69844505649441
Schlesneriaceae	0
Solimonadaceae	0.0295108769863618
Sphingobacteriaceae	0.0676882801161707
Sphingomonadaceae	2.98247203483067
Spirochaetaceae	0.0723165051953057
Spirosomaceae	0.189066766156849
Sporolactobacillaceae	0.0612596834461372
Staphylococcaceae	0.501230765341668
Streptococcacaeae	0
Streptococcaceae	4.02386172089455
Streptomycetaceae	0
Streptomycineae	0.0376018866883078
Streptosporangiaceae	0.118842980458658
Succinivibrionaceae	1.03633586092959
Synergistaceae	0.183804965592305
Tannerellaceae	3.96773448053091
Thermomonosporaceae	0
Thermotogaceae	0
Thiomicrospiraceae	0
Thiovulaceae	0
Veillonellaceae	1.70673146802139
Verrucomicrobiaceae	0
Vibrionaceae	1.32323707812712
Victivallaceae	0.0351576529769803
Weeksellaceae	0.159291131180495
Xanthobacteraceae	0.339125927246307
Xanthomonadaceae	0.224078204788818
Genus Information: (%)
Acetanaerobacterium	0.324960302077396
Acetivibrio	0
Acetobacter	0
Acetobacterium	0
Achromobacter	0
Acidaminococcus	0.0890968873070836
Acidovorax	0
Acinetobacter	0.41741958507615
Actinobacillus	0.11134624444604
Actinobaculum	0.029304494978992
Actinomadura	0
Actinomyces	0.354886899353187
Adlercreutzia	0
Aerococcus	0
Aeromicrobium	0.0408317804356682
Aeromonas	0.143253556349406
Afipia	0.145516361219391
Agathobacter	0.032433888261602
Aggregatibacter	0.0328700870645432
Agrobacterium	0.214602782357039
Agrococcus	0.0389312899688282
Akkermansia	0
Alcaligenes	0
Algoriella	0
Aliagarivorans	0.0337162479029472
Alistipes	0
Allisonella	0.0286645222345986
Alloiococcus	0
Alloprevotella	0.118523359654964
Allorhizobium-Neorhizobium-Pararhizobium-Rhizobium	0.616643986399352
Alloscardovia	0
Alysiella	0.0287344969692798
Amaricoccus	0
Anaerobiospirillum	0.148904668306351
Anaerococcus	0.0600254740985767
Anaerofilum	0.0366451703422474
Anaerofustis	0
Anaeroglobus	0
Anaerospora	0
Anaerosporobacter	0.0379095597923979
Anaerostipes	0.0884325956036163
Anaerovorax	0
Ancylobacter	0.0938571163418475
Aneurinibacillus	0
Anoxynatronum	0.042767672194833
Aquabacterium	0
Arcanobacterium	0
Arcobacter	0.107864197046226
Arthrobacter	0.0912209887622988
Asaccharobacter	0.0387535464422534
Atopobium	0.0877937514094681
Atopostipes	0
Aureimonas	0
Bacillus	1.60047860313823
Bacteroides	3.45858713973063
Barnesiella	0
Bartonella	0.0351845511250661
Bavariicoccus	0.0283750509679741
Bergeyella	0
Bifidobacterium	4.22910806130462
Blautia	1.38184082589193
Bordetella	0
Brachybacterium	0.0997862233225962
Brachymonas	0
Brachyspira	0.116301109447873
Bradyrhizobium	0.0661128431705033
Brevibacillus	0.425538402974341
Brevibacterium	1.58469134491231
Brevundimonas	0.206301191848133
Brochothrix	0
Buchnera	0
Bulleidia	0
Burkholderia-Caballeronia-Paraburkholderia	0
Butyricicoccus	0.0966377691854953
Butyricimonas	0
Butyrivibrio	0.181797660378983
Caldicoprobacter	0
Campylobacter	0.814056974144954
Capnocytophaga	0.0767805717732741
Cardiobacterium	0.162471317580657
Castellaniella	0
Catabacter	0
Catenibacterium	1.59197779777846
Catonella	0
Caulobacter	1.16372441455365
Cellulomonas	0.0374244792242112
Cellulosilyticum	0.051427858684277
Cellulosimicrobium	0.0388510251686711
Centipeda	0
Cephaloticoccus	0
Cetobacterium	0
Chitinibacter	0.0572493344248086
Chlorobium	0
Christensenella	0.0331285004664105
Chryseobacterium	0.048569924902373
Citrobacter	0.0301478605839685
Cloacibacillus	0.155029669693397
Clostridium	3.22158354940833
Clostridium sensu stricto	0
Clostridium sensu stricto 1	2.59417680176274
Clostridium sensu stricto 10	0
Clostridium sensu stricto 11	0.106997470932207
Clostridium sensu stricto 12	0
Clostridium sensu stricto 13	0.0899371574779306
Clostridium sensu stricto 14	0
Clostridium sensu stricto 15	0.0475485776171005
Clostridium sensu stricto 16	0.043038160703709
Clostridium sensu stricto 17	0
Clostridium sensu stricto 18	0
Clostridium sensu stricto 19	0.0538224573107486
Clostridium sensu stricto 2	0
Clostridium sensu stricto 3	0.0764703806773588
Clostridium sensu stricto 4	0
Clostridium sensu stricto 5	0
Clostridium sensu stricto 7	0.0483061019724841
Clostridium sensu stricto 8	1.19997794115602
Cnuella	1.44968904098501
Collinsella	0.0983041310152058
Comamonas	0
Coprobacillus	0
Coprobacter	0
Coprococcus 1	0
Coprococcus 2	0.0536558215304643
Coprococcus 3	0.116040355228115
Coriobacterium	0.0468424464953768
Corynebacterium	0.258200877511106
Corynebacterium 1	1.03123406460139
Cronobacter	0
Cryobacterium	0.0493681589786058
Cryptobacterium	0
Cupriavidus	0
Curvibacter	0
Cutibacterium	0
Dechlorobacter	0
Deinococcus	0.0745157681872901
Delftia	0
Dermabacter	0.108796095139968
Dermacoccus	0.0336229900523564
Desulfobulbus	0
Desulfovibrio	0.0923358836158357
Dialister	0.0606347787186783
Dictyoglomus	0
Dielma	0
Dietzia	0.0802751819113585
Dolosicoccus	0
Dolosigranulum	0.0436771661052227
Dorea	0.0859830842443076
Dyadobacter	0.0307795921228822
Dysgonomonas	0.0583452047905993
Eggerthella	3.18040426946471
Eggerthia	0
Eikenella	0
Eisenbergiella	0.0499392868761447
Elusimicrobium	0.393594374248959
Empedobacter	0.0762566406938716
Enorma	0
Enterobacter	0.176759103670045
Enterococcus	0.0772643370398916
Enterorhabdus	0
Enterovibrio	0
Eremococcus	0
Erwinia	0.0317490967571086
Erysipelatoclostridium	0.0439821046278094
Escherichia	0.847335355076643
Escherichia-Shigella	0.383745693730109
Ethanoligenens	0.267115735690908
Eubacterium	0.183556778786905
Ezakiella	0
Facklamia	0.45735581291079
Faecalitalea	0.0283571953018419
Fastidiosipila	0.0328267643243489
Fictibacillus	0
Filifactor	0
Finegoldia	0
Flavobacterium	0.0631443834229529
Flavonifractor	0.145291830303663
Franconibacter	0
Fretibacterium	0
Fusicatenibacter	0.170411261975895
Fusobacterium	0.231180167215789
Gallibacterium	0
Garciella	0
Gardnerella	0
Gemella	0.0698440908936174
Gemmatirosa	0
Geobacillus	0
Geomicrobium	0
Georgenia	0
Gluconobacter	0
Gordonia	0.0907732715468799
Gordonibacter	0
Granulicatella	0.0606578850246129
Grimontia	0.062983756182156
Haematobacter	0.0316740996842163
Haemophilus	1.1887030285106
Hafnia-Obesumbacterium	0
Halodesulfovibrio	0
Halomonas	0.0749153953112457
Halopiger	0.0418739713310035
Harryflintia	0
Helicobacter	0.28572066773787
Hespellia	0.0570428595776503
Hodemania	0
Holdemanella	0.0356146160906103
Holdemania	0
Howardella	0.0507044850413487
Hungatella	0.0590330114024795
Hydrobacter	0
Hydrogenibacillus	0.115308528504894
Hydrogenoanaerobacterium	0.38221029877922
Hymenobacter	0.0393707647029835
Intestinibacter	0.243623745746435
Intestinimonas	0
Isoptericola	0.0287116654060795
Janibacter	0.0451286927303807
Johnsonella	0.0925881182451177
Jonesia	0
Kandleria	0.0825815553869477
Kerstersia	0
Kingella	0
Klebsiella	0
Kluyvera	0
Kocuria	0.166566414645022
Kosakonia	0
Kurthia	0
Kytococcus	0
Lachnoanaerobaculum	0.0521560445682311
Lachnobacterium	0.264734756462353
Lachnoclostridium	5.0983930602661
Lachnoclostridium 10	0
Lachnoclostridium 12	0.0476979543094064
Lachnoclostridium 5	0.929547931695154
Lachnospira	4.66735302160636
Lachnospiraceae NC2004 group	0.123064931521372
Lachnospiraceae NK4A136 group	0
Lactobacillus	0.899643362792584
Lactococcus	0.236806278252184
Lautropia	0.0579134320773174
Lawsonella	0
Leifsonia	0
Leminorella	0
Leptothrix	0.276994580848242
Leptotrichia	1.56403765833721
Leuconostoc	0.0715522481227031
Limnobacter	0.0810300776779747
Lysinibacillus	0
[truncated: 214 more rows]
