# Supplementary material for: Pediatric Acute Lymphoblastic Leukemia Patients Exhibit Distinctive Alterations in the Gut Microbiota
Source: Front Cell Infect Microbiol. 2020 Oct 16;10:558799. doi: 10.3389/fcimb.2020.558799 (PMC7596659; doi:10.3389/fcimb.2020.558799)
Supplement: Supplementary file 1 [file Data_Sheet_1.ZIP › rawdata/Case/18T120011_output.xls.result.txt]

Species Information: (%)
Abiotrophia defectiva	0
Abiotrophia para-adiacens	0.0786404156488626
Acetanaerobacterium elongatum	0.420443766013275
Acetobacterium tundrae	0.0549902176498727
Achromobacter denitrificans	0.0912744880914815
Achromobacter xylosoxidans	0
Acidaminococcus fermentans	0.0486327692047253
Acidaminococcus intestini	0.0686778690663796
Acidovorax facilis	0.0682832165068313
Acidovorax sp	0.0310187401691478
Acidovorax temperans	0
Acinetobacter baumannii	0
Acinetobacter calcoaceticus	0.240649880453692
Acinetobacter haemolyticus/baumannii	0.148327516544983
Acinetobacter johnsonii	0.227707320542026
Acinetobacter junii	0
Acinetobacter lwoffii	0
Acinetobacter pittii	0
Acinetobacter radioresistens	0
Acinetobacter septicus	0
Actinobacillus capsulatus	0.307931623594876
Actinobacillus pleuropneumoniae	0
Actinobaculum massiliense	0
Actinobaculum schaalii	0.0717525527737517
Actinomadura vinacea	0
Actinomyces canis	0.0807882628850058
Actinomyces cardiffensis	0.109528348522204
Actinomyces georgiae	0
Actinomyces graevenitzii	0
Actinomyces johnsonii	0.0593863398361355
Actinomyces massiliensis	0.0283005937319028
Actinomyces meyeri	0.0273021884164431
Actinomyces naeslundii	0
Actinomyces neuii	0.0871771749579015
Actinomyces odontolyticus	0
Actinomyces oris	0
Actinomyces radingae	0
Actinomyces sp._ph3	0.142914083267667
Actinomyces turicensis	0
Actinomyces urogenitalis	0
Actinomyces viscosus	0
Adlercreutzia equolifaciens	0.0424300458190772
Aeribacillus pallidus	0.442318849601877
Aerococcus christensenii	0.0693453369113087
Aerococcus viridans	0
Aeromicrobium massiliense	0.0536778172626925
Aeromonas allosaccharophila/veronii	0.0526125165498666
Aeromonas bestiarum	0.0385998761127253
Aeromonas hydrophila	0.0717252359123409
Aeromonas jandaei	0.0954565746688961
Aeromonas media/tecta	0.048455061946999
Aeromonas veronii	0.0290550342526335
Afipia birgiae	0
Agathobaculum butyriciproducens	0.0321813501860105
Aggregatibacter actinomycetemcomitans	0.110639061824611
Aggregatibacter aphrophilus	0.473492783600079
Aggregatibacter segnis	0.0490795366842859
Agrobacterium tumefaciens	0.293484883881676
Agrococcus jejuensis	0
Agrococcus terreus	0.054567400821124
Akkermansia glycaniphila	0.032132158763696
Akkermansia muciniphila	0.0791701826520266
Alcaligenes faecalis	0.0671936558895611
Algoriella xinjiangensis	0.0352020778710891
Aliagarivorans marinus	0.108720745494647
Alistipes finegoldii	0
Alistipes indistinctus	0.0284670952532482
Alistipes inops	0.0296305099424805
Alistipes obesi	0.0428632252425932
Alistipes onderdonkii	0.0338743009517801
Alistipes putredinis	0.086371102651689
Alistipes senegalensis	0.0438363059281006
Alistipes shahii	0
Alistipes timonensis	0.0600712018962166
Allisonella histaminiformans	0.0394648444115175
Alloiococcus otitis	0
Alloprevotella rava	0.0400518077018623
Alloprevotella tannerae	0.216992294294993
Alloscardovia omnicolens	0
Alysiella filiformis	0.0330419758369979
Amaricoccus kaplicensis	0.0304483432241506
Anaerobiospirillum succiniciproducens	0
Anaerobiospirillum thomasii	0.154439926415754
Anaerococcus hydrogenalis	0.0667984679653235
Anaerococcus lactolyticus	0.0745398288204028
Anaerococcus obesiensis	0.124720396106028
Anaerococcus octavius	0
Anaerococcus prevotii	0.0756083519016067
Anaerococcus senegalensis	0.0349233589834185
Anaerococcus tetradius	0
Anaerococcus vaginalis	0
Anaerofilum agile	0.053206797231689
Anaerofilum pentosovorans	0
Anaerofustis stercorihominis	0
Anaeroglobus geminatus	0.0460255375601322
Anaerorhabdus furcosa	0.0787328620163137
Anaerosporobacter mobilis	0.065937130164244
Anaerostipes butyraticus	0.106266888518977
Anaerostipes caccae	0.0812950492479354
Anaerostipes hadrus	0.152034293968941
Anaerotruncus colihominis	0.280069435146993
Anaerotruncus sp	0.0421730607884812
Anaerovorax odorimutans	0.0420368912098441
Ancylobacter polymorphus	0.123163126731329
Aneurinibacillus aneurinilyticus	0.0325683730123792
Aneurinibacillus migulanus	0.092541331283987
Anoxynatronum sibiricum	0.0899932644264949
Aquabacterium commune	0.0320768033288657
Arcanobacterium haemolyticum	0.0596160041847043
Arcanobacterium pyogenes	0.12271036629811
Arcobacter butzleri	0.182994311488384
Arcobacter cryaerophilus	0.0312221237482456
Arthrobacter albus	0.0814456551074656
Arthrobacter castelli	0.0749154828010348
Arthrobacter oxydans	0.0697022968522355
Arthrobacter polychromogenes	0.0451849443589926
Asaccharobacter celatus	0.0540566910102926
Atlantibacter hermannii	0
Atopobium minutum	0
Atopobium parvulum	0.181169582450724
Atopobium rimae	0.283778837204788
Atopobium vaginae	0.0280789792349977
Atopostipes suicloacalis	0.0673564868650506
Aurantimonas altamirensis	0
Aureimonas altamirensis	0.0624054734923776
Averyella dalhousiensis	0
Azonexus hydrophilus	0
Azospirillum lipoferum	0.0955793508144035
Bacillus altitudinis	0.144300462425311
Bacillus amyloliquefaciens	0.0465210172227236
Bacillus anthracis	0.04762441237928
Bacillus atrophaeus	0
Bacillus badius	0
Bacillus beijingensis	0.0754260388448568
Bacillus benzoevorans	0
Bacillus cereus	0.0334788640178332
Bacillus circulans	0
Bacillus clausii	0.0421942504371932
Bacillus coagulans	0
Bacillus cytotoxicus	0.054559368865152
Bacillus endophyticus	0
Bacillus firmus	0
Bacillus flexus	0
Bacillus fordii	0.0579615174822101
Bacillus halodurans	0.0372018609441867
Bacillus idriensis	0.037213083689355
Bacillus infantis	0.0279085253274502
Bacillus licheniformis	0.0741807640167824
Bacillus marisflavi	0.140620964663509
Bacillus massilioanorexius	0.0721382516706617
Bacillus massiliosenegalensis	0.0571589254606625
Bacillus megaterium	0
Bacillus methanolicus	0
Bacillus mojavensis	0.0320721561226146
Bacillus mycoides	0
Bacillus nealsonii	0.0348724630967413
Bacillus niacini	0
Bacillus polyfermenticus	0.141888785599847
Bacillus pseudofirmus	0
Bacillus pseudomycoides	0.0687995763297846
Bacillus pumilus	0.0636451167177448
Bacillus senegalensis	0.0869102435398408
Bacillus simplex	0
Bacillus siralis	0.0288013532680402
Bacillus sonorensis	0.120123139787923
Bacillus subtilis	0.0872184391000198
Bacillus thermoamylovorans	0.0932599636645634
Bacillus thuringiensis	0.0972387261454876
Bacillus timonensis	0.0833180606642773
Bacillus toyonensis/wiedmanii/thuringiensis	0.0569299235256996
Bacillus vallismortis	0.0694124444430673
Bacteroides acidifaciens	0.126368761975605
Bacteroides caccae	0.249035799387788
Bacteroides cellulosiluticus	0.0627082719825269
Bacteroides cellulosilyticus	0.108013595262319
Bacteroides clarus	0
Bacteroides coagulans	0
Bacteroides coprocola	0
Bacteroides coprophilus	0.183788095014109
Bacteroides dorei	0
Bacteroides eggerthii	0.173748350151291
Bacteroides faecis	0
Bacteroides finegoldii	0.0359957929557252
Bacteroides fluxus	0
Bacteroides fragilis	0.133804663511824
Bacteroides galacturonicus	0.180392648198086
Bacteroides gallinarum	0.0619828742322545
Bacteroides gallinceum	0
Bacteroides graminisolvens	0.0328347971107134
Bacteroides helcogenes	0.0833146967322821
Bacteroides intestinalis	0
Bacteroides massiliensis	0.194725965811518
Bacteroides massilinensis	0.0833871471825576
Bacteroides nordii	0.0513305541331006
Bacteroides oleiciplenus	0
Bacteroides ovatus	0.0817936439141089
Bacteroides paurosaccharolyticus	0
Bacteroides pectinophilus	0.0740253620161182
Bacteroides plebeius	0
Bacteroides propinonicifaciens	0
Bacteroides pyogenes	0
Bacteroides salanitronis	0
Bacteroides salyersiae	0.0394179355077152
Bacteroides sartorii	0
Bacteroides stercorirosoris	0.0340888044596634
Bacteroides stercoris	0.031530372318681
Bacteroides thetaiotaomicron	0.0980789747282948
Bacteroides timonensis	0
Bacteroides uniformis	0.0700640148479487
Bacteroides ureolyticus	0.100568906772742
Bacteroides vulgatus	0.758659500420836
Bacteroides xylanisolvens	0
Bacteroides xylanolyticus	0
Barnesiella intestinihominis	0
Barnesiella viscericola	0
Bartonella birtlesii	0.065365877000867
Bavariicoccus seileri	0.137377859301331
Bergeyella zoohelcum	0.0811944782957625
Bifidobacterium actinocoloniiforme	0
Bifidobacterium adolescentis	0
Bifidobacterium adolescentis/ruminantium	0
Bifidobacterium angulatum	0.0483342115800134
Bifidobacterium animalis	0
Bifidobacterium asteroides	0
Bifidobacterium avesanii	0.0735404607607587
Bifidobacterium bifidum	0.0345557676427097
Bifidobacterium bohemicum	0
Bifidobacterium bombi	0.0467224716355323
Bifidobacterium boum	0.128183037186589
Bifidobacterium breve	0.0752984281472006
Bifidobacterium callitrichos	0.0490589644046871
Bifidobacterium catenulatum	0.0828603521984926
Bifidobacterium catenulatum/pseudoctenulatum	0.232549535068753
Bifidobacterium choerinum	0.386005878179801
Bifidobacterium commune	0.0799753360771085
Bifidobacterium coryneforme	0.0346670708165158
Bifidobacterium crudilactis/psychraerophilum	0.0304850291979887
Bifidobacterium cuniculi	0.237522142210877
Bifidobacterium dentium	0.106320685341559
Bifidobacterium eulemuris/lemurum	0
Bifidobacterium faecale	0.0414800660929069
Bifidobacterium gallicum	0.212602197241351
Bifidobacterium gallinarum	0.0373304859160593
Bifidobacterium hapali	0
Bifidobacterium indicum	0.0771889459697571
Bifidobacterium kashiwanohense	0.121132898835048
Bifidobacterium longum	0.262612444825807
Bifidobacterium longum	0.0398436080461807
Bifidobacterium merycicum	0.0344767391304064
Bifidobacterium mongoliense	0.0428790274355138
Bifidobacterium moukalabense	0.653838916883234
Bifidobacterium pseudocatenulatum	0.0279450234804559
Bifidobacterium pseudocatenulatum	0
Bifidobacterium pseudolongum	0.0849923942861106
Bifidobacterium pullorum	0.0271128700278333
Bifidobacterium pullorum/hapali	0.231471187019094
Bifidobacterium ramosum	0.0941278133436011
Bifidobacterium reuteri	0.259772565331592
Bifidobacterium ruminantium	0.0288474950192701
Bifidobacterium saeculare	0.0578050557419282
Bifidobacterium saguini	0
Bifidobacterium scardovii	0.0779495372977295
Bifidobacterium stercoris	0
Bifidobacterium thermacidophilum	0.227733348887755
Bifidobacterium thermophilum	0.0450132491680812
Bifidobacterium tissieri	0.135595762758297
Bifidobacterium tsurumiense	0
Bifissio spartinae	0.646530536964421
Bilophila wadsworthia	0.0304652226532242
Blastococcus massiliensis	0.0786614208596498
Blastomonas natatoria	0.0681959125798758
Blautia caecimuris	0
Blautia coccoides	0.0554953467315906
Blautia faecis	0.0847175996883999
Blautia glucerasea	0
Blautia hansenii	0
Blautia hydrogenotrophica	0.0983890528434523
Blautia luti	0.34329092059417
Blautia marasmi	0
Blautia obeum	0
Blautia producta	0.0491462542809197
Blautia schinkii	0.285555368444707
Blautia sp._GD8	0.0586727708199271
Blautia stercoris	0.0733585781457242
Blautia wexlerae	0
Bordetella hinzii	0
Brachybacterium muris	0
Brachybacterium paraconglomeratum	0.106256596565861
Brachymonas chironomi	0.0366681824862626
Brachyspira aalborgi	0.109029629472759
Brachyspira pilosicoli	0
Bradyrhizobium denitrificans	0.0523623080059263
Bradyrhizobium elkanii	0.0577025862571308
Bradyrhizobium japonicum	0.0411378070268524
Brevibacillus agri	0
Brevibacillus borstelensis	0
Brevibacillus brevis	0.0414268985085308
Brevibacillus massiliensis	0
Brevibacterium casei	0.0967092941223675
Brevibacterium epidermidis	0.0568026444524918
Brevibacterium halotolerans	0.157989591596082
Brevibacterium iodinum	0
Brevibacterium linens	0.0849341260742745
Brevibacterium luteolum	0.04187610020613
Brevibacterium mcbrellneri	0.110043207281546
Brevibacterium paucivorans	0.0999288760734923
Brevibacterium pityocampae	0
Brevibacterium ravenspurgense/massiliense	0.125512902097844
Brevibacterium senegalense	0
Brevundimonas bacteroides	0.154223403987304
Brevundimonas diminuta	0.0687514462225033
Brevundimonas subvibrioides	0.213177671256325
Brevundimonas terrae	0
Brevundimonas vesicularis	0
Brochothrix thermosphacta	0
Buchnera aphidicola	0.200207056287409
Buchnera sp.	0
Bulleidia extructa	0
Burkholderia cepacia	0.126840771208672
Burkholderia glumae	0
Burkholderia plantarii	0
Butyricicoccus faecihominis	0.0720795806498463
Butyricicoccus pullicaecorum	0.0354307340103016
Butyricimonas faecihominis	0.0447156603466921
Butyricimonas paravirosa	0.0481294294809403
Butyricimonas synergistica	0
Butyricimonas virosa	0.038044778791546
Butyrivibrio crossotus	0.364611911471694
Butyrivibrio fibrisolvens	0.144775716243782
C.viride 16S	0.202616481164235
Caldicoprobacter faecalis	0
Campylobacter coli	0.254491140183822
Campylobacter concisus	0
Campylobacter curvus	0.0323653533308022
Campylobacter faecalis	0.173434077250807
Campylobacter fetus	0
Campylobacter gracilis	0.0521435883386742
Campylobacter hominis	0.0328561770122019
Campylobacter hyointestinalis	0.0410402281289596
Campylobacter jejuni	0.168756933005313
Campylobacter lari	0
Campylobacter rectus	0
Campylobacter showae	0.0617742159386425
Campylobacter upsaliensis	0
Campylobacter ureolyticus	0
Candidatus Blastococcus	0.0467413230366854
Candidatus Dorea	0.0805575458789969
Candidatus Soleaferrea	0
Candidatus Stoquefichus	0.0546244143823803
Candidatus Streptomyces	0.0317792664956247
Capnocytophaga gingivalis	0
Capnocytophaga granulosa	0
Capnocytophaga haemolytica	0.103118078806635
Capnocytophaga leadbetteri	0.265709239213967
Capnocytophaga ochracea	0
Capnocytophaga sputigena	0.102484875901681
Cardiobacterium hominis	0.047766910966258
Cardiobacterium valvarum	0
Carnobacterium maltaromaticum	0
Castellaniella defragrans	0
Catabacter hongkongensis	0
Catenibacterium mitsuokai	0.898123481261395
Catonella morbi	0
Catonella sp.	0
Cedecea davisae	0
Cedecea lapagei	0.0721064452452469
Cellulomonas composti	0.196095205918085
Cellulomonas denverensis	0
Cellulomonas massiliensis	0.0754489894829215
Cellulomonas parahominis	0.0859106071497217
Cellulosilyticum lentocellum	0.196224362622359
Cellulosimicrobium cellulans	0.0731103596446852
Centipeda periodontii	0
Cephaloticoccus primus	0.043587422714105
Cetobacterium somerae	0.0531768677133649
Chlamydia abortus	0.162964447661384
Chlamydia trachomatis	0.211566675474377
Chlorobium phaeobacteroides	0.059928303430666
Christensenella minuta	0.0872926747176685
Chryseobacterium bovis	0
Chryseobacterium hominis	0
Citrobacter amalonaticus	0
Citrobacter braakii	0.0321247059985425
Citrobacter farmeri	0.0487587543029891
Citrobacter freundii	0.0921268224195518
Citrobacter gillenii	0.0348169646458605
Citrobacter intermedius	0
Citrobacter murliniae	0.0277459432245635
Citrobacter pasteurii	0.0342757061386516
Citrobacter sedlakii	0
Citrobacter werkmanii	0.0308165188212866
Citrobacter youngae	0.195248444666095
Cloacibacillus evryensis	0.331353556297013
Cloacibacillus porcorum	0
Cloacibacterium normanense	0.344927036143702
Clostridioides difficile	0
Clostridium acetobutylicum	0.0503564935802793
Clostridium acidisoli	0
Clostridium aciditolerans	0
Clostridium aerotolerans	0
Clostridium akagii	0.0458942559531479
Clostridium aldenense	0.096367729009542
Clostridium aldrichii	0
Clostridium algidicarnis	0.0337995036146342
Clostridium amazonense	0.0374228799834692
Clostridium aminovalericum	0.172626916988167
Clostridium amygdalinum	0
Clostridium amylolyticum	0
Clostridium arbusti	0
Clostridium argentinense	0.0566245302485259
Clostridium asparagiforme	0.135883945043368
Clostridium aurantibutyricum	0.0596918833141572
Clostridium autoethanogenum	0
Clostridium baratii/Eubacterium nitrigenese	0
Clostridium beijerinckii	0.106646053230912
Clostridium bifermentans	0.0463830196799058
Clostridium bolteae/aminovalericum	0.10154898983255
Clostridium botulinum	0
Clostridium bowmanii	0
Clostridium butyricum	0.0697405704587497
Clostridium cadaveris	0.0559483964660004
Clostridium carboxidivorans	0
Clostridium cavendishii	0
Clostridium celatum	0.391582089068443
Clostridium celerecrescens	0
Clostridium cellobioparum	0
Clostridium cellulolyticum	0
Clostridium chartatabidum	0.0432898291903242
Clostridium chauvoei	0.177111845258163
Clostridium chromiireducens	0.134050436748419
Clostridium citroniae	0.057102911404455
Clostridium clariflavum	0.0558453494753284
Clostridium clostridioforme	0.050530851582726
Clostridium cochlearium	0
Clostridium cocleatum	0.0609062326430946
Clostridium colicanis	0.0380851898196236
Clostridium colinum	0.0396843230493783
Clostridium collagenovorans	0.0924786490309332
Clostridium cylindrosporum	0
Clostridium dakarense	0.0454792701265304
Clostridium difficile	0
Clostridium diolis	0.0781314014628579
Clostridium disporicum/celatum	0
Clostridium drakei	0.0414750871393252
Clostridium estertheticum	0.0826889653590467
Clostridium fallax	0.0802916772527627
Clostridium felsineum	0.0739293403867204
Clostridium ganghwense	0
Clostridium ghonii	0.119005359367783
Clostridium glycolicum	0
Clostridium glycyrrhizinilyticum	0.174445140152383
Clostridium grantii	0.0383849484911628
Clostridium haemolyticum	0
Clostridium hathewayi	0
Clostridium herbivorans	0
Clostridium hiranonis	0
Clostridium homopropionicum	0
Clostridium huakuii	0.0473178882784769
Clostridium hungatei	0
Clostridium hylemonae	0.0882156266735451
Clostridium indolis/methoxybenzovorans	0.136516170528356
Clostridium innocuum	0
Clostridium irregulare	0
Clostridium isatidis	0
Clostridium jeddahense	0.138739432904582
Clostridium kogasensis	0
Clostridium lactatifermentans	0
Clostridium lavalense/bolteae	0.0278365466433893
Clostridium leptum	0.278108279650464
Clostridium limosum	0.0397711566639835
Clostridium lituseburense	0
Clostridium lundense	0.0421792631913812
Clostridium malenominatum	0.0957489228221424
Clostridium massiliodielmoense	0
Clostridium methoxybenzovorans	0.637810043883895
Clostridium methylpentosum	0.119001020982335
Clostridium neonatale	0
Clostridium nexile	0.128006940590647
Clostridium novyi	0.0378014579997867
Clostridium oceanicum	0.0286413681746849
Clostridium oroticum	0
Clostridium paraputrificum	0
Clostridium pascui	0.0297939655808595
Clostridium pasteurianum	0.0432310179744812
Clostridium perfringens	0
Clostridium polysaccharolyticum	0.0437875496605109
Clostridium populeti	0.0719798352265706
Clostridium psychrophilum	0
Clostridium punense	0
Clostridium putrefaciens	0.274931792812021
Clostridium ramosum	0.0298849327196956
Clostridium rectum	0
Clostridium saccharobutylicum	0
Clostridium saccharogumia	0.0628127117686504
Clostridium saccharolyticum	0.0808436777596617
Clostridium saccharoperbutylacetonicum	0.0540147313827588
Clostridium sardiniense	0
Clostridium sartagoforme	0.0847521646867914
Clostridium scatologenes	0.0292593641578064
Clostridium schirmacherense	0.053593782825829
Clostridium scindens	0.188979794297494
Clostridium senegalense	0
Clostridium septicum	0.0327559781085076
Clostridium sordellii	0
Clostridium sp._16S_	0
Clostridium sphenoides	0.0367794474906968
Clostridium spiroforme	0
Clostridium sporogenes	0.151953474423018
Clostridium sporosphaeroides	0.039182871050382
Clostridium sticklandii	0.0710902582009757
Clostridium straminisolvens	0.0994717912930071
Clostridium subterminale	0
Clostridium sufflavum	0
Clostridium sulfidigenes	0.033790750332857
Clostridium swellfunianum	0
Clostridium symbiosum	0.19075322071212
Clostridium tagluense	0
Clostridium tepidiprofundi	0
Clostridium termitidis	0.121347326960119
Clostridium tertium	0.0276752956613225
Clostridium tetani	0.0637176906942642
Clostridium tetanomorphum	0
Clostridium thermoalcaliphilum	0.0350432469211341
Clostridium thermopalmarium	0
Clostridium thiosulfatireducens	0.027876547517182
Clostridium tunisiense	0.0641145089282949
Clostridium tyrobutyricum	0
Clostridium ventriculi	0.0426544753311639
Clostridium vincentii	0
Clostridium viride	0
Clostridium vulturis	0
Clostridium xylanolyticum	0
Clostridium xylanovorans	0.108261347150256
Collinsella aerofaciens	0.0310155585807814
Collinsella intestinalis	0.0303369783070142
Collinsella massiliensis	0.030126061466849
Collinsella stercoris	0.0971380905614229
Collinsella tanakaei	0.0674246626870918
Comamonas aquatica	0.0318899913829141
Comamonas kerstersii	0
Comamonas terrigena	0
Comamonas testosteroni	0
Coprobacillus cateniformis	0
Coprobacter fastidiosus	0.0756867486924209
Coprobacter secundus	0
Coprococcus catus	0
Coprococcus comes	0.204013351300775
Coprococcus eutactus	0.0355446030266213
Coriobacterium glomerans	0
Corynebacterium accolens	0.074704820616903
Corynebacterium afermentans	0.246985542865045
Corynebacterium ammoniagenes	0.0567683691458491
Corynebacterium amycolatum	0.0484045139842922
Corynebacterium appendicis	0.0845187960515181
Corynebacterium argentoratense	0
Corynebacterium aurimucosum	0.0515371921172214
Corynebacterium casei	0
Corynebacterium coyleae	0
Corynebacterium durum	0.0818254324512547
Corynebacterium frankenforstense	0
Corynebacterium freneyi	0.114852838186025
Corynebacterium genitalium	0
Corynebacterium glaucum	0
Corynebacterium glucuronolyticum	0.0982150775260726
Corynebacterium jeikeium	0.148671807004257
Corynebacterium kroppenstedtii	0.139328068881458
Corynebacterium matruchotii	0.0278430801471615
Corynebacterium minutissimum	0.100187988173446
Corynebacterium mucifaciens	0.0385126929511596
Corynebacterium propinquum	0.10213229708665
Corynebacterium pseudodiphthericum	0.0399632272603995
Corynebacterium resistens	0.0450477549778658
Corynebacterium simulans	0.0399816910701015
Corynebacterium singulare	0.0903192714573579
Corynebacterium sp._1152	0.0272127306303887
Corynebacterium striatum	0
Corynebacterium sundsvallense	0.0489320177254616
Corynebacterium tuberculostearicum	0.0678030317826257
Corynebacterium tuscaniense	1.10167359294353
Corynebacterium ulcerans	0.0626894148382732
Corynebacterium ureicelerivorans	0
Corynebacterium variabile	0.0391500541160478
Corynebacterium xerosis	0.282769177467733
Cronobacter sakazakii	0.0409988401225303
Cryptobacterium curtum	0.0575067206999693
Cupriavidus metallidurans	0.0620167780963614
Curtobacterium flaccumfaciens	0
Deinococcus aquaticus	0
Deinococcus indicus	0.0389088783994879
Deinococcus proteolyticus	0
Delftia acidovorans	0.031660427598295
Dermabacter hominis	0.138775559316196
Dermabacter vaginalis	0.205819746894611
Dermacoccus nishinomiyaensis	0.0707598153630788
Desulfitobacterium frappieri	0
Desulfobulbus propionicus	0.0279765294229513
Desulfotomaculum guttoideum	0
Desulfovibrio alkalitolerans	0.0280995915558909
Desulfovibrio desulfuricans	0
Desulfovibrio fairfieldensis	0.0450131558354846
Desulfovibrio legallii	0.052563152084085
Desulfovibrio legallis	0
Desulfovibrio piger	0.0434026414947698
Desulfovibrio termitidis	0
Dialister invisus	0
Dialister micraerophilus	0
Dialister pneumosintes	0.0697116590661618
Dialister succinatiphilus	0.0502608667081989
Dictyoglomus thermophilum	0.0747780193671221
Dielma fastidiosa	0.0377378558895949
Dietzia cinnamea	0.245803490738888
Dietzia maris	0.152625531295928
Dietzia natronolimnaea	0.0385123488137178
Dolosicoccus paucivorans	0.0328274739127662
Dolosigranulum pigrum	0.0562710302320839
Dorea formicigenerans	0.093860972974323
Dorea longicatena	0.119330853399678
Dorea massiliensis	0.0338216699080292
Dyadobacter beijingensis	0
Dyadobacter fermentans	0.0432087097324738
Dysgonomonas capnocytophagoides	0.0535026072660576
Dysgonomonas gadei	0
Dysgonomonas macrotermitis	0
Dysgonomonas mossii	0
Edwardsiella tarda	0.0415229136599054
Eggerthella lenta	0.0692891030356232
Eggerthella sinensis	0.452893004956934
Eggerthella timonensis	0.0583893708932086
Eggerthia catenaformis	0.0457767360304575
Eikenella corrodens	0.0701051550208057
Eisenbergiella tayi	0
Elusimicrobium minutum	0.167171540951104
Empedobacter falsenii	0.121307241964869
Enorma massiliensis	0
Enterobacter aerogenes	0
Enterobacter asburiae	0
Enterobacter cancerogenus	0
Enterobacter cloacae	0.19153166162417
Enterobacter massiliensis	0.0592366815650094
Enterococcus asini	0
Enterococcus avium	0
Enterococcus caccae	0
Enterococcus casseliflavus	0
Enterococcus casseliflavus/galliarum	0.112727400805077
Enterococcus cecorum	0.029337479451553
Enterococcus devriesei	0
Enterococcus dispar	0.0368998322961591
Enterococcus durans/hirae	0.0639980649810516
Enterococcus faecalis	0.0610741745544605
Enterococcus faecium	0
Enterococcus gallinarum	0.0424745990238532
Enterococcus gilvus	0
Enterococcus italicus	0.0357485818632161
Enterococcus malodoratus	0.0391696678471331
Enterococcus mundtii	0.0350638433298965
Enterococcus phoeniculicola	0.0342571069473425
Enterococcus raffinosus	0.0574646001921832
Enterococcus saccharolyticus	0.0284166003273398
Enterorhabdus caecimuris	0.0377787107095234
Enterovibrio nigricans	0.0586861407137086
Eremococcus coleocola	0
Erysipelatoclostridium ramosum	0.0782852813151588
Escherichia albertii	0.0908574234428851
Escherichia coli	0.80194643589492
Escherichia fergusonii	0.501118382735025
Escherichia hermannii	0.433667432023074
Ethanoligenens harbinense	0.130604997308053
Eubacterium barkeri	0
Eubacterium biforme	0.0342343317839711
Eubacterium brachy	0
Eubacterium budayi	0.448672880965641
Eubacterium callanderi	0.0467356272960253
Eubacterium celluloscolvens	0.0708295838668096
Eubacterium cellulosolvens	0.0492373065205686
Eubacterium contortum	0.0694497937440496
Eubacterium coprostanoligenes	0.0376885164534805
Eubacterium cylindroides	0
Eubacterium desmolans	0
Eubacterium dolichum	0.0855804240961723
Eubacterium eligens	0.195621721235507
Eubacterium fissicatena	0.210364412076313
Eubacterium hallii	0.0493555535230966
Eubacterium infirmum	0
Eubacterium limosum	0
Eubacterium moniliforme	0
Eubacterium multiforme	0.0744865809812603
Eubacterium nitritogenes	0.0634230021593112
Eubacterium nodatum	0.028411022001119
Eubacterium oxidoreducens	0.0676322221218865
Eubacterium pyruvativorans	0.0271999734748234
Eubacterium ramulus	0
Eubacterium rectale	0.163927781991365
Eubacterium ruminantium	0.0888326891041942
Eubacterium saphenum	0
Eubacterium siraeum	0.0422811775152028
Eubacterium sp	0.0335741085415354
Eubacterium sulci	0.0529040618245168
Eubacterium tenue	0.0285944821744615
Eubacterium tortuosum	0
Eubacterium tortusum	0.0376577133068996
Eubacterium uniforme	0.049581890922447
Eubacterium ventriosum	0
Eubacterium xylanophilum	0.0722348358978271
Eubacterium yurii	0
Exiguobacterium aurantiacum	0.300017051233162
Facklamia hominis/miroungae	0
Facklamia ignava	0.146398728082597
Facklamia languida	0
Facklamia tabacinasalis	1.04088479108693
Faecalibacterium prausnitzii	0.223271783514129
Faecalibacterium prausnitzii S9G3	0.15498038586685
Faecalicatena contorta	0.108630060792275
Faecalitalea cylindroides	0.0283273246355838
Fermentimonas caenicola	0.0511922336344006
Ferrimonas balearica	0.0372929699524593
Fictibacillus arsenicus	0
Filifactor alocis	0.0598758603283262
Filifactor villosus	0
Finegoldia magna	0.0276020337338593
Flavobacterium banpakuense	0.0409378201777842
Flavobacterium branchiophilum	0.0558026627875608
Flavobacterium cheniae	0.0585861076123712
Flavobacterium daejeonense	0.0692020991126018
Flavobacterium lindanitolerans	0.082635008869106
Flavobacterium oncorhynchi	0
Flavobacterium sp._TISTR	0
Flavonifractor plautii	0.0697661275063631
Flavonifractor sp	0.12223445962439
Flexispira rappini	0
Flintibacter butyricus	0.0814274311308876
Fretibacterium fastidiosum	0
Fusicatenibacter saccharivorans	0.192257801244634
Fusobacterium equinum	0.0373890587571413
Fusobacterium gonidiaformans	0.0921758279047331
Fusobacterium mortiferum	0.0418032620025832
Fusobacterium naviforme	0.0780987010404518
Fusobacterium necrogenes	0.0717172197706909
Fusobacterium necrophorum	0.0357483641339081
Fusobacterium nucleatum	0.0297865989949462
Fusobacterium periodonticum	0
Fusobacterium russii	0.0377361566160092
Fusobacterium ulcerans	0.115452418023635
Fusobacterium varium	0.339080756482475
Gallibacterium anatis	0.0383677978047408
Garciella nitratireducens	0
Gardnerella vaginalis	0.0926425820345026
Gemella haemolysans	0.0709133305787462
Gemella morbillorum	0.0460826321977057
Gemella sanguinis	0.0628826360904014
Gemmatirosa kalamazoonesis	0.0398714065918759
Gemmiger formicilis	0.089431898218082
Geobacillus stearothermophilus	0.0319087358535067
Geobacillus vulcani	0
Georgenia muralis	0
Gluconobacter oxydans	0.0570056916127265
Gordonia bronchialis	0.0321556843408828
Gordonia jacobaea	0.10178913736934
Gordonia otitidis	0
Gordonia rubripertincta	0.120215676724827
Gordonia terrae	0.0417078619069293
Gordonibacter pamelaeae	0
Gordonibacter urolithinfaciens	0.0334843759944747
Granulicatella adiacens	0.120899858075842
Granulicatella elegans	0.0417787350508925
Grimontia hollisae	0.318747137090445
Haematobacter missouriensis	0.126026538314301
Haemophilus haemolyticus	0.119693077953879
Haemophilus influenzae	0
Haemophilus parahaemolyticus	0.0319791577678034
Haemophilus parainfluenzae	0.428172336286393
Haemophilus paraphrohaemolyticus	0
Haemophilus pittmaniae	0
Haemophilus quentini	0
Haemophilus sputorum	0.0306787384946195
Hafnia alvei	0
Halobiforma nitratireducens	0.144226314490806
Halomonas salina	0
Harryflintia acetispora	0.0335652831159962
Helicobacter bilis	0.0611994120365536
Helicobacter canadensis	0
Helicobacter cinaedi	0.0535228672782153
Helicobacter fennelliae	0
Helicobacter pametensis	0.135980440447897
Helicobacter pullorum	0.0832453954517225
Helicobacter pylori	0.104020122791663
Helicobacter rodentium	0.0366221669684821
Helicobacter winghamensis	0.166501188023504
Herbaspirillum massiliense	0.230731101820722
Hespellia porcina	0.0423072057472869
Hespellia stercorisuis	0
Holdemanella biformis	0
Holdemania filiformis	0.0521827339178109
Holdemania massiliensis	0.0592894994660192
Howardella ureilytica	0.0869945965477377
Hungatella effluvii	0
Hydrobacter penzbergensis	0.0478346358090861
Hydrogenibacillus schlegelii	0
Hydrogenoanaerobacterium saccharovorans	0.29094498580224
Hymenobacter rigui	0.0613564393293047
Intestinibacter bartlettii	0.0753513587108069
Intestinimonas butyriciproducens	0.0275048324956804
Janibacter hoylei	0
Janibacter indicus	0.310650837536827
Janibacter limosus	0
Janibacter terrae	0.0485481664619256
Johnsonella ignava	0.123837448714781
Jonesia denitrificans	0
Kallipyga massiliensis	0
Kandleria vitulina	0.317279275056759
Kerstersia gyiorum	0
Kineothrix alysoides	0
Kingella denitrificans	0.109212466975861
Kingella kingae	0.0326731615724296
Kingella oralis	0.0385422296577777
Klebsiella aerogenes	0.0706012873417529
Klebsiella oxytoca	0
Klebsiella pneumoniae	0.0598085108847313
Klebsiella variicola	0.0324434369108426
Kluyvera ascorbata	0
Kluyvera intermedia	0
Kocuria halotolerans	0.0589323911720176
Kocuria indica	0.036208104778625
Kocuria kristinae	0
Kocuria marina	0.139080224009918
Kocuria palustris	0
Kocuria rhizophila	0
Kocuria rosea	0.0614947854901135
Kosakonia cowanii	0.0284326166784181
Kurthia gibsonii	0
Kurthia massiliensis	0
Kurthia senegalensis	0
Kytococcus schroeteri	0
Kytococcus sedentarius	0
Lachnoanaerobaculum saburreum	0.0294551391267828
Lachnoanaerobaculum umeaense	0.0409694766907083
Lachnobacterium bovis	0.188005561566552
Lachnoclostridium phytofermentans	0.0601187265162541
Lachnoclostridium sp	0.0841556381905035
Lachnospira multipara	0.157400443385658
Lachnospira pectinoschiza	0.598342266471911
Lactobacillus acidophilus	0
Lactobacillus agilis	0.0365066929226942
Lactobacillus alimentarius	0.331728069786465
Lactobacillus alvi	0
Lactobacillus amylolyticus	0
Lactobacillus amylophilus	0
Lactobacillus amylovorus	0.0545274735420214
Lactobacillus animalis	0
Lactobacillus antri	0
Lactobacillus apinorum	0
Lactobacillus apodemi	0
Lactobacillus bifermentans	0.051851522432558
Lactobacillus brevis	0
Lactobacillus buchneri	0.0310845721124827
Lactobacillus casei	0
Lactobacillus ceti	0
Lactobacillus coleohominis	0
Lactobacillus coryniformis	0.0664297325655913
Lactobacillus crispatus	0.0611193240097307
Lactobacillus curvatus	0.0328250095582906
Lactobacillus delbrueckii	0.0387139040410172
Lactobacillus dextrinicus	0
Lactobacillus fermemtum	0.0422454638037196
Lactobacillus fermentum	0.0338881872683481
Lactobacillus fructivorans/homohiochii	0.07310299172949
Lactobacillus gasseri	0
Lactobacillus gastricus	0
Lactobacillus gigeriorum	0.0512861681091425
Lactobacillus helveticus	0.0448993627022257
Lactobacillus herbarum	0.0344006513899746
Lactobacillus iners	0.0393466225731697
Lactobacillus jensenii	0.104347807449139
Lactobacillus johnsonii	0.0295895805913235
Lactobacillus kalixensis	0.0490424081819619
Lactobacillus kitasatonis	0
Lactobacillus kunkeei	0.132139931135768
Lactobacillus malefermentans	0.0949960328234189
Lactobacillus mindensis	0
Lactobacillus mucosae	0
Lactobacillus mudanjiangensis	0.0412542715815278
Lactobacillus oris	0
Lactobacillus parabuchneri	0.0585311629396325
Lactobacillus paracasei	0.030341192328013
Lactobacillus parafarraginis	0.0282376848356884
Lactobacillus pentosus	0
Lactobacillus plantarum	0.218375999627883
Lactobacillus porcinae	0.0673980826610033
Lactobacillus rapi	0
Lactobacillus reuteri	0.0566092408299534
Lactobacillus rhamnosus	0.0328233688944465
Lactobacillus rogosae	0.102310154722634
Lactobacillus rossiae	0
Lactobacillus ruminis	0.0389007557075286
Lactobacillus sakei	0.0611081145066498
Lactobacillus salivarius	0
Lactobacillus sanfranciscensis	0
Lactobacillus saniviri	0.0477100220532769
Lactobacillus senioris	0
Lactobacillus sharpeae	0.160885560826741
Lactobacillus thermophilus	0
Lactobacillus ultunensis	0
Lactobacillus vaccinostercus	0
Lactobacillus vaginalis	0
Lactobacillus versmoldensis	0
Lactobacillus xiangfangensis	0.159238741522566
Lactococcus formosensis	0.0618796577943867
Lactococcus garvieae	0.0403460915655064
Lactococcus lactis	0.342690106993536
Lactococcus plantarum	0.0864682478604629
Lactococcus raffinolactis	0
Lactonifactor longoviformis	0
Laribacter hongkongensis	0.232020403076087
Lautropia mirabilis	0.063043056004405
Lawsonella clevelandensis	0.0287551097638147
Leifsonia aquatica/naganoensis	0
Leminorella grimontii	0.0361308606241419
Leminorella richardii	0
Leptothrix discophora	0.350560626673011
Leptothrix mobilis	0.033188009114781
Leptotrichia amnionii	0
Leptotrichia buccalis	0.571358026650997
Leptotrichia goodfellowii	0
Leptotrichia hofstadii	0.0689790984613116
Leptotrichia wadei	0.0275879382175685
Leuconostoc carnosum	0
Leuconostoc citreum	0.0307923632309692
Leuconostoc citreum/holzapfelii	0.0300714581994957
Leuconostoc gelidum	0
Leuconostoc lactis	0.0298406343679866
Leuconostoc mesenteroides	0.0275803057266137
Leuconostoc pseudomesenteroides/rapi/kimchii/mesenteroides	0.0361398378116779
Limnobacter thiooxidans	0.308752863191957
Longicatena caecimuris	0.0361620231425754
Lysinibacillus fusiformis	0
Lysinibacillus massiliensis	0.0513846696875647
Lysinibacillus sphaericus	0
Lysobacter soli	0.0674092768114666
Mageeibacillus indolicus	0.0585492220563139
Mannheimia granulomatis	0.0362436762589491
Marichromatium gracile	0
Marvinbryantia formatexigens	0.135040996870593
Massilia aurea	0.299250179175615
Massiliomicrobiota timonensis	0
Megamonas funiformis	0.069642513503028
Megamonas hypermegale	0
Megamonas rupellensis	0.11315694041367
Megasphaera elsdenii	0
Megasphaera indica	0.0494997848695009
Megasphaera micronuciformis	0
Megasphaera paucivorans	0
Megasphaera sp	0.0503606470388358
Mesorhizobium loti	0.0284762893889695
Methanobrevibacter smithii	0.120093316321046
Methanobrevibacter smithii/gottschalkii	0
Methanosphaera cuniculi	0.0367700937597229
Methanosphaera stadtmanae	0.0283193083020966
Methylobacterium adhaesivum	0.040765825955021
Methylobacterium jeotgali	0.38425005110647
Methylobacterium mesophilicum	0.143860788582591
Methylobacterium populi	0.109374967380543
Methylobacterium radiotolerans	0.043812798678611
Methylobacterium zatmanii	0.172815507632976
Methyloversatilis universalis	0.0522056812885358
Microbacterium aurum	0.0279954384175587
Microbacterium barkeri	0
Microbacterium chocolatum	0
Microbacterium foliorum	0.0740656809380199
Microbacterium gubbeenense	0.0839203852159401
Microbacterium hydrocarbonoxydans	0
Microbacterium lacticum	0
Microbacterium luteolum	1.32098965709789
Microbacterium oleivorans	0.418131596472382
Microbacterium paraoxydans	0.0906738881666736
Microbacterium phyllosphaerae	0.0745588612346187
Microbacterium schleiferi	0
Micrococcus luteus	0
Micrococcus lylae	0
Micromonospora aurantiaca	0.0966484153479944
Micromonospora krabiensis	0.0308700161659217
Microvirga massiliensis	0
Microvirgula aerodenitrificans	0.0291387687619282
Mitsuokella jalaludinii	0.060957794278276
Mitsuokella multacida	0.0298527789693722
Mobiluncus curtisii	0.0924974436976921
Moellerella wisconsensis	0.184499804809146
Mogibacterium diversum	0
Mogibacterium neglectum	0.0587646353134588
Mogibacterium pumilum	0.0287239445070295
Mogibacterium timidum	0
Mogibacterium vescum	0
Monoglobus pectinilyticus	0.0397679682546127
Moraxella atlantae	0.0870181343169985
Moraxella catarrhalis	0.105492656359968
Moraxella caviae	0.0592984866666475
Moraxella lacunata	0.0546444218878491
Moraxella nonliquefaciens	0
Moraxella osloensis	0.216448928859084
Morganella morganii	0.0275558943139717
Moryella indoligenes	0.0753082722955329
Murdochiella asaccharolytica	0.0282775424249408
Muribaculum intestinale	0
Murimonas intestini	0.170098799300353
Mycobacterium abscessus	0.0655221467345423
Mycobacterium avium	0.0435098476775852
Mycobacterium florentinum	0.106404173367165
Mycobacterium fortuitum	0.130381185474303
Mycobacterium iranicum	0.170212820276515
Mycobacterium mucogenicum	0.0373595278133046
Mycoplasma hominis	0.0328859401037241
Mycoplasma pneumoniae	0
Negativicoccus succinicivorans	0
Neisseria bacilliformis	0
Neisseria cinerea	0
Neisseria elongata	0.0580800721220947
Neisseria flava	0.0309261975670791
Neisseria flavescens/perflava	0
Neisseria gonorrhoeae	0.059862660851084
Neisseria macacae	0.235930879115515
Neisseria meningitidis	0
Neisseria mucosa	0.121768873992004
Neisseria sicca	0.0684339467996625
Neisseria subflava	0
Nevskia ramosa	0
Nitriliruptor alkaliphilus	0.0369715440200641
Oceanobacillus caeni	0
Oceanobacillus massiliensis	0
Ochrobactrum anthropi	0.127571240096244
Ochrobactrum intermedium	0.0745676656860025
Ochrobactrum pituitosum	0.0312211860587939
Odoribacter laneus	0
Odoribacter splanchnicus	0
Oligella urethralis	0.261489931008224
Olsenella profusa	0.0377310266627996
Olsenella scatoligenes	0.0294115866375911
Olsenella uli	0.0881650310103116
Olsenella umbonata	0.0271457261954039
Orenia metallireducens	0
Oribacterium parvum	0
Oribacterium sinus	0.339661450485664
Ornithobacterium rhinotracheale	0
Oscillibacter ruminantium	0.106742525168244
Oscillibacter sp	0.0604588925144638
Oscillibacter valericigenes	0.129444819418089
Oxalobacter formigenes	0
Paenibacillus alvei	0.0309592696127519
Paenibacillus antibioticophila	0.0946241245950338
Paenibacillus barcinonensis	0.0755544084504735
Paenibacillus barengoltzii	0.0455928187485529
Paenibacillus daejeonensis	0
Paenibacillus durus	0.0296703607955971
Paenibacillus glucanolyticus	0
Paenibacillus graminis	0.0364954001528317
Paenibacillus illinoisensis	0.1052537228505
Paenibacillus kribbensis	0
Paenibacillus lactis	0.160023494365322
Paenibacillus lautus	0.041801971304166
Paenibacillus provencensis	0.0449710124035333
Paenibacillus pueri	0.0636410255560914
Paenibacillus rhizosphaerae	0
Paenibacillus riograndensis	0.480378974558888
Paenibacillus sabinae/forsythiae	0.0340345221707502
Paenibacillus senegalensis	0.047644353063843
Paenibacillus thiaminolyticus	0.0632513404050529
Paenibacillus timonensis	0.0431482939629487
Pantoea agglomerans	0.489744229336006
Pantoea conspicua	0.0483451023223266
Papillibacter cinnamivorans	0
Parabacteroides distasonis	0.0420274064704308
Parabacteroides goldsteinii	0
Parabacteroides gordonii	0
Parabacteroides johnsonii	0.036547293861339
Parabacteroides merdae	0.0302877572209285
Paracoccus carotinifaciens	0
Paracoccus marinus	0.222453228859653
Paracoccus sanguinis	0
Paracoccus yeei	0.0836434401513607
Paraeggerthella hongkongensis	0.102670892683743
Paraprevotella clara	0.0286626513729562
Paraprevotella xylaniphila	0
Parascardovia denticolens	0.0288539839531494
Parasporobacterium paucivorans	0.211697725829175
Parasutterella excrementihominis	0.1048972072325
Parasutterella secunda	0.081822242015309
Parvimonas micra	0.0851056345455002
Pediococcus acidilactici	0.0338958692026987
Pediococcus damnosus	0
Pediococcus pentosaceus	0.0336802832413141
Pedobacter daejeonensis	0
Pedomicrobium ferrugineum	0
Pelomonas saccharophila	0.208561838141536
Peptoclostridium difficile	0.0362582000788832
Peptococcus niger	0
Peptococcus sp.	0
Peptoniphilus asaccharolyticus	0.0471750640563241
Peptoniphilus coxii	0
Peptoniphilus duerdenii	0.0334208001631368
Peptoniphilus grossensis	0
Peptoniphilus harei	0
Peptoniphilus indolicus	0.0398334472538548
Peptoniphilus lacrimalis	0
Peptoniphilus senegalensis	0.10413416753233
Peptoniphilus timonensis	0.0280919547394445
Peptostreptococcus anaerobius	0.0712442112895414
Peptostreptococcus russellii	0
Peptostreptococcus stomatis	0.261446103849599
Phascolarctobacterium faecium	0
Phascolarctobacterium succinatutens	0.403107662689277
Phenylobacterium haematophilum	0.0829287986916558
Phyllobacterium myrsinacearum	0.0335804988641033
Planococcus rifietoensis	0.121414052827111
Planomicrobium chinense	0.0670830478075579
Planomonospora sphaerica	0.24857360758956
Plesiomonas shigelloides	0.0275304824016811
Porphyromonas asaccharolytica	0.0344669969971479
Porphyromonas catoniae	0.105420886985148
Porphyromonas endodontalis	0.0295712269265328
Porphyromonas gingivalis	0
Porphyromonas somerae	0.317943043260124
Porphyromonas uenonis	0.052937264918211
Prevotella albensis	0.0454535773422997
Prevotella amnii	0
Prevotella amniotica	0.0543867400464695
Prevotella aurantiaca	0.0441830028040553
Prevotella baroniae	0.0348578934436501
Prevotella bergensis	0.0428763113811004
Prevotella bivia	0
Prevotella brevis	0.0437096993624081
Prevotella bryantii	0.0391299088906938
Prevotella buccae	0.0480220397411356
Prevotella buccalis	0
Prevotella conceptionensis	0.171690927467487
Prevotella copri	0.0748133271047939
Prevotella corporis	0.0612275815139331
Prevotella dentalis	0
Prevotella dentasini	0
Prevotella denticola	0
Prevotella disiens	0
Prevotella enoeca	0
Prevotella falsenii	0.0340784764697452
Prevotella fusca	0
Prevotella histicola	0.167542568001226
Prevotella intermedia	0.0330478723854608
Prevotella loescheii	0.0584132888371561
Prevotella maculosa	0.0371724413782077
Prevotella marshii	0
Prevotella melaninogenica	0
Prevotella micans	0.0281066967586375
Prevotella multidaccharivorax	0.0277392553281144
Prevotella multiformis	0.0755400217727936
Prevotella multisaccharivorax	0.0932865646519824
Prevotella nanceiensis	0.0300336939152815
Prevotella nigrescens	0.067109418008305
Prevotella oralis	0
Prevotella oris	0.0325399014851461
Prevotella oryzae	0.0370326831016486
Prevotella oulorum	0
Prevotella pallens	0.0272339630035201
Prevotella paludivivens	0.265326967141268
Prevotella pleuritidis	0
Prevotella ruminicola	0.120883332005278
Prevotella saccharolytica	0.170329879595989
Prevotella salivae	0.0712266913577437
Prevotella scopos/jejuni	0
Prevotella shahii	0.0311594665852344
Prevotella stercorea	0.157495017790317
Prevotella timonensis	0.0311519887043362
Prevotella veroralis	0.0288292128065287
Promicromonospora flava	0.0557160023770127
Propionibacterium acidifaciens	0.374673249426705
Propionibacterium acidipropionici	0.493420923620355
Propionibacterium acnes	0
Propionibacterium australiense	0.0373577035522375
Propionibacterium avidum	0.0471553240100807
Propionibacterium cyclohexanicum	0.0520462653425791
Propionibacterium damnosum	0.124802916886326
Propionibacterium freudenreichii	0.0675771955469715
Propionibacterium granulosum	0.0552664634228486
Propionibacterium jensenii	0.0573610572519912
Propionibacterium microaerophilum	0.182108050221296
Propionibacterium namnetense	0.0475798093837157
Propionibacterium propionicum	0.0289523955612229
Propionibacterium thoenii	0.170269578137047
Propionicimonas paludicola	0
Propionimicrobium lymphophilum	0.632991383569255
Propionivibrio dicarboxylicus	0
Prosthecobacter fluviatilis	0.0927623594108866
Proteus mirabilis	0
Proteus penneri	0.140670209656585
Proteus vulgaris	0.0397407961548527
Providencia alcalifaciens	0.0454508258380837
Providencia rettgeri	0
Providencia rustigianii	0
Providencia stuartii	0.0921413259681797
Pseudoclavibacter massiliense	0
Pseudoclavibacter sp._Timone	0.0457302359439881
Pseudoflavonifractor capillosus	0.161631361828869
Pseudomonas aeruginosa	0
Pseudomonas alcaliphila	0
Pseudomonas fluorescens	0
Pseudomonas fragi	0.0303787286377023
Pseudomonas fragi/thivervalensis/deceptionensis	0.122047491351242
Pseudomonas monteilii	0.473262864466594
Pseudomonas nitroreducens	0.0626529524807994
Pseudomonas oleovorans	0.0606591231959179
Pseudomonas putida	0
Pseudomonas stutzeri	0.066587224778417
Pseudopropionibacterium propionicum	0
Pseudoramibacter alactolyticus	0.105725985791051
Pseudothermotoga thermarum	0
Pseudoxanthomonas mexicana	0
Psychrobacter arenosus	0
Pyramidobacter piscolens	0.118829035637077
Ralstonia insidiosa	0.0920498748420928
Ralstonia mannitolilytica	0.0664577531619753
Ralstonia solanacearum	0
Raoultella ornithinolytica	0
Raoultella planticola	0.188850322882905
Rheinheimera perlucida	0
Rheinheimera texasensis	0.0455625355218788
Rhizobium pusense	0.103299464193436
Rhodanobacter ginsenosidimutans	0.291533789281258
Rhodobacter sphaeroides	0
Rhodococcus equi	0.0723907679972386
Rhodococcus erythropolis	0.0899968439665855
Rhodococcus rhodochrous	0.05767791637157
Riemerella anatipestifer	0
Riemerella columbina	0.0313609654887108
Robinsoniella peoriensis	0
Romboutsia lituseburensis	0.107698412492729
Roseburia faecis	0.649651980564439
Roseburia hominis	0.0321283542427029
Roseburia intestinalis	0.0418811469010005
Roseburia inulinivorans	0.201470068985888
Roseburia sp	0.254208373885904
Roseomonas mucosa	0.113416130580888
Rothia aeria	0
Rothia dentocariosa	0
Rothia mucilaginosa	0.0364578089331781
Rubinisphaera brasiliensis	0.217100546652489
Rudanella lutea	0.240474705843943
Ruminococcus albus	0
Ruminococcus bromii	0.326496748183398
Ruminococcus callidus	0.0619353555497055
Ruminococcus champanellensis	0.0675978294418663
Ruminococcus faecis	0.0966621726023312
Ruminococcus flavefaciens	0
Ruminococcus gauvreauii	0.129758371536263
Ruminococcus gnavus	0.153014902156578
Ruminococcus lactaris	0.0691609430191616
Ruminococcus sp	0.129733252101592
Ruminococcus sp. Marseille-P2780	0.0674071134978923
Ruminococcus sp. Marseille-P650	0.0939909522622367
Ruminococcus torques	0.0924023360700013
Ruthenibacterium lactatiformans	0.114985948968687
Salmonella enterica	0
Sarcina maxima	0.0672681155296198
Sarcina ventriculi	0.259840589916681
Scardovia inopinata	0.17301304779631
Scardovia wiggsiae	0.197405250082729
Schlesneria paludicola	0.0351357268629684
Schwartzia sp.	0
Schwartzia succinivorans	0
Selenomonas artemidis	0
Selenomonas infelix	0
Selenomonas noxia	0.0282394923472928
Selenomonas ruminantium	0
Selenomonas sputigena	0
Sellimonas intestinalis	0.121896542383867
Senegalemassilia anaerobia	0.0551579792168225
Senegalimassilia anaerobia	0.232998732754268
Serratia ficaria	0
Serratia fonticola	0.0862729940750174
Serratia liquefaciens	0.0422342612982199
Serratia marcescens	0
Shigella dysenteriae	0
Shuttleworthia satelles	0.163693659722191
Silanimonas lenta	0.0948179422697142
Simonsiella muelleri	0.246751049321295
Skermanella aerolata	0.067490171500154
Slackia equolifaciens	0.0424593029653004
Slackia exigua	0.0823349369660623
Slackia faecicanis	0.171960409161569
Slackia isoflavoniconvertens	0.0963672481309039
Slackia piriformis	0.12402822588368
Snodgrassella alvi	0
Soleaferrea massiliensis	0.0449624185398018
Solobacterium moorei	0.0670923750512763
Sphingobacterium faecium	0.0803679068062151
Sphingobacterium multivorum	0.0895490730724688
Sphingobacterium spiritivorum	0
Sphingobium hydrophobicum	0.0347730034614149
Sphingobium yanoikuyae	0.132421678018906
Sphingomonas adhaesiva	0
Sphingomonas ginsenosidimutans	0.0467987034056816
Sphingomonas hankookensis	0.0411804056966952
Sphingomonas panni	0.0433947703568003
Sphingomonas paucimobilis	0
Sphingomonas pseudosanguinis	0.984583330633951
Spirosoma linguale	0.0364805084635289
Sporanaerobacter acetigenes	0.0390295515578476
Sporolactobacillus nakayamae	0.115936131559979
Sporosarcina koreensis	0
Staphylococcus arlettae	0
Staphylococcus aureus	0.0305371335840821
Staphylococcus auricularis	0.0292865329864106
Staphylococcus capitis	0.165336447511618
Staphylococcus cohnii	0.0417036078765297
Staphylococcus condimenti	0.0290172356516935
Staphylococcus epidermidis	0.0279009579417479
Staphylococcus epidermidis/muscae	0
Staphylococcus equorum/edaphicus/saprophyticus	0
Staphylococcus haemolyticus	0.109568389799874
Staphylococcus hominis	0
Staphylococcus intermedius	0
Staphylococcus kloosii	0.0317722444564388
Staphylococcus lentus	0
Staphylococcus lugdunensis	0.0923249693439994
Staphylococcus nepalensis	0
Staphylococcus pasteuri	0.0280122128656298
Staphylococcus pettenkoferi	0
Staphylococcus saccharolyticus	0.09219357295172
Staphylococcus saprophyticus	0.103427540512316
Staphylococcus schleiferi	0
Staphylococcus sciuri	0
Staphylococcus simulans	0.322563100848973
Staphylococcus succinus	0
Staphylococcus vitulinus	0.0685892290913149
Staphylococcus warneri	0.186277349246103
Staphylococcus xylosus	0
Stenotrophomonas daejeonensis	0.0402600359165303
Stenotrophomonas maltophilia	0.199949230392422
Stenotrophomonas rhizophila	0.0714908540789153
Stomatobaculum longum	0
Stoquefichus massiliensis	0.0687138594087201
Streptobacillus moniliformis	0.0579859157730117
Streptococcus agalactiae	0
Streptococcus alactolyticus	0
Streptococcus anginosus	0
Streptococcus australis	0
Streptococcus caballi	0.042050761210974
Streptococcus cameli	0.0292651104597455
Streptococcus canis	0.0330980356569621
Streptococcus caprae	0.0413417677757133
Streptococcus castoreus	0.0465999565781817
Streptococcus constellatus	0
Streptococcus criceti	0
Streptococcus cristatus	0.209428125149024
Streptococcus dentasini	0.0887227918157944
Streptococcus dentirousetti	0.0540268877258763
Streptococcus devriesei	0.0551996851838859
Streptococcus didelphis	0.0551051491034173
Streptococcus downei	0
Streptococcus dysgalactiae	0
Streptococcus equi	0.0374606239836055
Streptococcus equinus	0.0421345434727087
Streptococcus equinus/lutetiensis/infantarius	0
Streptococcus fryi	0.0458969312915079
Streptococcus gallolyticus	0
Streptococcus gordonii	0.100489819973198
Streptococcus gordonii/mutans	0
Streptococcus henryi	0.0768300252602154
Streptococcus hongkongensis	0
Streptococcus hyovaginalis	0
Streptococcus ictaluri	0
Streptococcus infantarius	0.0560087001529204
Streptococcus infantis	0.607519830370211
Streptococcus iniae	0
Streptococcus intermedius/uberis	0.113325008343193
Streptococcus lactarius	0.0303594057216879
Streptococcus lutetiensis	0
Streptococcus macedonicus	0
Streptococcus marimammalium	0.0556845152634891
Streptococcus massiliensis	0.0318273953691628
Streptococcus merionis	0.0301266199313833
Streptococcus minor	0
Streptococcus mitis	0
Streptococcus mitis/pneumoniae/pseudoneumoniae	0.0722852603065975
Streptococcus moroccensis	0
Streptococcus mutans	0
Streptococcus oralis	0.0999063496169215
Streptococcus oricebi	0
Streptococcus orisasini	0
Streptococcus ovis	0.0307266574682059
Streptococcus parasaguinis	0.0424725718143207
Streptococcus parasanguinis	0.0670604617311353
Streptococcus parauberis	0
Streptococcus pasteurianus	0
Streptococcus peroris	0
Streptococcus pharyngis	0
Streptococcus pleomorphus	0
Streptococcus plurextorum	0.0625349080476806
Streptococcus pneumoniae	0
Streptococcus porci	0
Streptococcus porcinus	0.188257623008731
Streptococcus porcorum	0.0513944125576917
Streptococcus pyogenes	0.0538243326750023
Streptococcus pyogensis	0
Streptococcus ratti/ursoris	0
Streptococcus rubneri	0
Streptococcus rupicaprae	0.0335092173427879
Streptococcus salivarius	0
Streptococcus saliviloxodontae	0
Streptococcus sanguinis	0
Streptococcus sanguinis/vestibularis	0
Streptococcus sinensis	0
Streptococcus sobrinus	0.0726596650216047
Streptococcus suis	0.0579702905189068
Streptococcus tangierensis	0
Streptococcus thermophilus	0.0390724024104538
Streptococcus thoraltensis	0
Streptococcus uberis	0.198037896845862
Streptococcus vestibularis	0.0311894393763763
Streptococcus viridans	0.159337674837532
Streptomyces misionensis	0.0289968361293621
Streptomyces thermoviolaceus	0
Streptomyces thermovulgaris	0.0431252461661728
Subdoligranulum variabile	0.0555203583924663
Succinatimonas hippei	0
Succiniclasticum ruminis	0.221639528340873
Succinivibrio dextrinosolvens	0.659223850841853
Sulfurimonas autotrophica	0
Sutterella parvirubra	0
Sutterella stercoricanis	0.05582770641518
Sutterella wadsworthensis	0.0794129287069817
Symbiobacterium thermophilum	0
Tannerella forsythia	0
Tatumella ptyseos	0
Tetragenococcus solitarius	0
Tetrasphaera australiensis	0
Thiomicrospira cyclica	0.0329716142469916
Timonella senegalensis	0.0492206056412913
Tissierella praeacuta	0
Trabulsiella guamensis	0.0856192086605952
Treponema berlinense	0.0811955350057992
Treponema denticola	0.0276948201292318
Treponema lecithinolyticum	0
Treponema maltophilum	0.0485415596732166
Treponema medium	0
Treponema porcinum	0
Treponema socranskii	0.0384156498023655
Treponema succinifaciens	0.0454607157952095
Treponema vincentii	0.0530943064006154
Tropheryma whipplei	0
Trueperella bernardiae	0.0612510442955757
Trueperella pyogenes	0
Tumebacillus permanentifrigoris	0.0347393227338345
Turicella otitidis	0.0943085021200684
Turicibacter sanguinis	0.0612342231731931
Turicimonas muris	0
Tyzzerella nexilis	0.0485500975507668
Ureaplasma parvum	0
Ureaplasma urealyticum	0
Ureibacillus suwonensis	0.076681054377254
Ureibacillus thermosphaericus	0.0294719337153021
Vagococcus penaei	0
Vagococcus teuberi	0
Varibaculum cambriense	0.336137477334637
Variovorax boronicumulans	0.0640342872861936
Veillonella atypica	0.0336542609842
Veillonella dispar	0.0624603892968589
Veillonella parvula	0.0874667074397947
Veillonella ratti	0
Veillonella rogosae	0.141182620964704
Veillonella tobetsuensis	0.0843548482904571
Vibrio cholerae	0.0319784547437436
Vibrio cincinnatiensis	0.108230703751635
Vibrio fluvialis	0
Vibrio furnissii	0.0531336131847309
Vibrio mimicus	0
Vibrio parahaemolyticus	0.0359560654332138
Victivallis vadensis	0.103850388460419
Virgibacillus proomii	0.0272991286509872
Weeksella virosa	0.055039921157433
Weissella cibaria	0.0795944678326407
Weissella confusa	0.420547742311408
Weissella paramesenteroides	0.0365396251640581
Yersinia aleksiciae	0
Yersinia bercovieri	0.0436870251880963
Yersinia enterocolitica	0.0283568261413281
Yersinia frederiksenii	0.081787731236688
Yersinia kristensenii	0.0310282140700165
Yersinia pseudotuberculosis	0.0305532185450054
Yersinia rohdei	0
Yokenella regensburgei	0.169572098376042
Yonghaparkia alkaliphila	0.0441404027828359
Kingdom Information: (%)
Archaea	0.329409032873672
Bacteria	99.6705909671261
Phylum Information: (%)
Actinobacteria	20.4474746498499
Bacteroidetes	8.82276498405892
Deinococcus-Thermus	0.0389088783994879
Dictyoglomi	0.0747780193671221
Elusimicrobia	0.167171540951104
Epsilonbacteraeota	1.63112951329493
Euryarchaeota	0.329409032873672
Firmicutes	39.0373895114441
Fusobacteria	1.71795207087115
Gemmatimonadetes	0.0398714065918759
Halanaerobiaeota	0
Lentisphaerae	0.103850388460419
Other	3.14164409883653
Planctomycetes	0.252236273515457
Proteobacteria	22.6867356364918
Spirochaetes	0.403432216279197
Synergistetes	0.45018259193409
Tenericutes	0.407417063239486
Thermotogae	0
Verrucomicrobia	0.247652123540714
Class Information: (%)
Actinobacteria	14.7510188591253
Actinobacteridae	3.30231308679442
Alphaproteobacteria	5.03443023315154
Bacilli	14.3537333824268
Bacteroides	0.246664325937827
Bacteroidetes	0.082125995374584
Bacteroidia	8.43404635931585
Betaproteobacteria	0
Brachyspirae	0.109029629472759
Campylobacteria	1.63112951329493
Chlorobia	0.059928303430666
Clostridia	20.9072173989408
Coriobacteriia	2.35717115991014
Deinococci	0.0389088783994879
Deltaproteobacteria	0.227520293046406
Dictyoglomia	0.0747780193671221
Elusimicrobia	0.167171540951104
Epsilonproteobacteria	0.0410402281289596
Erysipelotrichia	2.00165139370676
Flavobacteria	0
Fusobacteria	0.0655349631288543
Fusobacteriia	1.6524171077423
Gammaproteobacteria	17.3837448821649
Gemmatimonadetes	0.0398714065918759
Halanaerobiia	0
Halobacteria	0.144226314490806
Lentisphaeria	0.103850388460419
Methanobacteria	0.185182718382865
Mollicutes	0.407417063239486
Negativicutes	1.77478733636974
Nitriliruptoria	0.0369715440200641
Other	3.14164409883653
Planctomycetacia	0.252236273515457
Spirochaetes	0.0838763655975749
Spirochaetia	0.210526221208863
Synergistia	0.45018259193409
Thermotogae	0
Verrucomicrobiae	0.247652123540714
Order Information: (%)
Acetobacterales	0.388797821821498
Actinomycetales	3.21960281161105
Aeromonadales	1.29018904136458
Alteromonadales	0.154283281016526
Azospirillales	0.067490171500154
Bacillales	5.22753278015335
Bacteroidales	6.38579093597429
Betaproteobacteriales	4.04794486127585
Bifidobacteriales	4.95974586705329
Brachyspirales	0.109029629472759
Campylobacterales	1.67216974142389
Cardiobacteriales	0.0850598809187173
Caulobacterales	0.614660670972192
Chitinophagales	0.694365172773507
Chlorobiales	0.059928303430666
Chromatiales	0
Clostridiale	0.225877628421663
Clostridiales	20.6813397705191
Coriobacteriales	2.35717115991014
Corynebacteriales	3.4061002728306
Cytophagales	0.38152036336925
Deinococcales	0.0389088783994879
Desulfobacterales	0.0279765294229513
Desulfovibrionales	0.199543763623455
Dictyoglomales	0.0747780193671221
Elusimicrobiales	0.167171540951104
Enterobacteriales	4.37065862852801
Erysipelotrichales	2.00165139370676
Flavobacteriales	1.13124322863253
Fusobacterales	0.0655349631288543
Fusobacteriales	1.6524171077423
Fusobacteriales: Leptotrichiacea	0
Gemmatimonadales	0.0398714065918759
Halanaerobiales	0
Halobacteriales	0.144226314490806
Lactobacillales	9.12620060227345
Methanobacteriales	0.185182718382865
Micrococcales	4.77963478258165
Micromonosporales	0.127518431513916
Mycoplasmatales	0.407417063239486
Neisseriales	0
Nitriliruptorales	0.0369715440200641
Oceanospirillales	0.148748429702785
Opitutales	0.043587422714105
Other	3.14164409883653
Pasteurellales	1.62627779027024
Planctomycetales	0.252236273515457
Propionibacteriales	1.24003409044411
Pseudomonadales	2.82769316499096
Rhizobiales	2.18433521761632
Rhodobacterales	0.462571550549466
Salinisphaerales	0
Selenomonadales	1.77478733636974
Sphingobacteriales	0.169916979878684
Sphingomonadales	1.31657480069191
Spirochaetales	0.294402586806438
Streptomycetales	0.072122082295535
Streptosporangiales	0.24857360758956
Synergistales	0.45018259193409
Thermotogales	0
Thiomicrospirales	0.0329716142469916
Verrucomicrobiales	0.204064700826609
Vibrionales	1.76177878524545
Victivallales	0.103850388460419
Xanthomonadales	1.03813940460477
Family Information: (%)
Acetobacteraceae	0.388797821821498
Acidaminococcaceae	0.742057829301255
Actinomycetaceae	1.08489896112987
Aerococcaceae	1.28945632999361
Aeromonadaceae	0.47652526410697
Akkermansiaceae	0.111302341415723
Alicyclobacillaceae	0.0347393227338345
Alteromonadaceae	0.0455625355218788
Aquaspirillaceae	0.0291387687619282
Arcobacteraceae	0.214216435236629
Atopobiaceae	0.675480769396616
Azospirillaceae	0.067490171500154
Bacillaceae	2.07350566385675
Bacteroidaceae	2.66143685490178
Barnesiellaceae	0.0756867486924209
Beijerinckiaceae	0.894879939336212
Bifidobacteriaceae	4.95974586705329
Blautia	0.0586727708199271
Bogoriellaceae	0
Brachyspiraceae	0.109029629472759
Brevibacteriaceae	0.615807150308146
Burkholderiaceae	2.66017753688377
Caldicoprobacteraceae	0
Campylobacteraceae	0.816861713189223
Cardiobacteriaceae	0.0850598809187173
Carnobacteriaceae	0.364946525872732
Caulobacteraceae	0.614660670972192
Cellulomonadaceae	0.282005813067806
Chitinibacteraceae	0.232020403076087
Chitinophagaceae	0.694365172773507
Chlorobiaceae	0.059928303430666
Christensenellaceae	0.0872926747176685
Chromatiaceae	0
Clostridiaceae	1.10627507905592
Clostridiaceae 1	3.64317680521545
Clostridiaceae 2	0.163922604813215
Clostridiales	0.225877628421663
Coriobacteriaceae	0.256041351603159
Corynebacteriaceae	2.96098687358475
Corynebacterineae	0.339359842197641
Deinococcaceae	0.0389088783994879
Dermabacteraceae	0.733621080244401
Dermacoccaceae	0.0707598153630788
Desulfobulbaceae	0.0279765294229513
Desulfovibrionaceae	0.199543763623455
Dictyoglomaceae	0.0747780193671221
Dietziaceae	0.191137880109646
Dysgonomonadaceae	0.104694840900458
Eggerthellaceae	1.42564903891036
Elusimicrobiaceae	0.167171540951104
Enterbacteriaceae	0.433667432023074
Enterobacteriaceae	3.93699119650494
Enterococcaceae	0.68476425004989
Erysipelotrichaceae	2.00165139370676
Eubacteriaceae	0.207451830736949
Family XI	0.630470853324326
Family XIII	0.238040528330792
Family XVIII	0
Flavobacteriaceae	0.807138543854663
Fusobacteriaceae	0.992041091768265
Gemmatimonadaceae	0.0398714065918759
Halobacteroidaceae	0
Haloferacaceae	0.144226314490806
Halomonadaceae	0.148748429702785
Helicobacteraceae	0.641091592998038
Hymenobacteraceae	0.0613564393293047
Hyphomicrobiaceae	0
Intrasporangiaceae	0.3983490581148
Jonesiaceae	0
Lachnospiraceae	10.162922737278
Lactobacillaceae	1.97314529394957
Leptotrichia	0
Leptotrichiaceae	0.725910979102889
Leuconostocaceae	0.850733876874181
Listeriaceae	0
Marinifilaceae	0.130889868619179
Methanobacteriaceae	0.185182718382865
Microbacteriaceae	2.28923129932049
Micrococcaceae	0.366814119133166
Micrococcineae	0.196332896318694
Micromonosporaceae	0.127518431513916
Moraxellaceae	1.36716108735256
Muribaculaceae	0
Mycobacteriaceae	0.313976521456984
Mycoplasmataceae	0.407417063239486
Neisseriaceae	1.07440247126553
Nitriliruptoraceae	0.0369715440200641
Nocardiaceae	0.25416049843505
Nocardioidaceae	0.0953856791696218
Opitutaceae	0.043587422714105
Other	3.14164409883653
Paenibacillaceae	1.93973478445468
Pasteurellaceae	1.62627779027024
Peptococcaceae	0
Peptostreptococcaceae	0.624857085564802
Planococcaceae	0.239881770322234
Porphyromonadaceae	0.540339419087164
Prevotellaceae	2.5426745121788
Promicromonosporaceae	0.148559349127607
Propionibacteriaceae	1.14464841127449
Propionibacterineae	1.15933670911117
Pseudomonadaceae	1.4605320776384
Psychromonadaceae	0.108720745494647
Rhizobiaceae	0.986613160869904
Rhodanobacteraceae	0.291533789281258
Rhodobacteraceae	0.462571550549466
Rhodocyclaceae	0.0522056812885358
Rikenellaceae	0.221206234041791
Rubinisphaeraceae	0.217100546652489
Ruminococcaceae	3.93813539952891
Schlesneriaceae	0.0351357268629684
Solimonadaceae	0
Sphingobacteriaceae	0.169916979878684
Sphingomonadaceae	1.31657480069191
Spirochaetaceae	0.294402586806438
Spirosomaceae	0.320163924039945
Sporolactobacillaceae	0.115936131559979
Staphylococcaceae	0.643856508359018
Streptococcacaeae	0.0403460915655064
Streptococcaceae	3.92280823396797
Streptomycetaceae	0.072122082295535
Streptomycineae	0
Streptosporangiaceae	0.24857360758956
Succinivibrionaceae	0.813663777257606
Synergistaceae	0.45018259193409
Tannerellaceae	0.108862457552698
Thermomonosporaceae	0
Thermotogaceae	0
Thiomicrospiraceae	0.0329716142469916
Thiovulaceae	0
Veillonellaceae	1.03272950706849
Verrucomicrobiaceae	0.0927623594108866
Vibrionaceae	1.76177878524545
Victivallaceae	0.103850388460419
Weeksellaceae	0.324104684777865
Xanthobacteraceae	0.302842117410208
Xanthomonadaceae	0.746605615323511
Genus Information: (%)
Acetanaerobacterium	0.420443766013275
Acetivibrio	0
Acetobacter	0.218375999627883
Acetobacterium	0.0549902176498727
Achromobacter	0.127571240096244
Acidaminococcus	0.117310638271105
Acidovorax	0.0682832165068313
Acinetobacter	0.813332261694931
Actinobacillus	0.33991078136268
Actinobaculum	0
Actinomadura	0
Actinomyces	0.53539699161726
Adlercreutzia	0.0424300458190772
Aerococcus	0.0693453369113087
Aeromicrobium	0.0536778172626925
Aeromonas	0.47652526410697
Afipia	0
Agathobacter	0.163927781991365
Aggregatibacter	0.159718598508897
Agrobacterium	0.293484883881676
Agrococcus	0.054567400821124
Akkermansia	0.111302341415723
Alcaligenes	0.0421942504371932
Algoriella	0.0352020778710891
Aliagarivorans	0.108720745494647
Alistipes	0.221206234041791
Allisonella	0.0394648444115175
Alloiococcus	0
Alloprevotella	0.257044101996855
Allorhizobium-Neorhizobium-Pararhizobium-Rhizobium	0.397255777378649
Alloscardovia	0
Alysiella	0.0330419758369979
Amaricoccus	0.0304483432241506
Anaerobiospirillum	0.154439926415754
Anaerococcus	0.0745398288204028
Anaerofilum	0.053206797231689
Anaerofustis	0
Anaeroglobus	0.0460255375601322
Anaerospora	0
Anaerosporobacter	0.137916965390815
Anaerostipes	0.187561937766913
Anaerovorax	0.0420368912098441
Ancylobacter	0.123163126731329
Aneurinibacillus	0.092541331283987
Anoxynatronum	0.0899932644264949
Aquabacterium	0.0320768033288657
Arcanobacterium	0.0596160041847043
Arcobacter	0.214216435236629
Arthrobacter	0.271248379119728
Asaccharobacter	0.0540566910102926
Atopobium	0.49302739889051
Atopostipes	0.0673564868650506
Aureimonas	0.0624054734923776
Bacillus	1.94005354711321
Bacteroides	2.66143685490178
Barnesiella	0
Bartonella	0.065365877000867
Bavariicoccus	0.137377859301331
Bergeyella	0.0811944782957625
Bifidobacterium	4.4678310031866
Blautia	0.707575176372593
Bordetella	0
Brachybacterium	0.389025774033594
Brachymonas	0.0366681824862626
Brachyspira	0.109029629472759
Bradyrhizobium	0.138541183652027
Brevibacillus	0.516314121122788
Brevibacterium	0.615807150308146
Brevundimonas	0.281929117478828
Brochothrix	0
Buchnera	0.200207056287409
Bulleidia	0
Burkholderia-Caballeronia-Paraburkholderia	0
Butyricicoccus	0.107510314660148
Butyricimonas	0.130889868619179
Butyrivibrio	0.364611911471694
Caldicoprobacter	0
Campylobacter	0.816861713189223
Capnocytophaga	0.499974845295239
Cardiobacterium	0.0850598809187173
Castellaniella	0
Catabacter	0
Catenibacterium	0.930251835504098
Catonella	0
Caulobacter	0.249802754801708
Cellulomonas	0.282005813067806
Cellulosilyticum	0.196224362622359
Cellulosimicrobium	0.0731103596446852
Centipeda	0
Cephaloticoccus	0.043587422714105
Cetobacterium	0.0531768677133649
Chitinibacter	0.232020403076087
Chlorobium	0.059928303430666
Christensenella	0.0872926747176685
Chryseobacterium	0
Citrobacter	0.137198670205185
Cloacibacillus	0.331353556297013
Clostridium	1.10627507905592
Clostridium sensu stricto	0.0739293403867204
Clostridium sensu stricto 1	1.8157516532788
Clostridium sensu stricto 10	0
Clostridium sensu stricto 11	0.239949905908839
Clostridium sensu stricto 12	0.159859725224761
Clostridium sensu stricto 13	0.279321223379168
Clostridium sensu stricto 14	0.0421792631913812
Clostridium sensu stricto 15	0.0637176906942642
Clostridium sensu stricto 16	0.0957489228221424
Clostridium sensu stricto 17	0
Clostridium sensu stricto 18	0.0983819386334346
Clostridium sensu stricto 19	0
Clostridium sensu stricto 2	0.0559483964660004
Clostridium sensu stricto 3	0
Clostridium sensu stricto 4	0.0802916772527627
Clostridium sensu stricto 5	0.0337995036146342
Clostridium sensu stricto 7	0.0761864064909495
Clostridium sensu stricto 8	0.274931792812021
Cnuella	0.646530536964421
Collinsella	0.22591529013631
Comamonas	0.0318899913829141
Coprobacillus	0
Coprobacter	0.0756867486924209
Coprococcus 1	0
Coprococcus 2	0.0355446030266213
Coprococcus 3	0.204013351300775
Coriobacterium	0
Corynebacterium	0.584734505718595
Corynebacterium 1	2.25318875598228
Cronobacter	0
Cryobacterium	0.100187988173446
Cryptobacterium	0.0575067206999693
Cupriavidus	0.0620167780963614
Curvibacter	0
Cutibacterium	0.0475798093837157
Dechlorobacter	0
Deinococcus	0.0389088783994879
Delftia	0.031660427598295
Dermabacter	0.344595306210807
Dermacoccus	0.0707598153630788
Desulfobulbus	0.0279765294229513
Desulfovibrio	0.199543763623455
Dialister	0.119972525774361
Dictyoglomus	0.0747780193671221
Dielma	0.0377378558895949
Dietzia	0.191137880109646
Dolosicoccus	0.0328274739127662
Dolosigranulum	0.0562710302320839
Dorea	0.093860972974323
Dyadobacter	0.0432087097324738
Dysgonomonas	0.0535026072660576
Eggerthella	0.580571478885766
Eggerthia	0.0457767360304575
Eikenella	0.0701051550208057
Eisenbergiella	0
Elusimicrobium	0.167171540951104
Empedobacter	0.121307241964869
Enorma	0.030126061466849
Enterobacter	0.518584151562826
Enterococcus	0.46984794839481
Enterorhabdus	0.0377787107095234
Enterovibrio	0.0586861407137086
Eremococcus	0
Erwinia	0.120123139787923
Erysipelatoclostridium	0.202004225726904
Escherichia	0.433667432023074
Escherichia-Shigella	0.59197580617791
Ethanoligenens	0.130604997308053
Eubacterium	0.272613255717688
Ezakiella	0
Facklamia	1.18728351916953
Faecalitalea	0.150069771874332
Fastidiosipila	0.0585492220563139
Fictibacillus	0
Filifactor	0
Finegoldia	0.0276020337338593
Flavobacterium	0.307163698559424
Flavonifractor	0.0697661275063631
Franconibacter	0.0409988401225303
Fretibacterium	0
Fusicatenibacter	0.192257801244634
Fusobacterium	0.9388642240549
Gallibacterium	0.0383677978047408
Garciella	0
Gardnerella	0.0926425820345026
Gemella	0.179878598866853
Gemmatirosa	0.0398714065918759
Geobacillus	0
Geomicrobium	0
Georgenia	0
Gluconobacter	0.0570056916127265
Gordonia	0.133944821710223
Gordonibacter	0.0334843759944747
Granulicatella	0.241319008775598
Grimontia	0.318747137090445
Haematobacter	0.126026538314301
Haemophilus	1.05203693633497
Hafnia-Obesumbacterium	0
Halodesulfovibrio	0
Halomonas	0.148748429702785
Halopiger	0.144226314490806
Harryflintia	0.0335652831159962
Helicobacter	0.641091592998038
Hespellia	0.0423072057472869
Hodemania	0.0592894994660192
Holdemanella	0
Holdemania	0.0521827339178109
Howardella	0.0869945965477377
Hungatella	0
Hydrobacter	0.0478346358090861
Hydrogenibacillus	0
Hydrogenoanaerobacterium	0.29094498580224
Hymenobacter	0.0613564393293047
Intestinibacter	0.0753513587108069
Intestinimonas	0.0275048324956804
Isoptericola	0.0754489894829215
Janibacter	0.359199003998752
Johnsonella	0.123837448714781
Jonesia	0
Kandleria	0.317279275056759
Kerstersia	0
Kingella	0.180427858206068
Klebsiella	0.0277459432245635
Kluyvera	0.066941670644403
Kocuria	0.234220719960561
Kosakonia	0.0771913709814072
Kurthia	0
Kytococcus	0
Lachnoanaerobaculum	0.0704246158174912
Lachnobacterium	0.188005561566552
Lachnoclostridium	0.982279218875633
Lachnoclostridium 10	0.0601187265162541
Lachnoclostridium 12	0.0437875496605109
Lachnoclostridium 5	0.708380241707449
Lachnospira	1.03844551277829
Lachnospiraceae NC2004 group	0.0808436777596617
Lachnospiraceae NK4A136 group	0.0554953467315906
Lactobacillus	1.93924942474687
Lactococcus	0.57009800825491
Lautropia	0.063043056004405
Lawsonella	0.0287551097638147
Leifsonia	0
Leminorella	0.0361308606241419
Leptothrix	0.383748635787792
Leptotrichia	0.667925063329878
Leuconostoc	0.280163854297726
Limnobacter	0.308752863191957
Lysinibacillus	0.0513846696875647
[truncated: 214 more rows]
