# Supplementary material for: Pediatric Acute Lymphoblastic Leukemia Patients Exhibit Distinctive Alterations in the Gut Microbiota
Source: Front Cell Infect Microbiol. 2020 Oct 16;10:558799. doi: 10.3389/fcimb.2020.558799 (PMC7596659; doi:10.3389/fcimb.2020.558799)
Supplement: Supplementary file 1 [file Data_Sheet_1.ZIP › rawdata/Case/18T120012_output.xls.result.txt]

Species Information: (%)
Abiotrophia defectiva	0.0345237025547562
Abiotrophia para-adiacens	0
Acetanaerobacterium elongatum	0.498006052009433
Acetobacterium tundrae	0
Achromobacter denitrificans	0.183182041909507
Achromobacter xylosoxidans	0
Acidaminococcus fermentans	0.0402016717099414
Acidaminococcus intestini	0.0345012891629171
Acidovorax facilis	0.0359104434999763
Acidovorax sp	0
Acidovorax temperans	0
Acinetobacter baumannii	0
Acinetobacter calcoaceticus	0.120352701377406
Acinetobacter haemolyticus/baumannii	0.298737776605428
Acinetobacter johnsonii	0.0674105623874421
Acinetobacter junii	0
Acinetobacter lwoffii	0
Acinetobacter pittii	0
Acinetobacter radioresistens	0
Acinetobacter septicus	0
Actinobacillus capsulatus	0.387137624642764
Actinobacillus pleuropneumoniae	0
Actinobaculum massiliense	0
Actinobaculum schaalii	0.0691079293497231
Actinomadura vinacea	0
Actinomyces canis	0.0340813585906397
Actinomyces cardiffensis	0
Actinomyces georgiae	0.0291783334476155
Actinomyces graevenitzii	0.029700482020642
Actinomyces johnsonii	0.0290382389653153
Actinomyces massiliensis	0
Actinomyces meyeri	0.037829015638536
Actinomyces naeslundii	0.0389811252716172
Actinomyces neuii	0.0901276624572978
Actinomyces odontolyticus	0
Actinomyces oris	0
Actinomyces radingae	0
Actinomyces sp._ph3	0.130924414928967
Actinomyces turicensis	0
Actinomyces urogenitalis	0.0303659967083854
Actinomyces viscosus	0
Adlercreutzia equolifaciens	0.0331358478289555
Aeribacillus pallidus	0.510618767221435
Aerococcus christensenii	0.0395137002746764
Aerococcus viridans	0
Aeromicrobium massiliense	0.0368780880180649
Aeromonas allosaccharophila/veronii	0.0555737602971214
Aeromonas bestiarum	0.033906757507006
Aeromonas hydrophila	0
Aeromonas jandaei	0
Aeromonas media/tecta	0
Aeromonas veronii	0
Afipia birgiae	0
Agathobaculum butyriciproducens	0.048159554074988
Aggregatibacter actinomycetemcomitans	0.125995930552007
Aggregatibacter aphrophilus	0.845170838454056
Aggregatibacter segnis	0
Agrobacterium tumefaciens	0.602789106339963
Agrococcus jejuensis	0
Agrococcus terreus	0.066274583005419
Akkermansia glycaniphila	0
Akkermansia muciniphila	0
Alcaligenes faecalis	0.0371823297107878
Algoriella xinjiangensis	0
Aliagarivorans marinus	0.0441377362697711
Alistipes finegoldii	0
Alistipes indistinctus	0
Alistipes inops	0
Alistipes obesi	0.0335334076747567
Alistipes onderdonkii	0
Alistipes putredinis	0.18192616920115
Alistipes senegalensis	0.0420262753210125
Alistipes shahii	0
Alistipes timonensis	0.070618132027916
Allisonella histaminiformans	0
Alloiococcus otitis	0
Alloprevotella rava	0.032126378026449
Alloprevotella tannerae	0.646090920624122
Alloscardovia omnicolens	0
Alysiella filiformis	0.0295295945588134
Amaricoccus kaplicensis	0
Anaerobiospirillum succiniciproducens	0
Anaerobiospirillum thomasii	0.0905275355088708
Anaerococcus hydrogenalis	0.0467753738468818
Anaerococcus lactolyticus	0.0389769122071239
Anaerococcus obesiensis	0.0373133688865264
Anaerococcus octavius	0
Anaerococcus prevotii	0.0973985433354839
Anaerococcus senegalensis	0
Anaerococcus tetradius	0.0336187400259319
Anaerococcus vaginalis	0
Anaerofilum agile	0.0598710640076434
Anaerofilum pentosovorans	0
Anaerofustis stercorihominis	0.0383890785494192
Anaeroglobus geminatus	0
Anaerorhabdus furcosa	0
Anaerosporobacter mobilis	0.0286293679795726
Anaerostipes butyraticus	0.066405536730599
Anaerostipes caccae	0
Anaerostipes hadrus	0.138732384298853
Anaerotruncus colihominis	0.383141928632374
Anaerotruncus sp	0
Anaerovorax odorimutans	0
Ancylobacter polymorphus	0.0644553803848539
Aneurinibacillus aneurinilyticus	0.0329290764023188
Aneurinibacillus migulanus	0.0305798291219856
Anoxynatronum sibiricum	0.1368764898127
Aquabacterium commune	0.0550979436223945
Arcanobacterium haemolyticum	0
Arcanobacterium pyogenes	0
Arcobacter butzleri	0.289977402949804
Arcobacter cryaerophilus	0
Arthrobacter albus	0.0324400240768154
Arthrobacter castelli	0.167654658146844
Arthrobacter oxydans	0.0964314278650569
Arthrobacter polychromogenes	0
Asaccharobacter celatus	0.0668176378712816
Atlantibacter hermannii	0
Atopobium minutum	0
Atopobium parvulum	0.0569506579567337
Atopobium rimae	0.154550973901752
Atopobium vaginae	0
Atopostipes suicloacalis	0.0443209776545244
Aurantimonas altamirensis	0
Aureimonas altamirensis	0
Averyella dalhousiensis	0
Azonexus hydrophilus	0
Azospirillum lipoferum	0.0571855824632138
Bacillus altitudinis	0.168754815183419
Bacillus amyloliquefaciens	0.0354619779981851
Bacillus anthracis	0
Bacillus atrophaeus	0
Bacillus badius	0
Bacillus beijingensis	0.0892631817661841
Bacillus benzoevorans	0
Bacillus cereus	0.0282756042605998
Bacillus circulans	0
Bacillus clausii	0.0278850167694922
Bacillus coagulans	0
Bacillus cytotoxicus	0.0398841362099543
Bacillus endophyticus	0.0316939527728077
Bacillus firmus	0
Bacillus flexus	0
Bacillus fordii	0
Bacillus halodurans	0
Bacillus idriensis	0
Bacillus infantis	0
Bacillus licheniformis	0.0463036295564674
Bacillus marisflavi	0.0294476416076552
Bacillus massilioanorexius	0
Bacillus massiliosenegalensis	0.044543623961797
Bacillus megaterium	0
Bacillus methanolicus	0
Bacillus mojavensis	0.0520179667742458
Bacillus mycoides	0
Bacillus nealsonii	0.0438486478118642
Bacillus niacini	0
Bacillus polyfermenticus	0.0875449682523037
Bacillus pseudofirmus	0
Bacillus pseudomycoides	0.0321616402222134
Bacillus pumilus	0.0658557315136986
Bacillus senegalensis	0.114741262905681
Bacillus simplex	0
Bacillus siralis	0
Bacillus sonorensis	0.040306203908072
Bacillus subtilis	0.0373417148363867
Bacillus thermoamylovorans	0.19283438901476
Bacillus thuringiensis	0.368450080951352
Bacillus timonensis	0.0368002663687669
Bacillus toyonensis/wiedmanii/thuringiensis	0
Bacillus vallismortis	0.0380745770621221
Bacteroides acidifaciens	0.0645943888443782
Bacteroides caccae	0.119885232110752
Bacteroides cellulosiluticus	0.211693725837695
Bacteroides cellulosilyticus	0.342900893056812
Bacteroides clarus	0
Bacteroides coagulans	0.0315194493514159
Bacteroides coprocola	0.23879324013848
Bacteroides coprophilus	0.142368710393792
Bacteroides dorei	0.331196546067721
Bacteroides eggerthii	0.0965106016708523
Bacteroides faecis	0
Bacteroides finegoldii	0.029460300221071
Bacteroides fluxus	0
Bacteroides fragilis	0.63453338854008
Bacteroides galacturonicus	0.252444475999425
Bacteroides gallinarum	0.0475291717015343
Bacteroides gallinceum	0
Bacteroides graminisolvens	0
Bacteroides helcogenes	0.0411650300712679
Bacteroides intestinalis	0
Bacteroides massiliensis	0.5561070066052
Bacteroides massilinensis	0.0296114340593091
Bacteroides nordii	0.0512251172128933
Bacteroides oleiciplenus	0
Bacteroides ovatus	0.157019552556171
Bacteroides paurosaccharolyticus	0
Bacteroides pectinophilus	0.102589713533479
Bacteroides plebeius	0.0741442309359316
Bacteroides propinonicifaciens	0
Bacteroides pyogenes	0.0479588066635512
Bacteroides salanitronis	0
Bacteroides salyersiae	0.0654614020934984
Bacteroides sartorii	0
Bacteroides stercorirosoris	0
Bacteroides stercoris	0.037181351092266
Bacteroides thetaiotaomicron	0.0449821946776231
Bacteroides timonensis	0
Bacteroides uniformis	0.186005816483243
Bacteroides ureolyticus	0.134796171759659
Bacteroides vulgatus	0.21260494627128
Bacteroides xylanisolvens	0
Bacteroides xylanolyticus	0
Barnesiella intestinihominis	0
Barnesiella viscericola	0
Bartonella birtlesii	0.0447540003641444
Bavariicoccus seileri	0.0753342634296478
Bergeyella zoohelcum	0.0410629374243066
Bifidobacterium actinocoloniiforme	0
Bifidobacterium adolescentis	0
Bifidobacterium adolescentis/ruminantium	0.0658777870672203
Bifidobacterium angulatum	0.0391264532776243
Bifidobacterium animalis	0
Bifidobacterium asteroides	0
Bifidobacterium avesanii	0
Bifidobacterium bifidum	0
Bifidobacterium bohemicum	0
Bifidobacterium bombi	0.0367588354594676
Bifidobacterium boum	0.049274912644869
Bifidobacterium breve	0
Bifidobacterium callitrichos	0
Bifidobacterium catenulatum	0.166319293495922
Bifidobacterium catenulatum/pseudoctenulatum	0.226413618768005
Bifidobacterium choerinum	0.219160590299095
Bifidobacterium commune	0.0427242235180803
Bifidobacterium coryneforme	0
Bifidobacterium crudilactis/psychraerophilum	0
Bifidobacterium cuniculi	0.11793259050263
Bifidobacterium dentium	0.181929610733023
Bifidobacterium eulemuris/lemurum	0
Bifidobacterium faecale	0.0449772397841398
Bifidobacterium gallicum	0.0445048700939643
Bifidobacterium gallinarum	0
Bifidobacterium hapali	0
Bifidobacterium indicum	0
Bifidobacterium kashiwanohense	0.0550051110199551
Bifidobacterium longum	0.103422533942145
Bifidobacterium longum	0.101751344659704
Bifidobacterium merycicum	0
Bifidobacterium mongoliense	0
Bifidobacterium moukalabense	0.774828320832973
Bifidobacterium pseudocatenulatum	0.0305644435963726
Bifidobacterium pseudocatenulatum	0
Bifidobacterium pseudolongum	0.206373203247314
Bifidobacterium pullorum	0
Bifidobacterium pullorum/hapali	0.0828523150761524
Bifidobacterium ramosum	0.0400141483423864
Bifidobacterium reuteri	0.136637288108
Bifidobacterium ruminantium	0
Bifidobacterium saeculare	0
Bifidobacterium saguini	0
Bifidobacterium scardovii	0.0355533928786991
Bifidobacterium stercoris	0
Bifidobacterium thermacidophilum	0.0314001030926527
Bifidobacterium thermophilum	0.0368535099691968
Bifidobacterium tissieri	0.0512072313626462
Bifidobacterium tsurumiense	0.0867957776980338
Bifissio spartinae	1.30633162590215
Bilophila wadsworthia	0
Blastococcus massiliensis	0.196727052176245
Blastomonas natatoria	0.0303705454768546
Blautia caecimuris	0
Blautia coccoides	0.0293639167424681
Blautia faecis	0.0888207654018094
Blautia glucerasea	0
Blautia hansenii	0
Blautia hydrogenotrophica	0.359901302623224
Blautia luti	0.313956773709721
Blautia marasmi	0
Blautia obeum	0.0579177031287623
Blautia producta	0
Blautia schinkii	0.477099999157995
Blautia sp._GD8	0.0315993127623689
Blautia stercoris	0.0599480983507158
Blautia wexlerae	0
Bordetella hinzii	0
Brachybacterium muris	0
Brachybacterium paraconglomeratum	0.0465109175671897
Brachymonas chironomi	0
Brachyspira aalborgi	0.0781073298553408
Brachyspira pilosicoli	0
Bradyrhizobium denitrificans	0.0369903191635024
Bradyrhizobium elkanii	0
Bradyrhizobium japonicum	0
Brevibacillus agri	0
Brevibacillus borstelensis	0
Brevibacillus brevis	0.0377617574302321
Brevibacillus massiliensis	0
Brevibacterium casei	0.148281074086625
Brevibacterium epidermidis	0.0340411265513196
Brevibacterium halotolerans	0.138586934727482
Brevibacterium iodinum	0
Brevibacterium linens	0.0830076908103141
Brevibacterium luteolum	0
Brevibacterium mcbrellneri	0.048214719202677
Brevibacterium paucivorans	0.0565909235907007
Brevibacterium pityocampae	0
Brevibacterium ravenspurgense/massiliense	0.0775685657942787
Brevibacterium senegalense	0
Brevundimonas bacteroides	0.243530411042183
Brevundimonas diminuta	0.0838412086089172
Brevundimonas subvibrioides	0.0797701280710991
Brevundimonas terrae	0.0286168587445148
Brevundimonas vesicularis	0
Brochothrix thermosphacta	0
Buchnera aphidicola	0.14955279839654
Buchnera sp.	0
Bulleidia extructa	0
Burkholderia cepacia	0
Burkholderia glumae	0
Burkholderia plantarii	0
Butyricicoccus faecihominis	0.0725324511276258
Butyricicoccus pullicaecorum	0.0395102170051717
Butyricimonas faecihominis	0.0357929091072694
Butyricimonas paravirosa	0
Butyricimonas synergistica	0
Butyricimonas virosa	0.0513060720694236
Butyrivibrio crossotus	0.157343730590798
Butyrivibrio fibrisolvens	0.0624256422319891
C.viride 16S	0.0797787559072259
Caldicoprobacter faecalis	0
Campylobacter coli	0.298776736529338
Campylobacter concisus	0
Campylobacter curvus	0
Campylobacter faecalis	0.169574032327381
Campylobacter fetus	0
Campylobacter gracilis	0
Campylobacter hominis	0
Campylobacter hyointestinalis	0
Campylobacter jejuni	0.202721904241419
Campylobacter lari	0
Campylobacter rectus	0
Campylobacter showae	0.0718149517998766
Campylobacter upsaliensis	0
Campylobacter ureolyticus	0
Candidatus Blastococcus	0
Candidatus Dorea	0.0449107218829924
Candidatus Soleaferrea	0
Candidatus Stoquefichus	0.02939167129391
Candidatus Streptomyces	0
Capnocytophaga gingivalis	0
Capnocytophaga granulosa	0
Capnocytophaga haemolytica	0.113648967392033
Capnocytophaga leadbetteri	0.124599837942497
Capnocytophaga ochracea	0
Capnocytophaga sputigena	0.0285574908596126
Cardiobacterium hominis	0.0718416286344406
Cardiobacterium valvarum	0
Carnobacterium maltaromaticum	0
Castellaniella defragrans	0
Catabacter hongkongensis	0.0335609285749394
Catenibacterium mitsuokai	1.81781070361632
Catonella morbi	0
Catonella sp.	0
Cedecea davisae	0
Cedecea lapagei	0.0437986202965542
Cellulomonas composti	0
Cellulomonas denverensis	0
Cellulomonas massiliensis	0.0324555402426078
Cellulomonas parahominis	0.0373028047647938
Cellulosilyticum lentocellum	0.134820834453426
Cellulosimicrobium cellulans	0
Centipeda periodontii	0
Cephaloticoccus primus	0.0366173585998121
Cetobacterium somerae	0
Chlamydia abortus	0.0797839220132277
Chlamydia trachomatis	0.180248161618212
Chlorobium phaeobacteroides	0.0382749520001527
Christensenella minuta	0.0928391683755941
Chryseobacterium bovis	0
Chryseobacterium hominis	0
Citrobacter amalonaticus	0
Citrobacter braakii	0
Citrobacter farmeri	0
Citrobacter freundii	0.0320903436031549
Citrobacter gillenii	0
Citrobacter intermedius	0.045529227704585
Citrobacter murliniae	0
Citrobacter pasteurii	0.0431084890082298
Citrobacter sedlakii	0
Citrobacter werkmanii	0
Citrobacter youngae	0.048988559241733
Cloacibacillus evryensis	0.137044609156317
Cloacibacillus porcorum	0
Cloacibacterium normanense	1.30519551111572
Clostridioides difficile	0
Clostridium acetobutylicum	0
Clostridium acidisoli	0
Clostridium aciditolerans	0
Clostridium aerotolerans	0
Clostridium akagii	0.0332007291803018
Clostridium aldenense	0.10789394473632
Clostridium aldrichii	0
Clostridium algidicarnis	0
Clostridium amazonense	0
Clostridium aminovalericum	0.149212340367932
Clostridium amygdalinum	0.0415264141489539
Clostridium amylolyticum	0.0791714272866479
Clostridium arbusti	0
Clostridium argentinense	0.0386066458728557
Clostridium asparagiforme	0.350212243353343
Clostridium aurantibutyricum	0
Clostridium autoethanogenum	0
Clostridium baratii/Eubacterium nitrigenese	0.288870520884439
Clostridium beijerinckii	0.0312921490234004
Clostridium bifermentans	0
Clostridium bolteae/aminovalericum	0.0978464656171354
Clostridium botulinum	0
Clostridium bowmanii	0
Clostridium butyricum	0.0387026254249467
Clostridium cadaveris	0
Clostridium carboxidivorans	0
Clostridium cavendishii	0
Clostridium celatum	0.991625248967269
Clostridium celerecrescens	0
Clostridium cellobioparum	0
Clostridium cellulolyticum	0
Clostridium chartatabidum	0.0507524956161169
Clostridium chauvoei	0.066051167082689
Clostridium chromiireducens	0.36388734612951
Clostridium citroniae	0.0411320199620779
Clostridium clariflavum	0.0346890836098501
Clostridium clostridioforme	0
Clostridium cochlearium	0
Clostridium cocleatum	0
Clostridium colicanis	0
Clostridium colinum	0.0278867876896646
Clostridium collagenovorans	0.0628040562386996
Clostridium cylindrosporum	0
Clostridium dakarense	0
Clostridium difficile	0
Clostridium diolis	0.317231829555433
Clostridium disporicum/celatum	0
Clostridium drakei	0
Clostridium estertheticum	0.0345913320095114
Clostridium fallax	0
Clostridium felsineum	0
Clostridium ganghwense	0.034023384697468
Clostridium ghonii	0.103002521742931
Clostridium glycolicum	0
Clostridium glycyrrhizinilyticum	0.377833166917548
Clostridium grantii	0
Clostridium haemolyticum	0
Clostridium hathewayi	0
Clostridium herbivorans	0
Clostridium hiranonis	0
Clostridium homopropionicum	0
Clostridium huakuii	0
Clostridium hungatei	0
Clostridium hylemonae	0.18422483245239
Clostridium indolis/methoxybenzovorans	0.376291909001508
Clostridium innocuum	0
Clostridium irregulare	0
Clostridium isatidis	0
Clostridium jeddahense	0.0312986569272564
Clostridium kogasensis	0
Clostridium lactatifermentans	0
Clostridium lavalense/bolteae	0.102251990338692
Clostridium leptum	0.147109993384301
Clostridium limosum	0
Clostridium lituseburense	0
Clostridium lundense	0
Clostridium malenominatum	0.0615790234159512
Clostridium massiliodielmoense	0
Clostridium methoxybenzovorans	1.10254159458704
Clostridium methylpentosum	0.122588694428987
Clostridium neonatale	0
Clostridium nexile	0.436407248797564
Clostridium novyi	0.0455426008608778
Clostridium oceanicum	0.0378946713958613
Clostridium oroticum	0
Clostridium paraputrificum	0
Clostridium pascui	0.0363985105354829
Clostridium pasteurianum	0
Clostridium perfringens	0
Clostridium polysaccharolyticum	0.0600447626862917
Clostridium populeti	0
Clostridium psychrophilum	0
Clostridium punense	0
Clostridium putrefaciens	0.684294802688159
Clostridium ramosum	0.0453678836849848
Clostridium rectum	0
Clostridium saccharobutylicum	0
Clostridium saccharogumia	0
Clostridium saccharolyticum	0.0501691315716389
Clostridium saccharoperbutylacetonicum	0.0346054736927867
Clostridium sardiniense	0.0282159375187949
Clostridium sartagoforme	0.093550394478361
Clostridium scatologenes	0
Clostridium schirmacherense	0.0449965299483682
Clostridium scindens	0.133001705093612
Clostridium senegalense	0
Clostridium septicum	0
Clostridium sordellii	0
Clostridium sp._16S_	0
Clostridium sphenoides	0.036215049738584
Clostridium spiroforme	0
Clostridium sporogenes	0.0874122437083034
Clostridium sporosphaeroides	0
Clostridium sticklandii	0.0454707170974302
Clostridium straminisolvens	0.0596647947061422
Clostridium subterminale	0.0383669769082902
Clostridium sufflavum	0.0347301286496891
Clostridium sulfidigenes	0
Clostridium swellfunianum	0
Clostridium symbiosum	0.289863649626097
Clostridium tagluense	0
Clostridium tepidiprofundi	0
Clostridium termitidis	0.0484865768457206
Clostridium tertium	0
Clostridium tetani	0.0389140268514632
Clostridium tetanomorphum	0
Clostridium thermoalcaliphilum	0
Clostridium thermopalmarium	0
Clostridium thiosulfatireducens	0
Clostridium tunisiense	0
Clostridium tyrobutyricum	0
Clostridium ventriculi	0
Clostridium vincentii	0.0440899453065662
Clostridium viride	0
Clostridium vulturis	0
Clostridium xylanolyticum	0
Clostridium xylanovorans	0.0463025080122372
Collinsella aerofaciens	0
Collinsella intestinalis	0
Collinsella massiliensis	0
Collinsella stercoris	0.0453158977854505
Collinsella tanakaei	0
Comamonas aquatica	0
Comamonas kerstersii	0
Comamonas terrigena	0
Comamonas testosteroni	0
Coprobacillus cateniformis	0
Coprobacter fastidiosus	0
Coprobacter secundus	0
Coprococcus catus	0
Coprococcus comes	0.104988142523989
Coprococcus eutactus	0.0393517248290768
Coriobacterium glomerans	0.0812487361035483
Corynebacterium accolens	0.0476196992688037
Corynebacterium afermentans	0.038398206135332
Corynebacterium ammoniagenes	0
Corynebacterium amycolatum	0.0392136354637565
Corynebacterium appendicis	0.0358615280163503
Corynebacterium argentoratense	0
Corynebacterium aurimucosum	0
Corynebacterium casei	0
Corynebacterium coyleae	0
Corynebacterium durum	0
Corynebacterium frankenforstense	0
Corynebacterium freneyi	0.321463366950229
Corynebacterium genitalium	0
Corynebacterium glaucum	0
Corynebacterium glucuronolyticum	0.0345793992870646
Corynebacterium jeikeium	0.0466772624435526
Corynebacterium kroppenstedtii	0.150210132315052
Corynebacterium matruchotii	0
Corynebacterium minutissimum	0.0791695638964144
Corynebacterium mucifaciens	0
Corynebacterium propinquum	0.0303241596035861
Corynebacterium pseudodiphthericum	0.0278897114771179
Corynebacterium resistens	0
Corynebacterium simulans	0
Corynebacterium singulare	0.0481604148376256
Corynebacterium sp._1152	0
Corynebacterium striatum	0
Corynebacterium sundsvallense	0.057453198343855
Corynebacterium tuberculostearicum	0
Corynebacterium tuscaniense	0.505102097532927
Corynebacterium ulcerans	0.0572012167039342
Corynebacterium ureicelerivorans	0
Corynebacterium variabile	0.0319244005848889
Corynebacterium xerosis	0.156676996674164
Cronobacter sakazakii	0
Cryptobacterium curtum	0.0439758102618125
Cupriavidus metallidurans	0
Curtobacterium flaccumfaciens	0
Deinococcus aquaticus	0
Deinococcus indicus	0
Deinococcus proteolyticus	0
Delftia acidovorans	0
Dermabacter hominis	0.0745215209807498
Dermabacter vaginalis	0.152384214342958
Dermacoccus nishinomiyaensis	0.0656910588459113
Desulfitobacterium frappieri	0.103514325237402
Desulfobulbus propionicus	0
Desulfotomaculum guttoideum	0
Desulfovibrio alkalitolerans	0
Desulfovibrio desulfuricans	0
Desulfovibrio fairfieldensis	0
Desulfovibrio legallii	0.029293547034014
Desulfovibrio legallis	0
Desulfovibrio piger	0
Desulfovibrio termitidis	0
Dialister invisus	0.0436638567888227
Dialister micraerophilus	0
Dialister pneumosintes	0.0762389733165897
Dialister succinatiphilus	0
Dictyoglomus thermophilum	0.0839695385723914
Dielma fastidiosa	0
Dietzia cinnamea	0.0915892285818
Dietzia maris	0.147501246192967
Dietzia natronolimnaea	0
Dolosicoccus paucivorans	0
Dolosigranulum pigrum	0.029842342563821
Dorea formicigenerans	0.0360540558272011
Dorea longicatena	0.111191867969216
Dorea massiliensis	0.0491138803666986
Dyadobacter beijingensis	0
Dyadobacter fermentans	0
Dysgonomonas capnocytophagoides	0.0286357006618598
Dysgonomonas gadei	0
Dysgonomonas macrotermitis	0.0287293165189951
Dysgonomonas mossii	0
Edwardsiella tarda	0
Eggerthella lenta	0.0419736478797507
Eggerthella sinensis	0.723070958389935
Eggerthella timonensis	0.0419903225951351
Eggerthia catenaformis	0
Eikenella corrodens	0.0367428447861328
Eisenbergiella tayi	0
Elusimicrobium minutum	0.142250163270574
Empedobacter falsenii	0.0723375024361972
Enorma massiliensis	0.0781874587937175
Enterobacter aerogenes	0
Enterobacter asburiae	0
Enterobacter cancerogenus	0
Enterobacter cloacae	0.144724920931288
Enterobacter massiliensis	0
Enterococcus asini	0
Enterococcus avium	0.0438858948357732
Enterococcus caccae	0
Enterococcus casseliflavus	0
Enterococcus casseliflavus/galliarum	0.0444247749956626
Enterococcus cecorum	0
Enterococcus devriesei	0
Enterococcus dispar	0
Enterococcus durans/hirae	0.0390193736451163
Enterococcus faecalis	0.104402597847815
Enterococcus faecium	0
Enterococcus gallinarum	0.0401632720190857
Enterococcus gilvus	0
Enterococcus italicus	0
Enterococcus malodoratus	0
Enterococcus mundtii	0
Enterococcus phoeniculicola	0
Enterococcus raffinosus	0
Enterococcus saccharolyticus	0
Enterorhabdus caecimuris	0.0404280794601161
Enterovibrio nigricans	0
Eremococcus coleocola	0
Erysipelatoclostridium ramosum	0.0936635061586527
Escherichia albertii	0.0346771798602624
Escherichia coli	2.57676010957753
Escherichia fergusonii	1.24094570709173
Escherichia hermannii	1.45857533474316
Ethanoligenens harbinense	0.072274029420307
Eubacterium barkeri	0
Eubacterium biforme	0
Eubacterium brachy	0
Eubacterium budayi	0.427266543114959
Eubacterium callanderi	0
Eubacterium celluloscolvens	0.114115843331106
Eubacterium cellulosolvens	0
Eubacterium contortum	0.0461578575919509
Eubacterium coprostanoligenes	0
Eubacterium cylindroides	0
Eubacterium desmolans	0
Eubacterium dolichum	0.047221943575037
Eubacterium eligens	0.256644943352655
Eubacterium fissicatena	0.308394042003998
Eubacterium hallii	0
Eubacterium infirmum	0
Eubacterium limosum	0
Eubacterium moniliforme	0
Eubacterium multiforme	0.0621314103504815
Eubacterium nitritogenes	0.049288211654998
Eubacterium nodatum	0.0345564181410581
Eubacterium oxidoreducens	0.0665659454588389
Eubacterium pyruvativorans	0
Eubacterium ramulus	0.273468956442393
Eubacterium rectale	0.0827126277307451
Eubacterium ruminantium	0.0438683941785296
Eubacterium saphenum	0
Eubacterium siraeum	0
Eubacterium sp	0.0463141272313526
Eubacterium sulci	0.0770891867235237
Eubacterium tenue	0
Eubacterium tortuosum	0
Eubacterium tortusum	0
Eubacterium uniforme	0.0291773785623211
Eubacterium ventriosum	0.0774375642587099
Eubacterium xylanophilum	0.0406842817141531
Eubacterium yurii	0.0342768292420107
Exiguobacterium aurantiacum	0.467578757321979
Facklamia hominis/miroungae	0
Facklamia ignava	0.0665283989207719
Facklamia languida	0
Facklamia tabacinasalis	0.794277482529043
Faecalibacterium prausnitzii	0.346102964016663
Faecalibacterium prausnitzii S9G3	0.259589275037154
Faecalicatena contorta	0.189613898508989
Faecalitalea cylindroides	0.0576473379397135
Fermentimonas caenicola	0.363265054523035
Ferrimonas balearica	0.0351319645024438
Fictibacillus arsenicus	0
Filifactor alocis	0.0385211960304107
Filifactor villosus	0
Finegoldia magna	0
Flavobacterium banpakuense	0.0515772784263064
Flavobacterium branchiophilum	0
Flavobacterium cheniae	0
Flavobacterium daejeonense	0
Flavobacterium lindanitolerans	0
Flavobacterium oncorhynchi	0.0336820604885238
Flavobacterium sp._TISTR	0
Flavonifractor plautii	0.232779260343298
Flavonifractor sp	0.247286140010477
Flexispira rappini	0
Flintibacter butyricus	0.298668598741324
Fretibacterium fastidiosum	0
Fusicatenibacter saccharivorans	0.149089815012324
Fusobacterium equinum	0
Fusobacterium gonidiaformans	0.0444997615803804
Fusobacterium mortiferum	0.0439912516265748
Fusobacterium naviforme	0.0577051040615713
Fusobacterium necrogenes	0.0443886905493221
Fusobacterium necrophorum	0.0301326816818082
Fusobacterium nucleatum	0
Fusobacterium periodonticum	0
Fusobacterium russii	0
Fusobacterium ulcerans	0.0567950201829198
Fusobacterium varium	0.14876990628368
Gallibacterium anatis	0
Garciella nitratireducens	0
Gardnerella vaginalis	0
Gemella haemolysans	0.0506150408807407
Gemella morbillorum	0
Gemella sanguinis	0.0775622702069044
Gemmatirosa kalamazoonesis	0
Gemmiger formicilis	0.136902449652868
Geobacillus stearothermophilus	0.0599525473023325
Geobacillus vulcani	0
Georgenia muralis	0
Gluconobacter oxydans	0.0367001315378649
Gordonia bronchialis	0
Gordonia jacobaea	0.0511163653835794
Gordonia otitidis	0.0294760037332205
Gordonia rubripertincta	0.0676181192847375
Gordonia terrae	0.0356257535377079
Gordonibacter pamelaeae	0
Gordonibacter urolithinfaciens	0
Granulicatella adiacens	0.089583484789108
Granulicatella elegans	0
Grimontia hollisae	0.168540269861492
Haematobacter missouriensis	0.0415741103879044
Haemophilus haemolyticus	0.392215513023755
Haemophilus influenzae	0
Haemophilus parahaemolyticus	0
Haemophilus parainfluenzae	0.109933485702543
Haemophilus paraphrohaemolyticus	0
Haemophilus pittmaniae	0
Haemophilus quentini	0
Haemophilus sputorum	0
Hafnia alvei	0
Halobiforma nitratireducens	0.112872284776749
Halomonas salina	0
Harryflintia acetispora	0
Helicobacter bilis	0
Helicobacter canadensis	0
Helicobacter cinaedi	0.10659026778527
Helicobacter fennelliae	0
Helicobacter pametensis	0.0859268194390282
Helicobacter pullorum	0
Helicobacter pylori	0.085670065166378
Helicobacter rodentium	0
Helicobacter winghamensis	0.204176436927605
Herbaspirillum massiliense	0.14661949244696
Hespellia porcina	0.068888991932189
Hespellia stercorisuis	0
Holdemanella biformis	0
Holdemania filiformis	0
Holdemania massiliensis	0
Howardella ureilytica	0.100299333317492
Hungatella effluvii	0
Hydrobacter penzbergensis	0.0508573413404369
Hydrogenibacillus schlegelii	0
Hydrogenoanaerobacterium saccharovorans	0.217142804717672
Hymenobacter rigui	0.0639616216341025
Intestinibacter bartlettii	0.0577005837495465
Intestinimonas butyriciproducens	0
Janibacter hoylei	0
Janibacter indicus	0.151392392343117
Janibacter limosus	0
Janibacter terrae	0.0380410457513314
Johnsonella ignava	0.0918137846236542
Jonesia denitrificans	0
Kallipyga massiliensis	0
Kandleria vitulina	0.191829623107672
Kerstersia gyiorum	0
Kineothrix alysoides	0
Kingella denitrificans	0.0337463897414684
Kingella kingae	0
Kingella oralis	0
Klebsiella aerogenes	0
Klebsiella oxytoca	0
Klebsiella pneumoniae	0.0651441831050082
Klebsiella variicola	0
Kluyvera ascorbata	0
Kluyvera intermedia	0
Kocuria halotolerans	0.0484786857713087
Kocuria indica	0.04652348720822
Kocuria kristinae	0
Kocuria marina	0.121591295734458
Kocuria palustris	0
Kocuria rhizophila	0
Kocuria rosea	0
Kosakonia cowanii	0
Kurthia gibsonii	0
Kurthia massiliensis	0
Kurthia senegalensis	0
Kytococcus schroeteri	0
Kytococcus sedentarius	0
Lachnoanaerobaculum saburreum	0.0376630135635182
Lachnoanaerobaculum umeaense	0
Lachnobacterium bovis	0.144423765683183
Lachnoclostridium phytofermentans	0.029919565335994
Lachnoclostridium sp	0.0530218102877038
Lachnospira multipara	0.16685761229366
Lachnospira pectinoschiza	2.86509800745697
Lactobacillus acidophilus	0
Lactobacillus agilis	0
Lactobacillus alimentarius	0.246273745945303
Lactobacillus alvi	0
Lactobacillus amylolyticus	0
Lactobacillus amylophilus	0
Lactobacillus amylovorus	0
Lactobacillus animalis	0
Lactobacillus antri	0
Lactobacillus apinorum	0
Lactobacillus apodemi	0
Lactobacillus bifermentans	0
Lactobacillus brevis	0
Lactobacillus buchneri	0
Lactobacillus casei	0
Lactobacillus ceti	0
Lactobacillus coleohominis	0
Lactobacillus coryniformis	0.0349400285119382
Lactobacillus crispatus	0.0354179057080186
Lactobacillus curvatus	0
Lactobacillus delbrueckii	0
Lactobacillus dextrinicus	0
Lactobacillus fermemtum	0
Lactobacillus fermentum	0
Lactobacillus fructivorans/homohiochii	0.134029183682684
Lactobacillus gasseri	0
Lactobacillus gastricus	0
Lactobacillus gigeriorum	0.0768108409563857
Lactobacillus helveticus	0
Lactobacillus herbarum	0
Lactobacillus iners	0
Lactobacillus jensenii	0.0358377606345789
Lactobacillus johnsonii	0
Lactobacillus kalixensis	0
Lactobacillus kitasatonis	0
Lactobacillus kunkeei	0.0455057624915498
Lactobacillus malefermentans	0.0631036851402473
Lactobacillus mindensis	0
Lactobacillus mucosae	0
Lactobacillus mudanjiangensis	0.029678045150946
Lactobacillus oris	0
Lactobacillus parabuchneri	0
Lactobacillus paracasei	0
Lactobacillus parafarraginis	0
Lactobacillus pentosus	0
Lactobacillus plantarum	0.063467234761803
Lactobacillus porcinae	0.0517893428102518
Lactobacillus rapi	0
Lactobacillus reuteri	0.0320365175192386
Lactobacillus rhamnosus	0
Lactobacillus rogosae	0.21294645196443
Lactobacillus rossiae	0
Lactobacillus ruminis	0
Lactobacillus sakei	0
Lactobacillus salivarius	0
Lactobacillus sanfranciscensis	0.037129630369559
Lactobacillus saniviri	0.0290743921256659
Lactobacillus senioris	0
Lactobacillus sharpeae	0.0608258138772913
Lactobacillus thermophilus	0
Lactobacillus ultunensis	0
Lactobacillus vaccinostercus	0
Lactobacillus vaginalis	0.0285232146763224
Lactobacillus versmoldensis	0
Lactobacillus xiangfangensis	0.0723944140764508
Lactococcus formosensis	0
Lactococcus garvieae	0
Lactococcus lactis	0.170387724657362
Lactococcus plantarum	0.0495437070444894
Lactococcus raffinolactis	0
Lactonifactor longoviformis	0
Laribacter hongkongensis	0.112702398287395
Lautropia mirabilis	0.0775168572448171
Lawsonella clevelandensis	0.0370677431610262
Leifsonia aquatica/naganoensis	0
Leminorella grimontii	0
Leminorella richardii	0
Leptothrix discophora	0.439566444221729
Leptothrix mobilis	0
Leptotrichia amnionii	0
Leptotrichia buccalis	2.26820792961282
Leptotrichia goodfellowii	0
Leptotrichia hofstadii	0.0889262891850618
Leptotrichia wadei	0
Leuconostoc carnosum	0
Leuconostoc citreum	0
Leuconostoc citreum/holzapfelii	0
Leuconostoc gelidum	0
Leuconostoc lactis	0
Leuconostoc mesenteroides	0
Leuconostoc pseudomesenteroides/rapi/kimchii/mesenteroides	0.0765280013295305
Limnobacter thiooxidans	0.0712237171053096
Longicatena caecimuris	0.0340237123076177
Lysinibacillus fusiformis	0
Lysinibacillus massiliensis	0
Lysinibacillus sphaericus	0
Lysobacter soli	0.054414745265902
Mageeibacillus indolicus	0.0381621019976616
Mannheimia granulomatis	0.0531435810294651
Marichromatium gracile	0
Marvinbryantia formatexigens	0.304828854890137
Massilia aurea	0.358833664666888
Massiliomicrobiota timonensis	0
Megamonas funiformis	0.38415413220687
Megamonas hypermegale	0
Megamonas rupellensis	0.0545506458699758
Megasphaera elsdenii	0
Megasphaera indica	0
Megasphaera micronuciformis	0
Megasphaera paucivorans	0
Megasphaera sp	0.0285375983897743
Mesorhizobium loti	0
Methanobrevibacter smithii	0.156965961634967
Methanobrevibacter smithii/gottschalkii	0
Methanosphaera cuniculi	0.0285830254624951
Methanosphaera stadtmanae	0
Methylobacterium adhaesivum	0.033676466305394
Methylobacterium jeotgali	0.340869352338425
Methylobacterium mesophilicum	0.069104801045847
Methylobacterium populi	0
Methylobacterium radiotolerans	0
Methylobacterium zatmanii	0.314661606134044
Methyloversatilis universalis	0.0713797471430295
Microbacterium aurum	0
Microbacterium barkeri	0
Microbacterium chocolatum	0
Microbacterium foliorum	0
Microbacterium gubbeenense	0.11810977211576
Microbacterium hydrocarbonoxydans	0
Microbacterium lacticum	0
Microbacterium luteolum	1.91619788480381
Microbacterium oleivorans	0.851843885829131
Microbacterium paraoxydans	0.217693878264108
Microbacterium phyllosphaerae	0
Microbacterium schleiferi	0
Micrococcus luteus	0
Micrococcus lylae	0
Micromonospora aurantiaca	0.0400026411107213
Micromonospora krabiensis	0
Microvirga massiliensis	0
Microvirgula aerodenitrificans	0
Mitsuokella jalaludinii	0.0471335009683213
Mitsuokella multacida	0
Mobiluncus curtisii	0.0933475169153101
Moellerella wisconsensis	0.0900552299284223
Mogibacterium diversum	0
Mogibacterium neglectum	0.0362705051271459
Mogibacterium pumilum	0
Mogibacterium timidum	0
Mogibacterium vescum	0
Monoglobus pectinilyticus	0
Moraxella atlantae	0
Moraxella catarrhalis	0.0604851182593342
Moraxella caviae	0.109573757102717
Moraxella lacunata	0.056569382085994
Moraxella nonliquefaciens	0
Moraxella osloensis	0.0903251360846564
Morganella morganii	0
Moryella indoligenes	0.0446103909961572
Murdochiella asaccharolytica	0.0545392794040591
Muribaculum intestinale	0
Murimonas intestini	0.0629015528946319
Mycobacterium abscessus	0.200560193453253
Mycobacterium avium	0.0359666312606019
Mycobacterium florentinum	0.113084396119717
Mycobacterium fortuitum	0.0854300368354994
Mycobacterium iranicum	0.107963264679404
Mycobacterium mucogenicum	0.0434736588998416
Mycoplasma hominis	0
Mycoplasma pneumoniae	0
Negativicoccus succinicivorans	0
Neisseria bacilliformis	0
Neisseria cinerea	0
Neisseria elongata	0.0374651873217439
Neisseria flava	0
Neisseria flavescens/perflava	0
Neisseria gonorrhoeae	0.0610961615491513
Neisseria macacae	0.0468381004140382
Neisseria meningitidis	0
Neisseria mucosa	0.416988082043371
Neisseria sicca	0
Neisseria subflava	0
Nevskia ramosa	0
Nitriliruptor alkaliphilus	0
Oceanobacillus caeni	0
Oceanobacillus massiliensis	0
Ochrobactrum anthropi	0.0545193945113148
Ochrobactrum intermedium	0.0448476636401782
Ochrobactrum pituitosum	0
Odoribacter laneus	0
Odoribacter splanchnicus	0.0283499424939159
Oligella urethralis	0.0895342070284818
Olsenella profusa	0
Olsenella scatoligenes	0
Olsenella uli	0
Olsenella umbonata	0
Orenia metallireducens	0
Oribacterium parvum	0
Oribacterium sinus	0.97398026863422
Ornithobacterium rhinotracheale	0
Oscillibacter ruminantium	0.0597109933828049
Oscillibacter sp	0.0733913953836936
Oscillibacter valericigenes	0.242674356867908
Oxalobacter formigenes	0.0533108605579122
Paenibacillus alvei	0.0558673361464954
Paenibacillus antibioticophila	0
Paenibacillus barcinonensis	0.0486251537835851
Paenibacillus barengoltzii	0.0425636081646619
Paenibacillus daejeonensis	0.0340957201504925
Paenibacillus durus	0
Paenibacillus glucanolyticus	0
Paenibacillus graminis	0
Paenibacillus illinoisensis	0.0506406048972946
Paenibacillus kribbensis	0
Paenibacillus lactis	0.0992856782389311
Paenibacillus lautus	0
Paenibacillus provencensis	0.0304984478507902
Paenibacillus pueri	0
Paenibacillus rhizosphaerae	0
Paenibacillus riograndensis	0.153106563982689
Paenibacillus sabinae/forsythiae	0
Paenibacillus senegalensis	0.105768087218332
Paenibacillus thiaminolyticus	0
Paenibacillus timonensis	0
Pantoea agglomerans	0.699029867789604
Pantoea conspicua	0
Papillibacter cinnamivorans	0
Parabacteroides distasonis	0.111247209677991
Parabacteroides goldsteinii	0.101743546831297
Parabacteroides gordonii	0
Parabacteroides johnsonii	0.0714946443669257
Parabacteroides merdae	0.0409477691727578
Paracoccus carotinifaciens	0
Paracoccus marinus	0.0551932183487139
Paracoccus sanguinis	0
Paracoccus yeei	0
Paraeggerthella hongkongensis	0.130857368100627
Paraprevotella clara	0.125706882322682
Paraprevotella xylaniphila	0
Parascardovia denticolens	0
Parasporobacterium paucivorans	0.282583239425557
Parasutterella excrementihominis	0.108724052552095
Parasutterella secunda	0.061152201063693
Parvimonas micra	0.134125094026479
Pediococcus acidilactici	0.065962742573824
Pediococcus damnosus	0
Pediococcus pentosaceus	0.0881546759592761
Pedobacter daejeonensis	0
Pedomicrobium ferrugineum	0
Pelomonas saccharophila	0.121673377404604
Peptoclostridium difficile	0
Peptococcus niger	0
Peptococcus sp.	0
Peptoniphilus asaccharolyticus	0
Peptoniphilus coxii	0
Peptoniphilus duerdenii	0
Peptoniphilus grossensis	0
Peptoniphilus harei	0
Peptoniphilus indolicus	0
Peptoniphilus lacrimalis	0.0380293705366374
Peptoniphilus senegalensis	0.03698721647055
Peptoniphilus timonensis	0
Peptostreptococcus anaerobius	0.0364980459349958
Peptostreptococcus russellii	0
Peptostreptococcus stomatis	0.0710707392969949
Phascolarctobacterium faecium	0.19351648357411
Phascolarctobacterium succinatutens	0.120982554316781
Phenylobacterium haematophilum	0.0311561747895515
Phyllobacterium myrsinacearum	0
Planococcus rifietoensis	0.0334406917706455
Planomicrobium chinense	0
Planomonospora sphaerica	0.178296301086184
Plesiomonas shigelloides	0
Porphyromonas asaccharolytica	0
Porphyromonas catoniae	0.0737456826871166
Porphyromonas endodontalis	0.0381901597541899
Porphyromonas gingivalis	0.0448476616171267
Porphyromonas somerae	0.107699251125072
Porphyromonas uenonis	0.0345087061398355
Prevotella albensis	0
Prevotella amnii	0.057320704422832
Prevotella amniotica	0
Prevotella aurantiaca	0
Prevotella baroniae	0
Prevotella bergensis	0.0366883025239384
Prevotella bivia	0
Prevotella brevis	0.0389204560883644
Prevotella bryantii	0.0324239369476809
Prevotella buccae	0
Prevotella buccalis	0
Prevotella conceptionensis	0.0840831423429106
Prevotella copri	0.383805140291473
Prevotella corporis	0.0657744611066937
Prevotella dentalis	0
Prevotella dentasini	0
Prevotella denticola	0.0377433528338829
Prevotella disiens	0
Prevotella enoeca	0
Prevotella falsenii	0
Prevotella fusca	0
Prevotella histicola	0.21224170975233
Prevotella intermedia	0
Prevotella loescheii	0
Prevotella maculosa	0
Prevotella marshii	0
Prevotella melaninogenica	0
Prevotella micans	0
Prevotella multidaccharivorax	0.031095108795673
Prevotella multiformis	0.0491155600937151
Prevotella multisaccharivorax	0
Prevotella nanceiensis	0
Prevotella nigrescens	0.0384583036724833
Prevotella oralis	0.0503422770339365
Prevotella oris	0
Prevotella oryzae	0
Prevotella oulorum	0
Prevotella pallens	0
Prevotella paludivivens	0.180204870600425
Prevotella pleuritidis	0
Prevotella ruminicola	0.162038865355061
Prevotella saccharolytica	0.0602551103529763
Prevotella salivae	0.0382075659795814
Prevotella scopos/jejuni	0
Prevotella shahii	0
Prevotella stercorea	0.139869654586183
Prevotella timonensis	0.0551137040932206
Prevotella veroralis	0
Promicromonospora flava	0.124973860413501
Propionibacterium acidifaciens	1.0789092029912
Propionibacterium acidipropionici	0.613634065775327
Propionibacterium acnes	0
Propionibacterium australiense	0
Propionibacterium avidum	0
Propionibacterium cyclohexanicum	0
Propionibacterium damnosum	0.0713664522065219
Propionibacterium freudenreichii	0.0329763134680309
Propionibacterium granulosum	0
Propionibacterium jensenii	0
Propionibacterium microaerophilum	0.0811218824006682
Propionibacterium namnetense	0
Propionibacterium propionicum	0
Propionibacterium thoenii	0.172520787773755
Propionicimonas paludicola	0
Propionimicrobium lymphophilum	0.374808343520357
Propionivibrio dicarboxylicus	0
Prosthecobacter fluviatilis	0
Proteus mirabilis	0
Proteus penneri	0.0660435156062999
Proteus vulgaris	0
Providencia alcalifaciens	0
Providencia rettgeri	0
Providencia rustigianii	0
Providencia stuartii	0.0434292181361616
Pseudoclavibacter massiliense	0
Pseudoclavibacter sp._Timone	0
Pseudoflavonifractor capillosus	0.234531075806624
Pseudomonas aeruginosa	0
Pseudomonas alcaliphila	0
Pseudomonas fluorescens	0
Pseudomonas fragi	0
Pseudomonas fragi/thivervalensis/deceptionensis	0.0412220286592947
Pseudomonas monteilii	0.900040791910134
Pseudomonas nitroreducens	0
Pseudomonas oleovorans	0
Pseudomonas putida	0
Pseudomonas stutzeri	0
Pseudopropionibacterium propionicum	0
Pseudoramibacter alactolyticus	0.0393502593008079
Pseudothermotoga thermarum	0
Pseudoxanthomonas mexicana	0
Psychrobacter arenosus	0
Pyramidobacter piscolens	0.0539764552606889
Ralstonia insidiosa	0.104245965397355
Ralstonia mannitolilytica	0.0398905982795364
Ralstonia solanacearum	0
Raoultella ornithinolytica	0
Raoultella planticola	0.177311881037317
Rheinheimera perlucida	0
Rheinheimera texasensis	0
Rhizobium pusense	0.0316485170136914
Rhodanobacter ginsenosidimutans	1.27740707675906
Rhodobacter sphaeroides	0
Rhodococcus equi	0
Rhodococcus erythropolis	0
Rhodococcus rhodochrous	0.0515918788214366
Riemerella anatipestifer	0.0330512619625761
Riemerella columbina	0
Robinsoniella peoriensis	0.0286288110726178
Romboutsia lituseburensis	0
Roseburia faecis	1.02133820749025
Roseburia hominis	0.0393972862782844
Roseburia intestinalis	0.11306935233483
Roseburia inulinivorans	0.545753991081264
Roseburia sp	0.976784412456805
Roseomonas mucosa	0.0560463198627924
Rothia aeria	0
Rothia dentocariosa	0
Rothia mucilaginosa	0
Rubinisphaera brasiliensis	0.0432040249151155
Rudanella lutea	0.115712804106033
Ruminococcus albus	0.0347195669307033
Ruminococcus bromii	0.556614272972382
Ruminococcus callidus	0.130088210523813
Ruminococcus champanellensis	0.148126876045636
Ruminococcus faecis	0.260061688046057
Ruminococcus flavefaciens	0
Ruminococcus gauvreauii	0.0848899344106579
Ruminococcus gnavus	0.610362708160263
Ruminococcus lactaris	0
Ruminococcus sp	0.123606284397015
Ruminococcus sp. Marseille-P2780	0.0342756916468948
Ruminococcus sp. Marseille-P650	0.0283251069275983
Ruminococcus torques	0.127350929555311
Ruthenibacterium lactatiformans	0.0607387767443754
Salmonella enterica	0.0412029240565914
Sarcina maxima	0
Sarcina ventriculi	0.195694675487189
Scardovia inopinata	0.0501307001199978
Scardovia wiggsiae	0.168964856900267
Schlesneria paludicola	0
Schwartzia sp.	0
Schwartzia succinivorans	0.0455975839384183
Selenomonas artemidis	0
Selenomonas infelix	0
Selenomonas noxia	0.0640881070557555
Selenomonas ruminantium	0
Selenomonas sputigena	0
Sellimonas intestinalis	0.123191185745217
Senegalemassilia anaerobia	0.0422797585857532
Senegalimassilia anaerobia	0.0738482516506522
Serratia ficaria	0
Serratia fonticola	0.128817275477454
Serratia liquefaciens	0.0452798303897592
Serratia marcescens	0
Shigella dysenteriae	0
Shuttleworthia satelles	0.0718606021757425
Silanimonas lenta	0
Simonsiella muelleri	0.288537165971856
Skermanella aerolata	0.181926244215246
Slackia equolifaciens	0
Slackia exigua	0.0879192546928602
Slackia faecicanis	0.0719645464335511
Slackia isoflavoniconvertens	0
Slackia piriformis	0.0718777198289711
Snodgrassella alvi	0
Soleaferrea massiliensis	0.0491080392835207
Solobacterium moorei	0.0295488812728602
Sphingobacterium faecium	0
Sphingobacterium multivorum	0.100990571729417
Sphingobacterium spiritivorum	0
Sphingobium hydrophobicum	0.040960998407936
Sphingobium yanoikuyae	0.431530747830345
Sphingomonas adhaesiva	0
Sphingomonas ginsenosidimutans	0
Sphingomonas hankookensis	0.0605548173584241
Sphingomonas panni	0.035554242145494
Sphingomonas paucimobilis	0
Sphingomonas pseudosanguinis	1.63654684428726
Spirosoma linguale	0
Sporanaerobacter acetigenes	0
Sporolactobacillus nakayamae	0.0478363056402838
Sporosarcina koreensis	0
Staphylococcus arlettae	0
Staphylococcus aureus	0.0347277031087575
Staphylococcus auricularis	0.0631026704981076
Staphylococcus capitis	0.0949133770643146
Staphylococcus cohnii	0.100412111838598
Staphylococcus condimenti	0
Staphylococcus epidermidis	0.0297440831717294
Staphylococcus epidermidis/muscae	0
Staphylococcus equorum/edaphicus/saprophyticus	0
Staphylococcus haemolyticus	0.0467565030789373
Staphylococcus hominis	0
Staphylococcus intermedius	0.103344019489902
Staphylococcus kloosii	0
Staphylococcus lentus	0.033048754648613
Staphylococcus lugdunensis	0.0984281939709614
Staphylococcus nepalensis	0
Staphylococcus pasteuri	0
Staphylococcus pettenkoferi	0
Staphylococcus saccharolyticus	0.0427360968988607
Staphylococcus saprophyticus	0.030423554371986
Staphylococcus schleiferi	0
Staphylococcus sciuri	0
Staphylococcus simulans	0.101777019066133
Staphylococcus succinus	0
Staphylococcus vitulinus	0.058182676255816
Staphylococcus warneri	0.0608874861347773
Staphylococcus xylosus	0
Stenotrophomonas daejeonensis	0
Stenotrophomonas maltophilia	0.234870157910973
Stenotrophomonas rhizophila	0.0653726310847531
Stomatobaculum longum	0
Stoquefichus massiliensis	0.0322422909897949
Streptobacillus moniliformis	0
Streptococcus agalactiae	0
Streptococcus alactolyticus	0
Streptococcus anginosus	0
Streptococcus australis	0
Streptococcus caballi	0
Streptococcus cameli	0
Streptococcus canis	0
Streptococcus caprae	0
Streptococcus castoreus	0.0278951446541169
Streptococcus constellatus	0
Streptococcus criceti	0
Streptococcus cristatus	0.0501521123505088
Streptococcus dentasini	0.0296327811009243
Streptococcus dentirousetti	0
Streptococcus devriesei	0
Streptococcus didelphis	0.0539100033278858
Streptococcus downei	0
Streptococcus dysgalactiae	0
Streptococcus equi	0
Streptococcus equinus	0
Streptococcus equinus/lutetiensis/infantarius	0
Streptococcus fryi	0.0337935473028188
Streptococcus gallolyticus	0
Streptococcus gordonii	0.088974215604671
Streptococcus gordonii/mutans	0
Streptococcus henryi	0.0486297377496065
Streptococcus hongkongensis	0
Streptococcus hyovaginalis	0
Streptococcus ictaluri	0
Streptococcus infantarius	0
Streptococcus infantis	1.49875901139661
Streptococcus iniae	0
Streptococcus intermedius/uberis	0.0389353856339447
Streptococcus lactarius	0
Streptococcus lutetiensis	0
Streptococcus macedonicus	0
Streptococcus marimammalium	0
Streptococcus massiliensis	0
Streptococcus merionis	0
Streptococcus minor	0
Streptococcus mitis	0
Streptococcus mitis/pneumoniae/pseudoneumoniae	0
Streptococcus moroccensis	0
Streptococcus mutans	0.0335166354036623
Streptococcus oralis	0
Streptococcus oricebi	0
Streptococcus orisasini	0
Streptococcus ovis	0.0374846479809852
Streptococcus parasaguinis	0.0337153882421456
Streptococcus parasanguinis	0.10994765102175
Streptococcus parauberis	0
Streptococcus pasteurianus	0
Streptococcus peroris	0
Streptococcus pharyngis	0
Streptococcus pleomorphus	0
Streptococcus plurextorum	0.0398950346476466
Streptococcus pneumoniae	0
Streptococcus porci	0
Streptococcus porcinus	0.0341802606294136
Streptococcus porcorum	0
Streptococcus pyogenes	0
Streptococcus pyogensis	0
Streptococcus ratti/ursoris	0
Streptococcus rubneri	0
Streptococcus rupicaprae	0
Streptococcus salivarius	0.152409853027271
Streptococcus saliviloxodontae	0
Streptococcus sanguinis	0
Streptococcus sanguinis/vestibularis	0
Streptococcus sinensis	0
Streptococcus sobrinus	0.0444816551405617
Streptococcus suis	0
Streptococcus tangierensis	0
Streptococcus thermophilus	0.0767989813937349
Streptococcus thoraltensis	0
Streptococcus uberis	0.0367858066631981
Streptococcus vestibularis	0.123173983150325
Streptococcus viridans	0.23829506933572
Streptomyces misionensis	0
Streptomyces thermoviolaceus	0
Streptomyces thermovulgaris	0
Subdoligranulum variabile	0
Succinatimonas hippei	0
Succiniclasticum ruminis	0.170746025072141
Succinivibrio dextrinosolvens	0.292199789069427
Sulfurimonas autotrophica	0
Sutterella parvirubra	0
Sutterella stercoricanis	0
Sutterella wadsworthensis	0.0453963512797262
Symbiobacterium thermophilum	0
Tannerella forsythia	0
Tatumella ptyseos	0
Tetragenococcus solitarius	0.0293049432293347
Tetrasphaera australiensis	0
Thiomicrospira cyclica	0.0342322488647088
Timonella senegalensis	0.0552549928922212
Tissierella praeacuta	0
Trabulsiella guamensis	0.0312867999028707
Treponema berlinense	0.0334708887926317
Treponema denticola	0
Treponema lecithinolyticum	0
Treponema maltophilum	0.0327149615945857
Treponema medium	0
Treponema porcinum	0
Treponema socranskii	0
Treponema succinifaciens	0
Treponema vincentii	0.0379226811075823
Tropheryma whipplei	0
Trueperella bernardiae	0.0302484570039644
Trueperella pyogenes	0
Tumebacillus permanentifrigoris	0
Turicella otitidis	0.0438314384118718
Turicibacter sanguinis	0.0317075346311588
Turicimonas muris	0.0282864982324559
Tyzzerella nexilis	0.0427517242376984
Ureaplasma parvum	0
Ureaplasma urealyticum	0
Ureibacillus suwonensis	0.0429958501888636
Ureibacillus thermosphaericus	0
Vagococcus penaei	0
Vagococcus teuberi	0
Varibaculum cambriense	0.0888149414995871
Variovorax boronicumulans	0.0344613614414042
Veillonella atypica	0.0308944398388191
Veillonella dispar	0.222933537967368
Veillonella parvula	0.135128123506622
Veillonella ratti	0
Veillonella rogosae	0.0742453016027475
Veillonella tobetsuensis	0.12860205997599
Vibrio cholerae	0.0351599487309467
Vibrio cincinnatiensis	0
Vibrio fluvialis	0
Vibrio furnissii	0
Vibrio mimicus	0
Vibrio parahaemolyticus	0
Victivallis vadensis	0.043196310572624
Virgibacillus proomii	0
Weeksella virosa	0
Weissella cibaria	0.0310220103575705
Weissella confusa	0.870990138311513
Weissella paramesenteroides	0
Yersinia aleksiciae	0
Yersinia bercovieri	0
Yersinia enterocolitica	0
Yersinia frederiksenii	0.0859582622323347
Yersinia kristensenii	0
Yersinia pseudotuberculosis	0
Yersinia rohdei	0
Yokenella regensburgei	0.0804773556892162
Yonghaparkia alkaliphila	0
Kingdom Information: (%)
Archaea	0.298421271874212
Bacteria	99.7015787281258
Phylum Information: (%)
Actinobacteria	15.7170819709167
Bacteroidetes	9.37143173563865
Deinococcus-Thermus	0
Dictyoglomi	0.0839695385723914
Elusimicrobia	0.142250163270574
Epsilonbacteraeota	1.5152286171661
Euryarchaeota	0.298421271874212
Firmicutes	42.0927937541861
Fusobacteria	2.82193783079455
Gemmatimonadetes	0
Halanaerobiaeota	0
Lentisphaerae	0.043196310572624
Other	3.63772814865797
Planctomycetes	0.0432040249151155
Proteobacteria	23.5628702654366
Spirochaetes	0.182215861350141
Synergistetes	0.191021064417006
Tenericutes	0.26003208363144
Thermotogae	0
Verrucomicrobia	0.0366173585998121
Class Information: (%)
Actinobacteria	11.7490344092372
Actinobacteridae	2.27597010258907
Alphaproteobacteria	5.52854320729537
Bacilli	11.16164125597
Bacteroides	0.376101331656663
Bacteroidetes	0.031095108795673
Bacteroidia	8.92596034318616
Betaproteobacteria	0
Brachyspirae	0.0781073298553408
Campylobacteria	1.5152286171661
Chlorobia	0.0382749520001527
Clostridia	26.6457194975371
Coriobacteriia	1.69207745909048
Deinococci	0
Deltaproteobacteria	0.029293547034014
Dictyoglomia	0.0839695385723914
Elusimicrobia	0.142250163270574
Epsilonproteobacteria	0
Erysipelotrichia	2.34285052888731
Flavobacteria	0
Fusobacteria	0.0301326816818082
Fusobacteriia	2.79180514911274
Gammaproteobacteria	18.0050335111072
Gemmatimonadetes	0
Halanaerobiia	0
Halobacteria	0.112872284776749
Lentisphaeria	0.043196310572624
Methanobacteria	0.185548987097463
Mollicutes	0.26003208363144
Negativicutes	1.94258247179169
Nitriliruptoria	0
Other	3.63772814865797
Planctomycetacia	0.0432040249151155
Spirochaetes	0
Spirochaetia	0.1041085314948
Synergistia	0.191021064417006
Thermotogae	0
Verrucomicrobiae	0.0366173585998121
Order Information: (%)
Acetobacterales	0.15621368616246
Actinomycetales	2.1959655285021
Aeromonadales	0.501655483990081
Alteromonadales	0.0441377362697711
Azospirillales	0.181926244215246
Bacillales	4.54429614230648
Bacteroidales	7.07107859967163
Betaproteobacteriales	3.16261899831648
Bifidobacteriales	3.22735430649054
Brachyspirales	0.0781073298553408
Campylobacterales	1.5152286171661
Cardiobacteriales	0.106973593136884
Caulobacterales	0.524100363719479
Chitinophagales	1.35718896724258
Chlorobiales	0.0382749520001527
Chromatiales	0
Clostridiale	0.189607349124779
Clostridiales	26.4561121484123
Coriobacteriales	1.69207745909048
Corynebacteriales	2.0149983466331
Cytophagales	0.179674425740135
Deinococcales	0
Desulfobacterales	0
Desulfovibrionales	0.029293547034014
Dictyoglomales	0.0839695385723914
Elusimicrobiales	0.142250163270574
Enterobacteriales	5.33991615594128
Erysipelotrichales	2.34285052888731
Flavobacteriales	0.624224219254735
Fusobacterales	0.0301326816818082
Fusobacteriales	2.79180514911274
Fusobacteriales: Leptotrichiacea	0
Gemmatimonadales	0
Halanaerobiales	0
Halobacteriales	0.112872284776749
Lactobacillales	6.61734511366351
Methanobacteriales	0.185548987097463
Micrococcales	4.84216599993626
Micromonosporales	0.0400026411107213
Mycoplasmatales	0.26003208363144
Neisseriales	0
Nitriliruptorales	0
Oceanospirillales	0.0911512931966456
Opitutales	0.0366173585998121
Other	3.63772814865797
Pasteurellales	1.91359697340459
Planctomycetales	0.0432040249151155
Propionibacteriales	1.52622138806733
Pseudomonadales	2.09569193568568
Rhizobiales	2.3749783873632
Rhodobacterales	0.0967673287366183
Salinisphaerales	0
Selenomonadales	1.94258247179169
Sphingobacteriales	0.100990571729417
Sphingomonadales	2.19455719709838
Spirochaetales	0.1041085314948
Streptomycetales	0
Streptosporangiales	0.178296301086184
Synergistales	0.191021064417006
Thermotogales	0
Thiomicrospirales	0.0342322488647088
Verrucomicrobiales	0
Vibrionales	2.91696505034486
Victivallales	0.043196310572624
Xanthomonadales	1.79809404195628
Family Information: (%)
Acetobacteraceae	0.15621368616246
Acidaminococcaceae	0.559948023835891
Actinomycetaceae	0.662637543447877
Aerococcaceae	0.900319581724491
Aeromonadaceae	0.118928159411783
Akkermansiaceae	0
Alicyclobacillaceae	0
Alteromonadaceae	0
Aquaspirillaceae	0
Arcobacteraceae	0.289977402949804
Atopobiaceae	0.211501631858486
Azospirillaceae	0.181926244215246
Bacillaceae	2.51836931269777
Bacteroidaceae	3.26319587052498
Barnesiellaceae	0
Beijerinckiaceae	0.75831222582371
Bifidobacteriaceae	3.22735430649054
Blautia	0.0315993127623689
Bogoriellaceae	0
Brachyspiraceae	0.0781073298553408
Brevibacteriaceae	0.447704100035915
Burkholderiaceae	2.02759332649948
Caldicoprobacteraceae	0
Campylobacteraceae	0.742887624898014
Cardiobacteriaceae	0.106973593136884
Carnobacteriaceae	0.163746805007453
Caulobacteraceae	0.524100363719479
Cellulomonadaceae	0.0373028047647938
Chitinibacteraceae	0.112702398287395
Chitinophagaceae	1.35718896724258
Chlorobiaceae	0.0382749520001527
Christensenellaceae	0.126400096950534
Chromatiaceae	0
Clostridiaceae	1.72561543755437
Clostridiaceae 1	4.13458143713174
Clostridiaceae 2	0.1368764898127
Clostridiales	0.189607349124779
Coriobacteriaceae	0.126564633888999
Corynebacteriaceae	1.52105320995208
Corynebacterineae	0.321956861549354
Deinococcaceae	0
Dermabacteraceae	0.430093649565061
Dermacoccaceae	0.0656910588459113
Desulfobulbaceae	0
Desulfovibrionaceae	0.029293547034014
Dictyoglomaceae	0.0839695385723914
Dietziaceae	0.147501246192967
Dysgonomonadaceae	0.42063007170389
Eggerthellaceae	1.354011193343
Elusimicrobiaceae	0.142250163270574
Enterbacteriaceae	1.45857533474316
Enterobacteriaceae	3.88134082119812
Enterococcaceae	0.305108835622651
Erysipelotrichaceae	2.34285052888731
Eubacteriaceae	0.0777393378502271
Family XI	0.556384699974776
Family XIII	0.147916109991728
Family XVIII	0
Flavobacteriaceae	0.477772517431655
Fusobacteriaceae	0.464803611996668
Gemmatimonadaceae	0
Halobacteroidaceae	0
Haloferacaceae	0.112872284776749
Halomonadaceae	0.0911512931966456
Helicobacteraceae	0.48236358931828
Hymenobacteraceae	0.0639616216341025
Hyphomicrobiaceae	0
Intrasporangiaceae	0.221357838679337
Jonesiaceae	0
Lachnospiraceae	15.2389993238667
Lactobacillaceae	1.06928924175689
Leptotrichia	0
Leptotrichiaceae	2.35713421879788
Leuconostocaceae	1.06669482595789
Listeriaceae	0
Marinifilaceae	0.115448923670609
Methanobacteriaceae	0.185548987097463
Microbacteriaceae	3.24928956791464
Micrococcaceae	0.435840005682267
Micrococcineae	0.128871451941872
Micromonosporaceae	0.0400026411107213
Moraxellaceae	0.848960196394527
Muribaculaceae	0
Mycobacteriaceae	0.264521319698962
Mycoplasmataceae	0.26003208363144
Neisseriaceae	0.950943526386574
Nitriliruptoraceae	0
Nocardiaceae	0.148210488401537
Nocardioidaceae	0.0725038415557727
Opitutaceae	0.0366173585998121
Other	3.63772814865797
Paenibacillaceae	1.23234063060924
Pasteurellaceae	1.91359697340459
Peptococcaceae	0
Peptostreptococcaceae	0.199546198223548
Planococcaceae	0.0334406917706455
Porphyromonadaceae	0.298991461323341
Prevotellaceae	2.43191952552393
Promicromonosporaceae	0.0324555402426078
Propionibacteriaceae	1.45371754651155
Propionibacterineae	0.938643188156272
Pseudomonadaceae	1.24673173929115
Psychromonadaceae	0.0441377362697711
Rhizobiaceae	1.51522046199113
Rhodanobacteraceae	1.27740707675906
Rhodobacteraceae	0.0967673287366183
Rhodocyclaceae	0.0713797471430295
Rikenellaceae	0.215459576875906
Rubinisphaeraceae	0.0432040249151155
Ruminococcaceae	4.20863101538126
Schlesneriaceae	0
Solimonadaceae	0
Sphingobacteriaceae	0.100990571729417
Sphingomonadaceae	2.19455719709838
Spirochaetaceae	0.1041085314948
Spirosomaceae	0.115712804106033
Sporolactobacillaceae	0.0478363056402838
Staphylococcaceae	0.584131890500894
Streptococcacaeae	0
Streptococcaceae	3.11218582359413
Streptomycetaceae	0
Streptomycineae	0
Streptosporangiaceae	0.178296301086184
Succinivibrionaceae	0.382727324578298
Synergistaceae	0.191021064417006
Tannerellaceae	0.325433170048972
Thermomonosporaceae	0
Thermotogaceae	0
Thiomicrospiraceae	0.0342322488647088
Thiovulaceae	0
Veillonellaceae	1.3826344479558
Verrucomicrobiaceae	0
Vibrionaceae	2.91696505034486
Victivallaceae	0.043196310572624
Weeksellaceae	0.14645170182308
Xanthobacteraceae	0.101445699548356
Xanthomonadaceae	0.520686965197213
Genus Information: (%)
Acetanaerobacterium	0.498006052009433
Acetivibrio	0
Acetobacter	0.063467234761803
Acetobacterium	0
Achromobacter	0.0545193945113148
Acidaminococcus	0.0747029608728585
Acidovorax	0.0359104434999763
Acinetobacter	0.532006802861825
Actinobacillus	0.387137624642764
Actinobaculum	0
Actinomadura	0
Actinomyces	0.450226628029016
Adlercreutzia	0.0331358478289555
Aerococcus	0.0395137002746764
Aeromicrobium	0.0368780880180649
Aeromonas	0.118928159411783
Afipia	0
Agathobacter	0.0827126277307451
Aggregatibacter	0.125995930552007
Agrobacterium	0.602789106339963
Agrococcus	0.066274583005419
Akkermansia	0
Alcaligenes	0.0278850167694922
Algoriella	0
Aliagarivorans	0.0441377362697711
Alistipes	0.215459576875906
Allisonella	0
Alloiococcus	0
Alloprevotella	0.678217298650571
Allorhizobium-Neorhizobium-Pararhizobium-Rhizobium	0.836028838273331
Alloscardovia	0
Alysiella	0.0295295945588134
Amaricoccus	0
Anaerobiospirillum	0.0905275355088708
Anaerococcus	0.0725956522330558
Anaerofilum	0.0598710640076434
Anaerofustis	0.0383890785494192
Anaeroglobus	0
Anaerospora	0.0286288110726178
Anaerosporobacter	0.0286293679795726
Anaerostipes	0.066405536730599
Anaerovorax	0
Ancylobacter	0.0644553803848539
Aneurinibacillus	0.0305798291219856
Anoxynatronum	0.1368764898127
Aquabacterium	0.0550979436223945
Arcanobacterium	0
Arcobacter	0.289977402949804
Arthrobacter	0.296526110088717
Asaccharobacter	0.0668176378712816
Atopobium	0.211501631858486
Atopostipes	0.0443209776545244
Aureimonas	0
Bacillus	2.47537346250891
Bacteroides	3.26319587052498
Barnesiella	0
Bartonella	0.0447540003641444
Bavariicoccus	0.0753342634296478
Bergeyella	0.0410629374243066
Bifidobacterium	3.00825874947027
Blautia	0.912143955976601
Bordetella	0
Brachybacterium	0.203187914241353
Brachymonas	0
Brachyspira	0.0781073298553408
Bradyrhizobium	0.0369903191635024
Brevibacillus	0.581309601053986
Brevibacterium	0.447704100035915
Brevundimonas	0.192228195424531
Brochothrix	0
Buchnera	0.14955279839654
Bulleidia	0
Burkholderia-Caballeronia-Paraburkholderia	0
Butyricicoccus	0.112042668132797
Butyricimonas	0.0870989811766929
Butyrivibrio	0.157343730590798
Caldicoprobacter	0
Campylobacter	0.742887624898014
Capnocytophaga	0.392513178516824
Cardiobacterium	0.106973593136884
Castellaniella	0
Catabacter	0.0335609285749394
Catenibacterium	1.8572079898946
Catonella	0.0345237025547562
Caulobacter	0.300715993505397
Cellulomonas	0.0373028047647938
Cellulosilyticum	0.134820834453426
Cellulosimicrobium	0
Centipeda	0
Cephaloticoccus	0.0366173585998121
Cetobacterium	0
Chitinibacter	0.112702398287395
Chlorobium	0.0382749520001527
Christensenella	0.0928391683755941
Chryseobacterium	0
Citrobacter	0.132436337009369
Cloacibacillus	0.137044609156317
Clostridium	1.72561543755437
Clostridium sensu stricto	0
Clostridium sensu stricto 1	2.63617481282039
Clostridium sensu stricto 10	0
Clostridium sensu stricto 11	0.0910199937574945
Clostridium sensu stricto 12	0.0332007291803018
Clostridium sensu stricto 13	0.158368663264997
Clostridium sensu stricto 14	0
Clostridium sensu stricto 15	0.0389140268514632
Clostridium sensu stricto 16	0.0615790234159512
Clostridium sensu stricto 17	0
Clostridium sensu stricto 18	0.076597296820808
Clostridium sensu stricto 19	0
Clostridium sensu stricto 2	0
Clostridium sensu stricto 3	0.0791714272866479
Clostridium sensu stricto 4	0
Clostridium sensu stricto 5	0
Clostridium sensu stricto 7	0.0795659855583458
Clostridium sensu stricto 8	0.684294802688159
Cnuella	1.30633162590215
Collinsella	0.0453158977854505
Comamonas	0
Coprobacillus	0
Coprobacter	0
Coprococcus 1	0
Coprococcus 2	0.0393517248290768
Coprococcus 3	0.104988142523989
Coriobacterium	0.0812487361035483
Corynebacterium	0.158068533603449
Corynebacterium 1	1.28208549477574
Cronobacter	0
Cryobacterium	0.0791695638964144
Cryptobacterium	0.0439758102618125
Cupriavidus	0
Curvibacter	0
Cutibacterium	0
Dechlorobacter	0
Deinococcus	0
Delftia	0
Dermabacter	0.226905735323707
Dermacoccus	0.0656910588459113
Desulfobulbus	0
Desulfovibrio	0.029293547034014
Dialister	0.119902830105412
Dictyoglomus	0.0839695385723914
Dielma	0
Dietzia	0.147501246192967
Dolosicoccus	0
Dolosigranulum	0.029842342563821
Dorea	0.0360540558272011
Dyadobacter	0
Dysgonomonas	0.0573650171808549
Eggerthella	0.807034928864821
Eggerthia	0
Eikenella	0.0367428447861328
Eisenbergiella	0
Elusimicrobium	0.142250163270574
Empedobacter	0.0723375024361972
Enorma	0
Enterobacter	0.715683588004026
Enterococcus	0.11642046210881
Enterorhabdus	0.0404280794601161
Enterovibrio	0
Eremococcus	0
Erwinia	0.040306203908072
Erysipelatoclostridium	0.0936635061586527
Escherichia	1.45857533474316
Escherichia-Shigella	1.27562288695199
Ethanoligenens	0.072274029420307
Eubacterium	0.189607349124779
Ezakiella	0.0315194493514159
Facklamia	0.860805881449814
Faecalitalea	0.138892993822368
Fastidiosipila	0.0381621019976616
Fictibacillus	0
Filifactor	0
Finegoldia	0
Flavobacterium	0.0852593389148302
Flavonifractor	0.232779260343298
Franconibacter	0
Fretibacterium	0
Fusicatenibacter	0.149089815012324
Fusobacterium	0.464803611996668
Gallibacterium	0
Garciella	0
Gardnerella	0
Gemella	0.128177311087645
Gemmatirosa	0
Geobacillus	0
Geomicrobium	0
Georgenia	0
Gluconobacter	0.0367001315378649
Gordonia	0.0805923691167999
Gordonibacter	0
Granulicatella	0.089583484789108
Grimontia	0.168540269861492
Haematobacter	0.0415741103879044
Haemophilus	1.34731983718035
Hafnia-Obesumbacterium	0
Halodesulfovibrio	0
Halomonas	0.0911512931966456
Halopiger	0.112872284776749
Harryflintia	0
Helicobacter	0.48236358931828
Hespellia	0.068888991932189
Hodemania	0
Holdemanella	0
Holdemania	0
Howardella	0.100299333317492
Hungatella	0
Hydrobacter	0.0508573413404369
Hydrogenibacillus	0
Hydrogenoanaerobacterium	0.217142804717672
Hymenobacter	0.0639616216341025
Intestinibacter	0.0577005837495465
Intestinimonas	0
Isoptericola	0.0324555402426078
Janibacter	0.189433438094448
Johnsonella	0.0918137846236542
Jonesia	0
Kandleria	0.191829623107672
Kerstersia	0
Kingella	0.0337463897414684
Klebsiella	0
Kluyvera	0
Kocuria	0.216593468713986
Kosakonia	0
Kurthia	0
Kytococcus	0
Lachnoanaerobaculum	0.0376630135635182
Lachnobacterium	0.144423765683183
Lachnoclostridium	1.48416156214139
Lachnoclostridium 10	0.029919565335994
Lachnoclostridium 12	0.0600447626862917
Lachnoclostridium 5	1.18028305847458
Lachnospira	3.49734654771449
Lachnospiraceae NC2004 group	0.0501691315716389
Lachnospiraceae NK4A136 group	0.0293639167424681
Lactobacillus	1.00332649918307
Lactococcus	0.219931431701852
Lautropia	0.0775168572448171
Lawsonella	0.0370677431610262
Leifsonia	0
Leminorella	0
Leptothrix	0.439566444221729
Leptotrichia	2.35713421879788
Leuconostoc	0.164682677288807
Limnobacter	0.0712237171053096
Lysinibacillus	0
[truncated: 214 more rows]
