# Supplementary material for: Pediatric Acute Lymphoblastic Leukemia Patients Exhibit Distinctive Alterations in the Gut Microbiota
Source: Front Cell Infect Microbiol. 2020 Oct 16;10:558799. doi: 10.3389/fcimb.2020.558799 (PMC7596659; doi:10.3389/fcimb.2020.558799)
Supplement: Supplementary file 1 [file Data_Sheet_1.ZIP › rawdata/Case/18T120013_output.xls.result.txt]

Species Information: (%)
Abiotrophia defectiva	0
Abiotrophia para-adiacens	0.0434979382009016
Acetanaerobacterium elongatum	0.354629522509876
Acetobacterium tundrae	0.0310798276739924
Achromobacter denitrificans	0.163222770077746
Achromobacter xylosoxidans	0
Acidaminococcus fermentans	0
Acidaminococcus intestini	0.0321182452697252
Acidovorax facilis	0.0580802997332114
Acidovorax sp	0
Acidovorax temperans	0
Acinetobacter baumannii	0
Acinetobacter calcoaceticus	0.0706429487692446
Acinetobacter haemolyticus/baumannii	0.166871228446409
Acinetobacter johnsonii	0.0443403320929585
Acinetobacter junii	0
Acinetobacter lwoffii	0
Acinetobacter pittii	0
Acinetobacter radioresistens	0
Acinetobacter septicus	0
Actinobacillus capsulatus	0.602595183287556
Actinobacillus pleuropneumoniae	0
Actinobaculum massiliense	0
Actinobaculum schaalii	0.0412067507163506
Actinomadura vinacea	0
Actinomyces canis	0
Actinomyces cardiffensis	0
Actinomyces georgiae	0.0316314697155763
Actinomyces graevenitzii	0
Actinomyces johnsonii	0
Actinomyces massiliensis	0
Actinomyces meyeri	0
Actinomyces naeslundii	0
Actinomyces neuii	0.0824313113444275
Actinomyces odontolyticus	0
Actinomyces oris	0
Actinomyces radingae	0
Actinomyces sp._ph3	0.0960817713376858
Actinomyces turicensis	0
Actinomyces urogenitalis	0
Actinomyces viscosus	0
Adlercreutzia equolifaciens	0
Aeribacillus pallidus	0.318256012587673
Aerococcus christensenii	0
Aerococcus viridans	0
Aeromicrobium massiliense	0.0577833417867801
Aeromonas allosaccharophila/veronii	0.0931764630207936
Aeromonas bestiarum	0.0342319367276338
Aeromonas hydrophila	0
Aeromonas jandaei	0
Aeromonas media/tecta	0
Aeromonas veronii	0
Afipia birgiae	0
Agathobaculum butyriciproducens	0
Aggregatibacter actinomycetemcomitans	0.0809113099257071
Aggregatibacter aphrophilus	0.413006869035311
Aggregatibacter segnis	0
Agrobacterium tumefaciens	0.341858797831422
Agrococcus jejuensis	0.0309611855838603
Agrococcus terreus	0.0885020122701514
Akkermansia glycaniphila	0
Akkermansia muciniphila	0
Alcaligenes faecalis	0.0312014580466415
Algoriella xinjiangensis	0
Aliagarivorans marinus	0.0437259017581707
Alistipes finegoldii	0
Alistipes indistinctus	0
Alistipes inops	0
Alistipes obesi	0
Alistipes onderdonkii	0
Alistipes putredinis	0.028688605593044
Alistipes senegalensis	0.031879997760417
Alistipes shahii	0
Alistipes timonensis	0.0423611008342622
Allisonella histaminiformans	0
Alloiococcus otitis	0
Alloprevotella rava	0
Alloprevotella tannerae	0.749355805795789
Alloscardovia omnicolens	0
Alysiella filiformis	0.0805430459992917
Amaricoccus kaplicensis	0
Anaerobiospirillum succiniciproducens	0
Anaerobiospirillum thomasii	0.0968904662650357
Anaerococcus hydrogenalis	0.0405527494087884
Anaerococcus lactolyticus	0.0467815747272711
Anaerococcus obesiensis	0.0379428164283108
Anaerococcus octavius	0
Anaerococcus prevotii	0.0948360826427607
Anaerococcus senegalensis	0
Anaerococcus tetradius	0.0302294713460224
Anaerococcus vaginalis	0
Anaerofilum agile	0
Anaerofilum pentosovorans	0
Anaerofustis stercorihominis	0
Anaeroglobus geminatus	0
Anaerorhabdus furcosa	0.0391772893446768
Anaerosporobacter mobilis	0.0398893620508349
Anaerostipes butyraticus	0.0341668294127224
Anaerostipes caccae	0
Anaerostipes hadrus	0.0699115676626355
Anaerotruncus colihominis	0.581344054462499
Anaerotruncus sp	0
Anaerovorax odorimutans	0
Ancylobacter polymorphus	0.094226703829322
Aneurinibacillus aneurinilyticus	0
Aneurinibacillus migulanus	0.0340685778968565
Anoxynatronum sibiricum	0.164126130818171
Aquabacterium commune	0.0313407917574598
Arcanobacterium haemolyticum	0
Arcanobacterium pyogenes	0
Arcobacter butzleri	0.0926263672204894
Arcobacter cryaerophilus	0
Arthrobacter albus	0
Arthrobacter castelli	0.0553957723841849
Arthrobacter oxydans	0.0433220818986335
Arthrobacter polychromogenes	0
Asaccharobacter celatus	0.0476710153188062
Atlantibacter hermannii	0
Atopobium minutum	0
Atopobium parvulum	0.0584906596366162
Atopobium rimae	0.223830584217463
Atopobium vaginae	0
Atopostipes suicloacalis	0
Aurantimonas altamirensis	0
Aureimonas altamirensis	0.171204824738216
Averyella dalhousiensis	0
Azonexus hydrophilus	0
Azospirillum lipoferum	0.0360541469220656
Bacillus altitudinis	0.273920104497136
Bacillus amyloliquefaciens	0
Bacillus anthracis	0.0296717872409555
Bacillus atrophaeus	0
Bacillus badius	0
Bacillus beijingensis	0.0722284348422928
Bacillus benzoevorans	0
Bacillus cereus	0
Bacillus circulans	0
Bacillus clausii	0
Bacillus coagulans	0
Bacillus cytotoxicus	0.0316612063825722
Bacillus endophyticus	0.0355262416634866
Bacillus firmus	0
Bacillus flexus	0
Bacillus fordii	0
Bacillus halodurans	0
Bacillus idriensis	0
Bacillus infantis	0
Bacillus licheniformis	0.0460928615107865
Bacillus marisflavi	0
Bacillus massilioanorexius	0
Bacillus massiliosenegalensis	0
Bacillus megaterium	0
Bacillus methanolicus	0
Bacillus mojavensis	0.0721747970529542
Bacillus mycoides	0
Bacillus nealsonii	0
Bacillus niacini	0
Bacillus polyfermenticus	0.0488525032437694
Bacillus pseudofirmus	0
Bacillus pseudomycoides	0.0340911066179067
Bacillus pumilus	0.0599923305622544
Bacillus senegalensis	0.0330520529617597
Bacillus simplex	0
Bacillus siralis	0
Bacillus sonorensis	0
Bacillus subtilis	0
Bacillus thermoamylovorans	0.179305768977115
Bacillus thuringiensis	0.158975213795084
Bacillus timonensis	0
Bacillus toyonensis/wiedmanii/thuringiensis	0
Bacillus vallismortis	0.0293232870733242
Bacteroides acidifaciens	0
Bacteroides caccae	0.149303653568548
Bacteroides cellulosiluticus	0.0547693739047813
Bacteroides cellulosilyticus	0.0734657527540812
Bacteroides clarus	0.918280687399076
Bacteroides coagulans	0
Bacteroides coprocola	0
Bacteroides coprophilus	0.0774766664130115
Bacteroides dorei	0.0912570827223873
Bacteroides eggerthii	0.171830795418377
Bacteroides faecis	0
Bacteroides finegoldii	0.0487597056215347
Bacteroides fluxus	0
Bacteroides fragilis	0.747961252581587
Bacteroides galacturonicus	0.0936896074094519
Bacteroides gallinarum	0
Bacteroides gallinceum	0
Bacteroides graminisolvens	0
Bacteroides helcogenes	0.0631667025608166
Bacteroides intestinalis	0
Bacteroides massiliensis	1.06425810898491
Bacteroides massilinensis	0.0500256961706472
Bacteroides nordii	0.105869363030375
Bacteroides oleiciplenus	0
Bacteroides ovatus	0.13150982285432
Bacteroides paurosaccharolyticus	0
Bacteroides pectinophilus	0.089458736861161
Bacteroides plebeius	0
Bacteroides propinonicifaciens	0
Bacteroides pyogenes	0
Bacteroides salanitronis	0
Bacteroides salyersiae	0
Bacteroides sartorii	0
Bacteroides stercorirosoris	0
Bacteroides stercoris	0.124345238273241
Bacteroides thetaiotaomicron	0.0288188333478292
Bacteroides timonensis	0
Bacteroides uniformis	0
Bacteroides ureolyticus	0.11219682750311
Bacteroides vulgatus	1.5494933614625
Bacteroides xylanisolvens	0
Bacteroides xylanolyticus	0
Barnesiella intestinihominis	0
Barnesiella viscericola	0
Bartonella birtlesii	0
Bavariicoccus seileri	0.0494158486204085
Bergeyella zoohelcum	0
Bifidobacterium actinocoloniiforme	0
Bifidobacterium adolescentis	0
Bifidobacterium adolescentis/ruminantium	0
Bifidobacterium angulatum	0.0456503672812688
Bifidobacterium animalis	0
Bifidobacterium asteroides	0
Bifidobacterium avesanii	0
Bifidobacterium bifidum	0
Bifidobacterium bohemicum	0
Bifidobacterium bombi	0
Bifidobacterium boum	0.0946665640943839
Bifidobacterium breve	0
Bifidobacterium callitrichos	0
Bifidobacterium catenulatum	0.139679616433316
Bifidobacterium catenulatum/pseudoctenulatum	0.283188207222544
Bifidobacterium choerinum	0.230187585771217
Bifidobacterium commune	0.0397007917537365
Bifidobacterium coryneforme	0
Bifidobacterium crudilactis/psychraerophilum	0
Bifidobacterium cuniculi	0.042050960109756
Bifidobacterium dentium	0.104313505905561
Bifidobacterium eulemuris/lemurum	0
Bifidobacterium faecale	0
Bifidobacterium gallicum	0.0570401430781591
Bifidobacterium gallinarum	0
Bifidobacterium hapali	0
Bifidobacterium indicum	0
Bifidobacterium kashiwanohense	0.106293246712758
Bifidobacterium longum	0.106373677178388
Bifidobacterium longum	0.0769154467837862
Bifidobacterium merycicum	0
Bifidobacterium mongoliense	0.0291897370719682
Bifidobacterium moukalabense	0.831765075923574
Bifidobacterium pseudocatenulatum	0
Bifidobacterium pseudocatenulatum	0
Bifidobacterium pseudolongum	0.488960212876057
Bifidobacterium pullorum	0
Bifidobacterium pullorum/hapali	0.082504832795519
Bifidobacterium ramosum	0.0817877224457038
Bifidobacterium reuteri	0.149890059632963
Bifidobacterium ruminantium	0
Bifidobacterium saeculare	0
Bifidobacterium saguini	0
Bifidobacterium scardovii	0
Bifidobacterium stercoris	0
Bifidobacterium thermacidophilum	0.0443145830671833
Bifidobacterium thermophilum	0.0309988150506728
Bifidobacterium tissieri	0.0539740369510803
Bifidobacterium tsurumiense	0.694452766275328
Bifissio spartinae	1.7300289853911
Bilophila wadsworthia	0
Blastococcus massiliensis	0.112167873538077
Blastomonas natatoria	0
Blautia caecimuris	0
Blautia coccoides	0
Blautia faecis	0.0354455491711825
Blautia glucerasea	0
Blautia hansenii	0
Blautia hydrogenotrophica	0.134650029873137
Blautia luti	0.741948292507835
Blautia marasmi	0
Blautia obeum	0
Blautia producta	0
Blautia schinkii	0.538683838116157
Blautia sp._GD8	0
Blautia stercoris	0.0667341504125512
Blautia wexlerae	0
Bordetella hinzii	0
Brachybacterium muris	0
Brachybacterium paraconglomeratum	0.0514135291819809
Brachymonas chironomi	0
Brachyspira aalborgi	0.141229190153642
Brachyspira pilosicoli	0
Bradyrhizobium denitrificans	0
Bradyrhizobium elkanii	0
Bradyrhizobium japonicum	0
Brevibacillus agri	0
Brevibacillus borstelensis	0
Brevibacillus brevis	0
Brevibacillus massiliensis	0
Brevibacterium casei	0.0958822218940708
Brevibacterium epidermidis	0.0535528543888726
Brevibacterium halotolerans	0.111987646682317
Brevibacterium iodinum	0
Brevibacterium linens	0.0488016517650361
Brevibacterium luteolum	0
Brevibacterium mcbrellneri	0
Brevibacterium paucivorans	0.0708436422417048
Brevibacterium pityocampae	0.133309103644248
Brevibacterium ravenspurgense/massiliense	0.0895746337488879
Brevibacterium senegalense	0
Brevundimonas bacteroides	0.117773744853298
Brevundimonas diminuta	0.0442760621500403
Brevundimonas subvibrioides	0.0790475142828978
Brevundimonas terrae	0
Brevundimonas vesicularis	0.0369342731821171
Brochothrix thermosphacta	0
Buchnera aphidicola	0.116429798312544
Buchnera sp.	0
Bulleidia extructa	0
Burkholderia cepacia	0
Burkholderia glumae	0
Burkholderia plantarii	0
Butyricicoccus faecihominis	0.05016023430828
Butyricicoccus pullicaecorum	0
Butyricimonas faecihominis	0
Butyricimonas paravirosa	0.0283927239396487
Butyricimonas synergistica	0
Butyricimonas virosa	0
Butyrivibrio crossotus	0.249325556930987
Butyrivibrio fibrisolvens	0.0361961638679177
C.viride 16S	0.0473668008131298
Caldicoprobacter faecalis	0
Campylobacter coli	0.190465569997755
Campylobacter concisus	0
Campylobacter curvus	0
Campylobacter faecalis	0.212933693253604
Campylobacter fetus	0
Campylobacter gracilis	0.0437851273165997
Campylobacter hominis	0
Campylobacter hyointestinalis	0
Campylobacter jejuni	0.233727758823041
Campylobacter lari	0
Campylobacter rectus	0
Campylobacter showae	0.0315653603085144
Campylobacter upsaliensis	0
Campylobacter ureolyticus	0
Candidatus Blastococcus	0
Candidatus Dorea	0.0558880800779698
Candidatus Soleaferrea	0
Candidatus Stoquefichus	0
Candidatus Streptomyces	0
Capnocytophaga gingivalis	0
Capnocytophaga granulosa	0
Capnocytophaga haemolytica	0.0323499166822564
Capnocytophaga leadbetteri	0.133143484443113
Capnocytophaga ochracea	0
Capnocytophaga sputigena	0
Cardiobacterium hominis	0.11399794477464
Cardiobacterium valvarum	0
Carnobacterium maltaromaticum	0
Castellaniella defragrans	0
Catabacter hongkongensis	0
Catenibacterium mitsuokai	2.14317733416636
Catonella morbi	0
Catonella sp.	0
Cedecea davisae	0
Cedecea lapagei	0.0404631532957681
Cellulomonas composti	0.0312048752320377
Cellulomonas denverensis	0
Cellulomonas massiliensis	0.0351277111837973
Cellulomonas parahominis	0.0336626749138174
Cellulosilyticum lentocellum	0.0459488664629753
Cellulosimicrobium cellulans	0.0308836184015127
Centipeda periodontii	0
Cephaloticoccus primus	0.051845098172582
Cetobacterium somerae	0
Chlamydia abortus	0.069459692032541
Chlamydia trachomatis	0.119134407292078
Chlorobium phaeobacteroides	0
Christensenella minuta	0.0970585760194569
Chryseobacterium bovis	0.0420051300003869
Chryseobacterium hominis	0
Citrobacter amalonaticus	0
Citrobacter braakii	0
Citrobacter farmeri	0
Citrobacter freundii	0
Citrobacter gillenii	0
Citrobacter intermedius	0
Citrobacter murliniae	0
Citrobacter pasteurii	0.0365283821995127
Citrobacter sedlakii	0
Citrobacter werkmanii	0
Citrobacter youngae	0.0564190491625106
Cloacibacillus evryensis	0.173033064461708
Cloacibacillus porcorum	0
Cloacibacterium normanense	2.01731668859172
Clostridioides difficile	0
Clostridium acetobutylicum	0
Clostridium acidisoli	0
Clostridium aciditolerans	0
Clostridium aerotolerans	0
Clostridium akagii	0.0372746503859154
Clostridium aldenense	0.14139982279258
Clostridium aldrichii	0
Clostridium algidicarnis	0
Clostridium amazonense	0
Clostridium aminovalericum	0.0733848913259242
Clostridium amygdalinum	0.215122194114988
Clostridium amylolyticum	0.0317428651907387
Clostridium arbusti	0.0384989572060664
Clostridium argentinense	0.0339008884595168
Clostridium asparagiforme	0.657163364079729
Clostridium aurantibutyricum	0
Clostridium autoethanogenum	0
Clostridium baratii/Eubacterium nitrigenese	0.29408970366826
Clostridium beijerinckii	0
Clostridium bifermentans	0
Clostridium bolteae/aminovalericum	0.0908596803703871
Clostridium botulinum	0
Clostridium bowmanii	0
Clostridium butyricum	0.034943782413295
Clostridium cadaveris	0
Clostridium carboxidivorans	0
Clostridium cavendishii	0
Clostridium celatum	0.84170721819249
Clostridium celerecrescens	0
Clostridium cellobioparum	0
Clostridium cellulolyticum	0
Clostridium chartatabidum	0.0376193668067123
Clostridium chauvoei	0.0818211636946897
Clostridium chromiireducens	0.0321562365353063
Clostridium citroniae	0.0368458874928649
Clostridium clariflavum	0
Clostridium clostridioforme	0
Clostridium cochlearium	0
Clostridium cocleatum	0.0316613310678824
Clostridium colicanis	0
Clostridium colinum	0
Clostridium collagenovorans	0
Clostridium cylindrosporum	0
Clostridium dakarense	0
Clostridium difficile	0
Clostridium diolis	0.212529571131589
Clostridium disporicum/celatum	0
Clostridium drakei	0
Clostridium estertheticum	0
Clostridium fallax	0.0717079911729367
Clostridium felsineum	0
Clostridium ganghwense	0
Clostridium ghonii	0.133212029846638
Clostridium glycolicum	0
Clostridium glycyrrhizinilyticum	0.541770708954152
Clostridium grantii	0
Clostridium haemolyticum	0
Clostridium hathewayi	0
Clostridium herbivorans	0
Clostridium hiranonis	0
Clostridium homopropionicum	0
Clostridium huakuii	0.0398778562372999
Clostridium hungatei	0
Clostridium hylemonae	0.240425904320375
Clostridium indolis/methoxybenzovorans	0.550852518269107
Clostridium innocuum	0
Clostridium irregulare	0
Clostridium isatidis	0
Clostridium jeddahense	0.0326877636167681
Clostridium kogasensis	0
Clostridium lactatifermentans	0.0915399299942201
Clostridium lavalense/bolteae	0.140007896815066
Clostridium leptum	0.151426482034962
Clostridium limosum	0
Clostridium lituseburense	0
Clostridium lundense	0
Clostridium malenominatum	0.0344931331802288
Clostridium massiliodielmoense	0
Clostridium methoxybenzovorans	1.05944126683118
Clostridium methylpentosum	0.13508629995133
Clostridium neonatale	0
Clostridium nexile	0.166727256318252
Clostridium novyi	0
Clostridium oceanicum	0.134248606797546
Clostridium oroticum	0
Clostridium paraputrificum	0
Clostridium pascui	0
Clostridium pasteurianum	0
Clostridium perfringens	0
Clostridium polysaccharolyticum	0.053720417028268
Clostridium populeti	0
Clostridium psychrophilum	0
Clostridium punense	0
Clostridium putrefaciens	1.48626377384111
Clostridium ramosum	0.0279339405381136
Clostridium rectum	0
Clostridium saccharobutylicum	0
Clostridium saccharogumia	0.0318258286026817
Clostridium saccharolyticum	0.048180439525383
Clostridium saccharoperbutylacetonicum	0.0337206539205843
Clostridium sardiniense	0
Clostridium sartagoforme	0.0478836629586311
Clostridium scatologenes	0
Clostridium schirmacherense	0.0331873670525406
Clostridium scindens	0.356710830809533
Clostridium senegalense	0
Clostridium septicum	0
Clostridium sordellii	0
Clostridium sp._16S_	0
Clostridium sphenoides	0.0373110629451774
Clostridium spiroforme	0
Clostridium sporogenes	0.0641933869899455
Clostridium sporosphaeroides	0
Clostridium sticklandii	0
Clostridium straminisolvens	0.0591091291658156
Clostridium subterminale	0
Clostridium sufflavum	0
Clostridium sulfidigenes	0
Clostridium swellfunianum	0
Clostridium symbiosum	0.443402799285737
Clostridium tagluense	0
Clostridium tepidiprofundi	0
Clostridium termitidis	0
Clostridium tertium	0
Clostridium tetani	0
Clostridium tetanomorphum	0
Clostridium thermoalcaliphilum	0
Clostridium thermopalmarium	0
Clostridium thiosulfatireducens	0.0276818032775164
Clostridium tunisiense	0
Clostridium tyrobutyricum	0
Clostridium ventriculi	0
Clostridium vincentii	0
Clostridium viride	0
Clostridium vulturis	0
Clostridium xylanolyticum	0
Clostridium xylanovorans	0
Collinsella aerofaciens	0
Collinsella intestinalis	0
Collinsella massiliensis	0
Collinsella stercoris	0.0372261059115822
Collinsella tanakaei	0.0292362411478536
Comamonas aquatica	0
Comamonas kerstersii	0
Comamonas terrigena	0
Comamonas testosteroni	0
Coprobacillus cateniformis	0
Coprobacter fastidiosus	0
Coprobacter secundus	0
Coprococcus catus	0
Coprococcus comes	0.0899822117190112
Coprococcus eutactus	0
Coriobacterium glomerans	0
Corynebacterium accolens	0
Corynebacterium afermentans	0.066039340772559
Corynebacterium ammoniagenes	0
Corynebacterium amycolatum	0.0290793493451326
Corynebacterium appendicis	0.0671092943913819
Corynebacterium argentoratense	0
Corynebacterium aurimucosum	0
Corynebacterium casei	0
Corynebacterium coyleae	0
Corynebacterium durum	0
Corynebacterium frankenforstense	0
Corynebacterium freneyi	0.265113599385646
Corynebacterium genitalium	0
Corynebacterium glaucum	0
Corynebacterium glucuronolyticum	0
Corynebacterium jeikeium	0.135766018021155
Corynebacterium kroppenstedtii	0.0524133356635988
Corynebacterium matruchotii	0
Corynebacterium minutissimum	0.0532047992376902
Corynebacterium mucifaciens	0
Corynebacterium propinquum	0
Corynebacterium pseudodiphthericum	0
Corynebacterium resistens	0
Corynebacterium simulans	0
Corynebacterium singulare	0.0666806475434833
Corynebacterium sp._1152	0
Corynebacterium striatum	0
Corynebacterium sundsvallense	0.0331627206927247
Corynebacterium tuberculostearicum	0
Corynebacterium tuscaniense	0.999300006681918
Corynebacterium ulcerans	0.0369728108513405
Corynebacterium ureicelerivorans	0
Corynebacterium variabile	0.0311175395312265
Corynebacterium xerosis	0.198158286207552
Cronobacter sakazakii	0
Cryptobacterium curtum	0
Cupriavidus metallidurans	0
Curtobacterium flaccumfaciens	0
Deinococcus aquaticus	0
Deinococcus indicus	0
Deinococcus proteolyticus	0
Delftia acidovorans	0
Dermabacter hominis	0.0543969942320158
Dermabacter vaginalis	0.258472955612282
Dermacoccus nishinomiyaensis	0.0447367182100748
Desulfitobacterium frappieri	0.163620367542655
Desulfobulbus propionicus	0
Desulfotomaculum guttoideum	0
Desulfovibrio alkalitolerans	0
Desulfovibrio desulfuricans	0
Desulfovibrio fairfieldensis	0
Desulfovibrio legallii	0.0489757129148338
Desulfovibrio legallis	0
Desulfovibrio piger	0
Desulfovibrio termitidis	0
Dialister invisus	0
Dialister micraerophilus	0
Dialister pneumosintes	0.0322196126728948
Dialister succinatiphilus	0
Dictyoglomus thermophilum	0.0500732481494826
Dielma fastidiosa	0
Dietzia cinnamea	0.0652750451346946
Dietzia maris	0.22501731520923
Dietzia natronolimnaea	0
Dolosicoccus paucivorans	0.117718597342035
Dolosigranulum pigrum	0
Dorea formicigenerans	0
Dorea longicatena	0.187259744571978
Dorea massiliensis	0
Dyadobacter beijingensis	0
Dyadobacter fermentans	0
Dysgonomonas capnocytophagoides	0
Dysgonomonas gadei	0
Dysgonomonas macrotermitis	0
Dysgonomonas mossii	0
Edwardsiella tarda	0
Eggerthella lenta	0
Eggerthella sinensis	1.17574925325114
Eggerthella timonensis	0.0354290921830188
Eggerthia catenaformis	0
Eikenella corrodens	0.0331371629994236
Eisenbergiella tayi	0
Elusimicrobium minutum	0.0544768494445079
Empedobacter falsenii	0.0782004628281987
Enorma massiliensis	0
Enterobacter aerogenes	0
Enterobacter asburiae	0
Enterobacter cancerogenus	0
Enterobacter cloacae	0.168075540454556
Enterobacter massiliensis	0
Enterococcus asini	0
Enterococcus avium	0
Enterococcus caccae	0
Enterococcus casseliflavus	0
Enterococcus casseliflavus/galliarum	0
Enterococcus cecorum	0
Enterococcus devriesei	0
Enterococcus dispar	0
Enterococcus durans/hirae	0
Enterococcus faecalis	0.0523555569277424
Enterococcus faecium	0
Enterococcus gallinarum	0.0425352396567105
Enterococcus gilvus	0
Enterococcus italicus	0
Enterococcus malodoratus	0
Enterococcus mundtii	0
Enterococcus phoeniculicola	0
Enterococcus raffinosus	0
Enterococcus saccharolyticus	0
Enterorhabdus caecimuris	0.0428435969552136
Enterovibrio nigricans	0
Eremococcus coleocola	0
Erysipelatoclostridium ramosum	0.0935821283429175
Escherichia albertii	0.0425182970182446
Escherichia coli	2.77127809768118
Escherichia fergusonii	0.796001195073938
Escherichia hermannii	1.01115200336142
Ethanoligenens harbinense	0.0434964681163007
Eubacterium barkeri	0
Eubacterium biforme	0
Eubacterium brachy	0
Eubacterium budayi	0.777629577468196
Eubacterium callanderi	0
Eubacterium celluloscolvens	0.0920682820999403
Eubacterium cellulosolvens	0
Eubacterium contortum	0.0551372899661167
Eubacterium coprostanoligenes	0
Eubacterium cylindroides	0
Eubacterium desmolans	0
Eubacterium dolichum	0.0328877456757751
Eubacterium eligens	0.476460025332848
Eubacterium fissicatena	0.124785755064206
Eubacterium hallii	0
Eubacterium infirmum	0
Eubacterium limosum	0
Eubacterium moniliforme	0
Eubacterium multiforme	0.0281747678178732
Eubacterium nitritogenes	0.0574737789225116
Eubacterium nodatum	0
Eubacterium oxidoreducens	0.0512199914295421
Eubacterium pyruvativorans	0
Eubacterium ramulus	0.0389253301606335
Eubacterium rectale	0.0539701877850923
Eubacterium ruminantium	0.0884867077296824
Eubacterium saphenum	0
Eubacterium siraeum	0.0443603331951144
Eubacterium sp	0.0295852643836156
Eubacterium sulci	0.054540884058622
Eubacterium tenue	0
Eubacterium tortuosum	0
Eubacterium tortusum	0
Eubacterium uniforme	0
Eubacterium ventriosum	0
Eubacterium xylanophilum	0.030549521629504
Eubacterium yurii	0
Exiguobacterium aurantiacum	0.454163958195865
Facklamia hominis/miroungae	0
Facklamia ignava	0.0289749123470877
Facklamia languida	0
Facklamia tabacinasalis	1.1500369267466
Faecalibacterium prausnitzii	0.308744290995534
Faecalibacterium prausnitzii S9G3	0.0858821992217641
Faecalicatena contorta	0.0973360612460759
Faecalitalea cylindroides	0.0283170121358045
Fermentimonas caenicola	0.0586322000172987
Ferrimonas balearica	0.0276807358920979
Fictibacillus arsenicus	0
Filifactor alocis	0.0319620796213562
Filifactor villosus	0
Finegoldia magna	0
Flavobacterium banpakuense	0
Flavobacterium branchiophilum	0
Flavobacterium cheniae	0
Flavobacterium daejeonense	0
Flavobacterium lindanitolerans	0
Flavobacterium oncorhynchi	0
Flavobacterium sp._TISTR	0
Flavonifractor plautii	0.204591837303712
Flavonifractor sp	0.340917735199791
Flexispira rappini	0
Flintibacter butyricus	0.261926741245418
Fretibacterium fastidiosum	0
Fusicatenibacter saccharivorans	0.142049101119771
Fusobacterium equinum	0
Fusobacterium gonidiaformans	0.0398405531251177
Fusobacterium mortiferum	0.0288155596619889
Fusobacterium naviforme	0.0622121240049719
Fusobacterium necrogenes	0
Fusobacterium necrophorum	0
Fusobacterium nucleatum	0
Fusobacterium periodonticum	0
Fusobacterium russii	0
Fusobacterium ulcerans	0.0435210435582601
Fusobacterium varium	0.240894435575795
Gallibacterium anatis	0
Garciella nitratireducens	0
Gardnerella vaginalis	0
Gemella haemolysans	0
Gemella morbillorum	0
Gemella sanguinis	0.0974600412707533
Gemmatirosa kalamazoonesis	0
Gemmiger formicilis	0.0693212877413362
Geobacillus stearothermophilus	0
Geobacillus vulcani	0
Georgenia muralis	0
Gluconobacter oxydans	0
Gordonia bronchialis	0
Gordonia jacobaea	0.0422186328923909
Gordonia otitidis	0
Gordonia rubripertincta	0.0542588433519418
Gordonia terrae	0.0443206701920076
Gordonibacter pamelaeae	0
Gordonibacter urolithinfaciens	0
Granulicatella adiacens	0.0960555443542245
Granulicatella elegans	0
Grimontia hollisae	0.243726395605509
Haematobacter missouriensis	0
Haemophilus haemolyticus	0.274594487921587
Haemophilus influenzae	0
Haemophilus parahaemolyticus	0
Haemophilus parainfluenzae	0.239172890102745
Haemophilus paraphrohaemolyticus	0
Haemophilus pittmaniae	0
Haemophilus quentini	0
Haemophilus sputorum	0
Hafnia alvei	0
Halobiforma nitratireducens	0.119192444300382
Halomonas salina	0
Harryflintia acetispora	0
Helicobacter bilis	0
Helicobacter canadensis	0
Helicobacter cinaedi	0.0331869459587861
Helicobacter fennelliae	0
Helicobacter pametensis	0.121460737443067
Helicobacter pullorum	0.0300347082362872
Helicobacter pylori	0.0536245272299533
Helicobacter rodentium	0
Helicobacter winghamensis	0.176300509297394
Herbaspirillum massiliense	0.195232376953405
Hespellia porcina	0
Hespellia stercorisuis	0
Holdemanella biformis	0
Holdemania filiformis	0
Holdemania massiliensis	0
Howardella ureilytica	0.0936690361506257
Hungatella effluvii	0
Hydrobacter penzbergensis	0.0501920534608906
Hydrogenibacillus schlegelii	0.0365477274711939
Hydrogenoanaerobacterium saccharovorans	0.279998143210959
Hymenobacter rigui	0.0781370319804142
Intestinibacter bartlettii	0.721822368416972
Intestinimonas butyriciproducens	0
Janibacter hoylei	0
Janibacter indicus	0.184128553745394
Janibacter limosus	0
Janibacter terrae	0.0293515034479533
Johnsonella ignava	0.0530013450632841
Jonesia denitrificans	0
Kallipyga massiliensis	0.0360968347983404
Kandleria vitulina	0.167032258176268
Kerstersia gyiorum	0
Kineothrix alysoides	0
Kingella denitrificans	0
Kingella kingae	0
Kingella oralis	0
Klebsiella aerogenes	0
Klebsiella oxytoca	0
Klebsiella pneumoniae	0.056832792893845
Klebsiella variicola	0
Kluyvera ascorbata	0
Kluyvera intermedia	0
Kocuria halotolerans	0.0294318289728628
Kocuria indica	0
Kocuria kristinae	0
Kocuria marina	0.0819033079913679
Kocuria palustris	0
Kocuria rhizophila	0
Kocuria rosea	0
Kosakonia cowanii	0
Kurthia gibsonii	0
Kurthia massiliensis	0
Kurthia senegalensis	0
Kytococcus schroeteri	0
Kytococcus sedentarius	0
Lachnoanaerobaculum saburreum	0.0661610355022718
Lachnoanaerobaculum umeaense	0
Lachnobacterium bovis	0.161607575578263
Lachnoclostridium phytofermentans	0
Lachnoclostridium sp	0.0611899359469805
Lachnospira multipara	0.22434892020294
Lachnospira pectinoschiza	2.2317653688733
Lactobacillus acidophilus	0
Lactobacillus agilis	0
Lactobacillus alimentarius	0.371845307301802
Lactobacillus alvi	0
Lactobacillus amylolyticus	0
Lactobacillus amylophilus	0
Lactobacillus amylovorus	0
Lactobacillus animalis	0
Lactobacillus antri	0
Lactobacillus apinorum	0
Lactobacillus apodemi	0
Lactobacillus bifermentans	0.0693513228024769
Lactobacillus brevis	0
Lactobacillus buchneri	0.0573577888010533
Lactobacillus casei	0
Lactobacillus ceti	0
Lactobacillus coleohominis	0
Lactobacillus coryniformis	0.0412574917010746
Lactobacillus crispatus	0
Lactobacillus curvatus	0
Lactobacillus delbrueckii	0
Lactobacillus dextrinicus	0
Lactobacillus fermemtum	0
Lactobacillus fermentum	0
Lactobacillus fructivorans/homohiochii	0.0856496906488152
Lactobacillus gasseri	0
Lactobacillus gastricus	0
Lactobacillus gigeriorum	0.228993689930375
Lactobacillus helveticus	0
Lactobacillus herbarum	0
Lactobacillus iners	0
Lactobacillus jensenii	0
Lactobacillus johnsonii	0
Lactobacillus kalixensis	0
Lactobacillus kitasatonis	0
Lactobacillus kunkeei	0.0385055438914209
Lactobacillus malefermentans	0.157122551760256
Lactobacillus mindensis	0
Lactobacillus mucosae	0
Lactobacillus mudanjiangensis	0
Lactobacillus oris	0
Lactobacillus parabuchneri	0
Lactobacillus paracasei	0
Lactobacillus parafarraginis	0
Lactobacillus pentosus	0
Lactobacillus plantarum	0.0413128690226235
Lactobacillus porcinae	0.0961754474711254
Lactobacillus rapi	0
Lactobacillus reuteri	0
Lactobacillus rhamnosus	0
Lactobacillus rogosae	0.104260806702292
Lactobacillus rossiae	0
Lactobacillus ruminis	0
Lactobacillus sakei	0.0294380075409707
Lactobacillus salivarius	0
Lactobacillus sanfranciscensis	0.0469668494386564
Lactobacillus saniviri	0
Lactobacillus senioris	0
Lactobacillus sharpeae	0.0324963533535366
Lactobacillus thermophilus	0
Lactobacillus ultunensis	0
Lactobacillus vaccinostercus	0
Lactobacillus vaginalis	0.0325251633043023
Lactobacillus versmoldensis	0
Lactobacillus xiangfangensis	0.123393471098803
Lactococcus formosensis	0
Lactococcus garvieae	0
Lactococcus lactis	0.0549363909809438
Lactococcus plantarum	0
Lactococcus raffinolactis	0
Lactonifactor longoviformis	0
Laribacter hongkongensis	0.0837862007996937
Lautropia mirabilis	0.0360393843998068
Lawsonella clevelandensis	0.0342148103984224
Leifsonia aquatica/naganoensis	0
Leminorella grimontii	0
Leminorella richardii	0
Leptothrix discophora	0.32912476888905
Leptothrix mobilis	0
Leptotrichia amnionii	0
Leptotrichia buccalis	2.95620048026977
Leptotrichia goodfellowii	0
Leptotrichia hofstadii	0.0492674998549133
Leptotrichia wadei	0
Leuconostoc carnosum	0
Leuconostoc citreum	0
Leuconostoc citreum/holzapfelii	0
Leuconostoc gelidum	0
Leuconostoc lactis	0
Leuconostoc mesenteroides	0
Leuconostoc pseudomesenteroides/rapi/kimchii/mesenteroides	0.0403083186486883
Limnobacter thiooxidans	0.0707638775947935
Longicatena caecimuris	0.0463709295329341
Lysinibacillus fusiformis	0
Lysinibacillus massiliensis	0
Lysinibacillus sphaericus	0
Lysobacter soli	0.0615727748490956
Mageeibacillus indolicus	0
Mannheimia granulomatis	0.12488381483844
Marichromatium gracile	0
Marvinbryantia formatexigens	0.173438428383481
Massilia aurea	0.186908249001377
Massiliomicrobiota timonensis	0
Megamonas funiformis	1.79492920241859
Megamonas hypermegale	0
Megamonas rupellensis	0.100279461241098
Megasphaera elsdenii	0
Megasphaera indica	0
Megasphaera micronuciformis	0
Megasphaera paucivorans	0
Megasphaera sp	0.0299510274077536
Mesorhizobium loti	0
Methanobrevibacter smithii	0.0791206385004341
Methanobrevibacter smithii/gottschalkii	0
Methanosphaera cuniculi	0
Methanosphaera stadtmanae	0
Methylobacterium adhaesivum	0
Methylobacterium jeotgali	0.189484420305126
Methylobacterium mesophilicum	0.0398181233053661
Methylobacterium populi	0
Methylobacterium radiotolerans	0
Methylobacterium zatmanii	0.121107112694503
Methyloversatilis universalis	0.132646157005135
Microbacterium aurum	0
Microbacterium barkeri	0
Microbacterium chocolatum	0
Microbacterium foliorum	0
Microbacterium gubbeenense	0.135301816848572
Microbacterium hydrocarbonoxydans	0
Microbacterium lacticum	0
Microbacterium luteolum	5.21768624264087
Microbacterium oleivorans	0.545369306608258
Microbacterium paraoxydans	0.0880872783978633
Microbacterium phyllosphaerae	0.0321777108179497
Microbacterium schleiferi	0
Micrococcus luteus	0
Micrococcus lylae	0
Micromonospora aurantiaca	0
Micromonospora krabiensis	0
Microvirga massiliensis	0
Microvirgula aerodenitrificans	0
Mitsuokella jalaludinii	0.0419604324627441
Mitsuokella multacida	0
Mobiluncus curtisii	0.0473736170994107
Moellerella wisconsensis	0.0634336436133532
Mogibacterium diversum	0
Mogibacterium neglectum	0
Mogibacterium pumilum	0
Mogibacterium timidum	0
Mogibacterium vescum	0
Monoglobus pectinilyticus	0.0287537140067617
Moraxella atlantae	0
Moraxella catarrhalis	0.055420758993293
Moraxella caviae	0
Moraxella lacunata	0.0387720103124934
Moraxella nonliquefaciens	0
Moraxella osloensis	0.0828793218293751
Morganella morganii	0
Moryella indoligenes	0.0416738186759642
Murdochiella asaccharolytica	0.151673958465596
Muribaculum intestinale	0
Murimonas intestini	0.0382427170399606
Mycobacterium abscessus	0.113660377800103
Mycobacterium avium	0
Mycobacterium florentinum	0.0579627143472973
Mycobacterium fortuitum	0.0855370012877791
Mycobacterium iranicum	0.105695891178809
Mycobacterium mucogenicum	0.0473292807105317
Mycoplasma hominis	0
Mycoplasma pneumoniae	0
Negativicoccus succinicivorans	0.114858734502158
Neisseria bacilliformis	0
Neisseria cinerea	0
Neisseria elongata	0.0394759625265669
Neisseria flava	0
Neisseria flavescens/perflava	0
Neisseria gonorrhoeae	0.0626533354957398
Neisseria macacae	0.0808874646402969
Neisseria meningitidis	0
Neisseria mucosa	0.183127523069189
Neisseria sicca	0
Neisseria subflava	0
Nevskia ramosa	0
Nitriliruptor alkaliphilus	0
Oceanobacillus caeni	0
Oceanobacillus massiliensis	0
Ochrobactrum anthropi	0.0592582998847879
Ochrobactrum intermedium	0.037124170442783
Ochrobactrum pituitosum	0
Odoribacter laneus	0
Odoribacter splanchnicus	0
Oligella urethralis	0.0615169317243595
Olsenella profusa	0
Olsenella scatoligenes	0
Olsenella uli	0
Olsenella umbonata	0
Orenia metallireducens	0
Oribacterium parvum	0
Oribacterium sinus	0.549491997667791
Ornithobacterium rhinotracheale	0
Oscillibacter ruminantium	0
Oscillibacter sp	0.06367862400403
Oscillibacter valericigenes	0.16112107553405
Oxalobacter formigenes	0.0507696576308791
Paenibacillus alvei	0.0338947570380249
Paenibacillus antibioticophila	0
Paenibacillus barcinonensis	0.0343439485037342
Paenibacillus barengoltzii	0
Paenibacillus daejeonensis	0.075195954083316
Paenibacillus durus	0
Paenibacillus glucanolyticus	0
Paenibacillus graminis	0
Paenibacillus illinoisensis	0.0528236672231036
Paenibacillus kribbensis	0
Paenibacillus lactis	0.550318335325065
Paenibacillus lautus	0
Paenibacillus provencensis	0
Paenibacillus pueri	0.029076363154613
Paenibacillus rhizosphaerae	0
Paenibacillus riograndensis	0.169865376007372
Paenibacillus sabinae/forsythiae	0
Paenibacillus senegalensis	0.0554518845061867
Paenibacillus thiaminolyticus	0
Paenibacillus timonensis	0
Pantoea agglomerans	0.464827613815844
Pantoea conspicua	0
Papillibacter cinnamivorans	0
Parabacteroides distasonis	0.243525073819916
Parabacteroides goldsteinii	0.067548598538922
Parabacteroides gordonii	0
Parabacteroides johnsonii	0
Parabacteroides merdae	0
Paracoccus carotinifaciens	0
Paracoccus marinus	0.0957220362040925
Paracoccus sanguinis	0
Paracoccus yeei	0
Paraeggerthella hongkongensis	0.116360714984793
Paraprevotella clara	0
Paraprevotella xylaniphila	0
Parascardovia denticolens	0
Parasporobacterium paucivorans	0.0988072072827686
Parasutterella excrementihominis	0.131542777820824
Parasutterella secunda	0.106514178470651
Parvimonas micra	0.115166245721862
Pediococcus acidilactici	0.0762735108406826
Pediococcus damnosus	0
Pediococcus pentosaceus	0.0708139936138404
Pedobacter daejeonensis	0
Pedomicrobium ferrugineum	0
Pelomonas saccharophila	0.0765229458895875
Peptoclostridium difficile	0
Peptococcus niger	0
Peptococcus sp.	0
Peptoniphilus asaccharolyticus	0
Peptoniphilus coxii	0
Peptoniphilus duerdenii	0
Peptoniphilus grossensis	0
Peptoniphilus harei	0
Peptoniphilus indolicus	0
Peptoniphilus lacrimalis	0
Peptoniphilus senegalensis	0.121976518524415
Peptoniphilus timonensis	0
Peptostreptococcus anaerobius	0
Peptostreptococcus russellii	0
Peptostreptococcus stomatis	0.0648481136012359
Phascolarctobacterium faecium	0
Phascolarctobacterium succinatutens	0.100891628164683
Phenylobacterium haematophilum	0.0453749398426022
Phyllobacterium myrsinacearum	0
Planococcus rifietoensis	0.037137249664743
Planomicrobium chinense	0
Planomonospora sphaerica	0.170843388833158
Plesiomonas shigelloides	0
Porphyromonas asaccharolytica	0
Porphyromonas catoniae	0.0661456795203008
Porphyromonas endodontalis	0
Porphyromonas gingivalis	0
Porphyromonas somerae	0.0992762594805003
Porphyromonas uenonis	0.0846845360329246
Prevotella albensis	0
Prevotella amnii	0
Prevotella amniotica	0
Prevotella aurantiaca	0
Prevotella baroniae	0
Prevotella bergensis	0
Prevotella bivia	0
Prevotella brevis	0
Prevotella bryantii	0
Prevotella buccae	0
Prevotella buccalis	0
Prevotella conceptionensis	0.0874062176657087
Prevotella copri	0.0318181051022995
Prevotella corporis	0.0646201912224059
Prevotella dentalis	0
Prevotella dentasini	0
Prevotella denticola	0.031158850195532
Prevotella disiens	0
Prevotella enoeca	0
Prevotella falsenii	0
Prevotella fusca	0
Prevotella histicola	0.153336832405392
Prevotella intermedia	0
Prevotella loescheii	0.0319929918054882
Prevotella maculosa	0
Prevotella marshii	0
Prevotella melaninogenica	0
Prevotella micans	0
Prevotella multidaccharivorax	0
Prevotella multiformis	0
Prevotella multisaccharivorax	0
Prevotella nanceiensis	0
Prevotella nigrescens	0
Prevotella oralis	0
Prevotella oris	0
Prevotella oryzae	0
Prevotella oulorum	0
Prevotella pallens	0
Prevotella paludivivens	0.119983636339719
Prevotella pleuritidis	0
Prevotella ruminicola	0.133933852414893
Prevotella saccharolytica	0.044994771476789
Prevotella salivae	0
Prevotella scopos/jejuni	0
Prevotella shahii	0
Prevotella stercorea	0.0329413893082332
Prevotella timonensis	0.407562649683822
Prevotella veroralis	0
Promicromonospora flava	0.105417621327225
Propionibacterium acidifaciens	1.12719312693138
Propionibacterium acidipropionici	0.834637396801105
Propionibacterium acnes	0
Propionibacterium australiense	0
Propionibacterium avidum	0.050619393562038
Propionibacterium cyclohexanicum	0
Propionibacterium damnosum	0.0898637578121472
Propionibacterium freudenreichii	0
Propionibacterium granulosum	0
Propionibacterium jensenii	0
Propionibacterium microaerophilum	0.194899888427993
Propionibacterium namnetense	0.0277407159019755
Propionibacterium propionicum	0
Propionibacterium thoenii	0.304896897771159
Propionicimonas paludicola	0
Propionimicrobium lymphophilum	0.655261751378252
Propionivibrio dicarboxylicus	0
Prosthecobacter fluviatilis	0
Proteus mirabilis	0
Proteus penneri	0.0462385009674363
Proteus vulgaris	0
Providencia alcalifaciens	0.0279295348697177
Providencia rettgeri	0
Providencia rustigianii	0
Providencia stuartii	0
Pseudoclavibacter massiliense	0
Pseudoclavibacter sp._Timone	0
Pseudoflavonifractor capillosus	0.255671173037249
Pseudomonas aeruginosa	0
Pseudomonas alcaliphila	0
Pseudomonas fluorescens	0
Pseudomonas fragi	0
Pseudomonas fragi/thivervalensis/deceptionensis	0
Pseudomonas monteilii	1.03410016950043
Pseudomonas nitroreducens	0
Pseudomonas oleovorans	0
Pseudomonas putida	0
Pseudomonas stutzeri	0
Pseudopropionibacterium propionicum	0
Pseudoramibacter alactolyticus	0
Pseudothermotoga thermarum	0
Pseudoxanthomonas mexicana	0
Psychrobacter arenosus	0
Pyramidobacter piscolens	0
Ralstonia insidiosa	0.0918299841120058
Ralstonia mannitolilytica	0
Ralstonia solanacearum	0
Raoultella ornithinolytica	0
Raoultella planticola	0.108695451365781
Rheinheimera perlucida	0
Rheinheimera texasensis	0
Rhizobium pusense	0
Rhodanobacter ginsenosidimutans	1.30116967422446
Rhodobacter sphaeroides	0
Rhodococcus equi	0.0358985943632445
Rhodococcus erythropolis	0
Rhodococcus rhodochrous	0.0561672516352043
Riemerella anatipestifer	0
Riemerella columbina	0
Robinsoniella peoriensis	0
Romboutsia lituseburensis	0
Roseburia faecis	1.11637148730326
Roseburia hominis	0.0394004464877768
Roseburia intestinalis	0.0300717424128104
Roseburia inulinivorans	0.549934035637549
Roseburia sp	0.236774922953172
Roseomonas mucosa	0.0633291415970837
Rothia aeria	0
Rothia dentocariosa	0
Rothia mucilaginosa	0
Rubinisphaera brasiliensis	0.0579160507602748
Rudanella lutea	0.0720819655595269
Ruminococcus albus	0
Ruminococcus bromii	0.357737037325691
Ruminococcus callidus	0.0392777303080143
Ruminococcus champanellensis	0.0410449494850154
Ruminococcus faecis	0.193135140643227
Ruminococcus flavefaciens	0
Ruminococcus gauvreauii	0.140886244350461
Ruminococcus gnavus	0.78627920631669
Ruminococcus lactaris	0
Ruminococcus sp	0.0321560043538821
Ruminococcus sp. Marseille-P2780	0
Ruminococcus sp. Marseille-P650	0
Ruminococcus torques	0.0936869377216588
Ruthenibacterium lactatiformans	0.0463374607597163
Salmonella enterica	0.423923010971382
Sarcina maxima	0
Sarcina ventriculi	0.320456049669625
Scardovia inopinata	0.0536873879769637
Scardovia wiggsiae	0.124911435165563
Schlesneria paludicola	0
Schwartzia sp.	0
Schwartzia succinivorans	0.0508723819417866
Selenomonas artemidis	0
Selenomonas infelix	0
Selenomonas noxia	0.0539494239244064
Selenomonas ruminantium	0
Selenomonas sputigena	0
Sellimonas intestinalis	0.13712563912723
Senegalemassilia anaerobia	0
Senegalimassilia anaerobia	0.0630357584493539
Serratia ficaria	0
Serratia fonticola	0.136232380646962
Serratia liquefaciens	0
Serratia marcescens	0
Shigella dysenteriae	0
Shuttleworthia satelles	0.0353833606416341
Silanimonas lenta	0
Simonsiella muelleri	0.417472910984899
Skermanella aerolata	0.145177962761312
Slackia equolifaciens	0
Slackia exigua	0.0935140233994815
Slackia faecicanis	0.0646764233486194
Slackia isoflavoniconvertens	0
Slackia piriformis	0
Snodgrassella alvi	0
Soleaferrea massiliensis	0.0311976617443544
Solobacterium moorei	0.0294537132778236
Sphingobacterium faecium	0
Sphingobacterium multivorum	0.0463132772995276
Sphingobacterium spiritivorum	0
Sphingobium hydrophobicum	0
Sphingobium yanoikuyae	0.138109712691768
Sphingomonas adhaesiva	0
Sphingomonas ginsenosidimutans	0
Sphingomonas hankookensis	0
Sphingomonas panni	0
Sphingomonas paucimobilis	0
Sphingomonas pseudosanguinis	1.80126137151464
Spirosoma linguale	0
Sporanaerobacter acetigenes	0
Sporolactobacillus nakayamae	0.0319903481558701
Sporosarcina koreensis	0
Staphylococcus arlettae	0
Staphylococcus aureus	0
Staphylococcus auricularis	0
Staphylococcus capitis	0.0674527707442332
Staphylococcus cohnii	0.0929789460888768
Staphylococcus condimenti	0
Staphylococcus epidermidis	0.0300465660077646
Staphylococcus epidermidis/muscae	0
Staphylococcus equorum/edaphicus/saprophyticus	0
Staphylococcus haemolyticus	0.0490415482402105
Staphylococcus hominis	0
Staphylococcus intermedius	0.122992073930255
Staphylococcus kloosii	0
Staphylococcus lentus	0
Staphylococcus lugdunensis	0.101039911879806
Staphylococcus nepalensis	0
Staphylococcus pasteuri	0
Staphylococcus pettenkoferi	0
Staphylococcus saccharolyticus	0.0351810792152835
Staphylococcus saprophyticus	0
Staphylococcus schleiferi	0
Staphylococcus sciuri	0
Staphylococcus simulans	0.0768758362347895
Staphylococcus succinus	0
Staphylococcus vitulinus	0.0331537535569947
Staphylococcus warneri	0.0724539466500951
Staphylococcus xylosus	0
Stenotrophomonas daejeonensis	0
Stenotrophomonas maltophilia	0.330926700355463
Stenotrophomonas rhizophila	0.0514997046118427
Stomatobaculum longum	0
Stoquefichus massiliensis	0
Streptobacillus moniliformis	0
Streptococcus agalactiae	0
Streptococcus alactolyticus	0
Streptococcus anginosus	0
Streptococcus australis	0
Streptococcus caballi	0
Streptococcus cameli	0
Streptococcus canis	0
Streptococcus caprae	0
Streptococcus castoreus	0
Streptococcus constellatus	0
Streptococcus criceti	0
Streptococcus cristatus	0.0483963616373112
Streptococcus dentasini	0.0311722839258473
Streptococcus dentirousetti	0
Streptococcus devriesei	0
Streptococcus didelphis	0
Streptococcus downei	0
Streptococcus dysgalactiae	0
Streptococcus equi	0
Streptococcus equinus	0
Streptococcus equinus/lutetiensis/infantarius	0
Streptococcus fryi	0.0293632522748478
Streptococcus gallolyticus	0
Streptococcus gordonii	0.105686990902303
Streptococcus gordonii/mutans	0
Streptococcus henryi	0
Streptococcus hongkongensis	0
Streptococcus hyovaginalis	0
Streptococcus ictaluri	0
Streptococcus infantarius	0
Streptococcus infantis	0.623884056735765
Streptococcus iniae	0
Streptococcus intermedius/uberis	0.104652858223808
Streptococcus lactarius	0
Streptococcus lutetiensis	0.0562017665616014
Streptococcus macedonicus	0
Streptococcus marimammalium	0
Streptococcus massiliensis	0
Streptococcus merionis	0
Streptococcus minor	0
Streptococcus mitis	0
Streptococcus mitis/pneumoniae/pseudoneumoniae	0.029243555307918
Streptococcus moroccensis	0
Streptococcus mutans	0.0305543780064392
Streptococcus oralis	0.0363734940506366
Streptococcus oricebi	0
Streptococcus orisasini	0
Streptococcus ovis	0
Streptococcus parasaguinis	0
Streptococcus parasanguinis	0.0807215898586871
Streptococcus parauberis	0
Streptococcus pasteurianus	0
Streptococcus peroris	0
Streptococcus pharyngis	0
Streptococcus pleomorphus	0
Streptococcus plurextorum	0.0892704964303139
Streptococcus pneumoniae	0
Streptococcus porci	0
Streptococcus porcinus	0.0305475642305824
Streptococcus porcorum	0
Streptococcus pyogenes	0
Streptococcus pyogensis	0
Streptococcus ratti/ursoris	0
Streptococcus rubneri	0
Streptococcus rupicaprae	0
Streptococcus salivarius	0
Streptococcus saliviloxodontae	0
Streptococcus sanguinis	0
Streptococcus sanguinis/vestibularis	0
Streptococcus sinensis	0
Streptococcus sobrinus	0
Streptococcus suis	0.0414211321531622
Streptococcus tangierensis	0
Streptococcus thermophilus	0.036689137251102
Streptococcus thoraltensis	0
Streptococcus uberis	0.0338055355815906
Streptococcus vestibularis	0
Streptococcus viridans	0.22137823514889
Streptomyces misionensis	0
Streptomyces thermoviolaceus	0
Streptomyces thermovulgaris	0
Subdoligranulum variabile	0
Succinatimonas hippei	0
Succiniclasticum ruminis	0.109252454028795
Succinivibrio dextrinosolvens	0.303696040301382
Sulfurimonas autotrophica	0
Sutterella parvirubra	0
Sutterella stercoricanis	0
Sutterella wadsworthensis	0.0372968212770399
Symbiobacterium thermophilum	0
Tannerella forsythia	0
Tatumella ptyseos	0
Tetragenococcus solitarius	0
Tetrasphaera australiensis	0
Thiomicrospira cyclica	0
Timonella senegalensis	0.0491594690169198
Tissierella praeacuta	0
Trabulsiella guamensis	0
Treponema berlinense	0
Treponema denticola	0
Treponema lecithinolyticum	0
Treponema maltophilum	0
Treponema medium	0
Treponema porcinum	0
Treponema socranskii	0
Treponema succinifaciens	0
Treponema vincentii	0.0313701275659057
Tropheryma whipplei	0
Trueperella bernardiae	0
Trueperella pyogenes	0
Tumebacillus permanentifrigoris	0
Turicella otitidis	0.0574481480415682
Turicibacter sanguinis	0
Turicimonas muris	0
Tyzzerella nexilis	0.0309516999212522
Ureaplasma parvum	0
Ureaplasma urealyticum	0
Ureibacillus suwonensis	0.0281027301832427
Ureibacillus thermosphaericus	0
Vagococcus penaei	0
Vagococcus teuberi	0
Varibaculum cambriense	0.18929929214601
Variovorax boronicumulans	0
Veillonella atypica	0
Veillonella dispar	0.0361298367615083
Veillonella parvula	0.141832165042593
Veillonella ratti	0
Veillonella rogosae	0.0474639840567996
Veillonella tobetsuensis	0.18725629972315
Vibrio cholerae	0.0643374403157303
Vibrio cincinnatiensis	0
Vibrio fluvialis	0
Vibrio furnissii	0
Vibrio mimicus	0
Vibrio parahaemolyticus	0
Victivallis vadensis	0.068384705261263
Virgibacillus proomii	0
Weeksella virosa	0
Weissella cibaria	0
Weissella confusa	0.492908065817496
Weissella paramesenteroides	0
Yersinia aleksiciae	0
Yersinia bercovieri	0
Yersinia enterocolitica	0
Yersinia frederiksenii	0.0908062606138964
Yersinia kristensenii	0
Yersinia pseudotuberculosis	0
Yersinia rohdei	0
Yokenella regensburgei	0.0486215640835684
Yonghaparkia alkaliphila	0
Kingdom Information: (%)
Archaea	0.198313082800816
Bacteria	99.8016869171991
Phylum Information: (%)
Actinobacteria	20.4654106747533
Bacteroidetes	9.64327894999358
Deinococcus-Thermus	0
Dictyoglomi	0.0500732481494826
Elusimicrobia	0.0544768494445079
Epsilonbacteraeota	1.21971130508549
Euryarchaeota	0.198313082800816
Firmicutes	41.255322297399
Fusobacteria	3.45271377567218
Gemmatimonadetes	0
Halanaerobiaeota	0
Lentisphaerae	0.068384705261263
Other	2.30486415495859
Planctomycetes	0.0579160507602748
Proteobacteria	20.6434633260429
Spirochaetes	0.172599317719548
Synergistetes	0.173033064461708
Tenericutes	0.188594099324619
Thermotogae	0
Verrucomicrobia	0.051845098172582
Class Information: (%)
Actinobacteria	15.942055081768
Actinobacteridae	2.59832788263076
Alphaproteobacteria	4.21521292971945
Bacilli	10.2528413967552
Bacteroides	0.216991897578539
Bacteroidetes	0
Bacteroidia	9.42628705241504
Betaproteobacteria	0
Brachyspirae	0.141229190153642
Campylobacteria	1.21971130508549
Chlorobia	0
Clostridia	25.4350282722132
Coriobacteriia	1.92502771035459
Deinococci	0
Deltaproteobacteria	0.0489757129148338
Dictyoglomia	0.0500732481494826
Elusimicrobia	0.0544768494445079
Epsilonproteobacteria	0
Erysipelotrichia	2.6828860168109
Flavobacteria	0
Fusobacteria	0
Fusobacteriia	3.45271377567218
Gammaproteobacteria	16.3792746834087
Gemmatimonadetes	0
Halanaerobiia	0
Halobacteria	0.119192444300382
Lentisphaeria	0.068384705261263
Methanobacteria	0.0791206385004341
Mollicutes	0.188594099324619
Negativicutes	2.88456661161972
Nitriliruptoria	0
Other	2.30486415495859
Planctomycetacia	0.0579160507602748
Spirochaetes	0
Spirochaetia	0.0313701275659057
Synergistia	0.173033064461708
Thermotogae	0
Verrucomicrobiae	0.051845098172582
Order Information: (%)
Acetobacterales	0.104642010619707
Actinomycetales	2.35576682588876
Aeromonadales	0.527994906314845
Alteromonadales	0.0437259017581707
Azospirillales	0.145177962761312
Bacillales	4.91497633950146
Bacteroidales	7.38082664234817
Betaproteobacteriales	2.63566295983046
Bifidobacteriales	3.99249677755745
Brachyspirales	0.141229190153642
Campylobacterales	1.21971130508549
Cardiobacteriales	0.141678680666738
Caulobacterales	0.359460681233021
Chitinophagales	1.78022103885199
Chlorobiales	0
Chromatiales	0
Clostridiale	0.121653546483556
Clostridiales	25.3133747257296
Coriobacteriales	1.92502771035459
Corynebacteriales	2.30974341870657
Cytophagales	0.150218997539941
Deinococcales	0
Desulfobacterales	0
Desulfovibrionales	0.0489757129148338
Dictyoglomales	0.0500732481494826
Elusimicrobiales	0.0544768494445079
Enterobacteriales	4.34131374681159
Erysipelotrichales	2.6828860168109
Flavobacteriales	0.285698993953955
Fusobacterales	0
Fusobacteriales	3.45271377567218
Fusobacteriales: Leptotrichiacea	0
Gemmatimonadales	0
Halanaerobiales	0
Halobacteriales	0.119192444300382
Lactobacillales	5.33786505725376
Methanobacteriales	0.0791206385004341
Micrococcales	7.79923294722241
Micromonosporales	0
Mycoplasmatales	0.188594099324619
Neisseriales	0
Nitriliruptorales	0
Oceanospirillales	0.0832170319535695
Opitutales	0.051845098172582
Other	2.30486415495859
Pasteurellales	1.73516455511135
Planctomycetales	0.0579160507602748
Propionibacteriales	1.9122996061904
Pseudomonadales	1.84647954375404
Rhizobiales	1.57083915469491
Rhodobacterales	0.0957220362040925
Salinisphaerales	0
Selenomonadales	2.88456661161972
Sphingobacteriales	0.0463132772995276
Sphingomonadales	1.93937108420641
Spirochaetales	0.0313701275659057
Streptomycetales	0
Streptosporangiales	0.170843388833158
Synergistales	0.173033064461708
Thermotogales	0
Thiomicrospirales	0
Verrucomicrobiales	0
Vibrionales	3.15621776983721
Victivallales	0.068384705261263
Xanthomonadales	1.8678195873707
Family Information: (%)
Acetobacteraceae	0.104642010619707
Acidaminococcaceae	0.242262327463203
Actinomycetaceae	0.446817461643111
Aerococcaceae	1.29673043643572
Aeromonadaceae	0.127408399748427
Akkermansiaceae	0
Alicyclobacillaceae	0
Alteromonadaceae	0
Aquaspirillaceae	0
Arcobacteraceae	0.0926263672204894
Atopobiaceae	0.28232124385408
Azospirillaceae	0.145177962761312
Bacillaceae	3.03527423475758
Bacteroidaceae	4.81482767198954
Barnesiellaceae	0
Beijerinckiaceae	0.350409656304995
Bifidobacteriaceae	3.99249677755745
Blautia	0
Bogoriellaceae	0
Brachyspiraceae	0.141229190153642
Brevibacteriaceae	0.49196410768282
Burkholderiaceae	1.52193319631022
Caldicoprobacteraceae	0
Campylobacteraceae	0.712477509699515
Cardiobacteriaceae	0.141678680666738
Carnobacteriaceae	0.139553482555126
Caulobacteraceae	0.359460681233021
Cellulomonadaceae	0.0648675501458551
Chitinibacteraceae	0.0837862007996937
Chitinophagaceae	1.78022103885199
Chlorobiaceae	0
Christensenellaceae	0.0970585760194569
Chromatiaceae	0
Clostridiaceae	1.51556687435781
Clostridiaceae 1	4.4888503220546
Clostridiaceae 2	0.164126130818171
Clostridiales	0.121653546483556
Coriobacteriaceae	0.0664623470594358
Corynebacteriaceae	1.84330008178893
Corynebacterineae	0.235095973451127
Deinococcaceae	0
Dermabacteraceae	0.562441765233831
Dermacoccaceae	0.0447367182100748
Desulfobulbaceae	0
Desulfovibrionaceae	0.0489757129148338
Dictyoglomaceae	0.0500732481494826
Dietziaceae	0.22501731520923
Dysgonomonadaceae	0.0586322000172987
Eggerthellaceae	1.57624411944107
Elusimicrobiaceae	0.0544768494445079
Enterbacteriaceae	1.01115200336142
Enterobacteriaceae	3.33016174345016
Enterococcaceae	0.0919510882771189
Erysipelotrichaceae	2.6828860168109
Eubacteriaceae	0.0310798276739924
Family XI	0.572244208972605
Family XIII	0.054540884058622
Family XVIII	0
Flavobacteriaceae	0.16549340112537
Fusobacteriaceae	0.44724579554749
Gemmatimonadaceae	0
Halobacteroidaceae	0
Haloferacaceae	0.119192444300382
Halomonadaceae	0.0832170319535695
Helicobacteraceae	0.414607428165488
Hymenobacteraceae	0.0781370319804142
Hyphomicrobiaceae	0
Intrasporangiaceae	0.244597596724573
Jonesiaceae	0
Lachnospiraceae	14.3504472333121
Lactobacillaceae	1.41940863845296
Leptotrichia	0
Leptotrichiaceae	3.00546798012468
Leuconostocaceae	0.633468385620995
Listeriaceae	0
Marinifilaceae	0.0283927239396487
Methanobacteriaceae	0.0791206385004341
Microbacteriaceae	6.19129035240521
Micrococcaceae	0.22289816098362
Micrococcineae	0.0433220818986335
Micromonosporaceae	0
Moraxellaceae	0.497432144335194
Muribaculaceae	0
Mycobacteriaceae	0.210987886236638
Mycoplasmataceae	0.188594099324619
Neisseriaceae	0.897297405715407
Nitriliruptoraceae	0
Nocardiaceae	0.0964774762443327
Nocardioidaceae	0.102104011978788
Opitutaceae	0.051845098172582
Other	2.30486415495859
Paenibacillaceae	1.35329487632594
Pasteurellaceae	1.73516455511135
Peptococcaceae	0
Peptostreptococcaceae	0.786670482018208
Planococcaceae	0.037137249664743
Porphyromonadaceae	0.250106475033726
Prevotellaceae	1.88910529341607
Promicromonosporaceae	0.06601132958531
Propionibacteriaceae	1.81019559421161
Propionibacterineae	1.47491733437444
Pseudomonadaceae	1.34904739941885
Psychromonadaceae	0.0437259017581707
Rhizobiaceae	1.12620279456059
Rhodanobacteraceae	1.30116967422446
Rhodobacteraceae	0.0957220362040925
Rhodocyclaceae	0.132646157005135
Rikenellaceae	0.028688605593044
Rubinisphaeraceae	0.0579160507602748
Ruminococcaceae	3.3502502277148
Schlesneriaceae	0
Solimonadaceae	0
Sphingobacteriaceae	0.0463132772995276
Sphingomonadaceae	1.93937108420641
Spirochaetaceae	0.0313701275659057
Spirosomaceae	0.0720819655595269
Sporolactobacillaceae	0.0319903481558701
Staphylococcaceae	0.359819589326573
Streptococcacaeae	0
Streptococcaceae	1.75675302591184
Streptomycetaceae	0
Streptomycineae	0
Streptosporangiaceae	0.170843388833158
Succinivibrionaceae	0.400586506566418
Synergistaceae	0.173033064461708
Tannerellaceae	0.311073672358838
Thermomonosporaceae	0
Thermotogaceae	0
Thiomicrospiraceae	0
Thiovulaceae	0
Veillonellaceae	2.64230428415652
Verrucomicrobiaceae	0
Vibrionaceae	3.15621776983721
Victivallaceae	0.068384705261263
Weeksellaceae	0.120205592828586
Xanthobacteraceae	0.094226703829322
Xanthomonadaceae	0.566649913146234
Genus Information: (%)
Acetanaerobacterium	0.354629522509876
Acetivibrio	0
Acetobacter	0.0413128690226235
Acetobacterium	0.0310798276739924
Achromobacter	0.0592582998847879
Acidaminococcus	0.0321182452697252
Acidovorax	0.0580802997332114
Acinetobacter	0.320360053200033
Actinobacillus	0.602595183287556
Actinobaculum	0
Actinomadura	0
Actinomyces	0.21014455239769
Adlercreutzia	0
Aerococcus	0
Aeromicrobium	0.0577833417867801
Aeromonas	0.127408399748427
Afipia	0
Agathobacter	0.0539701877850923
Aggregatibacter	0.0809113099257071
Agrobacterium	0.341858797831422
Agrococcus	0.119463197854012
Akkermansia	0
Alcaligenes	0
Algoriella	0
Aliagarivorans	0.0437259017581707
Alistipes	0.028688605593044
Allisonella	0
Alloiococcus	0
Alloprevotella	0.749355805795789
Allorhizobium-Neorhizobium-Pararhizobium-Rhizobium	0.61313917199095
Alloscardovia	0
Alysiella	0.0805430459992917
Amaricoccus	0
Anaerobiospirillum	0.0968904662650357
Anaerococcus	0.0770110460732936
Anaerofilum	0
Anaerofustis	0
Anaeroglobus	0
Anaerospora	0
Anaerosporobacter	0.0398893620508349
Anaerostipes	0.0341668294127224
Anaerovorax	0
Ancylobacter	0.094226703829322
Aneurinibacillus	0.0340685778968565
Anoxynatronum	0.164126130818171
Aquabacterium	0.0313407917574598
Arcanobacterium	0
Arcobacter	0.0926263672204894
Arthrobacter	0.0987178542828184
Asaccharobacter	0.0476710153188062
Atopobium	0.28232124385408
Atopostipes	0
Aureimonas	0.171204824738216
Bacillus	2.97062377710314
Bacteroides	4.81482767198954
Barnesiella	0
Bartonella	0
Bavariicoccus	0.0494158486204085
Bergeyella	0
Bifidobacterium	3.81389795441492
Blautia	0.978778021964706
Bordetella	0
Brachybacterium	0.249571815389533
Brachymonas	0
Brachyspira	0.141229190153642
Bradyrhizobium	0
Brevibacillus	0.318256012587673
Brevibacterium	0.49196410768282
Brevundimonas	0.160257849615055
Brochothrix	0
Buchnera	0.116429798312544
Bulleidia	0
Burkholderia-Caballeronia-Paraburkholderia	0
Butyricicoccus	0.05016023430828
Butyricimonas	0.0283927239396487
Butyrivibrio	0.249325556930987
Caldicoprobacter	0
Campylobacter	0.712477509699515
Capnocytophaga	0.16549340112537
Cardiobacterium	0.141678680666738
Castellaniella	0
Catabacter	0
Catenibacterium	2.18257778065414
Catonella	0
Caulobacter	0.153827891775364
Cellulomonas	0.0648675501458551
Cellulosilyticum	0.0459488664629753
Cellulosimicrobium	0.0308836184015127
Centipeda	0
Cephaloticoccus	0.051845098172582
Cetobacterium	0
Chitinibacter	0.0837862007996937
Chlorobium	0
Christensenella	0.0970585760194569
Chryseobacterium	0.0420051300003869
Citrobacter	0.0769915354952808
Cloacibacillus	0.173033064461708
Clostridium	1.51556687435781
Clostridium sensu stricto	0
Clostridium sensu stricto 1	2.20307155437633
Clostridium sensu stricto 10	0
Clostridium sensu stricto 11	0
Clostridium sensu stricto 12	0.0372746503859154
Clostridium sensu stricto 13	0.134647915026874
Clostridium sensu stricto 14	0
Clostridium sensu stricto 15	0
Clostridium sensu stricto 16	0.0344931331802288
Clostridium sensu stricto 17	0
Clostridium sensu stricto 18	0.169192389210841
Clostridium sensu stricto 19	0
Clostridium sensu stricto 2	0
Clostridium sensu stricto 3	0.0317428651907387
Clostridium sensu stricto 4	0.0717079911729367
Clostridium sensu stricto 5	0
Clostridium sensu stricto 7	0
Clostridium sensu stricto 8	1.48626377384111
Cnuella	1.7300289853911
Collinsella	0.0664623470594358
Comamonas	0
Coprobacillus	0
Coprobacter	0
Coprococcus 1	0
Coprococcus 2	0
Coprococcus 3	0.0899822117190112
Coriobacterium	0
Corynebacterium	0.1030121516239
Corynebacterium 1	1.64862497172504
Cronobacter	0
Cryobacterium	0.0532047992376902
Cryptobacterium	0
Cupriavidus	0
Curvibacter	0
Cutibacterium	0.0277407159019755
Dechlorobacter	0
Deinococcus	0
Delftia	0
Dermabacter	0.312869949844298
Dermacoccus	0.0447367182100748
Desulfobulbus	0
Desulfovibrio	0.0489757129148338
Dialister	0.0322196126728948
Dictyoglomus	0.0500732481494826
Dielma	0
Dietzia	0.22501731520923
Dolosicoccus	0.117718597342035
Dolosigranulum	0
Dorea	0
Dyadobacter	0
Dysgonomonas	0
Eggerthella	1.21117834543416
Eggerthia	0
Eikenella	0.0331371629994236
Eisenbergiella	0
Elusimicrobium	0.0544768494445079
Empedobacter	0.0782004628281987
Enorma	0
Enterobacter	0.838471408362005
Enterococcus	0
Enterorhabdus	0.0428435969552136
Enterovibrio	0
Eremococcus	0
Erwinia	0
Erysipelatoclostridium	0.157069288013482
Escherichia	1.01115200336142
Escherichia-Shigella	0.838519492092183
Ethanoligenens	0.0434964681163007
Eubacterium	0.121653546483556
Ezakiella	0
Facklamia	1.17901183909369
Faecalitalea	0.107575687344514
Fastidiosipila	0
Fictibacillus	0
Filifactor	0
Finegoldia	0
Flavobacterium	0
Flavonifractor	0.204591837303712
Franconibacter	0
Fretibacterium	0
Fusicatenibacter	0.142049101119771
Fusobacterium	0.44724579554749
Gallibacterium	0
Garciella	0
Gardnerella	0
Gemella	0.0974600412707533
Gemmatirosa	0
Geobacillus	0
Geomicrobium	0
Georgenia	0
Gluconobacter	0
Gordonia	0.0422186328923909
Gordonibacter	0
Granulicatella	0.139553482555126
Grimontia	0.243726395605509
Haematobacter	0
Haemophilus	0.926774247059643
Hafnia-Obesumbacterium	0
Halodesulfovibrio	0
Halomonas	0.0832170319535695
Halopiger	0.119192444300382
Harryflintia	0
Helicobacter	0.414607428165488
Hespellia	0
Hodemania	0
Holdemanella	0
Holdemania	0
Howardella	0.0936690361506257
Hungatella	0
Hydrobacter	0.0501920534608906
Hydrogenibacillus	0.0365477274711939
Hydrogenoanaerobacterium	0.279998143210959
Hymenobacter	0.0781370319804142
Intestinibacter	0.721822368416972
Intestinimonas	0
Isoptericola	0.0351277111837973
Janibacter	0.213480057193347
Johnsonella	0.0530013450632841
Jonesia	0
Kandleria	0.167032258176268
Kerstersia	0
Kingella	0
Klebsiella	0
Kluyvera	0
Kocuria	0.111335136964231
Kosakonia	0
Kurthia	0
Kytococcus	0
Lachnoanaerobaculum	0.0661610355022718
Lachnobacterium	0.161607575578263
Lachnoclostridium	2.41771931773497
Lachnoclostridium 10	0
Lachnoclostridium 12	0.053720417028268
Lachnoclostridium 5	1.31187452389134
Lachnospira	2.65406470318799
Lachnospiraceae NC2004 group	0.048180439525383
Lachnospiraceae NK4A136 group	0
Lactobacillus	1.34313512761228
Lactococcus	0.0549363909809438
Lautropia	0.0360393843998068
Lawsonella	0.0342148103984224
Leifsonia	0
Leminorella	0
Leptothrix	0.32912476888905
Leptotrichia	3.00546798012468
Leuconostoc	0.140560319803499
Limnobacter	0.0707638775947935
Lysinibacillus	0
[truncated: 214 more rows]
