# Supplementary material for: Pediatric Acute Lymphoblastic Leukemia Patients Exhibit Distinctive Alterations in the Gut Microbiota
Source: Front Cell Infect Microbiol. 2020 Oct 16;10:558799. doi: 10.3389/fcimb.2020.558799 (PMC7596659; doi:10.3389/fcimb.2020.558799)
Supplement: Supplementary file 1 [file Data_Sheet_1.ZIP › rawdata/Case/18T120023_output.xls.result.txt]

Species Information: (%)
Abiotrophia defectiva	0
Abiotrophia para-adiacens	0
Acetanaerobacterium elongatum	0.158308179285866
Acetobacterium tundrae	0
Achromobacter denitrificans	0.0801705593880357
Achromobacter xylosoxidans	0.0415566421984147
Acidaminococcus fermentans	0.0723437524452178
Acidaminococcus intestini	0.0473600307458585
Acidovorax facilis	0
Acidovorax sp	0.04485787840304
Acidovorax temperans	0
Acinetobacter baumannii	0
Acinetobacter calcoaceticus	0
Acinetobacter haemolyticus/baumannii	0.143846463803639
Acinetobacter johnsonii	0.0517653332608116
Acinetobacter junii	0
Acinetobacter lwoffii	0
Acinetobacter pittii	0
Acinetobacter radioresistens	0
Acinetobacter septicus	0
Actinobacillus capsulatus	0.252472921817447
Actinobacillus pleuropneumoniae	0
Actinobaculum massiliense	0
Actinobaculum schaalii	0.102727331182847
Actinomadura vinacea	0
Actinomyces canis	0
Actinomyces cardiffensis	0
Actinomyces georgiae	0.107817372190894
Actinomyces graevenitzii	0
Actinomyces johnsonii	0
Actinomyces massiliensis	0
Actinomyces meyeri	0.0598049729338509
Actinomyces naeslundii	0
Actinomyces neuii	0.2705498033007
Actinomyces odontolyticus	0
Actinomyces oris	0
Actinomyces radingae	0
Actinomyces sp._ph3	0.0769842557808428
Actinomyces turicensis	0
Actinomyces urogenitalis	0
Actinomyces viscosus	0
Adlercreutzia equolifaciens	0
Aeribacillus pallidus	0.103305372681221
Aerococcus christensenii	0
Aerococcus viridans	0
Aeromicrobium massiliense	0.0730713011623349
Aeromonas allosaccharophila/veronii	0.155480907966953
Aeromonas bestiarum	0
Aeromonas hydrophila	0
Aeromonas jandaei	0
Aeromonas media/tecta	0
Aeromonas veronii	0.0290609344502191
Afipia birgiae	0
Agathobaculum butyriciproducens	0.0394174475890267
Aggregatibacter actinomycetemcomitans	0.0587456100007323
Aggregatibacter aphrophilus	0.38442948207873
Aggregatibacter segnis	0
Agrobacterium tumefaciens	0.42634365298068
Agrococcus jejuensis	0
Agrococcus terreus	0.0332894174573009
Akkermansia glycaniphila	0
Akkermansia muciniphila	0
Alcaligenes faecalis	0.0481517243462606
Algoriella xinjiangensis	0
Aliagarivorans marinus	0.0425362369170591
Alistipes finegoldii	0
Alistipes indistinctus	0
Alistipes inops	0
Alistipes obesi	0.0312081003286552
Alistipes onderdonkii	0
Alistipes putredinis	0.0970763685212419
Alistipes senegalensis	0
Alistipes shahii	0
Alistipes timonensis	0
Allisonella histaminiformans	0
Alloiococcus otitis	0
Alloprevotella rava	0.124404241522629
Alloprevotella tannerae	0.454334399772652
Alloscardovia omnicolens	0
Alysiella filiformis	0.102648134181778
Amaricoccus kaplicensis	0
Anaerobiospirillum succiniciproducens	0
Anaerobiospirillum thomasii	0.269527548731556
Anaerococcus hydrogenalis	0
Anaerococcus lactolyticus	0.0437256274551732
Anaerococcus obesiensis	0.0781378085254011
Anaerococcus octavius	0
Anaerococcus prevotii	0.0296480062122541
Anaerococcus senegalensis	0
Anaerococcus tetradius	0
Anaerococcus vaginalis	0
Anaerofilum agile	0.0665369112274893
Anaerofilum pentosovorans	0
Anaerofustis stercorihominis	0
Anaeroglobus geminatus	0
Anaerorhabdus furcosa	0.0307495577115514
Anaerosporobacter mobilis	0.031804071533472
Anaerostipes butyraticus	0.0772639836787682
Anaerostipes caccae	0
Anaerostipes hadrus	0.237644099069385
Anaerotruncus colihominis	0.345381410646213
Anaerotruncus sp	0
Anaerovorax odorimutans	0
Ancylobacter polymorphus	0.0921133633885639
Aneurinibacillus aneurinilyticus	0.0425806674826721
Aneurinibacillus migulanus	0
Anoxynatronum sibiricum	0
Aquabacterium commune	0
Arcanobacterium haemolyticum	0
Arcanobacterium pyogenes	0
Arcobacter butzleri	0.0658868248354708
Arcobacter cryaerophilus	0
Arthrobacter albus	0
Arthrobacter castelli	0.0575126000071856
Arthrobacter oxydans	0
Arthrobacter polychromogenes	0
Asaccharobacter celatus	0.0333391270230669
Atlantibacter hermannii	0
Atopobium minutum	0
Atopobium parvulum	0.0551884966680627
Atopobium rimae	0.0693282828688051
Atopobium vaginae	0
Atopostipes suicloacalis	0
Aurantimonas altamirensis	0
Aureimonas altamirensis	0.151945183066316
Averyella dalhousiensis	0
Azonexus hydrophilus	0
Azospirillum lipoferum	0.0500688759503825
Bacillus altitudinis	0.229894261661772
Bacillus amyloliquefaciens	0.0438456708865316
Bacillus anthracis	0
Bacillus atrophaeus	0
Bacillus badius	0
Bacillus beijingensis	0.088436776860289
Bacillus benzoevorans	0
Bacillus cereus	0.0327062288310715
Bacillus circulans	0
Bacillus clausii	0.0363143752311536
Bacillus coagulans	0
Bacillus cytotoxicus	0.0470936909286568
Bacillus endophyticus	0
Bacillus firmus	0
Bacillus flexus	0
Bacillus fordii	0
Bacillus halodurans	0
Bacillus idriensis	0
Bacillus infantis	0
Bacillus licheniformis	0.0358202501463941
Bacillus marisflavi	0
Bacillus massilioanorexius	0
Bacillus massiliosenegalensis	0.0326130721615521
Bacillus megaterium	0
Bacillus methanolicus	0
Bacillus mojavensis	0.0634818272609756
Bacillus mycoides	0
Bacillus nealsonii	0
Bacillus niacini	0
Bacillus polyfermenticus	0.0538393260868255
Bacillus pseudofirmus	0
Bacillus pseudomycoides	0.0543695056424477
Bacillus pumilus	0
Bacillus senegalensis	0
Bacillus simplex	0.0448320680061329
Bacillus siralis	0
Bacillus sonorensis	0
Bacillus subtilis	0
Bacillus thermoamylovorans	0.036543896602051
Bacillus thuringiensis	0.409719823617939
Bacillus timonensis	0
Bacillus toyonensis/wiedmanii/thuringiensis	0.0486391231268286
Bacillus vallismortis	0.0410162321925009
Bacteroides acidifaciens	0.0290963700180231
Bacteroides caccae	0
Bacteroides cellulosiluticus	0.0773869157589178
Bacteroides cellulosilyticus	0.0900328560209086
Bacteroides clarus	1.02941289944434
Bacteroides coagulans	0
Bacteroides coprocola	0
Bacteroides coprophilus	0.375431929807978
Bacteroides dorei	0.127853787000384
Bacteroides eggerthii	0.260905566234405
Bacteroides faecis	0
Bacteroides finegoldii	0.0379718468198438
Bacteroides fluxus	0
Bacteroides fragilis	0.0785092983814571
Bacteroides galacturonicus	0.03048581069671
Bacteroides gallinarum	0
Bacteroides gallinceum	0
Bacteroides graminisolvens	0
Bacteroides helcogenes	0.0740692010311256
Bacteroides intestinalis	0
Bacteroides massiliensis	0.606010099167
Bacteroides massilinensis	0.483664094231741
Bacteroides nordii	0.0626232172222402
Bacteroides oleiciplenus	0
Bacteroides ovatus	0
Bacteroides paurosaccharolyticus	0
Bacteroides pectinophilus	0.477260949223395
Bacteroides plebeius	0
Bacteroides propinonicifaciens	0
Bacteroides pyogenes	0
Bacteroides salanitronis	0
Bacteroides salyersiae	0.043209781291989
Bacteroides sartorii	0
Bacteroides stercorirosoris	0.0398797654365195
Bacteroides stercoris	0.141357979366125
Bacteroides thetaiotaomicron	0.0363224042146195
Bacteroides timonensis	0
Bacteroides uniformis	0.178139591502417
Bacteroides ureolyticus	0.0323730177801912
Bacteroides vulgatus	0.921795114247741
Bacteroides xylanisolvens	0
Bacteroides xylanolyticus	0
Barnesiella intestinihominis	0
Barnesiella viscericola	0
Bartonella birtlesii	0
Bavariicoccus seileri	0.0405203012082113
Bergeyella zoohelcum	0
Bifidobacterium actinocoloniiforme	0
Bifidobacterium adolescentis	0
Bifidobacterium adolescentis/ruminantium	0.0285437189322663
Bifidobacterium angulatum	0.139078035388753
Bifidobacterium animalis	0
Bifidobacterium asteroides	0
Bifidobacterium avesanii	0
Bifidobacterium bifidum	0.0536570424331296
Bifidobacterium bohemicum	0
Bifidobacterium bombi	0
Bifidobacterium boum	0.142542290924977
Bifidobacterium breve	0
Bifidobacterium callitrichos	0
Bifidobacterium catenulatum	0
Bifidobacterium catenulatum/pseudoctenulatum	0.117326918084345
Bifidobacterium choerinum	0.110671456209339
Bifidobacterium commune	0
Bifidobacterium coryneforme	0
Bifidobacterium crudilactis/psychraerophilum	0
Bifidobacterium cuniculi	0.0677804761147569
Bifidobacterium dentium	0.0543445559348511
Bifidobacterium eulemuris/lemurum	0
Bifidobacterium faecale	0
Bifidobacterium gallicum	0.128868735038275
Bifidobacterium gallinarum	0
Bifidobacterium hapali	0
Bifidobacterium indicum	0
Bifidobacterium kashiwanohense	0.0652260347935678
Bifidobacterium longum	0.580591609802076
Bifidobacterium longum	0.105414193793199
Bifidobacterium merycicum	0
Bifidobacterium mongoliense	0
Bifidobacterium moukalabense	0.275254633597811
Bifidobacterium pseudocatenulatum	0.0333964198027399
Bifidobacterium pseudocatenulatum	0
Bifidobacterium pseudolongum	0.161690370986942
Bifidobacterium pullorum	0
Bifidobacterium pullorum/hapali	0.0700061121079368
Bifidobacterium ramosum	0.06558007984808
Bifidobacterium reuteri	0.0873073835217946
Bifidobacterium ruminantium	0
Bifidobacterium saeculare	0
Bifidobacterium saguini	0
Bifidobacterium scardovii	0.0685851315148373
Bifidobacterium stercoris	0
Bifidobacterium thermacidophilum	0.0417870014374812
Bifidobacterium thermophilum	0.0382912338978878
Bifidobacterium tissieri	0.0347360122076723
Bifidobacterium tsurumiense	1.58709597281227
Bifissio spartinae	1.26558745076921
Bilophila wadsworthia	0
Blastococcus massiliensis	0.152975133163116
Blastomonas natatoria	0
Blautia caecimuris	0
Blautia coccoides	0.0449610023841845
Blautia faecis	0.0611202231145732
Blautia glucerasea	0
Blautia hansenii	0
Blautia hydrogenotrophica	0.059822134457089
Blautia luti	0.257984925001647
Blautia marasmi	0
Blautia obeum	0
Blautia producta	0.0284505989527363
Blautia schinkii	1.32505493727278
Blautia sp._GD8	0
Blautia stercoris	0.0958267231327251
Blautia wexlerae	0
Bordetella hinzii	0
Brachybacterium muris	0
Brachybacterium paraconglomeratum	0
Brachymonas chironomi	0
Brachyspira aalborgi	0.242391404370902
Brachyspira pilosicoli	0
Bradyrhizobium denitrificans	0.0305098692112347
Bradyrhizobium elkanii	0
Bradyrhizobium japonicum	0
Brevibacillus agri	0
Brevibacillus borstelensis	0
Brevibacillus brevis	0.0660396230706082
Brevibacillus massiliensis	0
Brevibacterium casei	0.108398259111286
Brevibacterium epidermidis	0
Brevibacterium halotolerans	0.0658941986753213
Brevibacterium iodinum	0
Brevibacterium linens	0
Brevibacterium luteolum	0
Brevibacterium mcbrellneri	0.0465935631682979
Brevibacterium paucivorans	0.0440776223819965
Brevibacterium pityocampae	0.624635809430827
Brevibacterium ravenspurgense/massiliense	0.055901621358714
Brevibacterium senegalense	0
Brevundimonas bacteroides	0.217730374622863
Brevundimonas diminuta	0.0385332854166031
Brevundimonas subvibrioides	0
Brevundimonas terrae	0.0602679423816086
Brevundimonas vesicularis	0.039500881528096
Brochothrix thermosphacta	0
Buchnera aphidicola	0.0413239428057582
Buchnera sp.	0
Bulleidia extructa	0
Burkholderia cepacia	0
Burkholderia glumae	0
Burkholderia plantarii	0
Butyricicoccus faecihominis	0.0534694585198791
Butyricicoccus pullicaecorum	0.0337381181603946
Butyricimonas faecihominis	0
Butyricimonas paravirosa	0
Butyricimonas synergistica	0
Butyricimonas virosa	0.0291758848510024
Butyrivibrio crossotus	0.136041787206244
Butyrivibrio fibrisolvens	0.0334843730676726
C.viride 16S	0.081788772462847
Caldicoprobacter faecalis	0
Campylobacter coli	0.208200618374417
Campylobacter concisus	0
Campylobacter curvus	0
Campylobacter faecalis	0.0588152892492284
Campylobacter fetus	0
Campylobacter gracilis	0.0291049340547426
Campylobacter hominis	0
Campylobacter hyointestinalis	0
Campylobacter jejuni	0.188246545038487
Campylobacter lari	0
Campylobacter rectus	0
Campylobacter showae	0
Campylobacter upsaliensis	0
Campylobacter ureolyticus	0
Candidatus Blastococcus	0
Candidatus Dorea	0.146143456042498
Candidatus Soleaferrea	0
Candidatus Stoquefichus	0
Candidatus Streptomyces	0
Capnocytophaga gingivalis	0
Capnocytophaga granulosa	0
Capnocytophaga haemolytica	0.0397407844330541
Capnocytophaga leadbetteri	0.192844544059788
Capnocytophaga ochracea	0
Capnocytophaga sputigena	0.0600127167010685
Cardiobacterium hominis	0.173727658043685
Cardiobacterium valvarum	0
Carnobacterium maltaromaticum	0
Castellaniella defragrans	0
Catabacter hongkongensis	0
Catenibacterium mitsuokai	1.2436380321206
Catonella morbi	0
Catonella sp.	0
Cedecea davisae	0
Cedecea lapagei	0.029980892908051
Cellulomonas composti	0
Cellulomonas denverensis	0
Cellulomonas massiliensis	0.051265499927988
Cellulomonas parahominis	0.0353045994351206
Cellulosilyticum lentocellum	0.0751798029759701
Cellulosimicrobium cellulans	0.0794422806777689
Centipeda periodontii	0
Cephaloticoccus primus	0
Cetobacterium somerae	0
Chlamydia abortus	0.0363626592755989
Chlamydia trachomatis	0.314565190043269
Chlorobium phaeobacteroides	0
Christensenella minuta	0
Chryseobacterium bovis	0.0339095389606284
Chryseobacterium hominis	0
Citrobacter amalonaticus	0
Citrobacter braakii	0
Citrobacter farmeri	0.0381080391249553
Citrobacter freundii	0
Citrobacter gillenii	0
Citrobacter intermedius	0
Citrobacter murliniae	0
Citrobacter pasteurii	0.0352690403284503
Citrobacter sedlakii	0
Citrobacter werkmanii	0
Citrobacter youngae	0.0299651102205805
Cloacibacillus evryensis	0.127813677044198
Cloacibacillus porcorum	0
Cloacibacterium normanense	2.05920182997747
Clostridioides difficile	0
Clostridium acetobutylicum	0
Clostridium acidisoli	0
Clostridium aciditolerans	0
Clostridium aerotolerans	0
Clostridium akagii	0
Clostridium aldenense	0.061769334294102
Clostridium aldrichii	0
Clostridium algidicarnis	0
Clostridium amazonense	0
Clostridium aminovalericum	0.130500349461066
Clostridium amygdalinum	1.69562929472769
Clostridium amylolyticum	0.65944825731534
Clostridium arbusti	0
Clostridium argentinense	0
Clostridium asparagiforme	0.403591544692886
Clostridium aurantibutyricum	0.0422526351148102
Clostridium autoethanogenum	0
Clostridium baratii/Eubacterium nitrigenese	1.00314467064261
Clostridium beijerinckii	0
Clostridium bifermentans	0
Clostridium bolteae/aminovalericum	0.0452140527890983
Clostridium botulinum	0
Clostridium bowmanii	0
Clostridium butyricum	0.0401870531993995
Clostridium cadaveris	0.0297885833997504
Clostridium carboxidivorans	0
Clostridium cavendishii	0
Clostridium celatum	1.38955687411451
Clostridium celerecrescens	0
Clostridium cellobioparum	0
Clostridium cellulolyticum	0
Clostridium chartatabidum	0
Clostridium chauvoei	0.0379734429057835
Clostridium chromiireducens	0.058550094410966
Clostridium citroniae	0
Clostridium clariflavum	0.147204590473241
Clostridium clostridioforme	0.0525619742116329
Clostridium cochlearium	0
Clostridium cocleatum	0
Clostridium colicanis	0
Clostridium colinum	0.0454943975796429
Clostridium collagenovorans	0.168894011646895
Clostridium cylindrosporum	0.0453034722013783
Clostridium dakarense	0
Clostridium difficile	0
Clostridium diolis	0.0648389156140397
Clostridium disporicum/celatum	0
Clostridium drakei	0
Clostridium estertheticum	0
Clostridium fallax	0.0431015114826415
Clostridium felsineum	0
Clostridium ganghwense	0
Clostridium ghonii	0.0336640650900119
Clostridium glycolicum	0
Clostridium glycyrrhizinilyticum	0.101736104433055
Clostridium grantii	0
Clostridium haemolyticum	0
Clostridium hathewayi	0
Clostridium herbivorans	0
Clostridium hiranonis	0
Clostridium homopropionicum	0
Clostridium huakuii	0
Clostridium hungatei	0
Clostridium hylemonae	0.44757312365459
Clostridium indolis/methoxybenzovorans	0.279672844407782
Clostridium innocuum	0
Clostridium irregulare	0
Clostridium isatidis	0
Clostridium jeddahense	0
Clostridium kogasensis	0
Clostridium lactatifermentans	0
Clostridium lavalense/bolteae	0.0379422292438034
Clostridium leptum	0.171038852729764
Clostridium limosum	0
Clostridium lituseburense	0
Clostridium lundense	0
Clostridium malenominatum	0.0620430742790051
Clostridium massiliodielmoense	0
Clostridium methoxybenzovorans	0.304085499425764
Clostridium methylpentosum	0.11607777250729
Clostridium neonatale	0
Clostridium nexile	0.167419789651159
Clostridium novyi	0.0322327786501509
Clostridium oceanicum	0
Clostridium oroticum	0
Clostridium paraputrificum	0
Clostridium pascui	0
Clostridium pasteurianum	0
Clostridium perfringens	0
Clostridium polysaccharolyticum	0.11606010168974
Clostridium populeti	0
Clostridium psychrophilum	0
Clostridium punense	0
Clostridium putrefaciens	0.599594412508884
Clostridium ramosum	0.0645834787376023
Clostridium rectum	0
Clostridium saccharobutylicum	0
Clostridium saccharogumia	0
Clostridium saccharolyticum	0
Clostridium saccharoperbutylacetonicum	0
Clostridium sardiniense	0.0429838009156051
Clostridium sartagoforme	0.0783050265711977
Clostridium scatologenes	0
Clostridium schirmacherense	0
Clostridium scindens	0.289577855906818
Clostridium senegalense	0
Clostridium septicum	0.0623609125897753
Clostridium sordellii	0
Clostridium sp._16S_	0
Clostridium sphenoides	0.0561426763429038
Clostridium spiroforme	0
Clostridium sporogenes	0.0508193184853217
Clostridium sporosphaeroides	0
Clostridium sticklandii	0.0491156593935547
Clostridium straminisolvens	0.0377254089683048
Clostridium subterminale	0
Clostridium sufflavum	0
Clostridium sulfidigenes	0
Clostridium swellfunianum	0
Clostridium symbiosum	0.528898693472083
Clostridium tagluense	0
Clostridium tepidiprofundi	0
Clostridium termitidis	0
Clostridium tertium	0
Clostridium tetani	0.033259621140546
Clostridium tetanomorphum	0
Clostridium thermoalcaliphilum	0
Clostridium thermopalmarium	0
Clostridium thiosulfatireducens	0
Clostridium tunisiense	0.0331485578851906
Clostridium tyrobutyricum	0
Clostridium ventriculi	0
Clostridium vincentii	0
Clostridium viride	0
Clostridium vulturis	0
Clostridium xylanolyticum	0
Clostridium xylanovorans	0.0292636854620924
Collinsella aerofaciens	0
Collinsella intestinalis	0.0793326760154218
Collinsella massiliensis	0
Collinsella stercoris	0.0347633921201866
Collinsella tanakaei	0
Comamonas aquatica	0
Comamonas kerstersii	0
Comamonas terrigena	0
Comamonas testosteroni	0
Coprobacillus cateniformis	0
Coprobacter fastidiosus	0
Coprobacter secundus	0
Coprococcus catus	0
Coprococcus comes	0.114799946384592
Coprococcus eutactus	0.0463748453983678
Coriobacterium glomerans	0.0381415958985069
Corynebacterium accolens	0.0403921366409159
Corynebacterium afermentans	0.10827842990079
Corynebacterium ammoniagenes	0
Corynebacterium amycolatum	0.0359391888670995
Corynebacterium appendicis	0
Corynebacterium argentoratense	0
Corynebacterium aurimucosum	0
Corynebacterium casei	0
Corynebacterium coyleae	0
Corynebacterium durum	0
Corynebacterium frankenforstense	0
Corynebacterium freneyi	0.215992570879761
Corynebacterium genitalium	0
Corynebacterium glaucum	0
Corynebacterium glucuronolyticum	0
Corynebacterium jeikeium	0.0547054107077105
Corynebacterium kroppenstedtii	0.0775048636556061
Corynebacterium matruchotii	0.0354105245339891
Corynebacterium minutissimum	0.0816802259593618
Corynebacterium mucifaciens	0
Corynebacterium propinquum	0.232794473361299
Corynebacterium pseudodiphthericum	0
Corynebacterium resistens	0
Corynebacterium simulans	0
Corynebacterium singulare	0.0656058040117629
Corynebacterium sp._1152	0
Corynebacterium striatum	0
Corynebacterium sundsvallense	0
Corynebacterium tuberculostearicum	0
Corynebacterium tuscaniense	1.31235910275877
Corynebacterium ulcerans	0.0918082226893349
Corynebacterium ureicelerivorans	0.0324216279232537
Corynebacterium variabile	0.0365865447799422
Corynebacterium xerosis	0.0355754750009286
Cronobacter sakazakii	0
Cryptobacterium curtum	0.0302658468001994
Cupriavidus metallidurans	0
Curtobacterium flaccumfaciens	0
Deinococcus aquaticus	0
Deinococcus indicus	0
Deinococcus proteolyticus	0.0342338637134748
Delftia acidovorans	0
Dermabacter hominis	0
Dermabacter vaginalis	0.196709804836927
Dermacoccus nishinomiyaensis	0.0383411082935124
Desulfitobacterium frappieri	0
Desulfobulbus propionicus	0
Desulfotomaculum guttoideum	0
Desulfovibrio alkalitolerans	0
Desulfovibrio desulfuricans	0
Desulfovibrio fairfieldensis	0
Desulfovibrio legallii	0.088313393201665
Desulfovibrio legallis	0
Desulfovibrio piger	0
Desulfovibrio termitidis	0
Dialister invisus	0
Dialister micraerophilus	0
Dialister pneumosintes	0.03949403815648
Dialister succinatiphilus	0.030541861479157
Dictyoglomus thermophilum	0
Dielma fastidiosa	0
Dietzia cinnamea	0
Dietzia maris	0.228591675153672
Dietzia natronolimnaea	0
Dolosicoccus paucivorans	0
Dolosigranulum pigrum	0.0311176020134568
Dorea formicigenerans	0.0284498159934078
Dorea longicatena	1.0738672639117
Dorea massiliensis	0
Dyadobacter beijingensis	0
Dyadobacter fermentans	0
Dysgonomonas capnocytophagoides	0
Dysgonomonas gadei	0
Dysgonomonas macrotermitis	0
Dysgonomonas mossii	0
Edwardsiella tarda	0.0281460275944947
Eggerthella lenta	0
Eggerthella sinensis	0.48481512505836
Eggerthella timonensis	0
Eggerthia catenaformis	0
Eikenella corrodens	0
Eisenbergiella tayi	0
Elusimicrobium minutum	0.192439403020803
Empedobacter falsenii	0.13373024816156
Enorma massiliensis	0.035979600945048
Enterobacter aerogenes	0
Enterobacter asburiae	0
Enterobacter cancerogenus	0
Enterobacter cloacae	0.839060772303968
Enterobacter massiliensis	0
Enterococcus asini	0
Enterococcus avium	0.100268564750517
Enterococcus caccae	0
Enterococcus casseliflavus	0
Enterococcus casseliflavus/galliarum	0
Enterococcus cecorum	0
Enterococcus devriesei	0
Enterococcus dispar	0
Enterococcus durans/hirae	0
Enterococcus faecalis	0.0430430754498011
Enterococcus faecium	0
Enterococcus gallinarum	0.0511184410709399
Enterococcus gilvus	0
Enterococcus italicus	0
Enterococcus malodoratus	0
Enterococcus mundtii	0
Enterococcus phoeniculicola	0
Enterococcus raffinosus	0
Enterococcus saccharolyticus	0
Enterorhabdus caecimuris	0.0327253958023247
Enterovibrio nigricans	0.0322767270164666
Eremococcus coleocola	0
Erysipelatoclostridium ramosum	0.042375594735083
Escherichia albertii	0.0759112142080005
Escherichia coli	2.25997397027602
Escherichia fergusonii	0.129387584455098
Escherichia hermannii	0.318868502994248
Ethanoligenens harbinense	0.0682306843946165
Eubacterium barkeri	0
Eubacterium biforme	0
Eubacterium brachy	0
Eubacterium budayi	0.599608685888362
Eubacterium callanderi	0
Eubacterium celluloscolvens	0
Eubacterium cellulosolvens	0
Eubacterium contortum	0
Eubacterium coprostanoligenes	0
Eubacterium cylindroides	0
Eubacterium desmolans	0
Eubacterium dolichum	0
Eubacterium eligens	0.09782633874373
Eubacterium fissicatena	0.243480334828435
Eubacterium hallii	0
Eubacterium infirmum	0
Eubacterium limosum	0
Eubacterium moniliforme	0
Eubacterium multiforme	0.0518506579422214
Eubacterium nitritogenes	0.066727310434366
Eubacterium nodatum	0.043176509089458
Eubacterium oxidoreducens	0.0328399310509979
Eubacterium pyruvativorans	0
Eubacterium ramulus	0.0664997699610197
Eubacterium rectale	0.624963500677355
Eubacterium ruminantium	0.0574266460008364
Eubacterium saphenum	0
Eubacterium siraeum	0
Eubacterium sp	0
Eubacterium sulci	0.042088080151824
Eubacterium tenue	0.0377508869592817
Eubacterium tortuosum	0
Eubacterium tortusum	0
Eubacterium uniforme	0.0438108811750291
Eubacterium ventriosum	0.147570839280911
Eubacterium xylanophilum	0.044643141939443
Eubacterium yurii	0
Exiguobacterium aurantiacum	0.439955051426464
Facklamia hominis/miroungae	0
Facklamia ignava	0
Facklamia languida	0
Facklamia tabacinasalis	1.25045315016236
Faecalibacterium prausnitzii	0.133500550398348
Faecalibacterium prausnitzii S9G3	0.352950599821009
Faecalicatena contorta	0.388989818243599
Faecalitalea cylindroides	0
Fermentimonas caenicola	0.114575430849653
Ferrimonas balearica	0.050683669944457
Fictibacillus arsenicus	0.330494190164725
Filifactor alocis	0.0315549530010627
Filifactor villosus	0
Finegoldia magna	0
Flavobacterium banpakuense	0.0317072554406611
Flavobacterium branchiophilum	0
Flavobacterium cheniae	0
Flavobacterium daejeonense	0
Flavobacterium lindanitolerans	0.0517412805708732
Flavobacterium oncorhynchi	0
Flavobacterium sp._TISTR	0
Flavonifractor plautii	0.341000242973853
Flavonifractor sp	0.080965385918621
Flexispira rappini	0
Flintibacter butyricus	0.200852086819952
Fretibacterium fastidiosum	0.0340958264084039
Fusicatenibacter saccharivorans	0.115490301582591
Fusobacterium equinum	0
Fusobacterium gonidiaformans	0.0447390904967147
Fusobacterium mortiferum	0
Fusobacterium naviforme	0
Fusobacterium necrogenes	0
Fusobacterium necrophorum	0
Fusobacterium nucleatum	0.0280772468648126
Fusobacterium periodonticum	0
Fusobacterium russii	0.0396889503440327
Fusobacterium ulcerans	0.0826489531440164
Fusobacterium varium	0.07721831228445
Gallibacterium anatis	0
Garciella nitratireducens	0
Gardnerella vaginalis	0
Gemella haemolysans	0.0378220444573496
Gemella morbillorum	0
Gemella sanguinis	0.0429456403204239
Gemmatirosa kalamazoonesis	0
Gemmiger formicilis	0.0843846100091676
Geobacillus stearothermophilus	0
Geobacillus vulcani	0
Georgenia muralis	0
Gluconobacter oxydans	0
Gordonia bronchialis	0
Gordonia jacobaea	0.0530401910205162
Gordonia otitidis	0.042259050900253
Gordonia rubripertincta	0.0391331094186313
Gordonia terrae	0
Gordonibacter pamelaeae	0
Gordonibacter urolithinfaciens	0
Granulicatella adiacens	0.0348005962538366
Granulicatella elegans	0
Grimontia hollisae	0.236761370247891
Haematobacter missouriensis	0
Haemophilus haemolyticus	0.957266115989048
Haemophilus influenzae	0
Haemophilus parahaemolyticus	0
Haemophilus parainfluenzae	0.0380415007572757
Haemophilus paraphrohaemolyticus	0
Haemophilus pittmaniae	0
Haemophilus quentini	0
Haemophilus sputorum	0.0345532639753237
Hafnia alvei	0
Halobiforma nitratireducens	0.119752853599994
Halomonas salina	0
Harryflintia acetispora	0
Helicobacter bilis	0
Helicobacter canadensis	0
Helicobacter cinaedi	0
Helicobacter fennelliae	0
Helicobacter pametensis	0.169269038535768
Helicobacter pullorum	0
Helicobacter pylori	0.0467017051798247
Helicobacter rodentium	0.0343675933754903
Helicobacter winghamensis	0.0467050488072329
Herbaspirillum massiliense	0.191413572426602
Hespellia porcina	0.0363300763413523
Hespellia stercorisuis	0
Holdemanella biformis	0
Holdemania filiformis	0
Holdemania massiliensis	0
Howardella ureilytica	0.0567408114574434
Hungatella effluvii	0
Hydrobacter penzbergensis	0
Hydrogenibacillus schlegelii	0.60122665092193
Hydrogenoanaerobacterium saccharovorans	0.292964881918964
Hymenobacter rigui	0.0580470709911027
Intestinibacter bartlettii	0.029886600562141
Intestinimonas butyriciproducens	0
Janibacter hoylei	0
Janibacter indicus	0.045438607660574
Janibacter limosus	0
Janibacter terrae	0.0503699113161602
Johnsonella ignava	0.0941761464749133
Jonesia denitrificans	0
Kallipyga massiliensis	0
Kandleria vitulina	0
Kerstersia gyiorum	0
Kineothrix alysoides	0
Kingella denitrificans	0
Kingella kingae	0
Kingella oralis	0
Klebsiella aerogenes	0.0564260439547942
Klebsiella oxytoca	0
Klebsiella pneumoniae	0.133669547621961
Klebsiella variicola	0
Kluyvera ascorbata	0.0413346362160074
Kluyvera intermedia	0
Kocuria halotolerans	0.0448357828887338
Kocuria indica	0
Kocuria kristinae	0
Kocuria marina	0.0338821334786107
Kocuria palustris	0
Kocuria rhizophila	0
Kocuria rosea	0.0420533834376371
Kosakonia cowanii	0
Kurthia gibsonii	0
Kurthia massiliensis	0
Kurthia senegalensis	0
Kytococcus schroeteri	0
Kytococcus sedentarius	0
Lachnoanaerobaculum saburreum	0.062413381874891
Lachnoanaerobaculum umeaense	0
Lachnobacterium bovis	0.208093756557838
Lachnoclostridium phytofermentans	0
Lachnoclostridium sp	0.06794928822844
Lachnospira multipara	0.0962186202892348
Lachnospira pectinoschiza	3.1731283675547
Lactobacillus acidophilus	0
Lactobacillus agilis	0
Lactobacillus alimentarius	0.108651052524463
Lactobacillus alvi	0
Lactobacillus amylolyticus	0
Lactobacillus amylophilus	0
Lactobacillus amylovorus	0
Lactobacillus animalis	0
Lactobacillus antri	0
Lactobacillus apinorum	0
Lactobacillus apodemi	0
Lactobacillus bifermentans	0.0288856165889419
Lactobacillus brevis	0
Lactobacillus buchneri	0
Lactobacillus casei	0
Lactobacillus ceti	0
Lactobacillus coleohominis	0
Lactobacillus coryniformis	0.0580980363491686
Lactobacillus crispatus	0
Lactobacillus curvatus	0
Lactobacillus delbrueckii	0
Lactobacillus dextrinicus	0
Lactobacillus fermemtum	0
Lactobacillus fermentum	0.0491004630737598
Lactobacillus fructivorans/homohiochii	0
Lactobacillus gasseri	0
Lactobacillus gastricus	0
Lactobacillus gigeriorum	0
Lactobacillus helveticus	0
Lactobacillus herbarum	0
Lactobacillus iners	0
Lactobacillus jensenii	0.0636038428672957
Lactobacillus johnsonii	0
Lactobacillus kalixensis	0
Lactobacillus kitasatonis	0
Lactobacillus kunkeei	0.0673578218666993
Lactobacillus malefermentans	0
Lactobacillus mindensis	0
Lactobacillus mucosae	0
Lactobacillus mudanjiangensis	0
Lactobacillus oris	0
Lactobacillus parabuchneri	0
Lactobacillus paracasei	0
Lactobacillus parafarraginis	0
Lactobacillus pentosus	0
Lactobacillus plantarum	0
Lactobacillus porcinae	0.0474970793551345
Lactobacillus rapi	0
Lactobacillus reuteri	0.0365479560484145
Lactobacillus rhamnosus	0
Lactobacillus rogosae	0.118167655666117
Lactobacillus rossiae	0
Lactobacillus ruminis	0
Lactobacillus sakei	0
Lactobacillus salivarius	0
Lactobacillus sanfranciscensis	0.0536781139261302
Lactobacillus saniviri	0
Lactobacillus senioris	0.0340197892709806
Lactobacillus sharpeae	0.0447092418075786
Lactobacillus thermophilus	0
Lactobacillus ultunensis	0
Lactobacillus vaccinostercus	0
Lactobacillus vaginalis	0
Lactobacillus versmoldensis	0
Lactobacillus xiangfangensis	0.0366479985400154
Lactococcus formosensis	0
Lactococcus garvieae	0
Lactococcus lactis	0.15607047775249
Lactococcus plantarum	0
Lactococcus raffinolactis	0
Lactonifactor longoviformis	0
Laribacter hongkongensis	0
Lautropia mirabilis	0.0466549820347557
Lawsonella clevelandensis	0
Leifsonia aquatica/naganoensis	0
Leminorella grimontii	0
Leminorella richardii	0
Leptothrix discophora	0.13416530485029
Leptothrix mobilis	0
Leptotrichia amnionii	0
Leptotrichia buccalis	4.05822493079457
Leptotrichia goodfellowii	0
Leptotrichia hofstadii	0.167488749070631
Leptotrichia wadei	0
Leuconostoc carnosum	0
Leuconostoc citreum	0
Leuconostoc citreum/holzapfelii	0
Leuconostoc gelidum	0
Leuconostoc lactis	0
Leuconostoc mesenteroides	0
Leuconostoc pseudomesenteroides/rapi/kimchii/mesenteroides	0.0390431658591869
Limnobacter thiooxidans	0.106323472474438
Longicatena caecimuris	0
Lysinibacillus fusiformis	0
Lysinibacillus massiliensis	0
Lysinibacillus sphaericus	0
Lysobacter soli	0
Mageeibacillus indolicus	0.0419900330630136
Mannheimia granulomatis	0.0492248558376445
Marichromatium gracile	0
Marvinbryantia formatexigens	0.0413515631553032
Massilia aurea	0.138254256589873
Massiliomicrobiota timonensis	0
Megamonas funiformis	0.65694023207283
Megamonas hypermegale	0
Megamonas rupellensis	0.0770179851692289
Megasphaera elsdenii	0
Megasphaera indica	0
Megasphaera micronuciformis	0
Megasphaera paucivorans	0
Megasphaera sp	0
Mesorhizobium loti	0
Methanobrevibacter smithii	0.225905911772781
Methanobrevibacter smithii/gottschalkii	0.0306606658412671
Methanosphaera cuniculi	0.0610522556208397
Methanosphaera stadtmanae	0
Methylobacterium adhaesivum	0.0430395921524122
Methylobacterium jeotgali	0.318726217649172
Methylobacterium mesophilicum	0.0536821222282722
Methylobacterium populi	0
Methylobacterium radiotolerans	0
Methylobacterium zatmanii	0.400179596519537
Methyloversatilis universalis	0
Microbacterium aurum	0
Microbacterium barkeri	0
Microbacterium chocolatum	0
Microbacterium foliorum	0
Microbacterium gubbeenense	0.0317423101025299
Microbacterium hydrocarbonoxydans	0
Microbacterium lacticum	0
Microbacterium luteolum	0.603873916165624
Microbacterium oleivorans	1.67151101206902
Microbacterium paraoxydans	0.0793902269216318
Microbacterium phyllosphaerae	0
Microbacterium schleiferi	0.0514279538772198
Micrococcus luteus	0
Micrococcus lylae	0
Micromonospora aurantiaca	0.0793883206010679
Micromonospora krabiensis	0
Microvirga massiliensis	0
Microvirgula aerodenitrificans	0
Mitsuokella jalaludinii	0.0300908498197234
Mitsuokella multacida	0
Mobiluncus curtisii	0.405007809015037
Moellerella wisconsensis	0.0677556588624929
Mogibacterium diversum	0
Mogibacterium neglectum	0
Mogibacterium pumilum	0
Mogibacterium timidum	0
Mogibacterium vescum	0
Monoglobus pectinilyticus	0
Moraxella atlantae	0
Moraxella catarrhalis	0.0646588345807916
Moraxella caviae	0
Moraxella lacunata	0.0414736383542343
Moraxella nonliquefaciens	0
Moraxella osloensis	0.0593528303697067
Morganella morganii	0
Moryella indoligenes	0.034836142013827
Murdochiella asaccharolytica	0.0780039025349805
Muribaculum intestinale	0
Murimonas intestini	0.128381670078899
Mycobacterium abscessus	0.0465569223713853
Mycobacterium avium	0
Mycobacterium florentinum	0.124183911585969
Mycobacterium fortuitum	0
Mycobacterium iranicum	0.0977390550329902
Mycobacterium mucogenicum	0.068297717870477
Mycoplasma hominis	0
Mycoplasma pneumoniae	0
Negativicoccus succinicivorans	0.0295624775376651
Neisseria bacilliformis	0
Neisseria cinerea	0
Neisseria elongata	0.0281141021979563
Neisseria flava	0
Neisseria flavescens/perflava	0
Neisseria gonorrhoeae	0
Neisseria macacae	0.0345176345475722
Neisseria meningitidis	0
Neisseria mucosa	0.516541614660625
Neisseria sicca	0
Neisseria subflava	0.0310803510583157
Nevskia ramosa	0.051580597698552
Nitriliruptor alkaliphilus	0
Oceanobacillus caeni	0
Oceanobacillus massiliensis	0
Ochrobactrum anthropi	0.0478383272399371
Ochrobactrum intermedium	0.0534951989871979
Ochrobactrum pituitosum	0
Odoribacter laneus	0
Odoribacter splanchnicus	0
Oligella urethralis	0.274627775925842
Olsenella profusa	0
Olsenella scatoligenes	0.0391365517774608
Olsenella uli	0
Olsenella umbonata	0.082523246325642
Orenia metallireducens	0
Oribacterium parvum	0
Oribacterium sinus	0.194204801726192
Ornithobacterium rhinotracheale	0
Oscillibacter ruminantium	0
Oscillibacter sp	0.0374123287346943
Oscillibacter valericigenes	0.104158433824591
Oxalobacter formigenes	0
Paenibacillus alvei	0
Paenibacillus antibioticophila	0.0524578393167054
Paenibacillus barcinonensis	0.0497072858134407
Paenibacillus barengoltzii	0
Paenibacillus daejeonensis	0.042933566517975
Paenibacillus durus	0
Paenibacillus glucanolyticus	0
Paenibacillus graminis	0
Paenibacillus illinoisensis	0.0479504794091164
Paenibacillus kribbensis	0
Paenibacillus lactis	0.14802994691588
Paenibacillus lautus	0
Paenibacillus provencensis	0.0279844317171614
Paenibacillus pueri	0.0643636758954777
Paenibacillus rhizosphaerae	0
Paenibacillus riograndensis	0.127271689548536
Paenibacillus sabinae/forsythiae	0.0315852832180153
Paenibacillus senegalensis	0.0329684760346336
Paenibacillus thiaminolyticus	0
Paenibacillus timonensis	0
Pantoea agglomerans	0.254163940560813
Pantoea conspicua	0
Papillibacter cinnamivorans	0
Parabacteroides distasonis	0.114439842125182
Parabacteroides goldsteinii	0.0972942772492432
Parabacteroides gordonii	0
Parabacteroides johnsonii	0
Parabacteroides merdae	0
Paracoccus carotinifaciens	0
Paracoccus marinus	0.0811490790964149
Paracoccus sanguinis	0
Paracoccus yeei	0
Paraeggerthella hongkongensis	0
Paraprevotella clara	0
Paraprevotella xylaniphila	0
Parascardovia denticolens	0.0803128805231227
Parasporobacterium paucivorans	0.0353937167673095
Parasutterella excrementihominis	0.0416284098548397
Parasutterella secunda	0.0658017259286937
Parvimonas micra	0.172859855050573
Pediococcus acidilactici	0.0331430903625352
Pediococcus damnosus	0
Pediococcus pentosaceus	0
Pedobacter daejeonensis	0
Pedomicrobium ferrugineum	0
Pelomonas saccharophila	0.053392464245759
Peptoclostridium difficile	0
Peptococcus niger	0
Peptococcus sp.	0
Peptoniphilus asaccharolyticus	0
Peptoniphilus coxii	0
Peptoniphilus duerdenii	0
Peptoniphilus grossensis	0
Peptoniphilus harei	0
Peptoniphilus indolicus	0.0287947993456941
Peptoniphilus lacrimalis	0
Peptoniphilus senegalensis	0.028156024677377
Peptoniphilus timonensis	0
Peptostreptococcus anaerobius	0.0318976472672464
Peptostreptococcus russellii	0
Peptostreptococcus stomatis	0.101480902257755
Phascolarctobacterium faecium	0.0429224567510203
Phascolarctobacterium succinatutens	0.304395114629454
Phenylobacterium haematophilum	0
Phyllobacterium myrsinacearum	0
Planococcus rifietoensis	0
Planomicrobium chinense	0
Planomonospora sphaerica	0.21333693088581
Plesiomonas shigelloides	0
Porphyromonas asaccharolytica	0
Porphyromonas catoniae	0.0828289224253922
Porphyromonas endodontalis	0.0342063997192062
Porphyromonas gingivalis	0
Porphyromonas somerae	0.0659918660652575
Porphyromonas uenonis	0
Prevotella albensis	0
Prevotella amnii	0
Prevotella amniotica	0
Prevotella aurantiaca	0.0831501716928869
Prevotella baroniae	0.0283832259926448
Prevotella bergensis	0
Prevotella bivia	0
Prevotella brevis	0
Prevotella bryantii	0
Prevotella buccae	0
Prevotella buccalis	0
Prevotella conceptionensis	0.0936129691904678
Prevotella copri	0.0622648690431819
Prevotella corporis	0.0404699932667049
Prevotella dentalis	0
Prevotella dentasini	0
Prevotella denticola	0.0642419987848755
Prevotella disiens	0
Prevotella enoeca	0
Prevotella falsenii	0
Prevotella fusca	0
Prevotella histicola	0.10793692370304
Prevotella intermedia	0
Prevotella loescheii	0.0300018525391964
Prevotella maculosa	0
Prevotella marshii	0
Prevotella melaninogenica	0
Prevotella micans	0
Prevotella multidaccharivorax	0
Prevotella multiformis	0.0403351231636516
Prevotella multisaccharivorax	0.0404007961504946
Prevotella nanceiensis	0
Prevotella nigrescens	0.0397511088698008
Prevotella oralis	0
Prevotella oris	0.09255593688804
Prevotella oryzae	0
Prevotella oulorum	0
Prevotella pallens	0
Prevotella paludivivens	0.099638055762405
Prevotella pleuritidis	0
Prevotella ruminicola	0.0924642945293489
Prevotella saccharolytica	0.18351608662166
Prevotella salivae	0.0332100117394292
Prevotella scopos/jejuni	0
Prevotella shahii	0.0292235466039739
Prevotella stercorea	0.0323926389487449
Prevotella timonensis	0
Prevotella veroralis	0
Promicromonospora flava	0.0534634726807962
Propionibacterium acidifaciens	0.890746606835208
Propionibacterium acidipropionici	0.737846735608937
Propionibacterium acnes	0
Propionibacterium australiense	0
Propionibacterium avidum	0
Propionibacterium cyclohexanicum	0.0641680347278179
Propionibacterium damnosum	0.190198321450634
Propionibacterium freudenreichii	0.0432700782785226
Propionibacterium granulosum	0
Propionibacterium jensenii	0.029175816833603
Propionibacterium microaerophilum	0.129443004170325
Propionibacterium namnetense	0
Propionibacterium propionicum	0
Propionibacterium thoenii	0.231380986925051
Propionicimonas paludicola	0
Propionimicrobium lymphophilum	0.680544712321105
Propionivibrio dicarboxylicus	0
Prosthecobacter fluviatilis	0
Proteus mirabilis	0
Proteus penneri	0.0417366665943825
Proteus vulgaris	0.0302679514832846
Providencia alcalifaciens	0.0308955078732907
Providencia rettgeri	0
Providencia rustigianii	0
Providencia stuartii	0
Pseudoclavibacter massiliense	0
Pseudoclavibacter sp._Timone	0
Pseudoflavonifractor capillosus	0.0508863240996182
Pseudomonas aeruginosa	0
Pseudomonas alcaliphila	0
Pseudomonas fluorescens	0
Pseudomonas fragi	0
Pseudomonas fragi/thivervalensis/deceptionensis	0
Pseudomonas monteilii	0.313288779586569
Pseudomonas nitroreducens	0
Pseudomonas oleovorans	0
Pseudomonas putida	0
Pseudomonas stutzeri	0
Pseudopropionibacterium propionicum	0
Pseudoramibacter alactolyticus	0
Pseudothermotoga thermarum	0
Pseudoxanthomonas mexicana	0
Psychrobacter arenosus	0
Pyramidobacter piscolens	0.0339795432713195
Ralstonia insidiosa	0.0492313981680099
Ralstonia mannitolilytica	0
Ralstonia solanacearum	0
Raoultella ornithinolytica	0
Raoultella planticola	0.0677806573471404
Rheinheimera perlucida	0
Rheinheimera texasensis	0.0289468209097278
Rhizobium pusense	0.0551886657576976
Rhodanobacter ginsenosidimutans	2.31805643076122
Rhodobacter sphaeroides	0
Rhodococcus equi	0.0280593582942518
Rhodococcus erythropolis	0
Rhodococcus rhodochrous	0
Riemerella anatipestifer	0
Riemerella columbina	0
Robinsoniella peoriensis	0
Romboutsia lituseburensis	0.0505843129832688
Roseburia faecis	0.731990771501256
Roseburia hominis	0
Roseburia intestinalis	0
Roseburia inulinivorans	0.0860432218190455
Roseburia sp	0.211796443566771
Roseomonas mucosa	0.060814695273495
Rothia aeria	0
Rothia dentocariosa	0
Rothia mucilaginosa	0
Rubinisphaera brasiliensis	0
Rudanella lutea	0.34491092335341
Ruminococcus albus	0
Ruminococcus bromii	0.237805973141885
Ruminococcus callidus	0
Ruminococcus champanellensis	0
Ruminococcus faecis	0.146900445163404
Ruminococcus flavefaciens	0
Ruminococcus gauvreauii	0.074009020981992
Ruminococcus gnavus	0.606657981203075
Ruminococcus lactaris	0
Ruminococcus sp	0.361458304120328
Ruminococcus sp. Marseille-P2780	0
Ruminococcus sp. Marseille-P650	0
Ruminococcus torques	0.118154056233789
Ruthenibacterium lactatiformans	0
Salmonella enterica	0.895640514555626
Sarcina maxima	0
Sarcina ventriculi	0.0719568262213997
Scardovia inopinata	0.0400045630398481
Scardovia wiggsiae	0.349035104799328
Schlesneria paludicola	0
Schwartzia sp.	0
Schwartzia succinivorans	0.0313852592677793
Selenomonas artemidis	0
Selenomonas infelix	0
Selenomonas noxia	0.0398047784218359
Selenomonas ruminantium	0
Selenomonas sputigena	0
Sellimonas intestinalis	0.0651464080525864
Senegalemassilia anaerobia	0.102934105010707
Senegalimassilia anaerobia	0.0353375620590723
Serratia ficaria	0
Serratia fonticola	0.0878595996679597
Serratia liquefaciens	0
Serratia marcescens	0
Shigella dysenteriae	0
Shuttleworthia satelles	0.110828063089172
Silanimonas lenta	0
Simonsiella muelleri	0.0465144726350219
Skermanella aerolata	0.0454794962053566
Slackia equolifaciens	0
Slackia exigua	0.103220424952063
Slackia faecicanis	0.052784882601428
Slackia isoflavoniconvertens	0
Slackia piriformis	0.0408112492548122
Snodgrassella alvi	0
Soleaferrea massiliensis	0
Solobacterium moorei	0
Sphingobacterium faecium	0.0433246080788697
Sphingobacterium multivorum	0
Sphingobacterium spiritivorum	0
Sphingobium hydrophobicum	0
Sphingobium yanoikuyae	0.159933706498473
Sphingomonas adhaesiva	0
Sphingomonas ginsenosidimutans	0.0309036028955063
Sphingomonas hankookensis	0
Sphingomonas panni	0.031662832753667
Sphingomonas paucimobilis	0
Sphingomonas pseudosanguinis	2.24487556828272
Spirosoma linguale	0
Sporanaerobacter acetigenes	0
Sporolactobacillus nakayamae	0.0562381320151309
Sporosarcina koreensis	0
Staphylococcus arlettae	0
Staphylococcus aureus	0
Staphylococcus auricularis	0
Staphylococcus capitis	0.0791027860619281
Staphylococcus cohnii	0.138112143049862
Staphylococcus condimenti	0.0344558418849245
Staphylococcus epidermidis	0.0337859353539635
Staphylococcus epidermidis/muscae	0.0318321915225301
Staphylococcus equorum/edaphicus/saprophyticus	0
Staphylococcus haemolyticus	0.109758150882434
Staphylococcus hominis	0
Staphylococcus intermedius	0.0432579207677287
Staphylococcus kloosii	0
Staphylococcus lentus	0
Staphylococcus lugdunensis	0.0595301702173316
Staphylococcus nepalensis	0
Staphylococcus pasteuri	0
Staphylococcus pettenkoferi	0
Staphylococcus saccharolyticus	0.0347455830368964
Staphylococcus saprophyticus	0
Staphylococcus schleiferi	0
Staphylococcus sciuri	0
Staphylococcus simulans	0.0886006429653919
Staphylococcus succinus	0
Staphylococcus vitulinus	0
Staphylococcus warneri	0.0755255499021589
Staphylococcus xylosus	0
Stenotrophomonas daejeonensis	0
Stenotrophomonas maltophilia	0.0998404842738515
Stenotrophomonas rhizophila	0.0382737156868598
Stomatobaculum longum	0
Stoquefichus massiliensis	0
Streptobacillus moniliformis	0
Streptococcus agalactiae	0
Streptococcus alactolyticus	0
Streptococcus anginosus	0
Streptococcus australis	0
Streptococcus caballi	0
Streptococcus cameli	0
Streptococcus canis	0
Streptococcus caprae	0
Streptococcus castoreus	0.0288542642070476
Streptococcus constellatus	0
Streptococcus criceti	0
Streptococcus cristatus	0.0505943328503546
Streptococcus dentasini	0
Streptococcus dentirousetti	0
Streptococcus devriesei	0
Streptococcus didelphis	0
Streptococcus downei	0
Streptococcus dysgalactiae	0
Streptococcus equi	0.0642708325491917
Streptococcus equinus	0
Streptococcus equinus/lutetiensis/infantarius	0
Streptococcus fryi	0
Streptococcus gallolyticus	0
Streptococcus gordonii	0.0416542415321172
Streptococcus gordonii/mutans	0
Streptococcus henryi	0
Streptococcus hongkongensis	0
Streptococcus hyovaginalis	0
Streptococcus ictaluri	0
Streptococcus infantarius	0
Streptococcus infantis	3.7054581891399
Streptococcus iniae	0
Streptococcus intermedius/uberis	0.0345887956886555
Streptococcus lactarius	0
Streptococcus lutetiensis	0.0511638722815516
Streptococcus macedonicus	0
Streptococcus marimammalium	0
Streptococcus massiliensis	0
Streptococcus merionis	0
Streptococcus minor	0
Streptococcus mitis	0
Streptococcus mitis/pneumoniae/pseudoneumoniae	0
Streptococcus moroccensis	0
Streptococcus mutans	0
Streptococcus oralis	0
Streptococcus oricebi	0
Streptococcus orisasini	0
Streptococcus ovis	0
Streptococcus parasaguinis	0.0555893613978759
Streptococcus parasanguinis	0.0366303448858431
Streptococcus parauberis	0
Streptococcus pasteurianus	0
Streptococcus peroris	0
Streptococcus pharyngis	0
Streptococcus pleomorphus	0
Streptococcus plurextorum	0
Streptococcus pneumoniae	0
Streptococcus porci	0
Streptococcus porcinus	0
Streptococcus porcorum	0
Streptococcus pyogenes	0
Streptococcus pyogensis	0
Streptococcus ratti/ursoris	0
Streptococcus rubneri	0
Streptococcus rupicaprae	0
Streptococcus salivarius	0.0375934056273751
Streptococcus saliviloxodontae	0
Streptococcus sanguinis	0
Streptococcus sanguinis/vestibularis	0
Streptococcus sinensis	0
Streptococcus sobrinus	0.0380221795230642
Streptococcus suis	0
Streptococcus tangierensis	0
Streptococcus thermophilus	0
Streptococcus thoraltensis	0
Streptococcus uberis	0
Streptococcus vestibularis	0.0357715972559239
Streptococcus viridans	0
Streptomyces misionensis	0
Streptomyces thermoviolaceus	0
Streptomyces thermovulgaris	0
Subdoligranulum variabile	0
Succinatimonas hippei	0
Succiniclasticum ruminis	0.169135235099049
Succinivibrio dextrinosolvens	0.291545196572468
Sulfurimonas autotrophica	0
Sutterella parvirubra	0
Sutterella stercoricanis	0
Sutterella wadsworthensis	0.0525950455451276
Symbiobacterium thermophilum	0
Tannerella forsythia	0
Tatumella ptyseos	0
Tetragenococcus solitarius	0
Tetrasphaera australiensis	0
Thiomicrospira cyclica	0
Timonella senegalensis	0.03138505375506
Tissierella praeacuta	0
Trabulsiella guamensis	0.0707864203741589
Treponema berlinense	0.0389128411893565
Treponema denticola	0
Treponema lecithinolyticum	0
Treponema maltophilum	0.028084489243241
Treponema medium	0
Treponema porcinum	0
Treponema socranskii	0
Treponema succinifaciens	0
Treponema vincentii	0
Tropheryma whipplei	0
Trueperella bernardiae	0
Trueperella pyogenes	0
Tumebacillus permanentifrigoris	0
Turicella otitidis	0.0492994094676733
Turicibacter sanguinis	0
Turicimonas muris	0.0467757486974531
Tyzzerella nexilis	0.0486309636469778
Ureaplasma parvum	0
Ureaplasma urealyticum	0
Ureibacillus suwonensis	0
Ureibacillus thermosphaericus	0
Vagococcus penaei	0
Vagococcus teuberi	0
Varibaculum cambriense	0.511502099016439
Variovorax boronicumulans	0
Veillonella atypica	0.663957759822313
Veillonella dispar	0.128855135684622
Veillonella parvula	0.0895106493915534
Veillonella ratti	0
Veillonella rogosae	0.1079017750783
Veillonella tobetsuensis	0.28930955628079
Vibrio cholerae	0.0364374486459399
Vibrio cincinnatiensis	0
Vibrio fluvialis	0
Vibrio furnissii	0
Vibrio mimicus	0
Vibrio parahaemolyticus	0
Victivallis vadensis	0.0385463638159235
Virgibacillus proomii	0
Weeksella virosa	0.0488241566494057
Weissella cibaria	0
Weissella confusa	1.33627438612358
Weissella paramesenteroides	0
Yersinia aleksiciae	0
Yersinia bercovieri	0
Yersinia enterocolitica	0
Yersinia frederiksenii	0.0353438905024464
Yersinia kristensenii	0.0490129435047477
Yersinia pseudotuberculosis	0
Yersinia rohdei	0
Yokenella regensburgei	0.204225517057711
Yonghaparkia alkaliphila	0
Kingdom Information: (%)
Archaea	0.437371686834882
Bacteria	99.5626283131651
Phylum Information: (%)
Actinobacteria	17.6726303878267
Bacteroidetes	9.3910023516868
Deinococcus-Thermus	0.0342338637134748
Dictyoglomi	0
Elusimicrobia	0.192439403020803
Epsilonbacteraeota	0.847297597450662
Euryarchaeota	0.437371686834882
Firmicutes	43.0101444332225
Fusobacteria	4.52964118600029
Gemmatimonadetes	0
Halanaerobiaeota	0
Lentisphaerae	0.0385463638159235
Other	2.50718981245494
Planctomycetes	0
Proteobacteria	20.4832972831267
Spirochaetes	0.309388734803499
Synergistetes	0.195889046723921
Tenericutes	0.350927849318868
Thermotogae	0
Verrucomicrobia	0
Class Information: (%)
Actinobacteria	13.9187590878085
Actinobacteridae	2.57749500685184
Alphaproteobacteria	5.48232347890347
Bacilli	12.9773974744478
Bacteroides	0.59342402777085
Bacteroidetes	0
Bacteroidia	8.79757832391595
Betaproteobacteria	0
Brachyspirae	0.242391404370902
Campylobacteria	0.847297597450662
Chlorobia	0
Clostridia	25.8654548263546
Coriobacteriia	1.17637629316634
Deinococci	0.0342338637134748
Deltaproteobacteria	0.088313393201665
Dictyoglomia	0
Elusimicrobia	0.192439403020803
Epsilonproteobacteria	0
Erysipelotrichia	1.31676318456724
Flavobacteria	0
Fusobacteria	0.0280772468648126
Fusobacteriia	4.50156393913548
Gammaproteobacteria	14.9126604110216
Gemmatimonadetes	0
Halanaerobiia	0
Halobacteria	0.119752853599994
Lentisphaeria	0.0385463638159235
Methanobacteria	0.317618833234888
Mollicutes	0.350927849318868
Negativicutes	2.85052894785288
Nitriliruptoria	0
Other	2.50718981245494
Planctomycetacia	0
Spirochaetes	0
Spirochaetia	0.0669973304325975
Synergistia	0.195889046723921
Thermotogae	0
Verrucomicrobiae	0
Order Information: (%)
Acetobacterales	0.060814695273495
Actinomycetales	2.98850750915146
Aeromonadales	0.745614587721197
Alteromonadales	0.0714830578267869
Azospirillales	0.0454794962053566
Bacillales	5.00031579253272
Bacteroidales	7.08662177351717
Betaproteobacteriales	1.98134187980174
Bifidobacteriales	4.52712796754729
Brachyspirales	0.242391404370902
Campylobacterales	0.847297597450662
Cardiobacteriales	0.224411327988142
Caulobacterales	0.406101359899554
Chitinophagales	1.26558745076921
Chlorobiales	0
Chromatiales	0
Clostridiale	0.0438108811750291
Clostridiales	25.8216439451795
Coriobacteriales	1.17637629316634
Corynebacteriales	2.89747804647969
Cytophagales	0.402957994344513
Deinococcales	0.0342338637134748
Desulfobacterales	0
Desulfovibrionales	0.088313393201665
Dictyoglomales	0
Elusimicrobiales	0.192439403020803
Enterobacteriales	2.86030856998918
Erysipelotrichales	1.31676318456724
Flavobacteriales	0.592510524977038
Fusobacterales	0.0280772468648126
Fusobacteriales	4.50156393913548
Fusobacteriales: Leptotrichiacea	0
Gemmatimonadales	0
Halanaerobiales	0
Halobacteriales	0.119752853599994
Lactobacillales	7.9770816819151
Methanobacteriales	0.317618833234888
Micrococcales	4.08188466494855
Micromonosporales	0.0793883206010679
Mycoplasmatales	0.350927849318868
Neisseriales	0
Nitriliruptorales	0
Oceanospirillales	0.089315449133592
Opitutales	0
Other	2.50718981245494
Pasteurellales	1.7747337504562
Planctomycetales	0
Propionibacteriales	1.70853065504647
Pseudomonadales	1.83283202865163
Rhizobiales	2.42140313799829
Rhodobacterales	0.0811490790964149
Salinisphaerales	0.051580597698552
Selenomonadales	2.85052894785288
Sphingobacteriales	0.0433246080788697
Sphingomonadales	2.46737571043036
Spirochaetales	0.0669973304325975
Streptomycetales	0
Streptosporangiales	0.21333693088581
Synergistales	0.195889046723921
Thermotogales	0
Thiomicrospirales	0
Verrucomicrobiales	0
Vibrionales	2.65405015915171
Victivallales	0.0385463638159235
Xanthomonadales	2.62698900260287
Family Information: (%)
Acetobacteraceae	0.060814695273495
Acidaminococcaceae	0.6361565896706
Actinomycetaceae	1.43166631223776
Aerococcaceae	1.25045315016236
Aeromonadaceae	0.184541842417172
Akkermansiaceae	0
Alicyclobacillaceae	0
Alteromonadaceae	0.0289468209097278
Aquaspirillaceae	0
Arcobacteraceae	0.0658868248354708
Atopobiaceae	0.246176577639971
Azospirillaceae	0.0454794962053566
Bacillaceae	3.74320714462703
Bacteroidaceae	4.64753643659651
Barnesiellaceae	0
Beijerinckiaceae	0.815627528549394
Bifidobacteriaceae	4.52712796754729
Blautia	0
Bogoriellaceae	0
Brachyspiraceae	0.242391404370902
Brevibacteriaceae	0.879606875451121
Burkholderiaceae	1.22192557052047
Caldicoprobacteraceae	0
Campylobacteraceae	0.484367386716875
Cardiobacteriaceae	0.224411327988142
Carnobacteriaceae	0.0659181982672934
Caulobacteraceae	0.406101359899554
Cellulomonadaceae	0.0353045994351206
Chitinibacteraceae	0
Chitinophagaceae	1.26558745076921
Chlorobiaceae	0
Christensenellaceae	0
Chromatiaceae	0
Clostridiaceae	1.84052082487878
Clostridiaceae 1	4.35700959188202
Clostridiaceae 2	0
Clostridiales	0.0438108811750291
Coriobacteriaceae	0.152237664034115
Corynebacteriaceae	2.35251176539797
Corynebacterineae	0.0746162806656371
Deinococcaceae	0.0342338637134748
Dermabacteraceae	0.232285279837856
Dermacoccaceae	0.0383411082935124
Desulfobulbaceae	0
Desulfovibrionaceae	0.088313393201665
Dictyoglomaceae	0
Dietziaceae	0.228591675153672
Dysgonomonadaceae	0.114575430849653
Eggerthellaceae	0.777962051492255
Elusimicrobiaceae	0.192439403020803
Enterbacteriaceae	0.318868502994248
Enterobacteriaceae	2.54144006699493
Enterococcaceae	0.235177385308191
Erysipelotrichaceae	1.31676318456724
Eubacteriaceae	0
Family XI	0.433799875376449
Family XIII	0.0852645892412819
Family XVIII	0
Flavobacteriaceae	0.376046581205445
Fusobacteriaceae	0.303927506135089
Gemmatimonadaceae	0
Halobacteroidaceae	0
Haloferacaceae	0.119752853599994
Halomonadaceae	0.089315449133592
Helicobacteraceae	0.297043385898316
Hymenobacteraceae	0.0580470709911027
Hyphomicrobiaceae	0
Intrasporangiaceae	0.132395063756676
Jonesiaceae	0
Lachnospiraceae	16.1613505446519
Lactobacillaceae	0.58932748852719
Leptotrichia	0
Leptotrichiaceae	4.2257136798652
Leuconostocaceae	1.42441801505652
Listeriaceae	0
Marinifilaceae	0.0291758848510024
Methanobacteriaceae	0.317618833234888
Microbacteriaceae	2.55291506255269
Micrococcaceae	0.13623051637453
Micrococcineae	0
Micromonosporaceae	0.0793883206010679
Moraxellaceae	0.428454922235882
Muribaculaceae	0
Mycobacteriaceae	0.290220684489436
Mycoplasmataceae	0.350927849318868
Neisseriaceae	0.75941630928127
Nitriliruptoraceae	0
Nocardiaceae	0.1344323513394
Nocardioidaceae	0.0730713011623349
Opitutaceae	0
Other	2.50718981245494
Paenibacillaceae	0.837178337621443
Pasteurellaceae	1.7747337504562
Peptococcaceae	0
Peptostreptococcaceae	0.251600350029693
Planococcaceae	0
Porphyromonadaceae	0.183027188209856
Prevotellaceae	1.77228824478583
Promicromonosporaceae	0.130707780605757
Propionibacteriaceae	1.63545935388413
Propionibacterineae	1.31804486498855
Pseudomonadaceae	1.40437710641575
Psychromonadaceae	0.0425362369170591
Rhizobiaceae	1.4831523768491
Rhodanobacteraceae	2.31805643076122
Rhodobacteraceae	0.0811490790964149
Rhodocyclaceae	0
Rikenellaceae	0.128284468849897
Rubinisphaeraceae	0
Ruminococcaceae	2.7728658538972
Schlesneriaceae	0
Solimonadaceae	0.051580597698552
Sphingobacteriaceae	0.0433246080788697
Sphingomonadaceae	2.46737571043036
Spirochaetaceae	0.0669973304325975
Spirosomaceae	0.34491092335341
Sporolactobacillaceae	0.0562381320151309
Staphylococcaceae	0.282924493491339
Streptococcacaeae	0
Streptococcaceae	4.41178744459355
Streptomycetaceae	0
Streptomycineae	0
Streptosporangiaceae	0.21333693088581
Succinivibrionaceae	0.561072745304024
Synergistaceae	0.195889046723921
Tannerellaceae	0.211734119374426
Thermomonosporaceae	0
Thermotogaceae	0
Thiomicrospiraceae	0
Thiovulaceae	0
Veillonellaceae	2.21437235818228
Verrucomicrobiaceae	0
Vibrionaceae	2.65405015915171
Victivallaceae	0.0385463638159235
Weeksellaceae	0.216463943771594
Xanthobacteraceae	0.122623232599799
Xanthomonadaceae	0.308932571841645
Genus Information: (%)
Acetanaerobacterium	0.158308179285866
Acetivibrio	0
Acetobacter	0
Acetobacterium	0
Achromobacter	0.0478383272399371
Acidaminococcus	0.119703783191076
Acidovorax	0
Acinetobacter	0.262969618931149
Actinobacillus	0.252472921817447
Actinobaculum	0
Actinomadura	0
Actinomyces	0.515156404206288
Adlercreutzia	0
Aerococcus	0
Aeromicrobium	0.0730713011623349
Aeromonas	0.184541842417172
Afipia	0
Agathobacter	0.624963500677355
Aggregatibacter	0.0587456100007323
Agrobacterium	0.42634365298068
Agrococcus	0.0332894174573009
Akkermansia	0
Alcaligenes	0.0363143752311536
Algoriella	0
Aliagarivorans	0.0425362369170591
Alistipes	0.128284468849897
Allisonella	0
Alloiococcus	0
Alloprevotella	0.578738641295282
Allorhizobium-Neorhizobium-Pararhizobium-Rhizobium	0.849674875044404
Alloscardovia	0
Alysiella	0.102648134181778
Amaricoccus	0
Anaerobiospirillum	0.269527548731556
Anaerococcus	0.0437256274551732
Anaerofilum	0.0665369112274893
Anaerofustis	0
Anaeroglobus	0
Anaerospora	0
Anaerosporobacter	0.031804071533472
Anaerostipes	0.0772639836787682
Anaerovorax	0
Ancylobacter	0.0921133633885639
Aneurinibacillus	0
Anoxynatronum	0
Aquabacterium	0
Arcanobacterium	0
Arcobacter	0.0658868248354708
Arthrobacter	0.0575126000071856
Asaccharobacter	0.0333391270230669
Atopobium	0.124516779536868
Atopostipes	0
Aureimonas	0.151945183066316
Bacillus	2.81148630354038
Bacteroides	4.64753643659651
Barnesiella	0
Bartonella	0
Bavariicoccus	0.0405203012082113
Bergeyella	0
Bifidobacterium	4.05777541918499
Blautia	0.503204604658771
Bordetella	0
Brachybacterium	0.0355754750009286
Brachymonas	0
Brachyspira	0.242391404370902
Bradyrhizobium	0.0305098692112347
Brevibacillus	0.211925663234502
Brevibacterium	0.879606875451121
Brevundimonas	0.138302109326308
Brochothrix	0
Buchnera	0.0413239428057582
Bulleidia	0
Burkholderia-Caballeronia-Paraburkholderia	0
Butyricicoccus	0.0872075766802737
Butyricimonas	0.0291758848510024
Butyrivibrio	0.136041787206244
Caldicoprobacter	0
Campylobacter	0.484367386716875
Capnocytophaga	0.292598045193911
Cardiobacterium	0.224411327988142
Castellaniella	0
Catabacter	0
Catenibacterium	1.2436380321206
Catonella	0
Caulobacter	0.267799250573246
Cellulomonas	0.0353045994351206
Cellulosilyticum	0.0751798029759701
Cellulosimicrobium	0.0794422806777689
Centipeda	0
Cephaloticoccus	0
Cetobacterium	0
Chitinibacter	0
Chlorobium	0
Christensenella	0
Chryseobacterium	0.0339095389606284
Citrobacter	0.0652499332365013
Cloacibacillus	0.127813677044198
Clostridium	1.84052082487878
Clostridium sensu stricto	0
Clostridium sensu stricto 1	2.45281499592102
Clostridium sensu stricto 10	0
Clostridium sensu stricto 11	0.254130447677311
Clostridium sensu stricto 12	0
Clostridium sensu stricto 13	0.0331485578851906
Clostridium sensu stricto 14	0
Clostridium sensu stricto 15	0.033259621140546
Clostridium sensu stricto 16	0.0620430742790051
Clostridium sensu stricto 17	0
Clostridium sensu stricto 18	0.0401870531993995
Clostridium sensu stricto 19	0.0453034722013783
Clostridium sensu stricto 2	0.0297885833997504
Clostridium sensu stricto 3	0.65944825731534
Clostridium sensu stricto 4	0.0431015114826415
Clostridium sensu stricto 5	0
Clostridium sensu stricto 7	0.0322327786501509
Clostridium sensu stricto 8	0.599594412508884
Cnuella	1.26558745076921
Collinsella	0.114096068135608
Comamonas	0
Coprobacillus	0
Coprobacter	0
Coprococcus 1	0
Coprococcus 2	0.0463748453983678
Coprococcus 3	0.114799946384592
Coriobacterium	0.0381415958985069
Corynebacterium	0.235497177124114
Corynebacterium 1	2.06771517880618
Cronobacter	0
Cryobacterium	0.0816802259593618
Cryptobacterium	0.0302658468001994
Cupriavidus	0
Curvibacter	0
Cutibacterium	0
Dechlorobacter	0
Deinococcus	0.0342338637134748
Delftia	0
Dermabacter	0.196709804836927
Dermacoccus	0.0383411082935124
Desulfobulbus	0
Desulfovibrio	0.088313393201665
Dialister	0.0700358996356371
Dictyoglomus	0
Dielma	0
Dietzia	0.228591675153672
Dolosicoccus	0
Dolosigranulum	0.0311176020134568
Dorea	0.0284498159934078
Dyadobacter	0
Dysgonomonas	0
Eggerthella	0.48481512505836
Eggerthia	0
Eikenella	0
Eisenbergiella	0
Elusimicrobium	0.192439403020803
Empedobacter	0.13373024816156
Enorma	0
Enterobacter	0.204897297682122
Enterococcus	0.0432700782785226
Enterorhabdus	0.0327253958023247
Enterovibrio	0.0322767270164666
Eremococcus	0
Erwinia	0
Erysipelatoclostridium	0.042375594735083
Escherichia	0.318868502994248
Escherichia-Shigella	0.205298798663099
Ethanoligenens	0.0682306843946165
Eubacterium	0.0438108811750291
Ezakiella	0
Facklamia	1.25045315016236
Faecalitalea	0
Fastidiosipila	0.0419900330630136
Fictibacillus	0.330494190164725
Filifactor	0
Finegoldia	0
Flavobacterium	0.0834485360115343
Flavonifractor	0.341000242973853
Franconibacter	0
Fretibacterium	0.0340958264084039
Fusicatenibacter	0.115490301582591
Fusobacterium	0.303927506135089
Gallibacterium	0
Garciella	0
Gardnerella	0
Gemella	0.0807676847777735
Gemmatirosa	0
Geobacillus	0
Geomicrobium	0
Georgenia	0
Gluconobacter	0
Gordonia	0.0952992419207692
Gordonibacter	0
Granulicatella	0.0348005962538366
Grimontia	0.236761370247891
Haematobacter	0
Haemophilus	1.41429036280038
Hafnia-Obesumbacterium	0
Halodesulfovibrio	0
Halomonas	0.089315449133592
Halopiger	0.119752853599994
Harryflintia	0
Helicobacter	0.297043385898316
Hespellia	0.0363300763413523
Hodemania	0
Holdemanella	0
Holdemania	0
Howardella	0.0567408114574434
Hungatella	0
Hydrobacter	0
Hydrogenibacillus	0.60122665092193
Hydrogenoanaerobacterium	0.292964881918964
Hymenobacter	0.0580470709911027
Intestinibacter	0.029886600562141
Intestinimonas	0
Isoptericola	0.051265499927988
Janibacter	0.0958085189767342
Johnsonella	0.0941761464749133
Jonesia	0
Kandleria	0
Kerstersia	0
Kingella	0
Klebsiella	0
Kluyvera	0
Kocuria	0.0787179163673445
Kosakonia	0.0381080391249553
Kurthia	0
Kytococcus	0
Lachnoanaerobaculum	0.062413381874891
Lachnobacterium	0.208093756557838
Lachnoclostridium	1.88570863066517
Lachnoclostridium 10	0
Lachnoclostridium 12	0.11606010168974
Lachnoclostridium 5	2.05585747049636
Lachnospira	3.41800045420676
Lachnospiraceae NC2004 group	0
Lachnospiraceae NK4A136 group	0.0449610023841845
Lactobacillus	0.556184398164655
Lactococcus	0.15607047775249
Lautropia	0.0466549820347557
Lawsonella	0
Leifsonia	0
Leminorella	0
Leptothrix	0.13416530485029
Leptotrichia	4.2257136798652
Leuconostoc	0.0390431658591869
Limnobacter	0.106323472474438
Lysinibacillus	0
[truncated: 214 more rows]
