# Supplementary material for: Pediatric Acute Lymphoblastic Leukemia Patients Exhibit Distinctive Alterations in the Gut Microbiota
Source: Front Cell Infect Microbiol. 2020 Oct 16;10:558799. doi: 10.3389/fcimb.2020.558799 (PMC7596659; doi:10.3389/fcimb.2020.558799)
Supplement: Supplementary file 1 [file Data_Sheet_1.ZIP › rawdata/Case/18T120024_output.xls.result.txt]

Species Information: (%)
Abiotrophia defectiva	0
Abiotrophia para-adiacens	0
Acetanaerobacterium elongatum	0.310126229834492
Acetobacterium tundrae	0
Achromobacter denitrificans	0.140443506745133
Achromobacter xylosoxidans	0.0403605266409887
Acidaminococcus fermentans	0.0365535478551531
Acidaminococcus intestini	0.0404366112863347
Acidovorax facilis	0
Acidovorax sp	0.0404997531129105
Acidovorax temperans	0
Acinetobacter baumannii	0
Acinetobacter calcoaceticus	0
Acinetobacter haemolyticus/baumannii	0.296404519251532
Acinetobacter johnsonii	0.0299771824279804
Acinetobacter junii	0
Acinetobacter lwoffii	0
Acinetobacter pittii	0
Acinetobacter radioresistens	0
Acinetobacter septicus	0
Actinobacillus capsulatus	0.172884769125487
Actinobacillus pleuropneumoniae	0
Actinobaculum massiliense	0
Actinobaculum schaalii	0.0578242969859482
Actinomadura vinacea	0
Actinomyces canis	0
Actinomyces cardiffensis	0
Actinomyces georgiae	0.0796868071688652
Actinomyces graevenitzii	0
Actinomyces johnsonii	0
Actinomyces massiliensis	0
Actinomyces meyeri	0.0452060273890355
Actinomyces naeslundii	0
Actinomyces neuii	0.11109134651535
Actinomyces odontolyticus	0
Actinomyces oris	0
Actinomyces radingae	0
Actinomyces sp._ph3	0.114451207263408
Actinomyces turicensis	0
Actinomyces urogenitalis	0
Actinomyces viscosus	0
Adlercreutzia equolifaciens	0.0376921044672571
Aeribacillus pallidus	0.053446579716659
Aerococcus christensenii	0
Aerococcus viridans	0
Aeromicrobium massiliense	0.0418996303684941
Aeromonas allosaccharophila/veronii	0.0830427960745181
Aeromonas bestiarum	0.0392081606477729
Aeromonas hydrophila	0
Aeromonas jandaei	0
Aeromonas media/tecta	0
Aeromonas veronii	0
Afipia birgiae	0.0427659626691237
Agathobaculum butyriciproducens	0.119911762392912
Aggregatibacter actinomycetemcomitans	0.0370871082504127
Aggregatibacter aphrophilus	0.454194460601448
Aggregatibacter segnis	0
Agrobacterium tumefaciens	0.300373415802039
Agrococcus jejuensis	0
Agrococcus terreus	0.0564283384909841
Akkermansia glycaniphila	0.0292251484767212
Akkermansia muciniphila	0.301162241778916
Alcaligenes faecalis	0.0420551832426536
Algoriella xinjiangensis	0
Aliagarivorans marinus	0.0402425499330265
Alistipes finegoldii	0
Alistipes indistinctus	0
Alistipes inops	0
Alistipes obesi	0.047471732022192
Alistipes onderdonkii	0
Alistipes putredinis	0.0833949749930485
Alistipes senegalensis	0
Alistipes shahii	0
Alistipes timonensis	0.0343255196331753
Allisonella histaminiformans	0.0323841265064533
Alloiococcus otitis	0
Alloprevotella rava	0.0638424913075544
Alloprevotella tannerae	1.52627510468228
Alloscardovia omnicolens	0
Alysiella filiformis	0.0628590375993335
Amaricoccus kaplicensis	0
Anaerobiospirillum succiniciproducens	0
Anaerobiospirillum thomasii	0.144813632031156
Anaerococcus hydrogenalis	0.0364755583353708
Anaerococcus lactolyticus	0
Anaerococcus obesiensis	0.0574077714598967
Anaerococcus octavius	0
Anaerococcus prevotii	0
Anaerococcus senegalensis	0
Anaerococcus tetradius	0
Anaerococcus vaginalis	0
Anaerofilum agile	0.0530562732687141
Anaerofilum pentosovorans	0
Anaerofustis stercorihominis	0
Anaeroglobus geminatus	0
Anaerorhabdus furcosa	0.0306565143102678
Anaerosporobacter mobilis	0
Anaerostipes butyraticus	0.067255302324774
Anaerostipes caccae	0
Anaerostipes hadrus	0.0815136202140674
Anaerotruncus colihominis	0.289603316437939
Anaerotruncus sp	0
Anaerovorax odorimutans	0
Ancylobacter polymorphus	0.0696738595239322
Aneurinibacillus aneurinilyticus	0.043821868436716
Aneurinibacillus migulanus	0
Anoxynatronum sibiricum	0.113344612589569
Aquabacterium commune	0
Arcanobacterium haemolyticum	0
Arcanobacterium pyogenes	0
Arcobacter butzleri	0.0671366651889266
Arcobacter cryaerophilus	0
Arthrobacter albus	0.0303487526431069
Arthrobacter castelli	0.0489083007421687
Arthrobacter oxydans	0
Arthrobacter polychromogenes	0
Asaccharobacter celatus	0.0852303643895738
Atlantibacter hermannii	0
Atopobium minutum	0
Atopobium parvulum	0
Atopobium rimae	0.0350102835332678
Atopobium vaginae	0
Atopostipes suicloacalis	0
Aurantimonas altamirensis	0
Aureimonas altamirensis	0.0407831066682469
Averyella dalhousiensis	0
Azonexus hydrophilus	0
Azospirillum lipoferum	0.0380663877100048
Bacillus altitudinis	0.478294915256963
Bacillus amyloliquefaciens	0.0429559006872278
Bacillus anthracis	0
Bacillus atrophaeus	0
Bacillus badius	0
Bacillus beijingensis	0.0562381939967524
Bacillus benzoevorans	0
Bacillus cereus	0.0297030654321337
Bacillus circulans	0
Bacillus clausii	0
Bacillus coagulans	0
Bacillus cytotoxicus	0.0478304532842295
Bacillus endophyticus	0
Bacillus firmus	0
Bacillus flexus	0
Bacillus fordii	0
Bacillus halodurans	0.052321142022279
Bacillus idriensis	0
Bacillus infantis	0
Bacillus licheniformis	0
Bacillus marisflavi	0.0433140626675477
Bacillus massilioanorexius	0
Bacillus massiliosenegalensis	0.0399052554494532
Bacillus megaterium	0
Bacillus methanolicus	0
Bacillus mojavensis	0.0408298406286538
Bacillus mycoides	0
Bacillus nealsonii	0
Bacillus niacini	0
Bacillus polyfermenticus	0.143912358487268
Bacillus pseudofirmus	0
Bacillus pseudomycoides	0.0629097464354206
Bacillus pumilus	0.0290965577597644
Bacillus senegalensis	0
Bacillus simplex	0
Bacillus siralis	0
Bacillus sonorensis	0
Bacillus subtilis	0
Bacillus thermoamylovorans	0.071007990187178
Bacillus thuringiensis	0.152632429865434
Bacillus timonensis	0
Bacillus toyonensis/wiedmanii/thuringiensis	0.0545183930144559
Bacillus vallismortis	0.0423108633668996
Bacteroides acidifaciens	0.035232029215529
Bacteroides caccae	0.210634018905583
Bacteroides cellulosiluticus	0.0618985302121158
Bacteroides cellulosilyticus	0.0937225507664214
Bacteroides clarus	0.268782942789495
Bacteroides coagulans	0.0402269489958509
Bacteroides coprocola	0.847016048788704
Bacteroides coprophilus	0.426261374061458
Bacteroides dorei	0.824553389734152
Bacteroides eggerthii	0.419147517517572
Bacteroides faecis	0.0295093237564761
Bacteroides finegoldii	0.0339040480514582
Bacteroides fluxus	0
Bacteroides fragilis	0.0387817554642929
Bacteroides galacturonicus	0
Bacteroides gallinarum	0
Bacteroides gallinceum	0
Bacteroides graminisolvens	0
Bacteroides helcogenes	0.0375344048359054
Bacteroides intestinalis	0
Bacteroides massiliensis	0.917554857746145
Bacteroides massilinensis	1.99555977911419
Bacteroides nordii	0.0512131988203811
Bacteroides oleiciplenus	0
Bacteroides ovatus	0.0286413216742869
Bacteroides paurosaccharolyticus	0
Bacteroides pectinophilus	0.11951893163853
Bacteroides plebeius	0
Bacteroides propinonicifaciens	0
Bacteroides pyogenes	0.0695037113625017
Bacteroides salanitronis	0
Bacteroides salyersiae	0.0709453949347392
Bacteroides sartorii	0
Bacteroides stercorirosoris	0.334482990540615
Bacteroides stercoris	0.382974220461627
Bacteroides thetaiotaomicron	0.0671478309597984
Bacteroides timonensis	0
Bacteroides uniformis	0.142512502472158
Bacteroides ureolyticus	0.0352260128590129
Bacteroides vulgatus	0.867266528557151
Bacteroides xylanisolvens	0
Bacteroides xylanolyticus	0
Barnesiella intestinihominis	0.0403392805972495
Barnesiella viscericola	0
Bartonella birtlesii	0
Bavariicoccus seileri	0
Bergeyella zoohelcum	0.0292150501090864
Bifidobacterium actinocoloniiforme	0
Bifidobacterium adolescentis	0
Bifidobacterium adolescentis/ruminantium	0.033283331698491
Bifidobacterium angulatum	0.0753439124657274
Bifidobacterium animalis	0
Bifidobacterium asteroides	0
Bifidobacterium avesanii	0
Bifidobacterium bifidum	0.0469692051471461
Bifidobacterium bohemicum	0
Bifidobacterium bombi	0.0319312223937167
Bifidobacterium boum	0.0835122997672633
Bifidobacterium breve	0
Bifidobacterium callitrichos	0
Bifidobacterium catenulatum	0.0433183980360381
Bifidobacterium catenulatum/pseudoctenulatum	0.0914214295113271
Bifidobacterium choerinum	0.0618913875693301
Bifidobacterium commune	0
Bifidobacterium coryneforme	0
Bifidobacterium crudilactis/psychraerophilum	0
Bifidobacterium cuniculi	0.0296422011214832
Bifidobacterium dentium	0.0848747504457102
Bifidobacterium eulemuris/lemurum	0
Bifidobacterium faecale	0
Bifidobacterium gallicum	0.103182888042867
Bifidobacterium gallinarum	0
Bifidobacterium hapali	0.0422674436931757
Bifidobacterium indicum	0
Bifidobacterium kashiwanohense	0.0459280946076539
Bifidobacterium longum	0.198036263133174
Bifidobacterium longum	0.148230195687858
Bifidobacterium merycicum	0
Bifidobacterium mongoliense	0
Bifidobacterium moukalabense	0.273237822232652
Bifidobacterium pseudocatenulatum	0.0593392967239761
Bifidobacterium pseudocatenulatum	0
Bifidobacterium pseudolongum	0.103043737919809
Bifidobacterium pullorum	0
Bifidobacterium pullorum/hapali	0.0507083195587854
Bifidobacterium ramosum	0.0530400114754538
Bifidobacterium reuteri	0.0632115049892561
Bifidobacterium ruminantium	0
Bifidobacterium saeculare	0
Bifidobacterium saguini	0
Bifidobacterium scardovii	0.0541228714311965
Bifidobacterium stercoris	0
Bifidobacterium thermacidophilum	0.0603264183176623
Bifidobacterium thermophilum	0.0351764667566707
Bifidobacterium tissieri	0
Bifidobacterium tsurumiense	1.38509987317404
Bifissio spartinae	1.44387213906864
Bilophila wadsworthia	0.0338051114197436
Blastococcus massiliensis	0.2769939771224
Blastomonas natatoria	0
Blautia caecimuris	0
Blautia coccoides	0
Blautia faecis	0.0420739373239749
Blautia glucerasea	0
Blautia hansenii	0.0371706755678744
Blautia hydrogenotrophica	0.138244849359605
Blautia luti	0.0757933039351865
Blautia marasmi	0
Blautia obeum	0.03445428582918
Blautia producta	0
Blautia schinkii	0.883802736642902
Blautia sp._GD8	0
Blautia stercoris	0.0639489131549699
Blautia wexlerae	0
Bordetella hinzii	0
Brachybacterium muris	0
Brachybacterium paraconglomeratum	0
Brachymonas chironomi	0
Brachyspira aalborgi	0.135418590988999
Brachyspira pilosicoli	0
Bradyrhizobium denitrificans	0.0286396454806583
Bradyrhizobium elkanii	0
Bradyrhizobium japonicum	0.0287636270547013
Brevibacillus agri	0
Brevibacillus borstelensis	0
Brevibacillus brevis	0.0752331260101458
Brevibacillus massiliensis	0
Brevibacterium casei	0.108599125200737
Brevibacterium epidermidis	0
Brevibacterium halotolerans	0.0436693539728609
Brevibacterium iodinum	0
Brevibacterium linens	0
Brevibacterium luteolum	0
Brevibacterium mcbrellneri	0.0416817304117401
Brevibacterium paucivorans	0.0471394986945751
Brevibacterium pityocampae	0.672633055173365
Brevibacterium ravenspurgense/massiliense	0.0449115581879747
Brevibacterium senegalense	0
Brevundimonas bacteroides	1.00861595557854
Brevundimonas diminuta	0.0471562429916227
Brevundimonas subvibrioides	0
Brevundimonas terrae	0.0327154254185633
Brevundimonas vesicularis	0.0336711409199614
Brochothrix thermosphacta	0
Buchnera aphidicola	0.0319263732950976
Buchnera sp.	0
Bulleidia extructa	0
Burkholderia cepacia	0
Burkholderia glumae	0
Burkholderia plantarii	0
Butyricicoccus faecihominis	0.103652690194085
Butyricicoccus pullicaecorum	0.0463799771391149
Butyricimonas faecihominis	0
Butyricimonas paravirosa	0
Butyricimonas synergistica	0
Butyricimonas virosa	0.0608419055876499
Butyrivibrio crossotus	0.077347154206305
Butyrivibrio fibrisolvens	0.13346863421934
C.viride 16S	0.064394117052859
Caldicoprobacter faecalis	0
Campylobacter coli	0.21154523608484
Campylobacter concisus	0
Campylobacter curvus	0
Campylobacter faecalis	0.0559249378277266
Campylobacter fetus	0
Campylobacter gracilis	0.0407498662053416
Campylobacter hominis	0
Campylobacter hyointestinalis	0
Campylobacter jejuni	0.570991512081203
Campylobacter lari	0
Campylobacter rectus	0
Campylobacter showae	0
Campylobacter upsaliensis	0
Campylobacter ureolyticus	0
Candidatus Blastococcus	0
Candidatus Dorea	0.0731880908719767
Candidatus Soleaferrea	0
Candidatus Stoquefichus	0
Candidatus Streptomyces	0
Capnocytophaga gingivalis	0
Capnocytophaga granulosa	0
Capnocytophaga haemolytica	0.0343067749108196
Capnocytophaga leadbetteri	0.0742670943417376
Capnocytophaga ochracea	0
Capnocytophaga sputigena	0
Cardiobacterium hominis	0.101820139593612
Cardiobacterium valvarum	0
Carnobacterium maltaromaticum	0
Castellaniella defragrans	0
Catabacter hongkongensis	0
Catenibacterium mitsuokai	1.50470114894255
Catonella morbi	0
Catonella sp.	0
Cedecea davisae	0
Cedecea lapagei	0
Cellulomonas composti	0
Cellulomonas denverensis	0
Cellulomonas massiliensis	0
Cellulomonas parahominis	0.0312380722666781
Cellulosilyticum lentocellum	0.106027009622196
Cellulosimicrobium cellulans	0.0453216871536082
Centipeda periodontii	0
Cephaloticoccus primus	0
Cetobacterium somerae	0
Chlamydia abortus	0
Chlamydia trachomatis	0.0936128059077176
Chlorobium phaeobacteroides	0
Christensenella minuta	0.030215826658714
Chryseobacterium bovis	0.0318828965297817
Chryseobacterium hominis	0
Citrobacter amalonaticus	0
Citrobacter braakii	0
Citrobacter farmeri	0
Citrobacter freundii	0
Citrobacter gillenii	0
Citrobacter intermedius	0
Citrobacter murliniae	0
Citrobacter pasteurii	0.0300143265751267
Citrobacter sedlakii	0
Citrobacter werkmanii	0
Citrobacter youngae	0
Cloacibacillus evryensis	0.139444473153742
Cloacibacillus porcorum	0
Cloacibacterium normanense	3.50006838458444
Clostridioides difficile	0
Clostridium acetobutylicum	0
Clostridium acidisoli	0
Clostridium aciditolerans	0
Clostridium aerotolerans	0
Clostridium akagii	0
Clostridium aldenense	0.0532727465526961
Clostridium aldrichii	0
Clostridium algidicarnis	0
Clostridium amazonense	0
Clostridium aminovalericum	0.13623291808211
Clostridium amygdalinum	0.192677162168221
Clostridium amylolyticum	0.033740064824467
Clostridium arbusti	0
Clostridium argentinense	0
Clostridium asparagiforme	0.353479421503294
Clostridium aurantibutyricum	0.0317823048179551
Clostridium autoethanogenum	0
Clostridium baratii/Eubacterium nitrigenese	1.65755256606405
Clostridium beijerinckii	0
Clostridium bifermentans	0
Clostridium bolteae/aminovalericum	0.195500185502384
Clostridium botulinum	0
Clostridium bowmanii	0
Clostridium butyricum	0
Clostridium cadaveris	0.0293606799835292
Clostridium carboxidivorans	0
Clostridium cavendishii	0
Clostridium celatum	1.96641904730007
Clostridium celerecrescens	0
Clostridium cellobioparum	0
Clostridium cellulolyticum	0
Clostridium chartatabidum	0
Clostridium chauvoei	0.0322271916757807
Clostridium chromiireducens	0.097620847366079
Clostridium citroniae	0
Clostridium clariflavum	0.0853714284757562
Clostridium clostridioforme	0.0596221962260242
Clostridium cochlearium	0
Clostridium cocleatum	0
Clostridium colicanis	0
Clostridium colinum	0.0286346250161482
Clostridium collagenovorans	0.0661544565994887
Clostridium cylindrosporum	0
Clostridium dakarense	0
Clostridium difficile	0.0317575468171667
Clostridium diolis	0.0898473555521866
Clostridium disporicum/celatum	0
Clostridium drakei	0
Clostridium estertheticum	0
Clostridium fallax	0.0302990958012116
Clostridium felsineum	0
Clostridium ganghwense	0.0724429301029842
Clostridium ghonii	0.0323687756548779
Clostridium glycolicum	0
Clostridium glycyrrhizinilyticum	0.0909859794430024
Clostridium grantii	0
Clostridium haemolyticum	0
Clostridium hathewayi	0
Clostridium herbivorans	0
Clostridium hiranonis	0
Clostridium homopropionicum	0
Clostridium huakuii	0
Clostridium hungatei	0
Clostridium hylemonae	0.259241585630092
Clostridium indolis/methoxybenzovorans	0.206508216376351
Clostridium innocuum	0
Clostridium irregulare	0
Clostridium isatidis	0
Clostridium jeddahense	0
Clostridium kogasensis	0
Clostridium lactatifermentans	0.0453942428965633
Clostridium lavalense/bolteae	0.348352854166617
Clostridium leptum	0.109659879198708
Clostridium limosum	0
Clostridium lituseburense	0
Clostridium lundense	0
Clostridium malenominatum	0.0489088594843683
Clostridium massiliodielmoense	0
Clostridium methoxybenzovorans	0.512457820102863
Clostridium methylpentosum	0.0499705837760947
Clostridium neonatale	0
Clostridium nexile	0.125523625063391
Clostridium novyi	0.0307037212328232
Clostridium oceanicum	0
Clostridium oroticum	0
Clostridium paraputrificum	0
Clostridium pascui	0
Clostridium pasteurianum	0
Clostridium perfringens	0
Clostridium polysaccharolyticum	0.109591458055271
Clostridium populeti	0
Clostridium psychrophilum	0
Clostridium punense	0
Clostridium putrefaciens	0.370583548196614
Clostridium ramosum	0.048726206655375
Clostridium rectum	0
Clostridium saccharobutylicum	0
Clostridium saccharogumia	0
Clostridium saccharolyticum	0.0308758776726225
Clostridium saccharoperbutylacetonicum	0
Clostridium sardiniense	0.0313250006241633
Clostridium sartagoforme	0.0966267906355784
Clostridium scatologenes	0
Clostridium schirmacherense	0
Clostridium scindens	0.0831051665557367
Clostridium senegalense	0
Clostridium septicum	0.0478183775653644
Clostridium sordellii	0
Clostridium sp._16S_	0
Clostridium sphenoides	0.0515047319892212
Clostridium spiroforme	0
Clostridium sporogenes	0.056472909600768
Clostridium sporosphaeroides	0
Clostridium sticklandii	0.0445754008866439
Clostridium straminisolvens	0.0376568692907191
Clostridium subterminale	0
Clostridium sufflavum	0
Clostridium sulfidigenes	0
Clostridium swellfunianum	0
Clostridium symbiosum	1.21914110925235
Clostridium tagluense	0.0506294182310723
Clostridium tepidiprofundi	0
Clostridium termitidis	0
Clostridium tertium	0
Clostridium tetani	0.0294789570942227
Clostridium tetanomorphum	0
Clostridium thermoalcaliphilum	0
Clostridium thermopalmarium	0
Clostridium thiosulfatireducens	0
Clostridium tunisiense	0.0358422155671371
Clostridium tyrobutyricum	0
Clostridium ventriculi	0
Clostridium vincentii	0.0312479420941363
Clostridium viride	0
Clostridium vulturis	0
Clostridium xylanolyticum	0
Clostridium xylanovorans	0
Collinsella aerofaciens	0
Collinsella intestinalis	0.0386366307304333
Collinsella massiliensis	0
Collinsella stercoris	0.0365429596063696
Collinsella tanakaei	0
Comamonas aquatica	0
Comamonas kerstersii	0
Comamonas terrigena	0
Comamonas testosteroni	0
Coprobacillus cateniformis	0
Coprobacter fastidiosus	0.377960584689419
Coprobacter secundus	0
Coprococcus catus	0
Coprococcus comes	0.0681556457700847
Coprococcus eutactus	0.0429983907302435
Coriobacterium glomerans	0.0413912795111948
Corynebacterium accolens	0
Corynebacterium afermentans	0.0527301904793952
Corynebacterium ammoniagenes	0
Corynebacterium amycolatum	0
Corynebacterium appendicis	0
Corynebacterium argentoratense	0
Corynebacterium aurimucosum	0
Corynebacterium casei	0
Corynebacterium coyleae	0
Corynebacterium durum	0
Corynebacterium frankenforstense	0
Corynebacterium freneyi	0.149923567760319
Corynebacterium genitalium	0
Corynebacterium glaucum	0
Corynebacterium glucuronolyticum	0
Corynebacterium jeikeium	0.048825682421215
Corynebacterium kroppenstedtii	0.12914207387375
Corynebacterium matruchotii	0.0354733906671212
Corynebacterium minutissimum	0.0467472919051868
Corynebacterium mucifaciens	0
Corynebacterium propinquum	0.730576777747248
Corynebacterium pseudodiphthericum	0
Corynebacterium resistens	0
Corynebacterium simulans	0
Corynebacterium singulare	0.044107001497072
Corynebacterium sp._1152	0
Corynebacterium striatum	0
Corynebacterium sundsvallense	0
Corynebacterium tuberculostearicum	0
Corynebacterium tuscaniense	0.423632306733349
Corynebacterium ulcerans	0.0913530482964039
Corynebacterium ureicelerivorans	0.0472017785551208
Corynebacterium variabile	0
Corynebacterium xerosis	0.0830767430970911
Cronobacter sakazakii	0
Cryptobacterium curtum	0.0316515810452586
Cupriavidus metallidurans	0
Curtobacterium flaccumfaciens	0
Deinococcus aquaticus	0
Deinococcus indicus	0
Deinococcus proteolyticus	0.0359439300308908
Delftia acidovorans	0
Dermabacter hominis	0
Dermabacter vaginalis	0.168471280105017
Dermacoccus nishinomiyaensis	0.0377682125861255
Desulfitobacterium frappieri	0.0354646435079575
Desulfobulbus propionicus	0
Desulfotomaculum guttoideum	0
Desulfovibrio alkalitolerans	0
Desulfovibrio desulfuricans	0
Desulfovibrio fairfieldensis	0
Desulfovibrio legallii	0.0703620906641535
Desulfovibrio legallis	0
Desulfovibrio piger	0.0766805973493262
Desulfovibrio termitidis	0
Dialister invisus	0
Dialister micraerophilus	0
Dialister pneumosintes	0.0385416033567632
Dialister succinatiphilus	0
Dictyoglomus thermophilum	0.0566363647001568
Dielma fastidiosa	0
Dietzia cinnamea	0.0491044565381715
Dietzia maris	0.395308120561653
Dietzia natronolimnaea	0
Dolosicoccus paucivorans	0
Dolosigranulum pigrum	0.0386882010679643
Dorea formicigenerans	0.0440467160801126
Dorea longicatena	0.116799580529343
Dorea massiliensis	0
Dyadobacter beijingensis	0
Dyadobacter fermentans	0
Dysgonomonas capnocytophagoides	0
Dysgonomonas gadei	0.042860770129302
Dysgonomonas macrotermitis	0
Dysgonomonas mossii	0
Edwardsiella tarda	0.0416265209775618
Eggerthella lenta	0.0524767237708653
Eggerthella sinensis	0.780618860199715
Eggerthella timonensis	0.0285068635802114
Eggerthia catenaformis	0
Eikenella corrodens	0
Eisenbergiella tayi	0
Elusimicrobium minutum	0.148492222307453
Empedobacter falsenii	0.113943052359413
Enorma massiliensis	0.0559786607940957
Enterobacter aerogenes	0
Enterobacter asburiae	0
Enterobacter cancerogenus	0
Enterobacter cloacae	0.274670610882072
Enterobacter massiliensis	0
Enterococcus asini	0
Enterococcus avium	0.0825067585412304
Enterococcus caccae	0
Enterococcus casseliflavus	0
Enterococcus casseliflavus/galliarum	0.0319244889835066
Enterococcus cecorum	0
Enterococcus devriesei	0
Enterococcus dispar	0
Enterococcus durans/hirae	0
Enterococcus faecalis	0.0953773025546722
Enterococcus faecium	0
Enterococcus gallinarum	0.0466526947520162
Enterococcus gilvus	0
Enterococcus italicus	0
Enterococcus malodoratus	0.0329579777067566
Enterococcus mundtii	0
Enterococcus phoeniculicola	0
Enterococcus raffinosus	0
Enterococcus saccharolyticus	0
Enterorhabdus caecimuris	0.0298701472621173
Enterovibrio nigricans	0
Eremococcus coleocola	0
Erysipelatoclostridium ramosum	0.0287951020253241
Escherichia albertii	0.0998378257731575
Escherichia coli	2.7826652653915
Escherichia fergusonii	0.587160496319023
Escherichia hermannii	1.27182697967602
Ethanoligenens harbinense	0.182167385189131
Eubacterium barkeri	0
Eubacterium biforme	0
Eubacterium brachy	0
Eubacterium budayi	0.249308756372963
Eubacterium callanderi	0
Eubacterium celluloscolvens	0.0620253322459296
Eubacterium cellulosolvens	0
Eubacterium contortum	0
Eubacterium coprostanoligenes	0.0287570189529596
Eubacterium cylindroides	0
Eubacterium desmolans	0
Eubacterium dolichum	0
Eubacterium eligens	0.0766695736620654
Eubacterium fissicatena	0.21749331532681
Eubacterium hallii	0
Eubacterium infirmum	0
Eubacterium limosum	0
Eubacterium moniliforme	0
Eubacterium multiforme	0.05367415085561
Eubacterium nitritogenes	0.0460695560393315
Eubacterium nodatum	0.029984458245201
Eubacterium oxidoreducens	0
Eubacterium pyruvativorans	0
Eubacterium ramulus	0
Eubacterium rectale	0.320875508974344
Eubacterium ruminantium	0.0465938596545691
Eubacterium saphenum	0
Eubacterium siraeum	0
Eubacterium sp	0
Eubacterium sulci	0.0608125786836685
Eubacterium tenue	0.0336168765691566
Eubacterium tortuosum	0
Eubacterium tortusum	0
Eubacterium uniforme	0.0331063915596434
Eubacterium ventriosum	0.102453924805219
Eubacterium xylanophilum	0.106221281593355
Eubacterium yurii	0
Exiguobacterium aurantiacum	0.2785671094813
Facklamia hominis/miroungae	0
Facklamia ignava	0
Facklamia languida	0
Facklamia tabacinasalis	0.443066742651722
Faecalibacterium prausnitzii	0.162351786994526
Faecalibacterium prausnitzii S9G3	0.0721448471549127
Faecalicatena contorta	0.331248823550918
Faecalitalea cylindroides	0.0544585811425078
Fermentimonas caenicola	0.0967753003433219
Ferrimonas balearica	0.0387683279169205
Fictibacillus arsenicus	0
Filifactor alocis	0.0492839262393579
Filifactor villosus	0
Finegoldia magna	0
Flavobacterium banpakuense	0
Flavobacterium branchiophilum	0.0363080612144645
Flavobacterium cheniae	0
Flavobacterium daejeonense	0
Flavobacterium lindanitolerans	0
Flavobacterium oncorhynchi	0
Flavobacterium sp._TISTR	0
Flavonifractor plautii	0.521863787062303
Flavonifractor sp	0.106998436428314
Flexispira rappini	0
Flintibacter butyricus	0.105509787042788
Fretibacterium fastidiosum	0
Fusicatenibacter saccharivorans	0.108935076248632
Fusobacterium equinum	0
Fusobacterium gonidiaformans	0.0301007407805768
Fusobacterium mortiferum	0
Fusobacterium naviforme	0.0335755675325846
Fusobacterium necrogenes	0
Fusobacterium necrophorum	0
Fusobacterium nucleatum	0
Fusobacterium periodonticum	0
Fusobacterium russii	0
Fusobacterium ulcerans	0.0341039286238247
Fusobacterium varium	0.0357792430587066
Gallibacterium anatis	0
Garciella nitratireducens	0
Gardnerella vaginalis	0
Gemella haemolysans	0.0320935033382695
Gemella morbillorum	0
Gemella sanguinis	0.0591877084775331
Gemmatirosa kalamazoonesis	0
Gemmiger formicilis	0.204414427140558
Geobacillus stearothermophilus	0
Geobacillus vulcani	0
Georgenia muralis	0
Gluconobacter oxydans	0
Gordonia bronchialis	0
Gordonia jacobaea	0.0767935855410284
Gordonia otitidis	0.0510567536368275
Gordonia rubripertincta	0.0328352350052906
Gordonia terrae	0
Gordonibacter pamelaeae	0.0734163374839878
Gordonibacter urolithinfaciens	0
Granulicatella adiacens	0.0347408862081185
Granulicatella elegans	0
Grimontia hollisae	0.102649958873278
Haematobacter missouriensis	0
Haemophilus haemolyticus	1.25992769925399
Haemophilus influenzae	0
Haemophilus parahaemolyticus	0
Haemophilus parainfluenzae	0.0404924766966373
Haemophilus paraphrohaemolyticus	0
Haemophilus pittmaniae	0
Haemophilus quentini	0
Haemophilus sputorum	0.0363349444605681
Hafnia alvei	0
Halobiforma nitratireducens	0.06149770757703
Halomonas salina	0
Harryflintia acetispora	0
Helicobacter bilis	0
Helicobacter canadensis	0
Helicobacter cinaedi	0.125031960179528
Helicobacter fennelliae	0
Helicobacter pametensis	0.0626285522012822
Helicobacter pullorum	0
Helicobacter pylori	0.0403413660516637
Helicobacter rodentium	0.0324602170903522
Helicobacter winghamensis	0.072296675767022
Herbaspirillum massiliense	0.0697174150191379
Hespellia porcina	0.0384543744742952
Hespellia stercorisuis	0
Holdemanella biformis	0.0324517412484948
Holdemania filiformis	0
Holdemania massiliensis	0
Howardella ureilytica	0.0541128494798326
Hungatella effluvii	0
Hydrobacter penzbergensis	0
Hydrogenibacillus schlegelii	0.537200426117243
Hydrogenoanaerobacterium saccharovorans	0.386375077400483
Hymenobacter rigui	0.0722564734234557
Intestinibacter bartlettii	0.0585346654749825
Intestinimonas butyriciproducens	0
Janibacter hoylei	0
Janibacter indicus	0.0325165141439471
Janibacter limosus	0
Janibacter terrae	0.0476201708534567
Johnsonella ignava	0.0713387478960327
Jonesia denitrificans	0
Kallipyga massiliensis	0
Kandleria vitulina	0.0497344578603407
Kerstersia gyiorum	0
Kineothrix alysoides	0
Kingella denitrificans	0
Kingella kingae	0
Kingella oralis	0
Klebsiella aerogenes	0
Klebsiella oxytoca	0
Klebsiella pneumoniae	0.0577758344060702
Klebsiella variicola	0
Kluyvera ascorbata	0.0322048910062782
Kluyvera intermedia	0
Kocuria halotolerans	0.0424083710415607
Kocuria indica	0
Kocuria kristinae	0
Kocuria marina	0.0446953205300017
Kocuria palustris	0
Kocuria rhizophila	0
Kocuria rosea	0
Kosakonia cowanii	0
Kurthia gibsonii	0
Kurthia massiliensis	0
Kurthia senegalensis	0
Kytococcus schroeteri	0
Kytococcus sedentarius	0
Lachnoanaerobaculum saburreum	0.0822873632570792
Lachnoanaerobaculum umeaense	0
Lachnobacterium bovis	0.0889442317298308
Lachnoclostridium phytofermentans	0
Lachnoclostridium sp	0.0541687131003334
Lachnospira multipara	0.0594831451777076
Lachnospira pectinoschiza	2.4402991018713
Lactobacillus acidophilus	0
Lactobacillus agilis	0
Lactobacillus alimentarius	0.29763875755475
Lactobacillus alvi	0
Lactobacillus amylolyticus	0
Lactobacillus amylophilus	0
Lactobacillus amylovorus	0
Lactobacillus animalis	0
Lactobacillus antri	0
Lactobacillus apinorum	0
Lactobacillus apodemi	0
Lactobacillus bifermentans	0.0346761499408547
Lactobacillus brevis	0
Lactobacillus buchneri	0
Lactobacillus casei	0
Lactobacillus ceti	0
Lactobacillus coleohominis	0
Lactobacillus coryniformis	0.0474724953185065
Lactobacillus crispatus	0
Lactobacillus curvatus	0
Lactobacillus delbrueckii	0
Lactobacillus dextrinicus	0
Lactobacillus fermemtum	0
Lactobacillus fermentum	0.0331020280582883
Lactobacillus fructivorans/homohiochii	0.0338967102735645
Lactobacillus gasseri	0
Lactobacillus gastricus	0
Lactobacillus gigeriorum	0
Lactobacillus helveticus	0
Lactobacillus herbarum	0
Lactobacillus iners	0
Lactobacillus jensenii	0.0371444792192986
Lactobacillus johnsonii	0
Lactobacillus kalixensis	0
Lactobacillus kitasatonis	0
Lactobacillus kunkeei	0.0563773936191169
Lactobacillus malefermentans	0
Lactobacillus mindensis	0
Lactobacillus mucosae	0
Lactobacillus mudanjiangensis	0
Lactobacillus oris	0
Lactobacillus parabuchneri	0
Lactobacillus paracasei	0
Lactobacillus parafarraginis	0
Lactobacillus pentosus	0
Lactobacillus plantarum	0
Lactobacillus porcinae	0.0394962933755835
Lactobacillus rapi	0
Lactobacillus reuteri	0
Lactobacillus rhamnosus	0
Lactobacillus rogosae	0.164296345875262
Lactobacillus rossiae	0
Lactobacillus ruminis	0.0283736846280609
Lactobacillus sakei	0
Lactobacillus salivarius	0
Lactobacillus sanfranciscensis	0.0428038681982422
Lactobacillus saniviri	0
Lactobacillus senioris	0
Lactobacillus sharpeae	0
Lactobacillus thermophilus	0
Lactobacillus ultunensis	0
Lactobacillus vaccinostercus	0
Lactobacillus vaginalis	0
Lactobacillus versmoldensis	0
Lactobacillus xiangfangensis	0.0485726278259108
Lactococcus formosensis	0
Lactococcus garvieae	0
Lactococcus lactis	0.174431340397529
Lactococcus plantarum	0
Lactococcus raffinolactis	0
Lactonifactor longoviformis	0
Laribacter hongkongensis	0
Lautropia mirabilis	0.0468762063941374
Lawsonella clevelandensis	0
Leifsonia aquatica/naganoensis	0
Leminorella grimontii	0
Leminorella richardii	0
Leptothrix discophora	0.157826392325619
Leptothrix mobilis	0
Leptotrichia amnionii	0
Leptotrichia buccalis	2.8773147968429
Leptotrichia goodfellowii	0.034754670870982
Leptotrichia hofstadii	0.106613852768003
Leptotrichia wadei	0
Leuconostoc carnosum	0
Leuconostoc citreum	0
Leuconostoc citreum/holzapfelii	0
Leuconostoc gelidum	0
Leuconostoc lactis	0
Leuconostoc mesenteroides	0
Leuconostoc pseudomesenteroides/rapi/kimchii/mesenteroides	0.0831011542575
Limnobacter thiooxidans	0.0584478962180023
Longicatena caecimuris	0
Lysinibacillus fusiformis	0
Lysinibacillus massiliensis	0
Lysinibacillus sphaericus	0
Lysobacter soli	0.0520816291847095
Mageeibacillus indolicus	0
Mannheimia granulomatis	0
Marichromatium gracile	0
Marvinbryantia formatexigens	0.100847092350891
Massilia aurea	0.205035425666742
Massiliomicrobiota timonensis	0
Megamonas funiformis	0.0282041403566663
Megamonas hypermegale	0
Megamonas rupellensis	0.0403776475672775
Megasphaera elsdenii	0
Megasphaera indica	0
Megasphaera micronuciformis	0
Megasphaera paucivorans	0
Megasphaera sp	0
Mesorhizobium loti	0
Methanobrevibacter smithii	0.0962421419743125
Methanobrevibacter smithii/gottschalkii	0
Methanosphaera cuniculi	0.0485796690209712
Methanosphaera stadtmanae	0
Methylobacterium adhaesivum	0.03827387184755
Methylobacterium jeotgali	0.249795319405698
Methylobacterium mesophilicum	0.0650362992092693
Methylobacterium populi	0
Methylobacterium radiotolerans	0
Methylobacterium zatmanii	0.456745252238131
Methyloversatilis universalis	0
Microbacterium aurum	0
Microbacterium barkeri	0
Microbacterium chocolatum	0
Microbacterium foliorum	0
Microbacterium gubbeenense	0.066800644080964
Microbacterium hydrocarbonoxydans	0
Microbacterium lacticum	0
Microbacterium luteolum	0.490685031216038
Microbacterium oleivorans	1.8879751235668
Microbacterium paraoxydans	0.0835125198108857
Microbacterium phyllosphaerae	0
Microbacterium schleiferi	0
Micrococcus luteus	0
Micrococcus lylae	0
Micromonospora aurantiaca	0.0502131627125027
Micromonospora krabiensis	0
Microvirga massiliensis	0
Microvirgula aerodenitrificans	0
Mitsuokella jalaludinii	0.0517972950680524
Mitsuokella multacida	0
Mobiluncus curtisii	0.0600110111117233
Moellerella wisconsensis	0.103848470780952
Mogibacterium diversum	0
Mogibacterium neglectum	0.0575013269980557
Mogibacterium pumilum	0
Mogibacterium timidum	0
Mogibacterium vescum	0
Monoglobus pectinilyticus	0
Moraxella atlantae	0
Moraxella catarrhalis	0.150379456308316
Moraxella caviae	0
Moraxella lacunata	0.150515601509022
Moraxella nonliquefaciens	0
Moraxella osloensis	0.0303038436613164
Morganella morganii	0
Moryella indoligenes	0
Murdochiella asaccharolytica	0.0698353128655257
Muribaculum intestinale	0
Murimonas intestini	0.0704970310990855
Mycobacterium abscessus	0.0890711560785315
Mycobacterium avium	0
Mycobacterium florentinum	0.0870313144894998
Mycobacterium fortuitum	0
Mycobacterium iranicum	0.0502252423255938
Mycobacterium mucogenicum	0.0479454775300838
Mycoplasma hominis	0
Mycoplasma pneumoniae	0
Negativicoccus succinicivorans	0.0382418341179544
Neisseria bacilliformis	0
Neisseria cinerea	0
Neisseria elongata	0
Neisseria flava	0
Neisseria flavescens/perflava	0
Neisseria gonorrhoeae	0
Neisseria macacae	0.0430055253036177
Neisseria meningitidis	0
Neisseria mucosa	0.471813261598537
Neisseria sicca	0
Neisseria subflava	0
Nevskia ramosa	0.0394745694022408
Nitriliruptor alkaliphilus	0
Oceanobacillus caeni	0
Oceanobacillus massiliensis	0
Ochrobactrum anthropi	0.035777504108087
Ochrobactrum intermedium	0.0407841678757947
Ochrobactrum pituitosum	0
Odoribacter laneus	0
Odoribacter splanchnicus	0.0441466336204499
Oligella urethralis	0.110694521077547
Olsenella profusa	0.0350025824387083
Olsenella scatoligenes	0.0354439854293682
Olsenella uli	0
Olsenella umbonata	0.0928672396901538
Orenia metallireducens	0
Oribacterium parvum	0
Oribacterium sinus	0.164807428173807
Ornithobacterium rhinotracheale	0
Oscillibacter ruminantium	0
Oscillibacter sp	0.132836049713124
Oscillibacter valericigenes	0.160721429439503
Oxalobacter formigenes	0.0452592107722734
Paenibacillus alvei	0.0423972398892189
Paenibacillus antibioticophila	0.0479776496860788
Paenibacillus barcinonensis	0.0385161067536518
Paenibacillus barengoltzii	0
Paenibacillus daejeonensis	0.0504127190053508
Paenibacillus durus	0
Paenibacillus glucanolyticus	0
Paenibacillus graminis	0
Paenibacillus illinoisensis	0.0406653085557581
Paenibacillus kribbensis	0
Paenibacillus lactis	0.0674339840093837
Paenibacillus lautus	0
Paenibacillus provencensis	0
Paenibacillus pueri	0.0517139002424071
Paenibacillus rhizosphaerae	0
Paenibacillus riograndensis	0.124390051124758
Paenibacillus sabinae/forsythiae	0
Paenibacillus senegalensis	0
Paenibacillus thiaminolyticus	0
Paenibacillus timonensis	0
Pantoea agglomerans	0.238395538722456
Pantoea conspicua	0
Papillibacter cinnamivorans	0
Parabacteroides distasonis	0.276713181858559
Parabacteroides goldsteinii	2.1621046294241
Parabacteroides gordonii	0
Parabacteroides johnsonii	0.146021986020889
Parabacteroides merdae	0.0435540811187177
Paracoccus carotinifaciens	0
Paracoccus marinus	0.0435265584999604
Paracoccus sanguinis	0
Paracoccus yeei	0
Paraeggerthella hongkongensis	0.105959904389952
Paraprevotella clara	0.0566604662551564
Paraprevotella xylaniphila	0
Parascardovia denticolens	0.070083776993804
Parasporobacterium paucivorans	0.0548539526880009
Parasutterella excrementihominis	0.111259031724371
Parasutterella secunda	0.0777267940182993
Parvimonas micra	0.153516121069476
Pediococcus acidilactici	0.0609697947718369
Pediococcus damnosus	0
Pediococcus pentosaceus	0.0592858209311304
Pedobacter daejeonensis	0
Pedomicrobium ferrugineum	0
Pelomonas saccharophila	0.0672384625449321
Peptoclostridium difficile	0
Peptococcus niger	0
Peptococcus sp.	0
Peptoniphilus asaccharolyticus	0
Peptoniphilus coxii	0
Peptoniphilus duerdenii	0
Peptoniphilus grossensis	0
Peptoniphilus harei	0
Peptoniphilus indolicus	0
Peptoniphilus lacrimalis	0
Peptoniphilus senegalensis	0
Peptoniphilus timonensis	0
Peptostreptococcus anaerobius	0.0377617407823399
Peptostreptococcus russellii	0
Peptostreptococcus stomatis	0.0843460054549799
Phascolarctobacterium faecium	0
Phascolarctobacterium succinatutens	0.13450972565305
Phenylobacterium haematophilum	0.0329912408160005
Phyllobacterium myrsinacearum	0
Planococcus rifietoensis	0
Planomicrobium chinense	0
Planomonospora sphaerica	0.0962243555264398
Plesiomonas shigelloides	0
Porphyromonas asaccharolytica	0
Porphyromonas catoniae	0.0641017448959152
Porphyromonas endodontalis	0
Porphyromonas gingivalis	0
Porphyromonas somerae	0.0682364112137208
Porphyromonas uenonis	0.0377339543171768
Prevotella albensis	0
Prevotella amnii	0.0311092324388703
Prevotella amniotica	0
Prevotella aurantiaca	0.0356080704148812
Prevotella baroniae	0
Prevotella bergensis	0
Prevotella bivia	0
Prevotella brevis	0
Prevotella bryantii	0.0384173899634907
Prevotella buccae	0
Prevotella buccalis	0
Prevotella conceptionensis	0.0634011412159977
Prevotella copri	0.0582116716546444
Prevotella corporis	0.0417785844688109
Prevotella dentalis	0
Prevotella dentasini	0.0360243114152433
Prevotella denticola	0.0443960579463465
Prevotella disiens	0
Prevotella enoeca	0
Prevotella falsenii	0
Prevotella fusca	0
Prevotella histicola	0.0748432682515725
Prevotella intermedia	0
Prevotella loescheii	0.0316425742165562
Prevotella maculosa	0.029125476919717
Prevotella marshii	0
Prevotella melaninogenica	0
Prevotella micans	0
Prevotella multidaccharivorax	0
Prevotella multiformis	0.061495733117015
Prevotella multisaccharivorax	0.0319045055557607
Prevotella nanceiensis	0
Prevotella nigrescens	0.0297024259105735
Prevotella oralis	0
Prevotella oris	0.03325776312443
Prevotella oryzae	0
Prevotella oulorum	0
Prevotella pallens	0
Prevotella paludivivens	0.0974245990555447
Prevotella pleuritidis	0
Prevotella ruminicola	0.045081608546095
Prevotella saccharolytica	0.0827942612336776
Prevotella salivae	0.0297817237433365
Prevotella scopos/jejuni	0
Prevotella shahii	0
Prevotella stercorea	0
Prevotella timonensis	0
Prevotella veroralis	0
Promicromonospora flava	0.0940713070530565
Propionibacterium acidifaciens	0.608972608343606
Propionibacterium acidipropionici	0.309722665125595
Propionibacterium acnes	0
Propionibacterium australiense	0
Propionibacterium avidum	0
Propionibacterium cyclohexanicum	0.0420839748226303
Propionibacterium damnosum	0.143179146114869
Propionibacterium freudenreichii	0
Propionibacterium granulosum	0
Propionibacterium jensenii	0
Propionibacterium microaerophilum	0.0583598766468215
Propionibacterium namnetense	0
Propionibacterium propionicum	0
Propionibacterium thoenii	0.102011036974018
Propionicimonas paludicola	0
Propionimicrobium lymphophilum	0.255653277596497
Propionivibrio dicarboxylicus	0
Prosthecobacter fluviatilis	0
Proteus mirabilis	0
Proteus penneri	0.0314140236826101
Proteus vulgaris	0
Providencia alcalifaciens	0.0537010682312327
Providencia rettgeri	0
Providencia rustigianii	0
Providencia stuartii	0
Pseudoclavibacter massiliense	0
Pseudoclavibacter sp._Timone	0
Pseudoflavonifractor capillosus	0.0884001412669386
Pseudomonas aeruginosa	0
Pseudomonas alcaliphila	0
Pseudomonas fluorescens	0
Pseudomonas fragi	0
Pseudomonas fragi/thivervalensis/deceptionensis	0.0311062928078103
Pseudomonas monteilii	0.931780615110295
Pseudomonas nitroreducens	0.0415933619557368
Pseudomonas oleovorans	0
Pseudomonas putida	0
Pseudomonas stutzeri	0
Pseudopropionibacterium propionicum	0
Pseudoramibacter alactolyticus	0
Pseudothermotoga thermarum	0
Pseudoxanthomonas mexicana	0
Psychrobacter arenosus	0
Pyramidobacter piscolens	0
Ralstonia insidiosa	0
Ralstonia mannitolilytica	0
Ralstonia solanacearum	0
Raoultella ornithinolytica	0
Raoultella planticola	0.167475469395103
Rheinheimera perlucida	0
Rheinheimera texasensis	0
Rhizobium pusense	0.0524982070981809
Rhodanobacter ginsenosidimutans	1.03935371383259
Rhodobacter sphaeroides	0
Rhodococcus equi	0
Rhodococcus erythropolis	0
Rhodococcus rhodochrous	0
Riemerella anatipestifer	0.0314585357854555
Riemerella columbina	0
Robinsoniella peoriensis	0
Romboutsia lituseburensis	0.0403795580749273
Roseburia faecis	1.10057604469925
Roseburia hominis	0
Roseburia intestinalis	0.0353981453160649
Roseburia inulinivorans	0.228049911783989
Roseburia sp	0.169255700328029
Roseomonas mucosa	0
Rothia aeria	0
Rothia dentocariosa	0
Rothia mucilaginosa	0
Rubinisphaera brasiliensis	0
Rudanella lutea	0.199339557497703
Ruminococcus albus	0
Ruminococcus bromii	0.288041409573156
Ruminococcus callidus	0
Ruminococcus champanellensis	0
Ruminococcus faecis	0.142537191177156
Ruminococcus flavefaciens	0
Ruminococcus gauvreauii	0.0832903902919196
Ruminococcus gnavus	0.53230299819204
Ruminococcus lactaris	0
Ruminococcus sp	0.313919098827513
Ruminococcus sp. Marseille-P2780	0
Ruminococcus sp. Marseille-P650	0
Ruminococcus torques	0.152372475928867
Ruthenibacterium lactatiformans	0.0857940107008239
Salmonella enterica	0.076972288710537
Sarcina maxima	0
Sarcina ventriculi	0.183557810134256
Scardovia inopinata	0
Scardovia wiggsiae	0.157563180419908
Schlesneria paludicola	0
Schwartzia sp.	0
Schwartzia succinivorans	0
Selenomonas artemidis	0
Selenomonas infelix	0
Selenomonas noxia	0.0389697651738455
Selenomonas ruminantium	0
Selenomonas sputigena	0
Sellimonas intestinalis	0.0880393618550197
Senegalemassilia anaerobia	0.0870332194892942
Senegalimassilia anaerobia	0.0366406165295196
Serratia ficaria	0
Serratia fonticola	0.123994752490585
Serratia liquefaciens	0
Serratia marcescens	0
Shigella dysenteriae	0
Shuttleworthia satelles	0.0866189617634644
Silanimonas lenta	0
Simonsiella muelleri	0.0413487597274243
Skermanella aerolata	0.0499272601946741
Slackia equolifaciens	0
Slackia exigua	0.0739778893981635
Slackia faecicanis	0.0381635947365726
Slackia isoflavoniconvertens	0
Slackia piriformis	0.0477289795210892
Snodgrassella alvi	0
Soleaferrea massiliensis	0
Solobacterium moorei	0
Sphingobacterium faecium	0
Sphingobacterium multivorum	0.0413733780088332
Sphingobacterium spiritivorum	0.0301779604614733
Sphingobium hydrophobicum	0
Sphingobium yanoikuyae	0.152431287149041
Sphingomonas adhaesiva	0
Sphingomonas ginsenosidimutans	0.0308158157401941
Sphingomonas hankookensis	0.135129739559283
Sphingomonas panni	0.0303627653609122
Sphingomonas paucimobilis	0
Sphingomonas pseudosanguinis	2.81059191757921
Spirosoma linguale	0
Sporanaerobacter acetigenes	0
Sporolactobacillus nakayamae	0.0512899513350029
Sporosarcina koreensis	0
Staphylococcus arlettae	0
Staphylococcus aureus	0
Staphylococcus auricularis	0.0359295195164233
Staphylococcus capitis	0.108798468288339
Staphylococcus cohnii	0.0960577877709442
Staphylococcus condimenti	0
Staphylococcus epidermidis	0.038791337757527
Staphylococcus epidermidis/muscae	0
Staphylococcus equorum/edaphicus/saprophyticus	0
Staphylococcus haemolyticus	0.0602338811340904
Staphylococcus hominis	0
Staphylococcus intermedius	0.0334227467316249
Staphylococcus kloosii	0
Staphylococcus lentus	0
Staphylococcus lugdunensis	0.0300421059929223
Staphylococcus nepalensis	0
Staphylococcus pasteuri	0
Staphylococcus pettenkoferi	0
Staphylococcus saccharolyticus	0.0563016177738224
Staphylococcus saprophyticus	0
Staphylococcus schleiferi	0
Staphylococcus sciuri	0
Staphylococcus simulans	0.0588070144719723
Staphylococcus succinus	0
Staphylococcus vitulinus	0
Staphylococcus warneri	0.0545607885676002
Staphylococcus xylosus	0
Stenotrophomonas daejeonensis	0
Stenotrophomonas maltophilia	0.111645602572544
Stenotrophomonas rhizophila	0
Stomatobaculum longum	0
Stoquefichus massiliensis	0
Streptobacillus moniliformis	0
Streptococcus agalactiae	0
Streptococcus alactolyticus	0
Streptococcus anginosus	0
Streptococcus australis	0
Streptococcus caballi	0
Streptococcus cameli	0
Streptococcus canis	0
Streptococcus caprae	0
Streptococcus castoreus	0
Streptococcus constellatus	0
Streptococcus criceti	0
Streptococcus cristatus	0.0316792667616386
Streptococcus dentasini	0
Streptococcus dentirousetti	0
Streptococcus devriesei	0
Streptococcus didelphis	0
Streptococcus downei	0
Streptococcus dysgalactiae	0
Streptococcus equi	0.0568912695820776
Streptococcus equinus	0
Streptococcus equinus/lutetiensis/infantarius	0
Streptococcus fryi	0.0336897066498001
Streptococcus gallolyticus	0
Streptococcus gordonii	0
Streptococcus gordonii/mutans	0
Streptococcus henryi	0
Streptococcus hongkongensis	0
Streptococcus hyovaginalis	0
Streptococcus ictaluri	0
Streptococcus infantarius	0
Streptococcus infantis	4.68070935791863
Streptococcus iniae	0
Streptococcus intermedius/uberis	0
Streptococcus lactarius	0
Streptococcus lutetiensis	0.0511958278038832
Streptococcus macedonicus	0
Streptococcus marimammalium	0
Streptococcus massiliensis	0
Streptococcus merionis	0
Streptococcus minor	0
Streptococcus mitis	0
Streptococcus mitis/pneumoniae/pseudoneumoniae	0
Streptococcus moroccensis	0
Streptococcus mutans	0
Streptococcus oralis	0
Streptococcus oricebi	0
Streptococcus orisasini	0
Streptococcus ovis	0
Streptococcus parasaguinis	0
Streptococcus parasanguinis	0
Streptococcus parauberis	0
Streptococcus pasteurianus	0
Streptococcus peroris	0
Streptococcus pharyngis	0
Streptococcus pleomorphus	0
Streptococcus plurextorum	0
Streptococcus pneumoniae	0
Streptococcus porci	0
Streptococcus porcinus	0
Streptococcus porcorum	0
Streptococcus pyogenes	0
Streptococcus pyogensis	0
Streptococcus ratti/ursoris	0
Streptococcus rubneri	0
Streptococcus rupicaprae	0
Streptococcus salivarius	0
Streptococcus saliviloxodontae	0
Streptococcus sanguinis	0
Streptococcus sanguinis/vestibularis	0
Streptococcus sinensis	0
Streptococcus sobrinus	0.0409185803451498
Streptococcus suis	0
Streptococcus tangierensis	0
Streptococcus thermophilus	0.0377692632041646
Streptococcus thoraltensis	0
Streptococcus uberis	0
Streptococcus vestibularis	0
Streptococcus viridans	0.0498281124370086
Streptomyces misionensis	0
Streptomyces thermoviolaceus	0
Streptomyces thermovulgaris	0
Subdoligranulum variabile	0.0545594865670593
Succinatimonas hippei	0
Succiniclasticum ruminis	0.131669851239979
Succinivibrio dextrinosolvens	0.271738891951258
Sulfurimonas autotrophica	0
Sutterella parvirubra	0
Sutterella stercoricanis	0
Sutterella wadsworthensis	0.0389713696345128
Symbiobacterium thermophilum	0
Tannerella forsythia	0
Tatumella ptyseos	0
Tetragenococcus solitarius	0
Tetrasphaera australiensis	0
Thiomicrospira cyclica	0
Timonella senegalensis	0
Tissierella praeacuta	0
Trabulsiella guamensis	0.0854795020494116
Treponema berlinense	0
Treponema denticola	0.0308133662054698
Treponema lecithinolyticum	0
Treponema maltophilum	0
Treponema medium	0
Treponema porcinum	0
Treponema socranskii	0
Treponema succinifaciens	0
Treponema vincentii	0
Tropheryma whipplei	0
Trueperella bernardiae	0
Trueperella pyogenes	0
Tumebacillus permanentifrigoris	0
Turicella otitidis	0.0336754387286377
Turicibacter sanguinis	0
Turicimonas muris	0.035053022975303
Tyzzerella nexilis	0.0634329067922042
Ureaplasma parvum	0
Ureaplasma urealyticum	0
Ureibacillus suwonensis	0
Ureibacillus thermosphaericus	0
Vagococcus penaei	0
Vagococcus teuberi	0
Varibaculum cambriense	0.195896156894433
Variovorax boronicumulans	0
Veillonella atypica	0
Veillonella dispar	0.0648226766670665
Veillonella parvula	0.0327271667625617
Veillonella ratti	0
Veillonella rogosae	0.0425343995347148
Veillonella tobetsuensis	0.0620040271586644
Vibrio cholerae	0.0548850033664483
Vibrio cincinnatiensis	0
Vibrio fluvialis	0
Vibrio furnissii	0
Vibrio mimicus	0
Vibrio parahaemolyticus	0
Victivallis vadensis	0
Virgibacillus proomii	0
Weeksella virosa	0
Weissella cibaria	0
Weissella confusa	1.67995896092219
Weissella paramesenteroides	0
Yersinia aleksiciae	0
Yersinia bercovieri	0
Yersinia enterocolitica	0
Yersinia frederiksenii	0.0305643407547356
Yersinia kristensenii	0.0303608332361354
Yersinia pseudotuberculosis	0
Yersinia rohdei	0
Yokenella regensburgei	0.162714075533609
Yonghaparkia alkaliphila	0
Kingdom Information: (%)
Archaea	0.206319518572314
Bacteria	99.7936804814277
Phylum Information: (%)
Actinobacteria	14.2760323889029
Bacteroidetes	16.5246611341176
Deinococcus-Thermus	0.0359439300308908
Dictyoglomi	0.0566363647001568
Elusimicrobia	0.148492222307453
Epsilonbacteraeota	1.27910698867789
Euryarchaeota	0.206319518572314
Firmicutes	40.5503477444273
Fusobacteria	3.20152672671694
Gemmatimonadetes	0
Halanaerobiaeota	0
Lentisphaerae	0
Other	2.11597403498455
Planctomycetes	0
Proteobacteria	20.8752823200505
Spirochaetes	0.166231957194469
Synergistetes	0.139444473153742
Tenericutes	0.0936128059077176
Thermotogae	0
Verrucomicrobia	0.330387390255637
Class Information: (%)
Actinobacteria	11.0490525302976
Actinobacteridae	1.52679154742102
Alphaproteobacteria	6.25054984386223
Bacilli	14.6919461713326
Bacteroides	2.09268432218532
Bacteroidetes	0
Bacteroidia	14.4319768119323
Betaproteobacteria	0
Brachyspirae	0.135418590988999
Campylobacteria	1.27910698867789
Chlorobia	0
Clostridia	23.3073540509253
Coriobacteriia	1.70018831118426
Deinococci	0.0359439300308908
Deltaproteobacteria	0.180847799433223
Dictyoglomia	0.0566363647001568
Elusimicrobia	0.148492222307453
Epsilonproteobacteria	0
Erysipelotrichia	1.70079754552949
Flavobacteria	0
Fusobacteria	0
Fusobacteriia	3.20152672671694
Gammaproteobacteria	14.443884676755
Gemmatimonadetes	0
Halanaerobiia	0
Halobacteria	0.06149770757703
Lentisphaeria	0
Methanobacteria	0.144821810995284
Mollicutes	0.0936128059077176
Negativicutes	0.850249976639908
Nitriliruptoria	0
Other	2.11597403498455
Planctomycetacia	0
Spirochaetes	0
Spirochaetia	0.0308133662054698
Synergistia	0.139444473153742
Thermotogae	0
Verrucomicrobiae	0.330387390255637
Order Information: (%)
Acetobacterales	0
Actinomycetales	1.43667693859313
Aeromonadales	0.582117543372253
Alteromonadales	0.0402425499330265
Azospirillales	0.0499272601946741
Bacillales	6.20028618179091
Bacteroidales	14.3295996941516
Betaproteobacteriales	1.79169111167652
Bifidobacteriales	3.48478630331418
Brachyspirales	0.135418590988999
Campylobacterales	1.27910698867789
Cardiobacteriales	0.140588467510532
Caulobacterales	1.19321639343469
Chitinophagales	1.44387213906864
Chlorobiales	0
Chromatiales	0
Clostridiale	0.095131723805573
Clostridiales	23.2122223271197
Coriobacteriales	1.70018831118426
Corynebacteriales	2.47510679537021
Cytophagales	0.271596030921158
Deinococcales	0.0359439300308908
Desulfobacterales	0
Desulfovibrionales	0.180847799433223
Dictyoglomales	0.0566363647001568
Elusimicrobiales	0.148492222307453
Enterobacteriales	3.31981663926587
Erysipelotrichales	1.70079754552949
Flavobacteriales	0.408041931505915
Fusobacterales	0
Fusobacteriales	3.20152672671694
Fusobacteriales: Leptotrichiacea	0
Gemmatimonadales	0
Halanaerobiales	0
Halobacteriales	0.06149770757703
Lactobacillales	8.49165998954174
Methanobacteriales	0.144821810995284
Micrococcales	4.08422703107093
Micromonosporales	0.0502131627125027
Mycoplasmatales	0.0936128059077176
Neisseriales	0
Nitriliruptorales	0
Oceanospirillales	0.0407841678757947
Opitutales	0
Other	2.11597403498455
Pasteurellales	2.00092145838854
Planctomycetales	0
Propionibacteriales	0.948609491131228
Pseudomonadales	2.11880576647838
Rhizobiales	1.80454810634427
Rhodobacterales	0.0435265584999604
Salinisphaerales	0.0394745694022408
Selenomonadales	0.850249976639908
Sphingobacteriales	0.0715513384703066
Sphingomonadales	3.15933152538864
Spirochaetales	0.0308133662054698
Streptomycetales	0
Streptosporangiales	0.0962243555264398
Synergistales	0.139444473153742
Thermotogales	0
Thiomicrospirales	0
Verrucomicrobiales	0.330387390255637
Vibrionales	2.9990072421032
Victivallales	0
Xanthomonadales	1.37043516074866
Family Information: (%)
Acetobacteraceae	0
Acidaminococcaceae	0.343169736034517
Actinomycetaceae	0.606342556342815
Aerococcaceae	0.443066742651722
Aeromonadaceae	0.165565019389839
Akkermansiaceae	0.330387390255637
Alicyclobacillaceae	0
Alteromonadaceae	0
Aquaspirillaceae	0
Arcobacteraceae	0.0671366651889266
Atopobiaceae	0.198324091091498
Azospirillaceae	0.0499272601946741
Bacillaceae	5.15721202690685
Bacteroidaceae	8.25122452813748
Barnesiellaceae	0.418299865286668
Beijerinckiaceae	0.809850742700649
Bifidobacteriaceae	3.48478630331418
Blautia	0
Bogoriellaceae	0
Brachyspiraceae	0.135418590988999
Brevibacteriaceae	0.914964967668391
Burkholderiaceae	1.17266452744761
Caldicoprobacteraceae	0
Campylobacteraceae	0.879211552199112
Cardiobacteriaceae	0.140588467510532
Carnobacteriaceae	0.0734290872760828
Caulobacteraceae	1.19321639343469
Cellulomonadaceae	0.0312380722666781
Chitinibacteraceae	0
Chitinophagaceae	1.44387213906864
Chlorobiaceae	0
Christensenellaceae	0.030215826658714
Chromatiaceae	0
Clostridiaceae	2.82709829526896
Clostridiaceae 1	3.85104638070606
Clostridiaceae 2	0.113344612589569
Clostridiales	0.095131723805573
Coriobacteriaceae	0.116570869847998
Corynebacteriaceae	1.78664125675963
Corynebacterineae	0.0890711560785315
Deinococcaceae	0.0359439300308908
Dermabacteraceae	0.251548023202108
Dermacoccaceae	0.0377682125861255
Desulfobulbaceae	0
Desulfovibrionaceae	0.180847799433223
Dictyoglomaceae	0.0566363647001568
Dietziaceae	0.395308120561653
Dysgonomonadaceae	0.139636070472624
Eggerthellaceae	1.38529335024476
Elusimicrobiaceae	0.148492222307453
Enterbacteriaceae	1.27182697967602
Enterobacteriaceae	2.04798965958986
Enterococcaceae	0.19404191998351
Erysipelotrichaceae	1.70079754552949
Eubacteriaceae	0
Family XI	0.354859594746655
Family XIII	0.148298363926925
Family XVIII	0
Flavobacteriaceae	0.201542396722178
Fusobacteriaceae	0.182843406235051
Gemmatimonadaceae	0
Halobacteroidaceae	0
Haloferacaceae	0.06149770757703
Halomonadaceae	0.0407841678757947
Helicobacteraceae	0.332758771289848
Hymenobacteraceae	0.0722564734234557
Hyphomicrobiaceae	0
Intrasporangiaceae	0.0801366849974038
Jonesiaceae	0
Lachnospiraceae	12.3370918809643
Lactobacillaceae	0.714000761793836
Leptotrichia	0
Leptotrichiaceae	3.01868332048189
Leuconostocaceae	1.85544796416911
Listeriaceae	0
Marinifilaceae	0.1049885392081
Methanobacteriaceae	0.144821810995284
Microbacteriaceae	2.63214894907086
Micrococcaceae	0.136011992313731
Micrococcineae	0.0303487526431069
Micromonosporaceae	0.0502131627125027
Moraxellaceae	0.713957996777283
Muribaculaceae	0
Mycobacteriaceae	0.185202034345177
Mycoplasmataceae	0.0936128059077176
Neisseriaceae	0.619026584228913
Nitriliruptoraceae	0
Nocardiaceae	0.160685574183146
Nocardioidaceae	0.0418996303684941
Opitutaceae	0
Other	2.11597403498455
Paenibacillaceae	0.636008533430128
Pasteurellaceae	2.00092145838854
Peptococcaceae	0
Peptostreptococcaceae	0.254638846356386
Planococcaceae	0
Porphyromonadaceae	0.170072110426813
Prevotellaceae	2.4861179951824
Promicromonosporaceae	0.0453216871536082
Propionibacteriaceae	0.906709860762734
Propionibacterineae	0.613272724861304
Pseudomonadaceae	1.4048477697011
Psychromonadaceae	0.0402425499330265
Rhizobiaceae	0.824854268915201
Rhodanobacteraceae	1.03935371383259
Rhodobacteraceae	0.0435265584999604
Rhodocyclaceae	0
Rikenellaceae	0.130866707015241
Rubinisphaeraceae	0
Ruminococcaceae	3.3869097377179
Schlesneriaceae	0
Solimonadaceae	0.0394745694022408
Sphingobacteriaceae	0.0715513384703066
Sphingomonadaceae	3.15933152538864
Spirochaetaceae	0.0308133662054698
Spirosomaceae	0.199339557497703
Sporolactobacillaceae	0.0512899513350029
Staphylococcaceae	0.264494458303132
Streptococcacaeae	0
Streptococcaceae	5.21167351366748
Streptomycetaceae	0
Streptomycineae	0
Streptosporangiaceae	0.0962243555264398
Succinivibrionaceae	0.416552523982414
Synergistaceae	0.139444473153742
Tannerellaceae	2.62839387842226
Thermomonosporaceae	0
Thermotogaceae	0
Thiomicrospiraceae	0
Thiovulaceae	0
Veillonellaceae	0.507080240605391
Verrucomicrobiaceae	0
Vibrionaceae	2.9990072421032
Victivallaceae	0
Weeksellaceae	0.206499534783737
Xanthobacteraceae	0.169843094728416
Xanthomonadaceae	0.331081446916068
Genus Information: (%)
Acetanaerobacterium	0.310126229834492
Acetivibrio	0
Acetobacter	0
Acetobacterium	0
Achromobacter	0.035777504108087
Acidaminococcus	0.0769901591414879
Acidovorax	0
Acinetobacter	0.382759095298629
Actinobacillus	0.172884769125487
Actinobaculum	0
Actinomadura	0
Actinomyces	0.350435388336659
Adlercreutzia	0.0376921044672571
Aerococcus	0
Aeromicrobium	0.0418996303684941
Aeromonas	0.165565019389839
Afipia	0.0427659626691237
Agathobacter	0.320875508974344
Aggregatibacter	0.0370871082504127
Agrobacterium	0.300373415802039
Agrococcus	0.0564283384909841
Akkermansia	0.330387390255637
Alcaligenes	0
Algoriella	0
Aliagarivorans	0.0402425499330265
Alistipes	0.130866707015241
Allisonella	0.0323841265064533
Alloiococcus	0
Alloprevotella	1.59011759598984
Allorhizobium-Neorhizobium-Pararhizobium-Rhizobium	0.431199539346734
Alloscardovia	0
Alysiella	0.0628590375993335
Amaricoccus	0
Anaerobiospirillum	0.144813632031156
Anaerococcus	0
Anaerofilum	0.0530562732687141
Anaerofustis	0
Anaeroglobus	0
Anaerospora	0
Anaerosporobacter	0
Anaerostipes	0.067255302324774
Anaerovorax	0
Ancylobacter	0.0696738595239322
Aneurinibacillus	0
Anoxynatronum	0.113344612589569
Aquabacterium	0
Arcanobacterium	0
Arcobacter	0.0671366651889266
Arthrobacter	0.0792570533852756
Asaccharobacter	0.0852303643895738
Atopobium	0.0350102835332678
Atopostipes	0
Aureimonas	0.0407831066682469
Bacillus	4.62001160078961
Bacteroides	8.25122452813748
Barnesiella	0.0403392805972495
Bartonella	0
Bavariicoccus	0
Bergeyella	0.0292150501090864
Bifidobacterium	3.25713934590047
Blautia	0.39168596517079
Bordetella	0
Brachybacterium	0.0830767430970911
Brachymonas	0
Brachyspira	0.135418590988999
Bradyrhizobium	0.0286396454806583
Brevibacillus	0.172501574163521
Brevibacterium	0.914964967668391
Brevundimonas	0.113542809330147
Brochothrix	0
Buchnera	0.0319263732950976
Bulleidia	0
Burkholderia-Caballeronia-Paraburkholderia	0
Butyricicoccus	0.1500326673332
Butyricimonas	0.0608419055876499
Butyrivibrio	0.077347154206305
Caldicoprobacter	0
Campylobacter	0.879211552199112
Capnocytophaga	0.165234335507714
Cardiobacterium	0.140588467510532
Castellaniella	0
Catabacter	0
Catenibacterium	1.50470114894255
Catonella	0
Caulobacter	1.04668234328854
Cellulomonas	0.0312380722666781
Cellulosilyticum	0.106027009622196
Cellulosimicrobium	0.0453216871536082
Centipeda	0
Cephaloticoccus	0
Cetobacterium	0
Chitinibacter	0
Chlorobium	0
Christensenella	0.030215826658714
Chryseobacterium	0.0318828965297817
Citrobacter	0.0300143265751267
Cloacibacillus	0.139444473153742
Clostridium	2.82709829526896
Clostridium sensu stricto	0
Clostridium sensu stricto 1	2.80623731801177
Clostridium sensu stricto 10	0
Clostridium sensu stricto 11	0.129261762041607
Clostridium sensu stricto 12	0
Clostridium sensu stricto 13	0.0864716337982094
Clostridium sensu stricto 14	0
Clostridium sensu stricto 15	0.0294789570942227
Clostridium sensu stricto 16	0.0489088594843683
Clostridium sensu stricto 17	0
Clostridium sensu stricto 18	0
Clostridium sensu stricto 19	0
Clostridium sensu stricto 2	0.0293606799835292
Clostridium sensu stricto 3	0.033740064824467
Clostridium sensu stricto 4	0.0302990958012116
Clostridium sensu stricto 5	0
Clostridium sensu stricto 7	0.103146651335807
Clostridium sensu stricto 8	0.370583548196614
Cnuella	1.44387213906864
Collinsella	0.0751795903368029
Comamonas	0
Coprobacillus	0
Coprobacter	0.377960584689419
Coprococcus 1	0
Coprococcus 2	0.0429983907302435
Coprococcus 3	0.0681556457700847
Coriobacterium	0.0413912795111948
Corynebacterium	0.17955662944292
Corynebacterium 1	1.57340918858807
Cronobacter	0
Cryobacterium	0.0467472919051868
Cryptobacterium	0.0316515810452586
Cupriavidus	0
Curvibacter	0
Cutibacterium	0
Dechlorobacter	0
Deinococcus	0.0359439300308908
Delftia	0
Dermabacter	0.168471280105017
Dermacoccus	0.0377682125861255
Desulfobulbus	0
Desulfovibrio	0.180847799433223
Dialister	0.0385416033567632
Dictyoglomus	0.0566363647001568
Dielma	0
Dietzia	0.395308120561653
Dolosicoccus	0
Dolosigranulum	0.0386882010679643
Dorea	0.0440467160801126
Dyadobacter	0
Dysgonomonas	0.042860770129302
Eggerthella	0.861602447550792
Eggerthia	0
Eikenella	0
Eisenbergiella	0
Elusimicrobium	0.148492222307453
Empedobacter	0.113943052359413
Enorma	0
Enterobacter	0.101691501899713
Enterococcus	0.0648824666902633
Enterorhabdus	0.0298701472621173
Enterovibrio	0
Eremococcus	0
Erwinia	0
Erysipelatoclostridium	0.0287951020253241
Escherichia	1.27182697967602
Escherichia-Shigella	0.686998322092181
Ethanoligenens	0.182167385189131
Eubacterium	0.095131723805573
Ezakiella	0.0402269489958509
Facklamia	0.443066742651722
Faecalitalea	0.0544585811425078
Fastidiosipila	0
Fictibacillus	0
Filifactor	0
Finegoldia	0
Flavobacterium	0.0363080612144645
Flavonifractor	0.521863787062303
Franconibacter	0
Fretibacterium	0
Fusicatenibacter	0.108935076248632
Fusobacterium	0.182843406235051
Gallibacterium	0
Garciella	0
Gardnerella	0
Gemella	0.0912812118158026
Gemmatirosa	0
Geobacillus	0
Geomicrobium	0
Georgenia	0
Gluconobacter	0
Gordonia	0.127850339177856
Gordonibacter	0.0734163374839878
Granulicatella	0.0347408862081185
Grimontia	0.102649958873278
Haematobacter	0
Haemophilus	1.79094958101264
Hafnia-Obesumbacterium	0
Halodesulfovibrio	0
Halomonas	0.0407841678757947
Halopiger	0.06149770757703
Harryflintia	0
Helicobacter	0.332758771289848
Hespellia	0.0384543744742952
Hodemania	0
Holdemanella	0.0324517412484948
Holdemania	0
Howardella	0.0541128494798326
Hungatella	0
Hydrobacter	0
Hydrogenibacillus	0.537200426117243
Hydrogenoanaerobacterium	0.386375077400483
Hymenobacter	0.0722564734234557
Intestinibacter	0.0585346654749825
Intestinimonas	0
Isoptericola	0
Janibacter	0.0801366849974038
Johnsonella	0.0713387478960327
Jonesia	0
Kandleria	0.0497344578603407
Kerstersia	0
Kingella	0
Klebsiella	0
Kluyvera	0
Kocuria	0.0871036915715624
Kosakonia	0
Kurthia	0
Kytococcus	0
Lachnoanaerobaculum	0.0822873632570792
Lachnobacterium	0.0889442317298308
Lachnoclostridium	2.1188482051632
Lachnoclostridium 10	0
Lachnoclostridium 12	0.109591458055271
Lachnoclostridium 5	0.756639714260305
Lachnospira	2.66407859292427
Lachnospiraceae NC2004 group	0.0308758776726225
Lachnospiraceae NK4A136 group	0
Lactobacillus	0.653030967021999
Lactococcus	0.174431340397529
Lautropia	0.0468762063941374
Lawsonella	0
Leifsonia	0
Leminorella	0
Leptothrix	0.157826392325619
Leptotrichia	3.01868332048189
Leuconostoc	0.14238697518863
Limnobacter	0.0584478962180023
Lysinibacillus	0
[truncated: 214 more rows]
