# Supplementary material for: Pediatric Acute Lymphoblastic Leukemia Patients Exhibit Distinctive Alterations in the Gut Microbiota
Source: Front Cell Infect Microbiol. 2020 Oct 16;10:558799. doi: 10.3389/fcimb.2020.558799 (PMC7596659; doi:10.3389/fcimb.2020.558799)
Supplement: Supplementary file 1 [file Data_Sheet_1.ZIP › rawdata/Case/18T120026_output.xls.result.txt]

Species Information: (%)
Abiotrophia defectiva	0.0314225599491441
Abiotrophia para-adiacens	0.46274112018174
Acetanaerobacterium elongatum	0
Acetobacterium tundrae	0
Achromobacter denitrificans	0.121874542799557
Achromobacter xylosoxidans	0
Acidaminococcus fermentans	0
Acidaminococcus intestini	0
Acidovorax facilis	0
Acidovorax sp	0.114061693303663
Acidovorax temperans	0
Acinetobacter baumannii	0
Acinetobacter calcoaceticus	0
Acinetobacter haemolyticus/baumannii	0.189619933203927
Acinetobacter johnsonii	0
Acinetobacter junii	0
Acinetobacter lwoffii	0
Acinetobacter pittii	0
Acinetobacter radioresistens	0
Acinetobacter septicus	0
Actinobacillus capsulatus	0.0562632299919412
Actinobacillus pleuropneumoniae	0
Actinobaculum massiliense	0
Actinobaculum schaalii	0
Actinomadura vinacea	0
Actinomyces canis	0
Actinomyces cardiffensis	0
Actinomyces georgiae	0.0470890668789171
Actinomyces graevenitzii	0
Actinomyces johnsonii	0
Actinomyces massiliensis	0
Actinomyces meyeri	0
Actinomyces naeslundii	0
Actinomyces neuii	0
Actinomyces odontolyticus	0
Actinomyces oris	0
Actinomyces radingae	0
Actinomyces sp._ph3	0.0431770854297287
Actinomyces turicensis	0
Actinomyces urogenitalis	0
Actinomyces viscosus	0
Adlercreutzia equolifaciens	0
Aeribacillus pallidus	0.0316577786037971
Aerococcus christensenii	0
Aerococcus viridans	0
Aeromicrobium massiliense	0
Aeromonas allosaccharophila/veronii	0
Aeromonas bestiarum	0
Aeromonas hydrophila	0
Aeromonas jandaei	0
Aeromonas media/tecta	0
Aeromonas veronii	0
Afipia birgiae	0
Agathobaculum butyriciproducens	0
Aggregatibacter actinomycetemcomitans	0.10442457207626
Aggregatibacter aphrophilus	0.115554993804519
Aggregatibacter segnis	0
Agrobacterium tumefaciens	0.124642103912781
Agrococcus jejuensis	0
Agrococcus terreus	0
Akkermansia glycaniphila	0
Akkermansia muciniphila	0
Alcaligenes faecalis	0
Algoriella xinjiangensis	0
Aliagarivorans marinus	0
Alistipes finegoldii	0
Alistipes indistinctus	0
Alistipes inops	0
Alistipes obesi	0
Alistipes onderdonkii	0
Alistipes putredinis	0
Alistipes senegalensis	0
Alistipes shahii	0
Alistipes timonensis	0
Allisonella histaminiformans	0.0603691237750598
Alloiococcus otitis	0
Alloprevotella rava	0
Alloprevotella tannerae	0
Alloscardovia omnicolens	0
Alysiella filiformis	0
Amaricoccus kaplicensis	0
Anaerobiospirillum succiniciproducens	0
Anaerobiospirillum thomasii	0.0665024552813677
Anaerococcus hydrogenalis	0
Anaerococcus lactolyticus	0
Anaerococcus obesiensis	0.0340889952766888
Anaerococcus octavius	0
Anaerococcus prevotii	0
Anaerococcus senegalensis	0
Anaerococcus tetradius	0
Anaerococcus vaginalis	0
Anaerofilum agile	0
Anaerofilum pentosovorans	0
Anaerofustis stercorihominis	0
Anaeroglobus geminatus	0
Anaerorhabdus furcosa	0
Anaerosporobacter mobilis	0
Anaerostipes butyraticus	0
Anaerostipes caccae	0
Anaerostipes hadrus	0.0301622435201001
Anaerotruncus colihominis	0
Anaerotruncus sp	0
Anaerovorax odorimutans	0
Ancylobacter polymorphus	0.0304788845388359
Aneurinibacillus aneurinilyticus	0
Aneurinibacillus migulanus	0
Anoxynatronum sibiricum	0
Aquabacterium commune	0
Arcanobacterium haemolyticum	0
Arcanobacterium pyogenes	0
Arcobacter butzleri	0
Arcobacter cryaerophilus	0
Arthrobacter albus	0
Arthrobacter castelli	0
Arthrobacter oxydans	0
Arthrobacter polychromogenes	0
Asaccharobacter celatus	0.0474790697501272
Atlantibacter hermannii	0
Atopobium minutum	0
Atopobium parvulum	0
Atopobium rimae	0
Atopobium vaginae	0
Atopostipes suicloacalis	0
Aurantimonas altamirensis	0
Aureimonas altamirensis	0
Averyella dalhousiensis	0
Azonexus hydrophilus	0
Azospirillum lipoferum	0
Bacillus altitudinis	0.148862533155761
Bacillus amyloliquefaciens	0
Bacillus anthracis	0
Bacillus atrophaeus	0
Bacillus badius	0
Bacillus beijingensis	0.0591588550262351
Bacillus benzoevorans	0
Bacillus cereus	0
Bacillus circulans	0
Bacillus clausii	0
Bacillus coagulans	0
Bacillus cytotoxicus	0
Bacillus endophyticus	0
Bacillus firmus	0
Bacillus flexus	0
Bacillus fordii	0.0342132888361328
Bacillus halodurans	0
Bacillus idriensis	0
Bacillus infantis	0
Bacillus licheniformis	0
Bacillus marisflavi	0.0315910984571141
Bacillus massilioanorexius	0
Bacillus massiliosenegalensis	0
Bacillus megaterium	0
Bacillus methanolicus	0
Bacillus mojavensis	1.99852011430684
Bacillus mycoides	0
Bacillus nealsonii	0
Bacillus niacini	0
Bacillus polyfermenticus	0.410193379701465
Bacillus pseudofirmus	0
Bacillus pseudomycoides	0
Bacillus pumilus	0.0356645940511898
Bacillus senegalensis	0
Bacillus simplex	0
Bacillus siralis	0
Bacillus sonorensis	0
Bacillus subtilis	0
Bacillus thermoamylovorans	0.0388727755565559
Bacillus thuringiensis	0.0387983998194249
Bacillus timonensis	0
Bacillus toyonensis/wiedmanii/thuringiensis	0
Bacillus vallismortis	0.0714330526412054
Bacteroides acidifaciens	0
Bacteroides caccae	0
Bacteroides cellulosiluticus	0
Bacteroides cellulosilyticus	0
Bacteroides clarus	1.91449032758295
Bacteroides coagulans	0
Bacteroides coprocola	0
Bacteroides coprophilus	0.0963533879852099
Bacteroides dorei	0
Bacteroides eggerthii	0.0338496726635652
Bacteroides faecis	0
Bacteroides finegoldii	0
Bacteroides fluxus	0
Bacteroides fragilis	0
Bacteroides galacturonicus	0
Bacteroides gallinarum	0
Bacteroides gallinceum	0
Bacteroides graminisolvens	0
Bacteroides helcogenes	0
Bacteroides intestinalis	0
Bacteroides massiliensis	0
Bacteroides massilinensis	0
Bacteroides nordii	0
Bacteroides oleiciplenus	0
Bacteroides ovatus	0
Bacteroides paurosaccharolyticus	0
Bacteroides pectinophilus	0
Bacteroides plebeius	0
Bacteroides propinonicifaciens	0
Bacteroides pyogenes	0
Bacteroides salanitronis	0
Bacteroides salyersiae	0
Bacteroides sartorii	0
Bacteroides stercorirosoris	0
Bacteroides stercoris	0.0287960928701215
Bacteroides thetaiotaomicron	0
Bacteroides timonensis	0
Bacteroides uniformis	0
Bacteroides ureolyticus	0
Bacteroides vulgatus	0.132057329147124
Bacteroides xylanisolvens	0
Bacteroides xylanolyticus	0
Barnesiella intestinihominis	0
Barnesiella viscericola	0
Bartonella birtlesii	0
Bavariicoccus seileri	0
Bergeyella zoohelcum	0
Bifidobacterium actinocoloniiforme	0
Bifidobacterium adolescentis	0
Bifidobacterium adolescentis/ruminantium	0
Bifidobacterium angulatum	0.0425326878925929
Bifidobacterium animalis	0
Bifidobacterium asteroides	0
Bifidobacterium avesanii	0
Bifidobacterium bifidum	0.0294576021348982
Bifidobacterium bohemicum	0
Bifidobacterium bombi	0
Bifidobacterium boum	0.0396907761357647
Bifidobacterium breve	0
Bifidobacterium callitrichos	0
Bifidobacterium catenulatum	0
Bifidobacterium catenulatum/pseudoctenulatum	0
Bifidobacterium choerinum	0
Bifidobacterium commune	0
Bifidobacterium coryneforme	0
Bifidobacterium crudilactis/psychraerophilum	0
Bifidobacterium cuniculi	0
Bifidobacterium dentium	0.0479591260317754
Bifidobacterium eulemuris/lemurum	0
Bifidobacterium faecale	0
Bifidobacterium gallicum	0.0338296822941767
Bifidobacterium gallinarum	0
Bifidobacterium hapali	0
Bifidobacterium indicum	0
Bifidobacterium kashiwanohense	0
Bifidobacterium longum	0.0514636019284185
Bifidobacterium longum	0.0576211897420621
Bifidobacterium merycicum	0
Bifidobacterium mongoliense	0
Bifidobacterium moukalabense	0.229836572140623
Bifidobacterium pseudocatenulatum	0
Bifidobacterium pseudocatenulatum	0
Bifidobacterium pseudolongum	0.0501257200386255
Bifidobacterium pullorum	0
Bifidobacterium pullorum/hapali	0
Bifidobacterium ramosum	0
Bifidobacterium reuteri	0
Bifidobacterium ruminantium	0
Bifidobacterium saeculare	0
Bifidobacterium saguini	0
Bifidobacterium scardovii	0.0693199558375459
Bifidobacterium stercoris	0
Bifidobacterium thermacidophilum	0
Bifidobacterium thermophilum	0
Bifidobacterium tissieri	0
Bifidobacterium tsurumiense	3.04512447585863
Bifissio spartinae	1.1149583060811
Bilophila wadsworthia	0
Blastococcus massiliensis	0.361020279562126
Blastomonas natatoria	0
Blautia caecimuris	0
Blautia coccoides	0
Blautia faecis	0
Blautia glucerasea	0
Blautia hansenii	0
Blautia hydrogenotrophica	0
Blautia luti	0.0360111936133728
Blautia marasmi	0
Blautia obeum	0
Blautia producta	0
Blautia schinkii	0.0686722303596672
Blautia sp._GD8	0
Blautia stercoris	0
Blautia wexlerae	0
Bordetella hinzii	0
Brachybacterium muris	0
Brachybacterium paraconglomeratum	0.0368904695901804
Brachymonas chironomi	0
Brachyspira aalborgi	0.0492941356722842
Brachyspira pilosicoli	0
Bradyrhizobium denitrificans	0
Bradyrhizobium elkanii	0
Bradyrhizobium japonicum	0.0408790276021661
Brevibacillus agri	0
Brevibacillus borstelensis	0
Brevibacillus brevis	0.035577808635117
Brevibacillus massiliensis	0
Brevibacterium casei	0.0533323154075772
Brevibacterium epidermidis	0.0422142792709482
Brevibacterium halotolerans	2.98745692881865
Brevibacterium iodinum	0
Brevibacterium linens	0
Brevibacterium luteolum	0
Brevibacterium mcbrellneri	0.0408841972406272
Brevibacterium paucivorans	0
Brevibacterium pityocampae	2.03295076614656
Brevibacterium ravenspurgense/massiliense	0.40379936973295
Brevibacterium senegalense	0
Brevundimonas bacteroides	0.0764967577385994
Brevundimonas diminuta	0.0643949624299395
Brevundimonas subvibrioides	0
Brevundimonas terrae	3.43555776040616
Brevundimonas vesicularis	0.0555858444985595
Brochothrix thermosphacta	0
Buchnera aphidicola	0.0608179627884062
Buchnera sp.	0
Bulleidia extructa	0
Burkholderia cepacia	0
Burkholderia glumae	0
Burkholderia plantarii	0
Butyricicoccus faecihominis	0
Butyricicoccus pullicaecorum	0
Butyricimonas faecihominis	0
Butyricimonas paravirosa	0
Butyricimonas synergistica	0
Butyricimonas virosa	0
Butyrivibrio crossotus	0.0935359466001109
Butyrivibrio fibrisolvens	0
C.viride 16S	0
Caldicoprobacter faecalis	0
Campylobacter coli	0.104984598909422
Campylobacter concisus	0
Campylobacter curvus	0
Campylobacter faecalis	0
Campylobacter fetus	0
Campylobacter gracilis	0
Campylobacter hominis	0
Campylobacter hyointestinalis	0
Campylobacter jejuni	0.164210869176533
Campylobacter lari	0
Campylobacter rectus	0
Campylobacter showae	0
Campylobacter upsaliensis	0
Campylobacter ureolyticus	0
Candidatus Blastococcus	0
Candidatus Dorea	0
Candidatus Soleaferrea	0
Candidatus Stoquefichus	0
Candidatus Streptomyces	0
Capnocytophaga gingivalis	0
Capnocytophaga granulosa	0.102178615704026
Capnocytophaga haemolytica	0
Capnocytophaga leadbetteri	0.0433102743250994
Capnocytophaga ochracea	0
Capnocytophaga sputigena	0
Cardiobacterium hominis	0.0371302165791161
Cardiobacterium valvarum	0
Carnobacterium maltaromaticum	0
Castellaniella defragrans	0
Catabacter hongkongensis	0
Catenibacterium mitsuokai	0.241037055683481
Catonella morbi	0
Catonella sp.	0
Cedecea davisae	0
Cedecea lapagei	0
Cellulomonas composti	0.0503933954673795
Cellulomonas denverensis	0
Cellulomonas massiliensis	0
Cellulomonas parahominis	0
Cellulosilyticum lentocellum	0.0327779585419968
Cellulosimicrobium cellulans	0
Centipeda periodontii	0
Cephaloticoccus primus	0
Cetobacterium somerae	0
Chlamydia abortus	0
Chlamydia trachomatis	0
Chlorobium phaeobacteroides	0
Christensenella minuta	0
Chryseobacterium bovis	0
Chryseobacterium hominis	0
Citrobacter amalonaticus	0
Citrobacter braakii	0
Citrobacter farmeri	0
Citrobacter freundii	0
Citrobacter gillenii	0
Citrobacter intermedius	0
Citrobacter murliniae	0
Citrobacter pasteurii	0
Citrobacter sedlakii	0
Citrobacter werkmanii	0
Citrobacter youngae	0.0323421773705156
Cloacibacillus evryensis	0.0621216347661147
Cloacibacillus porcorum	0
Cloacibacterium normanense	0.0421221526908833
Clostridioides difficile	0
Clostridium acetobutylicum	0
Clostridium acidisoli	0
Clostridium aciditolerans	0
Clostridium aerotolerans	0
Clostridium akagii	0
Clostridium aldenense	0
Clostridium aldrichii	0
Clostridium algidicarnis	0
Clostridium amazonense	0
Clostridium aminovalericum	0
Clostridium amygdalinum	0.482834022839762
Clostridium amylolyticum	3.47525726789186
Clostridium arbusti	0
Clostridium argentinense	0
Clostridium asparagiforme	0.0393598285613085
Clostridium aurantibutyricum	0
Clostridium autoethanogenum	0
Clostridium baratii/Eubacterium nitrigenese	1.11589570919021
Clostridium beijerinckii	0
Clostridium bifermentans	0
Clostridium bolteae/aminovalericum	0
Clostridium botulinum	0
Clostridium bowmanii	0
Clostridium butyricum	0
Clostridium cadaveris	0
Clostridium carboxidivorans	0
Clostridium cavendishii	0
Clostridium celatum	1.49082084867375
Clostridium celerecrescens	0
Clostridium cellobioparum	0
Clostridium cellulolyticum	0
Clostridium chartatabidum	0
Clostridium chauvoei	0
Clostridium chromiireducens	0.0294740616423364
Clostridium citroniae	0
Clostridium clariflavum	0
Clostridium clostridioforme	0
Clostridium cochlearium	0
Clostridium cocleatum	0
Clostridium colicanis	0
Clostridium colinum	0
Clostridium collagenovorans	0
Clostridium cylindrosporum	1.9671127282589
Clostridium dakarense	0
Clostridium difficile	0.0611175627386797
Clostridium diolis	0.0611906394528396
Clostridium disporicum/celatum	0
Clostridium drakei	0
Clostridium estertheticum	0
Clostridium fallax	0
Clostridium felsineum	0
Clostridium ganghwense	0
Clostridium ghonii	0.0298673187270512
Clostridium glycolicum	0
Clostridium glycyrrhizinilyticum	0
Clostridium grantii	0
Clostridium haemolyticum	0
Clostridium hathewayi	0
Clostridium herbivorans	0
Clostridium hiranonis	0
Clostridium homopropionicum	0
Clostridium huakuii	0
Clostridium hungatei	0
Clostridium hylemonae	0.0513640169759844
Clostridium indolis/methoxybenzovorans	0
Clostridium innocuum	0
Clostridium irregulare	0
Clostridium isatidis	0
Clostridium jeddahense	0
Clostridium kogasensis	0
Clostridium lactatifermentans	0
Clostridium lavalense/bolteae	0
Clostridium leptum	0
Clostridium limosum	0
Clostridium lituseburense	0
Clostridium lundense	0
Clostridium malenominatum	0
Clostridium massiliodielmoense	0
Clostridium methoxybenzovorans	0.157172908134509
Clostridium methylpentosum	0
Clostridium neonatale	0
Clostridium nexile	0
Clostridium novyi	0
Clostridium oceanicum	0
Clostridium oroticum	0
Clostridium paraputrificum	0
Clostridium pascui	0
Clostridium pasteurianum	0
Clostridium perfringens	0
Clostridium polysaccharolyticum	0
Clostridium populeti	0
Clostridium psychrophilum	0
Clostridium punense	0
Clostridium putrefaciens	0.308326006360109
Clostridium ramosum	0
Clostridium rectum	0
Clostridium saccharobutylicum	0
Clostridium saccharogumia	0
Clostridium saccharolyticum	0
Clostridium saccharoperbutylacetonicum	0
Clostridium sardiniense	0
Clostridium sartagoforme	0.0808915137586121
Clostridium scatologenes	0
Clostridium schirmacherense	0
Clostridium scindens	0
Clostridium senegalense	0
Clostridium septicum	0
Clostridium sordellii	0
Clostridium sp._16S_	0
Clostridium sphenoides	0
Clostridium spiroforme	0
Clostridium sporogenes	0.0333675315139265
Clostridium sporosphaeroides	0
Clostridium sticklandii	0
Clostridium straminisolvens	0
Clostridium subterminale	0
Clostridium sufflavum	0
Clostridium sulfidigenes	0
Clostridium swellfunianum	0
Clostridium symbiosum	0
Clostridium tagluense	0
Clostridium tepidiprofundi	0
Clostridium termitidis	0
Clostridium tertium	0
Clostridium tetani	0
Clostridium tetanomorphum	0
Clostridium thermoalcaliphilum	0
Clostridium thermopalmarium	0
Clostridium thiosulfatireducens	0
Clostridium tunisiense	0
Clostridium tyrobutyricum	0
Clostridium ventriculi	0
Clostridium vincentii	0
Clostridium viride	0
Clostridium vulturis	0
Clostridium xylanolyticum	0
Clostridium xylanovorans	0
Collinsella aerofaciens	0
Collinsella intestinalis	0
Collinsella massiliensis	0
Collinsella stercoris	0.0336522924206907
Collinsella tanakaei	0
Comamonas aquatica	0
Comamonas kerstersii	0
Comamonas terrigena	0
Comamonas testosteroni	0
Coprobacillus cateniformis	0
Coprobacter fastidiosus	0
Coprobacter secundus	0
Coprococcus catus	0
Coprococcus comes	0
Coprococcus eutactus	0
Coriobacterium glomerans	0
Corynebacterium accolens	0
Corynebacterium afermentans	0.0772013756807276
Corynebacterium ammoniagenes	0
Corynebacterium amycolatum	0
Corynebacterium appendicis	0
Corynebacterium argentoratense	0
Corynebacterium aurimucosum	0
Corynebacterium casei	0
Corynebacterium coyleae	0
Corynebacterium durum	0
Corynebacterium frankenforstense	0
Corynebacterium freneyi	0.0694503397348272
Corynebacterium genitalium	0
Corynebacterium glaucum	0
Corynebacterium glucuronolyticum	0
Corynebacterium jeikeium	0.0326540954616414
Corynebacterium kroppenstedtii	0.368600276926529
Corynebacterium matruchotii	0
Corynebacterium minutissimum	0.0335977002734452
Corynebacterium mucifaciens	0
Corynebacterium propinquum	0.046615802194891
Corynebacterium pseudodiphthericum	0
Corynebacterium resistens	0
Corynebacterium simulans	0
Corynebacterium singulare	0
Corynebacterium sp._1152	0
Corynebacterium striatum	0
Corynebacterium sundsvallense	0
Corynebacterium tuberculostearicum	0
Corynebacterium tuscaniense	0.446333647247139
Corynebacterium ulcerans	0.0653457642422051
Corynebacterium ureicelerivorans	0
Corynebacterium variabile	0
Corynebacterium xerosis	0
Cronobacter sakazakii	0
Cryptobacterium curtum	0
Cupriavidus metallidurans	0
Curtobacterium flaccumfaciens	0
Deinococcus aquaticus	0
Deinococcus indicus	0
Deinococcus proteolyticus	0.0347884735049064
Delftia acidovorans	0.0293228346191244
Dermabacter hominis	0.0402759788373902
Dermabacter vaginalis	0.0481393905795114
Dermacoccus nishinomiyaensis	0
Desulfitobacterium frappieri	0
Desulfobulbus propionicus	0
Desulfotomaculum guttoideum	0
Desulfovibrio alkalitolerans	0
Desulfovibrio desulfuricans	0
Desulfovibrio fairfieldensis	0
Desulfovibrio legallii	0
Desulfovibrio legallis	0
Desulfovibrio piger	0
Desulfovibrio termitidis	0
Dialister invisus	0
Dialister micraerophilus	0
Dialister pneumosintes	0
Dialister succinatiphilus	0
Dictyoglomus thermophilum	0
Dielma fastidiosa	0
Dietzia cinnamea	0
Dietzia maris	0.075995878043447
Dietzia natronolimnaea	0.0348855869135392
Dolosicoccus paucivorans	0
Dolosigranulum pigrum	0
Dorea formicigenerans	0
Dorea longicatena	0
Dorea massiliensis	0
Dyadobacter beijingensis	1.37281738639285
Dyadobacter fermentans	0
Dysgonomonas capnocytophagoides	0
Dysgonomonas gadei	0
Dysgonomonas macrotermitis	0
Dysgonomonas mossii	0
Edwardsiella tarda	0
Eggerthella lenta	0.0345779056621187
Eggerthella sinensis	0.813092602506314
Eggerthella timonensis	0
Eggerthia catenaformis	0
Eikenella corrodens	0
Eisenbergiella tayi	0
Elusimicrobium minutum	0
Empedobacter falsenii	0.0590370822833593
Enorma massiliensis	0
Enterobacter aerogenes	0
Enterobacter asburiae	0
Enterobacter cancerogenus	0
Enterobacter cloacae	0.0947656798195848
Enterobacter massiliensis	0
Enterococcus asini	0.147836188477431
Enterococcus avium	0.226631259476804
Enterococcus caccae	0
Enterococcus casseliflavus	0
Enterococcus casseliflavus/galliarum	0
Enterococcus cecorum	0
Enterococcus devriesei	0
Enterococcus dispar	0
Enterococcus durans/hirae	1.08100462246471
Enterococcus faecalis	0.08352165138166
Enterococcus faecium	0.103249852420516
Enterococcus gallinarum	0
Enterococcus gilvus	0
Enterococcus italicus	0
Enterococcus malodoratus	0
Enterococcus mundtii	0.14960511113417
Enterococcus phoeniculicola	0
Enterococcus raffinosus	0.0683696179618545
Enterococcus saccharolyticus	0.115838436983274
Enterorhabdus caecimuris	0
Enterovibrio nigricans	0
Eremococcus coleocola	0
Erysipelatoclostridium ramosum	0
Escherichia albertii	0
Escherichia coli	0.386802156096287
Escherichia fergusonii	0.0381092510529476
Escherichia hermannii	0.0999891286616888
Ethanoligenens harbinense	0.0301920412422231
Eubacterium barkeri	0
Eubacterium biforme	0
Eubacterium brachy	0
Eubacterium budayi	0.0319176168564569
Eubacterium callanderi	0
Eubacterium celluloscolvens	0
Eubacterium cellulosolvens	0
Eubacterium contortum	0
Eubacterium coprostanoligenes	0
Eubacterium cylindroides	0
Eubacterium desmolans	0
Eubacterium dolichum	0
Eubacterium eligens	0
Eubacterium fissicatena	0
Eubacterium hallii	0
Eubacterium infirmum	0
Eubacterium limosum	0
Eubacterium moniliforme	0
Eubacterium multiforme	0.0427108144348208
Eubacterium nitritogenes	0
Eubacterium nodatum	0
Eubacterium oxidoreducens	0
Eubacterium pyruvativorans	0
Eubacterium ramulus	0
Eubacterium rectale	0
Eubacterium ruminantium	0
Eubacterium saphenum	0
Eubacterium siraeum	0
Eubacterium sp	0
Eubacterium sulci	0
Eubacterium tenue	0
Eubacterium tortuosum	0
Eubacterium tortusum	0
Eubacterium uniforme	0
Eubacterium ventriosum	0
Eubacterium xylanophilum	0
Eubacterium yurii	0
Exiguobacterium aurantiacum	4.56056695753356
Facklamia hominis/miroungae	0
Facklamia ignava	0
Facklamia languida	0
Facklamia tabacinasalis	0.237897995222863
Faecalibacterium prausnitzii	0
Faecalibacterium prausnitzii S9G3	0
Faecalicatena contorta	0.040464333342225
Faecalitalea cylindroides	0
Fermentimonas caenicola	0
Ferrimonas balearica	0
Fictibacillus arsenicus	0.094522247732718
Filifactor alocis	0
Filifactor villosus	0
Finegoldia magna	0
Flavobacterium banpakuense	0.0280785427173974
Flavobacterium branchiophilum	0
Flavobacterium cheniae	0
Flavobacterium daejeonense	0
Flavobacterium lindanitolerans	0
Flavobacterium oncorhynchi	0
Flavobacterium sp._TISTR	0
Flavonifractor plautii	0
Flavonifractor sp	0
Flexispira rappini	0
Flintibacter butyricus	0
Fretibacterium fastidiosum	0
Fusicatenibacter saccharivorans	0
Fusobacterium equinum	0
Fusobacterium gonidiaformans	0.0283602381561307
Fusobacterium mortiferum	0.0298717723248387
Fusobacterium naviforme	0
Fusobacterium necrogenes	0
Fusobacterium necrophorum	0
Fusobacterium nucleatum	0
Fusobacterium periodonticum	0
Fusobacterium russii	0
Fusobacterium ulcerans	0
Fusobacterium varium	0.0543763939232175
Gallibacterium anatis	0
Garciella nitratireducens	0
Gardnerella vaginalis	0
Gemella haemolysans	0
Gemella morbillorum	0
Gemella sanguinis	0
Gemmatirosa kalamazoonesis	0
Gemmiger formicilis	0
Geobacillus stearothermophilus	0
Geobacillus vulcani	0
Georgenia muralis	0
Gluconobacter oxydans	0
Gordonia bronchialis	0
Gordonia jacobaea	0.0375874623977408
Gordonia otitidis	0
Gordonia rubripertincta	0
Gordonia terrae	0
Gordonibacter pamelaeae	0
Gordonibacter urolithinfaciens	0
Granulicatella adiacens	0
Granulicatella elegans	0
Grimontia hollisae	0.0365934851101656
Haematobacter missouriensis	0
Haemophilus haemolyticus	0.263263146008586
Haemophilus influenzae	0
Haemophilus parahaemolyticus	0
Haemophilus parainfluenzae	0
Haemophilus paraphrohaemolyticus	0
Haemophilus pittmaniae	0
Haemophilus quentini	0
Haemophilus sputorum	0
Hafnia alvei	0
Halobiforma nitratireducens	0.233001824150656
Halomonas salina	0
Harryflintia acetispora	0
Helicobacter bilis	0
Helicobacter canadensis	0
Helicobacter cinaedi	0
Helicobacter fennelliae	0
Helicobacter pametensis	0
Helicobacter pullorum	0
Helicobacter pylori	0.0618108287635918
Helicobacter rodentium	0
Helicobacter winghamensis	0
Herbaspirillum massiliense	0.198636239623233
Hespellia porcina	0
Hespellia stercorisuis	0
Holdemanella biformis	0
Holdemania filiformis	0
Holdemania massiliensis	0
Howardella ureilytica	0
Hungatella effluvii	0
Hydrobacter penzbergensis	0.129606911591304
Hydrogenibacillus schlegelii	4.08368533592126
Hydrogenoanaerobacterium saccharovorans	0
Hymenobacter rigui	0
Intestinibacter bartlettii	0
Intestinimonas butyriciproducens	0
Janibacter hoylei	0
Janibacter indicus	0
Janibacter limosus	0
Janibacter terrae	0
Johnsonella ignava	0.0309097916304846
Jonesia denitrificans	0
Kallipyga massiliensis	0
Kandleria vitulina	0.035329427415187
Kerstersia gyiorum	0
Kineothrix alysoides	0
Kingella denitrificans	0
Kingella kingae	0
Kingella oralis	0
Klebsiella aerogenes	0
Klebsiella oxytoca	0
Klebsiella pneumoniae	0.0294134743088087
Klebsiella variicola	0
Kluyvera ascorbata	0
Kluyvera intermedia	0
Kocuria halotolerans	0.0303725534280804
Kocuria indica	0
Kocuria kristinae	0
Kocuria marina	0.0428453881989049
Kocuria palustris	0
Kocuria rhizophila	0
Kocuria rosea	0
Kosakonia cowanii	0
Kurthia gibsonii	0
Kurthia massiliensis	0
Kurthia senegalensis	0
Kytococcus schroeteri	0
Kytococcus sedentarius	0
Lachnoanaerobaculum saburreum	0
Lachnoanaerobaculum umeaense	0
Lachnobacterium bovis	0
Lachnoclostridium phytofermentans	0.0776341920489485
Lachnoclostridium sp	0
Lachnospira multipara	0
Lachnospira pectinoschiza	1.13007400639179
Lactobacillus acidophilus	0
Lactobacillus agilis	0
Lactobacillus alimentarius	0.191744591695365
Lactobacillus alvi	0
Lactobacillus amylolyticus	0
Lactobacillus amylophilus	0
Lactobacillus amylovorus	0
Lactobacillus animalis	0
Lactobacillus antri	0
Lactobacillus apinorum	0
Lactobacillus apodemi	0
Lactobacillus bifermentans	0
Lactobacillus brevis	0
Lactobacillus buchneri	0
Lactobacillus casei	0
Lactobacillus ceti	0
Lactobacillus coleohominis	0
Lactobacillus coryniformis	0.0289731241958442
Lactobacillus crispatus	0
Lactobacillus curvatus	0
Lactobacillus delbrueckii	0
Lactobacillus dextrinicus	0
Lactobacillus fermemtum	0
Lactobacillus fermentum	0
Lactobacillus fructivorans/homohiochii	0
Lactobacillus gasseri	0
Lactobacillus gastricus	0
Lactobacillus gigeriorum	0
Lactobacillus helveticus	0
Lactobacillus herbarum	0
Lactobacillus iners	0
Lactobacillus jensenii	0.0285940272848417
Lactobacillus johnsonii	0
Lactobacillus kalixensis	0
Lactobacillus kitasatonis	0
Lactobacillus kunkeei	0.0408207381202588
Lactobacillus malefermentans	0
Lactobacillus mindensis	0
Lactobacillus mucosae	0
Lactobacillus mudanjiangensis	0
Lactobacillus oris	0
Lactobacillus parabuchneri	0
Lactobacillus paracasei	0
Lactobacillus parafarraginis	0
Lactobacillus pentosus	0
Lactobacillus plantarum	0
Lactobacillus porcinae	0
Lactobacillus rapi	0
Lactobacillus reuteri	0
Lactobacillus rhamnosus	0
Lactobacillus rogosae	0
Lactobacillus rossiae	0
Lactobacillus ruminis	0
Lactobacillus sakei	0
Lactobacillus salivarius	0
Lactobacillus sanfranciscensis	0
Lactobacillus saniviri	0
Lactobacillus senioris	0
Lactobacillus sharpeae	0.0813238996944167
Lactobacillus thermophilus	0
Lactobacillus ultunensis	0
Lactobacillus vaccinostercus	0
Lactobacillus vaginalis	0.0609012087423914
Lactobacillus versmoldensis	0
Lactobacillus xiangfangensis	0
Lactococcus formosensis	0
Lactococcus garvieae	0
Lactococcus lactis	0.118845839943074
Lactococcus plantarum	0.0332652661567845
Lactococcus raffinolactis	0
Lactonifactor longoviformis	0
Laribacter hongkongensis	0
Lautropia mirabilis	0
Lawsonella clevelandensis	0
Leifsonia aquatica/naganoensis	0
Leminorella grimontii	0
Leminorella richardii	0
Leptothrix discophora	0.0752079626014859
Leptothrix mobilis	0
Leptotrichia amnionii	0
Leptotrichia buccalis	29.0543846455111
Leptotrichia goodfellowii	0
Leptotrichia hofstadii	0.0571543875450136
Leptotrichia wadei	0
Leuconostoc carnosum	0
Leuconostoc citreum	0
Leuconostoc citreum/holzapfelii	0
Leuconostoc gelidum	0
Leuconostoc lactis	0
Leuconostoc mesenteroides	0
Leuconostoc pseudomesenteroides/rapi/kimchii/mesenteroides	0.0610994297236913
Limnobacter thiooxidans	0.0304599913455594
Longicatena caecimuris	0
Lysinibacillus fusiformis	0
Lysinibacillus massiliensis	0
Lysinibacillus sphaericus	0
Lysobacter soli	0
Mageeibacillus indolicus	0
Mannheimia granulomatis	0
Marichromatium gracile	0
Marvinbryantia formatexigens	0.0373134371704762
Massilia aurea	0.0332116866094894
Massiliomicrobiota timonensis	0
Megamonas funiformis	0
Megamonas hypermegale	0
Megamonas rupellensis	0
Megasphaera elsdenii	0
Megasphaera indica	0
Megasphaera micronuciformis	0
Megasphaera paucivorans	0
Megasphaera sp	0
Mesorhizobium loti	0
Methanobrevibacter smithii	0.0370624044437343
Methanobrevibacter smithii/gottschalkii	0
Methanosphaera cuniculi	0
Methanosphaera stadtmanae	0
Methylobacterium adhaesivum	0.0806199639195935
Methylobacterium jeotgali	0.0813791059420086
Methylobacterium mesophilicum	0.0333933943836584
Methylobacterium populi	0
Methylobacterium radiotolerans	0
Methylobacterium zatmanii	0.0737326995591364
Methyloversatilis universalis	0
Microbacterium aurum	0
Microbacterium barkeri	0
Microbacterium chocolatum	0
Microbacterium foliorum	0
Microbacterium gubbeenense	0
Microbacterium hydrocarbonoxydans	0
Microbacterium lacticum	0
Microbacterium luteolum	0.169331110354177
Microbacterium oleivorans	0.457270727372209
Microbacterium paraoxydans	0.347100952132284
Microbacterium phyllosphaerae	0
Microbacterium schleiferi	0
Micrococcus luteus	0
Micrococcus lylae	0
Micromonospora aurantiaca	0
Micromonospora krabiensis	0
Microvirga massiliensis	0
Microvirgula aerodenitrificans	0
Mitsuokella jalaludinii	0
Mitsuokella multacida	0
Mobiluncus curtisii	0.198939772278129
Moellerella wisconsensis	0.0510090219274008
Mogibacterium diversum	0
Mogibacterium neglectum	0
Mogibacterium pumilum	0
Mogibacterium timidum	0
Mogibacterium vescum	0
Monoglobus pectinilyticus	0
Moraxella atlantae	0
Moraxella catarrhalis	0
Moraxella caviae	0
Moraxella lacunata	0
Moraxella nonliquefaciens	0
Moraxella osloensis	0
Morganella morganii	0
Moryella indoligenes	0
Murdochiella asaccharolytica	0.0382984344548244
Muribaculum intestinale	0
Murimonas intestini	0
Mycobacterium abscessus	0.0852971765971584
Mycobacterium avium	0
Mycobacterium florentinum	0.0302941708835921
Mycobacterium fortuitum	0
Mycobacterium iranicum	0
Mycobacterium mucogenicum	0
Mycoplasma hominis	0
Mycoplasma pneumoniae	0
Negativicoccus succinicivorans	0.227411078099692
Neisseria bacilliformis	0
Neisseria cinerea	0
Neisseria elongata	0
Neisseria flava	0
Neisseria flavescens/perflava	0
Neisseria gonorrhoeae	0
Neisseria macacae	0.04434395547743
Neisseria meningitidis	0
Neisseria mucosa	0.106889973758903
Neisseria sicca	0
Neisseria subflava	0
Nevskia ramosa	0
Nitriliruptor alkaliphilus	0
Oceanobacillus caeni	0
Oceanobacillus massiliensis	0
Ochrobactrum anthropi	0.0425715574012023
Ochrobactrum intermedium	0
Ochrobactrum pituitosum	0
Odoribacter laneus	0
Odoribacter splanchnicus	0
Oligella urethralis	0.12784376657483
Olsenella profusa	0
Olsenella scatoligenes	0
Olsenella uli	0
Olsenella umbonata	0.0862489275037173
Orenia metallireducens	0
Oribacterium parvum	0
Oribacterium sinus	0
Ornithobacterium rhinotracheale	0
Oscillibacter ruminantium	0
Oscillibacter sp	0
Oscillibacter valericigenes	0
Oxalobacter formigenes	0
Paenibacillus alvei	0.0345519136153363
Paenibacillus antibioticophila	0
Paenibacillus barcinonensis	0.0387211630157481
Paenibacillus barengoltzii	0
Paenibacillus daejeonensis	0
Paenibacillus durus	0
Paenibacillus glucanolyticus	0
Paenibacillus graminis	0
Paenibacillus illinoisensis	0
Paenibacillus kribbensis	0
Paenibacillus lactis	0.0367088866071973
Paenibacillus lautus	0
Paenibacillus provencensis	0
Paenibacillus pueri	0
Paenibacillus rhizosphaerae	0
Paenibacillus riograndensis	0.0989562768214671
Paenibacillus sabinae/forsythiae	0
Paenibacillus senegalensis	0
Paenibacillus thiaminolyticus	0
Paenibacillus timonensis	0
Pantoea agglomerans	0.138860851151936
Pantoea conspicua	0
Papillibacter cinnamivorans	0
Parabacteroides distasonis	0
Parabacteroides goldsteinii	1.96928743505502
Parabacteroides gordonii	0
Parabacteroides johnsonii	0
Parabacteroides merdae	0
Paracoccus carotinifaciens	0
Paracoccus marinus	0
Paracoccus sanguinis	0
Paracoccus yeei	0
Paraeggerthella hongkongensis	0
Paraprevotella clara	0
Paraprevotella xylaniphila	0
Parascardovia denticolens	0.0475417161451899
Parasporobacterium paucivorans	0
Parasutterella excrementihominis	0
Parasutterella secunda	0
Parvimonas micra	0
Pediococcus acidilactici	0
Pediococcus damnosus	0
Pediococcus pentosaceus	0
Pedobacter daejeonensis	0
Pedomicrobium ferrugineum	0
Pelomonas saccharophila	0.0307402767559577
Peptoclostridium difficile	0
Peptococcus niger	0
Peptococcus sp.	0
Peptoniphilus asaccharolyticus	0
Peptoniphilus coxii	0
Peptoniphilus duerdenii	0
Peptoniphilus grossensis	0
Peptoniphilus harei	0
Peptoniphilus indolicus	0
Peptoniphilus lacrimalis	0
Peptoniphilus senegalensis	0
Peptoniphilus timonensis	0
Peptostreptococcus anaerobius	0
Peptostreptococcus russellii	0
Peptostreptococcus stomatis	0
Phascolarctobacterium faecium	0
Phascolarctobacterium succinatutens	0.0768020917492862
Phenylobacterium haematophilum	0.260959914954315
Phyllobacterium myrsinacearum	0
Planococcus rifietoensis	0
Planomicrobium chinense	0
Planomonospora sphaerica	0.0685078542018152
Plesiomonas shigelloides	0
Porphyromonas asaccharolytica	0
Porphyromonas catoniae	0
Porphyromonas endodontalis	0.0320886083882168
Porphyromonas gingivalis	0
Porphyromonas somerae	0.0574498614624199
Porphyromonas uenonis	0
Prevotella albensis	0
Prevotella amnii	0
Prevotella amniotica	0
Prevotella aurantiaca	0
Prevotella baroniae	0
Prevotella bergensis	0
Prevotella bivia	0
Prevotella brevis	0
Prevotella bryantii	0
Prevotella buccae	0
Prevotella buccalis	0
Prevotella conceptionensis	0
Prevotella copri	0
Prevotella corporis	0
Prevotella dentalis	0
Prevotella dentasini	0
Prevotella denticola	0
Prevotella disiens	0
Prevotella enoeca	0
Prevotella falsenii	0
Prevotella fusca	0
Prevotella histicola	0.045044039144092
Prevotella intermedia	0
Prevotella loescheii	0
Prevotella maculosa	0
Prevotella marshii	0
Prevotella melaninogenica	0
Prevotella micans	0
Prevotella multidaccharivorax	0
Prevotella multiformis	0
Prevotella multisaccharivorax	0
Prevotella nanceiensis	0
Prevotella nigrescens	0
Prevotella oralis	0.035411014910884
Prevotella oris	0
Prevotella oryzae	0
Prevotella oulorum	0
Prevotella pallens	0
Prevotella paludivivens	0.105348518009794
Prevotella pleuritidis	0
Prevotella ruminicola	0.0916215752810865
Prevotella saccharolytica	0.0377383426565422
Prevotella salivae	0.0283241551102962
Prevotella scopos/jejuni	0
Prevotella shahii	0
Prevotella stercorea	0
Prevotella timonensis	0
Prevotella veroralis	0
Promicromonospora flava	0.0590546486880711
Propionibacterium acidifaciens	0.0334832629585995
Propionibacterium acidipropionici	0.356127483829341
Propionibacterium acnes	0
Propionibacterium australiense	0
Propionibacterium avidum	0
Propionibacterium cyclohexanicum	0
Propionibacterium damnosum	0.0531269356728856
Propionibacterium freudenreichii	0
Propionibacterium granulosum	0
Propionibacterium jensenii	0
Propionibacterium microaerophilum	0.174033292552021
Propionibacterium namnetense	0
Propionibacterium propionicum	0
Propionibacterium thoenii	0.0517695286299769
Propionicimonas paludicola	0
Propionimicrobium lymphophilum	0.484854177165109
Propionivibrio dicarboxylicus	0
Prosthecobacter fluviatilis	0
Proteus mirabilis	0
Proteus penneri	0.0312262090530574
Proteus vulgaris	0
Providencia alcalifaciens	0
Providencia rettgeri	0
Providencia rustigianii	0
Providencia stuartii	0
Pseudoclavibacter massiliense	0
Pseudoclavibacter sp._Timone	0
Pseudoflavonifractor capillosus	0
Pseudomonas aeruginosa	0
Pseudomonas alcaliphila	0
Pseudomonas fluorescens	0
Pseudomonas fragi	0
Pseudomonas fragi/thivervalensis/deceptionensis	0
Pseudomonas monteilii	0.122045838206655
Pseudomonas nitroreducens	0
Pseudomonas oleovorans	0
Pseudomonas putida	0
Pseudomonas stutzeri	0
Pseudopropionibacterium propionicum	0
Pseudoramibacter alactolyticus	0
Pseudothermotoga thermarum	0
Pseudoxanthomonas mexicana	0
Psychrobacter arenosus	0
Pyramidobacter piscolens	0
Ralstonia insidiosa	0.0303120414052742
Ralstonia mannitolilytica	0
Ralstonia solanacearum	0
Raoultella ornithinolytica	0
Raoultella planticola	0
Rheinheimera perlucida	0
Rheinheimera texasensis	0
Rhizobium pusense	0.0542110578698511
Rhodanobacter ginsenosidimutans	0.07675893632974
Rhodobacter sphaeroides	0
Rhodococcus equi	0
Rhodococcus erythropolis	0
Rhodococcus rhodochrous	0
Riemerella anatipestifer	0
Riemerella columbina	0
Robinsoniella peoriensis	0
Romboutsia lituseburensis	0
Roseburia faecis	0.158615565500628
Roseburia hominis	0
Roseburia intestinalis	0
Roseburia inulinivorans	0
Roseburia sp	0.125519000765243
Roseomonas mucosa	0
Rothia aeria	0
Rothia dentocariosa	0
Rothia mucilaginosa	0
Rubinisphaera brasiliensis	0
Rudanella lutea	0.0646424367589118
Ruminococcus albus	0
Ruminococcus bromii	0
Ruminococcus callidus	0
Ruminococcus champanellensis	0
Ruminococcus faecis	0
Ruminococcus flavefaciens	0
Ruminococcus gauvreauii	0
Ruminococcus gnavus	0.0347196940950551
Ruminococcus lactaris	0
Ruminococcus sp	0
Ruminococcus sp. Marseille-P2780	0
Ruminococcus sp. Marseille-P650	0
Ruminococcus torques	0
Ruthenibacterium lactatiformans	0
Salmonella enterica	1.42204943322857
Sarcina maxima	0
Sarcina ventriculi	0.0384001701764869
Scardovia inopinata	0
Scardovia wiggsiae	0.0522148971615961
Schlesneria paludicola	0
Schwartzia sp.	0
Schwartzia succinivorans	0.0923883781983964
Selenomonas artemidis	0
Selenomonas infelix	0
Selenomonas noxia	0.172268905518225
Selenomonas ruminantium	0
Selenomonas sputigena	0
Sellimonas intestinalis	0
Senegalemassilia anaerobia	0.0536013580246217
Senegalimassilia anaerobia	0
Serratia ficaria	0
Serratia fonticola	0.0290561241475485
Serratia liquefaciens	0
Serratia marcescens	0
Shigella dysenteriae	0
Shuttleworthia satelles	0.0489186074710879
Silanimonas lenta	0
Simonsiella muelleri	0
Skermanella aerolata	0
Slackia equolifaciens	0
Slackia exigua	0.0808612664042163
Slackia faecicanis	0
Slackia isoflavoniconvertens	0
Slackia piriformis	0.043176267107992
Snodgrassella alvi	0
Soleaferrea massiliensis	0
Solobacterium moorei	0.063470729292758
Sphingobacterium faecium	0
Sphingobacterium multivorum	0
Sphingobacterium spiritivorum	0
Sphingobium hydrophobicum	0
Sphingobium yanoikuyae	0.0783344982002059
Sphingomonas adhaesiva	0
Sphingomonas ginsenosidimutans	0
Sphingomonas hankookensis	0
Sphingomonas panni	0.0564367188905599
Sphingomonas paucimobilis	0
Sphingomonas pseudosanguinis	1.85190071299512
Spirosoma linguale	0
Sporanaerobacter acetigenes	0
Sporolactobacillus nakayamae	0.0286498619441429
Sporosarcina koreensis	0
Staphylococcus arlettae	0
Staphylococcus aureus	0
Staphylococcus auricularis	0
Staphylococcus capitis	0.0622794917637498
Staphylococcus cohnii	0.053378732089965
Staphylococcus condimenti	0
Staphylococcus epidermidis	0
Staphylococcus epidermidis/muscae	0
Staphylococcus equorum/edaphicus/saprophyticus	0
Staphylococcus haemolyticus	0
Staphylococcus hominis	0
Staphylococcus intermedius	1.28589988036303
Staphylococcus kloosii	0
Staphylococcus lentus	0.206393860251681
Staphylococcus lugdunensis	0.0676626325660856
Staphylococcus nepalensis	1.89068161039131
Staphylococcus pasteuri	0
Staphylococcus pettenkoferi	0
Staphylococcus saccharolyticus	0
Staphylococcus saprophyticus	0
Staphylococcus schleiferi	0
Staphylococcus sciuri	0.0488164446626357
Staphylococcus simulans	0.152419016894195
Staphylococcus succinus	0
Staphylococcus vitulinus	0
Staphylococcus warneri	0
Staphylococcus xylosus	0
Stenotrophomonas daejeonensis	0
Stenotrophomonas maltophilia	0
Stenotrophomonas rhizophila	0
Stomatobaculum longum	0
Stoquefichus massiliensis	0
Streptobacillus moniliformis	0
Streptococcus agalactiae	0
Streptococcus alactolyticus	0
Streptococcus anginosus	0
Streptococcus australis	0
Streptococcus caballi	0
Streptococcus cameli	0
Streptococcus canis	0
Streptococcus caprae	0
Streptococcus castoreus	0
Streptococcus constellatus	0
Streptococcus criceti	0
Streptococcus cristatus	0
Streptococcus dentasini	0
Streptococcus dentirousetti	0
Streptococcus devriesei	0
Streptococcus didelphis	0
Streptococcus downei	0
Streptococcus dysgalactiae	0
Streptococcus equi	0.0482857584701838
Streptococcus equinus	0
Streptococcus equinus/lutetiensis/infantarius	0
Streptococcus fryi	0
Streptococcus gallolyticus	0
Streptococcus gordonii	0
Streptococcus gordonii/mutans	0
Streptococcus henryi	0
Streptococcus hongkongensis	0
Streptococcus hyovaginalis	0
Streptococcus ictaluri	0
Streptococcus infantarius	0
Streptococcus infantis	0.628048706993622
Streptococcus iniae	0
Streptococcus intermedius/uberis	0.056990339201898
Streptococcus lactarius	0
Streptococcus lutetiensis	0.814377431543444
Streptococcus macedonicus	0
Streptococcus marimammalium	0
Streptococcus massiliensis	0
Streptococcus merionis	0
Streptococcus minor	0
Streptococcus mitis	0.0625320707746414
Streptococcus mitis/pneumoniae/pseudoneumoniae	0.113005567074418
Streptococcus moroccensis	0
Streptococcus mutans	0
Streptococcus oralis	0.187905581397663
Streptococcus oricebi	0
Streptococcus orisasini	0
Streptococcus ovis	0
Streptococcus parasaguinis	0.0810199639687663
Streptococcus parasanguinis	0.0682876119982065
Streptococcus parauberis	0
Streptococcus pasteurianus	0
Streptococcus peroris	0
Streptococcus pharyngis	0
Streptococcus pleomorphus	0
Streptococcus plurextorum	0
Streptococcus pneumoniae	0.0357469312404172
Streptococcus porci	0
Streptococcus porcinus	0
Streptococcus porcorum	0
Streptococcus pyogenes	0
Streptococcus pyogensis	0
Streptococcus ratti/ursoris	0
Streptococcus rubneri	0
Streptococcus rupicaprae	0
Streptococcus salivarius	0.114489691520672
Streptococcus saliviloxodontae	0
Streptococcus sanguinis	0.0317459688087475
Streptococcus sanguinis/vestibularis	0.0407579030472329
Streptococcus sinensis	0
Streptococcus sobrinus	0
Streptococcus suis	0
Streptococcus tangierensis	0
Streptococcus thermophilus	0.0420416807667388
Streptococcus thoraltensis	0
Streptococcus uberis	0
Streptococcus vestibularis	0.121258561571609
Streptococcus viridans	0.0379356306081879
Streptomyces misionensis	0
Streptomyces thermoviolaceus	0
Streptomyces thermovulgaris	0
Subdoligranulum variabile	0
Succinatimonas hippei	0
Succiniclasticum ruminis	0.0343645957513187
Succinivibrio dextrinosolvens	0.188179155123682
Sulfurimonas autotrophica	0
Sutterella parvirubra	0
Sutterella stercoricanis	0
Sutterella wadsworthensis	0.0322680935944608
Symbiobacterium thermophilum	0
Tannerella forsythia	0
Tatumella ptyseos	0
Tetragenococcus solitarius	0
Tetrasphaera australiensis	0
Thiomicrospira cyclica	0
Timonella senegalensis	0
Tissierella praeacuta	0
Trabulsiella guamensis	0
Treponema berlinense	0
Treponema denticola	0
Treponema lecithinolyticum	0
Treponema maltophilum	0
Treponema medium	0
Treponema porcinum	0
Treponema socranskii	0
Treponema succinifaciens	0
Treponema vincentii	0
Tropheryma whipplei	0
Trueperella bernardiae	0
Trueperella pyogenes	0
Tumebacillus permanentifrigoris	0
Turicella otitidis	0
Turicibacter sanguinis	0
Turicimonas muris	0
Tyzzerella nexilis	0
Ureaplasma parvum	0
Ureaplasma urealyticum	0
Ureibacillus suwonensis	0
Ureibacillus thermosphaericus	0
Vagococcus penaei	0
Vagococcus teuberi	0.514857694846628
Varibaculum cambriense	0.217469015357592
Variovorax boronicumulans	0
Veillonella atypica	0.474895060005939
Veillonella dispar	0.23446486184766
Veillonella parvula	0.102116952975472
Veillonella ratti	0
Veillonella rogosae	0.0848079348001992
Veillonella tobetsuensis	0.224255521245322
Vibrio cholerae	0
Vibrio cincinnatiensis	0
Vibrio fluvialis	0
Vibrio furnissii	0
Vibrio mimicus	0
Vibrio parahaemolyticus	0
Victivallis vadensis	0
Virgibacillus proomii	0
Weeksella virosa	0
Weissella cibaria	0
Weissella confusa	0.306596441165603
Weissella paramesenteroides	0
Yersinia aleksiciae	0
Yersinia bercovieri	0
Yersinia enterocolitica	0
Yersinia frederiksenii	0
Yersinia kristensenii	0
Yersinia pseudotuberculosis	0
Yersinia rohdei	0
Yokenella regensburgei	0.0442850524606062
Yonghaparkia alkaliphila	0
Kingdom Information: (%)
Archaea	0.270064228594391
Bacteria	99.7299357714056
Phylum Information: (%)
Actinobacteria	11.8640439800069
Bacteroidetes	7.52248991612137
Deinococcus-Thermus	0.0347884735049064
Dictyoglomi	0
Elusimicrobia	0
Epsilonbacteraeota	0.331006296849547
Euryarchaeota	0.270064228594391
Firmicutes	33.7036860397723
Fusobacteria	29.2241474374603
Gemmatimonadetes	0
Halanaerobiaeota	0
Lentisphaerae	0
Other	0.986446548585872
Planctomycetes	0
Proteobacteria	15.9519113086661
Spirochaetes	0.0492941356722842
Synergistetes	0.0621216347661147
Tenericutes	0
Thermotogae	0
Verrucomicrobia	0
Class Information: (%)
Actinobacteria	9.37133860885641
Actinobacteridae	1.35361703979527
Alphaproteobacteria	10.9983687651945
Bacilli	20.1198442032551
Bacteroides	0
Bacteroidetes	0
Bacteroidia	7.52248991612137
Betaproteobacteria	0
Brachyspirae	0.0492941356722842
Campylobacteria	0.331006296849547
Chlorobia	0
Clostridia	11.4598601201592
Coriobacteriia	1.13908833135518
Deinococci	0.0347884735049064
Deltaproteobacteria	0
Dictyoglomia	0
Elusimicrobia	0
Epsilonproteobacteria	0
Erysipelotrichia	0.339837212391426
Flavobacteria	0
Fusobacteria	0
Fusobacteriia	29.2241474374603
Gammaproteobacteria	4.95354254347163
Gemmatimonadetes	0
Halanaerobiia	0
Halobacteria	0.233001824150656
Lentisphaeria	0
Methanobacteria	0.0370624044437343
Mollicutes	0
Negativicutes	1.78414450396657
Nitriliruptoria	0
Other	0.986446548585872
Planctomycetacia	0
Spirochaetes	0
Spirochaetia	0
Synergistia	0.0621216347661147
Thermotogae	0
Verrucomicrobiae	0
Order Information: (%)
Acetobacterales	0
Actinomycetales	1.70803010263943
Aeromonadales	0.286272708862164
Alteromonadales	0
Azospirillales	0
Bacillales	13.7867818289664
Bacteroidales	4.60786036026732
Betaproteobacteriales	0.736792651752022
Bifidobacteriales	3.7967180033419
Brachyspirales	0.0492941356722842
Campylobacterales	0.331006296849547
Cardiobacteriales	0.0371302165791161
Caulobacterales	3.89299524002757
Chitinophagales	1.24456521767241
Chlorobiales	0
Chromatiales	0
Clostridiale	0
Clostridiales	11.4598601201592
Coriobacteriales	1.13908833135518
Corynebacteriales	1.20776302404555
Cytophagales	1.43745982315176
Deinococcales	0.0347884735049064
Desulfobacterales	0
Desulfovibrionales	0
Dictyoglomales	0
Elusimicrobiales	0
Enterobacteriales	2.05099506426319
Erysipelotrichales	0.339837212391426
Flavobacteriales	0.232604515029882
Fusobacterales	0
Fusobacteriales	29.2241474374603
Fusobacteriales: Leptotrichiacea	0
Gemmatimonadales	0
Halanaerobiales	0
Halobacteriales	0.233001824150656
Lactobacillales	6.33306237428877
Methanobacteriales	0.0370624044437343
Micrococcales	3.42559922429928
Micromonosporales	0
Mycoplasmatales	0
Neisseriales	0
Nitriliruptorales	0
Oceanospirillales	0
Opitutales	0
Other	0.986446548585872
Pasteurellales	0.575252873121724
Planctomycetales	0
Propionibacteriales	0.518337440123708
Pseudomonadales	0.561146702373061
Rhizobiales	5.11870159508101
Rhodobacterales	0
Salinisphaerales	0
Selenomonadales	1.78414450396657
Sphingobacteriales	0
Sphingomonadales	1.98667193008589
Spirochaetales	0
Streptomycetales	0
Streptosporangiales	0.0685078542018152
Synergistales	0.0621216347661147
Thermotogales	0
Thiomicrospirales	0
Verrucomicrobiales	0
Vibrionales	0.575814658100647
Victivallales	0
Xanthomonadales	0.130137668419705
Family Information: (%)
Acetobacteraceae	0
Acidaminococcaceae	0.111166687500605
Actinomycetaceae	0.506674939944367
Aerococcaceae	0.237897995222863
Aeromonadaceae	0.0315910984571141
Akkermansiaceae	0
Alicyclobacillaceae	0
Alteromonadaceae	0
Aquaspirillaceae	0
Arcobacteraceae	0
Atopobiaceae	0.0862489275037173
Azospirillaceae	0
Bacillaceae	9.9690406643877
Bacteroidaceae	2.20554681024897
Barnesiellaceae	0
Beijerinckiaceae	0.269125163804397
Bifidobacteriaceae	3.7967180033419
Blautia	0
Bogoriellaceae	0
Brachyspiraceae	0.0492941356722842
Brevibacteriaceae	2.57318092779867
Burkholderiaceae	0.585558722515689
Caldicoprobacteraceae	0
Campylobacteraceae	0.269195468085955
Cardiobacteriaceae	0.0371302165791161
Carnobacteriaceae	0.46274112018174
Caulobacteraceae	3.89299524002757
Cellulomonadaceae	0.0503933954673795
Chitinibacteraceae	0
Chitinophagaceae	1.24456521767241
Chlorobiaceae	0
Christensenellaceae	0
Chromatiaceae	0
Clostridiaceae	1.20688059065594
Clostridiaceae 1	7.60962331888784
Clostridiaceae 2	0
Clostridiales	0
Coriobacteriaceae	0.0336522924206907
Corynebacteriaceae	1.10620130148796
Corynebacterineae	0.0852971765971584
Deinococcaceae	0.0347884735049064
Dermabacteraceae	0.125305839007082
Dermacoccaceae	0
Desulfobulbaceae	0
Desulfovibrionaceae	0
Dictyoglomaceae	0
Dietziaceae	0.110881464956986
Dysgonomonadaceae	0
Eggerthellaceae	1.01918711143077
Elusimicrobiaceae	0
Enterbacteriaceae	0.0999891286616888
Enterobacteriaceae	1.9510059356015
Enterococcaceae	2.30414293134487
Erysipelotrichaceae	0.339837212391426
Eubacteriaceae	0
Family XI	0.0382984344548244
Family XIII	0
Family XVIII	0
Flavobacteriaceae	0.173567432746523
Fusobacteriaceae	0.112608404404187
Gemmatimonadaceae	0
Halobacteroidaceae	0
Haloferacaceae	0.233001824150656
Halomonadaceae	0
Helicobacteraceae	0.0618108287635918
Hymenobacteraceae	0
Hyphomicrobiaceae	0
Intrasporangiaceae	0
Jonesiaceae	0
Lachnospiraceae	2.51133595988433
Lactobacillaceae	0.391536851612859
Leptotrichia	0
Leptotrichiaceae	29.1115390330561
Leuconostocaceae	0.367695870889295
Listeriaceae	0
Marinifilaceae	0
Methanobacteriaceae	0.0370624044437343
Microbacteriaceae	1.00730049013211
Micrococcaceae	0.0732179416269853
Micrococcineae	0
Micromonosporaceae	0
Moraxellaceae	0.230440671324186
Muribaculaceae	0
Mycobacteriaceae	0.0302941708835921
Mycoplasmataceae	0
Neisseriaceae	0.151233929236333
Nitriliruptoraceae	0
Nocardiaceae	0.0375874623977408
Nocardioidaceae	0
Opitutaceae	0
Other	0.986446548585872
Paenibacillaceae	0.276173827298663
Pasteurellaceae	0.575252873121724
Peptococcaceae	0
Peptostreptococcaceae	0
Planococcaceae	0
Porphyromonadaceae	0.0895384698506367
Prevotellaceae	0.343487645112694
Promicromonosporaceae	0
Propionibacteriaceae	0.518337440123708
Propionibacterineae	0.635057240684224
Pseudomonadaceae	0.330706031048874
Psychromonadaceae	0
Rhizobiaceae	4.77821851913562
Rhodanobacteraceae	0.07675893632974
Rhodobacteraceae	0
Rhodocyclaceae	0
Rikenellaceae	0
Rubinisphaeraceae	0
Ruminococcaceae	0.0937218162762497
Schlesneriaceae	0
Solimonadaceae	0
Sphingobacteriaceae	0
Sphingomonadaceae	1.98667193008589
Spirochaetaceae	0
Spirosomaceae	1.43745982315176
Sporolactobacillaceae	0.0286498619441429
Staphylococcaceae	3.51291747533586
Streptococcacaeae	0
Streptococcaceae	2.56904760503714
Streptomycetaceae	0
Streptomycineae	0
Streptosporangiaceae	0.0685078542018152
Succinivibrionaceae	0.25468161040505
Synergistaceae	0.0621216347661147
Tannerellaceae	1.96928743505502
Thermomonosporaceae	0
Thermotogaceae	0
Thiomicrospiraceae	0
Thiovulaceae	0
Veillonellaceae	1.67297781646597
Verrucomicrobiaceae	0
Vibrionaceae	0.575814658100647
Victivallaceae	0
Weeksellaceae	0.0590370822833593
Xanthobacteraceae	0.071357912141002
Xanthomonadaceae	0.053378732089965
Genus Information: (%)
Acetanaerobacterium	0
Acetivibrio	0
Acetobacter	0
Acetobacterium	0
Achromobacter	0.0425715574012023
Acidaminococcus	0
Acidovorax	0
Acinetobacter	0.230440671324186
Actinobacillus	0.0562632299919412
Actinobaculum	0
Actinomadura	0
Actinomyces	0.0902661523086457
Adlercreutzia	0
Aerococcus	0
Aeromicrobium	0
Aeromonas	0.0315910984571141
Afipia	0
Agathobacter	0
Aggregatibacter	0.10442457207626
Agrobacterium	0.124642103912781
Agrococcus	0
Akkermansia	0
Alcaligenes	0
Algoriella	0
Aliagarivorans	0
Alistipes	0
Allisonella	0.0603691237750598
Alloiococcus	0
Alloprevotella	0
Allorhizobium-Neorhizobium-Pararhizobium-Rhizobium	4.59936535735298
Alloscardovia	0
Alysiella	0
Amaricoccus	0
Anaerobiospirillum	0.0665024552813677
Anaerococcus	0
Anaerofilum	0
Anaerofustis	0
Anaeroglobus	0
Anaerospora	0
Anaerosporobacter	0
Anaerostipes	0
Anaerovorax	0
Ancylobacter	0.0304788845388359
Aneurinibacillus	0
Anoxynatronum	0
Aquabacterium	0
Arcanobacterium	0
Arcobacter	0
Arthrobacter	0
Asaccharobacter	0.0474790697501272
Atopobium	0
Atopostipes	0
Aureimonas	0
Bacillus	5.79083308073373
Bacteroides	2.20554681024897
Barnesiella	0
Bartonella	0
Bavariicoccus	0
Bergeyella	0
Bifidobacterium	3.69696139003511
Blautia	0.0360111936133728
Bordetella	0
Brachybacterium	0.0368904695901804
Brachymonas	0
Brachyspira	0.0492941356722842
Bradyrhizobium	0
Brevibacillus	0.0672355872389141
Brevibacterium	2.57318092779867
Brevundimonas	3.55553856733466
Brochothrix	0
Buchnera	0.0608179627884062
Bulleidia	0
Burkholderia-Caballeronia-Paraburkholderia	0
Butyricicoccus	0
Butyricimonas	0
Butyrivibrio	0.0935359466001109
Caldicoprobacter	0
Campylobacter	0.269195468085955
Capnocytophaga	0.145488890029126
Cardiobacterium	0.0371302165791161
Castellaniella	0
Catabacter	0
Catenibacterium	0.241037055683481
Catonella	0.0314225599491441
Caulobacter	0.0764967577385994
Cellulomonas	0.0503933954673795
Cellulosilyticum	0.0327779585419968
Cellulosimicrobium	0
Centipeda	0
Cephaloticoccus	0
Cetobacterium	0
Chitinibacter	0
Chlorobium	0
Christensenella	0
Chryseobacterium	0
Citrobacter	0
Cloacibacillus	0.0621216347661147
Clostridium	1.20688059065594
Clostridium sensu stricto	0
Clostridium sensu stricto 1	1.82052714620048
Clostridium sensu stricto 10	0
Clostridium sensu stricto 11	0
Clostridium sensu stricto 12	0
Clostridium sensu stricto 13	0
Clostridium sensu stricto 14	0
Clostridium sensu stricto 15	0
Clostridium sensu stricto 16	0
Clostridium sensu stricto 17	0
Clostridium sensu stricto 18	0
Clostridium sensu stricto 19	1.9671127282589
Clostridium sensu stricto 2	0
Clostridium sensu stricto 3	3.47525726789186
Clostridium sensu stricto 4	0
Clostridium sensu stricto 5	0
Clostridium sensu stricto 7	0
Clostridium sensu stricto 8	0.308326006360109
Cnuella	1.1149583060811
Collinsella	0.0336522924206907
Comamonas	0
Coprobacillus	0
Coprobacter	0
Coprococcus 1	0
Coprococcus 2	0
Coprococcus 3	0
Coriobacterium	0
Corynebacterium	0.142547139922933
Corynebacterium 1	0.963654161565027
Cronobacter	0
Cryobacterium	0.0335977002734452
Cryptobacterium	0
Cupriavidus	0
Curvibacter	0.0317459688087475
Cutibacterium	0
Dechlorobacter	0
Deinococcus	0.0347884735049064
Delftia	0.0293228346191244
Dermabacter	0.0884153694169016
Dermacoccus	0
Desulfobulbus	0
Desulfovibrio	0
Dialister	0
Dictyoglomus	0
Dielma	0
Dietzia	0.110881464956986
Dolosicoccus	0
Dolosigranulum	0
Dorea	0
Dyadobacter	1.37281738639285
Dysgonomonas	0
Eggerthella	0.847670508168432
Eggerthia	0
Eikenella	0
Eisenbergiella	0
Elusimicrobium	0
Empedobacter	0.0590370822833593
Enorma	0
Enterobacter	0.0323421773705156
Enterococcus	1.41304886588727
Enterorhabdus	0
Enterovibrio	0
Eremococcus	0
Erwinia	0
Erysipelatoclostridium	0
Escherichia	0.0999891286616888
Escherichia-Shigella	0.141359103473464
Ethanoligenens	0.0301920412422231
Eubacterium	0
Ezakiella	0
Facklamia	0.237897995222863
Faecalitalea	0
Fastidiosipila	0
Fictibacillus	0.094522247732718
Filifactor	0
Finegoldia	0
Flavobacterium	0.0280785427173974
Flavonifractor	0
Franconibacter	0
Fretibacterium	0
Fusicatenibacter	0
Fusobacterium	0.112608404404187
Gallibacterium	0
Garciella	0
Gardnerella	0
Gemella	0
Gemmatirosa	0
Geobacillus	0
Geomicrobium	0
Georgenia	0
Gluconobacter	0
Gordonia	0.0375874623977408
Gordonibacter	0
Granulicatella	0.46274112018174
Grimontia	0.0365934851101656
Haematobacter	0
Haemophilus	0.414565071053523
Hafnia-Obesumbacterium	0
Halodesulfovibrio	0
Halomonas	0
Halopiger	0.233001824150656
Harryflintia	0
Helicobacter	0.0618108287635918
Hespellia	0
Hodemania	0
Holdemanella	0
Holdemania	0
Howardella	0
Hungatella	0
Hydrobacter	0.129606911591304
Hydrogenibacillus	4.08368533592126
Hydrogenoanaerobacterium	0
Hymenobacter	0
Intestinibacter	0
Intestinimonas	0
Isoptericola	0
Janibacter	0
Johnsonella	0.0309097916304846
Jonesia	0
Kandleria	0.035329427415187
Kerstersia	0
Kingella	0
Klebsiella	0
Kluyvera	0
Kocuria	0.0732179416269853
Kosakonia	0
Kurthia	0
Kytococcus	0
Lachnoanaerobaculum	0
Lachnobacterium	0
Lachnoclostridium	0.0907238455372929
Lachnoclostridium 10	0.0776341920489485
Lachnoclostridium 12	0
Lachnoclostridium 5	0.640006930974271
Lachnospira	1.13007400639179
Lachnospiraceae NC2004 group	0
Lachnospiraceae NK4A136 group	0
Lactobacillus	0.391536851612859
Lactococcus	0.152111106099858
Lautropia	0
Lawsonella	0
Leifsonia	0
Leminorella	0
Leptothrix	0.0752079626014859
Leptotrichia	29.1115390330561
Leuconostoc	0.0610994297236913
Limnobacter	0.0304599913455594
Lysinibacillus	0
[truncated: 214 more rows]
