# Supplementary material for: Pediatric Acute Lymphoblastic Leukemia Patients Exhibit Distinctive Alterations in the Gut Microbiota
Source: Front Cell Infect Microbiol. 2020 Oct 16;10:558799. doi: 10.3389/fcimb.2020.558799 (PMC7596659; doi:10.3389/fcimb.2020.558799)
Supplement: Supplementary file 1 [file Data_Sheet_1.ZIP › rawdata/Case/18T120049_output.xls.result.txt]

Species Information: (%)
Abiotrophia defectiva	0
Abiotrophia para-adiacens	0.0335499024972543
Acetanaerobacterium elongatum	1.07250429769885
Acetobacterium tundrae	0
Achromobacter denitrificans	0.113757354897939
Achromobacter xylosoxidans	0
Acidaminococcus fermentans	0.0307970702280298
Acidaminococcus intestini	0.034139503137859
Acidovorax facilis	0
Acidovorax sp	0.038330978270951
Acidovorax temperans	0
Acinetobacter baumannii	0
Acinetobacter calcoaceticus	0
Acinetobacter haemolyticus/baumannii	0.0618154323382557
Acinetobacter johnsonii	0
Acinetobacter junii	0
Acinetobacter lwoffii	0
Acinetobacter pittii	0
Acinetobacter radioresistens	0
Acinetobacter septicus	0
Actinobacillus capsulatus	0.357545686262494
Actinobacillus pleuropneumoniae	0
Actinobaculum massiliense	0.0306193550436136
Actinobaculum schaalii	0
Actinomadura vinacea	0
Actinomyces canis	0.0396771106283084
Actinomyces cardiffensis	0
Actinomyces georgiae	0.0608611332648334
Actinomyces graevenitzii	0
Actinomyces johnsonii	0
Actinomyces massiliensis	0
Actinomyces meyeri	0.0579191762373214
Actinomyces naeslundii	0
Actinomyces neuii	0.0985512181688462
Actinomyces odontolyticus	0
Actinomyces oris	0
Actinomyces radingae	0
Actinomyces sp._ph3	0.20306653138103
Actinomyces turicensis	0
Actinomyces urogenitalis	0
Actinomyces viscosus	0
Adlercreutzia equolifaciens	0
Aeribacillus pallidus	0.0879805859109817
Aerococcus christensenii	0
Aerococcus viridans	0
Aeromicrobium massiliense	0
Aeromonas allosaccharophila/veronii	0.0487705312217894
Aeromonas bestiarum	0
Aeromonas hydrophila	0
Aeromonas jandaei	0
Aeromonas media/tecta	0
Aeromonas veronii	0
Afipia birgiae	0
Agathobaculum butyriciproducens	0
Aggregatibacter actinomycetemcomitans	0.0591367422283094
Aggregatibacter aphrophilus	0.116734887567282
Aggregatibacter segnis	0
Agrobacterium tumefaciens	0.0875780910923399
Agrococcus jejuensis	0
Agrococcus terreus	0.0282348650818203
Akkermansia glycaniphila	0
Akkermansia muciniphila	0
Alcaligenes faecalis	0.0589362159363263
Algoriella xinjiangensis	0
Aliagarivorans marinus	0.0318846452219607
Alistipes finegoldii	0
Alistipes indistinctus	0
Alistipes inops	0
Alistipes obesi	0
Alistipes onderdonkii	0.0293050808069635
Alistipes putredinis	0.037861136988168
Alistipes senegalensis	0
Alistipes shahii	0
Alistipes timonensis	0
Allisonella histaminiformans	0.027974970744037
Alloiococcus otitis	0
Alloprevotella rava	0
Alloprevotella tannerae	0.430697958360483
Alloscardovia omnicolens	0
Alysiella filiformis	0.047487292251334
Amaricoccus kaplicensis	0
Anaerobiospirillum succiniciproducens	0
Anaerobiospirillum thomasii	0.108296327380211
Anaerococcus hydrogenalis	0
Anaerococcus lactolyticus	0.028536674957061
Anaerococcus obesiensis	0.0621723484867934
Anaerococcus octavius	0
Anaerococcus prevotii	0
Anaerococcus senegalensis	0
Anaerococcus tetradius	0
Anaerococcus vaginalis	0
Anaerofilum agile	0
Anaerofilum pentosovorans	0
Anaerofustis stercorihominis	0
Anaeroglobus geminatus	0
Anaerorhabdus furcosa	0
Anaerosporobacter mobilis	0
Anaerostipes butyraticus	0.0377820733898631
Anaerostipes caccae	0
Anaerostipes hadrus	0.113748117478777
Anaerotruncus colihominis	0.468060902676735
Anaerotruncus sp	0
Anaerovorax odorimutans	0
Ancylobacter polymorphus	0.0339324787775659
Aneurinibacillus aneurinilyticus	0
Aneurinibacillus migulanus	0
Anoxynatronum sibiricum	0.0759244357974686
Aquabacterium commune	0
Arcanobacterium haemolyticum	0
Arcanobacterium pyogenes	0
Arcobacter butzleri	0.0818379649341563
Arcobacter cryaerophilus	0
Arthrobacter albus	0
Arthrobacter castelli	0.031118221132781
Arthrobacter oxydans	0
Arthrobacter polychromogenes	0
Asaccharobacter celatus	0
Atlantibacter hermannii	0
Atopobium minutum	0
Atopobium parvulum	0
Atopobium rimae	0.0297282161541318
Atopobium vaginae	0
Atopostipes suicloacalis	0
Aurantimonas altamirensis	0
Aureimonas altamirensis	0
Averyella dalhousiensis	0
Azonexus hydrophilus	0
Azospirillum lipoferum	0
Bacillus altitudinis	0.284026234012078
Bacillus amyloliquefaciens	0
Bacillus anthracis	0
Bacillus atrophaeus	0
Bacillus badius	0
Bacillus beijingensis	0.0429763544361637
Bacillus benzoevorans	0
Bacillus cereus	0
Bacillus circulans	0
Bacillus clausii	0
Bacillus coagulans	0
Bacillus cytotoxicus	0
Bacillus endophyticus	0
Bacillus firmus	0
Bacillus flexus	0
Bacillus fordii	0
Bacillus halodurans	0
Bacillus idriensis	0
Bacillus infantis	0
Bacillus licheniformis	0
Bacillus marisflavi	0
Bacillus massilioanorexius	0
Bacillus massiliosenegalensis	0
Bacillus megaterium	0
Bacillus methanolicus	0
Bacillus mojavensis	0.213991535979415
Bacillus mycoides	0
Bacillus nealsonii	0
Bacillus niacini	0
Bacillus polyfermenticus	0.119549929839101
Bacillus pseudofirmus	0
Bacillus pseudomycoides	0.0393862801305812
Bacillus pumilus	0
Bacillus senegalensis	0
Bacillus simplex	0.0331978004098494
Bacillus siralis	0
Bacillus sonorensis	0
Bacillus subtilis	0
Bacillus thermoamylovorans	0.0295122065013772
Bacillus thuringiensis	0.0374694239000942
Bacillus timonensis	0
Bacillus toyonensis/wiedmanii/thuringiensis	0.0321670215681182
Bacillus vallismortis	0.0386719274593129
Bacteroides acidifaciens	0
Bacteroides caccae	0.0619441231539465
Bacteroides cellulosiluticus	0.0311230391518886
Bacteroides cellulosilyticus	0.0373558818710376
Bacteroides clarus	1.04705980035169
Bacteroides coagulans	0
Bacteroides coprocola	0
Bacteroides coprophilus	0.229479965419466
Bacteroides dorei	0.354080133245448
Bacteroides eggerthii	0.292813572763891
Bacteroides faecis	0
Bacteroides finegoldii	0.0420182890031279
Bacteroides fluxus	0
Bacteroides fragilis	0.233116186943829
Bacteroides galacturonicus	0
Bacteroides gallinarum	0
Bacteroides gallinceum	0
Bacteroides graminisolvens	0
Bacteroides helcogenes	0
Bacteroides intestinalis	0
Bacteroides massiliensis	0.266464953876488
Bacteroides massilinensis	0.0374486657310691
Bacteroides nordii	0
Bacteroides oleiciplenus	0
Bacteroides ovatus	0
Bacteroides paurosaccharolyticus	0
Bacteroides pectinophilus	0.128993046192962
Bacteroides plebeius	0
Bacteroides propinonicifaciens	0
Bacteroides pyogenes	0
Bacteroides salanitronis	0
Bacteroides salyersiae	0.0320559872117572
Bacteroides sartorii	0
Bacteroides stercorirosoris	0
Bacteroides stercoris	0.309912276491807
Bacteroides thetaiotaomicron	0.0300645285417674
Bacteroides timonensis	0
Bacteroides uniformis	0.0695605031632725
Bacteroides ureolyticus	0.0310498501408866
Bacteroides vulgatus	0.105263814844051
Bacteroides xylanisolvens	0
Bacteroides xylanolyticus	12.3850795383686
Barnesiella intestinihominis	0
Barnesiella viscericola	0
Bartonella birtlesii	0
Bavariicoccus seileri	0
Bergeyella zoohelcum	0
Bifidobacterium actinocoloniiforme	0
Bifidobacterium adolescentis	0
Bifidobacterium adolescentis/ruminantium	0
Bifidobacterium angulatum	0.0502748196867456
Bifidobacterium animalis	0
Bifidobacterium asteroides	0
Bifidobacterium avesanii	0
Bifidobacterium bifidum	0.0379753372471269
Bifidobacterium bohemicum	0
Bifidobacterium bombi	0
Bifidobacterium boum	0.177178064997667
Bifidobacterium breve	0
Bifidobacterium callitrichos	0
Bifidobacterium catenulatum	0
Bifidobacterium catenulatum/pseudoctenulatum	0.187755733861518
Bifidobacterium choerinum	0.109611769175187
Bifidobacterium commune	0
Bifidobacterium coryneforme	0
Bifidobacterium crudilactis/psychraerophilum	0
Bifidobacterium cuniculi	0
Bifidobacterium dentium	0.0723776109387243
Bifidobacterium eulemuris/lemurum	0
Bifidobacterium faecale	0
Bifidobacterium gallicum	0.0939371889614911
Bifidobacterium gallinarum	0
Bifidobacterium hapali	0
Bifidobacterium indicum	0
Bifidobacterium kashiwanohense	0.0428139263094603
Bifidobacterium longum	0.232040231427367
Bifidobacterium longum	0.162337416326484
Bifidobacterium merycicum	0
Bifidobacterium mongoliense	0
Bifidobacterium moukalabense	0.811781673862627
Bifidobacterium pseudocatenulatum	0
Bifidobacterium pseudocatenulatum	0
Bifidobacterium pseudolongum	0.184219004596886
Bifidobacterium pullorum	0
Bifidobacterium pullorum/hapali	0
Bifidobacterium ramosum	0
Bifidobacterium reuteri	0
Bifidobacterium ruminantium	0
Bifidobacterium saeculare	0
Bifidobacterium saguini	0
Bifidobacterium scardovii	0.0519636055164745
Bifidobacterium stercoris	0
Bifidobacterium thermacidophilum	0.040398412663426
Bifidobacterium thermophilum	0.0388817579146554
Bifidobacterium tissieri	0
Bifidobacterium tsurumiense	1.06049301754383
Bifissio spartinae	0.956501522791874
Bilophila wadsworthia	0
Blastococcus massiliensis	0.131453375257865
Blastomonas natatoria	0
Blautia caecimuris	0
Blautia coccoides	0
Blautia faecis	0.0483202312440921
Blautia glucerasea	0
Blautia hansenii	0
Blautia hydrogenotrophica	0
Blautia luti	0.154976812777138
Blautia marasmi	0
Blautia obeum	0.0362797323005105
Blautia producta	0
Blautia schinkii	1.25806497772976
Blautia sp._GD8	0
Blautia stercoris	0.0305527008225388
Blautia wexlerae	0
Bordetella hinzii	0
Brachybacterium muris	0
Brachybacterium paraconglomeratum	0.036311763297571
Brachymonas chironomi	0
Brachyspira aalborgi	0.0695647899814792
Brachyspira pilosicoli	0
Bradyrhizobium denitrificans	0
Bradyrhizobium elkanii	0
Bradyrhizobium japonicum	0
Brevibacillus agri	0
Brevibacillus borstelensis	0
Brevibacillus brevis	0
Brevibacillus massiliensis	0
Brevibacterium casei	0.10324804004712
Brevibacterium epidermidis	0
Brevibacterium halotolerans	0.25767736361454
Brevibacterium iodinum	0
Brevibacterium linens	0
Brevibacterium luteolum	0
Brevibacterium mcbrellneri	0
Brevibacterium paucivorans	0.0420531825213487
Brevibacterium pityocampae	0.903216132190051
Brevibacterium ravenspurgense/massiliense	0.0566093615436923
Brevibacterium senegalense	0
Brevundimonas bacteroides	0.0454649549973091
Brevundimonas diminuta	0.0330931271512527
Brevundimonas subvibrioides	0
Brevundimonas terrae	0.519168658362394
Brevundimonas vesicularis	0
Brochothrix thermosphacta	0
Buchnera aphidicola	0.0358355289540755
Buchnera sp.	0
Bulleidia extructa	0
Burkholderia cepacia	0
Burkholderia glumae	0
Burkholderia plantarii	0
Butyricicoccus faecihominis	0
Butyricicoccus pullicaecorum	0
Butyricimonas faecihominis	0
Butyricimonas paravirosa	0
Butyricimonas synergistica	0
Butyricimonas virosa	0
Butyrivibrio crossotus	0.246815338214562
Butyrivibrio fibrisolvens	0
C.viride 16S	0.0401036059378187
Caldicoprobacter faecalis	0
Campylobacter coli	0.198641763995939
Campylobacter concisus	0
Campylobacter curvus	0
Campylobacter faecalis	0.0320769385817723
Campylobacter fetus	0
Campylobacter gracilis	0
Campylobacter hominis	0
Campylobacter hyointestinalis	0
Campylobacter jejuni	0.30810976765402
Campylobacter lari	0
Campylobacter rectus	0.0297335889517168
Campylobacter showae	0
Campylobacter upsaliensis	0
Campylobacter ureolyticus	0
Candidatus Blastococcus	0
Candidatus Dorea	0.0864125488843498
Candidatus Soleaferrea	0
Candidatus Stoquefichus	0
Candidatus Streptomyces	0
Capnocytophaga gingivalis	0
Capnocytophaga granulosa	0.0920481534311722
Capnocytophaga haemolytica	0
Capnocytophaga leadbetteri	0.0544452627531649
Capnocytophaga ochracea	0
Capnocytophaga sputigena	0.0332831352753955
Cardiobacterium hominis	0.0733525487035989
Cardiobacterium valvarum	0
Carnobacterium maltaromaticum	0
Castellaniella defragrans	0
Catabacter hongkongensis	0
Catenibacterium mitsuokai	1.54880226290391
Catonella morbi	0
Catonella sp.	0
Cedecea davisae	0
Cedecea lapagei	0
Cellulomonas composti	0
Cellulomonas denverensis	0
Cellulomonas massiliensis	0
Cellulomonas parahominis	0
Cellulosilyticum lentocellum	0.0307482794826988
Cellulosimicrobium cellulans	0.031569415851175
Centipeda periodontii	0
Cephaloticoccus primus	0
Cetobacterium somerae	0
Chlamydia abortus	0
Chlamydia trachomatis	0.0419819726571486
Chlorobium phaeobacteroides	0
Christensenella minuta	0.0651951096303061
Chryseobacterium bovis	0
Chryseobacterium hominis	0
Citrobacter amalonaticus	0
Citrobacter braakii	0
Citrobacter farmeri	0.0372989575108044
Citrobacter freundii	0
Citrobacter gillenii	0
Citrobacter intermedius	0
Citrobacter murliniae	0
Citrobacter pasteurii	0
Citrobacter sedlakii	0
Citrobacter werkmanii	0
Citrobacter youngae	0.0640785605781448
Cloacibacillus evryensis	0.0872197056026292
Cloacibacillus porcorum	0
Cloacibacterium normanense	1.20512143878862
Clostridioides difficile	0
Clostridium acetobutylicum	0
Clostridium acidisoli	0
Clostridium aciditolerans	0
Clostridium aerotolerans	0.0295668080244381
Clostridium akagii	0
Clostridium aldenense	0.112856262818048
Clostridium aldrichii	0
Clostridium algidicarnis	0
Clostridium amazonense	0
Clostridium aminovalericum	0.0505800309811893
Clostridium amygdalinum	0.543326298356419
Clostridium amylolyticum	1.06832881574562
Clostridium arbusti	0
Clostridium argentinense	0
Clostridium asparagiforme	0.600082874571229
Clostridium aurantibutyricum	0
Clostridium autoethanogenum	0
Clostridium baratii/Eubacterium nitrigenese	0.133823628419354
Clostridium beijerinckii	0
Clostridium bifermentans	0
Clostridium bolteae/aminovalericum	0.0409220753910161
Clostridium botulinum	0
Clostridium bowmanii	0
Clostridium butyricum	0
Clostridium cadaveris	0
Clostridium carboxidivorans	0
Clostridium cavendishii	0
Clostridium celatum	1.76321714349712
Clostridium celerecrescens	0
Clostridium cellobioparum	0
Clostridium cellulolyticum	0
Clostridium chartatabidum	0
Clostridium chauvoei	0
Clostridium chromiireducens	0
Clostridium citroniae	0
Clostridium clariflavum	0
Clostridium clostridioforme	0
Clostridium cochlearium	0
Clostridium cocleatum	0
Clostridium colicanis	0
Clostridium colinum	0
Clostridium collagenovorans	0
Clostridium cylindrosporum	1.07350487702069
Clostridium dakarense	0
Clostridium difficile	0.868885998979427
Clostridium diolis	0.0551030167872045
Clostridium disporicum/celatum	0
Clostridium drakei	0
Clostridium estertheticum	0
Clostridium fallax	0
Clostridium felsineum	0
Clostridium ganghwense	0
Clostridium ghonii	0.0282417193590199
Clostridium glycolicum	0
Clostridium glycyrrhizinilyticum	0.0926115312337732
Clostridium grantii	0
Clostridium haemolyticum	0
Clostridium hathewayi	0
Clostridium herbivorans	0
Clostridium hiranonis	0
Clostridium homopropionicum	0
Clostridium huakuii	0
Clostridium hungatei	0
Clostridium hylemonae	0.432473697859017
Clostridium indolis/methoxybenzovorans	0.456031009726344
Clostridium innocuum	0
Clostridium irregulare	0
Clostridium isatidis	0
Clostridium jeddahense	0
Clostridium kogasensis	0
Clostridium lactatifermentans	0.0807019576901286
Clostridium lavalense/bolteae	0.033462796281767
Clostridium leptum	2.12327269499804
Clostridium limosum	0
Clostridium lituseburense	0
Clostridium lundense	0
Clostridium malenominatum	0.0405604970546621
Clostridium massiliodielmoense	0
Clostridium methoxybenzovorans	0.208765687222108
Clostridium methylpentosum	0.127556288173008
Clostridium neonatale	0
Clostridium nexile	0.620274884782486
Clostridium novyi	0
Clostridium oceanicum	0
Clostridium oroticum	0
Clostridium paraputrificum	0
Clostridium pascui	0
Clostridium pasteurianum	0
Clostridium perfringens	0
Clostridium polysaccharolyticum	0
Clostridium populeti	0
Clostridium psychrophilum	0
Clostridium punense	0
Clostridium putrefaciens	1.96682645332024
Clostridium ramosum	0.035349853419401
Clostridium rectum	0
Clostridium saccharobutylicum	0
Clostridium saccharogumia	0
Clostridium saccharolyticum	0.126570061706836
Clostridium saccharoperbutylacetonicum	0
Clostridium sardiniense	0
Clostridium sartagoforme	0.0414244034806243
Clostridium scatologenes	0
Clostridium schirmacherense	0
Clostridium scindens	0.197205015124394
Clostridium senegalense	0
Clostridium septicum	0
Clostridium sordellii	0
Clostridium sp._16S_	0
Clostridium sphenoides	0.0600960294101294
Clostridium spiroforme	0
Clostridium sporogenes	0
Clostridium sporosphaeroides	0
Clostridium sticklandii	0
Clostridium straminisolvens	0.0429392893427985
Clostridium subterminale	0.0548611243431283
Clostridium sufflavum	0
Clostridium sulfidigenes	0
Clostridium swellfunianum	0
Clostridium symbiosum	1.31215392157803
Clostridium tagluense	0
Clostridium tepidiprofundi	0
Clostridium termitidis	0
Clostridium tertium	0
Clostridium tetani	0
Clostridium tetanomorphum	0
Clostridium thermoalcaliphilum	0
Clostridium thermopalmarium	0
Clostridium thiosulfatireducens	0
Clostridium tunisiense	0.0295055514152908
Clostridium tyrobutyricum	0
Clostridium ventriculi	0
Clostridium vincentii	0
Clostridium viride	0
Clostridium vulturis	0
Clostridium xylanolyticum	0
Clostridium xylanovorans	0
Collinsella aerofaciens	0
Collinsella intestinalis	0
Collinsella massiliensis	0
Collinsella stercoris	0.0317662888836752
Collinsella tanakaei	0
Comamonas aquatica	0
Comamonas kerstersii	0
Comamonas terrigena	0
Comamonas testosteroni	0
Coprobacillus cateniformis	0
Coprobacter fastidiosus	0
Coprobacter secundus	0
Coprococcus catus	0
Coprococcus comes	0.0499397241942332
Coprococcus eutactus	0
Coriobacterium glomerans	0
Corynebacterium accolens	0
Corynebacterium afermentans	0.054051845556124
Corynebacterium ammoniagenes	0
Corynebacterium amycolatum	0
Corynebacterium appendicis	0.039930166002618
Corynebacterium argentoratense	0
Corynebacterium aurimucosum	0
Corynebacterium casei	0
Corynebacterium coyleae	0
Corynebacterium durum	0
Corynebacterium frankenforstense	0
Corynebacterium freneyi	0.185958037877746
Corynebacterium genitalium	0
Corynebacterium glaucum	0
Corynebacterium glucuronolyticum	0
Corynebacterium jeikeium	0.0364322360428851
Corynebacterium kroppenstedtii	0.071858692111652
Corynebacterium matruchotii	0
Corynebacterium minutissimum	0.0473455132905299
Corynebacterium mucifaciens	0
Corynebacterium propinquum	0.0741728455666771
Corynebacterium pseudodiphthericum	0
Corynebacterium resistens	0
Corynebacterium simulans	0
Corynebacterium singulare	0.0333298991590206
Corynebacterium sp._1152	0
Corynebacterium striatum	0
Corynebacterium sundsvallense	0
Corynebacterium tuberculostearicum	0
Corynebacterium tuscaniense	1.08004068971874
Corynebacterium ulcerans	0.0954118926776646
Corynebacterium ureicelerivorans	0
Corynebacterium variabile	0
Corynebacterium xerosis	0.0561442957801099
Cronobacter sakazakii	0
Cryptobacterium curtum	0
Cupriavidus metallidurans	0
Curtobacterium flaccumfaciens	0
Deinococcus aquaticus	0
Deinococcus indicus	0
Deinococcus proteolyticus	0.0281342998414048
Delftia acidovorans	0
Dermabacter hominis	0
Dermabacter vaginalis	0.108355238954635
Dermacoccus nishinomiyaensis	0
Desulfitobacterium frappieri	0
Desulfobulbus propionicus	0
Desulfotomaculum guttoideum	0
Desulfovibrio alkalitolerans	0
Desulfovibrio desulfuricans	0
Desulfovibrio fairfieldensis	0
Desulfovibrio legallii	0.0408013375275053
Desulfovibrio legallis	0
Desulfovibrio piger	0
Desulfovibrio termitidis	0
Dialister invisus	0
Dialister micraerophilus	0
Dialister pneumosintes	0
Dialister succinatiphilus	0
Dictyoglomus thermophilum	0
Dielma fastidiosa	0
Dietzia cinnamea	0
Dietzia maris	0.288365341973652
Dietzia natronolimnaea	0
Dolosicoccus paucivorans	0
Dolosigranulum pigrum	0
Dorea formicigenerans	0
Dorea longicatena	0.256088295733824
Dorea massiliensis	0
Dyadobacter beijingensis	0.423407843348387
Dyadobacter fermentans	0
Dysgonomonas capnocytophagoides	0
Dysgonomonas gadei	0
Dysgonomonas macrotermitis	0
Dysgonomonas mossii	0
Edwardsiella tarda	0.0535796557105884
Eggerthella lenta	0
Eggerthella sinensis	3.30511186877532
Eggerthella timonensis	0.0322676308544706
Eggerthia catenaformis	0
Eikenella corrodens	0.0320971347936549
Eisenbergiella tayi	0
Elusimicrobium minutum	0.063630148249195
Empedobacter falsenii	0.110825379839709
Enorma massiliensis	0
Enterobacter aerogenes	0
Enterobacter asburiae	0
Enterobacter cancerogenus	0
Enterobacter cloacae	0.884911258441559
Enterobacter massiliensis	0
Enterococcus asini	0
Enterococcus avium	0.0491717911396916
Enterococcus caccae	0
Enterococcus casseliflavus	0
Enterococcus casseliflavus/galliarum	0
Enterococcus cecorum	0
Enterococcus devriesei	0
Enterococcus dispar	0
Enterococcus durans/hirae	0.0312260605976908
Enterococcus faecalis	0.0367494624538541
Enterococcus faecium	0
Enterococcus gallinarum	0
Enterococcus gilvus	0
Enterococcus italicus	0
Enterococcus malodoratus	0
Enterococcus mundtii	0
Enterococcus phoeniculicola	0
Enterococcus raffinosus	0
Enterococcus saccharolyticus	0
Enterorhabdus caecimuris	0
Enterovibrio nigricans	0
Eremococcus coleocola	0
Erysipelatoclostridium ramosum	0.119095760381604
Escherichia albertii	0.193309552330487
Escherichia coli	1.38370109831336
Escherichia fergusonii	0.329253497991972
Escherichia hermannii	0.709579152738108
Ethanoligenens harbinense	0.236362577955862
Eubacterium barkeri	0
Eubacterium biforme	0
Eubacterium brachy	0
Eubacterium budayi	0.871178242847859
Eubacterium callanderi	0
Eubacterium celluloscolvens	0.0328056456974225
Eubacterium cellulosolvens	0
Eubacterium contortum	0
Eubacterium coprostanoligenes	0
Eubacterium cylindroides	0
Eubacterium desmolans	0
Eubacterium dolichum	0.0657778103153888
Eubacterium eligens	0.0418811246140874
Eubacterium fissicatena	0.727442083951361
Eubacterium hallii	0
Eubacterium infirmum	0
Eubacterium limosum	0
Eubacterium moniliforme	0
Eubacterium multiforme	0.0345546217298306
Eubacterium nitritogenes	0
Eubacterium nodatum	0
Eubacterium oxidoreducens	0
Eubacterium pyruvativorans	0
Eubacterium ramulus	0
Eubacterium rectale	0.0471414721178894
Eubacterium ruminantium	0.0354135923929461
Eubacterium saphenum	0
Eubacterium siraeum	0
Eubacterium sp	0
Eubacterium sulci	0.0464058869226704
Eubacterium tenue	0
Eubacterium tortuosum	0
Eubacterium tortusum	0
Eubacterium uniforme	0
Eubacterium ventriosum	0.0309357658400685
Eubacterium xylanophilum	0.0280878725359081
Eubacterium yurii	0
Exiguobacterium aurantiacum	0.358107890318886
Facklamia hominis/miroungae	0
Facklamia ignava	0
Facklamia languida	0
Facklamia tabacinasalis	0.684845272632522
Faecalibacterium prausnitzii	0.0482521254235581
Faecalibacterium prausnitzii S9G3	0.0907397501970826
Faecalicatena contorta	0.159709229249965
Faecalitalea cylindroides	0
Fermentimonas caenicola	0.0484720527325204
Ferrimonas balearica	0.0401386882056924
Fictibacillus arsenicus	1.08190195087579
Filifactor alocis	0
Filifactor villosus	0
Finegoldia magna	0
Flavobacterium banpakuense	0
Flavobacterium branchiophilum	0
Flavobacterium cheniae	0
Flavobacterium daejeonense	0
Flavobacterium lindanitolerans	0
Flavobacterium oncorhynchi	0
Flavobacterium sp._TISTR	0
Flavonifractor plautii	0.436809614080701
Flavonifractor sp	0.273933194871432
Flexispira rappini	0
Flintibacter butyricus	0.201796555649739
Fretibacterium fastidiosum	0
Fusicatenibacter saccharivorans	0.0839887012903362
Fusobacterium equinum	0
Fusobacterium gonidiaformans	0
Fusobacterium mortiferum	0
Fusobacterium naviforme	0.0458106875038246
Fusobacterium necrogenes	0
Fusobacterium necrophorum	0
Fusobacterium nucleatum	0
Fusobacterium periodonticum	0
Fusobacterium russii	0
Fusobacterium ulcerans	0
Fusobacterium varium	0.0384480427957843
Gallibacterium anatis	0
Garciella nitratireducens	0
Gardnerella vaginalis	0
Gemella haemolysans	0
Gemella morbillorum	0
Gemella sanguinis	0.0542149200824507
Gemmatirosa kalamazoonesis	0
Gemmiger formicilis	0.113451574287249
Geobacillus stearothermophilus	0
Geobacillus vulcani	0
Georgenia muralis	0
Gluconobacter oxydans	0
Gordonia bronchialis	0
Gordonia jacobaea	0.0393048599237935
Gordonia otitidis	0.0300888836050306
Gordonia rubripertincta	0
Gordonia terrae	0
Gordonibacter pamelaeae	0
Gordonibacter urolithinfaciens	0
Granulicatella adiacens	0
Granulicatella elegans	0
Grimontia hollisae	0.0669581260555447
Haematobacter missouriensis	0
Haemophilus haemolyticus	0.31897992672764
Haemophilus influenzae	0
Haemophilus parahaemolyticus	0
Haemophilus parainfluenzae	0.0673747305587115
Haemophilus paraphrohaemolyticus	0
Haemophilus pittmaniae	0
Haemophilus quentini	0
Haemophilus sputorum	0.0365781085906292
Hafnia alvei	0
Halobiforma nitratireducens	0.0509834659810018
Halomonas salina	0
Harryflintia acetispora	0
Helicobacter bilis	0
Helicobacter canadensis	0
Helicobacter cinaedi	0.0604790595078407
Helicobacter fennelliae	0
Helicobacter pametensis	0.0921348419461671
Helicobacter pullorum	0
Helicobacter pylori	0.0306736009379082
Helicobacter rodentium	0
Helicobacter winghamensis	0.0979765298818388
Herbaspirillum massiliense	0.0954907963765548
Hespellia porcina	0
Hespellia stercorisuis	0
Holdemanella biformis	0
Holdemania filiformis	0
Holdemania massiliensis	0
Howardella ureilytica	0.0441759093717689
Hungatella effluvii	0
Hydrobacter penzbergensis	0
Hydrogenibacillus schlegelii	1.18228938693321
Hydrogenoanaerobacterium saccharovorans	0.589698566455094
Hymenobacter rigui	0.0686860659511367
Intestinibacter bartlettii	0.0472115727015054
Intestinimonas butyriciproducens	0
Janibacter hoylei	0
Janibacter indicus	0
Janibacter limosus	0
Janibacter terrae	0
Johnsonella ignava	0.0290977481955859
Jonesia denitrificans	0
Kallipyga massiliensis	0
Kandleria vitulina	0.0482192291266416
Kerstersia gyiorum	0
Kineothrix alysoides	0
Kingella denitrificans	0
Kingella kingae	0
Kingella oralis	0
Klebsiella aerogenes	0
Klebsiella oxytoca	0
Klebsiella pneumoniae	0.046821383100685
Klebsiella variicola	0
Kluyvera ascorbata	0.0317421311228952
Kluyvera intermedia	0
Kocuria halotolerans	0
Kocuria indica	0
Kocuria kristinae	0
Kocuria marina	0.0373611502753029
Kocuria palustris	0
Kocuria rhizophila	0
Kocuria rosea	0
Kosakonia cowanii	0
Kurthia gibsonii	0
Kurthia massiliensis	0
Kurthia senegalensis	0
Kytococcus schroeteri	0
Kytococcus sedentarius	0
Lachnoanaerobaculum saburreum	0.0409952913010397
Lachnoanaerobaculum umeaense	0
Lachnobacterium bovis	0.324469667622755
Lachnoclostridium phytofermentans	0
Lachnoclostridium sp	0.0588797513949629
Lachnospira multipara	0.0545912951728016
Lachnospira pectinoschiza	1.67171052213553
Lactobacillus acidophilus	0
Lactobacillus agilis	0
Lactobacillus alimentarius	0.412635683558438
Lactobacillus alvi	0
Lactobacillus amylolyticus	0
Lactobacillus amylophilus	0
Lactobacillus amylovorus	0
Lactobacillus animalis	0
Lactobacillus antri	0
Lactobacillus apinorum	0
Lactobacillus apodemi	0
Lactobacillus bifermentans	0
Lactobacillus brevis	0
Lactobacillus buchneri	0
Lactobacillus casei	0
Lactobacillus ceti	0
Lactobacillus coleohominis	0
Lactobacillus coryniformis	0.0309366666506413
Lactobacillus crispatus	0
Lactobacillus curvatus	0
Lactobacillus delbrueckii	0
Lactobacillus dextrinicus	0
Lactobacillus fermemtum	0
Lactobacillus fermentum	0
Lactobacillus fructivorans/homohiochii	0
Lactobacillus gasseri	0
Lactobacillus gastricus	0
Lactobacillus gigeriorum	0
Lactobacillus helveticus	0
Lactobacillus herbarum	0
Lactobacillus iners	0
Lactobacillus jensenii	0.0464659368609703
Lactobacillus johnsonii	0
Lactobacillus kalixensis	0
Lactobacillus kitasatonis	0
Lactobacillus kunkeei	0.0597448722414169
Lactobacillus malefermentans	0
Lactobacillus mindensis	0
Lactobacillus mucosae	0
Lactobacillus mudanjiangensis	0
Lactobacillus oris	0
Lactobacillus parabuchneri	0
Lactobacillus paracasei	0
Lactobacillus parafarraginis	0
Lactobacillus pentosus	0
Lactobacillus plantarum	0
Lactobacillus porcinae	0.0536792704456173
Lactobacillus rapi	0
Lactobacillus reuteri	0
Lactobacillus rhamnosus	0
Lactobacillus rogosae	0
Lactobacillus rossiae	0
Lactobacillus ruminis	0
Lactobacillus sakei	0
Lactobacillus salivarius	0
Lactobacillus sanfranciscensis	0.0829236197597046
Lactobacillus saniviri	0
Lactobacillus senioris	0
Lactobacillus sharpeae	0.0285316470593397
Lactobacillus thermophilus	0
Lactobacillus ultunensis	0
Lactobacillus vaccinostercus	0
Lactobacillus vaginalis	0.0278573742294293
Lactobacillus versmoldensis	0
Lactobacillus xiangfangensis	0
Lactococcus formosensis	0
Lactococcus garvieae	0
Lactococcus lactis	0.10226771871281
Lactococcus plantarum	0.0325208550665823
Lactococcus raffinolactis	0
Lactonifactor longoviformis	0
Laribacter hongkongensis	0
Lautropia mirabilis	0.0486825592534912
Lawsonella clevelandensis	0
Leifsonia aquatica/naganoensis	0
Leminorella grimontii	0
Leminorella richardii	0
Leptothrix discophora	0.178668625394403
Leptothrix mobilis	0
Leptotrichia amnionii	0
Leptotrichia buccalis	3.10026371289773
Leptotrichia goodfellowii	0
Leptotrichia hofstadii	0.0430326842926711
Leptotrichia wadei	0
Leuconostoc carnosum	0
Leuconostoc citreum	0
Leuconostoc citreum/holzapfelii	0
Leuconostoc gelidum	0
Leuconostoc lactis	0
Leuconostoc mesenteroides	0
Leuconostoc pseudomesenteroides/rapi/kimchii/mesenteroides	0.0284715077097961
Limnobacter thiooxidans	0.0758836042725163
Longicatena caecimuris	0
Lysinibacillus fusiformis	0
Lysinibacillus massiliensis	0
Lysinibacillus sphaericus	0
Lysobacter soli	0
Mageeibacillus indolicus	0
Mannheimia granulomatis	0
Marichromatium gracile	0
Marvinbryantia formatexigens	0.0460829985290167
Massilia aurea	0.114736714216953
Massiliomicrobiota timonensis	0
Megamonas funiformis	0
Megamonas hypermegale	0
Megamonas rupellensis	0.0370950837773391
Megasphaera elsdenii	0
Megasphaera indica	0
Megasphaera micronuciformis	0
Megasphaera paucivorans	0
Megasphaera sp	0
Mesorhizobium loti	0
Methanobrevibacter smithii	0.0675568226458505
Methanobrevibacter smithii/gottschalkii	0
Methanosphaera cuniculi	0.037241558314738
Methanosphaera stadtmanae	0
Methylobacterium adhaesivum	0.0421031499760828
Methylobacterium jeotgali	0.156763552323685
Methylobacterium mesophilicum	0.0285959797640254
Methylobacterium populi	0
Methylobacterium radiotolerans	0
Methylobacterium zatmanii	0.0897082609640627
Methyloversatilis universalis	0
Microbacterium aurum	0
Microbacterium barkeri	0
Microbacterium chocolatum	0
Microbacterium foliorum	0
Microbacterium gubbeenense	0.0284540473090719
Microbacterium hydrocarbonoxydans	0
Microbacterium lacticum	0
Microbacterium luteolum	1.25495083562918
Microbacterium oleivorans	0.414294538448279
Microbacterium paraoxydans	0.0607571200267575
Microbacterium phyllosphaerae	0
Microbacterium schleiferi	0
Micrococcus luteus	0
Micrococcus lylae	0
Micromonospora aurantiaca	0.0295217230860267
Micromonospora krabiensis	0
Microvirga massiliensis	0
Microvirgula aerodenitrificans	0
Mitsuokella jalaludinii	0
Mitsuokella multacida	0
Mobiluncus curtisii	0.154023335023161
Moellerella wisconsensis	0.127204784240784
Mogibacterium diversum	0
Mogibacterium neglectum	0
Mogibacterium pumilum	0
Mogibacterium timidum	0
Mogibacterium vescum	0
Monoglobus pectinilyticus	0
Moraxella atlantae	0
Moraxella catarrhalis	0.0992204937600401
Moraxella caviae	0
Moraxella lacunata	0
Moraxella nonliquefaciens	0
Moraxella osloensis	0.0505205414734872
Morganella morganii	0
Moryella indoligenes	0
Murdochiella asaccharolytica	0.0757428404393023
Muribaculum intestinale	0
Murimonas intestini	0.0321959120744257
Mycobacterium abscessus	0
Mycobacterium avium	0
Mycobacterium florentinum	0.0368648433414497
Mycobacterium fortuitum	0
Mycobacterium iranicum	0.0743696622363713
Mycobacterium mucogenicum	0.029520531812297
Mycoplasma hominis	0
Mycoplasma pneumoniae	0
Negativicoccus succinicivorans	2.12321244932222
Neisseria bacilliformis	0
Neisseria cinerea	0
Neisseria elongata	0
Neisseria flava	0
Neisseria flavescens/perflava	0
Neisseria gonorrhoeae	0.029459023911057
Neisseria macacae	0.0361046607345359
Neisseria meningitidis	0
Neisseria mucosa	0.161230414389386
Neisseria sicca	0
Neisseria subflava	0
Nevskia ramosa	0
Nitriliruptor alkaliphilus	0
Oceanobacillus caeni	0
Oceanobacillus massiliensis	0
Ochrobactrum anthropi	0
Ochrobactrum intermedium	0
Ochrobactrum pituitosum	0
Odoribacter laneus	0
Odoribacter splanchnicus	0
Oligella urethralis	0.251329465159685
Olsenella profusa	0.029353413831659
Olsenella scatoligenes	0.117871506611876
Olsenella uli	0
Olsenella umbonata	0.0616821368433473
Orenia metallireducens	0
Oribacterium parvum	0
Oribacterium sinus	0.0825611583398891
Ornithobacterium rhinotracheale	0
Oscillibacter ruminantium	0
Oscillibacter sp	0.110015986553425
Oscillibacter valericigenes	0.0814904376994688
Oxalobacter formigenes	0.0415887586466844
Paenibacillus alvei	0
Paenibacillus antibioticophila	0.0340262434121573
Paenibacillus barcinonensis	0
Paenibacillus barengoltzii	0
Paenibacillus daejeonensis	0
Paenibacillus durus	0
Paenibacillus glucanolyticus	0
Paenibacillus graminis	0
Paenibacillus illinoisensis	0
Paenibacillus kribbensis	0
Paenibacillus lactis	0.0882997125968579
Paenibacillus lautus	0
Paenibacillus provencensis	0
Paenibacillus pueri	0.0308320045885395
Paenibacillus rhizosphaerae	0
Paenibacillus riograndensis	0.090325263450339
Paenibacillus sabinae/forsythiae	0
Paenibacillus senegalensis	0.0556392755777977
Paenibacillus thiaminolyticus	0
Paenibacillus timonensis	0
Pantoea agglomerans	0.385145177193174
Pantoea conspicua	0
Papillibacter cinnamivorans	0
Parabacteroides distasonis	0.212622102260331
Parabacteroides goldsteinii	1.028512500763
Parabacteroides gordonii	0
Parabacteroides johnsonii	0
Parabacteroides merdae	0.0371874830969645
Paracoccus carotinifaciens	0
Paracoccus marinus	0.0453416106274056
Paracoccus sanguinis	0
Paracoccus yeei	0
Paraeggerthella hongkongensis	0.0601920894867823
Paraprevotella clara	0
Paraprevotella xylaniphila	0
Parascardovia denticolens	0.0359522580343356
Parasporobacterium paucivorans	0.0338220155775665
Parasutterella excrementihominis	0.105608534368932
Parasutterella secunda	0.0286433620240866
Parvimonas micra	0.233260728786728
Pediococcus acidilactici	0
Pediococcus damnosus	0
Pediococcus pentosaceus	0
Pedobacter daejeonensis	0
Pedomicrobium ferrugineum	0
Pelomonas saccharophila	0.0480833989556439
Peptoclostridium difficile	0
Peptococcus niger	0
Peptococcus sp.	0
Peptoniphilus asaccharolyticus	0
Peptoniphilus coxii	0
Peptoniphilus duerdenii	0
Peptoniphilus grossensis	0
Peptoniphilus harei	0
Peptoniphilus indolicus	0
Peptoniphilus lacrimalis	0
Peptoniphilus senegalensis	0
Peptoniphilus timonensis	0
Peptostreptococcus anaerobius	0
Peptostreptococcus russellii	0
Peptostreptococcus stomatis	0
Phascolarctobacterium faecium	0.0805461159211105
Phascolarctobacterium succinatutens	0.471032031596772
Phenylobacterium haematophilum	0.0588866453071286
Phyllobacterium myrsinacearum	0
Planococcus rifietoensis	0
Planomicrobium chinense	0
Planomonospora sphaerica	0.0797249981218257
Plesiomonas shigelloides	0
Porphyromonas asaccharolytica	0
Porphyromonas catoniae	0
Porphyromonas endodontalis	0
Porphyromonas gingivalis	0
Porphyromonas somerae	0.070142166465988
Porphyromonas uenonis	0
Prevotella albensis	0
Prevotella amnii	0
Prevotella amniotica	0
Prevotella aurantiaca	0.0362856643275782
Prevotella baroniae	0
Prevotella bergensis	0
Prevotella bivia	0
Prevotella brevis	0
Prevotella bryantii	0
Prevotella buccae	0
Prevotella buccalis	0
Prevotella conceptionensis	0.0484609144461725
Prevotella copri	0.0281188015200435
Prevotella corporis	0
Prevotella dentalis	0
Prevotella dentasini	0
Prevotella denticola	0
Prevotella disiens	0
Prevotella enoeca	0
Prevotella falsenii	0
Prevotella fusca	0
Prevotella histicola	0.091427013310793
Prevotella intermedia	0
Prevotella loescheii	0
Prevotella maculosa	0
Prevotella marshii	0
Prevotella melaninogenica	0
Prevotella micans	0
Prevotella multidaccharivorax	0
Prevotella multiformis	0
Prevotella multisaccharivorax	0
Prevotella nanceiensis	0
Prevotella nigrescens	0
Prevotella oralis	0.0705083254409455
Prevotella oris	0
Prevotella oryzae	0
Prevotella oulorum	0
Prevotella pallens	0
Prevotella paludivivens	0.0889757657694509
Prevotella pleuritidis	0
Prevotella ruminicola	0.0664624424086858
Prevotella saccharolytica	0.143388192405779
Prevotella salivae	0
Prevotella scopos/jejuni	0
Prevotella shahii	0
Prevotella stercorea	0
Prevotella timonensis	0
Prevotella veroralis	0
Promicromonospora flava	0.0554658104832987
Propionibacterium acidifaciens	0.409310129570092
Propionibacterium acidipropionici	0.973982196741129
Propionibacterium acnes	0
Propionibacterium australiense	0
Propionibacterium avidum	0
Propionibacterium cyclohexanicum	0.0292046067705421
Propionibacterium damnosum	0.476509014771549
Propionibacterium freudenreichii	0
Propionibacterium granulosum	0
Propionibacterium jensenii	0
Propionibacterium microaerophilum	0.253104549192093
Propionibacterium namnetense	0
Propionibacterium propionicum	0
Propionibacterium thoenii	0.0948083520997462
Propionicimonas paludicola	0
Propionimicrobium lymphophilum	0.412776466649687
Propionivibrio dicarboxylicus	0
Prosthecobacter fluviatilis	0
Proteus mirabilis	0
Proteus penneri	0.106748612431516
Proteus vulgaris	0
Providencia alcalifaciens	0
Providencia rettgeri	0
Providencia rustigianii	0
Providencia stuartii	0
Pseudoclavibacter massiliense	0
Pseudoclavibacter sp._Timone	0
Pseudoflavonifractor capillosus	0.137763274583206
Pseudomonas aeruginosa	0
Pseudomonas alcaliphila	0
Pseudomonas fluorescens	0
Pseudomonas fragi	0
Pseudomonas fragi/thivervalensis/deceptionensis	0
Pseudomonas monteilii	0.0972761863195399
Pseudomonas nitroreducens	0
Pseudomonas oleovorans	0
Pseudomonas putida	0
Pseudomonas stutzeri	0
Pseudopropionibacterium propionicum	0
Pseudoramibacter alactolyticus	0
Pseudothermotoga thermarum	0
Pseudoxanthomonas mexicana	0
Psychrobacter arenosus	0
Pyramidobacter piscolens	0.0283319774245875
Ralstonia insidiosa	0.0438646597360164
Ralstonia mannitolilytica	0
Ralstonia solanacearum	0
Raoultella ornithinolytica	0
Raoultella planticola	0.0902458640925317
Rheinheimera perlucida	0
Rheinheimera texasensis	0
Rhizobium pusense	0.0431608800000455
Rhodanobacter ginsenosidimutans	1.23340576841941
Rhodobacter sphaeroides	0
Rhodococcus equi	0
Rhodococcus erythropolis	0
Rhodococcus rhodochrous	0
Riemerella anatipestifer	0
Riemerella columbina	0
Robinsoniella peoriensis	0
Romboutsia lituseburensis	0
Roseburia faecis	0.999081003514051
Roseburia hominis	0
Roseburia intestinalis	0.0376449299359156
Roseburia inulinivorans	0.0327858263147974
Roseburia sp	0.166315873416264
Roseomonas mucosa	0
Rothia aeria	0
Rothia dentocariosa	0
Rothia mucilaginosa	0
Rubinisphaera brasiliensis	0
Rudanella lutea	0.253344270063157
Ruminococcus albus	0
Ruminococcus bromii	0.251196992257918
Ruminococcus callidus	0
Ruminococcus champanellensis	0
Ruminococcus faecis	0.0946815997350315
Ruminococcus flavefaciens	0
Ruminococcus gauvreauii	0.0695946938427398
Ruminococcus gnavus	0.720500295611376
Ruminococcus lactaris	0
Ruminococcus sp	0.117974385735064
Ruminococcus sp. Marseille-P2780	0
Ruminococcus sp. Marseille-P650	0
Ruminococcus torques	0.0460516597309913
Ruthenibacterium lactatiformans	0.088710463377341
Salmonella enterica	0.882115503182731
Sarcina maxima	0
Sarcina ventriculi	0.367830856647706
Scardovia inopinata	0.0379169794245605
Scardovia wiggsiae	0.130970514348013
Schlesneria paludicola	0
Schwartzia sp.	0
Schwartzia succinivorans	0.040665740992183
Selenomonas artemidis	0
Selenomonas infelix	0
Selenomonas noxia	0.0731126301665693
Selenomonas ruminantium	0
Selenomonas sputigena	0
Sellimonas intestinalis	0.0451640804006083
Senegalemassilia anaerobia	0.100014503364859
Senegalimassilia anaerobia	0
Serratia ficaria	0
Serratia fonticola	0.0853500595525486
Serratia liquefaciens	0
Serratia marcescens	0
Shigella dysenteriae	0
Shuttleworthia satelles	0.0470917597433862
Silanimonas lenta	0
Simonsiella muelleri	0.0426915273130516
Skermanella aerolata	0.0413362821121615
Slackia equolifaciens	0
Slackia exigua	0.051855959410067
Slackia faecicanis	0
Slackia isoflavoniconvertens	0
Slackia piriformis	0
Snodgrassella alvi	0
Soleaferrea massiliensis	0.0324553368725695
Solobacterium moorei	0
Sphingobacterium faecium	0
Sphingobacterium multivorum	0
Sphingobacterium spiritivorum	0.0330547503366196
Sphingobium hydrophobicum	0
Sphingobium yanoikuyae	0.0807394664503013
Sphingomonas adhaesiva	0
Sphingomonas ginsenosidimutans	0
Sphingomonas hankookensis	0
Sphingomonas panni	0.0445429109188958
Sphingomonas paucimobilis	0
Sphingomonas pseudosanguinis	1.30771406433068
Spirosoma linguale	0
Sporanaerobacter acetigenes	0
Sporolactobacillus nakayamae	0.03953630760761
Sporosarcina koreensis	0
Staphylococcus arlettae	0
Staphylococcus aureus	0
Staphylococcus auricularis	0
Staphylococcus capitis	0.0280220813280182
Staphylococcus cohnii	0.0707950138424068
Staphylococcus condimenti	0
Staphylococcus epidermidis	0
Staphylococcus epidermidis/muscae	0
Staphylococcus equorum/edaphicus/saprophyticus	0
Staphylococcus haemolyticus	0.0742118954335628
Staphylococcus hominis	0
Staphylococcus intermedius	0.0734543387233275
Staphylococcus kloosii	0
Staphylococcus lentus	0
Staphylococcus lugdunensis	0.0606990761079331
Staphylococcus nepalensis	0
Staphylococcus pasteuri	0
Staphylococcus pettenkoferi	0
Staphylococcus saccharolyticus	0
Staphylococcus saprophyticus	0
Staphylococcus schleiferi	0
Staphylococcus sciuri	0
Staphylococcus simulans	0.0366469185128737
Staphylococcus succinus	0
Staphylococcus vitulinus	0
Staphylococcus warneri	0.0492311841226301
Staphylococcus xylosus	0.0322333082250886
Stenotrophomonas daejeonensis	0
Stenotrophomonas maltophilia	0.120549022520946
Stenotrophomonas rhizophila	0
Stomatobaculum longum	0
Stoquefichus massiliensis	0
Streptobacillus moniliformis	0
Streptococcus agalactiae	0
Streptococcus alactolyticus	0
Streptococcus anginosus	0
Streptococcus australis	0
Streptococcus caballi	0
Streptococcus cameli	0
Streptococcus canis	0
Streptococcus caprae	0
Streptococcus castoreus	0.0392875017317496
Streptococcus constellatus	0
Streptococcus criceti	0
Streptococcus cristatus	0
Streptococcus dentasini	0
Streptococcus dentirousetti	0
Streptococcus devriesei	0
Streptococcus didelphis	0
Streptococcus downei	0
Streptococcus dysgalactiae	0
Streptococcus equi	0
Streptococcus equinus	0
Streptococcus equinus/lutetiensis/infantarius	0
Streptococcus fryi	0
Streptococcus gallolyticus	0
Streptococcus gordonii	0.0466181968197921
Streptococcus gordonii/mutans	0
Streptococcus henryi	0
Streptococcus hongkongensis	0
Streptococcus hyovaginalis	0
Streptococcus ictaluri	0
Streptococcus infantarius	0
Streptococcus infantis	1.02201612696851
Streptococcus iniae	0
Streptococcus intermedius/uberis	0
Streptococcus lactarius	0
Streptococcus lutetiensis	1.11824980049119
Streptococcus macedonicus	0
Streptococcus marimammalium	0
Streptococcus massiliensis	0
Streptococcus merionis	0
Streptococcus minor	0
Streptococcus mitis	0
Streptococcus mitis/pneumoniae/pseudoneumoniae	0
Streptococcus moroccensis	0
Streptococcus mutans	0.0651078603997574
Streptococcus oralis	0.0345872209043014
Streptococcus oricebi	0
Streptococcus orisasini	0
Streptococcus ovis	0
Streptococcus parasaguinis	0
Streptococcus parasanguinis	0.248060206827351
Streptococcus parauberis	0
Streptococcus pasteurianus	0
Streptococcus peroris	0
Streptococcus pharyngis	0
Streptococcus pleomorphus	0
Streptococcus plurextorum	0
Streptococcus pneumoniae	0
Streptococcus porci	0
Streptococcus porcinus	0
Streptococcus porcorum	0
Streptococcus pyogenes	0
Streptococcus pyogensis	0
Streptococcus ratti/ursoris	0
Streptococcus rubneri	0
Streptococcus rupicaprae	0
Streptococcus salivarius	0.239601876072491
Streptococcus saliviloxodontae	0
Streptococcus sanguinis	0.0288002819791109
Streptococcus sanguinis/vestibularis	0
Streptococcus sinensis	0
Streptococcus sobrinus	0
Streptococcus suis	0
Streptococcus tangierensis	0
Streptococcus thermophilus	0.0580477344604675
Streptococcus thoraltensis	0
Streptococcus uberis	0
Streptococcus vestibularis	0.172656143854341
Streptococcus viridans	0.047221574279327
Streptomyces misionensis	0
Streptomyces thermoviolaceus	0
Streptomyces thermovulgaris	0
Subdoligranulum variabile	0
Succinatimonas hippei	0
Succiniclasticum ruminis	0.133048724229277
Succinivibrio dextrinosolvens	0.205098208817014
Sulfurimonas autotrophica	0
Sutterella parvirubra	0
Sutterella stercoricanis	0
Sutterella wadsworthensis	0.0345588157296284
Symbiobacterium thermophilum	0
Tannerella forsythia	0
Tatumella ptyseos	0
Tetragenococcus solitarius	0
Tetrasphaera australiensis	0
Thiomicrospira cyclica	0
Timonella senegalensis	0
Tissierella praeacuta	0
Trabulsiella guamensis	0.0757386453722873
Treponema berlinense	0
Treponema denticola	0
Treponema lecithinolyticum	0
Treponema maltophilum	0
Treponema medium	0
Treponema porcinum	0
Treponema socranskii	0
Treponema succinifaciens	0
Treponema vincentii	0
Tropheryma whipplei	0
Trueperella bernardiae	0
Trueperella pyogenes	0
Tumebacillus permanentifrigoris	0
Turicella otitidis	0
Turicibacter sanguinis	0
Turicimonas muris	0
Tyzzerella nexilis	0.0920254418434419
Ureaplasma parvum	0
Ureaplasma urealyticum	0
Ureibacillus suwonensis	0
Ureibacillus thermosphaericus	0
Vagococcus penaei	0
Vagococcus teuberi	0
Varibaculum cambriense	0.382247495186789
Variovorax boronicumulans	0
Veillonella atypica	0
Veillonella dispar	0.0404554248081861
Veillonella parvula	0
Veillonella ratti	0
Veillonella rogosae	0
Veillonella tobetsuensis	0.0620428916952122
Vibrio cholerae	0.0325014928709638
Vibrio cincinnatiensis	0
Vibrio fluvialis	0
Vibrio furnissii	0
Vibrio mimicus	0
Vibrio parahaemolyticus	0
Victivallis vadensis	0.0286036320731439
Virgibacillus proomii	0
Weeksella virosa	0
Weissella cibaria	0
Weissella confusa	0.23287486611084
Weissella paramesenteroides	0
Yersinia aleksiciae	0
Yersinia bercovieri	0
Yersinia enterocolitica	0
Yersinia frederiksenii	0.0326328429855767
Yersinia kristensenii	0
Yersinia pseudotuberculosis	0
Yersinia rohdei	0
Yokenella regensburgei	0.299766310596705
Yonghaparkia alkaliphila	0
Kingdom Information: (%)
Archaea	0.15578184694159
Bacteria	99.8442181530584
Phylum Information: (%)
Actinobacteria	16.4743399746096
Bacteroidetes	7.47171936985607
Deinococcus-Thermus	0.0281342998414048
Dictyoglomi	0
Elusimicrobia	0.063630148249195
Epsilonbacteraeota	0.931664056391359
Euryarchaeota	0.15578184694159
Firmicutes	55.4763644459589
Fusobacteria	3.22755512749001
Gemmatimonadetes	0
Halanaerobiaeota	0
Lentisphaerae	0.0286036320731439
Other	1.70328964526793
Planctomycetes	0
Proteobacteria	14.211819007655
Spirochaetes	0.0695647899814792
Synergistetes	0.115551683027217
Tenericutes	0.0419819726571486
Thermotogae	0
Verrucomicrobia	0
Class Information: (%)
Actinobacteria	10.0198472181942
Actinobacteridae	2.73466364556416
Alphaproteobacteria	3.05370742737431
Bacilli	10.2149898679919
Bacteroides	0.0996215550238443
Bacteroidetes	0
Bacteroidia	7.37209781483223
Betaproteobacteria	0
Brachyspirae	0.0695647899814792
Campylobacteria	0.931664056391359
Chlorobia	0
Clostridia	40.3253568786206
Coriobacteriia	3.71982911085133
Deinococci	0.0281342998414048
Deltaproteobacteria	0.0408013375275053
Dictyoglomia	0
Elusimicrobia	0.063630148249195
Epsilonproteobacteria	0
Erysipelotrichia	1.78189506272754
Flavobacteria	0
Fusobacteria	0
Fusobacteriia	3.22755512749001
Gammaproteobacteria	11.1173102427531
Gemmatimonadetes	0
Halanaerobiia	0
Halobacteria	0.0509834659810018
Lentisphaeria	0.0286036320731439
Methanobacteria	0.104798380960588
Mollicutes	0.0419819726571486
Negativicutes	3.15412263661879
Nitriliruptoria	0
Other	1.70328964526793
Planctomycetacia	0
Spirochaetes	0
Spirochaetia	0
Synergistia	0.115551683027217
Thermotogae	0
Verrucomicrobiae	0
Order Information: (%)
Acetobacterales	0
Actinomycetales	2.93603067483824
Aeromonadales	0.362165067419014
Alteromonadales	0.0318846452219607
Azospirillales	0.0413362821121615
Bacillales	5.19634626802867
Bacteroidales	5.44612298606546
Betaproteobacteriales	1.52221240396444
Bifidobacteriales	3.55887932283658
Brachyspirales	0.0695647899814792
Campylobacterales	0.931664056391359
Cardiobacteriales	0.113491236909291
Caulobacterales	0.656613385818084
Chitinophagales	0.956501522791874
Chlorobiales	0
Chromatiales	0
Clostridiale	0.0328056456974225
Clostridiales	40.2925512329232
Coriobacteriales	3.71982911085133
Corynebacteriales	2.1156485820496
Cytophagales	0.74543817936268
Deinococcales	0.0281342998414048
Desulfobacterales	0
Desulfovibrionales	0.0408013375275053
Dictyoglomales	0
Elusimicrobiales	0.063630148249195
Enterobacteriales	3.83275954338231
Erysipelotrichales	1.78189506272754
Flavobacteriales	0.290601931299442
Fusobacterales	0
Fusobacteriales	3.22755512749001
Fusobacteriales: Leptotrichiacea	0
Gemmatimonadales	0
Halanaerobiales	0
Halobacteriales	0.0509834659810018
Lactobacillales	5.01864359996324
Methanobacteriales	0.104798380960588
Micrococcales	3.18341435983573
Micromonosporales	0.0295217230860267
Mycoplasmatales	0.0419819726571486
Neisseriales	0
Nitriliruptorales	0
Oceanospirillales	0
Opitutales	0
Other	1.70328964526793
Pasteurellales	0.956350081935066
Planctomycetales	0
Propionibacteriales	0.851291202990321
Pseudomonadales	1.35388982338557
Rhizobiales	0.877419707116787
Rhodobacterales	0.0453416106274056
Salinisphaerales	0
Selenomonadales	3.15412263661879
Sphingobacteriales	0.0330547503366196
Sphingomonadales	1.43299644169987
Spirochaetales	0
Streptomycetales	0
Streptosporangiales	0.0797249981218257
Synergistales	0.115551683027217
Thermotogales	0
Thiomicrospirales	0
Verrucomicrobiales	0
Vibrionales	1.51980763575274
Victivallales	0.0286036320731439
Xanthomonadales	1.42474980478276
Family Information: (%)
Acetobacteraceae	0
Acidaminococcaceae	0.749563445113048
Actinomycetaceae	1.0269653549339
Aerococcaceae	0.684845272632522
Aeromonadaceae	0.0487705312217894
Akkermansiaceae	0
Alicyclobacillaceae	0
Alteromonadaceae	0
Aquaspirillaceae	0
Arcobacteraceae	0.0818379649341563
Atopobiaceae	0.238635273441014
Azospirillaceae	0.0413362821121615
Bacillaceae	4.52108315041757
Bacteroidaceae	2.97769538496159
Barnesiellaceae	0
Beijerinckiaceae	0.317170943027856
Bifidobacteriaceae	3.55887932283658
Blautia	0
Bogoriellaceae	0
Brachyspiraceae	0.0695647899814792
Brevibacteriaceae	1.10512671630221
Burkholderiaceae	1.17314235057142
Caldicoprobacteraceae	0
Campylobacteraceae	0.568562059183448
Cardiobacteriaceae	0.113491236909291
Carnobacteriaceae	0.0335499024972543
Caulobacteraceae	0.656613385818084
Cellulomonadaceae	0
Chitinibacteraceae	0
Chitinophagaceae	0.956501522791874
Chlorobiaceae	0
Christensenellaceae	0.0651951096303061
Chromatiaceae	0
Clostridiaceae	2.26757199734001
Clostridiaceae 1	7.40364506634383
Clostridiaceae 2	0.0759244357974686
Clostridiales	0.0328056456974225
Coriobacteriaceae	0.0317662888836752
Corynebacteriaceae	1.67118630471313
Corynebacterineae	0
Deinococcaceae	0.0281342998414048
Dermabacteraceae	0.200811298032316
Dermacoccaceae	0
Desulfobulbaceae	0
Desulfovibrionaceae	0.0408013375275053
Dictyoglomaceae	0
Dietziaceae	0.288365341973652
Dysgonomonadaceae	0.0484720527325204
Eggerthellaceae	3.44942754852664
Elusimicrobiaceae	0.063630148249195
Enterbacteriaceae	0.709579152738108
Enterobacteriaceae	3.12318039064421
Enterococcaceae	0.0803978517373824
Erysipelotrichaceae	1.78189506272754
Eubacteriaceae	0
Family XI	0.391755164265542
Family XIII	0.0464058869226704
Family XVIII	0
Flavobacteriaceae	0.179776551459733
Fusobacteriaceae	0.0842587302996088
Gemmatimonadaceae	0
Halobacteroidaceae	0
Haloferacaceae	0.0509834659810018
Halomonadaceae	0
Helicobacteraceae	0.281264032273755
Hymenobacteraceae	0.0686860659511367
Hyphomicrobiaceae	0
Intrasporangiaceae	0
Jonesiaceae	0
Lachnospiraceae	24.1172397035157
Lactobacillaceae	0.683030198564141
Leptotrichia	0
Leptotrichiaceae	3.1432963971904
Leuconostocaceae	0.261346373820636
Listeriaceae	0
Marinifilaceae	0
Methanobacteriaceae	0.104798380960588
Microbacteriaceae	1.83403691978563
Micrococcaceae	0.0684793714080839
Micrococcineae	0
Micromonosporaceae	0.0295217230860267
Moraxellaceae	0.2713013398132
Muribaculaceae	0
Mycobacteriaceae	0.140755037390118
Mycoplasmataceae	0.0419819726571486
Neisseriaceae	0.349070053393019
Nitriliruptoraceae	0
Nocardiaceae	0.0693937435288241
Nocardioidaceae	0
Opitutaceae	0
Other	1.70328964526793
Paenibacillaceae	0.387103085536673
Pasteurellaceae	0.956350081935066
Peptococcaceae	0
Peptostreptococcaceae	0.0472115727015054
Planococcaceae	0
Porphyromonadaceae	0.070142166465988
Prevotellaceae	1.00432507798993
Promicromonosporaceae	0.031569415851175
Propionibacteriaceae	0.851291202990321
Propionibacterineae	1.79840411280452
Pseudomonadaceae	1.08258848357237
Psychromonadaceae	0.0318846452219607
Rhizobiaceae	0.526316285311365
Rhodanobacteraceae	1.23340576841941
Rhodobacteraceae	0.0453416106274056
Rhodocyclaceae	0
Rikenellaceae	0.0671662177951315
Rubinisphaeraceae	0
Ruminococcaceae	5.93181721648861
Schlesneriaceae	0
Solimonadaceae	0
Sphingobacteriaceae	0.0330547503366196
Sphingomonadaceae	1.43299644169987
Spirochaetaceae	0
Spirosomaceae	0.676752113411544
Sporolactobacillaceae	0.03953630760761
Staphylococcaceae	0.194408804384367
Streptococcacaeae	0
Streptococcaceae	3.27547400071131
Streptomycetaceae	0
Streptomycineae	0
Streptosporangiaceae	0.0797249981218257
Succinivibrionaceae	0.313394536197225
Synergistaceae	0.115551683027217
Tannerellaceae	1.2783220861203
Thermomonosporaceae	0
Thermotogaceae	0
Thiomicrospiraceae	0
Thiovulaceae	0
Veillonellaceae	2.40455919150574
Verrucomicrobiaceae	0
Vibrionaceae	1.51980763575274
Victivallaceae	0.0286036320731439
Weeksellaceae	0.110825379839709
Xanthobacteraceae	0.0339324787775659
Xanthomonadaceae	0.191344036363352
Genus Information: (%)
Acetanaerobacterium	1.07250429769885
Acetivibrio	0
Acetobacter	0
Acetobacterium	0
Achromobacter	0
Acidaminococcus	0.0649365733658888
Acidovorax	0
Acinetobacter	0.121560304579673
Actinobacillus	0.357545686262494
Actinobaculum	0.0306193550436136
Actinomadura	0
Actinomyces	0.46007516968034
Adlercreutzia	0
Aerococcus	0
Aeromicrobium	0
Aeromonas	0.0487705312217894
Afipia	0
Agathobacter	0.0471414721178894
Aggregatibacter	0.0591367422283094
Agrobacterium	0.0875780910923399
Agrococcus	0.0282348650818203
Akkermansia	0
Alcaligenes	0
Algoriella	0
Aliagarivorans	0.0318846452219607
Alistipes	0.0671662177951315
Allisonella	0.027974970744037
Alloiococcus	0
Alloprevotella	0.430697958360483
Allorhizobium-Neorhizobium-Pararhizobium-Rhizobium	0.39557731421898
Alloscardovia	0
Alysiella	0.047487292251334
Amaricoccus	0
Anaerobiospirillum	0.108296327380211
Anaerococcus	0.028536674957061
Anaerofilum	0
Anaerofustis	0
Anaeroglobus	0
Anaerospora	0
Anaerosporobacter	0
Anaerostipes	0.0377820733898631
Anaerovorax	0
Ancylobacter	0.0339324787775659
Aneurinibacillus	0
Anoxynatronum	0.0759244357974686
Aquabacterium	0
Arcanobacterium	0
Arcobacter	0.0818379649341563
Arthrobacter	0.031118221132781
Asaccharobacter	0
Atopobium	0.0297282161541318
Atopostipes	0
Aureimonas	0
Bacillus	2.25689181260857
Bacteroides	2.97769538496159
Barnesiella	0
Bartonella	0
Bavariicoccus	0
Bergeyella	0
Bifidobacterium	3.35403957102967
Blautia	0.27012947714428
Bordetella	0
Brachybacterium	0.0924560590776809
Brachymonas	0
Brachyspira	0.0695647899814792
Bradyrhizobium	0
Brevibacillus	0.0879805859109817
Brevibacterium	1.10512671630221
Brevundimonas	0.552261785513646
Brochothrix	0
Buchnera	0.0358355289540755
Bulleidia	0
Burkholderia-Caballeronia-Paraburkholderia	0
Butyricicoccus	0
Butyricimonas	0
Butyrivibrio	0.246815338214562
Caldicoprobacter	0
Campylobacter	0.568562059183448
Capnocytophaga	0.179776551459733
Cardiobacterium	0.113491236909291
Castellaniella	0
Catabacter	0
Catenibacterium	1.54880226290391
Catonella	0
Caulobacter	0.0454649549973091
Cellulomonas	0
Cellulosilyticum	0.0307482794826988
Cellulosimicrobium	0.031569415851175
Centipeda	0
Cephaloticoccus	0
Cetobacterium	0
Chitinibacter	0
Chlorobium	0
Christensenella	0.0651951096303061
Chryseobacterium	0
Citrobacter	0
Cloacibacillus	0.0872197056026292
Clostridium	2.26757199734001
Clostridium sensu stricto	0
Clostridium sensu stricto 1	2.8022268907965
Clostridium sensu stricto 10	0
Clostridium sensu stricto 11	0
Clostridium sensu stricto 12	0
Clostridium sensu stricto 13	0.0843666757584192
Clostridium sensu stricto 14	0
Clostridium sensu stricto 15	0
Clostridium sensu stricto 16	0.0405604970546621
Clostridium sensu stricto 17	0
Clostridium sensu stricto 18	0
Clostridium sensu stricto 19	1.07350487702069
Clostridium sensu stricto 2	0
Clostridium sensu stricto 3	1.06832881574562
Clostridium sensu stricto 4	0
Clostridium sensu stricto 5	0
Clostridium sensu stricto 7	0
Clostridium sensu stricto 8	1.96682645332024
Cnuella	0.956501522791874
Collinsella	0.0317662888836752
Comamonas	0
Coprobacillus	0
Coprobacter	0
Coprococcus 1	0
Coprococcus 2	0
Coprococcus 3	0.0499397241942332
Coriobacterium	0
Corynebacterium	0.149463738233789
Corynebacterium 1	1.52172256647934
Cronobacter	0
Cryobacterium	0.0473455132905299
Cryptobacterium	0
Cupriavidus	0
Curvibacter	0.0288002819791109
Cutibacterium	0
Dechlorobacter	0
Deinococcus	0.0281342998414048
Delftia	0
Dermabacter	0.108355238954635
Dermacoccus	0
Desulfobulbus	0
Desulfovibrio	0.0408013375275053
Dialister	0
Dictyoglomus	0
Dielma	0
Dietzia	0.288365341973652
Dolosicoccus	0
Dolosigranulum	0
Dorea	0
Dyadobacter	0.423407843348387
Dysgonomonas	0
Eggerthella	3.33737949962979
Eggerthia	0
Eikenella	0.0320971347936549
Eisenbergiella	0
Elusimicrobium	0.063630148249195
Empedobacter	0.110825379839709
Enorma	0
Enterobacter	0.336581027652555
Enterococcus	0.0312260605976908
Enterorhabdus	0
Enterovibrio	0
Eremococcus	0
Erwinia	0
Erysipelatoclostridium	0.119095760381604
Escherichia	0.709579152738108
Escherichia-Shigella	0.522563050322458
Ethanoligenens	0.236362577955862
Eubacterium	0.0328056456974225
Ezakiella	0
Facklamia	0.684845272632522
Faecalitalea	0.0657778103153888
Fastidiosipila	0
Fictibacillus	1.08190195087579
Filifactor	0
Finegoldia	0
Flavobacterium	0
Flavonifractor	0.436809614080701
Franconibacter	0
Fretibacterium	0
Fusicatenibacter	0.0839887012903362
Fusobacterium	0.0842587302996088
Gallibacterium	0
Garciella	0
Gardnerella	0
Gemella	0.0542149200824507
Gemmatirosa	0
Geobacillus	0
Geomicrobium	0
Georgenia	0
Gluconobacter	0
Gordonia	0.0693937435288241
Gordonibacter	0
Granulicatella	0.0335499024972543
Grimontia	0.0669581260555447
Haematobacter	0
Haemophilus	0.539667653444263
Hafnia-Obesumbacterium	0
Halodesulfovibrio	0
Halomonas	0
Halopiger	0.0509834659810018
Harryflintia	0
Helicobacter	0.281264032273755
Hespellia	0
Hodemania	0
Holdemanella	0
Holdemania	0
Howardella	0.0441759093717689
Hungatella	0
Hydrobacter	0
Hydrogenibacillus	1.18228938693321
Hydrogenoanaerobacterium	0.589698566455094
Hymenobacter	0.0686860659511367
Intestinibacter	0.0472115727015054
Intestinimonas	0
Isoptericola	0
Janibacter	0
Johnsonella	0.0290977481955859
Jonesia	0
Kandleria	0.0482192291266416
Kerstersia	0
Kingella	0
Klebsiella	0
Kluyvera	0
Kocuria	0.0373611502753029
Kosakonia	0.0372989575108044
Kurthia	0
Kytococcus	0
Lachnoanaerobaculum	0.0409952913010397
Lachnobacterium	0.324469667622755
Lachnoclostridium	2.74738330318449
Lachnoclostridium 10	0
Lachnoclostridium 12	0
Lachnoclostridium 5	0.841754823013095
Lachnospira	1.72630181730833
Lachnospiraceae NC2004 group	12.5116496000754
Lachnospiraceae NK4A136 group	0
Lactobacillus	0.683030198564141
Lactococcus	0.134788573779393
Lautropia	0.0486825592534912
Lawsonella	0
Leifsonia	0
Leminorella	0
Leptothrix	0.178668625394403
Leptotrichia	3.1432963971904
Leuconostoc	0.0284715077097961
Limnobacter	0.0758836042725163
Lysinibacillus	0
[truncated: 214 more rows]
