# Supplementary material for: Pediatric Acute Lymphoblastic Leukemia Patients Exhibit Distinctive Alterations in the Gut Microbiota
Source: Front Cell Infect Microbiol. 2020 Oct 16;10:558799. doi: 10.3389/fcimb.2020.558799 (PMC7596659; doi:10.3389/fcimb.2020.558799)
Supplement: Supplementary file 1 [file Data_Sheet_1.ZIP › rawdata/Case/18T120056_output.xls.result.txt]

Species Information: (%)
Abiotrophia defectiva	0
Abiotrophia para-adiacens	0
Acetanaerobacterium elongatum	0.188598764463416
Acetobacterium tundrae	0
Achromobacter denitrificans	0.1503267566517
Achromobacter xylosoxidans	0.0304360448976347
Acidaminococcus fermentans	0
Acidaminococcus intestini	0
Acidovorax facilis	0
Acidovorax sp	0
Acidovorax temperans	0
Acinetobacter baumannii	0
Acinetobacter calcoaceticus	0
Acinetobacter haemolyticus/baumannii	0.627180911515092
Acinetobacter johnsonii	0.0997935289115171
Acinetobacter junii	0
Acinetobacter lwoffii	0.0329673093568093
Acinetobacter pittii	0
Acinetobacter radioresistens	0
Acinetobacter septicus	0
Actinobacillus capsulatus	0.361778580471317
Actinobacillus pleuropneumoniae	0
Actinobaculum massiliense	0
Actinobaculum schaalii	0.0330001828266581
Actinomadura vinacea	0
Actinomyces canis	0
Actinomyces cardiffensis	0
Actinomyces georgiae	0.0576866037239599
Actinomyces graevenitzii	0.0285570957394449
Actinomyces johnsonii	0.0549715942790501
Actinomyces massiliensis	0
Actinomyces meyeri	0.0403717132737631
Actinomyces naeslundii	0
Actinomyces neuii	0.038876511521588
Actinomyces odontolyticus	0.0479954283937292
Actinomyces oris	0
Actinomyces radingae	0
Actinomyces sp._ph3	0.141875851872496
Actinomyces turicensis	0
Actinomyces urogenitalis	0
Actinomyces viscosus	0
Adlercreutzia equolifaciens	0.212764920522547
Aeribacillus pallidus	0.036486920341862
Aerococcus christensenii	0
Aerococcus viridans	0
Aeromicrobium massiliense	0.0572509154210863
Aeromonas allosaccharophila/veronii	0
Aeromonas bestiarum	0
Aeromonas hydrophila	0
Aeromonas jandaei	0
Aeromonas media/tecta	0
Aeromonas veronii	0
Afipia birgiae	0.0651261743795755
Agathobaculum butyriciproducens	0
Aggregatibacter actinomycetemcomitans	0.0778215193840139
Aggregatibacter aphrophilus	0.585666592878078
Aggregatibacter segnis	0
Agrobacterium tumefaciens	0.415780640972352
Agrococcus jejuensis	0
Agrococcus terreus	0.1982507593843
Akkermansia glycaniphila	0
Akkermansia muciniphila	0.184144798884994
Alcaligenes faecalis	0.067555231656073
Algoriella xinjiangensis	0
Aliagarivorans marinus	0
Alistipes finegoldii	0
Alistipes indistinctus	0
Alistipes inops	0
Alistipes obesi	0
Alistipes onderdonkii	0
Alistipes putredinis	0
Alistipes senegalensis	0.0526257363896088
Alistipes shahii	0
Alistipes timonensis	0.0473050269340174
Allisonella histaminiformans	0.108882063981191
Alloiococcus otitis	0
Alloprevotella rava	0.0974835063342889
Alloprevotella tannerae	0.335234259603411
Alloscardovia omnicolens	0
Alysiella filiformis	0.0331246714518287
Amaricoccus kaplicensis	0
Anaerobiospirillum succiniciproducens	0
Anaerobiospirillum thomasii	0.134054362083687
Anaerococcus hydrogenalis	0.0341280459565947
Anaerococcus lactolyticus	0.0465709478782188
Anaerococcus obesiensis	0
Anaerococcus octavius	0
Anaerococcus prevotii	0
Anaerococcus senegalensis	0
Anaerococcus tetradius	0
Anaerococcus vaginalis	0
Anaerofilum agile	0
Anaerofilum pentosovorans	0
Anaerofustis stercorihominis	0
Anaeroglobus geminatus	0
Anaerorhabdus furcosa	0
Anaerosporobacter mobilis	0
Anaerostipes butyraticus	0.0295574661070951
Anaerostipes caccae	0.114460706192512
Anaerostipes hadrus	0.181746013477128
Anaerotruncus colihominis	0.145296135182761
Anaerotruncus sp	0
Anaerovorax odorimutans	0
Ancylobacter polymorphus	0.0503373136051308
Aneurinibacillus aneurinilyticus	0
Aneurinibacillus migulanus	0
Anoxynatronum sibiricum	0.046988831688489
Aquabacterium commune	0
Arcanobacterium haemolyticum	0
Arcanobacterium pyogenes	0
Arcobacter butzleri	0.122372132392576
Arcobacter cryaerophilus	0
Arthrobacter albus	0.0306222696940124
Arthrobacter castelli	0
Arthrobacter oxydans	0.076532696291515
Arthrobacter polychromogenes	0
Asaccharobacter celatus	0.385628859970449
Atlantibacter hermannii	0.0541697639888222
Atopobium minutum	0
Atopobium parvulum	0.0409257612365341
Atopobium rimae	0.0868512611113705
Atopobium vaginae	0
Atopostipes suicloacalis	0
Aurantimonas altamirensis	0
Aureimonas altamirensis	0.0314126724411743
Averyella dalhousiensis	0
Azonexus hydrophilus	0
Azospirillum lipoferum	0
Bacillus altitudinis	0.44150664223697
Bacillus amyloliquefaciens	0.0377697114693209
Bacillus anthracis	0
Bacillus atrophaeus	0
Bacillus badius	0
Bacillus beijingensis	0.0633165438575688
Bacillus benzoevorans	0
Bacillus cereus	0
Bacillus circulans	0
Bacillus clausii	0
Bacillus coagulans	0
Bacillus cytotoxicus	0
Bacillus endophyticus	0
Bacillus firmus	0
Bacillus flexus	0
Bacillus fordii	0.0290645520280958
Bacillus halodurans	0
Bacillus idriensis	0
Bacillus infantis	0
Bacillus licheniformis	0.0411554754140876
Bacillus marisflavi	0.0409815706309122
Bacillus massilioanorexius	0
Bacillus massiliosenegalensis	0
Bacillus megaterium	0.0388861501871625
Bacillus methanolicus	0
Bacillus mojavensis	0.0303068592722673
Bacillus mycoides	0
Bacillus nealsonii	0
Bacillus niacini	0
Bacillus polyfermenticus	0.0699271567711582
Bacillus pseudofirmus	0
Bacillus pseudomycoides	0.043755195837859
Bacillus pumilus	0.0402912616578517
Bacillus senegalensis	0.0537197640456898
Bacillus simplex	0
Bacillus siralis	0
Bacillus sonorensis	0.0661772143225408
Bacillus subtilis	0
Bacillus thermoamylovorans	0.122737814919201
Bacillus thuringiensis	0.269747199137833
Bacillus timonensis	0.0285902792681928
Bacillus toyonensis/wiedmanii/thuringiensis	0.0338670524386996
Bacillus vallismortis	0.116665896185687
Bacteroides acidifaciens	0.18661278388802
Bacteroides caccae	0.0540018795032916
Bacteroides cellulosiluticus	0.0684226027556973
Bacteroides cellulosilyticus	0.112091503851108
Bacteroides clarus	0.0927810528711145
Bacteroides coagulans	0
Bacteroides coprocola	0
Bacteroides coprophilus	0.159069601409283
Bacteroides dorei	0
Bacteroides eggerthii	0.0358330412070454
Bacteroides faecis	0
Bacteroides finegoldii	0
Bacteroides fluxus	0
Bacteroides fragilis	0.0794273637098355
Bacteroides galacturonicus	0
Bacteroides gallinarum	0
Bacteroides gallinceum	0.0383608882389148
Bacteroides graminisolvens	0
Bacteroides helcogenes	0.0417988114896729
Bacteroides intestinalis	0
Bacteroides massiliensis	0.104515164912298
Bacteroides massilinensis	0
Bacteroides nordii	0
Bacteroides oleiciplenus	0
Bacteroides ovatus	0
Bacteroides paurosaccharolyticus	0
Bacteroides pectinophilus	0
Bacteroides plebeius	0
Bacteroides propinonicifaciens	0
Bacteroides pyogenes	0
Bacteroides salanitronis	0
Bacteroides salyersiae	0
Bacteroides sartorii	0
Bacteroides stercorirosoris	0
Bacteroides stercoris	0.0410158228841736
Bacteroides thetaiotaomicron	0
Bacteroides timonensis	0
Bacteroides uniformis	0
Bacteroides ureolyticus	0.0713551257819657
Bacteroides vulgatus	0.193786561421595
Bacteroides xylanisolvens	0
Bacteroides xylanolyticus	0.0692324827511998
Barnesiella intestinihominis	0.0294583299373543
Barnesiella viscericola	0
Bartonella birtlesii	0.0330216843412151
Bavariicoccus seileri	0
Bergeyella zoohelcum	0
Bifidobacterium actinocoloniiforme	0
Bifidobacterium adolescentis	0
Bifidobacterium adolescentis/ruminantium	0
Bifidobacterium angulatum	0.0510008406944501
Bifidobacterium animalis	0
Bifidobacterium asteroides	0
Bifidobacterium avesanii	0
Bifidobacterium bifidum	0
Bifidobacterium bohemicum	0
Bifidobacterium bombi	0.0557359006627797
Bifidobacterium boum	0.0924364947486196
Bifidobacterium breve	0.0470958148987534
Bifidobacterium callitrichos	0
Bifidobacterium catenulatum	0.103406307815839
Bifidobacterium catenulatum/pseudoctenulatum	0.108337054820355
Bifidobacterium choerinum	0.294642506173142
Bifidobacterium commune	0
Bifidobacterium coryneforme	0
Bifidobacterium crudilactis/psychraerophilum	0
Bifidobacterium cuniculi	0.154909031241671
Bifidobacterium dentium	0.161925587209527
Bifidobacterium eulemuris/lemurum	0
Bifidobacterium faecale	0
Bifidobacterium gallicum	0.0375096824146488
Bifidobacterium gallinarum	0
Bifidobacterium hapali	0
Bifidobacterium indicum	0
Bifidobacterium kashiwanohense	0.0324814936013553
Bifidobacterium longum	0.23997259083444
Bifidobacterium longum	0.0694003068820739
Bifidobacterium merycicum	0
Bifidobacterium mongoliense	0
Bifidobacterium moukalabense	0.516642045600037
Bifidobacterium pseudocatenulatum	0.056077423643435
Bifidobacterium pseudocatenulatum	0.141696909137828
Bifidobacterium pseudolongum	0.0838273088212785
Bifidobacterium pullorum	0
Bifidobacterium pullorum/hapali	0.0291583905125822
Bifidobacterium ramosum	0.0369172345653089
Bifidobacterium reuteri	0.0700091299018883
Bifidobacterium ruminantium	0
Bifidobacterium saeculare	0
Bifidobacterium saguini	0
Bifidobacterium scardovii	0.0457017352008443
Bifidobacterium stercoris	0.0432408882308385
Bifidobacterium thermacidophilum	0.337431366736557
Bifidobacterium thermophilum	0.0316075628625451
Bifidobacterium tissieri	0
Bifidobacterium tsurumiense	0.29460068314305
Bifissio spartinae	2.12738155817409
Bilophila wadsworthia	0
Blastococcus massiliensis	0.41246638378146
Blastomonas natatoria	0
Blautia caecimuris	0
Blautia coccoides	0
Blautia faecis	0
Blautia glucerasea	0
Blautia hansenii	0
Blautia hydrogenotrophica	0
Blautia luti	0.0649440880865504
Blautia marasmi	0
Blautia obeum	0.0860405111731438
Blautia producta	0
Blautia schinkii	0.296487506559288
Blautia sp._GD8	0
Blautia stercoris	0.0342797699608454
Blautia wexlerae	0
Bordetella hinzii	0
Brachybacterium muris	0
Brachybacterium paraconglomeratum	0.0765058839441142
Brachymonas chironomi	0
Brachyspira aalborgi	0.0713370077416722
Brachyspira pilosicoli	0.0286793649383267
Bradyrhizobium denitrificans	0.0416161380037738
Bradyrhizobium elkanii	0
Bradyrhizobium japonicum	0
Brevibacillus agri	0
Brevibacillus borstelensis	0
Brevibacillus brevis	0.0324734398768931
Brevibacillus massiliensis	0
Brevibacterium casei	1.36211924198083
Brevibacterium epidermidis	0
Brevibacterium halotolerans	0.0411812661410531
Brevibacterium iodinum	0
Brevibacterium linens	0.0361824323969388
Brevibacterium luteolum	0
Brevibacterium mcbrellneri	0.0452481492948248
Brevibacterium paucivorans	0.0529667925146396
Brevibacterium pityocampae	0.274083575910011
Brevibacterium ravenspurgense/massiliense	0.0357765708474966
Brevibacterium senegalense	0
Brevundimonas bacteroides	0.252456110373833
Brevundimonas diminuta	0.0474638805408009
Brevundimonas subvibrioides	0.0655006637340532
Brevundimonas terrae	0.0952062169045527
Brevundimonas vesicularis	0.0533551046953375
Brochothrix thermosphacta	0
Buchnera aphidicola	0.0856657122150295
Buchnera sp.	0.0300574955617876
Bulleidia extructa	0
Burkholderia cepacia	0
Burkholderia glumae	0
Burkholderia plantarii	0
Butyricicoccus faecihominis	0.058119285645524
Butyricicoccus pullicaecorum	0
Butyricimonas faecihominis	0
Butyricimonas paravirosa	0
Butyricimonas synergistica	0
Butyricimonas virosa	0.0504546116490744
Butyrivibrio crossotus	0.12556891686312
Butyrivibrio fibrisolvens	0.0300854515759043
C.viride 16S	0.0814768374174473
Caldicoprobacter faecalis	0
Campylobacter coli	0.275342880892955
Campylobacter concisus	0
Campylobacter curvus	0
Campylobacter faecalis	0.0505680451983987
Campylobacter fetus	0.030395322393303
Campylobacter gracilis	0
Campylobacter hominis	0
Campylobacter hyointestinalis	0
Campylobacter jejuni	0.507818064230953
Campylobacter lari	0
Campylobacter rectus	0
Campylobacter showae	0
Campylobacter upsaliensis	0
Campylobacter ureolyticus	0
Candidatus Blastococcus	0.0579866888010072
Candidatus Dorea	0
Candidatus Soleaferrea	0
Candidatus Stoquefichus	0.388720632555962
Candidatus Streptomyces	0.0797412696209262
Capnocytophaga gingivalis	0
Capnocytophaga granulosa	0
Capnocytophaga haemolytica	0.0287205582257617
Capnocytophaga leadbetteri	0.249384489269068
Capnocytophaga ochracea	0
Capnocytophaga sputigena	0.0547859220364026
Cardiobacterium hominis	0.0659114544942887
Cardiobacterium valvarum	0
Carnobacterium maltaromaticum	0
Castellaniella defragrans	0
Catabacter hongkongensis	0
Catenibacterium mitsuokai	2.72125894333028
Catonella morbi	0
Catonella sp.	0
Cedecea davisae	0
Cedecea lapagei	0.0324715067368154
Cellulomonas composti	0.311763824083496
Cellulomonas denverensis	0
Cellulomonas massiliensis	0.0459091110320401
Cellulomonas parahominis	0.101012121841689
Cellulosilyticum lentocellum	0.103012268628392
Cellulosimicrobium cellulans	0.113867609326316
Centipeda periodontii	0
Cephaloticoccus primus	0
Cetobacterium somerae	0.0312120114784792
Chlamydia abortus	0
Chlamydia trachomatis	0.0700360231536624
Chlorobium phaeobacteroides	0
Christensenella minuta	0.0946113378907452
Chryseobacterium bovis	0
Chryseobacterium hominis	0
Citrobacter amalonaticus	0
Citrobacter braakii	0
Citrobacter farmeri	0
Citrobacter freundii	0
Citrobacter gillenii	0
Citrobacter intermedius	0
Citrobacter murliniae	0
Citrobacter pasteurii	0
Citrobacter sedlakii	0
Citrobacter werkmanii	0
Citrobacter youngae	0.0318784916227755
Cloacibacillus evryensis	0.0935154839743583
Cloacibacillus porcorum	0.0419916984756403
Cloacibacterium normanense	0.833321503965906
Clostridioides difficile	0
Clostridium acetobutylicum	0
Clostridium acidisoli	2.90122799830105
Clostridium aciditolerans	0
Clostridium aerotolerans	0
Clostridium akagii	0
Clostridium aldenense	0.0602102196601079
Clostridium aldrichii	0
Clostridium algidicarnis	0
Clostridium amazonense	0
Clostridium aminovalericum	0.0835230731191204
Clostridium amygdalinum	0.570095113343808
Clostridium amylolyticum	0
Clostridium arbusti	0
Clostridium argentinense	0
Clostridium asparagiforme	0.225120675833878
Clostridium aurantibutyricum	0.0623714417478699
Clostridium autoethanogenum	0
Clostridium baratii/Eubacterium nitrigenese	0.0630115044152153
Clostridium beijerinckii	0.169125355399052
Clostridium bifermentans	0
Clostridium bolteae/aminovalericum	0.0567189933148291
Clostridium botulinum	0
Clostridium bowmanii	0
Clostridium butyricum	0.165337453878329
Clostridium cadaveris	0
Clostridium carboxidivorans	0
Clostridium cavendishii	0
Clostridium celatum	1.22978375114399
Clostridium celerecrescens	0
Clostridium cellobioparum	0
Clostridium cellulolyticum	0
Clostridium chartatabidum	0.0326081445302581
Clostridium chauvoei	0.0444313119316491
Clostridium chromiireducens	0.0352935071539678
Clostridium citroniae	0
Clostridium clariflavum	0
Clostridium clostridioforme	0.0425603539361997
Clostridium cochlearium	0
Clostridium cocleatum	0
Clostridium colicanis	0
Clostridium colinum	0.0446043792779912
Clostridium collagenovorans	0
Clostridium cylindrosporum	0.943294097849058
Clostridium dakarense	0
Clostridium difficile	0.125428771102823
Clostridium diolis	0.0958049517570174
Clostridium disporicum/celatum	0
Clostridium drakei	0
Clostridium estertheticum	0
Clostridium fallax	0
Clostridium felsineum	0
Clostridium ganghwense	0
Clostridium ghonii	0.0577661415695866
Clostridium glycolicum	0
Clostridium glycyrrhizinilyticum	0
Clostridium grantii	0
Clostridium haemolyticum	0
Clostridium hathewayi	0
Clostridium herbivorans	0
Clostridium hiranonis	0
Clostridium homopropionicum	0
Clostridium huakuii	0
Clostridium hungatei	0
Clostridium hylemonae	0.0807959141119569
Clostridium indolis/methoxybenzovorans	0.229341328305536
Clostridium innocuum	0.0465381175358053
Clostridium irregulare	0
Clostridium isatidis	0
Clostridium jeddahense	0
Clostridium kogasensis	0
Clostridium lactatifermentans	0
Clostridium lavalense/bolteae	0
Clostridium leptum	0.334359640605984
Clostridium limosum	0
Clostridium lituseburense	0
Clostridium lundense	0
Clostridium malenominatum	0.0903248773181486
Clostridium massiliodielmoense	0
Clostridium methoxybenzovorans	0.381994051479439
Clostridium methylpentosum	0.0811419090494935
Clostridium neonatale	0
Clostridium nexile	0.145324275749966
Clostridium novyi	0
Clostridium oceanicum	0
Clostridium oroticum	0
Clostridium paraputrificum	0
Clostridium pascui	0
Clostridium pasteurianum	0
Clostridium perfringens	0
Clostridium polysaccharolyticum	0.0360107448567114
Clostridium populeti	0
Clostridium psychrophilum	0
Clostridium punense	0
Clostridium putrefaciens	1.53642536976624
Clostridium ramosum	0
Clostridium rectum	0
Clostridium saccharobutylicum	0
Clostridium saccharogumia	0
Clostridium saccharolyticum	0.0783025313598356
Clostridium saccharoperbutylacetonicum	0
Clostridium sardiniense	0
Clostridium sartagoforme	0.0640485362002608
Clostridium scatologenes	0
Clostridium schirmacherense	0
Clostridium scindens	0.0990353613544259
Clostridium senegalense	0
Clostridium septicum	0
Clostridium sordellii	0
Clostridium sp._16S_	0
Clostridium sphenoides	0.0534309290319743
Clostridium spiroforme	0
Clostridium sporogenes	0.0420557714880766
Clostridium sporosphaeroides	0
Clostridium sticklandii	0
Clostridium straminisolvens	0.0354631387238588
Clostridium subterminale	0.0749031902973361
Clostridium sufflavum	0
Clostridium sulfidigenes	0
Clostridium swellfunianum	0
Clostridium symbiosum	0.189233044005072
Clostridium tagluense	0
Clostridium tepidiprofundi	0
Clostridium termitidis	0
Clostridium tertium	0
Clostridium tetani	0.0525981326974997
Clostridium tetanomorphum	0
Clostridium thermoalcaliphilum	0
Clostridium thermopalmarium	0
Clostridium thiosulfatireducens	0
Clostridium tunisiense	0
Clostridium tyrobutyricum	0
Clostridium ventriculi	0
Clostridium vincentii	0
Clostridium viride	0
Clostridium vulturis	0
Clostridium xylanolyticum	0
Clostridium xylanovorans	0
Collinsella aerofaciens	0
Collinsella intestinalis	0
Collinsella massiliensis	0
Collinsella stercoris	0.0641655247626914
Collinsella tanakaei	0.0436782918678809
Comamonas aquatica	0
Comamonas kerstersii	0
Comamonas terrigena	0
Comamonas testosteroni	0
Coprobacillus cateniformis	0
Coprobacter fastidiosus	0.0319323706217059
Coprobacter secundus	0
Coprococcus catus	0
Coprococcus comes	0
Coprococcus eutactus	0
Coriobacterium glomerans	0.043493310716987
Corynebacterium accolens	0.055880666587081
Corynebacterium afermentans	0.595500769679754
Corynebacterium ammoniagenes	0
Corynebacterium amycolatum	0
Corynebacterium appendicis	0
Corynebacterium argentoratense	0
Corynebacterium aurimucosum	0
Corynebacterium casei	0
Corynebacterium coyleae	0
Corynebacterium durum	0.0511013550362531
Corynebacterium frankenforstense	0
Corynebacterium freneyi	1.03376888848617
Corynebacterium genitalium	0
Corynebacterium glaucum	0
Corynebacterium glucuronolyticum	0.0311879514368817
Corynebacterium jeikeium	0.0350850386444814
Corynebacterium kroppenstedtii	0.608533844719496
Corynebacterium matruchotii	0
Corynebacterium minutissimum	0.127328998106127
Corynebacterium mucifaciens	0
Corynebacterium propinquum	0.150564475935503
Corynebacterium pseudodiphthericum	0.0592024627753633
Corynebacterium resistens	0
Corynebacterium simulans	0.0353378068009178
Corynebacterium singulare	0.0681480267714306
Corynebacterium sp._1152	0
Corynebacterium striatum	0
Corynebacterium sundsvallense	0
Corynebacterium tuberculostearicum	0
Corynebacterium tuscaniense	0.992069368538919
Corynebacterium ulcerans	0.0295171648536876
Corynebacterium ureicelerivorans	0.0339772835950626
Corynebacterium variabile	0
Corynebacterium xerosis	0.427612849274746
Cronobacter sakazakii	0
Cryptobacterium curtum	0.0559150923379555
Cupriavidus metallidurans	0
Curtobacterium flaccumfaciens	0.416157628117932
Deinococcus aquaticus	0
Deinococcus indicus	0
Deinococcus proteolyticus	0
Delftia acidovorans	0
Dermabacter hominis	0.613666475149524
Dermabacter vaginalis	0.607017892690672
Dermacoccus nishinomiyaensis	0.0364238715966229
Desulfitobacterium frappieri	0
Desulfobulbus propionicus	0
Desulfotomaculum guttoideum	0
Desulfovibrio alkalitolerans	0
Desulfovibrio desulfuricans	0
Desulfovibrio fairfieldensis	0
Desulfovibrio legallii	0.0332005820936206
Desulfovibrio legallis	0
Desulfovibrio piger	0
Desulfovibrio termitidis	0
Dialister invisus	0
Dialister micraerophilus	0
Dialister pneumosintes	0
Dialister succinatiphilus	0
Dictyoglomus thermophilum	0
Dielma fastidiosa	0.113692388983877
Dietzia cinnamea	0.0533907281016538
Dietzia maris	0.197025910193382
Dietzia natronolimnaea	0
Dolosicoccus paucivorans	0
Dolosigranulum pigrum	0.0326981867326771
Dorea formicigenerans	0
Dorea longicatena	0.0612639500415445
Dorea massiliensis	0.0282952065954779
Dyadobacter beijingensis	0.344738079628679
Dyadobacter fermentans	0
Dysgonomonas capnocytophagoides	0
Dysgonomonas gadei	0
Dysgonomonas macrotermitis	0
Dysgonomonas mossii	0
Edwardsiella tarda	0.0737002002062873
Eggerthella lenta	0.163729014165205
Eggerthella sinensis	0.923639835490557
Eggerthella timonensis	0
Eggerthia catenaformis	0
Eikenella corrodens	0
Eisenbergiella tayi	0
Elusimicrobium minutum	0.204453724614985
Empedobacter falsenii	0.0924607549948578
Enorma massiliensis	0.03373943501849
Enterobacter aerogenes	0
Enterobacter asburiae	0
Enterobacter cancerogenus	0
Enterobacter cloacae	0.229311847085605
Enterobacter massiliensis	0
Enterococcus asini	0
Enterococcus avium	0.0871130012371514
Enterococcus caccae	0
Enterococcus casseliflavus	0
Enterococcus casseliflavus/galliarum	0
Enterococcus cecorum	0
Enterococcus devriesei	0
Enterococcus dispar	0
Enterococcus durans/hirae	0
Enterococcus faecalis	0.110881740401502
Enterococcus faecium	0
Enterococcus gallinarum	0
Enterococcus gilvus	0
Enterococcus italicus	0
Enterococcus malodoratus	0.0714161223635266
Enterococcus mundtii	0
Enterococcus phoeniculicola	0
Enterococcus raffinosus	0
Enterococcus saccharolyticus	0
Enterorhabdus caecimuris	0
Enterovibrio nigricans	0
Eremococcus coleocola	0
Erysipelatoclostridium ramosum	0.0626461511234852
Escherichia albertii	0.0707485792278663
Escherichia coli	1.03280349136883
Escherichia fergusonii	1.14877260433624
Escherichia hermannii	1.36662458646754
Ethanoligenens harbinense	0.0454818094986334
Eubacterium barkeri	0
Eubacterium biforme	0
Eubacterium brachy	0
Eubacterium budayi	0.133835913823406
Eubacterium callanderi	0
Eubacterium celluloscolvens	0.0778714472609303
Eubacterium cellulosolvens	0
Eubacterium contortum	0
Eubacterium coprostanoligenes	0
Eubacterium cylindroides	0
Eubacterium desmolans	0
Eubacterium dolichum	0
Eubacterium eligens	0
Eubacterium fissicatena	0.0448514550502275
Eubacterium hallii	0
Eubacterium infirmum	0
Eubacterium limosum	0
Eubacterium moniliforme	0
Eubacterium multiforme	0.0427213565805546
Eubacterium nitritogenes	0.0546403491584737
Eubacterium nodatum	0.0463764957467033
Eubacterium oxidoreducens	0
Eubacterium pyruvativorans	0
Eubacterium ramulus	0
Eubacterium rectale	0.0597564617117838
Eubacterium ruminantium	0.031510792120633
Eubacterium saphenum	0
Eubacterium siraeum	0
Eubacterium sp	0
Eubacterium sulci	2.5893134592366
Eubacterium tenue	0
Eubacterium tortuosum	0
Eubacterium tortusum	0
Eubacterium uniforme	0
Eubacterium ventriosum	0.0499823174581921
Eubacterium xylanophilum	0
Eubacterium yurii	0
Exiguobacterium aurantiacum	0.122908750648483
Facklamia hominis/miroungae	0
Facklamia ignava	0
Facklamia languida	0
Facklamia tabacinasalis	0.680217712387194
Faecalibacterium prausnitzii	0
Faecalibacterium prausnitzii S9G3	0.0366712966822673
Faecalicatena contorta	0.225065600438765
Faecalitalea cylindroides	0
Fermentimonas caenicola	0
Ferrimonas balearica	0.0321322576637414
Fictibacillus arsenicus	0.0586331528839109
Filifactor alocis	0.0302556130322437
Filifactor villosus	0
Finegoldia magna	0
Flavobacterium banpakuense	0
Flavobacterium branchiophilum	0
Flavobacterium cheniae	0
Flavobacterium daejeonense	0
Flavobacterium lindanitolerans	0
Flavobacterium oncorhynchi	0
Flavobacterium sp._TISTR	0
Flavonifractor plautii	0.0693141129632281
Flavonifractor sp	0.0521122542592518
Flexispira rappini	0
Flintibacter butyricus	0.339095446085925
Fretibacterium fastidiosum	0
Fusicatenibacter saccharivorans	0.0778383649328107
Fusobacterium equinum	0
Fusobacterium gonidiaformans	0
Fusobacterium mortiferum	0
Fusobacterium naviforme	0
Fusobacterium necrogenes	0
Fusobacterium necrophorum	0.0383538760792122
Fusobacterium nucleatum	0
Fusobacterium periodonticum	0
Fusobacterium russii	0.0531586127014206
Fusobacterium ulcerans	0.075656475211548
Fusobacterium varium	0.0886447274325966
Gallibacterium anatis	0
Garciella nitratireducens	0
Gardnerella vaginalis	0.0424149916530317
Gemella haemolysans	0.0386429957923449
Gemella morbillorum	0
Gemella sanguinis	0.0996433739734966
Gemmatirosa kalamazoonesis	0
Gemmiger formicilis	0.306423788552408
Geobacillus stearothermophilus	0.0577120585113039
Geobacillus vulcani	0
Georgenia muralis	0
Gluconobacter oxydans	0
Gordonia bronchialis	0
Gordonia jacobaea	0.150623349395634
Gordonia otitidis	0
Gordonia rubripertincta	0.129496561733683
Gordonia terrae	0.047872253810722
Gordonibacter pamelaeae	0
Gordonibacter urolithinfaciens	0
Granulicatella adiacens	0.0401065206266534
Granulicatella elegans	0
Grimontia hollisae	0.0688820297262117
Haematobacter missouriensis	0.0411540675731224
Haemophilus haemolyticus	0.511104174290704
Haemophilus influenzae	0
Haemophilus parahaemolyticus	0
Haemophilus parainfluenzae	0.0974890308113564
Haemophilus paraphrohaemolyticus	0
Haemophilus pittmaniae	0
Haemophilus quentini	0
Haemophilus sputorum	0
Hafnia alvei	0.0575141537408473
Halobiforma nitratireducens	0.07283187474334
Halomonas salina	0
Harryflintia acetispora	0
Helicobacter bilis	0
Helicobacter canadensis	0.0329647165157395
Helicobacter cinaedi	0.139011243542503
Helicobacter fennelliae	0
Helicobacter pametensis	0.79316752805319
Helicobacter pullorum	0.0783614690538869
Helicobacter pylori	0.06093296600956
Helicobacter rodentium	0
Helicobacter winghamensis	0.153819193515915
Herbaspirillum massiliense	0.12812806077824
Hespellia porcina	0
Hespellia stercorisuis	0
Holdemanella biformis	0
Holdemania filiformis	0
Holdemania massiliensis	0
Howardella ureilytica	0.0820439866138666
Hungatella effluvii	0
Hydrobacter penzbergensis	0
Hydrogenibacillus schlegelii	0.958826295375255
Hydrogenoanaerobacterium saccharovorans	0.132764932100571
Hymenobacter rigui	0.0736961376046385
Intestinibacter bartlettii	0.0423847357117563
Intestinimonas butyriciproducens	0.0508185288890483
Janibacter hoylei	0
Janibacter indicus	0.0456958669840376
Janibacter limosus	0
Janibacter terrae	0
Johnsonella ignava	0.124681176842867
Jonesia denitrificans	0
Kallipyga massiliensis	0
Kandleria vitulina	0.208295931193333
Kerstersia gyiorum	0
Kineothrix alysoides	0
Kingella denitrificans	0
Kingella kingae	0
Kingella oralis	0
Klebsiella aerogenes	0.0285321071852517
Klebsiella oxytoca	0
Klebsiella pneumoniae	0.0561256983231694
Klebsiella variicola	0
Kluyvera ascorbata	0
Kluyvera intermedia	0
Kocuria halotolerans	0
Kocuria indica	0.0675391456822594
Kocuria kristinae	0
Kocuria marina	0.0508812815084783
Kocuria palustris	0
Kocuria rhizophila	0.50006502085688
Kocuria rosea	0.0539819133463315
Kosakonia cowanii	0
Kurthia gibsonii	0
Kurthia massiliensis	0
Kurthia senegalensis	0
Kytococcus schroeteri	0
Kytococcus sedentarius	0
Lachnoanaerobaculum saburreum	0
Lachnoanaerobaculum umeaense	0
Lachnobacterium bovis	0.0845129435381973
Lachnoclostridium phytofermentans	0
Lachnoclostridium sp	0.0349732511548273
Lachnospira multipara	0.0790481672136784
Lachnospira pectinoschiza	0.404610102390883
Lactobacillus acidophilus	0
Lactobacillus agilis	0
Lactobacillus alimentarius	0.224449771104768
Lactobacillus alvi	0.0312378090954716
Lactobacillus amylolyticus	0
Lactobacillus amylophilus	0
Lactobacillus amylovorus	0.0312877368967563
Lactobacillus animalis	0
Lactobacillus antri	0
Lactobacillus apinorum	0
Lactobacillus apodemi	0
Lactobacillus bifermentans	0
Lactobacillus brevis	0
Lactobacillus buchneri	0
Lactobacillus casei	0
Lactobacillus ceti	0
Lactobacillus coleohominis	0
Lactobacillus coryniformis	0.0303145475086495
Lactobacillus crispatus	0
Lactobacillus curvatus	0
Lactobacillus delbrueckii	0
Lactobacillus dextrinicus	0
Lactobacillus fermemtum	0
Lactobacillus fermentum	0
Lactobacillus fructivorans/homohiochii	0.0491149890804274
Lactobacillus gasseri	0
Lactobacillus gastricus	0
Lactobacillus gigeriorum	0
Lactobacillus helveticus	0.031798360206638
Lactobacillus herbarum	0
Lactobacillus iners	0
Lactobacillus jensenii	0.0350665952663482
Lactobacillus johnsonii	0
Lactobacillus kalixensis	0
Lactobacillus kitasatonis	0
Lactobacillus kunkeei	0
Lactobacillus malefermentans	0
Lactobacillus mindensis	0
Lactobacillus mucosae	0
Lactobacillus mudanjiangensis	0
Lactobacillus oris	2.10256557639885
Lactobacillus parabuchneri	0
Lactobacillus paracasei	0
Lactobacillus parafarraginis	0
Lactobacillus pentosus	0
Lactobacillus plantarum	0
Lactobacillus porcinae	0.0330447927887669
Lactobacillus rapi	0
Lactobacillus reuteri	0
Lactobacillus rhamnosus	0
Lactobacillus rogosae	0
Lactobacillus rossiae	0
Lactobacillus ruminis	0
Lactobacillus sakei	0
Lactobacillus salivarius	0
Lactobacillus sanfranciscensis	0.0502983830411114
Lactobacillus saniviri	0
Lactobacillus senioris	0
Lactobacillus sharpeae	0
Lactobacillus thermophilus	0
Lactobacillus ultunensis	0
Lactobacillus vaccinostercus	0.0299759485463965
Lactobacillus vaginalis	0
Lactobacillus versmoldensis	0
Lactobacillus xiangfangensis	0.0805181783692074
Lactococcus formosensis	0
Lactococcus garvieae	0
Lactococcus lactis	0.124924200779271
Lactococcus plantarum	0.0563449279315801
Lactococcus raffinolactis	0
Lactonifactor longoviformis	0.0290541839539702
Laribacter hongkongensis	0.0537283561545024
Lautropia mirabilis	0.0821546787304633
Lawsonella clevelandensis	0.0527110791702268
Leifsonia aquatica/naganoensis	0
Leminorella grimontii	0
Leminorella richardii	0
Leptothrix discophora	0.162372548728551
Leptothrix mobilis	0
Leptotrichia amnionii	0
Leptotrichia buccalis	2.66042942454361
Leptotrichia goodfellowii	0
Leptotrichia hofstadii	0.0656580424223428
Leptotrichia wadei	0
Leuconostoc carnosum	0
Leuconostoc citreum	0
Leuconostoc citreum/holzapfelii	0
Leuconostoc gelidum	0
Leuconostoc lactis	0
Leuconostoc mesenteroides	0
Leuconostoc pseudomesenteroides/rapi/kimchii/mesenteroides	0.132969897940035
Limnobacter thiooxidans	0.145406134827574
Longicatena caecimuris	0
Lysinibacillus fusiformis	0
Lysinibacillus massiliensis	0
Lysinibacillus sphaericus	0
Lysobacter soli	0
Mageeibacillus indolicus	0
Mannheimia granulomatis	0.0432503337025322
Marichromatium gracile	0
Marvinbryantia formatexigens	0.86013079439749
Massilia aurea	0.213021284343795
Massiliomicrobiota timonensis	0
Megamonas funiformis	0.0388336349289571
Megamonas hypermegale	0
Megamonas rupellensis	0.0740862244217775
Megasphaera elsdenii	0
Megasphaera indica	0
Megasphaera micronuciformis	0
Megasphaera paucivorans	0
Megasphaera sp	0
Mesorhizobium loti	0
Methanobrevibacter smithii	0.113759221764414
Methanobrevibacter smithii/gottschalkii	0
Methanosphaera cuniculi	0.0321358188760286
Methanosphaera stadtmanae	0
Methylobacterium adhaesivum	0.086167789928756
Methylobacterium jeotgali	0.226543338556855
Methylobacterium mesophilicum	0.0737912288079404
Methylobacterium populi	0
Methylobacterium radiotolerans	0
Methylobacterium zatmanii	0.218484975462495
Methyloversatilis universalis	0
Microbacterium aurum	0
Microbacterium barkeri	0
Microbacterium chocolatum	0.0313287060084441
Microbacterium foliorum	0.0368077269798347
Microbacterium gubbeenense	0.0296326819573584
Microbacterium hydrocarbonoxydans	0.0449502765826279
Microbacterium lacticum	0.0465525292282382
Microbacterium luteolum	0.71678556152631
Microbacterium oleivorans	1.03355240755571
Microbacterium paraoxydans	0.112755345937565
Microbacterium phyllosphaerae	0
Microbacterium schleiferi	0
Micrococcus luteus	0.0370232016203292
Micrococcus lylae	0
Micromonospora aurantiaca	0.0386213549180753
Micromonospora krabiensis	0
Microvirga massiliensis	0
Microvirgula aerodenitrificans	0
Mitsuokella jalaludinii	0
Mitsuokella multacida	0
Mobiluncus curtisii	0.147005053939709
Moellerella wisconsensis	0.23015509950257
Mogibacterium diversum	0
Mogibacterium neglectum	0.0293754741504444
Mogibacterium pumilum	0
Mogibacterium timidum	0
Mogibacterium vescum	0
Monoglobus pectinilyticus	0
Moraxella atlantae	0
Moraxella catarrhalis	0.0317149868664399
Moraxella caviae	0
Moraxella lacunata	0.0463210495709178
Moraxella nonliquefaciens	0
Moraxella osloensis	0.0338308782164002
Morganella morganii	0
Moryella indoligenes	0
Murdochiella asaccharolytica	0
Muribaculum intestinale	0
Murimonas intestini	0.0535743235139458
Mycobacterium abscessus	0.718610901550368
Mycobacterium avium	0
Mycobacterium florentinum	0.0423560772100573
Mycobacterium fortuitum	0.057383122280443
Mycobacterium iranicum	0.0772996635708599
Mycobacterium mucogenicum	0
Mycoplasma hominis	0
Mycoplasma pneumoniae	0
Negativicoccus succinicivorans	0.0463415576346021
Neisseria bacilliformis	0
Neisseria cinerea	0
Neisseria elongata	0
Neisseria flava	0
Neisseria flavescens/perflava	0
Neisseria gonorrhoeae	0.0311510425806986
Neisseria macacae	0.0541870563267455
Neisseria meningitidis	0
Neisseria mucosa	0.342440264185709
Neisseria sicca	0
Neisseria subflava	0
Nevskia ramosa	0
Nitriliruptor alkaliphilus	0.0373005175535185
Oceanobacillus caeni	0
Oceanobacillus massiliensis	0
Ochrobactrum anthropi	0.457840249622396
Ochrobactrum intermedium	0.0394540856545876
Ochrobactrum pituitosum	0
Odoribacter laneus	0
Odoribacter splanchnicus	0
Oligella urethralis	0.0896506312902037
Olsenella profusa	0
Olsenella scatoligenes	0
Olsenella uli	0
Olsenella umbonata	0.0365681333946085
Orenia metallireducens	0
Oribacterium parvum	0
Oribacterium sinus	0.0548738909678614
Ornithobacterium rhinotracheale	0
Oscillibacter ruminantium	0
Oscillibacter sp	0
Oscillibacter valericigenes	0
Oxalobacter formigenes	0
Paenibacillus alvei	2.45444142714625
Paenibacillus antibioticophila	0.0663242465386354
Paenibacillus barcinonensis	0.0387654085016394
Paenibacillus barengoltzii	0
Paenibacillus daejeonensis	0
Paenibacillus durus	0
Paenibacillus glucanolyticus	0
Paenibacillus graminis	0
Paenibacillus illinoisensis	0
Paenibacillus kribbensis	0
Paenibacillus lactis	0.0570105141636959
Paenibacillus lautus	0
Paenibacillus provencensis	0
Paenibacillus pueri	0
Paenibacillus rhizosphaerae	0
Paenibacillus riograndensis	0.142869013242284
Paenibacillus sabinae/forsythiae	0
Paenibacillus senegalensis	0.063018592032072
Paenibacillus thiaminolyticus	0
Paenibacillus timonensis	0
Pantoea agglomerans	0.58573016429118
Pantoea conspicua	0.0295581484250909
Papillibacter cinnamivorans	0
Parabacteroides distasonis	0.0720032950995579
Parabacteroides goldsteinii	1.4545739836998
Parabacteroides gordonii	0
Parabacteroides johnsonii	0
Parabacteroides merdae	0
Paracoccus carotinifaciens	0
Paracoccus marinus	0.0631571486215401
Paracoccus sanguinis	0.0319240129095447
Paracoccus yeei	0.0297290069153402
Paraeggerthella hongkongensis	0.124973624329984
Paraprevotella clara	0
Paraprevotella xylaniphila	0
Parascardovia denticolens	0.0384612890100355
Parasporobacterium paucivorans	0.0744201664376507
Parasutterella excrementihominis	0
Parasutterella secunda	0.0439967527120653
Parvimonas micra	0.149596687665819
Pediococcus acidilactici	0.0297352171213975
Pediococcus damnosus	0
Pediococcus pentosaceus	0
Pedobacter daejeonensis	0
Pedomicrobium ferrugineum	0
Pelomonas saccharophila	0.0812453079667797
Peptoclostridium difficile	0.028380614501401
Peptococcus niger	0
Peptococcus sp.	0
Peptoniphilus asaccharolyticus	0
Peptoniphilus coxii	0
Peptoniphilus duerdenii	0
Peptoniphilus grossensis	0
Peptoniphilus harei	0
Peptoniphilus indolicus	0
Peptoniphilus lacrimalis	0
Peptoniphilus senegalensis	0.0285846948110976
Peptoniphilus timonensis	0
Peptostreptococcus anaerobius	0
Peptostreptococcus russellii	0
Peptostreptococcus stomatis	0.0619542756186607
Phascolarctobacterium faecium	0
Phascolarctobacterium succinatutens	1.00096698412307
Phenylobacterium haematophilum	0.0763118668012632
Phyllobacterium myrsinacearum	0.0374201892260932
Planococcus rifietoensis	0
Planomicrobium chinense	0
Planomonospora sphaerica	2.12657509887305
Plesiomonas shigelloides	0
Porphyromonas asaccharolytica	0
Porphyromonas catoniae	0
Porphyromonas endodontalis	0.0365930385687677
Porphyromonas gingivalis	0
Porphyromonas somerae	0.0664386256591063
Porphyromonas uenonis	0
Prevotella albensis	0
Prevotella amnii	0.0458332974717369
Prevotella amniotica	0
Prevotella aurantiaca	0
Prevotella baroniae	0
Prevotella bergensis	0
Prevotella bivia	0
Prevotella brevis	0
Prevotella bryantii	0
Prevotella buccae	0
Prevotella buccalis	0
Prevotella conceptionensis	0.0642047807345077
Prevotella copri	0.0529524563047799
Prevotella corporis	0.0299031325886826
Prevotella dentalis	0
Prevotella dentasini	0
Prevotella denticola	0
Prevotella disiens	0
Prevotella enoeca	0
Prevotella falsenii	0
Prevotella fusca	0
Prevotella histicola	0.0310635075163712
Prevotella intermedia	0
Prevotella loescheii	0.0290017067871401
Prevotella maculosa	0
Prevotella marshii	0
Prevotella melaninogenica	0
Prevotella micans	0
Prevotella multidaccharivorax	0
Prevotella multiformis	0
Prevotella multisaccharivorax	0
Prevotella nanceiensis	0
Prevotella nigrescens	0
Prevotella oralis	0
Prevotella oris	0
Prevotella oryzae	0
Prevotella oulorum	0
Prevotella pallens	0
Prevotella paludivivens	0.0597152580162809
Prevotella pleuritidis	0
Prevotella ruminicola	0.0850642551694001
Prevotella saccharolytica	0.0575216964868043
Prevotella salivae	0
Prevotella scopos/jejuni	0
Prevotella shahii	0
Prevotella stercorea	0
Prevotella timonensis	0.0293678987283505
Prevotella veroralis	0
Promicromonospora flava	0.0554824228766978
Propionibacterium acidifaciens	0.325931169648859
Propionibacterium acidipropionici	0.382309516273554
Propionibacterium acnes	0
Propionibacterium australiense	0
Propionibacterium avidum	0
Propionibacterium cyclohexanicum	0
Propionibacterium damnosum	0.0861901114208721
Propionibacterium freudenreichii	0
Propionibacterium granulosum	0
Propionibacterium jensenii	0.0536574550560046
Propionibacterium microaerophilum	0.0675216960761354
Propionibacterium namnetense	0
Propionibacterium propionicum	0.0353998010504599
Propionibacterium thoenii	0.413166174875302
Propionicimonas paludicola	0
Propionimicrobium lymphophilum	0.480834878819074
Propionivibrio dicarboxylicus	0
Prosthecobacter fluviatilis	0
Proteus mirabilis	0
Proteus penneri	0.0689320716170771
Proteus vulgaris	0
Providencia alcalifaciens	0
Providencia rettgeri	0
Providencia rustigianii	0
Providencia stuartii	0.0442994606049026
Pseudoclavibacter massiliense	0
Pseudoclavibacter sp._Timone	0
Pseudoflavonifractor capillosus	0.0867695315378275
Pseudomonas aeruginosa	0
Pseudomonas alcaliphila	0
Pseudomonas fluorescens	0
Pseudomonas fragi	0
Pseudomonas fragi/thivervalensis/deceptionensis	0
Pseudomonas monteilii	0.886154190069632
Pseudomonas nitroreducens	0
Pseudomonas oleovorans	0
Pseudomonas putida	0
Pseudomonas stutzeri	0.0414951417910936
Pseudopropionibacterium propionicum	0
Pseudoramibacter alactolyticus	0.0323930113448403
Pseudothermotoga thermarum	0
Pseudoxanthomonas mexicana	0
Psychrobacter arenosus	0
Pyramidobacter piscolens	0.0375758238580852
Ralstonia insidiosa	0.158144083147819
Ralstonia mannitolilytica	0
Ralstonia solanacearum	0
Raoultella ornithinolytica	0
Raoultella planticola	0.0992814050686516
Rheinheimera perlucida	0
Rheinheimera texasensis	0
Rhizobium pusense	0.0285831170832665
Rhodanobacter ginsenosidimutans	3.33604185792723
Rhodobacter sphaeroides	0
Rhodococcus equi	0
Rhodococcus erythropolis	0.041579266937956
Rhodococcus rhodochrous	0.0297108318333058
Riemerella anatipestifer	0
Riemerella columbina	0
Robinsoniella peoriensis	0
Romboutsia lituseburensis	0
Roseburia faecis	0.63509674797994
Roseburia hominis	0
Roseburia intestinalis	0
Roseburia inulinivorans	0
Roseburia sp	0.132228223787781
Roseomonas mucosa	0
Rothia aeria	0
Rothia dentocariosa	0
Rothia mucilaginosa	0
Rubinisphaera brasiliensis	0.052740778858264
Rudanella lutea	0.113768180067659
Ruminococcus albus	0.202819497375448
Ruminococcus bromii	0.50691925372234
Ruminococcus callidus	0
Ruminococcus champanellensis	0.0572232088930106
Ruminococcus faecis	0.0432470125743124
Ruminococcus flavefaciens	0.0375215638933734
Ruminococcus gauvreauii	0.0373003708029567
Ruminococcus gnavus	0.0908687894480612
Ruminococcus lactaris	0
Ruminococcus sp	0.11408089686058
Ruminococcus sp. Marseille-P2780	0
Ruminococcus sp. Marseille-P650	0
Ruminococcus torques	0.0387290649766849
Ruthenibacterium lactatiformans	0
Salmonella enterica	0.161832446511772
Sarcina maxima	0
Sarcina ventriculi	0.0724556888823496
Scardovia inopinata	0.0357688330878282
Scardovia wiggsiae	0.331347626711519
Schlesneria paludicola	0
Schwartzia sp.	0
Schwartzia succinivorans	0
Selenomonas artemidis	0.0542961033456479
Selenomonas infelix	0
Selenomonas noxia	0.0394275312524019
Selenomonas ruminantium	0
Selenomonas sputigena	0
Sellimonas intestinalis	0.0376306504537592
Senegalemassilia anaerobia	0.044740743320717
Senegalimassilia anaerobia	0.0409776107911443
Serratia ficaria	0
Serratia fonticola	0.1312864046799
Serratia liquefaciens	0
Serratia marcescens	0
Shigella dysenteriae	0
Shuttleworthia satelles	0.0746887140431578
Silanimonas lenta	0
Simonsiella muelleri	0.0655613696095018
Skermanella aerolata	0.051551978844023
Slackia equolifaciens	0
Slackia exigua	0.113113160285028
Slackia faecicanis	0
Slackia isoflavoniconvertens	0
Slackia piriformis	0.0664892809785584
Snodgrassella alvi	0
Soleaferrea massiliensis	0
Solobacterium moorei	0
Sphingobacterium faecium	0
Sphingobacterium multivorum	0.0796193191959014
Sphingobacterium spiritivorum	0
Sphingobium hydrophobicum	0
Sphingobium yanoikuyae	0.112945210938182
Sphingomonas adhaesiva	0
Sphingomonas ginsenosidimutans	0
Sphingomonas hankookensis	0.0621041766114298
Sphingomonas panni	0.261348736242505
Sphingomonas paucimobilis	0
Sphingomonas pseudosanguinis	1.18329359047503
Spirosoma linguale	0
Sporanaerobacter acetigenes	0
Sporolactobacillus nakayamae	0.0474768865301176
Sporosarcina koreensis	0
Staphylococcus arlettae	0
Staphylococcus aureus	0
Staphylococcus auricularis	0
Staphylococcus capitis	0.127363862978178
Staphylococcus cohnii	0.0402098394766213
Staphylococcus condimenti	0
Staphylococcus epidermidis	0.0734298624467014
Staphylococcus epidermidis/muscae	0
Staphylococcus equorum/edaphicus/saprophyticus	0
Staphylococcus haemolyticus	0.0546931411433664
Staphylococcus hominis	0
Staphylococcus intermedius	0.0283448489176815
Staphylococcus kloosii	0
Staphylococcus lentus	0
Staphylococcus lugdunensis	0.0709656557920015
Staphylococcus nepalensis	0
Staphylococcus pasteuri	0
Staphylococcus pettenkoferi	0
Staphylococcus saccharolyticus	0.0462315132662245
Staphylococcus saprophyticus	0.0684780848710357
Staphylococcus schleiferi	0
Staphylococcus sciuri	0
Staphylococcus simulans	0.057628128919797
Staphylococcus succinus	0
Staphylococcus vitulinus	0
Staphylococcus warneri	0
Staphylococcus xylosus	0
Stenotrophomonas daejeonensis	0
Stenotrophomonas maltophilia	0.132300134451775
Stenotrophomonas rhizophila	0
Stomatobaculum longum	0
Stoquefichus massiliensis	0.0333959808874368
Streptobacillus moniliformis	0
Streptococcus agalactiae	0
Streptococcus alactolyticus	0
Streptococcus anginosus	0
Streptococcus australis	0
Streptococcus caballi	0
Streptococcus cameli	0
Streptococcus canis	0
Streptococcus caprae	0
Streptococcus castoreus	0
Streptococcus constellatus	0
Streptococcus criceti	0
Streptococcus cristatus	0.0568432073940877
Streptococcus dentasini	0
Streptococcus dentirousetti	0
Streptococcus devriesei	0
Streptococcus didelphis	0.0598380184009134
Streptococcus downei	0
Streptococcus dysgalactiae	0
Streptococcus equi	0.0410601469186648
Streptococcus equinus	0
Streptococcus equinus/lutetiensis/infantarius	0
Streptococcus fryi	0
Streptococcus gallolyticus	0
Streptococcus gordonii	0
Streptococcus gordonii/mutans	0
Streptococcus henryi	0
Streptococcus hongkongensis	0
Streptococcus hyovaginalis	0
Streptococcus ictaluri	0
Streptococcus infantarius	0
Streptococcus infantis	1.25732692657652
Streptococcus iniae	0
Streptococcus intermedius/uberis	0
Streptococcus lactarius	0
Streptococcus lutetiensis	0.0287176251100088
Streptococcus macedonicus	0
Streptococcus marimammalium	0
Streptococcus massiliensis	0
Streptococcus merionis	0
Streptococcus minor	0
Streptococcus mitis	0
Streptococcus mitis/pneumoniae/pseudoneumoniae	0
Streptococcus moroccensis	0
Streptococcus mutans	0
Streptococcus oralis	0
Streptococcus oricebi	0
Streptococcus orisasini	0
Streptococcus ovis	0
Streptococcus parasaguinis	0
Streptococcus parasanguinis	0
Streptococcus parauberis	0
Streptococcus pasteurianus	0
Streptococcus peroris	0
Streptococcus pharyngis	0
Streptococcus pleomorphus	0
Streptococcus plurextorum	0
Streptococcus pneumoniae	0
Streptococcus porci	0
Streptococcus porcinus	0
Streptococcus porcorum	0
Streptococcus pyogenes	0
Streptococcus pyogensis	0
Streptococcus ratti/ursoris	0
Streptococcus rubneri	0
Streptococcus rupicaprae	0
Streptococcus salivarius	0
Streptococcus saliviloxodontae	0
Streptococcus sanguinis	0
Streptococcus sanguinis/vestibularis	0
Streptococcus sinensis	0
Streptococcus sobrinus	0
Streptococcus suis	0
Streptococcus tangierensis	0
Streptococcus thermophilus	0.0427641595522796
Streptococcus thoraltensis	0
Streptococcus uberis	0
Streptococcus vestibularis	0
Streptococcus viridans	0.255824272957652
Streptomyces misionensis	0
Streptomyces thermoviolaceus	0.0340909140565504
Streptomyces thermovulgaris	0
Subdoligranulum variabile	0.695880197840718
Succinatimonas hippei	0
Succiniclasticum ruminis	0.0705156552324374
Succinivibrio dextrinosolvens	0.221298954686991
Sulfurimonas autotrophica	0
Sutterella parvirubra	0
Sutterella stercoricanis	0
Sutterella wadsworthensis	0
Symbiobacterium thermophilum	0
Tannerella forsythia	0
Tatumella ptyseos	0.030170904455479
Tetragenococcus solitarius	0
Tetrasphaera australiensis	0
Thiomicrospira cyclica	0
Timonella senegalensis	0
Tissierella praeacuta	0
Trabulsiella guamensis	0.0457842819655456
Treponema berlinense	0.0596888850548285
Treponema denticola	0
Treponema lecithinolyticum	0
Treponema maltophilum	0
Treponema medium	0
Treponema porcinum	0
Treponema socranskii	0
Treponema succinifaciens	0
Treponema vincentii	0
Tropheryma whipplei	0
Trueperella bernardiae	0
Trueperella pyogenes	0
Tumebacillus permanentifrigoris	0
Turicella otitidis	0.0293451141335468
Turicibacter sanguinis	0
Turicimonas muris	0.0308501002617699
Tyzzerella nexilis	0.0612240092268743
Ureaplasma parvum	0
Ureaplasma urealyticum	0
Ureibacillus suwonensis	0
Ureibacillus thermosphaericus	0
Vagococcus penaei	0
Vagococcus teuberi	0
Varibaculum cambriense	0.499628952807659
Variovorax boronicumulans	0.0687842955540599
Veillonella atypica	0
Veillonella dispar	0.044836227366543
Veillonella parvula	0.0355879705959436
Veillonella ratti	0
Veillonella rogosae	0
Veillonella tobetsuensis	0
Vibrio cholerae	0.0776211172501776
Vibrio cincinnatiensis	0
Vibrio fluvialis	0
Vibrio furnissii	0
Vibrio mimicus	0
Vibrio parahaemolyticus	0
Victivallis vadensis	0
Virgibacillus proomii	0
Weeksella virosa	0
Weissella cibaria	0
Weissella confusa	1.16259664582231
Weissella paramesenteroides	0
Yersinia aleksiciae	0
Yersinia bercovieri	0.0321441840095796
Yersinia enterocolitica	0
Yersinia frederiksenii	0.0341671462231541
Yersinia kristensenii	0
Yersinia pseudotuberculosis	0
Yersinia rohdei	0
Yokenella regensburgei	0.153514529839872
Yonghaparkia alkaliphila	0
Kingdom Information: (%)
Archaea	0.218726915383783
Bacteria	99.7812730846162
Phylum Information: (%)
Actinobacteria	23.2431941356346
Bacteroidetes	7.02299985038836
Deinococcus-Thermus	0
Dictyoglomi	0
Elusimicrobia	0.204453724614985
Epsilonbacteraeota	2.21435823940568
Euryarchaeota	0.218726915383783
Firmicutes	39.3090399347901
Fusobacteria	3.04336878290145
Gemmatimonadetes	0
Halanaerobiaeota	0
Lentisphaerae	0
Other	2.42562964521424
Planctomycetes	0.052740778858264
Proteobacteria	21.6785189067271
Spirochaetes	0.159705257734827
Synergistetes	0.173083006308084
Tenericutes	0.0700360231536624
Thermotogae	0
Verrucomicrobia	0.184144798884994
Class Information: (%)
Actinobacteria	17.0868797259557
Actinobacteridae	3.757077820955
Alphaproteobacteria	4.1284429847755
Bacilli	13.3392435395917
Bacteroides	0.178138616776578
Bacteroidetes	0
Bacteroidia	6.84486123361178
Betaproteobacteria	0
Brachyspirae	0.100016372679999
Campylobacteria	2.21435823940568
Chlorobia	0
Clostridia	21.2694628641925
Coriobacteriia	2.36193607117036
Deinococci	0
Deltaproteobacteria	0.0332005820936206
Dictyoglomia	0
Elusimicrobia	0.204453724614985
Epsilonproteobacteria	0.030395322393303
Erysipelotrichia	3.15243153216678
Flavobacteria	0
Fusobacteria	0.0383538760792122
Fusobacteriia	3.00501490682224
Gammaproteobacteria	17.4864800174646
Gemmatimonadetes	0
Halanaerobiia	0
Halobacteria	0.07283187474334
Lentisphaeria	0
Methanobacteria	0.145895040640443
Mollicutes	0.0700360231536624
Negativicutes	1.54790199883916
Nitriliruptoria	0.0373005175535185
Other	2.42562964521424
Planctomycetacia	0.052740778858264
Spirochaetes	0
Spirochaetia	0.0596888850548285
Synergistia	0.173083006308084
Thermotogae	0
Verrucomicrobiae	0.184144798884994
Order Information: (%)
Acetobacterales	0
Actinomycetales	3.70293326747923
Aeromonadales	0.39633488740159
Alteromonadales	0
Azospirillales	0.051551978844023
Bacillales	6.41130434996702
Bacteroidales	3.8584448511913
Betaproteobacteriales	2.33154081580224
Bifidobacteriales	3.58375703081626
Brachyspirales	0.100016372679999
Campylobacterales	2.24475356179898
Cardiobacteriales	0.0980437121580301
Caulobacterales	0.590293843049841
Chitinophagales	2.12738155817409
Chlorobiales	0
Chromatiales	0
Clostridiale	0.0778714472609303
Clostridiales	21.1915914169316
Coriobacteriales	2.36193607117036
Corynebacteriales	3.80402962681327
Cytophagales	0.532202397300977
Deinococcales	0
Desulfobacterales	0
Desulfovibrionales	0.0332005820936206
Dictyoglomales	0
Elusimicrobiales	0.204453724614985
Enterobacteriales	5.39876834211681
Erysipelotrichales	3.15243153216678
Flavobacteriales	0.42535172452609
Fusobacterales	0.0383538760792122
Fusobacteriales	3.00501490682224
Fusobacteriales: Leptotrichiacea	0
Gemmatimonadales	0
Halanaerobiales	0
Halobacteriales	0.07283187474334
Lactobacillales	6.92793918962463
Methanobacteriales	0.145895040640443
Micrococcales	6.67615195031106
Micromonosporales	0.0386213549180753
Mycoplasmatales	0.0700360231536624
Neisseriales	0
Nitriliruptorales	0.0373005175535185
Oceanospirillales	0.0806095610686752
Opitutales	0
Other	2.42562964521424
Pasteurellales	1.677110231538
Planctomycetales	0.052740778858264
Propionibacteriales	0.911889217699741
Pseudomonadales	2.34242824014072
Rhizobiales	1.70094121259494
Rhodobacterales	0.165964236019547
Salinisphaerales	0
Selenomonadales	1.54790199883916
Sphingobacteriales	0.0796193191959014
Sphingomonadales	1.61969171426715
Spirochaetales	0.0596888850548285
Streptomycetales	0
Streptosporangiales	2.12657509887305
Synergistales	0.173083006308084
Thermotogales	0
Thiomicrospirales	0
Verrucomicrobiales	0.184144798884994
Vibrionales	1.23693476726501
Victivallales	0
Xanthomonadales	3.92470945997356
Family Information: (%)
Acetobacteraceae	0
Acidaminococcaceae	1.0714826393555
Actinomycetaceae	1.0569688055514
Aerococcaceae	0.680217712387194
Aeromonadaceae	0.0409815706309122
Akkermansiaceae	0.184144798884994
Alicyclobacillaceae	0
Alteromonadaceae	0
Aquaspirillaceae	0
Arcobacteraceae	0.122372132392576
Atopobiaceae	0.164345155742513
Azospirillaceae	0.051551978844023
Bacillaceae	2.93505550749131
Bacteroidaceae	1.19964484021418
Barnesiellaceae	0.0613907005590602
Beijerinckiaceae	0.604987332756046
Bifidobacteriaceae	3.58375703081626
Blautia	0
Bogoriellaceae	0
Brachyspiraceae	0.100016372679999
Brevibacteriaceae	1.80637676294474
Burkholderiaceae	1.75134805549325
Caldicoprobacteraceae	0
Campylobacteraceae	0.86412431271561
Cardiobacteriaceae	0.0980437121580301
Carnobacteriaceae	0.0728047073593305
Caulobacteraceae	0.590293843049841
Cellulomonadaceae	0.412775945925185
Chitinibacteraceae	0.0537283561545024
Chitinophagaceae	2.12738155817409
Chlorobiaceae	0
Christensenellaceae	0.0946113378907452
Chromatiaceae	0
Clostridiaceae	0.761114087577076
Clostridiaceae 1	7.91211316881801
Clostridiaceae 2	0.046988831688489
Clostridiales	0.0778714472609303
Coriobacteriaceae	0.151337127347559
Corynebacteriaceae	3.86193129716477
Corynebacterineae	0.775994023830811
Deinococcaceae	0
Dermabacteraceae	1.72480310105906
Dermacoccaceae	0.0364238715966229
Desulfobulbaceae	0
Desulfovibrionaceae	0.0332005820936206
Dictyoglomaceae	0
Dietziaceae	0.197025910193382
Dysgonomonadaceae	0
Eggerthellaceae	2.04625378808028
Elusimicrobiaceae	0.204453724614985
Enterbacteriaceae	1.36662458646754
Enterobacteriaceae	4.03214375564926
Enterococcaceae	0.158529123600678
Erysipelotrichaceae	3.15243153216678
Eubacteriaceae	0.0323930113448403
Family XI	0.334454005309879
Family XIII	2.66506542913375
Family XVIII	0
Flavobacteriaceae	0.332890969531233
Fusobacteriaceae	0.3172813159355
Gemmatimonadaceae	0
Halobacteroidaceae	0
Haloferacaceae	0.07283187474334
Halomonadaceae	0.0806095610686752
Helicobacteraceae	1.25825711669079
Hymenobacteraceae	0.0736961376046385
Hyphomicrobiaceae	0
Intrasporangiaceae	0.0456958669840376
Jonesiaceae	0
Lachnospiraceae	6.12008181970138
Lactobacillaceae	2.79717761689411
Leptotrichia	0
Leptotrichiaceae	2.72608746696595
Leuconostocaceae	1.29556654376235
Listeriaceae	0
Marinifilaceae	0.0504546116490744
Methanobacteriaceae	0.145895040640443
Microbacteriaceae	2.37794499326652
Micrococcaceae	0.148131259024043
Micrococcineae	0.107154965985527
Micromonosporaceae	0.0386213549180753
Moraxellaceae	0.871808664437176
Muribaculaceae	0
Mycobacteriaceae	0.119655740780917
Mycoplasmataceae	0.0700360231536624
Neisseriaceae	0.526464404154484
Nitriliruptoraceae	0.0373005175535185
Nocardiaceae	0.280119911129317
Nocardioidaceae	0.105123169231808
Opitutaceae	0
Other	2.42562964521424
Paenibacillaceae	2.89138956184333
Pasteurellaceae	1.677110231538
Peptococcaceae	0
Peptostreptococcaceae	0.104339011330417
Planococcaceae	0
Porphyromonadaceae	0.103031664227874
Prevotellaceae	0.917345755741754
Promicromonosporaceae	0.159776720358356
Propionibacteriaceae	0.806766048467933
Propionibacterineae	1.03824475475233
Pseudomonadaceae	1.47061957570355
Psychromonadaceae	0
Rhizobiaceae	0.938874253850416
Rhodanobacteraceae	3.33604185792723
Rhodobacteraceae	0.165964236019547
Rhodocyclaceae	0
Rikenellaceae	0
Rubinisphaeraceae	0.052740778858264
Ruminococcaceae	3.25871708390285
Schlesneriaceae	0
Solimonadaceae	0
Sphingobacteriaceae	0.0796193191959014
Sphingomonadaceae	1.61969171426715
Spirochaetaceae	0.0596888850548285
Spirosomaceae	0.458506259696338
Sporolactobacillaceae	0.0474768865301176
Staphylococcaceae	0.399096024336425
Streptococcacaeae	0
Streptococcaceae	1.92364348562097
Streptomycetaceae	0
Streptomycineae	0.0340909140565504
Streptosporangiaceae	2.12657509887305
Succinivibrionaceae	0.355353316770678
Synergistaceae	0.173083006308084
Tannerellaceae	1.52657727879936
Thermomonosporaceae	0
Thermotogaceae	0
Thiomicrospiraceae	0
Thiovulaceae	0
Veillonellaceae	0.476419359483659
Verrucomicrobiaceae	0
Vibrionaceae	1.23693476726501
Victivallaceae	0
Weeksellaceae	0.0924607549948578
Xanthobacteraceae	0.15707962598848
Xanthomonadaceae	0.588667602046328
Genus Information: (%)
Acetanaerobacterium	0.188598764463416
Acetivibrio	0
Acetobacter	0
Acetobacterium	0
Achromobacter	0.457840249622396
Acidaminococcus	0
Acidovorax	0
Acinetobacter	0.759941749783418
Actinobacillus	0.361778580471317
Actinobaculum	0
Actinomadura	0
Actinomyces	0.410334798804031
Adlercreutzia	0.212764920522547
Aerococcus	0
Aeromicrobium	0.0572509154210863
Aeromonas	0.0409815706309122
Afipia	0.0651261743795755
Agathobacter	0.0597564617117838
Aggregatibacter	0.0778215193840139
Agrobacterium	0.415780640972352
Agrococcus	0.1982507593843
Akkermansia	0.184144798884994
Alcaligenes	0
Algoriella	0
Aliagarivorans	0
Alistipes	0
Allisonella	0.108882063981191
Alloiococcus	0
Alloprevotella	0.4327177659377
Allorhizobium-Neorhizobium-Pararhizobium-Rhizobium	0.392655949786316
Alloscardovia	0
Alysiella	0.0331246714518287
Amaricoccus	0
Anaerobiospirillum	0.134054362083687
Anaerococcus	0.0465709478782188
Anaerofilum	0
Anaerofustis	0
Anaeroglobus	0
Anaerospora	0
Anaerosporobacter	0
Anaerostipes	0.144018172299607
Anaerovorax	0
Ancylobacter	0.0503373136051308
Aneurinibacillus	0
Anoxynatronum	0.046988831688489
Aquabacterium	0
Arcanobacterium	0
Arcobacter	0.122372132392576
Arthrobacter	0.107154965985527
Asaccharobacter	0.385628859970449
Atopobium	0.127777022347905
Atopostipes	0
Aureimonas	0.0314126724411743
Bacillus	1.91759605923214
Bacteroides	1.19964484021418
Barnesiella	0.0294583299373543
Bartonella	0.0330216843412151
Bavariicoccus	0
Bergeyella	0
Bifidobacterium	3.13576429035385
Blautia	0.18526436922054
Bordetella	0
Brachybacterium	0.50411873321886
Brachymonas	0
Brachyspira	0.100016372679999
Bradyrhizobium	0.0416161380037738
Brevibacillus	0.0689603602187551
Brevibacterium	1.80637676294474
Brevundimonas	0.261525865874744
Brochothrix	0
Buchnera	0.115723207776817
Bulleidia	0
Burkholderia-Caballeronia-Paraburkholderia	0
Butyricicoccus	0.058119285645524
Butyricimonas	0.0504546116490744
Butyrivibrio	0.12556891686312
Caldicoprobacter	0
Campylobacter	0.86412431271561
Capnocytophaga	0.332890969531233
Cardiobacterium	0.0980437121580301
Castellaniella	0
Catabacter	0
Catenibacterium	2.72125894333028
Catonella	0
Caulobacter	0.252456110373833
Cellulomonas	0.412775945925185
Cellulosilyticum	0.103012268628392
Cellulosimicrobium	0.113867609326316
Centipeda	0
Cephaloticoccus	0
Cetobacterium	0.0312120114784792
Chitinibacter	0.0537283561545024
Chlorobium	0
Christensenella	0.0946113378907452
Chryseobacterium	0
Citrobacter	0.0324715067368154
Cloacibacillus	0.135507182449999
Clostridium	0.761114087577076
Clostridium sensu stricto	0
Clostridium sensu stricto 1	2.01317491808013
Clostridium sensu stricto 10	0
Clostridium sensu stricto 11	0.0623714417478699
Clostridium sensu stricto 12	2.90122799830105
Clostridium sensu stricto 13	0.0749031902973361
Clostridium sensu stricto 14	0
Clostridium sensu stricto 15	0.0525981326974997
Clostridium sensu stricto 16	0.0903248773181486
Clostridium sensu stricto 17	0
Clostridium sensu stricto 18	0.165337453878329
Clostridium sensu stricto 19	0.943294097849058
Clostridium sensu stricto 2	0
Clostridium sensu stricto 3	0
Clostridium sensu stricto 4	0
Clostridium sensu stricto 5	0
Clostridium sensu stricto 7	0
Clostridium sensu stricto 8	1.53642536976624
Cnuella	2.12738155817409
Collinsella	0.107843816630572
Comamonas	0
Coprobacillus	0
Coprobacter	0.0319323706217059
Coprococcus 1	0
Coprococcus 2	0
Coprococcus 3	0
Coriobacterium	0.043493310716987
Corynebacterium	0.766509703781939
Corynebacterium 1	3.01336540007906
Cronobacter	0
Cryobacterium	0.127328998106127
Cryptobacterium	0.0559150923379555
Cupriavidus	0
Curvibacter	0
Cutibacterium	0
Dechlorobacter	0
Deinococcus	0
Delftia	0
Dermabacter	1.2206843678402
Dermacoccus	0.0364238715966229
Desulfobulbus	0
Desulfovibrio	0.0332005820936206
Dialister	0
Dictyoglomus	0
Dielma	0.113692388983877
Dietzia	0.197025910193382
Dolosicoccus	0
Dolosigranulum	0.0326981867326771
Dorea	0
Dyadobacter	0.344738079628679
Dysgonomonas	0
Eggerthella	1.08736884965576
Eggerthia	0
Eikenella	0
Eisenbergiella	0
Elusimicrobium	0.204453724614985
Empedobacter	0.0924607549948578
Enorma	0
Enterobacter	0.74613118699401
Enterococcus	0.0714161223635266
Enterorhabdus	0
Enterovibrio	0
Eremococcus	0
Erwinia	0.0661772143225408
Erysipelatoclostridium	0.0626461511234852
Escherichia	1.36662458646754
Escherichia-Shigella	1.21952118356411
Ethanoligenens	0.0454818094986334
Eubacterium	0.0778714472609303
Ezakiella	0
Facklamia	0.680217712387194
Faecalitalea	0
Fastidiosipila	0
Fictibacillus	0.0586331528839109
Filifactor	0
Finegoldia	0
Flavobacterium	0
Flavonifractor	0.0693141129632281
Franconibacter	0
Fretibacterium	0
Fusicatenibacter	0.0778383649328107
Fusobacterium	0.286069304457021
Gallibacterium	0
Garciella	0
Gardnerella	0.0424149916530317
Gemella	0.138286369765841
Gemmatirosa	0
Geobacillus	0
Geomicrobium	0
Georgenia	0
Gluconobacter	0
Gordonia	0.150623349395634
Gordonibacter	0
Granulicatella	0.0401065206266534
Grimontia	0.0688820297262117
Haematobacter	0.0411540675731224
Haemophilus	1.19425979798014
Hafnia-Obesumbacterium	0.0575141537408473
Halodesulfovibrio	0
Halomonas	0.0806095610686752
Halopiger	0.07283187474334
Harryflintia	0
Helicobacter	1.25825711669079
Hespellia	0
Hodemania	0
Holdemanella	0
Holdemania	0
Howardella	0.0820439866138666
Hungatella	0
Hydrobacter	0
Hydrogenibacillus	0.958826295375255
Hydrogenoanaerobacterium	0.132764932100571
Hymenobacter	0.0736961376046385
Intestinibacter	0.0423847357117563
Intestinimonas	0.0508185288890483
Isoptericola	0.0459091110320401
Janibacter	0.0456958669840376
Johnsonella	0.124681176842867
Jonesia	0
Kandleria	0.208295931193333
Kerstersia	0
Kingella	0
Klebsiella	0
Kluyvera	0
Kocuria	0.118420427190738
Kosakonia	0
Kurthia	0
Kytococcus	0
Lachnoanaerobaculum	0
Lachnobacterium	0.0845129435381973
Lachnoclostridium	0.69695556890164
Lachnoclostridium 10	0
Lachnoclostridium 12	0.0360107448567114
Lachnoclostridium 5	1.00552009385522
Lachnospira	0.483658269604561
Lachnospiraceae NC2004 group	0.147535014111035
Lachnospiraceae NK4A136 group	0
Lactobacillus	2.76744239977271
Lactococcus	0.181269128710851
Lautropia	0.0821546787304633
Lawsonella	0.0527110791702268
Leifsonia	0
Leminorella	0
Leptothrix	0.162372548728551
Leptotrichia	2.72608746696595
Leuconostoc	0.132969897940035
Limnobacter	0.145406134827574
Lysinibacillus	0
[truncated: 214 more rows]
