# Supplementary material for: Pediatric Acute Lymphoblastic Leukemia Patients Exhibit Distinctive Alterations in the Gut Microbiota
Source: Front Cell Infect Microbiol. 2020 Oct 16;10:558799. doi: 10.3389/fcimb.2020.558799 (PMC7596659; doi:10.3389/fcimb.2020.558799)
Supplement: Supplementary file 1 [file Data_Sheet_1.ZIP › rawdata/Case/18T120057_output.xls.result.txt]

Species Information: (%)
Abiotrophia defectiva	0
Abiotrophia para-adiacens	0
Acetanaerobacterium elongatum	0.190014975672548
Acetobacterium tundrae	0.029153004092402
Achromobacter denitrificans	0.125153505174298
Achromobacter xylosoxidans	0.0335275000995446
Acidaminococcus fermentans	0.0359491844978316
Acidaminococcus intestini	0.0733338005023347
Acidovorax facilis	0
Acidovorax sp	0.0488976632520646
Acidovorax temperans	0
Acinetobacter baumannii	0
Acinetobacter calcoaceticus	0.0288735186842625
Acinetobacter haemolyticus/baumannii	0.0651607385790195
Acinetobacter johnsonii	0.0704322201667607
Acinetobacter junii	0
Acinetobacter lwoffii	0
Acinetobacter pittii	0
Acinetobacter radioresistens	0
Acinetobacter septicus	0
Actinobacillus capsulatus	0.391302659991008
Actinobacillus pleuropneumoniae	0
Actinobaculum massiliense	0
Actinobaculum schaalii	0.0403913009923428
Actinomadura vinacea	0
Actinomyces canis	0.0423426576028281
Actinomyces cardiffensis	0
Actinomyces georgiae	0.0770639549823259
Actinomyces graevenitzii	0
Actinomyces johnsonii	0
Actinomyces massiliensis	0
Actinomyces meyeri	0.0441374051304679
Actinomyces naeslundii	0
Actinomyces neuii	0.172859886108524
Actinomyces odontolyticus	0
Actinomyces oris	0
Actinomyces radingae	0
Actinomyces sp._ph3	0.0896327724049599
Actinomyces turicensis	0
Actinomyces urogenitalis	0
Actinomyces viscosus	0
Adlercreutzia equolifaciens	0
Aeribacillus pallidus	0.162944270314488
Aerococcus christensenii	0
Aerococcus viridans	0
Aeromicrobium massiliense	0.0589641723520379
Aeromonas allosaccharophila/veronii	0.0912038976516295
Aeromonas bestiarum	0.0312696665001297
Aeromonas hydrophila	0
Aeromonas jandaei	0
Aeromonas media/tecta	0
Aeromonas veronii	0
Afipia birgiae	0
Agathobaculum butyriciproducens	0
Aggregatibacter actinomycetemcomitans	0.106435187579242
Aggregatibacter aphrophilus	0.229759015490444
Aggregatibacter segnis	0
Agrobacterium tumefaciens	0.223821526590675
Agrococcus jejuensis	0
Agrococcus terreus	0.0346972802763641
Akkermansia glycaniphila	0
Akkermansia muciniphila	0.706762531683148
Alcaligenes faecalis	0.0430521909938151
Algoriella xinjiangensis	0.0326831558742567
Aliagarivorans marinus	0.0544550553250208
Alistipes finegoldii	0.0294504161915103
Alistipes indistinctus	0
Alistipes inops	0
Alistipes obesi	0.0419918369434959
Alistipes onderdonkii	0.0324079997957315
Alistipes putredinis	0
Alistipes senegalensis	0
Alistipes shahii	0
Alistipes timonensis	0.0424323469540413
Allisonella histaminiformans	0
Alloiococcus otitis	0
Alloprevotella rava	0.0286930245016548
Alloprevotella tannerae	0.62675272495554
Alloscardovia omnicolens	0
Alysiella filiformis	0.147779570649582
Amaricoccus kaplicensis	0.0317440867550504
Anaerobiospirillum succiniciproducens	0
Anaerobiospirillum thomasii	0.303132620526711
Anaerococcus hydrogenalis	0.0374104645086943
Anaerococcus lactolyticus	0.0850803589814236
Anaerococcus obesiensis	0.0696154712552016
Anaerococcus octavius	0
Anaerococcus prevotii	0.0332776444640119
Anaerococcus senegalensis	0
Anaerococcus tetradius	0
Anaerococcus vaginalis	0
Anaerofilum agile	0
Anaerofilum pentosovorans	0
Anaerofustis stercorihominis	0
Anaeroglobus geminatus	0
Anaerorhabdus furcosa	0.0308055508503255
Anaerosporobacter mobilis	0
Anaerostipes butyraticus	0.0926144552389516
Anaerostipes caccae	0
Anaerostipes hadrus	0.153438766907055
Anaerotruncus colihominis	0.40061365804201
Anaerotruncus sp	0
Anaerovorax odorimutans	0
Ancylobacter polymorphus	0.172588327025997
Aneurinibacillus aneurinilyticus	0.0317826218071573
Aneurinibacillus migulanus	0
Anoxynatronum sibiricum	0.0540507722390222
Aquabacterium commune	0
Arcanobacterium haemolyticum	0
Arcanobacterium pyogenes	0
Arcobacter butzleri	0.110103795642236
Arcobacter cryaerophilus	0
Arthrobacter albus	0
Arthrobacter castelli	0.0489089840048599
Arthrobacter oxydans	0
Arthrobacter polychromogenes	0
Asaccharobacter celatus	0.0437126049765085
Atlantibacter hermannii	0
Atopobium minutum	0
Atopobium parvulum	0.034721827054477
Atopobium rimae	0.0861020336050044
Atopobium vaginae	0
Atopostipes suicloacalis	0
Aurantimonas altamirensis	0
Aureimonas altamirensis	0.810227427148519
Averyella dalhousiensis	0
Azonexus hydrophilus	0
Azospirillum lipoferum	0.0788020062107783
Bacillus altitudinis	0.26169138113063
Bacillus amyloliquefaciens	0.0316066769001372
Bacillus anthracis	0.0351305461841191
Bacillus atrophaeus	0
Bacillus badius	0
Bacillus beijingensis	0.0957854011277803
Bacillus benzoevorans	0
Bacillus cereus	0.0428310953944075
Bacillus circulans	0
Bacillus clausii	0.0347614467294215
Bacillus coagulans	0
Bacillus cytotoxicus	0.056327376476482
Bacillus endophyticus	0
Bacillus firmus	0
Bacillus flexus	0
Bacillus fordii	0
Bacillus halodurans	0
Bacillus idriensis	0.0521305360027203
Bacillus infantis	0
Bacillus licheniformis	0.0763569463014421
Bacillus marisflavi	0.0377923731382587
Bacillus massilioanorexius	0.0569732612821882
Bacillus massiliosenegalensis	0.0322100956458686
Bacillus megaterium	0
Bacillus methanolicus	0
Bacillus mojavensis	0.0410172571991243
Bacillus mycoides	0
Bacillus nealsonii	0.0302347879500457
Bacillus niacini	0
Bacillus polyfermenticus	0.103821724122296
Bacillus pseudofirmus	0
Bacillus pseudomycoides	0.0329670282703874
Bacillus pumilus	0.0381051930961402
Bacillus senegalensis	0
Bacillus simplex	0
Bacillus siralis	0
Bacillus sonorensis	0.0601443734406215
Bacillus subtilis	0.0459394343174082
Bacillus thermoamylovorans	0.0443111035289376
Bacillus thuringiensis	0.057615377781419
Bacillus timonensis	0.035670745029441
Bacillus toyonensis/wiedmanii/thuringiensis	0.0326825061728343
Bacillus vallismortis	0.0528969695743504
Bacteroides acidifaciens	0.0422173526220885
Bacteroides caccae	0.0284668531700036
Bacteroides cellulosiluticus	0.0615027007612409
Bacteroides cellulosilyticus	0.0729603842260718
Bacteroides clarus	1.12256008645726
Bacteroides coagulans	0
Bacteroides coprocola	0
Bacteroides coprophilus	0.223685622473128
Bacteroides dorei	0.309765770025874
Bacteroides eggerthii	0.199788924590916
Bacteroides faecis	0.028217176756988
Bacteroides finegoldii	0.0590994847784881
Bacteroides fluxus	0
Bacteroides fragilis	0.311437685227043
Bacteroides galacturonicus	0
Bacteroides gallinarum	0
Bacteroides gallinceum	0
Bacteroides graminisolvens	0
Bacteroides helcogenes	0.0291412551208125
Bacteroides intestinalis	0
Bacteroides massiliensis	0.764085082473885
Bacteroides massilinensis	0
Bacteroides nordii	0.522270382143984
Bacteroides oleiciplenus	0
Bacteroides ovatus	0.0896918885869566
Bacteroides paurosaccharolyticus	0
Bacteroides pectinophilus	0.0575845216457648
Bacteroides plebeius	0
Bacteroides propinonicifaciens	0
Bacteroides pyogenes	0
Bacteroides salanitronis	0
Bacteroides salyersiae	0.0335277743288794
Bacteroides sartorii	0
Bacteroides stercorirosoris	0
Bacteroides stercoris	0.254712258990718
Bacteroides thetaiotaomicron	0.0764891577698412
Bacteroides timonensis	0
Bacteroides uniformis	0.140336312468191
Bacteroides ureolyticus	0.0295198249990551
Bacteroides vulgatus	1.22774950970482
Bacteroides xylanisolvens	0
Bacteroides xylanolyticus	0
Barnesiella intestinihominis	0
Barnesiella viscericola	0
Bartonella birtlesii	0
Bavariicoccus seileri	0
Bergeyella zoohelcum	0
Bifidobacterium actinocoloniiforme	0
Bifidobacterium adolescentis	0
Bifidobacterium adolescentis/ruminantium	0.0294172932348936
Bifidobacterium angulatum	0.0861304361985041
Bifidobacterium animalis	0
Bifidobacterium asteroides	0
Bifidobacterium avesanii	0
Bifidobacterium bifidum	0.0469272961111199
Bifidobacterium bohemicum	0
Bifidobacterium bombi	0
Bifidobacterium boum	0.165447673625794
Bifidobacterium breve	0
Bifidobacterium callitrichos	0.0326237855629368
Bifidobacterium catenulatum	0
Bifidobacterium catenulatum/pseudoctenulatum	0.271084479334284
Bifidobacterium choerinum	0.417045725971681
Bifidobacterium commune	0.0380697389791223
Bifidobacterium coryneforme	0
Bifidobacterium crudilactis/psychraerophilum	0
Bifidobacterium cuniculi	0.04588058875087
Bifidobacterium dentium	0.0514601775406542
Bifidobacterium eulemuris/lemurum	0
Bifidobacterium faecale	0
Bifidobacterium gallicum	0.0641093561002996
Bifidobacterium gallinarum	0
Bifidobacterium hapali	0
Bifidobacterium indicum	0
Bifidobacterium kashiwanohense	0.0450928519129085
Bifidobacterium longum	0.180042455827153
Bifidobacterium longum	0.100938548527815
Bifidobacterium merycicum	0
Bifidobacterium mongoliense	0
Bifidobacterium moukalabense	0.706329224535107
Bifidobacterium pseudocatenulatum	0
Bifidobacterium pseudocatenulatum	0
Bifidobacterium pseudolongum	0.0990193315680748
Bifidobacterium pullorum	0
Bifidobacterium pullorum/hapali	0.0406117333066463
Bifidobacterium ramosum	0.0947988524902501
Bifidobacterium reuteri	0.0947627542370718
Bifidobacterium ruminantium	0
Bifidobacterium saeculare	0
Bifidobacterium saguini	0
Bifidobacterium scardovii	0.0740470729215443
Bifidobacterium stercoris	0
Bifidobacterium thermacidophilum	0.16855349043114
Bifidobacterium thermophilum	0.041969549778196
Bifidobacterium tissieri	0.0360846066118611
Bifidobacterium tsurumiense	0.0636419002712745
Bifissio spartinae	0.37608826267486
Bilophila wadsworthia	0
Blastococcus massiliensis	0.0750017376111264
Blastomonas natatoria	0
Blautia caecimuris	0.0598054496640696
Blautia coccoides	0.0360819135693773
Blautia faecis	0.133358278543411
Blautia glucerasea	0
Blautia hansenii	0.0361549995439398
Blautia hydrogenotrophica	0
Blautia luti	0.376134722598307
Blautia marasmi	0
Blautia obeum	0.146165147840213
Blautia producta	0
Blautia schinkii	0.869885008462113
Blautia sp._GD8	0
Blautia stercoris	0.0604350709893332
Blautia wexlerae	0.0783665215523684
Bordetella hinzii	0
Brachybacterium muris	0
Brachybacterium paraconglomeratum	0.059493919568571
Brachymonas chironomi	0
Brachyspira aalborgi	0.223852027757363
Brachyspira pilosicoli	0
Bradyrhizobium denitrificans	0
Bradyrhizobium elkanii	0
Bradyrhizobium japonicum	0
Brevibacillus agri	0
Brevibacillus borstelensis	0
Brevibacillus brevis	0.0492140552023327
Brevibacillus massiliensis	0
Brevibacterium casei	0.192245946815849
Brevibacterium epidermidis	0.045279604008396
Brevibacterium halotolerans	0.108206069625165
Brevibacterium iodinum	0
Brevibacterium linens	0
Brevibacterium luteolum	0
Brevibacterium mcbrellneri	0.0279568405442656
Brevibacterium paucivorans	0.113345263496429
Brevibacterium pityocampae	0.815402323749021
Brevibacterium ravenspurgense/massiliense	0.0623456047642067
Brevibacterium senegalense	0
Brevundimonas bacteroides	0.0849535622367286
Brevundimonas diminuta	0.0411126531642429
Brevundimonas subvibrioides	0.0320485658170488
Brevundimonas terrae	0.0682392754428049
Brevundimonas vesicularis	0.0577503720255235
Brochothrix thermosphacta	0
Buchnera aphidicola	0
Buchnera sp.	0
Bulleidia extructa	0
Burkholderia cepacia	0
Burkholderia glumae	0
Burkholderia plantarii	0
Butyricicoccus faecihominis	0
Butyricicoccus pullicaecorum	0.0409324545142276
Butyricimonas faecihominis	0
Butyricimonas paravirosa	0
Butyricimonas synergistica	0
Butyricimonas virosa	0
Butyrivibrio crossotus	0.204098031898649
Butyrivibrio fibrisolvens	0
C.viride 16S	0.0693636410270281
Caldicoprobacter faecalis	0
Campylobacter coli	0.487925121454899
Campylobacter concisus	0
Campylobacter curvus	0
Campylobacter faecalis	0.243117082790019
Campylobacter fetus	0
Campylobacter gracilis	0.0748029320566899
Campylobacter hominis	0
Campylobacter hyointestinalis	0
Campylobacter jejuni	0.173062704082858
Campylobacter lari	0
Campylobacter rectus	0.030202522181026
Campylobacter showae	0
Campylobacter upsaliensis	0
Campylobacter ureolyticus	0
Candidatus Blastococcus	0
Candidatus Dorea	0.131951407719914
Candidatus Soleaferrea	0
Candidatus Stoquefichus	0
Candidatus Streptomyces	0
Capnocytophaga gingivalis	0
Capnocytophaga granulosa	0
Capnocytophaga haemolytica	0
Capnocytophaga leadbetteri	0.119413963884607
Capnocytophaga ochracea	0
Capnocytophaga sputigena	0.0289924933557525
Cardiobacterium hominis	0.146373440481502
Cardiobacterium valvarum	0
Carnobacterium maltaromaticum	0
Castellaniella defragrans	0
Catabacter hongkongensis	0
Catenibacterium mitsuokai	1.47524687372679
Catonella morbi	0
Catonella sp.	0
Cedecea davisae	0
Cedecea lapagei	0
Cellulomonas composti	0.0451455324211296
Cellulomonas denverensis	0
Cellulomonas massiliensis	0.0348760617989059
Cellulomonas parahominis	0.0307128465799845
Cellulosilyticum lentocellum	0.081172277932718
Cellulosimicrobium cellulans	0.0481005354564085
Centipeda periodontii	0
Cephaloticoccus primus	0
Cetobacterium somerae	0
Chlamydia abortus	0.0704889381677154
Chlamydia trachomatis	0.103549579831797
Chlorobium phaeobacteroides	0
Christensenella minuta	0.0424593944344288
Chryseobacterium bovis	0
Chryseobacterium hominis	0
Citrobacter amalonaticus	0
Citrobacter braakii	0
Citrobacter farmeri	0.0298534944137223
Citrobacter freundii	0
Citrobacter gillenii	0
Citrobacter intermedius	0
Citrobacter murliniae	0
Citrobacter pasteurii	0.0332412453968116
Citrobacter sedlakii	0
Citrobacter werkmanii	0
Citrobacter youngae	0.0703146391514506
Cloacibacillus evryensis	0.191338320815
Cloacibacillus porcorum	0
Cloacibacterium normanense	3.04390238055526
Clostridioides difficile	0
Clostridium acetobutylicum	0
Clostridium acidisoli	0
Clostridium aciditolerans	0
Clostridium aerotolerans	0
Clostridium akagii	0
Clostridium aldenense	0.0916861657265964
Clostridium aldrichii	0
Clostridium algidicarnis	0
Clostridium amazonense	0
Clostridium aminovalericum	0.0536391347436287
Clostridium amygdalinum	1.70664731636251
Clostridium amylolyticum	1.08705821776853
Clostridium arbusti	0
Clostridium argentinense	0
Clostridium asparagiforme	0.572602348059749
Clostridium aurantibutyricum	0.0496743468302267
Clostridium autoethanogenum	0
Clostridium baratii/Eubacterium nitrigenese	0.657950438016744
Clostridium beijerinckii	0
Clostridium bifermentans	0
Clostridium bolteae/aminovalericum	0.0560086633077007
Clostridium botulinum	0
Clostridium bowmanii	0
Clostridium butyricum	0.0420032087530613
Clostridium cadaveris	0
Clostridium carboxidivorans	0
Clostridium cavendishii	0
Clostridium celatum	1.38666851795134
Clostridium celerecrescens	0
Clostridium cellobioparum	0
Clostridium cellulolyticum	0
Clostridium chartatabidum	0
Clostridium chauvoei	0.0799706843040693
Clostridium chromiireducens	0.0668973255950101
Clostridium citroniae	0.0302450988277066
Clostridium clariflavum	0.0509906217886854
Clostridium clostridioforme	0.103954839897449
Clostridium cochlearium	0
Clostridium cocleatum	0
Clostridium colicanis	0
Clostridium colinum	0
Clostridium collagenovorans	0.104565600421765
Clostridium cylindrosporum	0.894451189438371
Clostridium dakarense	0
Clostridium difficile	0.401659219170049
Clostridium diolis	0.0659272399703196
Clostridium disporicum/celatum	0
Clostridium drakei	0
Clostridium estertheticum	0
Clostridium fallax	0.0351775342798448
Clostridium felsineum	0.0389235109256219
Clostridium ganghwense	0.0540441147745732
Clostridium ghonii	0.0572275075372335
Clostridium glycolicum	0
Clostridium glycyrrhizinilyticum	0.0761607173501421
Clostridium grantii	0
Clostridium haemolyticum	0
Clostridium hathewayi	0
Clostridium herbivorans	0
Clostridium hiranonis	0
Clostridium homopropionicum	0
Clostridium huakuii	0
Clostridium hungatei	0
Clostridium hylemonae	0.340340629160912
Clostridium indolis/methoxybenzovorans	0.319754575914737
Clostridium innocuum	0
Clostridium irregulare	0
Clostridium isatidis	0
Clostridium jeddahense	0.0525939932835347
Clostridium kogasensis	0
Clostridium lactatifermentans	0.0942607299618286
Clostridium lavalense/bolteae	0.0767212382637159
Clostridium leptum	0.148474715142979
Clostridium limosum	0
Clostridium lituseburense	0
Clostridium lundense	0
Clostridium malenominatum	0.0824949690829705
Clostridium massiliodielmoense	0
Clostridium methoxybenzovorans	0.270445802684115
Clostridium methylpentosum	0.185400490640192
Clostridium neonatale	0
Clostridium nexile	0.0705010535617933
Clostridium novyi	0.0412807199147477
Clostridium oceanicum	0.0294994006518435
Clostridium oroticum	0
Clostridium paraputrificum	0
Clostridium pascui	0.0378373342585002
Clostridium pasteurianum	0
Clostridium perfringens	0
Clostridium polysaccharolyticum	0.043363512661979
Clostridium populeti	0
Clostridium psychrophilum	0
Clostridium punense	0
Clostridium putrefaciens	0.873280109071813
Clostridium ramosum	0.0420389310039871
Clostridium rectum	0
Clostridium saccharobutylicum	0
Clostridium saccharogumia	0
Clostridium saccharolyticum	0.0855659106237286
Clostridium saccharoperbutylacetonicum	0
Clostridium sardiniense	0
Clostridium sartagoforme	0.0941729961840794
Clostridium scatologenes	0
Clostridium schirmacherense	0.0350866033148242
Clostridium scindens	0.329768852643992
Clostridium senegalense	0
Clostridium septicum	0.0437423332690117
Clostridium sordellii	0
Clostridium sp._16S_	0
Clostridium sphenoides	0.0484578143304835
Clostridium spiroforme	0
Clostridium sporogenes	0.0555532818968174
Clostridium sporosphaeroides	0
Clostridium sticklandii	0.0463967358690022
Clostridium straminisolvens	0.0421217018779559
Clostridium subterminale	0
Clostridium sufflavum	0
Clostridium sulfidigenes	0
Clostridium swellfunianum	0
Clostridium symbiosum	0.756234533465165
Clostridium tagluense	0
Clostridium tepidiprofundi	0
Clostridium termitidis	0
Clostridium tertium	0
Clostridium tetani	0
Clostridium tetanomorphum	0
Clostridium thermoalcaliphilum	0
Clostridium thermopalmarium	0
Clostridium thiosulfatireducens	0
Clostridium tunisiense	0.0359660406237247
Clostridium tyrobutyricum	0
Clostridium ventriculi	0
Clostridium vincentii	0
Clostridium viride	0
Clostridium vulturis	0
Clostridium xylanolyticum	0
Clostridium xylanovorans	0
Collinsella aerofaciens	0
Collinsella intestinalis	0.0537268495794282
Collinsella massiliensis	0
Collinsella stercoris	0.0464730330610875
Collinsella tanakaei	0
Comamonas aquatica	0
Comamonas kerstersii	0
Comamonas terrigena	0
Comamonas testosteroni	0
Coprobacillus cateniformis	0
Coprobacter fastidiosus	0
Coprobacter secundus	0
Coprococcus catus	0
Coprococcus comes	0.119010387261782
Coprococcus eutactus	0
Coriobacterium glomerans	0
Corynebacterium accolens	0.0368607152473885
Corynebacterium afermentans	0.115617521112248
Corynebacterium ammoniagenes	0
Corynebacterium amycolatum	0.0348354810710106
Corynebacterium appendicis	0.0556789776057046
Corynebacterium argentoratense	0
Corynebacterium aurimucosum	0.0402833504741548
Corynebacterium casei	0
Corynebacterium coyleae	0
Corynebacterium durum	0
Corynebacterium frankenforstense	0
Corynebacterium freneyi	0.110875254557512
Corynebacterium genitalium	0
Corynebacterium glaucum	0
Corynebacterium glucuronolyticum	0.0300542340324256
Corynebacterium jeikeium	0.0877490622587024
Corynebacterium kroppenstedtii	0.0535357945382916
Corynebacterium matruchotii	0
Corynebacterium minutissimum	0.121378587556072
Corynebacterium mucifaciens	0
Corynebacterium propinquum	0
Corynebacterium pseudodiphthericum	0
Corynebacterium resistens	0
Corynebacterium simulans	0
Corynebacterium singulare	0.0619618020437873
Corynebacterium sp._1152	0
Corynebacterium striatum	0
Corynebacterium sundsvallense	0
Corynebacterium tuberculostearicum	0
Corynebacterium tuscaniense	1.38380493799705
Corynebacterium ulcerans	0.0697631669908126
Corynebacterium ureicelerivorans	0
Corynebacterium variabile	0
Corynebacterium xerosis	0.0670812998763907
Cronobacter sakazakii	0
Cryptobacterium curtum	0
Cupriavidus metallidurans	0
Curtobacterium flaccumfaciens	0
Deinococcus aquaticus	0
Deinococcus indicus	0
Deinococcus proteolyticus	0
Delftia acidovorans	0
Dermabacter hominis	0.0675348444937126
Dermabacter vaginalis	0.281171699905615
Dermacoccus nishinomiyaensis	0.0466697189126099
Desulfitobacterium frappieri	0
Desulfobulbus propionicus	0
Desulfotomaculum guttoideum	0
Desulfovibrio alkalitolerans	0
Desulfovibrio desulfuricans	0
Desulfovibrio fairfieldensis	0
Desulfovibrio legallii	0.0803685942403089
Desulfovibrio legallis	0
Desulfovibrio piger	0
Desulfovibrio termitidis	0
Dialister invisus	0
Dialister micraerophilus	0
Dialister pneumosintes	0.0501547181214796
Dialister succinatiphilus	0
Dictyoglomus thermophilum	0
Dielma fastidiosa	0
Dietzia cinnamea	0.0742909729878097
Dietzia maris	0.424296592074538
Dietzia natronolimnaea	0
Dolosicoccus paucivorans	0
Dolosigranulum pigrum	0
Dorea formicigenerans	0.0331770132595636
Dorea longicatena	0.599141114256867
Dorea massiliensis	0
Dyadobacter beijingensis	0.0570908589734883
Dyadobacter fermentans	0
Dysgonomonas capnocytophagoides	0.0288764135820361
Dysgonomonas gadei	0
Dysgonomonas macrotermitis	0
Dysgonomonas mossii	0
Edwardsiella tarda	0.0335284175748273
Eggerthella lenta	0
Eggerthella sinensis	1.03799032759274
Eggerthella timonensis	0.0616998198725074
Eggerthia catenaformis	0
Eikenella corrodens	0
Eisenbergiella tayi	0
Elusimicrobium minutum	0.0919104446491651
Empedobacter falsenii	0.0953868354300514
Enorma massiliensis	0
Enterobacter aerogenes	0
Enterobacter asburiae	0
Enterobacter cancerogenus	0
Enterobacter cloacae	0.44227739227437
Enterobacter massiliensis	0
Enterococcus asini	0
Enterococcus avium	0.0553594100227679
Enterococcus caccae	0
Enterococcus casseliflavus	0
Enterococcus casseliflavus/galliarum	0
Enterococcus cecorum	0
Enterococcus devriesei	0
Enterococcus dispar	0
Enterococcus durans/hirae	0
Enterococcus faecalis	0
Enterococcus faecium	0
Enterococcus gallinarum	0.0603737577977892
Enterococcus gilvus	0
Enterococcus italicus	0
Enterococcus malodoratus	0.0315619182950325
Enterococcus mundtii	0
Enterococcus phoeniculicola	0
Enterococcus raffinosus	0
Enterococcus saccharolyticus	0
Enterorhabdus caecimuris	0
Enterovibrio nigricans	0
Eremococcus coleocola	0
Erysipelatoclostridium ramosum	0.0693378821779461
Escherichia albertii	0.15204268003747
Escherichia coli	1.84786858063144
Escherichia fergusonii	0.259702067580786
Escherichia hermannii	0.373903220902022
Ethanoligenens harbinense	0.0699788928749147
Eubacterium barkeri	0
Eubacterium biforme	0
Eubacterium brachy	0
Eubacterium budayi	0.468003209687141
Eubacterium callanderi	0
Eubacterium celluloscolvens	0.0430921740791353
Eubacterium cellulosolvens	0
Eubacterium contortum	0.144898897605674
Eubacterium coprostanoligenes	0
Eubacterium cylindroides	0
Eubacterium desmolans	0
Eubacterium dolichum	0.0324170101605376
Eubacterium eligens	0.042845475499101
Eubacterium fissicatena	0.226542585521
Eubacterium hallii	0
Eubacterium infirmum	0
Eubacterium limosum	0
Eubacterium moniliforme	0
Eubacterium multiforme	0.0970307733002271
Eubacterium nitritogenes	0.0583546444463393
Eubacterium nodatum	0.0302761808376936
Eubacterium oxidoreducens	0
Eubacterium pyruvativorans	0
Eubacterium ramulus	0
Eubacterium rectale	0.0629690219370927
Eubacterium ruminantium	0.207942208160763
Eubacterium saphenum	0
Eubacterium siraeum	0
Eubacterium sp	0.0279106031012824
Eubacterium sulci	0.0701386204186603
Eubacterium tenue	0
Eubacterium tortuosum	0
Eubacterium tortusum	0
Eubacterium uniforme	0
Eubacterium ventriosum	0
Eubacterium xylanophilum	0.0896002236450704
Eubacterium yurii	0
Exiguobacterium aurantiacum	0.343858217169189
Facklamia hominis/miroungae	0
Facklamia ignava	0
Facklamia languida	0.029972771866104
Facklamia tabacinasalis	0.836433587155448
Faecalibacterium prausnitzii	0
Faecalibacterium prausnitzii S9G3	0.0397995480855377
Faecalicatena contorta	0.150184989815338
Faecalitalea cylindroides	0
Fermentimonas caenicola	0.110112556711353
Ferrimonas balearica	0.0558042888893929
Fictibacillus arsenicus	0.275456622666515
Filifactor alocis	0
Filifactor villosus	0
Finegoldia magna	0
Flavobacterium banpakuense	0
Flavobacterium branchiophilum	0
Flavobacterium cheniae	0.0347159958274784
Flavobacterium daejeonense	0
Flavobacterium lindanitolerans	0.0429182665390622
Flavobacterium oncorhynchi	0
Flavobacterium sp._TISTR	0
Flavonifractor plautii	0.497565468122484
Flavonifractor sp	0.273203344578943
Flexispira rappini	0
Flintibacter butyricus	0.241417330112119
Fretibacterium fastidiosum	0
Fusicatenibacter saccharivorans	0.0968730094575365
Fusobacterium equinum	0
Fusobacterium gonidiaformans	0.0827849656195777
Fusobacterium mortiferum	0
Fusobacterium naviforme	0.0378039172735826
Fusobacterium necrogenes	0
Fusobacterium necrophorum	0
Fusobacterium nucleatum	0
Fusobacterium periodonticum	0
Fusobacterium russii	0
Fusobacterium ulcerans	0.0331827474333713
Fusobacterium varium	0.127314032156837
Gallibacterium anatis	0
Garciella nitratireducens	0
Gardnerella vaginalis	0
Gemella haemolysans	0.049744319839912
Gemella morbillorum	0
Gemella sanguinis	0.0571223970518507
Gemmatirosa kalamazoonesis	0
Gemmiger formicilis	0.0992610184882208
Geobacillus stearothermophilus	0
Geobacillus vulcani	0
Georgenia muralis	0
Gluconobacter oxydans	0.0330517235411655
Gordonia bronchialis	0
Gordonia jacobaea	0.202997846954717
Gordonia otitidis	0.0304693665139353
Gordonia rubripertincta	0.0365941768985662
Gordonia terrae	0
Gordonibacter pamelaeae	0
Gordonibacter urolithinfaciens	0
Granulicatella adiacens	0
Granulicatella elegans	0
Grimontia hollisae	0.211587677985109
Haematobacter missouriensis	0
Haemophilus haemolyticus	0.336433900827056
Haemophilus influenzae	0
Haemophilus parahaemolyticus	0
Haemophilus parainfluenzae	0.158372812705862
Haemophilus paraphrohaemolyticus	0
Haemophilus pittmaniae	0
Haemophilus quentini	0
Haemophilus sputorum	0.0444475552069344
Hafnia alvei	0
Halobiforma nitratireducens	0.0985104719339245
Halomonas salina	0
Harryflintia acetispora	0
Helicobacter bilis	0
Helicobacter canadensis	0
Helicobacter cinaedi	0.0457386138062724
Helicobacter fennelliae	0
Helicobacter pametensis	0.346763091504851
Helicobacter pullorum	0
Helicobacter pylori	0.0407455389850864
Helicobacter rodentium	0.0352295878955774
Helicobacter winghamensis	0.0537207900890662
Herbaspirillum massiliense	0.0854858342772121
Hespellia porcina	0
Hespellia stercorisuis	0
Holdemanella biformis	0
Holdemania filiformis	0
Holdemania massiliensis	0
Howardella ureilytica	0.0477293174870977
Hungatella effluvii	0
Hydrobacter penzbergensis	0.0375751561545676
Hydrogenibacillus schlegelii	0.999760402946122
Hydrogenoanaerobacterium saccharovorans	0.559393215383401
Hymenobacter rigui	0.0666372716909591
Intestinibacter bartlettii	0.0345961724249849
Intestinimonas butyriciproducens	0
Janibacter hoylei	0
Janibacter indicus	0.129179003567124
Janibacter limosus	0
Janibacter terrae	0.0688243118445322
Johnsonella ignava	0.0739887551822127
Jonesia denitrificans	0
Kallipyga massiliensis	0
Kandleria vitulina	0.0354333690957979
Kerstersia gyiorum	0
Kineothrix alysoides	0
Kingella denitrificans	0
Kingella kingae	0
Kingella oralis	0
Klebsiella aerogenes	0
Klebsiella oxytoca	0
Klebsiella pneumoniae	0.045611192289098
Klebsiella variicola	0
Kluyvera ascorbata	0.0302169952241665
Kluyvera intermedia	0
Kocuria halotolerans	0.0370411146972953
Kocuria indica	0
Kocuria kristinae	0
Kocuria marina	0.0435904876586823
Kocuria palustris	0
Kocuria rhizophila	0
Kocuria rosea	0
Kosakonia cowanii	0
Kurthia gibsonii	0
Kurthia massiliensis	0
Kurthia senegalensis	0
Kytococcus schroeteri	0
Kytococcus sedentarius	0
Lachnoanaerobaculum saburreum	0
Lachnoanaerobaculum umeaense	0
Lachnobacterium bovis	0.394683301301825
Lachnoclostridium phytofermentans	0
Lachnoclostridium sp	0.0873441898956295
Lachnospira multipara	0.0436413861203211
Lachnospira pectinoschiza	2.40302632123761
Lactobacillus acidophilus	0
Lactobacillus agilis	0.0289065238577523
Lactobacillus alimentarius	0.299806332709455
Lactobacillus alvi	0
Lactobacillus amylolyticus	0
Lactobacillus amylophilus	0
Lactobacillus amylovorus	0
Lactobacillus animalis	0
Lactobacillus antri	0.0307829271582541
Lactobacillus apinorum	0
Lactobacillus apodemi	0
Lactobacillus bifermentans	0.0361855508299173
Lactobacillus brevis	0
Lactobacillus buchneri	0
Lactobacillus casei	0
Lactobacillus ceti	0
Lactobacillus coleohominis	0
Lactobacillus coryniformis	0.0438692072670391
Lactobacillus crispatus	0
Lactobacillus curvatus	0
Lactobacillus delbrueckii	0
Lactobacillus dextrinicus	0
Lactobacillus fermemtum	0
Lactobacillus fermentum	0
Lactobacillus fructivorans/homohiochii	0
Lactobacillus gasseri	0
Lactobacillus gastricus	0
Lactobacillus gigeriorum	0
Lactobacillus helveticus	0
Lactobacillus herbarum	0
Lactobacillus iners	0
Lactobacillus jensenii	0.0658363788112773
Lactobacillus johnsonii	0
Lactobacillus kalixensis	0
Lactobacillus kitasatonis	0
Lactobacillus kunkeei	0.0924945077705456
Lactobacillus malefermentans	0
Lactobacillus mindensis	0
Lactobacillus mucosae	0
Lactobacillus mudanjiangensis	0.030098756641832
Lactobacillus oris	0
Lactobacillus parabuchneri	0
Lactobacillus paracasei	0
Lactobacillus parafarraginis	0
Lactobacillus pentosus	0
Lactobacillus plantarum	0.0349733287152771
Lactobacillus porcinae	0.0657059631146396
Lactobacillus rapi	0
Lactobacillus reuteri	0.0283379862819951
Lactobacillus rhamnosus	0
Lactobacillus rogosae	0.0345644715428067
Lactobacillus rossiae	0
Lactobacillus ruminis	0
Lactobacillus sakei	0.073638638716224
Lactobacillus salivarius	0
Lactobacillus sanfranciscensis	0.0444093713414453
Lactobacillus saniviri	0
Lactobacillus senioris	0
Lactobacillus sharpeae	0.0538624390282499
Lactobacillus thermophilus	0
Lactobacillus ultunensis	0
Lactobacillus vaccinostercus	0
Lactobacillus vaginalis	0
Lactobacillus versmoldensis	0
Lactobacillus xiangfangensis	0.107245890009559
Lactococcus formosensis	0
Lactococcus garvieae	0
Lactococcus lactis	0.14012023266369
Lactococcus plantarum	0.0504684949448434
Lactococcus raffinolactis	0
Lactonifactor longoviformis	0
Laribacter hongkongensis	0.0359204920437354
Lautropia mirabilis	0.0860770360264583
Lawsonella clevelandensis	0
Leifsonia aquatica/naganoensis	0
Leminorella grimontii	0
Leminorella richardii	0
Leptothrix discophora	0.115992523619956
Leptothrix mobilis	0
Leptotrichia amnionii	0
Leptotrichia buccalis	4.1927557874485
Leptotrichia goodfellowii	0.0312984903200678
Leptotrichia hofstadii	0.0717922739331638
Leptotrichia wadei	0
Leuconostoc carnosum	0
Leuconostoc citreum	0
Leuconostoc citreum/holzapfelii	0
Leuconostoc gelidum	0
Leuconostoc lactis	0
Leuconostoc mesenteroides	0
Leuconostoc pseudomesenteroides/rapi/kimchii/mesenteroides	0
Limnobacter thiooxidans	0.0976101547709229
Longicatena caecimuris	0.0319032618012992
Lysinibacillus fusiformis	0
Lysinibacillus massiliensis	0.0325049910390286
Lysinibacillus sphaericus	0
Lysobacter soli	0.0329209982895257
Mageeibacillus indolicus	0
Mannheimia granulomatis	0.0735290326098343
Marichromatium gracile	0
Marvinbryantia formatexigens	0.0652411340558723
Massilia aurea	0.276656499889759
Massiliomicrobiota timonensis	0
Megamonas funiformis	0
Megamonas hypermegale	0
Megamonas rupellensis	0.0576363690026034
Megasphaera elsdenii	0
Megasphaera indica	0
Megasphaera micronuciformis	0
Megasphaera paucivorans	0
Megasphaera sp	0.0377254478683003
Mesorhizobium loti	0
Methanobrevibacter smithii	0.122135503586779
Methanobrevibacter smithii/gottschalkii	0
Methanosphaera cuniculi	0.0335967396771446
Methanosphaera stadtmanae	0
Methylobacterium adhaesivum	0
Methylobacterium jeotgali	0.297337524060266
Methylobacterium mesophilicum	0.0707790518484383
Methylobacterium populi	0.0442678474446897
Methylobacterium radiotolerans	0.0299756151610846
Methylobacterium zatmanii	0.153923380951455
Methyloversatilis universalis	0
Microbacterium aurum	0
Microbacterium barkeri	0
Microbacterium chocolatum	0
Microbacterium foliorum	0
Microbacterium gubbeenense	0.0394294818427818
Microbacterium hydrocarbonoxydans	0
Microbacterium lacticum	0
Microbacterium luteolum	1.02739847088645
Microbacterium oleivorans	0.766110955942987
Microbacterium paraoxydans	0.114572465718047
Microbacterium phyllosphaerae	0
Microbacterium schleiferi	0.0466959482970757
Micrococcus luteus	0
Micrococcus lylae	0
Micromonospora aurantiaca	0.0677768541120545
Micromonospora krabiensis	0
Microvirga massiliensis	0
Microvirgula aerodenitrificans	0
Mitsuokella jalaludinii	0.0301788109730702
Mitsuokella multacida	0
Mobiluncus curtisii	0.145759924405824
Moellerella wisconsensis	0.136914053118553
Mogibacterium diversum	0
Mogibacterium neglectum	0
Mogibacterium pumilum	0
Mogibacterium timidum	0
Mogibacterium vescum	0
Monoglobus pectinilyticus	0
Moraxella atlantae	0.0316601279034194
Moraxella catarrhalis	0.159291919216562
Moraxella caviae	0
Moraxella lacunata	0
Moraxella nonliquefaciens	0
Moraxella osloensis	0.0883898895593877
Morganella morganii	0
Moryella indoligenes	0.063160309215765
Murdochiella asaccharolytica	0.0514917907025117
Muribaculum intestinale	0
Murimonas intestini	0.0675116407676016
Mycobacterium abscessus	0.0465531600060157
Mycobacterium avium	0
Mycobacterium florentinum	0.0396965281024694
Mycobacterium fortuitum	0
Mycobacterium iranicum	0.126084950864424
Mycobacterium mucogenicum	0.0426916835812081
Mycoplasma hominis	0
Mycoplasma pneumoniae	0
Negativicoccus succinicivorans	0.0527106944226874
Neisseria bacilliformis	0
Neisseria cinerea	0
Neisseria elongata	0.0333451484627482
Neisseria flava	0
Neisseria flavescens/perflava	0
Neisseria gonorrhoeae	0
Neisseria macacae	0.0780799501220582
Neisseria meningitidis	0
Neisseria mucosa	0.212107288331087
Neisseria sicca	0
Neisseria subflava	0
Nevskia ramosa	0.0387904544556801
Nitriliruptor alkaliphilus	0
Oceanobacillus caeni	0
Oceanobacillus massiliensis	0
Ochrobactrum anthropi	0.0434358640310041
Ochrobactrum intermedium	0.055418880805621
Ochrobactrum pituitosum	0
Odoribacter laneus	0
Odoribacter splanchnicus	0
Oligella urethralis	0.300103500522849
Olsenella profusa	0.0350391081480452
Olsenella scatoligenes	0
Olsenella uli	0.0293306892847333
Olsenella umbonata	0.0347791199596627
Orenia metallireducens	0
Oribacterium parvum	0
Oribacterium sinus	0.113592075303807
Ornithobacterium rhinotracheale	0
Oscillibacter ruminantium	0.0288322778333946
Oscillibacter sp	0.0608667366519854
Oscillibacter valericigenes	0.245324306121888
Oxalobacter formigenes	0
Paenibacillus alvei	0
Paenibacillus antibioticophila	0.0555916585148824
Paenibacillus barcinonensis	0.0355179951336342
Paenibacillus barengoltzii	0
Paenibacillus daejeonensis	0.0300856104702564
Paenibacillus durus	0
Paenibacillus glucanolyticus	0
Paenibacillus graminis	0
Paenibacillus illinoisensis	0.0514387713079808
Paenibacillus kribbensis	0
Paenibacillus lactis	1.75755387047823
Paenibacillus lautus	0
Paenibacillus provencensis	0
Paenibacillus pueri	0.0559727025557034
Paenibacillus rhizosphaerae	0
Paenibacillus riograndensis	0.21988658918675
Paenibacillus sabinae/forsythiae	0.0296314792830727
Paenibacillus senegalensis	0.0601989125796476
Paenibacillus thiaminolyticus	0.0344426034724871
Paenibacillus timonensis	0
Pantoea agglomerans	0.537013397844598
Pantoea conspicua	0
Papillibacter cinnamivorans	0
Parabacteroides distasonis	0.0307067568720875
Parabacteroides goldsteinii	0.0746794026411632
Parabacteroides gordonii	0
Parabacteroides johnsonii	0
Parabacteroides merdae	0
Paracoccus carotinifaciens	0
Paracoccus marinus	0.0918768122473783
Paracoccus sanguinis	0
Paracoccus yeei	0
Paraeggerthella hongkongensis	0.0404095510833285
Paraprevotella clara	0
Paraprevotella xylaniphila	0
Parascardovia denticolens	0.0405479611964205
Parasporobacterium paucivorans	0.0384136491818742
Parasutterella excrementihominis	0.0395262905831885
Parasutterella secunda	0.0451464971578371
Parvimonas micra	0.153847117136621
Pediococcus acidilactici	0
Pediococcus damnosus	0
Pediococcus pentosaceus	0.0321179345362749
Pedobacter daejeonensis	0
Pedomicrobium ferrugineum	0
Pelomonas saccharophila	0.0705370524081249
Peptoclostridium difficile	0
Peptococcus niger	0
Peptococcus sp.	0
Peptoniphilus asaccharolyticus	0.036270166333646
Peptoniphilus coxii	0
Peptoniphilus duerdenii	0
Peptoniphilus grossensis	0
Peptoniphilus harei	0
Peptoniphilus indolicus	0
Peptoniphilus lacrimalis	0
Peptoniphilus senegalensis	0.0446531344871368
Peptoniphilus timonensis	0
Peptostreptococcus anaerobius	0
Peptostreptococcus russellii	0
Peptostreptococcus stomatis	0.123956054771299
Phascolarctobacterium faecium	0
Phascolarctobacterium succinatutens	0.197077724808346
Phenylobacterium haematophilum	0
Phyllobacterium myrsinacearum	0
Planococcus rifietoensis	0.0304050807641575
Planomicrobium chinense	0
Planomonospora sphaerica	0.224202604417837
Plesiomonas shigelloides	0
Porphyromonas asaccharolytica	0
Porphyromonas catoniae	0.133959462911
Porphyromonas endodontalis	0.0298061805589534
Porphyromonas gingivalis	0
Porphyromonas somerae	0.0874142292877715
Porphyromonas uenonis	0
Prevotella albensis	0
Prevotella amnii	0
Prevotella amniotica	0
Prevotella aurantiaca	0.105328832100438
Prevotella baroniae	0
Prevotella bergensis	0
Prevotella bivia	0
Prevotella brevis	0
Prevotella bryantii	0
Prevotella buccae	0
Prevotella buccalis	0
Prevotella conceptionensis	0.0842385405566074
Prevotella copri	0.034202866830795
Prevotella corporis	0
Prevotella dentalis	0
Prevotella dentasini	0
Prevotella denticola	0.0401285331684008
Prevotella disiens	0
Prevotella enoeca	0
Prevotella falsenii	0
Prevotella fusca	0
Prevotella histicola	0.0810674572861538
Prevotella intermedia	0
Prevotella loescheii	0.0300318188619167
Prevotella maculosa	0
Prevotella marshii	0
Prevotella melaninogenica	0
Prevotella micans	0
Prevotella multidaccharivorax	0
Prevotella multiformis	0.0517126254287075
Prevotella multisaccharivorax	0
Prevotella nanceiensis	0
Prevotella nigrescens	0
Prevotella oralis	0
Prevotella oris	0.0327437362566803
Prevotella oryzae	0
Prevotella oulorum	0
Prevotella pallens	0
Prevotella paludivivens	0.214488399166688
Prevotella pleuritidis	0
Prevotella ruminicola	0.048457690882269
Prevotella saccharolytica	0.110603822619436
Prevotella salivae	0.0283209027462695
Prevotella scopos/jejuni	0
Prevotella shahii	0
Prevotella stercorea	0.0388379828818133
Prevotella timonensis	0
Prevotella veroralis	0
Promicromonospora flava	0.0756927458609806
Propionibacterium acidifaciens	0.655276166667467
Propionibacterium acidipropionici	0.557575675412988
Propionibacterium acnes	0
Propionibacterium australiense	0
Propionibacterium avidum	0
Propionibacterium cyclohexanicum	0.0474773240120942
Propionibacterium damnosum	0.11920756333848
Propionibacterium freudenreichii	0
Propionibacterium granulosum	0
Propionibacterium jensenii	0
Propionibacterium microaerophilum	0.286311225068569
Propionibacterium namnetense	0
Propionibacterium propionicum	0
Propionibacterium thoenii	0.1928190848277
Propionicimonas paludicola	0
Propionimicrobium lymphophilum	1.04193403458366
Propionivibrio dicarboxylicus	0
Prosthecobacter fluviatilis	0
Proteus mirabilis	0
Proteus penneri	0.0428117473510381
Proteus vulgaris	0
Providencia alcalifaciens	0.055824986283194
Providencia rettgeri	0
Providencia rustigianii	0
Providencia stuartii	0
Pseudoclavibacter massiliense	0
Pseudoclavibacter sp._Timone	0
Pseudoflavonifractor capillosus	0.148672219995677
Pseudomonas aeruginosa	0
Pseudomonas alcaliphila	0
Pseudomonas fluorescens	0
Pseudomonas fragi	0
Pseudomonas fragi/thivervalensis/deceptionensis	0
Pseudomonas monteilii	0.317495784779878
Pseudomonas nitroreducens	0
Pseudomonas oleovorans	0
Pseudomonas putida	0
Pseudomonas stutzeri	0
Pseudopropionibacterium propionicum	0
Pseudoramibacter alactolyticus	0
Pseudothermotoga thermarum	0
Pseudoxanthomonas mexicana	0
Psychrobacter arenosus	0
Pyramidobacter piscolens	0.0545875361847759
Ralstonia insidiosa	0.073543020279422
Ralstonia mannitolilytica	0
Ralstonia solanacearum	0
Raoultella ornithinolytica	0
Raoultella planticola	0.093746329338648
Rheinheimera perlucida	0
Rheinheimera texasensis	0
Rhizobium pusense	0.0755585480261827
Rhodanobacter ginsenosidimutans	2.40697822659502
Rhodobacter sphaeroides	0
Rhodococcus equi	0.0368681568553463
Rhodococcus erythropolis	0
Rhodococcus rhodochrous	0.0608459070541818
Riemerella anatipestifer	0
Riemerella columbina	0
Robinsoniella peoriensis	0
Romboutsia lituseburensis	0
Roseburia faecis	0.6004773272343
Roseburia hominis	0
Roseburia intestinalis	0.0682212067644571
Roseburia inulinivorans	0.065553667907415
Roseburia sp	0.168545893397541
Roseomonas mucosa	0.0682535127818728
Rothia aeria	0
Rothia dentocariosa	0
Rothia mucilaginosa	0
Rubinisphaera brasiliensis	0.0504563363278529
Rudanella lutea	0.219092234675371
Ruminococcus albus	0
Ruminococcus bromii	0.239265363136021
Ruminococcus callidus	0
Ruminococcus champanellensis	0.0301382158616892
Ruminococcus faecis	0.155555340816035
Ruminococcus flavefaciens	0
Ruminococcus gauvreauii	0.0821642790298704
Ruminococcus gnavus	1.02617421341101
Ruminococcus lactaris	0
Ruminococcus sp	0.198531594505271
Ruminococcus sp. Marseille-P2780	0
Ruminococcus sp. Marseille-P650	0
Ruminococcus torques	0.056013765325324
Ruthenibacterium lactatiformans	0.0460915792754736
Salmonella enterica	0.576539941562736
Sarcina maxima	0
Sarcina ventriculi	0.270854709883685
Scardovia inopinata	0.0489456908691312
Scardovia wiggsiae	0.171720938975003
Schlesneria paludicola	0
Schwartzia sp.	0
Schwartzia succinivorans	0
Selenomonas artemidis	0
Selenomonas infelix	0
Selenomonas noxia	0.0336570753762026
Selenomonas ruminantium	0
Selenomonas sputigena	0
Sellimonas intestinalis	0.102378394492345
Senegalemassilia anaerobia	0.0490576026260253
Senegalimassilia anaerobia	0.0510290987457325
Serratia ficaria	0
Serratia fonticola	0.0767401190606014
Serratia liquefaciens	0
Serratia marcescens	0
Shigella dysenteriae	0
Shuttleworthia satelles	0.0638289982845219
Silanimonas lenta	0
Simonsiella muelleri	0.0653839977676289
Skermanella aerolata	0.0668384256242093
Slackia equolifaciens	0
Slackia exigua	0.122918572718905
Slackia faecicanis	0.0879270849087346
Slackia isoflavoniconvertens	0
Slackia piriformis	0.0456185916936037
Snodgrassella alvi	0
Soleaferrea massiliensis	0
Solobacterium moorei	0
Sphingobacterium faecium	0.0318234731851991
Sphingobacterium multivorum	0
Sphingobacterium spiritivorum	0
Sphingobium hydrophobicum	0
Sphingobium yanoikuyae	0.116917370553226
Sphingomonas adhaesiva	0
Sphingomonas ginsenosidimutans	0
Sphingomonas hankookensis	0.0328810267893864
Sphingomonas panni	0.0394630536759524
Sphingomonas paucimobilis	0
Sphingomonas pseudosanguinis	3.15354196326479
Spirosoma linguale	0
Sporanaerobacter acetigenes	0
Sporolactobacillus nakayamae	0.0681623043642742
Sporosarcina koreensis	0
Staphylococcus arlettae	0
Staphylococcus aureus	0
Staphylococcus auricularis	0
Staphylococcus capitis	0.0751364067669179
Staphylococcus cohnii	0.0897212548486269
Staphylococcus condimenti	0
Staphylococcus epidermidis	0
Staphylococcus epidermidis/muscae	0
Staphylococcus equorum/edaphicus/saprophyticus	0
Staphylococcus haemolyticus	0.118355021705055
Staphylococcus hominis	0
Staphylococcus intermedius	0.0971531602070989
Staphylococcus kloosii	0
Staphylococcus lentus	0
Staphylococcus lugdunensis	0.114756023614452
Staphylococcus nepalensis	0
Staphylococcus pasteuri	0
Staphylococcus pettenkoferi	0
Staphylococcus saccharolyticus	0.0417626895592832
Staphylococcus saprophyticus	0
Staphylococcus schleiferi	0
Staphylococcus sciuri	0
Staphylococcus simulans	0.061248645154118
Staphylococcus succinus	0
Staphylococcus vitulinus	0.0318643271334553
Staphylococcus warneri	0.0632718539864648
Staphylococcus xylosus	0
Stenotrophomonas daejeonensis	0
Stenotrophomonas maltophilia	0.503312858840273
Stenotrophomonas rhizophila	0.0314509042996922
Stomatobaculum longum	0
Stoquefichus massiliensis	0.0340193788837348
Streptobacillus moniliformis	0
Streptococcus agalactiae	0
Streptococcus alactolyticus	0
Streptococcus anginosus	0
Streptococcus australis	0
Streptococcus caballi	0
Streptococcus cameli	0
Streptococcus canis	0
Streptococcus caprae	0
Streptococcus castoreus	0.0410329553763604
Streptococcus constellatus	0
Streptococcus criceti	0
Streptococcus cristatus	0.0406313084207647
Streptococcus dentasini	0
Streptococcus dentirousetti	0
Streptococcus devriesei	0.0340476685161294
Streptococcus didelphis	0
Streptococcus downei	0
Streptococcus dysgalactiae	0
Streptococcus equi	0.0314802158334751
Streptococcus equinus	0.028428531295646
Streptococcus equinus/lutetiensis/infantarius	0.0318622526250544
Streptococcus fryi	0.0434762843665731
Streptococcus gallolyticus	0
Streptococcus gordonii	0.088695420892449
Streptococcus gordonii/mutans	0
Streptococcus henryi	0
Streptococcus hongkongensis	0
Streptococcus hyovaginalis	0
Streptococcus ictaluri	0
Streptococcus infantarius	0.0320540045690392
Streptococcus infantis	1.59153094817338
Streptococcus iniae	0.0293407726319308
Streptococcus intermedius/uberis	0.0511333507838404
Streptococcus lactarius	0
Streptococcus lutetiensis	0.0398956882571846
Streptococcus macedonicus	0
Streptococcus marimammalium	0
Streptococcus massiliensis	0
Streptococcus merionis	0.0287630326803453
Streptococcus minor	0.419473722839965
Streptococcus mitis	0
Streptococcus mitis/pneumoniae/pseudoneumoniae	0
Streptococcus moroccensis	0
Streptococcus mutans	0
Streptococcus oralis	0
Streptococcus oricebi	0
Streptococcus orisasini	0
Streptococcus ovis	0
Streptococcus parasaguinis	0
Streptococcus parasanguinis	0.042326607909371
Streptococcus parauberis	0
Streptococcus pasteurianus	0
Streptococcus peroris	0
Streptococcus pharyngis	0
Streptococcus pleomorphus	0
Streptococcus plurextorum	0
Streptococcus pneumoniae	0
Streptococcus porci	0
Streptococcus porcinus	0
Streptococcus porcorum	0
Streptococcus pyogenes	0
Streptococcus pyogensis	0
Streptococcus ratti/ursoris	0
Streptococcus rubneri	0
Streptococcus rupicaprae	0
Streptococcus salivarius	0
Streptococcus saliviloxodontae	0
Streptococcus sanguinis	0
Streptococcus sanguinis/vestibularis	0
Streptococcus sinensis	0
Streptococcus sobrinus	0.0479662096509456
Streptococcus suis	0
Streptococcus tangierensis	0
Streptococcus thermophilus	0
Streptococcus thoraltensis	0
Streptococcus uberis	0.0336345977923787
Streptococcus vestibularis	0
Streptococcus viridans	0
Streptomyces misionensis	0
Streptomyces thermoviolaceus	0
Streptomyces thermovulgaris	0
Subdoligranulum variabile	0
Succinatimonas hippei	0
Succiniclasticum ruminis	0.125856755239314
Succinivibrio dextrinosolvens	0.323304161797555
Sulfurimonas autotrophica	0
Sutterella parvirubra	0
Sutterella stercoricanis	0
Sutterella wadsworthensis	0.643332956732851
Symbiobacterium thermophilum	0
Tannerella forsythia	0
Tatumella ptyseos	0
Tetragenococcus solitarius	0
Tetrasphaera australiensis	0
Thiomicrospira cyclica	0
Timonella senegalensis	0
Tissierella praeacuta	0
Trabulsiella guamensis	0.0788542420778572
Treponema berlinense	0.0297914513142244
Treponema denticola	0
Treponema lecithinolyticum	0
Treponema maltophilum	0.0361705580341762
Treponema medium	0
Treponema porcinum	0
Treponema socranskii	0
Treponema succinifaciens	0
Treponema vincentii	0
Tropheryma whipplei	0
Trueperella bernardiae	0
Trueperella pyogenes	0
Tumebacillus permanentifrigoris	0
Turicella otitidis	0
Turicibacter sanguinis	0
Turicimonas muris	0
Tyzzerella nexilis	0.090576006314497
Ureaplasma parvum	0
Ureaplasma urealyticum	0
Ureibacillus suwonensis	0
Ureibacillus thermosphaericus	0
Vagococcus penaei	0
Vagococcus teuberi	0
Varibaculum cambriense	0.474075370323511
Variovorax boronicumulans	0
Veillonella atypica	0
Veillonella dispar	0.0653572922623784
Veillonella parvula	0.0391939358456717
Veillonella ratti	0
Veillonella rogosae	0.0567037318399368
Veillonella tobetsuensis	0.140785895672426
Vibrio cholerae	0.0411881593447211
Vibrio cincinnatiensis	0
Vibrio fluvialis	0
Vibrio furnissii	0
Vibrio mimicus	0
Vibrio parahaemolyticus	0
Victivallis vadensis	0.175771101492509
Virgibacillus proomii	0
Weeksella virosa	0.0413441772536817
Weissella cibaria	0
Weissella confusa	0.501362525681
Weissella paramesenteroides	0
Yersinia aleksiciae	0
Yersinia bercovieri	0
Yersinia enterocolitica	0
Yersinia frederiksenii	0.0774924374534748
Yersinia kristensenii	0
Yersinia pseudotuberculosis	0
Yersinia rohdei	0
Yokenella regensburgei	0.0921362461187265
Yonghaparkia alkaliphila	0
Kingdom Information: (%)
Archaea	0.254242715197848
Bacteria	99.7457572848021
Phylum Information: (%)
Actinobacteria	16.8564772056781
Bacteroidetes	8.65456416170701
Deinococcus-Thermus	0
Dictyoglomi	0
Elusimicrobia	0.0919104446491651
Epsilonbacteraeota	1.64141178048858
Euryarchaeota	0.254242715197848
Firmicutes	42.7950663536114
Fusobacteria	4.5769322141851
Gemmatimonadetes	0
Halanaerobiaeota	0
Lentisphaerae	0.175771101492509
Other	1.93903862203087
Planctomycetes	0.0504563363278529
Proteobacteria	21.5475881208434
Spirochaetes	0.289814037105763
Synergistetes	0.245925856999776
Tenericutes	0.174038517999512
Thermotogae	0
Verrucomicrobia	0.706762531683148
Class Information: (%)
Actinobacteria	12.7984492276869
Actinobacteridae	2.29757876445244
Alphaproteobacteria	6.31240058205335
Bacilli	13.9380103642707
Bacteroides	0.091022525760296
Bacteroidetes	0
Bacteroidia	8.56354163594672
Betaproteobacteria	0
Brachyspirae	0.223852027757363
Campylobacteria	1.64141178048858
Chlorobia	0
Clostridia	26.185905588455
Coriobacteriia	1.76044921353877
Deinococci	0
Deltaproteobacteria	0.0803685942403089
Dictyoglomia	0
Elusimicrobia	0.0919104446491651
Epsilonproteobacteria	0
Erysipelotrichia	1.67514394781269
Flavobacteria	0
Fusobacteria	0
Fusobacteriia	4.5769322141851
Gammaproteobacteria	15.1548189445497
Gemmatimonadetes	0
Halanaerobiia	0
Halobacteria	0.0985104719339245
Lentisphaeria	0.175771101492509
Methanobacteria	0.155732243263924
Mollicutes	0.174038517999512
Negativicutes	0.996006453072978
Nitriliruptoria	0
Other	1.93903862203087
Planctomycetacia	0.0504563363278529
Spirochaetes	0
Spirochaetia	0.0659620093484005
Synergistia	0.245925856999776
Thermotogae	0
Verrucomicrobiae	0.706762531683148
Order Information: (%)
Acetobacterales	0.136278565038315
Actinomycetales	2.46316996234399
Aeromonadales	0.786702719614284
Alteromonadales	0.0544550553250208
Azospirillales	0.0668384256242093
Bacillales	8.57024243467062
Bacteroidales	7.47080201618768
Betaproteobacteriales	2.56754498629675
Bifidobacteriales	3.25530351486976
Brachyspirales	0.223852027757363
Campylobacterales	1.64141178048858
Cardiobacteriales	0.202177729370895
Caulobacterales	0.362906434897127
Chitinophagales	0.413663418829428
Chlorobiales	0
Chromatiales	0
Clostridiale	0.0710027771804177
Clostridiales	26.1149028112746
Coriobacteriales	1.76044921353877
Corynebacteriales	2.8682339218067
Cytophagales	0.342820365339818
Deinococcales	0
Desulfobacterales	0
Desulfovibrionales	0.0803685942403089
Dictyoglomales	0
Elusimicrobiales	0.0919104446491651
Enterobacteriales	3.26959272419089
Erysipelotrichales	1.67514394781269
Flavobacteriales	0.39545488816489
Fusobacterales	0
Fusobacteriales	4.5769322141851
Fusobacteriales: Leptotrichiacea	0
Gemmatimonadales	0
Halanaerobiales	0
Halobacteriales	0.0985104719339245
Lactobacillales	5.36776792960009
Methanobacteriales	0.155732243263924
Micrococcales	4.41368943697375
Micromonosporales	0.0677768541120545
Mycoplasmatales	0.174038517999512
Neisseriales	0
Nitriliruptorales	0
Oceanospirillales	0.131775827107063
Opitutales	0
Other	1.93903862203087
Pasteurellales	1.34028016441038
Planctomycetales	0.0504563363278529
Propionibacteriales	1.80365169761526
Pseudomonadales	1.41332090189427
Rhizobiales	2.27995284320792
Rhodobacterales	0.123620899002429
Salinisphaerales	0.0387904544556801
Selenomonadales	0.996006453072978
Sphingobacteriales	0.0318234731851991
Sphingomonadales	3.34280341428335
Spirochaetales	0.0659620093484005
Streptomycetales	0
Streptosporangiales	0.224202604417837
Synergistales	0.245925856999776
Thermotogales	0
Thiomicrospirales	0
Verrucomicrobiales	0.706762531683148
Vibrionales	2.16189306311539
Victivallales	0.175771101492509
Xanthomonadales	3.18828531876907
Family Information: (%)
Acetobacteraceae	0.136278565038315
Acidaminococcaceae	0.432217465047827
Actinomycetaceae	1.04587197095844
Aerococcaceae	0.866406359021552
Aeromonadaceae	0.160265937290018
Akkermansiaceae	0.706762531683148
Alicyclobacillaceae	0
Alteromonadaceae	0
Aquaspirillaceae	0
Arcobacteraceae	0.110103795642236
Atopobiaceae	0.219972778051923
Azospirillaceae	0.0668384256242093
Bacillaceae	5.39736959402357
Bacteroidaceae	5.3157878024492
Barnesiellaceae	0
Beijerinckiaceae	0.596283419465934
Bifidobacteriaceae	3.25530351486976
Blautia	0
Bogoriellaceae	0
Brachyspiraceae	0.223852027757363
Brevibacteriaceae	1.25657558337817
Burkholderiaceae	1.99492853891991
Caldicoprobacteraceae	0
Campylobacteraceae	1.00911036256549
Cardiobacteriaceae	0.202177729370895
Carnobacteriaceae	0
Caulobacteraceae	0.362906434897127
Cellulomonadaceae	0.0758583790011141
Chitinibacteraceae	0.0359204920437354
Chitinophagaceae	0.413663418829428
Chlorobiaceae	0
Christensenellaceae	0.0424593944344288
Chromatiaceae	0
Clostridiaceae	1.78189749738859
Clostridiaceae 1	6.03404182377602
Clostridiaceae 2	0.0929742831646441
Clostridiales	0.0710027771804177
Coriobacteriaceae	0.100199882640516
Corynebacteriaceae	2.08102029792909
Corynebacterineae	0.083421316861362
Deinococcaceae	0
Dermabacteraceae	0.475281763844289
Dermacoccaceae	0.0466697189126099
Desulfobulbaceae	0
Desulfovibrionaceae	0.0803685942403089
Dictyoglomaceae	0
Dietziaceae	0.424296592074538
Dysgonomonadaceae	0.138988970293389
Eggerthellaceae	1.44027655284633
Elusimicrobiaceae	0.0919104446491651
Enterbacteriaceae	0.373903220902022
Enterobacteriaceae	2.89568950328887
Enterococcaceae	0.14729508611559
Erysipelotrichaceae	1.67514394781269
Eubacteriaceae	0.029153004092402
Family XI	0.466833794509977
Family XIII	0.100414801256354
Family XVIII	0
Flavobacteriaceae	0.2260407196069
Fusobacteriaceae	0.281085662483369
Gemmatimonadaceae	0
Halobacteroidaceae	0
Haloferacaceae	0.0985104719339245
Halomonadaceae	0.131775827107063
Helicobacteraceae	0.522197622280853
Hymenobacteraceae	0.0666372716909591
Hyphomicrobiaceae	0
Intrasporangiaceae	0.198003315411656
Jonesiaceae	0
Lachnospiraceae	14.2596177633219
Lactobacillaceae	0.866654003951553
Leptotrichia	0
Leptotrichiaceae	4.29584655170173
Leuconostocaceae	0.607119098933498
Listeriaceae	0
Marinifilaceae	0
Methanobacteriaceae	0.155732243263924
Microbacteriaceae	2.15028319051978
Micrococcaceae	0.190386493415019
Micrococcineae	0
Micromonosporaceae	0.0677768541120545
Moraxellaceae	0.536302921879957
Muribaculaceae	0
Mycobacteriaceae	0.208473162548102
Mycoplasmataceae	0.174038517999512
Neisseriaceae	0.536695955333104
Nitriliruptoraceae	0
Nocardiaceae	0.270061390367219
Nocardioidaceae	0.0589641723520379
Opitutaceae	0
Other	1.93903862203087
Paenibacillaceae	2.57426114030662
Pasteurellaceae	1.34028016441038
Peptococcaceae	0
Peptostreptococcaceae	0.158552227196284
Planococcaceae	0.062910071803186
Porphyromonadaceae	0.251179872757725
Prevotellaceae	1.55560895824337
Promicromonosporaceae	0.0829765972553144
Propionibacteriaceae	1.74468752526322
Propionibacterineae	1.15591354864774
Pseudomonadaceae	0.877017980014313
Psychromonadaceae	0.0544550553250208
Rhizobiaceae	1.51108109671598
Rhodanobacteraceae	2.40697822659502
Rhodobacteraceae	0.123620899002429
Rhodocyclaceae	0
Rikenellaceae	0.103850252930738
Rubinisphaeraceae	0.0504563363278529
Ruminococcaceae	3.25582493902577
Schlesneriaceae	0
Solimonadaceae	0.0387904544556801
Sphingobacteriaceae	0.0318234731851991
Sphingomonadaceae	3.34280341428335
Spirochaetaceae	0.0659620093484005
Spirosomaceae	0.276183093648859
Sporolactobacillaceae	0.0681623043642742
Staphylococcaceae	0.360672607281207
Streptococcacaeae	0
Streptococcaceae	2.8802933815779
Streptomycetaceae	0
Streptomycineae	0
Streptosporangiaceae	0.224202604417837
Succinivibrionaceae	0.626436782324266
Synergistaceae	0.245925856999776
Tannerellaceae	0.105386159513251
Thermomonosporaceae	0
Thermotogaceae	0
Thiomicrospiraceae	0
Thiovulaceae	0
Veillonellaceae	0.563788988025151
Verrucomicrobiaceae	0
Vibrionaceae	2.16189306311539
Victivallaceae	0.175771101492509
Weeksellaceae	0.16941416855799
Xanthobacteraceae	0.172588327025997
Xanthomonadaceae	0.781307092174053
Genus Information: (%)
Acetanaerobacterium	0.190014975672548
Acetivibrio	0
Acetobacter	0.0349733287152771
Acetobacterium	0.029153004092402
Achromobacter	0.0434358640310041
Acidaminococcus	0.109282985000166
Acidovorax	0
Acinetobacter	0.256960985200588
Actinobacillus	0.391302659991008
Actinobaculum	0
Actinomadura	0
Actinomyces	0.426036676229106
Adlercreutzia	0
Aerococcus	0
Aeromicrobium	0.0589641723520379
Aeromonas	0.160265937290018
Afipia	0
Agathobacter	0.0629690219370927
Aggregatibacter	0.106435187579242
Agrobacterium	0.223821526590675
Agrococcus	0.0346972802763641
Akkermansia	0.706762531683148
Alcaligenes	0.0347614467294215
Algoriella	0.0326831558742567
Aliagarivorans	0.0544550553250208
Alistipes	0.103850252930738
Allisonella	0
Alloiococcus	0
Alloprevotella	0.655445749457195
Allorhizobium-Neorhizobium-Pararhizobium-Rhizobium	0.401473594950608
Alloscardovia	0
Alysiella	0.147779570649582
Amaricoccus	0.0317440867550504
Anaerobiospirillum	0.303132620526711
Anaerococcus	0.0850803589814236
Anaerofilum	0
Anaerofustis	0
Anaeroglobus	0
Anaerospora	0
Anaerosporobacter	0
Anaerostipes	0.0926144552389516
Anaerovorax	0
Ancylobacter	0.172588327025997
Aneurinibacillus	0
Anoxynatronum	0.0540507722390222
Aquabacterium	0
Arcanobacterium	0
Arcobacter	0.110103795642236
Arthrobacter	0.0489089840048599
Asaccharobacter	0.0437126049765085
Atopobium	0.120823860659481
Atopostipes	0
Aureimonas	0.810227427148519
Bacillus	4.12215256841094
Bacteroides	5.3157878024492
Barnesiella	0
Bartonella	0
Bavariicoccus	0
Bergeyella	0
Bifidobacterium	2.9940889238292
Blautia	0.890420190731642
Bordetella	0
Brachybacterium	0.126575219444962
Brachymonas	0
Brachyspira	0.223852027757363
Bradyrhizobium	0
Brevibacillus	0.243940947323978
Brevibacterium	1.25657558337817
Brevundimonas	0.19915086644962
Brochothrix	0
Buchnera	0
Bulleidia	0
Burkholderia-Caballeronia-Paraburkholderia	0
Butyricicoccus	0.0409324545142276
Butyricimonas	0
Butyrivibrio	0.204098031898649
Caldicoprobacter	0
Campylobacter	1.00911036256549
Capnocytophaga	0.14840645724036
Cardiobacterium	0.202177729370895
Castellaniella	0
Catabacter	0
Catenibacterium	1.47524687372679
Catonella	0
Caulobacter	0.163755568447507
Cellulomonas	0.0758583790011141
Cellulosilyticum	0.081172277932718
Cellulosimicrobium	0.0481005354564085
Centipeda	0
Cephaloticoccus	0
Cetobacterium	0
Chitinibacter	0.0359204920437354
Chlorobium	0
Christensenella	0.0424593944344288
Chryseobacterium	0
Citrobacter	0.0332412453968116
Cloacibacillus	0.191338320815
Clostridium	1.78189749738859
Clostridium sensu stricto	0.0389235109256219
Clostridium sensu stricto 1	2.36076772470754
Clostridium sensu stricto 10	0
Clostridium sensu stricto 11	0.154239947251992
Clostridium sensu stricto 12	0
Clostridium sensu stricto 13	0.108889978197049
Clostridium sensu stricto 14	0
Clostridium sensu stricto 15	0
Clostridium sensu stricto 16	0.0824949690829705
Clostridium sensu stricto 17	0
Clostridium sensu stricto 18	0.0715026094049047
Clostridium sensu stricto 19	0.894451189438371
Clostridium sensu stricto 2	0
Clostridium sensu stricto 3	1.08705821776853
Clostridium sensu stricto 4	0.0351775342798448
Clostridium sensu stricto 5	0
Clostridium sensu stricto 7	0.0953248346893209
Clostridium sensu stricto 8	0.873280109071813
Cnuella	0.37608826267486
Collinsella	0.100199882640516
Comamonas	0
Coprobacillus	0
Coprobacter	0
Coprococcus 1	0
Coprococcus 2	0
Coprococcus 3	0.119010387261782
Coriobacterium	0
Corynebacterium	0.215434922135486
Corynebacterium 1	1.8655853757936
Cronobacter	0
Cryobacterium	0.121378587556072
Cryptobacterium	0
Cupriavidus	0
Curvibacter	0
Cutibacterium	0
Dechlorobacter	0
Deinococcus	0
Delftia	0
Dermabacter	0.348706544399328
Dermacoccus	0.0466697189126099
Desulfobulbus	0
Desulfovibrio	0.0803685942403089
Dialister	0.0501547181214796
Dictyoglomus	0
Dielma	0
Dietzia	0.424296592074538
Dolosicoccus	0
Dolosigranulum	0
Dorea	0.0331770132595636
Dyadobacter	0.0570908589734883
Dysgonomonas	0.0288764135820361
Eggerthella	1.09969014746525
Eggerthia	0
Eikenella	0
Eisenbergiella	0
Elusimicrobium	0.0919104446491651
Empedobacter	0.0953868354300514
Enorma	0
Enterobacter	0.41471935264888
Enterococcus	0.0315619182950325
Enterorhabdus	0
Enterovibrio	0
Eremococcus	0
Erwinia	0.0601443734406215
Erysipelatoclostridium	0.0693378821779461
Escherichia	0.373903220902022
Escherichia-Shigella	0.411744747618257
Ethanoligenens	0.0699788928749147
Eubacterium	0.0710027771804177
Ezakiella	0
Facklamia	0.866406359021552
Faecalitalea	0.0643202719618368
Fastidiosipila	0
Fictibacillus	0.275456622666515
Filifactor	0
Finegoldia	0
Flavobacterium	0.0776342623665406
Flavonifractor	0.497565468122484
Franconibacter	0
Fretibacterium	0
Fusicatenibacter	0.0968730094575365
Fusobacterium	0.281085662483369
Gallibacterium	0
Garciella	0
Gardnerella	0
Gemella	0.106866716891763
Gemmatirosa	0
Geobacillus	0
Geomicrobium	0
Georgenia	0
Gluconobacter	0.0330517235411655
Gordonia	0.233467213468653
Gordonibacter	0
Granulicatella	0
Grimontia	0.211587677985109
Haematobacter	0
Haemophilus	0.769013284230296
Hafnia-Obesumbacterium	0
Halodesulfovibrio	0
Halomonas	0.131775827107063
Halopiger	0.0985104719339245
Harryflintia	0
Helicobacter	0.522197622280853
Hespellia	0
Hodemania	0
Holdemanella	0
Holdemania	0
Howardella	0.0477293174870977
Hungatella	0
Hydrobacter	0.0375751561545676
Hydrogenibacillus	0.999760402946122
Hydrogenoanaerobacterium	0.559393215383401
Hymenobacter	0.0666372716909591
Intestinibacter	0.0345961724249849
Intestinimonas	0
Isoptericola	0.0348760617989059
Janibacter	0.198003315411656
Johnsonella	0.0739887551822127
Jonesia	0
Kandleria	0.0354333690957979
Kerstersia	0
Kingella	0
Klebsiella	0
Kluyvera	0
Kocuria	0.0806316023559776
Kosakonia	0.0298534944137223
Kurthia	0
Kytococcus	0
Lachnoanaerobaculum	0
Lachnobacterium	0.394683301301825
Lachnoclostridium	2.30099318513171
Lachnoclostridium 10	0
Lachnoclostridium 12	0.043363512661979
Lachnoclostridium 5	2.02555093337711
Lachnospira	2.48123217890074
Lachnospiraceae NC2004 group	0.0855659106237286
Lachnospiraceae NK4A136 group	0.0360819135693773
Lactobacillus	0.866654003951553
Lactococcus	0.190588727608533
Lautropia	0.0860770360264583
Lawsonella	0
Leifsonia	0
Leminorella	0
Leptothrix	0.115992523619956
Leptotrichia	4.29584655170173
Leuconostoc	0.105756573252499
Limnobacter	0.0976101547709229
Lysinibacillus	0.0325049910390286
[truncated: 214 more rows]
