# Supplementary material for: Pediatric Acute Lymphoblastic Leukemia Patients Exhibit Distinctive Alterations in the Gut Microbiota
Source: Front Cell Infect Microbiol. 2020 Oct 16;10:558799. doi: 10.3389/fcimb.2020.558799 (PMC7596659; doi:10.3389/fcimb.2020.558799)
Supplement: Supplementary file 1 [file Data_Sheet_1.ZIP › rawdata/Case/18T120068_output.xls.result.txt]

Species Information: (%)
Abiotrophia defectiva	0.0614269338085632
Abiotrophia para-adiacens	0.794607475726162
Acetanaerobacterium elongatum	0.164139824159111
Acetobacterium tundrae	0
Achromobacter denitrificans	0.213791086934035
Achromobacter xylosoxidans	0
Acidaminococcus fermentans	0
Acidaminococcus intestini	0
Acidovorax facilis	0
Acidovorax sp	0.225155152099666
Acidovorax temperans	0
Acinetobacter baumannii	0
Acinetobacter calcoaceticus	0
Acinetobacter haemolyticus/baumannii	0.553981079730017
Acinetobacter johnsonii	0.0446345296391221
Acinetobacter junii	0
Acinetobacter lwoffii	0.0467725487482255
Acinetobacter pittii	0
Acinetobacter radioresistens	0
Acinetobacter septicus	0
Actinobacillus capsulatus	0.0540592922957184
Actinobacillus pleuropneumoniae	0
Actinobaculum massiliense	0
Actinobaculum schaalii	0.0952104207523723
Actinomadura vinacea	0
Actinomyces canis	0
Actinomyces cardiffensis	0
Actinomyces georgiae	0.0936900028729392
Actinomyces graevenitzii	0.0290851162520257
Actinomyces johnsonii	0.0378456966719345
Actinomyces massiliensis	0
Actinomyces meyeri	0.152593415865111
Actinomyces naeslundii	0
Actinomyces neuii	0.0295606515814623
Actinomyces odontolyticus	0.0339396725094741
Actinomyces oris	0
Actinomyces radingae	0
Actinomyces sp._ph3	0.0997371007341142
Actinomyces turicensis	0
Actinomyces urogenitalis	0
Actinomyces viscosus	0
Adlercreutzia equolifaciens	0.088062538649367
Aeribacillus pallidus	0.0340420625674464
Aerococcus christensenii	0.0360756438189361
Aerococcus viridans	0
Aeromicrobium massiliense	0.0662231728851049
Aeromonas allosaccharophila/veronii	0
Aeromonas bestiarum	0
Aeromonas hydrophila	0.0354285594145993
Aeromonas jandaei	0.0334185953802415
Aeromonas media/tecta	0
Aeromonas veronii	0
Afipia birgiae	0
Agathobaculum butyriciproducens	0
Aggregatibacter actinomycetemcomitans	0.0895932904669813
Aggregatibacter aphrophilus	0.436894423738737
Aggregatibacter segnis	0
Agrobacterium tumefaciens	0.277407021424817
Agrococcus jejuensis	0
Agrococcus terreus	0.0700792472681453
Akkermansia glycaniphila	0
Akkermansia muciniphila	0
Alcaligenes faecalis	0
Algoriella xinjiangensis	0
Aliagarivorans marinus	0
Alistipes finegoldii	0
Alistipes indistinctus	0
Alistipes inops	0
Alistipes obesi	0
Alistipes onderdonkii	0
Alistipes putredinis	0
Alistipes senegalensis	0.0483429735770342
Alistipes shahii	0
Alistipes timonensis	0
Allisonella histaminiformans	0
Alloiococcus otitis	0
Alloprevotella rava	0.125998519428821
Alloprevotella tannerae	0.0628804236282178
Alloscardovia omnicolens	0
Alysiella filiformis	0.0382290212659755
Amaricoccus kaplicensis	0
Anaerobiospirillum succiniciproducens	0
Anaerobiospirillum thomasii	0.113936692191167
Anaerococcus hydrogenalis	0
Anaerococcus lactolyticus	0.0294749896797291
Anaerococcus obesiensis	0
Anaerococcus octavius	0
Anaerococcus prevotii	0.0650015035985223
Anaerococcus senegalensis	0
Anaerococcus tetradius	0
Anaerococcus vaginalis	0
Anaerofilum agile	0.0487819685709941
Anaerofilum pentosovorans	0
Anaerofustis stercorihominis	0
Anaeroglobus geminatus	0
Anaerorhabdus furcosa	0
Anaerosporobacter mobilis	0
Anaerostipes butyraticus	0
Anaerostipes caccae	0
Anaerostipes hadrus	0.0304865490792436
Anaerotruncus colihominis	0.0933935030749186
Anaerotruncus sp	0
Anaerovorax odorimutans	0
Ancylobacter polymorphus	0.044556297818155
Aneurinibacillus aneurinilyticus	0.02877212881868
Aneurinibacillus migulanus	0
Anoxynatronum sibiricum	0
Aquabacterium commune	0.0351799348205654
Arcanobacterium haemolyticum	0
Arcanobacterium pyogenes	0
Arcobacter butzleri	0
Arcobacter cryaerophilus	0
Arthrobacter albus	0
Arthrobacter castelli	0
Arthrobacter oxydans	0.052376127747151
Arthrobacter polychromogenes	0
Asaccharobacter celatus	0.110122888732064
Atlantibacter hermannii	0.12522031600702
Atopobium minutum	0
Atopobium parvulum	0.070558628285245
Atopobium rimae	0.0737023448350387
Atopobium vaginae	0
Atopostipes suicloacalis	0
Aurantimonas altamirensis	0
Aureimonas altamirensis	0
Averyella dalhousiensis	0
Azonexus hydrophilus	0
Azospirillum lipoferum	0
Bacillus altitudinis	0.37480980004143
Bacillus amyloliquefaciens	0.036306219789737
Bacillus anthracis	0.0319779800910739
Bacillus atrophaeus	0
Bacillus badius	0
Bacillus beijingensis	0.0485870938899201
Bacillus benzoevorans	0
Bacillus cereus	0
Bacillus circulans	0
Bacillus clausii	0
Bacillus coagulans	0
Bacillus cytotoxicus	0
Bacillus endophyticus	0
Bacillus firmus	0
Bacillus flexus	0
Bacillus fordii	0.19423700142861
Bacillus halodurans	0
Bacillus idriensis	0.0407352594209008
Bacillus infantis	0
Bacillus licheniformis	0.0372280319260301
Bacillus marisflavi	0
Bacillus massilioanorexius	0
Bacillus massiliosenegalensis	0
Bacillus megaterium	0.0525114054212308
Bacillus methanolicus	0
Bacillus mojavensis	0.962600025023756
Bacillus mycoides	0
Bacillus nealsonii	0
Bacillus niacini	0.0343691091955983
Bacillus polyfermenticus	0.922925362582431
Bacillus pseudofirmus	0.029590532951816
Bacillus pseudomycoides	0
Bacillus pumilus	0.0553051182909956
Bacillus senegalensis	0
Bacillus simplex	0.718235755584694
Bacillus siralis	0
Bacillus sonorensis	0
Bacillus subtilis	0
Bacillus thermoamylovorans	0.207348058233811
Bacillus thuringiensis	0.251109850362764
Bacillus timonensis	0
Bacillus toyonensis/wiedmanii/thuringiensis	0
Bacillus vallismortis	0.0856973806388377
Bacteroides acidifaciens	0
Bacteroides caccae	0
Bacteroides cellulosiluticus	0
Bacteroides cellulosilyticus	0
Bacteroides clarus	2.26165343740161
Bacteroides coagulans	0
Bacteroides coprocola	0
Bacteroides coprophilus	0.0501623972787871
Bacteroides dorei	0
Bacteroides eggerthii	0.0402876912293339
Bacteroides faecis	0
Bacteroides finegoldii	0
Bacteroides fluxus	0
Bacteroides fragilis	0.0838252071848018
Bacteroides galacturonicus	0
Bacteroides gallinarum	0
Bacteroides gallinceum	0.0286514791638006
Bacteroides graminisolvens	0
Bacteroides helcogenes	0.0297074663617445
Bacteroides intestinalis	0
Bacteroides massiliensis	0.0360106796708322
Bacteroides massilinensis	0.0355222302802398
Bacteroides nordii	0.0664383622318739
Bacteroides oleiciplenus	0
Bacteroides ovatus	0
Bacteroides paurosaccharolyticus	0
Bacteroides pectinophilus	0
Bacteroides plebeius	0
Bacteroides propinonicifaciens	0
Bacteroides pyogenes	0
Bacteroides salanitronis	0
Bacteroides salyersiae	0
Bacteroides sartorii	0
Bacteroides stercorirosoris	0.0286406728281542
Bacteroides stercoris	0
Bacteroides thetaiotaomicron	0
Bacteroides timonensis	0
Bacteroides uniformis	0.05269432218369
Bacteroides ureolyticus	0
Bacteroides vulgatus	0.147038526499439
Bacteroides xylanisolvens	0
Bacteroides xylanolyticus	0.0348039818237778
Barnesiella intestinihominis	5.08823318456158
Barnesiella viscericola	0
Bartonella birtlesii	0
Bavariicoccus seileri	0.0307087051999752
Bergeyella zoohelcum	0
Bifidobacterium actinocoloniiforme	0
Bifidobacterium adolescentis	0
Bifidobacterium adolescentis/ruminantium	0
Bifidobacterium angulatum	0
Bifidobacterium animalis	0
Bifidobacterium asteroides	0
Bifidobacterium avesanii	0
Bifidobacterium bifidum	0
Bifidobacterium bohemicum	0
Bifidobacterium bombi	0.049848974420716
Bifidobacterium boum	0.227282422759851
Bifidobacterium breve	0
Bifidobacterium callitrichos	0
Bifidobacterium catenulatum	0.0697368772247602
Bifidobacterium catenulatum/pseudoctenulatum	0.065554141017544
Bifidobacterium choerinum	0.0598866184913787
Bifidobacterium commune	0
Bifidobacterium coryneforme	0
Bifidobacterium crudilactis/psychraerophilum	0
Bifidobacterium cuniculi	0
Bifidobacterium dentium	0.0684049539907806
Bifidobacterium eulemuris/lemurum	0
Bifidobacterium faecale	0
Bifidobacterium gallicum	0.0465715126783671
Bifidobacterium gallinarum	0
Bifidobacterium hapali	0
Bifidobacterium indicum	0
Bifidobacterium kashiwanohense	0.0413475829336906
Bifidobacterium longum	0.0730623281243304
Bifidobacterium longum	0.041537841998244
Bifidobacterium merycicum	0
Bifidobacterium mongoliense	0
Bifidobacterium moukalabense	0.6081019736941
Bifidobacterium pseudocatenulatum	0.106671934912477
Bifidobacterium pseudocatenulatum	0
Bifidobacterium pseudolongum	0
Bifidobacterium pullorum	0
Bifidobacterium pullorum/hapali	0
Bifidobacterium ramosum	0.0808384949529228
Bifidobacterium reuteri	0.0305990760030999
Bifidobacterium ruminantium	0.0614036909172499
Bifidobacterium saeculare	0
Bifidobacterium saguini	0
Bifidobacterium scardovii	0
Bifidobacterium stercoris	0
Bifidobacterium thermacidophilum	0
Bifidobacterium thermophilum	0
Bifidobacterium tissieri	0.0334510524100988
Bifidobacterium tsurumiense	0
Bifissio spartinae	2.40119191808473
Bilophila wadsworthia	0
Blastococcus massiliensis	0.352548647490442
Blastomonas natatoria	0
Blautia caecimuris	0
Blautia coccoides	0.0629295083216537
Blautia faecis	0
Blautia glucerasea	0
Blautia hansenii	0
Blautia hydrogenotrophica	0
Blautia luti	0.0873803696065732
Blautia marasmi	0
Blautia obeum	0.32644796929398
Blautia producta	0
Blautia schinkii	0.078284618122594
Blautia sp._GD8	0
Blautia stercoris	0.0317813316062426
Blautia wexlerae	0
Bordetella hinzii	0
Brachybacterium muris	0.0762156772286823
Brachybacterium paraconglomeratum	0.0288345260022754
Brachymonas chironomi	0
Brachyspira aalborgi	0.0578791498457531
Brachyspira pilosicoli	0
Bradyrhizobium denitrificans	0.0329816415861797
Bradyrhizobium elkanii	0
Bradyrhizobium japonicum	0
Brevibacillus agri	0
Brevibacillus borstelensis	0
Brevibacillus brevis	0.0338986210732583
Brevibacillus massiliensis	0
Brevibacterium casei	0.0689842220711134
Brevibacterium epidermidis	0.0612647700659257
Brevibacterium halotolerans	1.8445521962487
Brevibacterium iodinum	0
Brevibacterium linens	0
Brevibacterium luteolum	0
Brevibacterium mcbrellneri	0.121779279334463
Brevibacterium paucivorans	0
Brevibacterium pityocampae	0
Brevibacterium ravenspurgense/massiliense	0.228186171593394
Brevibacterium senegalense	0
Brevundimonas bacteroides	0.183970819211439
Brevundimonas diminuta	0.0769490353917682
Brevundimonas subvibrioides	0.0316021440133291
Brevundimonas terrae	0.704366658134027
Brevundimonas vesicularis	0.997531159341023
Brochothrix thermosphacta	0.0319161580599776
Buchnera aphidicola	0.631705231129758
Buchnera sp.	0
Bulleidia extructa	0
Burkholderia cepacia	0
Burkholderia glumae	0
Burkholderia plantarii	0
Butyricicoccus faecihominis	0
Butyricicoccus pullicaecorum	0
Butyricimonas faecihominis	0
Butyricimonas paravirosa	0
Butyricimonas synergistica	0
Butyricimonas virosa	0
Butyrivibrio crossotus	0.0637681711303722
Butyrivibrio fibrisolvens	0
C.viride 16S	0.0281861995012719
Caldicoprobacter faecalis	0
Campylobacter coli	0.0932675477906252
Campylobacter concisus	0
Campylobacter curvus	0
Campylobacter faecalis	0.0591158430444991
Campylobacter fetus	0
Campylobacter gracilis	0
Campylobacter hominis	0
Campylobacter hyointestinalis	0.0619544685625734
Campylobacter jejuni	0.473392183733452
Campylobacter lari	0
Campylobacter rectus	0
Campylobacter showae	0
Campylobacter upsaliensis	0
Campylobacter ureolyticus	0
Candidatus Blastococcus	0
Candidatus Dorea	0
Candidatus Soleaferrea	0
Candidatus Stoquefichus	0
Candidatus Streptomyces	0.0636121231874115
Capnocytophaga gingivalis	0
Capnocytophaga granulosa	0
Capnocytophaga haemolytica	0
Capnocytophaga leadbetteri	0.0871346142936566
Capnocytophaga ochracea	0
Capnocytophaga sputigena	0
Cardiobacterium hominis	0.0432937912606031
Cardiobacterium valvarum	0
Carnobacterium maltaromaticum	0
Castellaniella defragrans	0
Catabacter hongkongensis	0
Catenibacterium mitsuokai	1.43864140466018
Catonella morbi	0
Catonella sp.	0
Cedecea davisae	0
Cedecea lapagei	0.0326051988031115
Cellulomonas composti	0.449136032847333
Cellulomonas denverensis	0
Cellulomonas massiliensis	0
Cellulomonas parahominis	0
Cellulosilyticum lentocellum	0.03728341489717
Cellulosimicrobium cellulans	0
Centipeda periodontii	0.0377584424530634
Cephaloticoccus primus	0
Cetobacterium somerae	0
Chlamydia abortus	0
Chlamydia trachomatis	0
Chlorobium phaeobacteroides	0
Christensenella minuta	0.0522461990861693
Chryseobacterium bovis	0
Chryseobacterium hominis	0
Citrobacter amalonaticus	0
Citrobacter braakii	0
Citrobacter farmeri	0
Citrobacter freundii	0.0283748100972352
Citrobacter gillenii	0
Citrobacter intermedius	0
Citrobacter murliniae	0
Citrobacter pasteurii	0
Citrobacter sedlakii	0.0610951614622465
Citrobacter werkmanii	0
Citrobacter youngae	0.0469394730011589
Cloacibacillus evryensis	0.0577093662631883
Cloacibacillus porcorum	0
Cloacibacterium normanense	0.201380356070631
Clostridioides difficile	0
Clostridium acetobutylicum	0
Clostridium acidisoli	0
Clostridium aciditolerans	0
Clostridium aerotolerans	0
Clostridium akagii	0
Clostridium aldenense	0.0293614248114386
Clostridium aldrichii	0
Clostridium algidicarnis	0
Clostridium amazonense	0
Clostridium aminovalericum	0
Clostridium amygdalinum	0.0875409944187582
Clostridium amylolyticum	0
Clostridium arbusti	0
Clostridium argentinense	0
Clostridium asparagiforme	0.146692535215318
Clostridium aurantibutyricum	0
Clostridium autoethanogenum	0
Clostridium baratii/Eubacterium nitrigenese	1.30049234601225
Clostridium beijerinckii	0
Clostridium bifermentans	0
Clostridium bolteae/aminovalericum	0
Clostridium botulinum	0
Clostridium bowmanii	0
Clostridium butyricum	0.0308958818905498
Clostridium cadaveris	0
Clostridium carboxidivorans	0
Clostridium cavendishii	0
Clostridium celatum	0.83458369479551
Clostridium celerecrescens	0
Clostridium cellobioparum	0
Clostridium cellulolyticum	0
Clostridium chartatabidum	0.0454122928086895
Clostridium chauvoei	0.0311253277576449
Clostridium chromiireducens	0.0350779166741939
Clostridium citroniae	0
Clostridium clariflavum	0
Clostridium clostridioforme	0
Clostridium cochlearium	0
Clostridium cocleatum	0
Clostridium colicanis	0
Clostridium colinum	0
Clostridium collagenovorans	0
Clostridium cylindrosporum	0.768463319691768
Clostridium dakarense	0
Clostridium difficile	2.19569047699776
Clostridium diolis	0.146590670903067
Clostridium disporicum/celatum	0
Clostridium drakei	0
Clostridium estertheticum	0
Clostridium fallax	0
Clostridium felsineum	0
Clostridium ganghwense	0
Clostridium ghonii	0.0318546376629313
Clostridium glycolicum	0
Clostridium glycyrrhizinilyticum	0
Clostridium grantii	0
Clostridium haemolyticum	0
Clostridium hathewayi	0
Clostridium herbivorans	0
Clostridium hiranonis	0
Clostridium homopropionicum	0
Clostridium huakuii	0
Clostridium hungatei	0
Clostridium hylemonae	0.0459431183902267
Clostridium indolis/methoxybenzovorans	0.0833943155451313
Clostridium innocuum	0
Clostridium irregulare	0
Clostridium isatidis	0
Clostridium jeddahense	0
Clostridium kogasensis	0
Clostridium lactatifermentans	0.0282296355059232
Clostridium lavalense/bolteae	0.0352698379817774
Clostridium leptum	0.0659110719549021
Clostridium limosum	0
Clostridium lituseburense	0
Clostridium lundense	0
Clostridium malenominatum	0
Clostridium massiliodielmoense	0
Clostridium methoxybenzovorans	0.292745122077428
Clostridium methylpentosum	0.0647071428551207
Clostridium neonatale	0
Clostridium nexile	0.0356582050546767
Clostridium novyi	0
Clostridium oceanicum	0
Clostridium oroticum	0
Clostridium paraputrificum	0
Clostridium pascui	0
Clostridium pasteurianum	0
Clostridium perfringens	0.0331846623222727
Clostridium polysaccharolyticum	0
Clostridium populeti	0
Clostridium psychrophilum	0
Clostridium punense	0
Clostridium putrefaciens	0.395238713207037
Clostridium ramosum	0
Clostridium rectum	0
Clostridium saccharobutylicum	0
Clostridium saccharogumia	0
Clostridium saccharolyticum	0
Clostridium saccharoperbutylacetonicum	0
Clostridium sardiniense	0
Clostridium sartagoforme	0.103902945220208
Clostridium scatologenes	0
Clostridium schirmacherense	0
Clostridium scindens	0
Clostridium senegalense	0
Clostridium septicum	0
Clostridium sordellii	0
Clostridium sp._16S_	0
Clostridium sphenoides	0.0292574502345493
Clostridium spiroforme	0
Clostridium sporogenes	0
Clostridium sporosphaeroides	0
Clostridium sticklandii	0.029540147185995
Clostridium straminisolvens	0
Clostridium subterminale	0
Clostridium sufflavum	0
Clostridium sulfidigenes	0
Clostridium swellfunianum	0
Clostridium symbiosum	0.0418720428134152
Clostridium tagluense	0
Clostridium tepidiprofundi	0
Clostridium termitidis	0
Clostridium tertium	0
Clostridium tetani	0
Clostridium tetanomorphum	0
Clostridium thermoalcaliphilum	0
Clostridium thermopalmarium	0
Clostridium thiosulfatireducens	0
Clostridium tunisiense	0
Clostridium tyrobutyricum	0
Clostridium ventriculi	0
Clostridium vincentii	0
Clostridium viride	0
Clostridium vulturis	0
Clostridium xylanolyticum	0
Clostridium xylanovorans	0
Collinsella aerofaciens	0
Collinsella intestinalis	0
Collinsella massiliensis	0
Collinsella stercoris	0
Collinsella tanakaei	0.0406415794103447
Comamonas aquatica	0
Comamonas kerstersii	0
Comamonas terrigena	0
Comamonas testosteroni	0
Coprobacillus cateniformis	0
Coprobacter fastidiosus	0
Coprobacter secundus	0
Coprococcus catus	0
Coprococcus comes	0.0392004978620703
Coprococcus eutactus	0
Coriobacterium glomerans	0.099769823156802
Corynebacterium accolens	0
Corynebacterium afermentans	0.2936720340523
Corynebacterium ammoniagenes	0
Corynebacterium amycolatum	0.0697866687933907
Corynebacterium appendicis	0.133222576293591
Corynebacterium argentoratense	0
Corynebacterium aurimucosum	0.030122117385032
Corynebacterium casei	0
Corynebacterium coyleae	0
Corynebacterium durum	0
Corynebacterium frankenforstense	0
Corynebacterium freneyi	0.114034595787278
Corynebacterium genitalium	0.0411912222108368
Corynebacterium glaucum	0.0392488689931765
Corynebacterium glucuronolyticum	0
Corynebacterium jeikeium	0
Corynebacterium kroppenstedtii	0.570450871891382
Corynebacterium matruchotii	0
Corynebacterium minutissimum	0
Corynebacterium mucifaciens	0
Corynebacterium propinquum	0.0291118432107787
Corynebacterium pseudodiphthericum	0
Corynebacterium resistens	0
Corynebacterium simulans	0
Corynebacterium singulare	0.118809503548058
Corynebacterium sp._1152	0.0513745457470012
Corynebacterium striatum	0
Corynebacterium sundsvallense	0.0339950074362681
Corynebacterium tuberculostearicum	0
Corynebacterium tuscaniense	0.98462798299689
Corynebacterium ulcerans	0
Corynebacterium ureicelerivorans	0
Corynebacterium variabile	0
Corynebacterium xerosis	0
Cronobacter sakazakii	0
Cryptobacterium curtum	0
Cupriavidus metallidurans	0
Curtobacterium flaccumfaciens	0.041771361373348
Deinococcus aquaticus	0
Deinococcus indicus	0
Deinococcus proteolyticus	0
Delftia acidovorans	0.0965611807460849
Dermabacter hominis	0.113787637690331
Dermabacter vaginalis	0.176983569417208
Dermacoccus nishinomiyaensis	0
Desulfitobacterium frappieri	0
Desulfobulbus propionicus	0
Desulfotomaculum guttoideum	0
Desulfovibrio alkalitolerans	0
Desulfovibrio desulfuricans	0
Desulfovibrio fairfieldensis	0
Desulfovibrio legallii	0
Desulfovibrio legallis	0
Desulfovibrio piger	0
Desulfovibrio termitidis	0
Dialister invisus	0
Dialister micraerophilus	0
Dialister pneumosintes	0
Dialister succinatiphilus	0
Dictyoglomus thermophilum	0
Dielma fastidiosa	0
Dietzia cinnamea	0
Dietzia maris	0.112743467521713
Dietzia natronolimnaea	0
Dolosicoccus paucivorans	0
Dolosigranulum pigrum	0.136840205389725
Dorea formicigenerans	0
Dorea longicatena	0
Dorea massiliensis	0
Dyadobacter beijingensis	0.0962816239828092
Dyadobacter fermentans	0
Dysgonomonas capnocytophagoides	0
Dysgonomonas gadei	0
Dysgonomonas macrotermitis	0.0699572443329097
Dysgonomonas mossii	0
Edwardsiella tarda	0.0456154094728418
Eggerthella lenta	0.045814969948746
Eggerthella sinensis	0.226702512488598
Eggerthella timonensis	0
Eggerthia catenaformis	0
Eikenella corrodens	0
Eisenbergiella tayi	0
Elusimicrobium minutum	0
Empedobacter falsenii	0.0420303146381233
Enorma massiliensis	0
Enterobacter aerogenes	0.0330492895295625
Enterobacter asburiae	0
Enterobacter cancerogenus	0
Enterobacter cloacae	0.151106495041026
Enterobacter massiliensis	0.0660499092708163
Enterococcus asini	0.192390457389387
Enterococcus avium	0.111095176703492
Enterococcus caccae	0
Enterococcus casseliflavus	0
Enterococcus casseliflavus/galliarum	0
Enterococcus cecorum	0
Enterococcus devriesei	0
Enterococcus dispar	0
Enterococcus durans/hirae	1.16705147882393
Enterococcus faecalis	0.101637409825814
Enterococcus faecium	0.0961202083380424
Enterococcus gallinarum	0.0349989730595182
Enterococcus gilvus	0.0344068568836356
Enterococcus italicus	0
Enterococcus malodoratus	0.0331573240164149
Enterococcus mundtii	0.318673376310954
Enterococcus phoeniculicola	0
Enterococcus raffinosus	0.248120459364084
Enterococcus saccharolyticus	0.0635690415254628
Enterorhabdus caecimuris	0
Enterovibrio nigricans	0
Eremococcus coleocola	0
Erysipelatoclostridium ramosum	0.0409360659998216
Escherichia albertii	0.067893758540182
Escherichia coli	2.70201961401432
Escherichia fergusonii	0.268389189934057
Escherichia hermannii	0.451313194257094
Ethanoligenens harbinense	0
Eubacterium barkeri	0
Eubacterium biforme	0
Eubacterium brachy	0
Eubacterium budayi	0.0844235931500572
Eubacterium callanderi	0
Eubacterium celluloscolvens	0.0494313993782357
Eubacterium cellulosolvens	0
Eubacterium contortum	0
Eubacterium coprostanoligenes	0
Eubacterium cylindroides	0
Eubacterium desmolans	0.0314019229014537
Eubacterium dolichum	0
Eubacterium eligens	0.0326723433972577
Eubacterium fissicatena	0.0294625428112706
Eubacterium hallii	0
Eubacterium infirmum	0.0286702234096521
Eubacterium limosum	0
Eubacterium moniliforme	0.0345970812715791
Eubacterium multiforme	0
Eubacterium nitritogenes	0
Eubacterium nodatum	0
Eubacterium oxidoreducens	0
Eubacterium pyruvativorans	0
Eubacterium ramulus	0
Eubacterium rectale	0
Eubacterium ruminantium	0
Eubacterium saphenum	0.119131151423158
Eubacterium siraeum	0
Eubacterium sp	0
Eubacterium sulci	0.0542578497340663
Eubacterium tenue	0
Eubacterium tortuosum	0
Eubacterium tortusum	0
Eubacterium uniforme	0
Eubacterium ventriosum	0.953484583960795
Eubacterium xylanophilum	0
Eubacterium yurii	0
Exiguobacterium aurantiacum	2.0732561044232
Facklamia hominis/miroungae	0
Facklamia ignava	0.0386498010622686
Facklamia languida	0
Facklamia tabacinasalis	0.728479813715641
Faecalibacterium prausnitzii	0
Faecalibacterium prausnitzii S9G3	0.0727316100890302
Faecalicatena contorta	0.0747627603451192
Faecalitalea cylindroides	0
Fermentimonas caenicola	0
Ferrimonas balearica	0
Fictibacillus arsenicus	0.0401189178966354
Filifactor alocis	0
Filifactor villosus	0
Finegoldia magna	0
Flavobacterium banpakuense	0
Flavobacterium branchiophilum	0
Flavobacterium cheniae	0
Flavobacterium daejeonense	0
Flavobacterium lindanitolerans	0
Flavobacterium oncorhynchi	0
Flavobacterium sp._TISTR	0
Flavonifractor plautii	0.0767029894848828
Flavonifractor sp	0
Flexispira rappini	0
Flintibacter butyricus	0
Fretibacterium fastidiosum	0
Fusicatenibacter saccharivorans	0.0494834327755652
Fusobacterium equinum	0
Fusobacterium gonidiaformans	0
Fusobacterium mortiferum	0.145474314089005
Fusobacterium naviforme	0
Fusobacterium necrogenes	0
Fusobacterium necrophorum	0
Fusobacterium nucleatum	0.0616608798290273
Fusobacterium periodonticum	0
Fusobacterium russii	0
Fusobacterium ulcerans	0.0360609164887678
Fusobacterium varium	0.110925740252958
Gallibacterium anatis	0
Garciella nitratireducens	0
Gardnerella vaginalis	0
Gemella haemolysans	0
Gemella morbillorum	0
Gemella sanguinis	0
Gemmatirosa kalamazoonesis	0
Gemmiger formicilis	0
Geobacillus stearothermophilus	0
Geobacillus vulcani	0.0419831124975023
Georgenia muralis	0
Gluconobacter oxydans	0
Gordonia bronchialis	0
Gordonia jacobaea	0.0517715585617885
Gordonia otitidis	0
Gordonia rubripertincta	0.0844126418404594
Gordonia terrae	0
Gordonibacter pamelaeae	0
Gordonibacter urolithinfaciens	0
Granulicatella adiacens	0.97129848656126
Granulicatella elegans	0
Grimontia hollisae	0.188718318949283
Haematobacter missouriensis	0
Haemophilus haemolyticus	0.378382367818583
Haemophilus influenzae	0
Haemophilus parahaemolyticus	0
Haemophilus parainfluenzae	0.0385814069002164
Haemophilus paraphrohaemolyticus	0
Haemophilus pittmaniae	0
Haemophilus quentini	0
Haemophilus sputorum	0
Hafnia alvei	0
Halobiforma nitratireducens	0.275753474980868
Halomonas salina	0
Harryflintia acetispora	0
Helicobacter bilis	0
Helicobacter canadensis	0
Helicobacter cinaedi	0
Helicobacter fennelliae	0
Helicobacter pametensis	0.0416648045706734
Helicobacter pullorum	0
Helicobacter pylori	0.0453977038997258
Helicobacter rodentium	0
Helicobacter winghamensis	0.046173631281774
Herbaspirillum massiliense	1.05235856535274
Hespellia porcina	0
Hespellia stercorisuis	0
Holdemanella biformis	0.0541565135280821
Holdemania filiformis	0
Holdemania massiliensis	0
Howardella ureilytica	0
Hungatella effluvii	0
Hydrobacter penzbergensis	0.134732980867188
Hydrogenibacillus schlegelii	0.276263457887618
Hydrogenoanaerobacterium saccharovorans	0.0501344768286707
Hymenobacter rigui	0
Intestinibacter bartlettii	0
Intestinimonas butyriciproducens	0
Janibacter hoylei	0
Janibacter indicus	0.061282265636149
Janibacter limosus	0
Janibacter terrae	0
Johnsonella ignava	0.0507837483449221
Jonesia denitrificans	0
Kallipyga massiliensis	0
Kandleria vitulina	0.189491959596786
Kerstersia gyiorum	0
Kineothrix alysoides	0
Kingella denitrificans	0
Kingella kingae	0
Kingella oralis	0
Klebsiella aerogenes	0.0282998677504507
Klebsiella oxytoca	0
Klebsiella pneumoniae	0.0726234224270213
Klebsiella variicola	0
Kluyvera ascorbata	0
Kluyvera intermedia	0
Kocuria halotolerans	0
Kocuria indica	0.201671376005585
Kocuria kristinae	0
Kocuria marina	0
Kocuria palustris	0.0677027880242223
Kocuria rhizophila	0.0631825356872941
Kocuria rosea	0
Kosakonia cowanii	0
Kurthia gibsonii	0
Kurthia massiliensis	0
Kurthia senegalensis	0
Kytococcus schroeteri	0
Kytococcus sedentarius	0
Lachnoanaerobaculum saburreum	0.0395684036688247
Lachnoanaerobaculum umeaense	0
Lachnobacterium bovis	0.0454149697649106
Lachnoclostridium phytofermentans	0.0868200390053291
Lachnoclostridium sp	0
Lachnospira multipara	0
Lachnospira pectinoschiza	1.45174113545438
Lactobacillus acidophilus	0
Lactobacillus agilis	0
Lactobacillus alimentarius	0.229582704338694
Lactobacillus alvi	0
Lactobacillus amylolyticus	0
Lactobacillus amylophilus	0
Lactobacillus amylovorus	0
Lactobacillus animalis	0
Lactobacillus antri	0
Lactobacillus apinorum	0
Lactobacillus apodemi	0
Lactobacillus bifermentans	0
Lactobacillus brevis	0
Lactobacillus buchneri	0.0527363384952582
Lactobacillus casei	0
Lactobacillus ceti	0
Lactobacillus coleohominis	0
Lactobacillus coryniformis	0.0744863464566723
Lactobacillus crispatus	0
Lactobacillus curvatus	0
Lactobacillus delbrueckii	0
Lactobacillus dextrinicus	0
Lactobacillus fermemtum	0
Lactobacillus fermentum	0
Lactobacillus fructivorans/homohiochii	0.0543934423180923
Lactobacillus gasseri	0
Lactobacillus gastricus	0
Lactobacillus gigeriorum	0
Lactobacillus helveticus	0
Lactobacillus herbarum	0
Lactobacillus iners	0
Lactobacillus jensenii	0
Lactobacillus johnsonii	0
Lactobacillus kalixensis	0
Lactobacillus kitasatonis	0
Lactobacillus kunkeei	0
Lactobacillus malefermentans	0
Lactobacillus mindensis	0
Lactobacillus mucosae	0.0332328497180325
Lactobacillus mudanjiangensis	0
Lactobacillus oris	0
Lactobacillus parabuchneri	0
Lactobacillus paracasei	0.0303456437834143
Lactobacillus parafarraginis	0
Lactobacillus pentosus	0
Lactobacillus plantarum	0
Lactobacillus porcinae	0
Lactobacillus rapi	0
Lactobacillus reuteri	0
Lactobacillus rhamnosus	0
Lactobacillus rogosae	0
Lactobacillus rossiae	0
Lactobacillus ruminis	0
Lactobacillus sakei	0.0471145381525093
Lactobacillus salivarius	0
Lactobacillus sanfranciscensis	0
Lactobacillus saniviri	0
Lactobacillus senioris	0.0366273172382805
Lactobacillus sharpeae	0.0674202619835227
Lactobacillus thermophilus	0
Lactobacillus ultunensis	0
Lactobacillus vaccinostercus	0
Lactobacillus vaginalis	0.152614918971282
Lactobacillus versmoldensis	0
Lactobacillus xiangfangensis	0.0373049389121678
Lactococcus formosensis	0
Lactococcus garvieae	0
Lactococcus lactis	0.0628205787122795
Lactococcus plantarum	0.0868694791964596
Lactococcus raffinolactis	0
Lactonifactor longoviformis	0
Laribacter hongkongensis	0
Lautropia mirabilis	0
Lawsonella clevelandensis	0.0424174069034181
Leifsonia aquatica/naganoensis	0
Leminorella grimontii	0
Leminorella richardii	0
Leptothrix discophora	0.12213350917303
Leptothrix mobilis	0
Leptotrichia amnionii	0
Leptotrichia buccalis	11.0208451276294
Leptotrichia goodfellowii	0
Leptotrichia hofstadii	0.0650626156306142
Leptotrichia wadei	0
Leuconostoc carnosum	0
Leuconostoc citreum	0.0579847796295632
Leuconostoc citreum/holzapfelii	0
Leuconostoc gelidum	0
Leuconostoc lactis	0
Leuconostoc mesenteroides	0
Leuconostoc pseudomesenteroides/rapi/kimchii/mesenteroides	0.0858596108486843
Limnobacter thiooxidans	0.0534853635021139
Longicatena caecimuris	0
Lysinibacillus fusiformis	0
Lysinibacillus massiliensis	0
Lysinibacillus sphaericus	0
Lysobacter soli	0
Mageeibacillus indolicus	0.0549234493323587
Mannheimia granulomatis	0
Marichromatium gracile	0
Marvinbryantia formatexigens	0.110296875478694
Massilia aurea	0.242081786693421
Massiliomicrobiota timonensis	0
Megamonas funiformis	0
Megamonas hypermegale	0
Megamonas rupellensis	0
Megasphaera elsdenii	0
Megasphaera indica	0
Megasphaera micronuciformis	0
Megasphaera paucivorans	0
Megasphaera sp	0
Mesorhizobium loti	0
Methanobrevibacter smithii	0.0334915921818831
Methanobrevibacter smithii/gottschalkii	0
Methanosphaera cuniculi	0
Methanosphaera stadtmanae	0
Methylobacterium adhaesivum	0.0960081478707208
Methylobacterium jeotgali	0.139884885908946
Methylobacterium mesophilicum	0.0574758080776465
Methylobacterium populi	0
Methylobacterium radiotolerans	0.0361605308194372
Methylobacterium zatmanii	0.151806705960907
Methyloversatilis universalis	0
Microbacterium aurum	0
Microbacterium barkeri	0
Microbacterium chocolatum	0
Microbacterium foliorum	0.028806007558697
Microbacterium gubbeenense	0.0471805177704592
Microbacterium hydrocarbonoxydans	0
Microbacterium lacticum	0.0603976791924887
Microbacterium luteolum	0.153865435952729
Microbacterium oleivorans	0.60040581074477
Microbacterium paraoxydans	0.065903808955154
Microbacterium phyllosphaerae	0
Microbacterium schleiferi	0
Micrococcus luteus	0
Micrococcus lylae	0
Micromonospora aurantiaca	0
Micromonospora krabiensis	0
Microvirga massiliensis	0
Microvirgula aerodenitrificans	0
Mitsuokella jalaludinii	0
Mitsuokella multacida	0
Mobiluncus curtisii	0.10217638962106
Moellerella wisconsensis	0.0792777028543056
Mogibacterium diversum	0
Mogibacterium neglectum	0.0329226338526511
Mogibacterium pumilum	0
Mogibacterium timidum	0
Mogibacterium vescum	0
Monoglobus pectinilyticus	0.0331613003804293
Moraxella atlantae	0
Moraxella catarrhalis	0
Moraxella caviae	0
Moraxella lacunata	0
Moraxella nonliquefaciens	0
Moraxella osloensis	0
Morganella morganii	0
Moryella indoligenes	0.0314309726787394
Murdochiella asaccharolytica	0
Muribaculum intestinale	0
Murimonas intestini	0.0426155950691267
Mycobacterium abscessus	0.653046072578459
Mycobacterium avium	0
Mycobacterium florentinum	0.0303989480594608
Mycobacterium fortuitum	0.441036025851004
Mycobacterium iranicum	0.0675023619713516
Mycobacterium mucogenicum	0.0342166029505357
Mycoplasma hominis	0
Mycoplasma pneumoniae	0
Negativicoccus succinicivorans	0.128295176260231
Neisseria bacilliformis	0
Neisseria cinerea	0
Neisseria elongata	0
Neisseria flava	0
Neisseria flavescens/perflava	0
Neisseria gonorrhoeae	0
Neisseria macacae	0
Neisseria meningitidis	0
Neisseria mucosa	0.302970490868282
Neisseria sicca	0
Neisseria subflava	0
Nevskia ramosa	0
Nitriliruptor alkaliphilus	0
Oceanobacillus caeni	0
Oceanobacillus massiliensis	0
Ochrobactrum anthropi	0.0398566727968568
Ochrobactrum intermedium	0.0348500568153742
Ochrobactrum pituitosum	0
Odoribacter laneus	0
Odoribacter splanchnicus	0
Oligella urethralis	0.0624356136514463
Olsenella profusa	0
Olsenella scatoligenes	0
Olsenella uli	0.0296725413319831
Olsenella umbonata	0.175970717257417
Orenia metallireducens	0
Oribacterium parvum	0
Oribacterium sinus	0.0696180592717502
Ornithobacterium rhinotracheale	0
Oscillibacter ruminantium	0
Oscillibacter sp	0
Oscillibacter valericigenes	0.028499853216544
Oxalobacter formigenes	0
Paenibacillus alvei	0.0894643986657777
Paenibacillus antibioticophila	0.0283806122043617
Paenibacillus barcinonensis	0
Paenibacillus barengoltzii	0
Paenibacillus daejeonensis	0
Paenibacillus durus	0
Paenibacillus glucanolyticus	0
Paenibacillus graminis	0
Paenibacillus illinoisensis	0
Paenibacillus kribbensis	0
Paenibacillus lactis	0.0615282069037308
Paenibacillus lautus	0
Paenibacillus provencensis	0
Paenibacillus pueri	0
Paenibacillus rhizosphaerae	0
Paenibacillus riograndensis	0.0718419166383786
Paenibacillus sabinae/forsythiae	0
Paenibacillus senegalensis	0
Paenibacillus thiaminolyticus	0
Paenibacillus timonensis	0
Pantoea agglomerans	0.199949734554614
Pantoea conspicua	0
Papillibacter cinnamivorans	0.0733378020892036
Parabacteroides distasonis	0
Parabacteroides goldsteinii	1.03513365738827
Parabacteroides gordonii	0
Parabacteroides johnsonii	0
Parabacteroides merdae	0
Paracoccus carotinifaciens	0
Paracoccus marinus	0.0366769924000365
Paracoccus sanguinis	0.0346377249110862
Paracoccus yeei	0
Paraeggerthella hongkongensis	0.0369911189880532
Paraprevotella clara	0
Paraprevotella xylaniphila	0
Parascardovia denticolens	0.0317502116076563
Parasporobacterium paucivorans	0
Parasutterella excrementihominis	0
Parasutterella secunda	0.0451980434478042
Parvimonas micra	0.0617220993647134
Pediococcus acidilactici	0.152638479305934
Pediococcus damnosus	0
Pediococcus pentosaceus	0
Pedobacter daejeonensis	0
Pedomicrobium ferrugineum	0
Pelomonas saccharophila	0.0535935282150335
Peptoclostridium difficile	0
Peptococcus niger	0
Peptococcus sp.	0
Peptoniphilus asaccharolyticus	0
Peptoniphilus coxii	0
Peptoniphilus duerdenii	0
Peptoniphilus grossensis	0
Peptoniphilus harei	0
Peptoniphilus indolicus	0
Peptoniphilus lacrimalis	0
Peptoniphilus senegalensis	0
Peptoniphilus timonensis	0
Peptostreptococcus anaerobius	0
Peptostreptococcus russellii	0
Peptostreptococcus stomatis	0.0355543568110085
Phascolarctobacterium faecium	0
Phascolarctobacterium succinatutens	0.206289797390233
Phenylobacterium haematophilum	0.212704784823011
Phyllobacterium myrsinacearum	0
Planococcus rifietoensis	0
Planomicrobium chinense	0
Planomonospora sphaerica	0.215817863362382
Plesiomonas shigelloides	0
Porphyromonas asaccharolytica	0
Porphyromonas catoniae	0
Porphyromonas endodontalis	0
Porphyromonas gingivalis	0
Porphyromonas somerae	0.0432757181160418
Porphyromonas uenonis	0
Prevotella albensis	0
Prevotella amnii	0.0361060412301648
Prevotella amniotica	0
Prevotella aurantiaca	0
Prevotella baroniae	0.0413591965091117
Prevotella bergensis	0
Prevotella bivia	0
Prevotella brevis	0
Prevotella bryantii	0
Prevotella buccae	0
Prevotella buccalis	0
Prevotella conceptionensis	0.0385821990297943
Prevotella copri	0
Prevotella corporis	0
Prevotella dentalis	0
Prevotella dentasini	0
Prevotella denticola	0
Prevotella disiens	0
Prevotella enoeca	0
Prevotella falsenii	0
Prevotella fusca	0
Prevotella histicola	0.0482897669744125
Prevotella intermedia	0
Prevotella loescheii	0
Prevotella maculosa	0
Prevotella marshii	0
Prevotella melaninogenica	0
Prevotella micans	0
Prevotella multidaccharivorax	0
Prevotella multiformis	0
Prevotella multisaccharivorax	0
Prevotella nanceiensis	0
Prevotella nigrescens	0
Prevotella oralis	0
Prevotella oris	0
Prevotella oryzae	0
Prevotella oulorum	0
Prevotella pallens	0
Prevotella paludivivens	0.0937456267546431
Prevotella pleuritidis	0
Prevotella ruminicola	0.053693275563126
Prevotella saccharolytica	0.0506412694388329
Prevotella salivae	0
Prevotella scopos/jejuni	0
Prevotella shahii	0
Prevotella stercorea	0
Prevotella timonensis	0
Prevotella veroralis	0
Promicromonospora flava	0.0895023038049009
Propionibacterium acidifaciens	0.158222808316034
Propionibacterium acidipropionici	0.445347051566569
Propionibacterium acnes	0
Propionibacterium australiense	0
Propionibacterium avidum	0
Propionibacterium cyclohexanicum	0
Propionibacterium damnosum	0.0516827351873956
Propionibacterium freudenreichii	0.0554368024587435
Propionibacterium granulosum	0.0292996495216818
Propionibacterium jensenii	0.071097115451685
Propionibacterium microaerophilum	0.0617531774185782
Propionibacterium namnetense	0
Propionibacterium propionicum	0
Propionibacterium thoenii	0.118969766125612
Propionicimonas paludicola	0
Propionimicrobium lymphophilum	0.556627121931072
Propionivibrio dicarboxylicus	0
Prosthecobacter fluviatilis	0
Proteus mirabilis	0
Proteus penneri	0.0922330608123837
Proteus vulgaris	0
Providencia alcalifaciens	0
Providencia rettgeri	0
Providencia rustigianii	0
Providencia stuartii	0
Pseudoclavibacter massiliense	0
Pseudoclavibacter sp._Timone	0
Pseudoflavonifractor capillosus	0
Pseudomonas aeruginosa	0
Pseudomonas alcaliphila	0
Pseudomonas fluorescens	0
Pseudomonas fragi	0
Pseudomonas fragi/thivervalensis/deceptionensis	0
Pseudomonas monteilii	1.06901876882134
Pseudomonas nitroreducens	0
Pseudomonas oleovorans	0
Pseudomonas putida	0
Pseudomonas stutzeri	0.0723156343311823
Pseudopropionibacterium propionicum	0
Pseudoramibacter alactolyticus	0
Pseudothermotoga thermarum	0
Pseudoxanthomonas mexicana	0
Psychrobacter arenosus	0
Pyramidobacter piscolens	0.0376484902139035
Ralstonia insidiosa	0.0340813969183834
Ralstonia mannitolilytica	0
Ralstonia solanacearum	0
Raoultella ornithinolytica	0
Raoultella planticola	0.113646340933225
Rheinheimera perlucida	0
Rheinheimera texasensis	0
Rhizobium pusense	0.0407004605886663
Rhodanobacter ginsenosidimutans	0.103404563865832
Rhodobacter sphaeroides	0
Rhodococcus equi	0
Rhodococcus erythropolis	0
Rhodococcus rhodochrous	0
Riemerella anatipestifer	0.0299380954513343
Riemerella columbina	0
Robinsoniella peoriensis	0
Romboutsia lituseburensis	0
Roseburia faecis	0.310135104717551
Roseburia hominis	0
Roseburia intestinalis	0
Roseburia inulinivorans	0.0283831295850669
Roseburia sp	0.146950783745475
Roseomonas mucosa	0
Rothia aeria	0
Rothia dentocariosa	0
Rothia mucilaginosa	0
Rubinisphaera brasiliensis	0.0287974816494479
Rudanella lutea	0.0483073225035048
Ruminococcus albus	0
Ruminococcus bromii	0.069765256058555
Ruminococcus callidus	0
Ruminococcus champanellensis	0
Ruminococcus faecis	0.0347010149259049
Ruminococcus flavefaciens	0
Ruminococcus gauvreauii	0
Ruminococcus gnavus	0.070037988063071
Ruminococcus lactaris	0
Ruminococcus sp	0.0352549643259344
Ruminococcus sp. Marseille-P2780	0.0586191554567391
Ruminococcus sp. Marseille-P650	0
Ruminococcus torques	0
Ruthenibacterium lactatiformans	0
Salmonella enterica	1.16572036705618
Sarcina maxima	0
Sarcina ventriculi	0
Scardovia inopinata	0
Scardovia wiggsiae	0.0606759486508736
Schlesneria paludicola	0
Schwartzia sp.	0
Schwartzia succinivorans	0.0283564227748483
Selenomonas artemidis	0
Selenomonas infelix	0
Selenomonas noxia	0.136742298019125
Selenomonas ruminantium	0
Selenomonas sputigena	0
Sellimonas intestinalis	0
Senegalemassilia anaerobia	0.0284097273514056
Senegalimassilia anaerobia	0
Serratia ficaria	0
Serratia fonticola	0.105014432065915
Serratia liquefaciens	0
Serratia marcescens	0
Shigella dysenteriae	0
Shuttleworthia satelles	0.0580760725617732
Silanimonas lenta	0
Simonsiella muelleri	0.0751228892400057
Skermanella aerolata	0
Slackia equolifaciens	0
Slackia exigua	0.0945524215509733
Slackia faecicanis	0
Slackia isoflavoniconvertens	0
Slackia piriformis	0
Snodgrassella alvi	0.0517949128845502
Soleaferrea massiliensis	0
Solobacterium moorei	0.290283205272305
Sphingobacterium faecium	0
Sphingobacterium multivorum	0
Sphingobacterium spiritivorum	0
Sphingobium hydrophobicum	0
Sphingobium yanoikuyae	0.0784535984217588
Sphingomonas adhaesiva	0
Sphingomonas ginsenosidimutans	0
Sphingomonas hankookensis	0.0371693806665977
Sphingomonas panni	0
Sphingomonas paucimobilis	0
Sphingomonas pseudosanguinis	0.914540427261587
Spirosoma linguale	0
Sporanaerobacter acetigenes	0
Sporolactobacillus nakayamae	0.0296324113312078
Sporosarcina koreensis	0
Staphylococcus arlettae	0
Staphylococcus aureus	0.0482202282265857
Staphylococcus auricularis	0.0391684453896797
Staphylococcus capitis	0.0683678435939623
Staphylococcus cohnii	0.0587657565827004
Staphylococcus condimenti	0
Staphylococcus epidermidis	0.462417960315471
Staphylococcus epidermidis/muscae	0
Staphylococcus equorum/edaphicus/saprophyticus	0
Staphylococcus haemolyticus	0
Staphylococcus hominis	0
Staphylococcus intermedius	1.1225064342983
Staphylococcus kloosii	0
Staphylococcus lentus	0.245222789138024
Staphylococcus lugdunensis	0
Staphylococcus nepalensis	1.15157539874731
Staphylococcus pasteuri	0
Staphylococcus pettenkoferi	0
Staphylococcus saccharolyticus	0.0388391947502242
Staphylococcus saprophyticus	0
Staphylococcus schleiferi	0
Staphylococcus sciuri	0.102097212218564
Staphylococcus simulans	0.065841076040703
Staphylococcus succinus	0
Staphylococcus vitulinus	0.0548161166353225
Staphylococcus warneri	0
Staphylococcus xylosus	0
Stenotrophomonas daejeonensis	0
Stenotrophomonas maltophilia	0.0611441155766976
Stenotrophomonas rhizophila	0
Stomatobaculum longum	0
Stoquefichus massiliensis	0
Streptobacillus moniliformis	0
Streptococcus agalactiae	0
Streptococcus alactolyticus	0
Streptococcus anginosus	0
Streptococcus australis	0.133943048161468
Streptococcus caballi	0
Streptococcus cameli	0
Streptococcus canis	0
Streptococcus caprae	0
Streptococcus castoreus	0
Streptococcus constellatus	0
Streptococcus criceti	0
Streptococcus cristatus	0.0319345689730835
Streptococcus dentasini	0.0283641651040667
Streptococcus dentirousetti	0
Streptococcus devriesei	0
Streptococcus didelphis	0
Streptococcus downei	0
Streptococcus dysgalactiae	0
Streptococcus equi	0.035712124032815
Streptococcus equinus	0
Streptococcus equinus/lutetiensis/infantarius	0
Streptococcus fryi	0
Streptococcus gallolyticus	0
Streptococcus gordonii	0.0555112698977138
Streptococcus gordonii/mutans	0.0509898602175076
Streptococcus henryi	0
Streptococcus hongkongensis	0
Streptococcus hyovaginalis	0
Streptococcus ictaluri	0
Streptococcus infantarius	0
Streptococcus infantis	0.676934114044743
Streptococcus iniae	0
Streptococcus intermedius/uberis	0.214127649839068
Streptococcus lactarius	0.0316497652331328
Streptococcus lutetiensis	0.0315078368728004
Streptococcus macedonicus	0
Streptococcus marimammalium	0
Streptococcus massiliensis	0
Streptococcus merionis	0
Streptococcus minor	0
Streptococcus mitis	0.116519064906694
Streptococcus mitis/pneumoniae/pseudoneumoniae	0.204904708751243
Streptococcus moroccensis	0
Streptococcus mutans	0
Streptococcus oralis	0.191074663010429
Streptococcus oricebi	0
Streptococcus orisasini	0
Streptococcus ovis	0.0334245051997765
Streptococcus parasaguinis	0.338298350474964
Streptococcus parasanguinis	0.391399683395807
Streptococcus parauberis	0
Streptococcus pasteurianus	0
Streptococcus peroris	0
Streptococcus pharyngis	0
Streptococcus pleomorphus	0
Streptococcus plurextorum	0
Streptococcus pneumoniae	0.0391888936943503
Streptococcus porci	0
Streptococcus porcinus	0
Streptococcus porcorum	0
Streptococcus pyogenes	0
Streptococcus pyogensis	0
Streptococcus ratti/ursoris	0
Streptococcus rubneri	0.122994040670043
Streptococcus rupicaprae	0
Streptococcus salivarius	0.631546000729815
Streptococcus saliviloxodontae	0
Streptococcus sanguinis	0.072952757961714
Streptococcus sanguinis/vestibularis	0.0814503435578343
Streptococcus sinensis	0
Streptococcus sobrinus	0
Streptococcus suis	0
Streptococcus tangierensis	0
Streptococcus thermophilus	0.116832184148758
Streptococcus thoraltensis	0
Streptococcus uberis	0
Streptococcus vestibularis	0.290984326066077
Streptococcus viridans	0.124603649101234
Streptomyces misionensis	0
Streptomyces thermoviolaceus	0
Streptomyces thermovulgaris	0
Subdoligranulum variabile	0
Succinatimonas hippei	0
Succiniclasticum ruminis	0.0404156808970182
Succinivibrio dextrinosolvens	0.0815661702728724
Sulfurimonas autotrophica	0.0325065190430639
Sutterella parvirubra	0
Sutterella stercoricanis	0
Sutterella wadsworthensis	0.0997457526578809
Symbiobacterium thermophilum	0
Tannerella forsythia	0
Tatumella ptyseos	0.0286660438190181
Tetragenococcus solitarius	0
Tetrasphaera australiensis	0
Thiomicrospira cyclica	0
Timonella senegalensis	0
Tissierella praeacuta	0
Trabulsiella guamensis	0.0515143816859912
Treponema berlinense	0
Treponema denticola	0
Treponema lecithinolyticum	0
Treponema maltophilum	0
Treponema medium	0
Treponema porcinum	0
Treponema socranskii	0
Treponema succinifaciens	0
Treponema vincentii	0
Tropheryma whipplei	0
Trueperella bernardiae	0
Trueperella pyogenes	0.0289023555091228
Tumebacillus permanentifrigoris	0
Turicella otitidis	0.0343171011038839
Turicibacter sanguinis	0.0343602153646474
Turicimonas muris	0
Tyzzerella nexilis	0
Ureaplasma parvum	0
Ureaplasma urealyticum	0
Ureibacillus suwonensis	0
Ureibacillus thermosphaericus	0
Vagococcus penaei	0
Vagococcus teuberi	0.405719834602845
Varibaculum cambriense	0.329922830464111
Variovorax boronicumulans	0
Veillonella atypica	0.907776091504212
Veillonella dispar	2.58178699810688
Veillonella parvula	0.155612837613684
Veillonella ratti	0
Veillonella rogosae	0.293834176450326
Veillonella tobetsuensis	0.580510309240827
Vibrio cholerae	0
Vibrio cincinnatiensis	0
Vibrio fluvialis	0
Vibrio furnissii	0
Vibrio mimicus	0
Vibrio parahaemolyticus	0
Victivallis vadensis	0
Virgibacillus proomii	0
Weeksella virosa	0
Weissella cibaria	0
Weissella confusa	0.710677083944985
Weissella paramesenteroides	0
Yersinia aleksiciae	0
Yersinia bercovieri	0
Yersinia enterocolitica	0
Yersinia frederiksenii	0
Yersinia kristensenii	0
Yersinia pseudotuberculosis	0
Yersinia rohdei	0
Yokenella regensburgei	0.131061160549997
Yonghaparkia alkaliphila	0
Kingdom Information: (%)
Archaea	0.309245067162751
Bacteria	99.6907549328372
Phylum Information: (%)
Actinobacteria	12.3581343920646
Bacteroidetes	12.4043202579068
Deinococcus-Thermus	0
Dictyoglomi	0
Elusimicrobia	0
Epsilonbacteraeota	0.791518233363814
Euryarchaeota	0.309245067162751
Firmicutes	40.4948360634983
Fusobacteria	11.4400295939198
Gemmatimonadetes	0
Halanaerobiaeota	0
Lentisphaerae	0
Other	2.3109325676773
Planctomycetes	0.0287974816494479
Proteobacteria	19.7089493364344
Spirochaetes	0.0578791498457531
Synergistetes	0.0953578564770917
Tenericutes	0
Thermotogae	0
Verrucomicrobia	0
Class Information: (%)
Actinobacteria	8.48784042271488
Actinobacteridae	2.77773188471506
Alphaproteobacteria	6.5099501794171
Bacilli	20.4984075252056
Bacteroides	0.0641737094440404
Bacteroidetes	0
Bacteroidia	12.3401465484627
Betaproteobacteria	0
Brachyspirae	0.0578791498457531
Campylobacteria	0.791518233363814
Chlorobia	0
Clostridia	12.8511809431604
Coriobacteriia	1.09256208463463
Deinococci	0
Deltaproteobacteria	0
Dictyoglomia	0
Elusimicrobia	0
Epsilonproteobacteria	0.0619544685625734
Erysipelotrichia	2.04786936442182
Flavobacteria	0
Fusobacteria	0.0616608798290273
Fusobacteriia	11.3783687140908
Gammaproteobacteria	13.1370446884547
Gemmatimonadetes	0
Halanaerobiia	0
Halobacteria	0.275753474980868
Lentisphaeria	0
Methanobacteria	0.0334915921818831
Mollicutes	0
Negativicutes	5.09737823071045
Nitriliruptoria	0
Other	2.3109325676773
Planctomycetacia	0.0287974816494479
Spirochaetes	0
Spirochaetia	0
Synergistia	0.0953578564770917
Thermotogae	0
Verrucomicrobiae	0
Order Information: (%)
Acetobacterales	0
Actinomycetales	3.43529370492219
Aeromonadales	0.26435001725888
Alteromonadales	0
Azospirillales	0
Bacillales	9.15340615840854
Bacteroidales	9.56470338808544
Betaproteobacteriales	1.63921394177718
Bifidobacteriales	1.75672563678814
Brachyspirales	0.0578791498457531
Campylobacterales	0.853472701926387
Cardiobacteriales	0.0432937912606031
Caulobacterales	2.2071246009146
Chitinophagales	2.53592489895192
Chlorobiales	0
Chromatiales	0
Clostridiale	0.115430403551268
Clostridiales	12.7357505396092
Coriobacteriales	1.09256208463463
Corynebacteriales	2.62238134745929
Cytophagales	0.144588946486314
Deinococcales	0
Desulfobacterales	0
Desulfovibrionales	0
Dictyoglomales	0
Elusimicrobiales	0
Enterobacteriales	4.07535811299524
Erysipelotrichales	2.04786936442182
Flavobacteriales	0.159103024383114
Fusobacterales	0.0616608798290273
Fusobacteriales	11.3783687140908
Fusobacteriales: Leptotrichiacea	0
Gemmatimonadales	0
Halanaerobiales	0
Halobacteriales	0.275753474980868
Lactobacillales	11.3450013667971
Methanobacteriales	0.0334915921818831
Micrococcales	2.45428065176573
Micromonosporales	0
Mycoplasmatales	0
Neisseriales	0
Nitriliruptorales	0
Oceanospirillales	0.0720780887414043
Opitutales	0
Other	2.3109325676773
Pasteurellales	1.03669967491459
Planctomycetales	0.0287974816494479
Propionibacteriales	0.781073103132211
Pseudomonadales	2.70418804678625
Rhizobiales	3.20134745484144
Rhodobacterales	0.0713147173111227
Salinisphaerales	0
Selenomonadales	5.09737823071045
Sphingobacteriales	0
Sphingomonadales	1.03016340634994
Spirochaetales	0
Streptomycetales	0
Streptosporangiales	0.215817863362382
Synergistales	0.0953578564770917
Thermotogales	0
Thiomicrospirales	0
Verrucomicrobiales	0
Vibrionales	3.00479923723089
Victivallales	0
Xanthomonadales	0.297063777489652
Family Information: (%)
Acetobacteraceae	0
Acidaminococcaceae	0.246705478287251
Actinomycetaceae	0.937453232081354
Aerococcaceae	0.803205258596846
Aeromonadaceae	0.0688471547948408
Akkermansiaceae	0
Alicyclobacillaceae	0
Alteromonadaceae	0
Aquaspirillaceae	0
Arcobacteraceae	0
Atopobiaceae	0.349904231709684
Azospirillaceae	0
Bacillaceae	6.0234334195929
Bacteroidaceae	2.77680726512951
Barnesiellaceae	5.08823318456158
Beijerinckiaceae	0.481336078637657
Bifidobacteriaceae	1.75672563678814
Blautia	0
Bogoriellaceae	0
Brachyspiraceae	0.0578791498457531
Brevibacteriaceae	0.480214443064896
Burkholderiaceae	1.17109662751837
Caldicoprobacteraceae	0
Campylobacteraceae	0.68773004313115
Cardiobacteriaceae	0.0432937912606031
Carnobacteriaceae	1.90274616767715
Caulobacteraceae	2.2071246009146
Cellulomonadaceae	0.449136032847333
Chitinibacteraceae	0
Chitinophagaceae	2.53592489895192
Chlorobiaceae	0
Christensenellaceae	0.0522461990861693
Chromatiaceae	0
Clostridiaceae	3.71189996644052
Clostridiaceae 1	2.61053642824681
Clostridiaceae 2	0
Clostridiales	0.115430403551268
Coriobacteriaceae	0.140411402567147
Corynebacteriaceae	2.58638234635329
Corynebacterineae	1.09408209842946
Deinococcaceae	0
Dermabacteraceae	0.395821410338497
Dermacoccaceae	0
Desulfobulbaceae	0
Desulfovibrionaceae	0
Dictyoglomaceae	0
Dietziaceae	0.112743467521713
Dysgonomonadaceae	0.0699572443329097
Eggerthellaceae	0.602246450357801
Elusimicrobiaceae	0
Enterbacteriaceae	0.484362483786656
Enterobacteriaceae	3.59099562920858
Enterococcaceae	2.69532848633845
Erysipelotrichaceae	2.04786936442182
Eubacteriaceae	0
Family XI	0.156198592642965
Family XIII	0.234981858419528
Family XVIII	0
Flavobacteriaceae	0.0871346142936566
Fusobacteriaceae	0.354121850659758
Gemmatimonadaceae	0
Halobacteroidaceae	0
Haloferacaceae	0.275753474980868
Halomonadaceae	0.0720780887414043
Helicobacteraceae	0.133236139752173
Hymenobacteraceae	0
Hyphomicrobiaceae	0
Intrasporangiaceae	0.061282265636149
Jonesiaceae	0
Lachnospiraceae	5.11354925125766
Lactobacillaceae	0.957689461311088
Leptotrichia	0
Leptotrichiaceae	11.08590774326
Leuconostocaceae	0.901636012575742
Listeriaceae	0.0319161580599776
Marinifilaceae	0
Methanobacteriaceae	0.0334915921818831
Microbacteriaceae	1.02663850744244
Micrococcaceae	0.269374164029807
Micrococcineae	0.052376127747151
Micromonosporaceae	0
Moraxellaceae	0.645388158117365
Muribaculaceae	0
Mycobacteriaceae	0.132117912981348
Mycoplasmataceae	0
Neisseriaceae	0.468117314258814
Nitriliruptoraceae	0
Nocardiaceae	0.136184200402248
Nocardioidaceae	0.0662231728851049
Opitutaceae	0
Other	2.3109325676773
Paenibacillaceae	0.347927946871634
Pasteurellaceae	1.03669967491459
Peptococcaceae	0
Peptostreptococcaceae	0.0355543568110085
Planococcaceae	0
Porphyromonadaceae	0.0432757181160418
Prevotellaceae	0.551296318557124
Promicromonosporaceae	0
Propionibacteriaceae	0.714849930247106
Propionibacterineae	0.778149495271522
Pseudomonadaceae	2.05879988866889
Psychromonadaceae	0
Rhizobiaceae	2.64247343679945
Rhodanobacteraceae	0.103404563865832
Rhodobacteraceae	0.0713147173111227
Rhodocyclaceae	0
Rikenellaceae	0
Rubinisphaeraceae	0.0287974816494479
Ruminococcaceae	0.820783886704505
Schlesneriaceae	0
Solimonadaceae	0
Sphingobacteriaceae	0
Sphingomonadaceae	1.03016340634994
Spirochaetaceae	0
Spirosomaceae	0.144588946486314
Sporolactobacillaceae	0.0296324113312078
Staphylococcaceae	2.72049622255283
Streptococcacaeae	0
Streptococcaceae	4.08439598029781
Streptomycetaceae	0
Streptomycineae	0
Streptosporangiaceae	0.215817863362382
Succinivibrionaceae	0.195502862464039
Synergistaceae	0.0953578564770917
Tannerellaceae	1.03513365738827
Thermomonosporaceae	0
Thermotogaceae	0
Thiomicrospiraceae	0
Thiovulaceae	0.0325065190430639
Veillonellaceae	4.8506727524232
Verrucomicrobiaceae	0
Vibrionaceae	3.00479923723089
Victivallaceae	0
Weeksellaceae	0.0719684100894576
Xanthobacteraceae	0.0775379394043348
Xanthomonadaceae	0.19365921362382
Genus Information: (%)
Acetanaerobacterium	0.164139824159111
Acetivibrio	0
Acetobacter	0
Acetobacterium	0
Achromobacter	0.0398566727968568
Acidaminococcus	0
Acidovorax	0
Acinetobacter	0.645388158117365
Actinobacillus	0.0540592922957184
Actinobaculum	0
Actinomadura	0
Actinomyces	0.476451656487061
Adlercreutzia	0.088062538649367
Aerococcus	0.0360756438189361
Aeromicrobium	0.0662231728851049
Aeromonas	0.0688471547948408
Afipia	0
Agathobacter	0
Aggregatibacter	0.0895932904669813
Agrobacterium	0.277407021424817
Agrococcus	0.0700792472681453
Akkermansia	0
Alcaligenes	0
Algoriella	0
Aliagarivorans	0
Alistipes	0
Allisonella	0
Alloiococcus	0
Alloprevotella	0.188878943057039
Allorhizobium-Neorhizobium-Pararhizobium-Rhizobium	2.32436595478597
Alloscardovia	0
Alysiella	0.0382290212659755
Amaricoccus	0
Anaerobiospirillum	0.113936692191167
Anaerococcus	0.0294749896797291
Anaerofilum	0.0487819685709941
Anaerofustis	0
Anaeroglobus	0
Anaerospora	0
Anaerosporobacter	0
Anaerostipes	0
Anaerovorax	0
Ancylobacter	0.044556297818155
Aneurinibacillus	0
Anoxynatronum	0
Aquabacterium	0.0351799348205654
Arcanobacterium	0
Arcobacter	0
Arthrobacter	0.052376127747151
Asaccharobacter	0.110122888732064
Atopobium	0.144260973120284
Atopostipes	0
Aureimonas	0
Bacillus	5.63547739835932
Bacteroides	2.77680726512951
Barnesiella	5.08823318456158
Bartonella	0
Bavariicoccus	0.0307087051999752
Bergeyella	0
Bifidobacterium	1.66429947652961
Blautia	0.445609670506796
Bordetella	0
Brachybacterium	0.105050203230958
Brachymonas	0
Brachyspira	0.0578791498457531
Bradyrhizobium	0.0329816415861797
Brevibacillus	0.0967128124593847
Brevibacterium	0.480214443064896
Brevundimonas	1.81044899688015
Brochothrix	0.0319161580599776
Buchnera	0.631705231129758
Bulleidia	0
Burkholderia-Caballeronia-Paraburkholderia	0
Butyricicoccus	0
Butyricimonas	0
Butyrivibrio	0.0637681711303722
Caldicoprobacter	0
Campylobacter	0.68773004313115
Capnocytophaga	0.0871346142936566
Cardiobacterium	0.0432937912606031
Castellaniella	0
Catabacter	0
Catenibacterium	1.43864140466018
Catonella	0.0614269338085632
Caulobacter	0.183970819211439
Cellulomonas	0.449136032847333
Cellulosilyticum	0.03728341489717
Cellulosimicrobium	0
Centipeda	0.0377584424530634
Cephaloticoccus	0
Cetobacterium	0
Chitinibacter	0
Chlorobium	0
Christensenella	0.0522461990861693
Chryseobacterium	0
Citrobacter	0.0326051988031115
Cloacibacillus	0.0577093662631883
Clostridium	3.71189996644052
Clostridium sensu stricto	0
Clostridium sensu stricto 1	1.41593851345746
Clostridium sensu stricto 10	0
Clostridium sensu stricto 11	0
Clostridium sensu stricto 12	0
Clostridium sensu stricto 13	0
Clostridium sensu stricto 14	0
Clostridium sensu stricto 15	0
Clostridium sensu stricto 16	0
Clostridium sensu stricto 17	0
Clostridium sensu stricto 18	0.0308958818905498
Clostridium sensu stricto 19	0.768463319691768
Clostridium sensu stricto 2	0
Clostridium sensu stricto 3	0
Clostridium sensu stricto 4	0
Clostridium sensu stricto 5	0
Clostridium sensu stricto 7	0
Clostridium sensu stricto 8	0.395238713207037
Cnuella	2.40119191808473
Collinsella	0.0406415794103447
Comamonas	0
Coprobacillus	0
Coprobacter	0
Coprococcus 1	0
Coprococcus 2	0
Coprococcus 3	0.0392004978620703
Coriobacterium	0.099769823156802
Corynebacterium	0.345046579799301
Corynebacterium 1	2.16460125854668
Cronobacter	0
Cryobacterium	0
Cryptobacterium	0
Cupriavidus	0
Curvibacter	0.072952757961714
Cutibacterium	0
Dechlorobacter	0
Deinococcus	0
Delftia	0.0965611807460849
Dermabacter	0.290771207107539
Dermacoccus	0
Desulfobulbus	0
Desulfovibrio	0
Dialister	0
Dictyoglomus	0
Dielma	0
Dietzia	0.112743467521713
Dolosicoccus	0
Dolosigranulum	0.136840205389725
Dorea	0
Dyadobacter	0.0962816239828092
Dysgonomonas	0.0699572443329097
Eggerthella	0.272517482437344
Eggerthia	0
Eikenella	0
Eisenbergiella	0
Elusimicrobium	0
Empedobacter	0.0420303146381233
Enorma	0
Enterobacter	0.293046414673634
Enterococcus	1.79413242046166
Enterorhabdus	0
Enterovibrio	0
Eremococcus	0
Erwinia	0
Erysipelatoclostridium	0.0409360659998216
Escherichia	0.451313194257094
Escherichia-Shigella	0.432403156812281
Ethanoligenens	0
Eubacterium	0.115430403551268
Ezakiella	0
Facklamia	0.76712961477791
Faecalitalea	0
Fastidiosipila	0.0549234493323587
Fictibacillus	0.0401189178966354
Filifactor	0
Finegoldia	0
Flavobacterium	0
Flavonifractor	0.0767029894848828
Franconibacter	0
Fretibacterium	0
Fusicatenibacter	0.0494834327755652
Fusobacterium	0.354121850659758
Gallibacterium	0
Garciella	0
Gardnerella	0
Gemella	0
Gemmatirosa	0
Geobacillus	0.0419831124975023
Geomicrobium	0.029590532951816
Georgenia	0
Gluconobacter	0
Gordonia	0.0517715585617885
Gordonibacter	0
Granulicatella	1.76590596228742
Grimontia	0.188718318949283
Haematobacter	0
Haemophilus	0.893047092151886
Hafnia-Obesumbacterium	0
Halodesulfovibrio	0
Halomonas	0.0720780887414043
Halopiger	0.275753474980868
Harryflintia	0
Helicobacter	0.133236139752173
Hespellia	0
Hodemania	0
Holdemanella	0.0541565135280821
Holdemania	0
Howardella	0
Hungatella	0
Hydrobacter	0.134732980867188
Hydrogenibacillus	0.276263457887618
Hydrogenoanaerobacterium	0.0501344768286707
Hymenobacter	0
Intestinibacter	0
Intestinimonas	0
Isoptericola	0
Janibacter	0.061282265636149
Johnsonella	0.0507837483449221
Jonesia	0
Kandleria	0.189491959596786
Kerstersia	0
Kingella	0
Klebsiella	0
Kluyvera	0.0610951614622465
Kocuria	0.269374164029807
Kosakonia	0
Kurthia	0
Kytococcus	0
Lachnoanaerobaculum	0.0395684036688247
Lachnobacterium	0.0454149697649106
Lachnoclostridium	0.263869121230398
Lachnoclostridium 10	0.0868200390053291
Lachnoclostridium 12	0
Lachnoclostridium 5	0.409543566730735
Lachnospira	1.45174113545438
Lachnospiraceae NC2004 group	0.0348039818237778
Lachnospiraceae NK4A136 group	0.0629295083216537
Lactobacillus	0.805050982005154
Lactococcus	0.149690057908739
Lautropia	0
Lawsonella	0.0424174069034181
Leifsonia	0
Leminorella	0
Leptothrix	0.12213350917303
Leptotrichia	11.08590774326
Leuconostoc	0.190958928630757
Limnobacter	0.0534853635021139
Lysinibacillus	0
[truncated: 214 more rows]
