# Supplementary material for: Pediatric Acute Lymphoblastic Leukemia Patients Exhibit Distinctive Alterations in the Gut Microbiota
Source: Front Cell Infect Microbiol. 2020 Oct 16;10:558799. doi: 10.3389/fcimb.2020.558799 (PMC7596659; doi:10.3389/fcimb.2020.558799)
Supplement: Supplementary file 1 [file Data_Sheet_1.ZIP › rawdata/Case/19T010001_output.xls.result.txt]

Species Information: (%)
Abiotrophia defectiva	0.0344978229714108
Abiotrophia para-adiacens	0
Acetanaerobacterium elongatum	0.602933150504525
Acetobacterium tundrae	0
Achromobacter denitrificans	0.227230552460521
Achromobacter xylosoxidans	0
Acidaminococcus fermentans	0.0348085570153456
Acidaminococcus intestini	0
Acidovorax facilis	0
Acidovorax sp	0
Acidovorax temperans	0
Acinetobacter baumannii	0
Acinetobacter calcoaceticus	0.0543453517474289
Acinetobacter haemolyticus/baumannii	0.404664609644008
Acinetobacter johnsonii	0.0744232347211056
Acinetobacter junii	0
Acinetobacter lwoffii	0
Acinetobacter pittii	0
Acinetobacter radioresistens	0
Acinetobacter septicus	0
Actinobacillus capsulatus	0.338882486300133
Actinobacillus pleuropneumoniae	0
Actinobaculum massiliense	0
Actinobaculum schaalii	0.0610231661006054
Actinomadura vinacea	0
Actinomyces canis	0.0280533853269609
Actinomyces cardiffensis	0
Actinomyces georgiae	0.0549863271236137
Actinomyces graevenitzii	0.0305956390646071
Actinomyces johnsonii	0.0290108343254973
Actinomyces massiliensis	0.0291387553207087
Actinomyces meyeri	0.0560498731674254
Actinomyces naeslundii	0
Actinomyces neuii	0.0837115156234108
Actinomyces odontolyticus	0
Actinomyces oris	0
Actinomyces radingae	0
Actinomyces sp._ph3	0.298704964231811
Actinomyces turicensis	0
Actinomyces urogenitalis	0
Actinomyces viscosus	0
Adlercreutzia equolifaciens	0
Aeribacillus pallidus	0.711340459286116
Aerococcus christensenii	0
Aerococcus viridans	0
Aeromicrobium massiliense	0.0306335302016978
Aeromonas allosaccharophila/veronii	0.0612005619927846
Aeromonas bestiarum	0.0308594955970627
Aeromonas hydrophila	0
Aeromonas jandaei	0
Aeromonas media/tecta	0
Aeromonas veronii	0
Afipia birgiae	0
Agathobaculum butyriciproducens	0.0363566631539761
Aggregatibacter actinomycetemcomitans	0.127258383041964
Aggregatibacter aphrophilus	0.483462147275334
Aggregatibacter segnis	0.0369076104560317
Agrobacterium tumefaciens	0.299012496715966
Agrococcus jejuensis	0
Agrococcus terreus	0.149491280134486
Akkermansia glycaniphila	0
Akkermansia muciniphila	0.0950547329969607
Alcaligenes faecalis	0.0699317089560528
Algoriella xinjiangensis	0
Aliagarivorans marinus	0.0668580305025805
Alistipes finegoldii	0
Alistipes indistinctus	0
Alistipes inops	0
Alistipes obesi	0
Alistipes onderdonkii	0
Alistipes putredinis	0.178914202691425
Alistipes senegalensis	0.067941200678008
Alistipes shahii	0
Alistipes timonensis	0.0402266579290433
Allisonella histaminiformans	0
Alloiococcus otitis	0
Alloprevotella rava	0.0487912998775746
Alloprevotella tannerae	0.835692534458499
Alloscardovia omnicolens	0
Alysiella filiformis	0.123068665157929
Amaricoccus kaplicensis	0
Anaerobiospirillum succiniciproducens	0
Anaerobiospirillum thomasii	0.157460883026073
Anaerococcus hydrogenalis	0.0586723997588127
Anaerococcus lactolyticus	0.0675099093357747
Anaerococcus obesiensis	0.0726953844053087
Anaerococcus octavius	0
Anaerococcus prevotii	0
Anaerococcus senegalensis	0
Anaerococcus tetradius	0
Anaerococcus vaginalis	0
Anaerofilum agile	0.0557181443876191
Anaerofilum pentosovorans	0
Anaerofustis stercorihominis	0
Anaeroglobus geminatus	0.0453047989277071
Anaerorhabdus furcosa	0
Anaerosporobacter mobilis	0
Anaerostipes butyraticus	0.0329485753212262
Anaerostipes caccae	0
Anaerostipes hadrus	0.143215082546157
Anaerotruncus colihominis	0.452033871234007
Anaerotruncus sp	0
Anaerovorax odorimutans	0
Ancylobacter polymorphus	0.125540034465791
Aneurinibacillus aneurinilyticus	0
Aneurinibacillus migulanus	0
Anoxynatronum sibiricum	0.0510912220918076
Aquabacterium commune	0.0416385095915816
Arcanobacterium haemolyticum	0
Arcanobacterium pyogenes	0
Arcobacter butzleri	0.1808924930468
Arcobacter cryaerophilus	0
Arthrobacter albus	0
Arthrobacter castelli	0.137574323227367
Arthrobacter oxydans	0.0723897167032733
Arthrobacter polychromogenes	0
Asaccharobacter celatus	0
Atlantibacter hermannii	0
Atopobium minutum	0
Atopobium parvulum	0.0337836709589416
Atopobium rimae	0.089357140532619
Atopobium vaginae	0
Atopostipes suicloacalis	0
Aurantimonas altamirensis	0
Aureimonas altamirensis	0.1513310549886
Averyella dalhousiensis	0
Azonexus hydrophilus	0
Azospirillum lipoferum	0.0326169554254214
Bacillus altitudinis	0.32849204706318
Bacillus amyloliquefaciens	0.037739085875425
Bacillus anthracis	0
Bacillus atrophaeus	0
Bacillus badius	0
Bacillus beijingensis	0.0603702740080903
Bacillus benzoevorans	0
Bacillus cereus	0
Bacillus circulans	0
Bacillus clausii	0
Bacillus coagulans	0
Bacillus cytotoxicus	0.0289960919276129
Bacillus endophyticus	0
Bacillus firmus	0
Bacillus flexus	0
Bacillus fordii	0
Bacillus halodurans	0
Bacillus idriensis	0.028888248642868
Bacillus infantis	0
Bacillus licheniformis	0.0686324960467088
Bacillus marisflavi	0
Bacillus massilioanorexius	0
Bacillus massiliosenegalensis	0
Bacillus megaterium	0
Bacillus methanolicus	0
Bacillus mojavensis	0.0700953981846439
Bacillus mycoides	0
Bacillus nealsonii	0
Bacillus niacini	0
Bacillus polyfermenticus	0.070657331530684
Bacillus pseudofirmus	0
Bacillus pseudomycoides	0
Bacillus pumilus	0.0407171990123115
Bacillus senegalensis	0.0305576515125089
Bacillus simplex	0
Bacillus siralis	0
Bacillus sonorensis	0.0627449020824624
Bacillus subtilis	0
Bacillus thermoamylovorans	0.15457985574696
Bacillus thuringiensis	0.218644201425376
Bacillus timonensis	0
Bacillus toyonensis/wiedmanii/thuringiensis	0
Bacillus vallismortis	0.0430305961790909
Bacteroides acidifaciens	0.045788000599702
Bacteroides caccae	0.0356500234422819
Bacteroides cellulosiluticus	0.0802157036260397
Bacteroides cellulosilyticus	0.136731531190193
Bacteroides clarus	0.0683260537757402
Bacteroides coagulans	0
Bacteroides coprocola	0
Bacteroides coprophilus	0.103538576312178
Bacteroides dorei	1.54033286316084
Bacteroides eggerthii	0.118760427241328
Bacteroides faecis	0.0516950373941135
Bacteroides finegoldii	0.0457296870570075
Bacteroides fluxus	0
Bacteroides fragilis	0.0405876475009792
Bacteroides galacturonicus	0.0460485320859089
Bacteroides gallinarum	0.0390809631268797
Bacteroides gallinceum	0
Bacteroides graminisolvens	0
Bacteroides helcogenes	0.0293556221785098
Bacteroides intestinalis	0
Bacteroides massiliensis	0.31156746633339
Bacteroides massilinensis	0.0424195594129926
Bacteroides nordii	0.0584327400785022
Bacteroides oleiciplenus	0
Bacteroides ovatus	0.0495334916683773
Bacteroides paurosaccharolyticus	0
Bacteroides pectinophilus	0.072052765925577
Bacteroides plebeius	0
Bacteroides propinonicifaciens	0
Bacteroides pyogenes	0.0960312276576354
Bacteroides salanitronis	0
Bacteroides salyersiae	0.0941105438114224
Bacteroides sartorii	0
Bacteroides stercorirosoris	0.11334902196768
Bacteroides stercoris	0.0938584211941447
Bacteroides thetaiotaomicron	0.0313685033839499
Bacteroides timonensis	0
Bacteroides uniformis	0.798669636932526
Bacteroides ureolyticus	0.268668834182192
Bacteroides vulgatus	0.935211697330977
Bacteroides xylanisolvens	0
Bacteroides xylanolyticus	0
Barnesiella intestinihominis	0
Barnesiella viscericola	0
Bartonella birtlesii	0
Bavariicoccus seileri	0.0559736249694385
Bergeyella zoohelcum	0
Bifidobacterium actinocoloniiforme	0
Bifidobacterium adolescentis	0.0311396081907465
Bifidobacterium adolescentis/ruminantium	0.0333889677964599
Bifidobacterium angulatum	0.0773992495785272
Bifidobacterium animalis	0
Bifidobacterium asteroides	0
Bifidobacterium avesanii	0
Bifidobacterium bifidum	0
Bifidobacterium bohemicum	0
Bifidobacterium bombi	0.0832115642315839
Bifidobacterium boum	0.212420739551146
Bifidobacterium breve	0
Bifidobacterium callitrichos	0.0418874308247943
Bifidobacterium catenulatum	0.0964257256565143
Bifidobacterium catenulatum/pseudoctenulatum	0.271304333800807
Bifidobacterium choerinum	0.345654685870139
Bifidobacterium commune	0
Bifidobacterium coryneforme	0
Bifidobacterium crudilactis/psychraerophilum	0
Bifidobacterium cuniculi	0.111327056046366
Bifidobacterium dentium	0.239415907743875
Bifidobacterium eulemuris/lemurum	0
Bifidobacterium faecale	0.0286107176403312
Bifidobacterium gallicum	0.0736353441800841
Bifidobacterium gallinarum	0
Bifidobacterium hapali	0
Bifidobacterium indicum	0.0355485879775728
Bifidobacterium kashiwanohense	0.0522809366531395
Bifidobacterium longum	0.203006345989868
Bifidobacterium longum	0.206599449132544
Bifidobacterium merycicum	0
Bifidobacterium mongoliense	0.0459775646969793
Bifidobacterium moukalabense	0.999438965914844
Bifidobacterium pseudocatenulatum	0.0453670277204767
Bifidobacterium pseudocatenulatum	0
Bifidobacterium pseudolongum	0.281190774301044
Bifidobacterium pullorum	0
Bifidobacterium pullorum/hapali	0.0593703537516973
Bifidobacterium ramosum	0.0867681152286076
Bifidobacterium reuteri	0.178241688272051
Bifidobacterium ruminantium	0
Bifidobacterium saeculare	0
Bifidobacterium saguini	0
Bifidobacterium scardovii	0.0439463841909638
Bifidobacterium stercoris	0
Bifidobacterium thermacidophilum	0.0463021568311573
Bifidobacterium thermophilum	0.0318077581986753
Bifidobacterium tissieri	0.0705179711214508
Bifidobacterium tsurumiense	0.071602655707047
Bifissio spartinae	2.40335316980754
Bilophila wadsworthia	0
Blastococcus massiliensis	0.279861029874283
Blastomonas natatoria	0
Blautia caecimuris	0
Blautia coccoides	0
Blautia faecis	0.0542540195078465
Blautia glucerasea	0
Blautia hansenii	0
Blautia hydrogenotrophica	0.0726705514722228
Blautia luti	0.192131866388812
Blautia marasmi	0
Blautia obeum	0.08672229508249
Blautia producta	0
Blautia schinkii	0.941753918551689
Blautia sp._GD8	0.0391467637465199
Blautia stercoris	0.110808906892938
Blautia wexlerae	0
Bordetella hinzii	0
Brachybacterium muris	0
Brachybacterium paraconglomeratum	0.0607898195471896
Brachymonas chironomi	0
Brachyspira aalborgi	0.0959021179047271
Brachyspira pilosicoli	0
Bradyrhizobium denitrificans	0.0350971762607947
Bradyrhizobium elkanii	0
Bradyrhizobium japonicum	0
Brevibacillus agri	0
Brevibacillus borstelensis	0
Brevibacillus brevis	0.0357691488721092
Brevibacillus massiliensis	0
Brevibacterium casei	0.133395615454673
Brevibacterium epidermidis	0.0399074985741327
Brevibacterium halotolerans	0.0863830615256974
Brevibacterium iodinum	0
Brevibacterium linens	0.0449345626502929
Brevibacterium luteolum	0
Brevibacterium mcbrellneri	0.0516573847364827
Brevibacterium paucivorans	0.0612059924698068
Brevibacterium pityocampae	0.0585799748747088
Brevibacterium ravenspurgense/massiliense	0.0513755013520879
Brevibacterium senegalense	0
Brevundimonas bacteroides	0.088133213099941
Brevundimonas diminuta	0.0506363278260272
Brevundimonas subvibrioides	0.0614797144687072
Brevundimonas terrae	0.0349706598008286
Brevundimonas vesicularis	0
Brochothrix thermosphacta	0
Buchnera aphidicola	0.159069021067299
Buchnera sp.	0
Bulleidia extructa	0
Burkholderia cepacia	0
Burkholderia glumae	0
Burkholderia plantarii	0
Butyricicoccus faecihominis	0.0535132942904941
Butyricicoccus pullicaecorum	0
Butyricimonas faecihominis	0
Butyricimonas paravirosa	0
Butyricimonas synergistica	0
Butyricimonas virosa	0
Butyrivibrio crossotus	0.281423308386317
Butyrivibrio fibrisolvens	0.0403879307957109
C.viride 16S	0.0593084200602145
Caldicoprobacter faecalis	0
Campylobacter coli	0.211434847116379
Campylobacter concisus	0
Campylobacter curvus	0
Campylobacter faecalis	0.089863050170586
Campylobacter fetus	0
Campylobacter gracilis	0
Campylobacter hominis	0
Campylobacter hyointestinalis	0
Campylobacter jejuni	0.318553038244753
Campylobacter lari	0
Campylobacter rectus	0
Campylobacter showae	0
Campylobacter upsaliensis	0
Campylobacter ureolyticus	0
Candidatus Blastococcus	0
Candidatus Dorea	0.212365151729214
Candidatus Soleaferrea	0
Candidatus Stoquefichus	0.0304579988403319
Candidatus Streptomyces	0
Capnocytophaga gingivalis	0
Capnocytophaga granulosa	0
Capnocytophaga haemolytica	0.0284727118278805
Capnocytophaga leadbetteri	0.152834213751708
Capnocytophaga ochracea	0
Capnocytophaga sputigena	0.044853308541022
Cardiobacterium hominis	0.085385228370766
Cardiobacterium valvarum	0
Carnobacterium maltaromaticum	0
Castellaniella defragrans	0
Catabacter hongkongensis	0
Catenibacterium mitsuokai	3.41238226043486
Catonella morbi	0
Catonella sp.	0
Cedecea davisae	0
Cedecea lapagei	0
Cellulomonas composti	0.0442568331467435
Cellulomonas denverensis	0
Cellulomonas massiliensis	0
Cellulomonas parahominis	0.0329495439688017
Cellulosilyticum lentocellum	0.136370582961837
Cellulosimicrobium cellulans	0.0407092241246385
Centipeda periodontii	0
Cephaloticoccus primus	0
Cetobacterium somerae	0
Chlamydia abortus	0.0675081747599328
Chlamydia trachomatis	0.175763441883197
Chlorobium phaeobacteroides	0
Christensenella minuta	0.0676076779376941
Chryseobacterium bovis	0
Chryseobacterium hominis	0
Citrobacter amalonaticus	0
Citrobacter braakii	0
Citrobacter farmeri	0
Citrobacter freundii	0.0331401807595194
Citrobacter gillenii	0
Citrobacter intermedius	0.0339216646909866
Citrobacter murliniae	0
Citrobacter pasteurii	0.0279697387521781
Citrobacter sedlakii	0
Citrobacter werkmanii	0
Citrobacter youngae	0.0421725860481052
Cloacibacillus evryensis	0.0995392743252551
Cloacibacillus porcorum	0
Cloacibacterium normanense	3.48118204594829
Clostridioides difficile	0
Clostridium acetobutylicum	0
Clostridium acidisoli	0
Clostridium aciditolerans	0
Clostridium aerotolerans	0
Clostridium akagii	0
Clostridium aldenense	0.0794048958502232
Clostridium aldrichii	0
Clostridium algidicarnis	0
Clostridium amazonense	0
Clostridium aminovalericum	0.136563860262268
Clostridium amygdalinum	0.0540681786815732
Clostridium amylolyticum	0.0494496294544862
Clostridium arbusti	0
Clostridium argentinense	0
Clostridium asparagiforme	0.932658430822455
Clostridium aurantibutyricum	0
Clostridium autoethanogenum	0
Clostridium baratii/Eubacterium nitrigenese	0.0774507138068296
Clostridium beijerinckii	0.0453323478334597
Clostridium bifermentans	0
Clostridium bolteae/aminovalericum	0.0841062538678726
Clostridium botulinum	0
Clostridium bowmanii	0
Clostridium butyricum	0.0404355665698409
Clostridium cadaveris	0
Clostridium carboxidivorans	0
Clostridium cavendishii	0
Clostridium celatum	1.86017603607602
Clostridium celerecrescens	0
Clostridium cellobioparum	0
Clostridium cellulolyticum	0
Clostridium chartatabidum	0.0431395565317441
Clostridium chauvoei	0.0790863178159844
Clostridium chromiireducens	0.0368091821075164
Clostridium citroniae	0.0285465319037323
Clostridium clariflavum	0.0488297190870591
Clostridium clostridioforme	0
Clostridium cochlearium	0
Clostridium cocleatum	0
Clostridium colicanis	0
Clostridium colinum	0
Clostridium collagenovorans	0.0399471649118105
Clostridium cylindrosporum	0
Clostridium dakarense	0
Clostridium difficile	0
Clostridium diolis	0.260299585837473
Clostridium disporicum/celatum	0
Clostridium drakei	0
Clostridium estertheticum	0
Clostridium fallax	0
Clostridium felsineum	0.034917223615629
Clostridium ganghwense	0
Clostridium ghonii	0.0782861514572237
Clostridium glycolicum	0
Clostridium glycyrrhizinilyticum	0.332548327899584
Clostridium grantii	0
Clostridium haemolyticum	0
Clostridium hathewayi	0
Clostridium herbivorans	0
Clostridium hiranonis	0
Clostridium homopropionicum	0
Clostridium huakuii	0
Clostridium hungatei	0
Clostridium hylemonae	0.137581132026546
Clostridium indolis/methoxybenzovorans	1.02874139870825
Clostridium innocuum	0.0323840269082135
Clostridium irregulare	0
Clostridium isatidis	0
Clostridium jeddahense	0.0340708725318265
Clostridium kogasensis	0
Clostridium lactatifermentans	0
Clostridium lavalense/bolteae	0.0416201841485983
Clostridium leptum	0.432197855357176
Clostridium limosum	0
Clostridium lituseburense	0
Clostridium lundense	0
Clostridium malenominatum	0.0338992314661145
Clostridium massiliodielmoense	0
Clostridium methoxybenzovorans	0.684966608173552
Clostridium methylpentosum	0.143392923285709
Clostridium neonatale	0
Clostridium nexile	0.397335638987269
Clostridium novyi	0
Clostridium oceanicum	0
Clostridium oroticum	0
Clostridium paraputrificum	0
Clostridium pascui	0
Clostridium pasteurianum	0
Clostridium perfringens	0
Clostridium polysaccharolyticum	0.0674421851128094
Clostridium populeti	0
Clostridium psychrophilum	0
Clostridium punense	0
Clostridium putrefaciens	0.711883145322693
Clostridium ramosum	0.0430602681490896
Clostridium rectum	0
Clostridium saccharobutylicum	0
Clostridium saccharogumia	0
Clostridium saccharolyticum	0.0536623004648888
Clostridium saccharoperbutylacetonicum	0
Clostridium sardiniense	0
Clostridium sartagoforme	0.0984847003894787
Clostridium scatologenes	0
Clostridium schirmacherense	0
Clostridium scindens	0.0842386211678745
Clostridium senegalense	0
Clostridium septicum	0
Clostridium sordellii	0
Clostridium sp._16S_	0
Clostridium sphenoides	0.046267521716658
Clostridium spiroforme	0
Clostridium sporogenes	0.0592431594026284
Clostridium sporosphaeroides	0
Clostridium sticklandii	0.0318826130108595
Clostridium straminisolvens	0.0757848692409384
Clostridium subterminale	0.0353355672298104
Clostridium sufflavum	0
Clostridium sulfidigenes	0
Clostridium swellfunianum	0
Clostridium symbiosum	0.194363908881817
Clostridium tagluense	0
Clostridium tepidiprofundi	0
Clostridium termitidis	0.0299784430905217
Clostridium tertium	0
Clostridium tetani	0
Clostridium tetanomorphum	0
Clostridium thermoalcaliphilum	0
Clostridium thermopalmarium	0
Clostridium thiosulfatireducens	0
Clostridium tunisiense	0
Clostridium tyrobutyricum	0
Clostridium ventriculi	0
Clostridium vincentii	0
Clostridium viride	0
Clostridium vulturis	0
Clostridium xylanolyticum	0
Clostridium xylanovorans	0
Collinsella aerofaciens	0
Collinsella intestinalis	0
Collinsella massiliensis	0
Collinsella stercoris	0.06398947757486
Collinsella tanakaei	0.0296974673844017
Comamonas aquatica	0
Comamonas kerstersii	0
Comamonas terrigena	0
Comamonas testosteroni	0
Coprobacillus cateniformis	0
Coprobacter fastidiosus	0
Coprobacter secundus	0
Coprococcus catus	0
Coprococcus comes	0.0968390578574733
Coprococcus eutactus	0.0397981411815914
Coriobacterium glomerans	0.082270133020829
Corynebacterium accolens	0.0431979843625513
Corynebacterium afermentans	0.0574739328278312
Corynebacterium ammoniagenes	0
Corynebacterium amycolatum	0.0526706119414345
Corynebacterium appendicis	0
Corynebacterium argentoratense	0
Corynebacterium aurimucosum	0
Corynebacterium casei	0
Corynebacterium coyleae	0
Corynebacterium durum	0.0437716050829606
Corynebacterium frankenforstense	0
Corynebacterium freneyi	0.308948923228163
Corynebacterium genitalium	0
Corynebacterium glaucum	0
Corynebacterium glucuronolyticum	0.0350285879483895
Corynebacterium jeikeium	0.0322440035124385
Corynebacterium kroppenstedtii	0.150447058205518
Corynebacterium matruchotii	0
Corynebacterium minutissimum	0.0501358036469274
Corynebacterium mucifaciens	0
Corynebacterium propinquum	0.0849928597871565
Corynebacterium pseudodiphthericum	0
Corynebacterium resistens	0
Corynebacterium simulans	0
Corynebacterium singulare	0.0589446000797693
Corynebacterium sp._1152	0
Corynebacterium striatum	0
Corynebacterium sundsvallense	0.0391686819538722
Corynebacterium tuberculostearicum	0
Corynebacterium tuscaniense	0.8802599286008
Corynebacterium ulcerans	0.0589677538173457
Corynebacterium ureicelerivorans	0
Corynebacterium variabile	0.044141712009404
Corynebacterium xerosis	0.117971691523415
Cronobacter sakazakii	0
Cryptobacterium curtum	0.0568155215716754
Cupriavidus metallidurans	0
Curtobacterium flaccumfaciens	0
Deinococcus aquaticus	0
Deinococcus indicus	0
Deinococcus proteolyticus	0
Delftia acidovorans	0
Dermabacter hominis	0.040941439168578
Dermabacter vaginalis	0.214813550774246
Dermacoccus nishinomiyaensis	0.0654959604421325
Desulfitobacterium frappieri	0.0444370918030991
Desulfobulbus propionicus	0
Desulfotomaculum guttoideum	0
Desulfovibrio alkalitolerans	0
Desulfovibrio desulfuricans	0
Desulfovibrio fairfieldensis	0
Desulfovibrio legallii	0.0396507870987072
Desulfovibrio legallis	0
Desulfovibrio piger	0
Desulfovibrio termitidis	0
Dialister invisus	0.176343715065153
Dialister micraerophilus	0
Dialister pneumosintes	0.037006730759518
Dialister succinatiphilus	0
Dictyoglomus thermophilum	0.0771714098222957
Dielma fastidiosa	0
Dietzia cinnamea	0.0577288870124992
Dietzia maris	0.374181314907926
Dietzia natronolimnaea	0
Dolosicoccus paucivorans	0.0862228361774548
Dolosigranulum pigrum	0
Dorea formicigenerans	0.0292544571784639
Dorea longicatena	0.313595154878225
Dorea massiliensis	0.0282249085881376
Dyadobacter beijingensis	0
Dyadobacter fermentans	0
Dysgonomonas capnocytophagoides	0.0459747414633167
Dysgonomonas gadei	0
Dysgonomonas macrotermitis	0
Dysgonomonas mossii	0
Edwardsiella tarda	0.0943943810548407
Eggerthella lenta	0.0288168664396458
Eggerthella sinensis	1.07568094032338
Eggerthella timonensis	0.0328598711711903
Eggerthia catenaformis	0
Eikenella corrodens	0
Eisenbergiella tayi	0
Elusimicrobium minutum	0.271955299667958
Empedobacter falsenii	0.117384588343087
Enorma massiliensis	0
Enterobacter aerogenes	0
Enterobacter asburiae	0
Enterobacter cancerogenus	0
Enterobacter cloacae	0.561916184109133
Enterobacter massiliensis	0
Enterococcus asini	0
Enterococcus avium	0
Enterococcus caccae	0
Enterococcus casseliflavus	0
Enterococcus casseliflavus/galliarum	0
Enterococcus cecorum	0
Enterococcus devriesei	0
Enterococcus dispar	0
Enterococcus durans/hirae	0
Enterococcus faecalis	0.0838955121187445
Enterococcus faecium	0
Enterococcus gallinarum	0
Enterococcus gilvus	0
Enterococcus italicus	0
Enterococcus malodoratus	0
Enterococcus mundtii	0
Enterococcus phoeniculicola	0
Enterococcus raffinosus	0
Enterococcus saccharolyticus	0
Enterorhabdus caecimuris	0.0350901250086336
Enterovibrio nigricans	0
Eremococcus coleocola	0
Erysipelatoclostridium ramosum	0.0461275015500395
Escherichia albertii	0.268907556696949
Escherichia coli	3.44991080141801
Escherichia fergusonii	1.07661356261252
Escherichia hermannii	1.64528553173554
Ethanoligenens harbinense	0.090456179842406
Eubacterium barkeri	0
Eubacterium biforme	0
Eubacterium brachy	0.0287455895420689
Eubacterium budayi	0.966222145250247
Eubacterium callanderi	0
Eubacterium celluloscolvens	0.165431274805201
Eubacterium cellulosolvens	0
Eubacterium contortum	0
Eubacterium coprostanoligenes	0.0283774844030657
Eubacterium cylindroides	0
Eubacterium desmolans	0
Eubacterium dolichum	0
Eubacterium eligens	0.0379992762156807
Eubacterium fissicatena	0.165441270340813
Eubacterium hallii	0
Eubacterium infirmum	0
Eubacterium limosum	0
Eubacterium moniliforme	0
Eubacterium multiforme	0.0288722083374154
Eubacterium nitritogenes	0.0495490557139733
Eubacterium nodatum	0.050043811140713
Eubacterium oxidoreducens	0.0705987830248656
Eubacterium pyruvativorans	0
Eubacterium ramulus	0.076425188348739
Eubacterium rectale	0.070052596209009
Eubacterium ruminantium	0.053048991072424
Eubacterium saphenum	0
Eubacterium siraeum	0
Eubacterium sp	0
Eubacterium sulci	0.0508531931852384
Eubacterium tenue	0
Eubacterium tortuosum	0
Eubacterium tortusum	0
Eubacterium uniforme	0
Eubacterium ventriosum	0
Eubacterium xylanophilum	0.0284921975249715
Eubacterium yurii	0
Exiguobacterium aurantiacum	0.444882337834868
Facklamia hominis/miroungae	0
Facklamia ignava	0
Facklamia languida	0
Facklamia tabacinasalis	1.42311324639393
Faecalibacterium prausnitzii	0.366949864028737
Faecalibacterium prausnitzii S9G3	0.137624610773978
Faecalicatena contorta	0.312289672284159
Faecalitalea cylindroides	0.0738013225136183
Fermentimonas caenicola	0.356258848292193
Ferrimonas balearica	0.0383460287377283
Fictibacillus arsenicus	0
Filifactor alocis	0.0372739458283256
Filifactor villosus	0
Finegoldia magna	0
Flavobacterium banpakuense	0
Flavobacterium branchiophilum	0
Flavobacterium cheniae	0
Flavobacterium daejeonense	0
Flavobacterium lindanitolerans	0
Flavobacterium oncorhynchi	0
Flavobacterium sp._TISTR	0
Flavonifractor plautii	0.30314163041576
Flavonifractor sp	0.185391227104192
Flexispira rappini	0
Flintibacter butyricus	0.312750179864385
Fretibacterium fastidiosum	0
Fusicatenibacter saccharivorans	0.125886825564201
Fusobacterium equinum	0
Fusobacterium gonidiaformans	0.0283727869191319
Fusobacterium mortiferum	0
Fusobacterium naviforme	0.031500517191443
Fusobacterium necrogenes	0
Fusobacterium necrophorum	0
Fusobacterium nucleatum	0
Fusobacterium periodonticum	0
Fusobacterium russii	0
Fusobacterium ulcerans	0.0680541642458405
Fusobacterium varium	0.0487971619516325
Gallibacterium anatis	0
Garciella nitratireducens	0
Gardnerella vaginalis	0
Gemella haemolysans	0.0304534943552392
Gemella morbillorum	0
Gemella sanguinis	0.066873032884266
Gemmatirosa kalamazoonesis	0
Gemmiger formicilis	0.195671105354587
Geobacillus stearothermophilus	0.0350434611467353
Geobacillus vulcani	0
Georgenia muralis	0
Gluconobacter oxydans	0
Gordonia bronchialis	0
Gordonia jacobaea	0.0423345836308217
Gordonia otitidis	0
Gordonia rubripertincta	0.0504169202673824
Gordonia terrae	0
Gordonibacter pamelaeae	0
Gordonibacter urolithinfaciens	0
Granulicatella adiacens	0.107895323294126
Granulicatella elegans	0
Grimontia hollisae	0.18071814958874
Haematobacter missouriensis	0
Haemophilus haemolyticus	0.459646818479328
Haemophilus influenzae	0
Haemophilus parahaemolyticus	0
Haemophilus parainfluenzae	0.225506963625284
Haemophilus paraphrohaemolyticus	0
Haemophilus pittmaniae	0
Haemophilus quentini	0
Haemophilus sputorum	0.0314907091355967
Hafnia alvei	0
Halobiforma nitratireducens	0.116198911579445
Halomonas salina	0
Harryflintia acetispora	0
Helicobacter bilis	0
Helicobacter canadensis	0
Helicobacter cinaedi	0.113369097971399
Helicobacter fennelliae	0
Helicobacter pametensis	0.123610178701142
Helicobacter pullorum	0
Helicobacter pylori	0.0997366648702096
Helicobacter rodentium	0
Helicobacter winghamensis	0.135683090538627
Herbaspirillum massiliense	0.310328057988199
Hespellia porcina	0
Hespellia stercorisuis	0
Holdemanella biformis	0
Holdemania filiformis	0
Holdemania massiliensis	0
Howardella ureilytica	0.108791531838954
Hungatella effluvii	0
Hydrobacter penzbergensis	0.0294646634340208
Hydrogenibacillus schlegelii	0.0328201359378548
Hydrogenoanaerobacterium saccharovorans	0.312614181935799
Hymenobacter rigui	0.0749459173985589
Intestinibacter bartlettii	0.0891159160503205
Intestinimonas butyriciproducens	0.0307030617340769
Janibacter hoylei	0
Janibacter indicus	0.118853628255923
Janibacter limosus	0
Janibacter terrae	0.0485696041420922
Johnsonella ignava	0.0865824028270808
Jonesia denitrificans	0
Kallipyga massiliensis	0
Kandleria vitulina	0.0669965161991836
Kerstersia gyiorum	0
Kineothrix alysoides	0
Kingella denitrificans	0
Kingella kingae	0
Kingella oralis	0
Klebsiella aerogenes	0
Klebsiella oxytoca	0
Klebsiella pneumoniae	0.0629330580281922
Klebsiella variicola	0
Kluyvera ascorbata	0.0761249543617567
Kluyvera intermedia	0
Kocuria halotolerans	0.0355314348047544
Kocuria indica	0.0524949327605277
Kocuria kristinae	0
Kocuria marina	0.0611013936126087
Kocuria palustris	0
Kocuria rhizophila	0
Kocuria rosea	0
Kosakonia cowanii	0
Kurthia gibsonii	0
Kurthia massiliensis	0
Kurthia senegalensis	0
Kytococcus schroeteri	0
Kytococcus sedentarius	0
Lachnoanaerobaculum saburreum	0.0847055446980489
Lachnoanaerobaculum umeaense	0
Lachnobacterium bovis	0.193523103337585
Lachnoclostridium phytofermentans	0.0338890561361503
Lachnoclostridium sp	0.0504219246942619
Lachnospira multipara	0.15934026835488
Lachnospira pectinoschiza	2.44901871628315
Lactobacillus acidophilus	0
Lactobacillus agilis	0
Lactobacillus alimentarius	0.448587394531156
Lactobacillus alvi	0
Lactobacillus amylolyticus	0
Lactobacillus amylophilus	0
Lactobacillus amylovorus	0
Lactobacillus animalis	0
Lactobacillus antri	0
Lactobacillus apinorum	0
Lactobacillus apodemi	0
Lactobacillus bifermentans	0
Lactobacillus brevis	0
Lactobacillus buchneri	0
Lactobacillus casei	0
Lactobacillus ceti	0
Lactobacillus coleohominis	0
Lactobacillus coryniformis	0
Lactobacillus crispatus	0
Lactobacillus curvatus	0
Lactobacillus delbrueckii	0
Lactobacillus dextrinicus	0
Lactobacillus fermemtum	0
Lactobacillus fermentum	0
Lactobacillus fructivorans/homohiochii	0.0593419402889893
Lactobacillus gasseri	0
Lactobacillus gastricus	0
Lactobacillus gigeriorum	0.0331916335062209
Lactobacillus helveticus	0
Lactobacillus herbarum	0
Lactobacillus iners	0
Lactobacillus jensenii	0.0418175350279719
Lactobacillus johnsonii	0
Lactobacillus kalixensis	0
Lactobacillus kitasatonis	0
Lactobacillus kunkeei	0.0323051492180452
Lactobacillus malefermentans	0
Lactobacillus mindensis	0
Lactobacillus mucosae	0
Lactobacillus mudanjiangensis	0
Lactobacillus oris	0
Lactobacillus parabuchneri	0
Lactobacillus paracasei	0
Lactobacillus parafarraginis	0
Lactobacillus pentosus	0
Lactobacillus plantarum	0.0451387741093719
Lactobacillus porcinae	0.0978111557756683
Lactobacillus rapi	0
Lactobacillus reuteri	0.0489955805159838
Lactobacillus rhamnosus	0
Lactobacillus rogosae	0.0496029140507706
Lactobacillus rossiae	0
Lactobacillus ruminis	0
Lactobacillus sakei	0.0297770436276561
Lactobacillus salivarius	0
Lactobacillus sanfranciscensis	0.0298013485821201
Lactobacillus saniviri	0
Lactobacillus senioris	0
Lactobacillus sharpeae	0.0525827982357897
Lactobacillus thermophilus	0
Lactobacillus ultunensis	0
Lactobacillus vaccinostercus	0
Lactobacillus vaginalis	0
Lactobacillus versmoldensis	0
Lactobacillus xiangfangensis	0.0887949753111591
Lactococcus formosensis	0
Lactococcus garvieae	0
Lactococcus lactis	0.116478322854454
Lactococcus plantarum	0.0329797722197785
Lactococcus raffinolactis	0
Lactonifactor longoviformis	0
Laribacter hongkongensis	0.0689639894913998
Lautropia mirabilis	0.0623691600820686
Lawsonella clevelandensis	0.101223521037784
Leifsonia aquatica/naganoensis	0
Leminorella grimontii	0
Leminorella richardii	0
Leptothrix discophora	0.360878607683374
Leptothrix mobilis	0
Leptotrichia amnionii	0
Leptotrichia buccalis	1.18151064384071
Leptotrichia goodfellowii	0
Leptotrichia hofstadii	0.0932295734387394
Leptotrichia wadei	0
Leuconostoc carnosum	0
Leuconostoc citreum	0
Leuconostoc citreum/holzapfelii	0
Leuconostoc gelidum	0
Leuconostoc lactis	0.0324776294178874
Leuconostoc mesenteroides	0
Leuconostoc pseudomesenteroides/rapi/kimchii/mesenteroides	0.0733410091982196
Limnobacter thiooxidans	0.106289602787691
Longicatena caecimuris	0
Lysinibacillus fusiformis	0
Lysinibacillus massiliensis	0
Lysinibacillus sphaericus	0
Lysobacter soli	0.0396393896776599
Mageeibacillus indolicus	0.0392915159516767
Mannheimia granulomatis	0
Marichromatium gracile	0
Marvinbryantia formatexigens	0.275252400588346
Massilia aurea	0.256573262991448
Massiliomicrobiota timonensis	0
Megamonas funiformis	0
Megamonas hypermegale	0
Megamonas rupellensis	0.0517175932774132
Megasphaera elsdenii	0
Megasphaera indica	0
Megasphaera micronuciformis	0
Megasphaera paucivorans	0
Megasphaera sp	0
Mesorhizobium loti	0
Methanobrevibacter smithii	0.152013938706548
Methanobrevibacter smithii/gottschalkii	0
Methanosphaera cuniculi	0.0289732266442725
Methanosphaera stadtmanae	0
Methylobacterium adhaesivum	0.0442626213212885
Methylobacterium jeotgali	0.261551859161877
Methylobacterium mesophilicum	0.0475470792249792
Methylobacterium populi	0
Methylobacterium radiotolerans	0
Methylobacterium zatmanii	0.155300471112468
Methyloversatilis universalis	0
Microbacterium aurum	0.0300765277064227
Microbacterium barkeri	0
Microbacterium chocolatum	0
Microbacterium foliorum	0
Microbacterium gubbeenense	0.0658017671344489
Microbacterium hydrocarbonoxydans	0
Microbacterium lacticum	0
Microbacterium luteolum	0.628467386469036
Microbacterium oleivorans	0.517726786429492
Microbacterium paraoxydans	0.0683185812376795
Microbacterium phyllosphaerae	0
Microbacterium schleiferi	0
Micrococcus luteus	0
Micrococcus lylae	0
Micromonospora aurantiaca	0.0707152438130816
Micromonospora krabiensis	0
Microvirga massiliensis	0
Microvirgula aerodenitrificans	0
Mitsuokella jalaludinii	0.0307065288762904
Mitsuokella multacida	0
Mobiluncus curtisii	0.119188435181698
Moellerella wisconsensis	0.143815693376473
Mogibacterium diversum	0
Mogibacterium neglectum	0
Mogibacterium pumilum	0
Mogibacterium timidum	0
Mogibacterium vescum	0
Monoglobus pectinilyticus	0
Moraxella atlantae	0
Moraxella catarrhalis	0.0908202176992708
Moraxella caviae	0.04772658977639
Moraxella lacunata	0.0461286017856353
Moraxella nonliquefaciens	0
Moraxella osloensis	0.102182021055319
Morganella morganii	0
Moryella indoligenes	0.030520724318614
Murdochiella asaccharolytica	0.0654463562884234
Muribaculum intestinale	0
Murimonas intestini	0.0722736292515123
Mycobacterium abscessus	0.119527748361684
Mycobacterium avium	0
Mycobacterium florentinum	0.176605957289095
Mycobacterium fortuitum	0.0524957112825645
Mycobacterium iranicum	0.0891513441444291
Mycobacterium mucogenicum	0.0448565148262895
Mycoplasma hominis	0
Mycoplasma pneumoniae	0
Negativicoccus succinicivorans	0
Neisseria bacilliformis	0
Neisseria cinerea	0
Neisseria elongata	0.0356633889329931
Neisseria flava	0
Neisseria flavescens/perflava	0
Neisseria gonorrhoeae	0.0859095205320176
Neisseria macacae	0.0504740000238099
Neisseria meningitidis	0
Neisseria mucosa	0.267435149489783
Neisseria sicca	0
Neisseria subflava	0
Nevskia ramosa	0
Nitriliruptor alkaliphilus	0
Oceanobacillus caeni	0
Oceanobacillus massiliensis	0
Ochrobactrum anthropi	0.0417946921571454
Ochrobactrum intermedium	0.0555604569227898
Ochrobactrum pituitosum	0
Odoribacter laneus	0
Odoribacter splanchnicus	0.0379515670869091
Oligella urethralis	0.106026333312218
Olsenella profusa	0
Olsenella scatoligenes	0
Olsenella uli	0.029857262732166
Olsenella umbonata	0.0331920575376685
Orenia metallireducens	0
Oribacterium parvum	0
Oribacterium sinus	0.314261385315431
Ornithobacterium rhinotracheale	0
Oscillibacter ruminantium	0.0309380783477329
Oscillibacter sp	0.0631112516191911
Oscillibacter valericigenes	0.199717055289977
Oxalobacter formigenes	0.0703420044367139
Paenibacillus alvei	0.0454046714405286
Paenibacillus antibioticophila	0.0508010413790213
Paenibacillus barcinonensis	0
Paenibacillus barengoltzii	0.0341905410030195
Paenibacillus daejeonensis	0
Paenibacillus durus	0
Paenibacillus glucanolyticus	0
Paenibacillus graminis	0
Paenibacillus illinoisensis	0.0335805986963725
Paenibacillus kribbensis	0
Paenibacillus lactis	0.181191048278917
Paenibacillus lautus	0
Paenibacillus provencensis	0
Paenibacillus pueri	0.035904470453805
Paenibacillus rhizosphaerae	0
Paenibacillus riograndensis	0.160599374571286
Paenibacillus sabinae/forsythiae	0
Paenibacillus senegalensis	0.0678759570262326
Paenibacillus thiaminolyticus	0
Paenibacillus timonensis	0
Pantoea agglomerans	0.547865938243046
Pantoea conspicua	0
Papillibacter cinnamivorans	0
Parabacteroides distasonis	0.394318840691784
Parabacteroides goldsteinii	0.122792529839354
Parabacteroides gordonii	0
Parabacteroides johnsonii	0.028186902907607
Parabacteroides merdae	0
Paracoccus carotinifaciens	0
Paracoccus marinus	0.0668164159006952
Paracoccus sanguinis	0
Paracoccus yeei	0
Paraeggerthella hongkongensis	0.143702261747355
Paraprevotella clara	0
Paraprevotella xylaniphila	0
Parascardovia denticolens	0.0302999523609802
Parasporobacterium paucivorans	0.194913954820331
Parasutterella excrementihominis	0.161269915585466
Parasutterella secunda	0.0976847856583384
Parvimonas micra	0.255649542403592
Pediococcus acidilactici	0.0415404982774124
Pediococcus damnosus	0
Pediococcus pentosaceus	0.0648984130794321
Pedobacter daejeonensis	0
Pedomicrobium ferrugineum	0
Pelomonas saccharophila	0.106122306522558
Peptoclostridium difficile	0
Peptococcus niger	0
Peptococcus sp.	0
Peptoniphilus asaccharolyticus	0
Peptoniphilus coxii	0
Peptoniphilus duerdenii	0
Peptoniphilus grossensis	0
Peptoniphilus harei	0
Peptoniphilus indolicus	0
Peptoniphilus lacrimalis	0
Peptoniphilus senegalensis	0
Peptoniphilus timonensis	0
Peptostreptococcus anaerobius	0
Peptostreptococcus russellii	0
Peptostreptococcus stomatis	0.0709426504512338
Phascolarctobacterium faecium	0.222831570232145
Phascolarctobacterium succinatutens	0.289378353283999
Phenylobacterium haematophilum	0
Phyllobacterium myrsinacearum	0
Planococcus rifietoensis	0
Planomicrobium chinense	0
Planomonospora sphaerica	0.189633441139267
Plesiomonas shigelloides	0
Porphyromonas asaccharolytica	0
Porphyromonas catoniae	0.0544198172425082
Porphyromonas endodontalis	0
Porphyromonas gingivalis	0
Porphyromonas somerae	0.0704587076778647
Porphyromonas uenonis	0.0490729001805462
Prevotella albensis	0
Prevotella amnii	0.138834583577261
Prevotella amniotica	0
Prevotella aurantiaca	0.251132523983272
Prevotella baroniae	0
Prevotella bergensis	0
Prevotella bivia	0.0364997390320673
Prevotella brevis	0
Prevotella bryantii	0
Prevotella buccae	0
Prevotella buccalis	0
Prevotella conceptionensis	0.100644977606672
Prevotella copri	0.0370350690401252
Prevotella corporis	0.0378760556099236
Prevotella dentalis	0
Prevotella dentasini	0
Prevotella denticola	0.0361874819566832
Prevotella disiens	0
Prevotella enoeca	0
Prevotella falsenii	0
Prevotella fusca	0
Prevotella histicola	0.183181562836422
Prevotella intermedia	0
Prevotella loescheii	0
Prevotella maculosa	0
Prevotella marshii	0
Prevotella melaninogenica	0
Prevotella micans	0
Prevotella multidaccharivorax	0
Prevotella multiformis	0
Prevotella multisaccharivorax	0
Prevotella nanceiensis	0
Prevotella nigrescens	0
Prevotella oralis	0
Prevotella oris	0
Prevotella oryzae	0
Prevotella oulorum	0
Prevotella pallens	0
Prevotella paludivivens	0.047053293643195
Prevotella pleuritidis	0
Prevotella ruminicola	0.164535806117322
Prevotella saccharolytica	0.0749662062599085
Prevotella salivae	0
Prevotella scopos/jejuni	0
Prevotella shahii	0
Prevotella stercorea	0.0291620399171527
Prevotella timonensis	0
Prevotella veroralis	0
Promicromonospora flava	0.144012579294699
Propionibacterium acidifaciens	1.02281913643124
Propionibacterium acidipropionici	0.933913969668658
Propionibacterium acnes	0
Propionibacterium australiense	0
Propionibacterium avidum	0
Propionibacterium cyclohexanicum	0
Propionibacterium damnosum	0.0470867866478603
Propionibacterium freudenreichii	0.037461614176433
Propionibacterium granulosum	0
Propionibacterium jensenii	0
Propionibacterium microaerophilum	0.115079979086584
Propionibacterium namnetense	0
Propionibacterium propionicum	0
Propionibacterium thoenii	0.317238242928367
Propionicimonas paludicola	0
Propionimicrobium lymphophilum	0.394964216938756
Propionivibrio dicarboxylicus	0
Prosthecobacter fluviatilis	0
Proteus mirabilis	0
Proteus penneri	0.0681002947165211
Proteus vulgaris	0
Providencia alcalifaciens	0
Providencia rettgeri	0
Providencia rustigianii	0
Providencia stuartii	0
Pseudoclavibacter massiliense	0
Pseudoclavibacter sp._Timone	0
Pseudoflavonifractor capillosus	0.304920377477808
Pseudomonas aeruginosa	0
Pseudomonas alcaliphila	0
Pseudomonas fluorescens	0
Pseudomonas fragi	0
Pseudomonas fragi/thivervalensis/deceptionensis	0
Pseudomonas monteilii	0.77555297603434
Pseudomonas nitroreducens	0
Pseudomonas oleovorans	0
Pseudomonas putida	0
Pseudomonas stutzeri	0
Pseudopropionibacterium propionicum	0
Pseudoramibacter alactolyticus	0.0735183438200095
Pseudothermotoga thermarum	0
Pseudoxanthomonas mexicana	0
Psychrobacter arenosus	0.0302419355176775
Pyramidobacter piscolens	0.0506502488167726
Ralstonia insidiosa	0.0718950064889118
Ralstonia mannitolilytica	0
Ralstonia solanacearum	0
Raoultella ornithinolytica	0
Raoultella planticola	0.181705355113545
Rheinheimera perlucida	0
Rheinheimera texasensis	0
Rhizobium pusense	0
Rhodanobacter ginsenosidimutans	2.52676666116494
Rhodobacter sphaeroides	0
Rhodococcus equi	0
Rhodococcus erythropolis	0
Rhodococcus rhodochrous	0.0487743300223215
Riemerella anatipestifer	0
Riemerella columbina	0
Robinsoniella peoriensis	0
Romboutsia lituseburensis	0.0340692808931845
Roseburia faecis	0.95172761461678
Roseburia hominis	0.0311752379888547
Roseburia intestinalis	0.0547884198523052
Roseburia inulinivorans	0.0778553108594805
Roseburia sp	0.262649723237842
Roseomonas mucosa	0.0530654715697321
Rothia aeria	0
Rothia dentocariosa	0
Rothia mucilaginosa	0
Rubinisphaera brasiliensis	0.0785469963077947
Rudanella lutea	0.145636740458933
Ruminococcus albus	0
Ruminococcus bromii	0.712234549255664
Ruminococcus callidus	0.0312636638512597
Ruminococcus champanellensis	0
Ruminococcus faecis	0.227005666146035
Ruminococcus flavefaciens	0
Ruminococcus gauvreauii	0.0772002283812976
Ruminococcus gnavus	0.307197316171741
Ruminococcus lactaris	0
Ruminococcus sp	0.540944137037535
Ruminococcus sp. Marseille-P2780	0
Ruminococcus sp. Marseille-P650	0
Ruminococcus torques	0.0536729543749765
Ruthenibacterium lactatiformans	0.0598740327902361
Salmonella enterica	0.0336147310276851
Sarcina maxima	0
Sarcina ventriculi	0.207377604313878
Scardovia inopinata	0.124795853258856
Scardovia wiggsiae	0.165095662224835
Schlesneria paludicola	0
Schwartzia sp.	0
Schwartzia succinivorans	0.0304078709545148
Selenomonas artemidis	0
Selenomonas infelix	0
Selenomonas noxia	0.0383737299346021
Selenomonas ruminantium	0
Selenomonas sputigena	0
Sellimonas intestinalis	0.0522189793748658
Senegalemassilia anaerobia	0.0488497241120244
Senegalimassilia anaerobia	0.0406482599171721
Serratia ficaria	0
Serratia fonticola	0.160549426447583
Serratia liquefaciens	0.0323500042777732
Serratia marcescens	0
Shigella dysenteriae	0
Shuttleworthia satelles	0.0578704747709402
Silanimonas lenta	0
Simonsiella muelleri	0.0858154395934479
Skermanella aerolata	0.104725677727945
Slackia equolifaciens	0
Slackia exigua	0.14936851932421
Slackia faecicanis	0.0478699614260858
Slackia isoflavoniconvertens	0
Slackia piriformis	0.0551809372955302
Snodgrassella alvi	0
Soleaferrea massiliensis	0.029560979677379
Solobacterium moorei	0
Sphingobacterium faecium	0.0336280889444644
Sphingobacterium multivorum	0.036897083158647
Sphingobacterium spiritivorum	0
Sphingobium hydrophobicum	0
Sphingobium yanoikuyae	0.19822561824009
Sphingomonas adhaesiva	0
Sphingomonas ginsenosidimutans	0
Sphingomonas hankookensis	0.0316825613288708
Sphingomonas panni	0.0392101512640477
Sphingomonas paucimobilis	0
Sphingomonas pseudosanguinis	1.02029896715255
Spirosoma linguale	0
Sporanaerobacter acetigenes	0
Sporolactobacillus nakayamae	0.0527550929325026
Sporosarcina koreensis	0
Staphylococcus arlettae	0
Staphylococcus aureus	0
Staphylococcus auricularis	0
Staphylococcus capitis	0.0671580677739872
Staphylococcus cohnii	0.0715198226187392
Staphylococcus condimenti	0
Staphylococcus epidermidis	0
Staphylococcus epidermidis/muscae	0
Staphylococcus equorum/edaphicus/saprophyticus	0
Staphylococcus haemolyticus	0.0434086330402509
Staphylococcus hominis	0
Staphylococcus intermedius	0.151175981978327
Staphylococcus kloosii	0
Staphylococcus lentus	0.0367586669362208
Staphylococcus lugdunensis	0.0758912581626289
Staphylococcus nepalensis	0
Staphylococcus pasteuri	0
Staphylococcus pettenkoferi	0
Staphylococcus saccharolyticus	0.029539670857472
Staphylococcus saprophyticus	0
Staphylococcus schleiferi	0
Staphylococcus sciuri	0
Staphylococcus simulans	0.147253036775088
Staphylococcus succinus	0
Staphylococcus vitulinus	0.0354351267109386
Staphylococcus warneri	0.057487395956666
Staphylococcus xylosus	0
Stenotrophomonas daejeonensis	0
Stenotrophomonas maltophilia	0.371883228371119
Stenotrophomonas rhizophila	0
Stomatobaculum longum	0
Stoquefichus massiliensis	0
Streptobacillus moniliformis	0
Streptococcus agalactiae	0
Streptococcus alactolyticus	0
Streptococcus anginosus	0
Streptococcus australis	0
Streptococcus caballi	0
Streptococcus cameli	0
Streptococcus canis	0
Streptococcus caprae	0
Streptococcus castoreus	0
Streptococcus constellatus	0
Streptococcus criceti	0
Streptococcus cristatus	0.0392496699863061
Streptococcus dentasini	0
Streptococcus dentirousetti	0
Streptococcus devriesei	0
Streptococcus didelphis	0.0442758358569769
Streptococcus downei	0
Streptococcus dysgalactiae	0
Streptococcus equi	0
Streptococcus equinus	0
Streptococcus equinus/lutetiensis/infantarius	0
Streptococcus fryi	0
Streptococcus gallolyticus	0
Streptococcus gordonii	0.0931703619360853
Streptococcus gordonii/mutans	0
Streptococcus henryi	0
Streptococcus hongkongensis	0
Streptococcus hyovaginalis	0
Streptococcus ictaluri	0
Streptococcus infantarius	0
Streptococcus infantis	0.779346784059209
Streptococcus iniae	0
Streptococcus intermedius/uberis	0
Streptococcus lactarius	0
Streptococcus lutetiensis	0
Streptococcus macedonicus	0
Streptococcus marimammalium	0
Streptococcus massiliensis	0
Streptococcus merionis	0
Streptococcus minor	0
Streptococcus mitis	0
Streptococcus mitis/pneumoniae/pseudoneumoniae	0
Streptococcus moroccensis	0
Streptococcus mutans	0.0477672090172062
Streptococcus oralis	0
Streptococcus oricebi	0
Streptococcus orisasini	0
Streptococcus ovis	0
Streptococcus parasaguinis	0
Streptococcus parasanguinis	0.0517353672416449
Streptococcus parauberis	0
Streptococcus pasteurianus	0
Streptococcus peroris	0
Streptococcus pharyngis	0
Streptococcus pleomorphus	0
Streptococcus plurextorum	0
Streptococcus pneumoniae	0
Streptococcus porci	0
Streptococcus porcinus	0
Streptococcus porcorum	0
Streptococcus pyogenes	0
Streptococcus pyogensis	0
Streptococcus ratti/ursoris	0
Streptococcus rubneri	0
Streptococcus rupicaprae	0
Streptococcus salivarius	0.101141630639384
Streptococcus saliviloxodontae	0
Streptococcus sanguinis	0
Streptococcus sanguinis/vestibularis	0
Streptococcus sinensis	0
Streptococcus sobrinus	0.0336476784180402
Streptococcus suis	0
Streptococcus tangierensis	0
Streptococcus thermophilus	0.0440697080481341
Streptococcus thoraltensis	0
Streptococcus uberis	0
Streptococcus vestibularis	0.0552947621913331
Streptococcus viridans	0.0763095317570357
Streptomyces misionensis	0
Streptomyces thermoviolaceus	0
Streptomyces thermovulgaris	0
Subdoligranulum variabile	0
Succinatimonas hippei	0
Succiniclasticum ruminis	0.0978280754286308
Succinivibrio dextrinosolvens	0.280348400474518
Sulfurimonas autotrophica	0
Sutterella parvirubra	0
Sutterella stercoricanis	0
Sutterella wadsworthensis	0.0343527330537831
Symbiobacterium thermophilum	0
Tannerella forsythia	0
Tatumella ptyseos	0
Tetragenococcus solitarius	0
Tetrasphaera australiensis	0
Thiomicrospira cyclica	0.0304983681639045
Timonella senegalensis	0.0346542722941701
Tissierella praeacuta	0
Trabulsiella guamensis	0.0650903154584755
Treponema berlinense	0
Treponema denticola	0
Treponema lecithinolyticum	0
Treponema maltophilum	0
Treponema medium	0
Treponema porcinum	0
Treponema socranskii	0
Treponema succinifaciens	0
Treponema vincentii	0.0341093739559973
Tropheryma whipplei	0
Trueperella bernardiae	0
Trueperella pyogenes	0
Tumebacillus permanentifrigoris	0
Turicella otitidis	0.0432941512895859
Turicibacter sanguinis	0
Turicimonas muris	0
Tyzzerella nexilis	0.0471294538122775
Ureaplasma parvum	0
Ureaplasma urealyticum	0
Ureibacillus suwonensis	0
Ureibacillus thermosphaericus	0
Vagococcus penaei	0
Vagococcus teuberi	0
Varibaculum cambriense	0.309047476956816
Variovorax boronicumulans	0
Veillonella atypica	0.106022140217397
Veillonella dispar	0.131155402894879
Veillonella parvula	0.097060981654528
Veillonella ratti	0
Veillonella rogosae	0.05183336514326
Veillonella tobetsuensis	0.109924869038651
Vibrio cholerae	0
Vibrio cincinnatiensis	0
Vibrio fluvialis	0
Vibrio furnissii	0
Vibrio mimicus	0
Vibrio parahaemolyticus	0
Victivallis vadensis	0.0486449277121256
Virgibacillus proomii	0
Weeksella virosa	0.0331080549183196
Weissella cibaria	0
Weissella confusa	0.647090036013081
Weissella paramesenteroides	0
Yersinia aleksiciae	0
Yersinia bercovieri	0
Yersinia enterocolitica	0
Yersinia frederiksenii	0.0497289313066746
Yersinia kristensenii	0
Yersinia pseudotuberculosis	0
Yersinia rohdei	0
Yokenella regensburgei	0.101456732059525
Yonghaparkia alkaliphila	0
Kingdom Information: (%)
Archaea	0.297186076930265
Bacteria	99.7028139230697
Phylum Information: (%)
Actinobacteria	16.7007216013619
Bacteroidetes	11.6489464056324
Deinococcus-Thermus	0
Dictyoglomi	0.0771714098222957
Elusimicrobia	0.271955299667958
Epsilonbacteraeota	1.2731424606599
Euryarchaeota	0.297186076930265
Firmicutes	41.7401694184185
Fusobacteria	1.48873879341582
Gemmatimonadetes	0
Halanaerobiaeota	0
Lentisphaerae	0.0486449277121256
Other	2.89612821437161
Planctomycetes	0.0785469963077947
Proteobacteria	22.8601210310566
Spirochaetes	0.130011491860724
Synergistetes	0.150189523142028
Tenericutes	0.24327161664313
Thermotogae	0
Verrucomicrobia	0.0950547329969607
Class Information: (%)
Actinobacteria	11.8279312269195
Actinobacteridae	2.88525816039325
Alphaproteobacteria	3.61016984042623
Bacilli	11.5229315424235
Bacteroides	0.391304097221224
Bacteroidetes	0
Bacteroidia	11.2576423084111
Betaproteobacteria	0
Brachyspirae	0.0959021179047271
Campylobacteria	1.2731424606599
Chlorobia	0
Clostridia	24.9449943279373
Coriobacteriia	1.98753221404919
Deinococci	0
Deltaproteobacteria	0.0396507870987072
Dictyoglomia	0.0771714098222957
Elusimicrobia	0.271955299667958
Epsilonproteobacteria	0
Erysipelotrichia	3.66286686559477
Flavobacteria	0
Fusobacteria	0
Fusobacteriia	1.48873879341582
Gammaproteobacteria	19.2103004035317
Gemmatimonadetes	0
Halanaerobiia	0
Halobacteria	0.116198911579445
Lentisphaeria	0.0486449277121256
Methanobacteria	0.18098716535082
Mollicutes	0.24327161664313
Negativicutes	1.60937668246285
Nitriliruptoria	0
Other	2.89612821437161
Planctomycetacia	0.0785469963077947
Spirochaetes	0
Spirochaetia	0.0341093739559973
Synergistia	0.150189523142028
Thermotogae	0
Verrucomicrobiae	0.0950547329969607
Order Information: (%)
Acetobacterales	0.098204245679104
Actinomycetales	2.80506879518146
Aeromonadales	0.529869341090439
Alteromonadales	0.0668580305025805
Azospirillales	0.104725677727945
Bacillales	6.41152278996571
Bacteroidales	8.54836786504819
Betaproteobacteriales	2.53172933498925
Bifidobacteriales	4.42397953464416
Brachyspirales	0.0959021179047271
Campylobacterales	1.2731424606599
Cardiobacteriales	0.123731257108494
Caulobacterales	0.267836870620925
Chitinophagales	2.43281783324156
Chlorobiales	0
Chromatiales	0
Clostridiale	0.165431274805201
Clostridiales	24.7795630531321
Coriobacteriales	1.98753221404919
Corynebacteriales	2.71070690591371
Cytophagales	0.220582657857492
Deinococcales	0
Desulfobacterales	0
Desulfovibrionales	0.0396507870987072
Dictyoglomales	0.0771714098222957
Elusimicrobiales	0.271955299667958
Enterobacteriales	4.89422340137584
Erysipelotrichales	3.66286686559477
Flavobacteriales	0.376652877382017
Fusobacterales	0
Fusobacteriales	1.48873879341582
Fusobacteriales: Leptotrichiacea	0
Gemmatimonadales	0
Halanaerobiales	0
Halobacteriales	0.116198911579445
Lactobacillales	5.11140875245781
Methanobacteriales	0.18098716535082
Micrococcales	3.06466858304933
Micromonosporales	0.0707152438130816
Mycoplasmatales	0.24327161664313
Neisseriales	0
Nitriliruptorales	0
Oceanospirillales	0.124192952969499
Opitutales	0
Other	2.89612821437161
Pasteurellales	1.70315511831367
Planctomycetales	0.0785469963077947
Propionibacteriales	1.44841688357169
Pseudomonadales	2.4183515094037
Rhizobiales	1.78316933251201
Rhodobacterales	0.0668164159006952
Salinisphaerales	0
Selenomonadales	1.60937668246285
Sphingobacteriales	0.0705251721031115
Sphingomonadales	1.28941729798556
Spirochaetales	0.0341093739559973
Streptomycetales	0
Streptosporangiales	0.189633441139267
Synergistales	0.150189523142028
Thermotogales	0
Thiomicrospirales	0.0304983681639045
Verrucomicrobiales	0.0950547329969607
Vibrionales	3.77788198778184
Victivallales	0.0486449277121256
Xanthomonadales	3.00980910183246
Family Information: (%)
Acetobacteraceae	0.098204245679104
Acidaminococcaceae	0.64484655596012
Actinomycetaceae	1.03848720632255
Aerococcaceae	1.50933608257139
Aeromonadaceae	0.0920600575898473
Akkermansiaceae	0.0950547329969607
Alicyclobacillaceae	0
Alteromonadaceae	0
Aquaspirillaceae	0
Arcobacteraceae	0.1808924930468
Atopobiaceae	0.186190131761395
Azospirillaceae	0.104725677727945
Bacillaceae	4.47378162521998
Bacteroidaceae	5.1884256330586
Barnesiellaceae	0
Beijerinckiaceae	0.508662030820612
Bifidobacteriaceae	4.42397953464416
Blautia	0.0391467637465199
Bogoriellaceae	0
Brachyspiraceae	0.0959021179047271
Brevibacteriaceae	0.441056530112185
Burkholderiaceae	1.81439918176787
Caldicoprobacteraceae	0
Campylobacteraceae	0.619850935531718
Cardiobacteriaceae	0.123731257108494
Carnobacteriaceae	0.107895323294126
Caulobacteraceae	0.267836870620925
Cellulomonadaceae	0.0772063771155452
Chitinibacteraceae	0.0689639894913998
Chitinophagaceae	2.43281783324156
Chlorobiaceae	0
Christensenellaceae	0.0676076779376941
Chromatiaceae	0
Clostridiaceae	1.91904708239826
Clostridiaceae 1	4.67019455728069
Clostridiaceae 2	0.0860084457074366
Clostridiales	0.165431274805201
Coriobacteriaceae	0.175957077980091
Corynebacteriaceae	1.9906342036756
Corynebacterineae	0.172023459644248
Deinococcaceae	0
Dermabacteraceae	0.434516501013429
Dermacoccaceae	0.0654959604421325
Desulfobulbaceae	0
Desulfovibrionaceae	0.0396507870987072
Dictyoglomaceae	0.0771714098222957
Dietziaceae	0.374181314907926
Dysgonomonadaceae	0.402233589755509
Eggerthellaceae	1.62538500430771
Elusimicrobiaceae	0.271955299667958
Enterbacteriaceae	1.64528553173554
Enterobacteriaceae	3.24893786964031
Enterococcaceae	0.0934352391458715
Erysipelotrichaceae	3.66286686559477
Eubacteriaceae	0.0735183438200095
Family XI	0.485932335267295
Family XIII	0.12964259386802
Family XVIII	0
Flavobacteriaceae	0.22616023412061
Fusobacteriaceae	0.213998576136374
Gemmatimonadaceae	0
Halobacteroidaceae	0
Haloferacaceae	0.116198911579445
Halomonadaceae	0.124192952969499
Helicobacteraceae	0.472399032081378
Hymenobacteraceae	0.0749459173985589
Hyphomicrobiaceae	0
Intrasporangiaceae	0.211564944407419
Jonesiaceae	0
Lachnospiraceae	12.4055378456612
Lactobacillaceae	0.980203945927896
Leptotrichia	0
Leptotrichiaceae	1.27474021727945
Leuconostocaceae	0.847584131336276
Listeriaceae	0
Marinifilaceae	0.0379515670869091
Methanobacteriaceae	0.18098716535082
Microbacteriaceae	1.51001813275849
Micrococcaceae	0.335476414427579
Micrococcineae	0.0723897167032733
Micromonosporaceae	0.0707152438130816
Moraxellaceae	0.882837711164881
Muribaculaceae	0
Mycobacteriaceae	0.310613816259814
Mycoplasmataceae	0.24327161664313
Neisseriaceae	0.64836616372998
Nitriliruptoraceae	0
Nocardiaceae	0.0927515038982041
Nocardioidaceae	0.0306335302016978
Opitutaceae	0
Other	2.89612821437161
Paenibacillaceae	1.35665731100741
Pasteurellaceae	1.70315511831367
Peptococcaceae	0
Peptostreptococcaceae	0.194127847394739
Planococcaceae	0
Porphyromonadaceae	0.173951425100919
Prevotellaceae	2.02159317391608
Promicromonosporaceae	0.0407092241246385
Propionibacteriaceae	1.41778335336999
Propionibacterineae	1.41331897833147
Pseudomonadaceae	1.53551379823882
Psychromonadaceae	0.0668580305025805
Rhizobiaceae	1.11387009096481
Rhodanobacteraceae	2.52676666116494
Rhodobacteraceae	0.0668164159006952
Rhodocyclaceae	0
Rikenellaceae	0.178914202691425
Rubinisphaeraceae	0.0785469963077947
Ruminococcaceae	4.80612608728971
Schlesneriaceae	0
Solimonadaceae	0
Sphingobacteriaceae	0.0705251721031115
Sphingomonadaceae	1.28941729798556
Spirochaetaceae	0.0341093739559973
Spirosomaceae	0.145636740458933
Sporolactobacillaceae	0.0527550929325026
Staphylococcaceae	0.43100223356631
Streptococcacaeae	0
Streptococcaceae	1.57295403018225
Streptomycetaceae	0
Streptomycineae	0
Streptosporangiaceae	0.189633441139267
Succinivibrionaceae	0.437809283500591
Synergistaceae	0.150189523142028
Tannerellaceae	0.545298273438745
Thermomonosporaceae	0
Thermotogaceae	0
Thiomicrospiraceae	0.0304983681639045
Thiovulaceae	0
Veillonellaceae	0.964530126502726
Verrucomicrobiaceae	0
Vibrionaceae	3.77788198778184
Victivallaceae	0.0486449277121256
Weeksellaceae	0.150492643261407
Xanthobacteraceae	0.160637210726586
Xanthomonadaceae	0.483042440667518
Genus Information: (%)
Acetanaerobacterium	0.602933150504525
Acetivibrio	0
Acetobacter	0.0451387741093719
Acetobacterium	0
Achromobacter	0.0417946921571454
Acidaminococcus	0.0348085570153456
Acidovorax	0
Acinetobacter	0.565738345330588
Actinobacillus	0.338882486300133
Actinobaculum	0
Actinomadura	0
Actinomyces	0.610251294184035
Adlercreutzia	0
Aerococcus	0
Aeromicrobium	0.0306335302016978
Aeromonas	0.0920600575898473
Afipia	0
Agathobacter	0.070052596209009
Aggregatibacter	0.164165993497996
Agrobacterium	0.299012496715966
Agrococcus	0.149491280134486
Akkermansia	0.0950547329969607
Alcaligenes	0
Algoriella	0
Aliagarivorans	0.0668580305025805
Alistipes	0.178914202691425
Allisonella	0
Alloiococcus	0
Alloprevotella	0.884483834336074
Allorhizobium-Neorhizobium-Pararhizobium-Rhizobium	0.663526539260244
Alloscardovia	0
Alysiella	0.123068665157929
Amaricoccus	0
Anaerobiospirillum	0.157460883026073
Anaerococcus	0.0675099093357747
Anaerofilum	0.0557181443876191
Anaerofustis	0
Anaeroglobus	0.0453047989277071
Anaerospora	0
Anaerosporobacter	0
Anaerostipes	0.0329485753212262
Anaerovorax	0
Ancylobacter	0.125540034465791
Aneurinibacillus	0
Anoxynatronum	0.0510912220918076
Aquabacterium	0.0416385095915816
Arcanobacterium	0
Arcobacter	0.1808924930468
Arthrobacter	0.20996403993064
Asaccharobacter	0
Atopobium	0.123140811491561
Atopostipes	0
Aureimonas	0.1513310549886
Bacillus	4.44096148928213
Bacteroides	5.1884256330586
Barnesiella	0
Bartonella	0
Bavariicoccus	0.0559736249694385
Bergeyella	0
Bifidobacterium	4.10378806679949
Blautia	0.555734403090829
Bordetella	0
Brachybacterium	0.178761511070605
Brachymonas	0
Brachyspira	0.0959021179047271
Bradyrhizobium	0.0350971762607947
Brevibacillus	0.747109608158225
Brevibacterium	0.441056530112185
Brevundimonas	0.147086702095563
Brochothrix	0
Buchnera	0.159069021067299
Bulleidia	0
Burkholderia-Caballeronia-Paraburkholderia	0
Butyricicoccus	0.0535132942904941
Butyricimonas	0
Butyrivibrio	0.281423308386317
Caldicoprobacter	0
Campylobacter	0.619850935531718
Capnocytophaga	0.22616023412061
Cardiobacterium	0.123731257108494
Castellaniella	0
Catabacter	0
Catenibacterium	3.44355749842371
Catonella	0.0344978229714108
Caulobacter	0.120750168525362
Cellulomonas	0.0772063771155452
Cellulosilyticum	0.136370582961837
Cellulosimicrobium	0.0407092241246385
Centipeda	0
Cephaloticoccus	0
Cetobacterium	0
Chitinibacter	0.0689639894913998
Chlorobium	0
Christensenella	0.0676076779376941
Chryseobacterium	0
Citrobacter	0.0618914034431647
Cloacibacillus	0.0995392743252551
Clostridium	1.91904708239826
Clostridium sensu stricto	0.034917223615629
Clostridium sensu stricto 1	3.55186664801205
Clostridium sensu stricto 10	0
Clostridium sensu stricto 11	0.0399471649118105
Clostridium sensu stricto 12	0
Clostridium sensu stricto 13	0.0353355672298104
Clostridium sensu stricto 14	0
Clostridium sensu stricto 15	0
Clostridium sensu stricto 16	0.0338992314661145
Clostridium sensu stricto 17	0
Clostridium sensu stricto 18	0.0404355665698409
Clostridium sensu stricto 19	0
Clostridium sensu stricto 2	0
Clostridium sensu stricto 3	0.0494496294544862
Clostridium sensu stricto 4	0
Clostridium sensu stricto 5	0
Clostridium sensu stricto 7	0
Clostridium sensu stricto 8	0.711883145322693
Cnuella	2.40335316980754
Collinsella	0.0936869449592617
Comamonas	0
Coprobacillus	0
Coprobacter	0
Coprococcus 1	0
Coprococcus 2	0.0397981411815914
Coprococcus 3	0.0968390578574733
Coriobacterium	0.082270133020829
Corynebacterium	0.195241879676527
Corynebacterium 1	1.6508746516717
Cronobacter	0
Cryobacterium	0.0501358036469274
Cryptobacterium	0.0568155215716754
Cupriavidus	0
Curvibacter	0
Cutibacterium	0
Dechlorobacter	0
Deinococcus	0
Delftia	0
Dermabacter	0.255754989942824
Dermacoccus	0.0654959604421325
Desulfobulbus	0
Desulfovibrio	0.0396507870987072
Dialister	0.213350445824671
Dictyoglomus	0.0771714098222957
Dielma	0
Dietzia	0.374181314907926
Dolosicoccus	0.0862228361774548
Dolosigranulum	0
Dorea	0.0292544571784639
Dyadobacter	0
Dysgonomonas	0.0459747414633167
Eggerthella	1.13735767793422
Eggerthia	0
Eikenella	0
Eisenbergiella	0
Elusimicrobium	0.271955299667958
Empedobacter	0.117384588343087
Enorma	0
Enterobacter	0.0827602335490844
Enterococcus	0.037461614176433
Enterorhabdus	0.0350901250086336
Enterovibrio	0
Eremococcus	0
Erwinia	0.0627449020824624
Erysipelatoclostridium	0.0461275015500395
Escherichia	1.64528553173554
Escherichia-Shigella	1.34552111930947
Ethanoligenens	0.090456179842406
Eubacterium	0.165431274805201
Ezakiella	0
Facklamia	1.42311324639393
Faecalitalea	0.0738013225136183
Fastidiosipila	0.0392915159516767
Fictibacillus	0
Filifactor	0
Finegoldia	0
Flavobacterium	0
Flavonifractor	0.30314163041576
Franconibacter	0
Fretibacterium	0
Fusicatenibacter	0.125886825564201
Fusobacterium	0.213998576136374
Gallibacterium	0
Garciella	0
Gardnerella	0
Gemella	0.0973265272395051
Gemmatirosa	0
Geobacillus	0
Geomicrobium	0
Georgenia	0
Gluconobacter	0
Gordonia	0.0423345836308217
Gordonibacter	0
Granulicatella	0.107895323294126
Grimontia	0.18071814958874
Haematobacter	0
Haemophilus	1.20010663851554
Hafnia-Obesumbacterium	0
Halodesulfovibrio	0
Halomonas	0.124192952969499
Halopiger	0.116198911579445
Harryflintia	0
Helicobacter	0.472399032081378
Hespellia	0
Hodemania	0
Holdemanella	0
Holdemania	0
Howardella	0.108791531838954
Hungatella	0
Hydrobacter	0.0294646634340208
Hydrogenibacillus	0.0328201359378548
Hydrogenoanaerobacterium	0.312614181935799
Hymenobacter	0.0749459173985589
Intestinibacter	0.0891159160503205
Intestinimonas	0.0307030617340769
Isoptericola	0
Janibacter	0.167423232398015
Johnsonella	0.0865824028270808
Jonesia	0
Kandleria	0.0669965161991836
Kerstersia	0
Kingella	0
Klebsiella	0
Kluyvera	0
Kocuria	0.149127761177891
Kosakonia	0
Kurthia	0
Kytococcus	0
Lachnoanaerobaculum	0.0847055446980489
Lachnobacterium	0.193523103337585
Lachnoclostridium	1.78934184855223
Lachnoclostridium 10	0.0338890561361503
Lachnoclostridium 12	0.0674421851128094
Lachnoclostridium 5	0.785302308571783
Lachnospira	2.70401043077471
Lachnospiraceae NC2004 group	0.0536623004648888
Lachnospiraceae NK4A136 group	0
Lactobacillus	0.938663447650484
Lactococcus	0.149458095074232
Lautropia	0.0623691600820686
Lawsonella	0.101223521037784
Leifsonia	0
Leminorella	0
Leptothrix	0.360878607683374
Leptotrichia	1.27474021727945
Leuconostoc	0.200494095323195
Limnobacter	0.106289602787691
Lysinibacillus	0
[truncated: 214 more rows]
