# Supplementary material for: Pediatric Acute Lymphoblastic Leukemia Patients Exhibit Distinctive Alterations in the Gut Microbiota
Source: Front Cell Infect Microbiol. 2020 Oct 16;10:558799. doi: 10.3389/fcimb.2020.558799 (PMC7596659; doi:10.3389/fcimb.2020.558799)
Supplement: Supplementary file 1 [file Data_Sheet_1.ZIP › rawdata/Case/19T010002_output.xls.result.txt]

Species Information: (%)
Abiotrophia defectiva	0.0304321547544762
Abiotrophia para-adiacens	0
Acetanaerobacterium elongatum	0.374957976436059
Acetobacterium tundrae	0.0283943718969128
Achromobacter denitrificans	0.169632978076038
Achromobacter xylosoxidans	0
Acidaminococcus fermentans	0
Acidaminococcus intestini	0
Acidovorax facilis	0
Acidovorax sp	0
Acidovorax temperans	0
Acinetobacter baumannii	0
Acinetobacter calcoaceticus	0.0489110319469715
Acinetobacter haemolyticus/baumannii	0.373397484520145
Acinetobacter johnsonii	0.104989526207873
Acinetobacter junii	0
Acinetobacter lwoffii	0
Acinetobacter pittii	0
Acinetobacter radioresistens	0
Acinetobacter septicus	0
Actinobacillus capsulatus	0.64815530359497
Actinobacillus pleuropneumoniae	0
Actinobaculum massiliense	0
Actinobaculum schaalii	0.0415844748492732
Actinomadura vinacea	0
Actinomyces canis	0.0283279029949015
Actinomyces cardiffensis	0
Actinomyces georgiae	0.031092141949149
Actinomyces graevenitzii	0
Actinomyces johnsonii	0.0306375357200494
Actinomyces massiliensis	0
Actinomyces meyeri	0
Actinomyces naeslundii	0
Actinomyces neuii	0.110905107949994
Actinomyces odontolyticus	0.0314780957326923
Actinomyces oris	0
Actinomyces radingae	0
Actinomyces sp._ph3	0.288478588360792
Actinomyces turicensis	0
Actinomyces urogenitalis	0
Actinomyces viscosus	0
Adlercreutzia equolifaciens	0.0333123677041857
Aeribacillus pallidus	0.360522718688904
Aerococcus christensenii	0
Aerococcus viridans	0
Aeromicrobium massiliense	0.050934753017778
Aeromonas allosaccharophila/veronii	0.0552318751884151
Aeromonas bestiarum	0.0335318803217845
Aeromonas hydrophila	0.0353211403851666
Aeromonas jandaei	0
Aeromonas media/tecta	0
Aeromonas veronii	0
Afipia birgiae	0
Agathobaculum butyriciproducens	0
Aggregatibacter actinomycetemcomitans	0.104130961031039
Aggregatibacter aphrophilus	0.471010641413867
Aggregatibacter segnis	0
Agrobacterium tumefaciens	0.342234945825081
Agrococcus jejuensis	0
Agrococcus terreus	0.20613807787038
Akkermansia glycaniphila	0
Akkermansia muciniphila	0.0287250165980743
Alcaligenes faecalis	0.037796622954463
Algoriella xinjiangensis	0
Aliagarivorans marinus	0.0746133773497174
Alistipes finegoldii	0
Alistipes indistinctus	0
Alistipes inops	0
Alistipes obesi	0
Alistipes onderdonkii	0
Alistipes putredinis	0.157364811859765
Alistipes senegalensis	0.0666379390429405
Alistipes shahii	0
Alistipes timonensis	0.0750816375872761
Allisonella histaminiformans	0
Alloiococcus otitis	0
Alloprevotella rava	0.0425484344350984
Alloprevotella tannerae	0.904870062868234
Alloscardovia omnicolens	0
Alysiella filiformis	0.05982939187391
Amaricoccus kaplicensis	0
Anaerobiospirillum succiniciproducens	0
Anaerobiospirillum thomasii	0.129666927161499
Anaerococcus hydrogenalis	0.0368463575316652
Anaerococcus lactolyticus	0.044395828715856
Anaerococcus obesiensis	0.0745748269048309
Anaerococcus octavius	0
Anaerococcus prevotii	0.0304551891452368
Anaerococcus senegalensis	0.0280979371621706
Anaerococcus tetradius	0
Anaerococcus vaginalis	0
Anaerofilum agile	0.0448145000225559
Anaerofilum pentosovorans	0
Anaerofustis stercorihominis	0
Anaeroglobus geminatus	0
Anaerorhabdus furcosa	0
Anaerosporobacter mobilis	0
Anaerostipes butyraticus	0.0310590778065521
Anaerostipes caccae	0
Anaerostipes hadrus	0.147533648538818
Anaerotruncus colihominis	0.164628787632039
Anaerotruncus sp	0
Anaerovorax odorimutans	0
Ancylobacter polymorphus	0.161667278251445
Aneurinibacillus aneurinilyticus	0.040380379677819
Aneurinibacillus migulanus	0
Anoxynatronum sibiricum	0.0772612567564617
Aquabacterium commune	0.0461550313318998
Arcanobacterium haemolyticum	0
Arcanobacterium pyogenes	0
Arcobacter butzleri	0.245504169154184
Arcobacter cryaerophilus	0.0286078204388957
Arthrobacter albus	0.0360122895233938
Arthrobacter castelli	0.0660775930997627
Arthrobacter oxydans	0.0620347012793982
Arthrobacter polychromogenes	0
Asaccharobacter celatus	0.0443933044871312
Atlantibacter hermannii	0
Atopobium minutum	0
Atopobium parvulum	0.0360786682048296
Atopobium rimae	0.143777137067137
Atopobium vaginae	0
Atopostipes suicloacalis	0.028024835470892
Aurantimonas altamirensis	0
Aureimonas altamirensis	0.0496296471936278
Averyella dalhousiensis	0
Azonexus hydrophilus	0.0357607383717997
Azospirillum lipoferum	0.0351523881623107
Bacillus altitudinis	0.418207230163532
Bacillus amyloliquefaciens	0
Bacillus anthracis	0
Bacillus atrophaeus	0
Bacillus badius	0
Bacillus beijingensis	0.0452529569539975
Bacillus benzoevorans	0
Bacillus cereus	0
Bacillus circulans	0
Bacillus clausii	0
Bacillus coagulans	0
Bacillus cytotoxicus	0.0297508809720332
Bacillus endophyticus	0.0397653459627967
Bacillus firmus	0
Bacillus flexus	0
Bacillus fordii	0
Bacillus halodurans	0
Bacillus idriensis	0.045914886343212
Bacillus infantis	0
Bacillus licheniformis	0.0711036943803839
Bacillus marisflavi	0.0282563380802894
Bacillus massilioanorexius	0.0348064926070813
Bacillus massiliosenegalensis	0
Bacillus megaterium	0
Bacillus methanolicus	0
Bacillus mojavensis	0.0290680918575846
Bacillus mycoides	0
Bacillus nealsonii	0
Bacillus niacini	0
Bacillus polyfermenticus	0.142134954032809
Bacillus pseudofirmus	0
Bacillus pseudomycoides	0.0328016567523732
Bacillus pumilus	0.0539420735852871
Bacillus senegalensis	0.0442640250853727
Bacillus simplex	0
Bacillus siralis	0
Bacillus sonorensis	0.0592089200290569
Bacillus subtilis	0.042719673959048
Bacillus thermoamylovorans	0.134799078597944
Bacillus thuringiensis	0.220969355756098
Bacillus timonensis	0.0468208050130237
Bacillus toyonensis/wiedmanii/thuringiensis	0
Bacillus vallismortis	0.0758854570612317
Bacteroides acidifaciens	0.074747171015757
Bacteroides caccae	0.107517092687917
Bacteroides cellulosiluticus	0.087026629148215
Bacteroides cellulosilyticus	0.132426035581621
Bacteroides clarus	0.0940472877646482
Bacteroides coagulans	0
Bacteroides coprocola	0
Bacteroides coprophilus	0.0797566273701218
Bacteroides dorei	1.86345950618627
Bacteroides eggerthii	0.158469319105701
Bacteroides faecis	0.0422574460119702
Bacteroides finegoldii	0.0326125177345022
Bacteroides fluxus	0
Bacteroides fragilis	0.0488651825942261
Bacteroides galacturonicus	0.0907803123824996
Bacteroides gallinarum	0.0349530657801256
Bacteroides gallinceum	0
Bacteroides graminisolvens	0
Bacteroides helcogenes	0.036676427245129
Bacteroides intestinalis	0
Bacteroides massiliensis	0.389509795192592
Bacteroides massilinensis	0.0471862566473834
Bacteroides nordii	0
Bacteroides oleiciplenus	0
Bacteroides ovatus	0.0614161947608606
Bacteroides paurosaccharolyticus	0
Bacteroides pectinophilus	0.0405084845402821
Bacteroides plebeius	0.0809374364975989
Bacteroides propinonicifaciens	0
Bacteroides pyogenes	0.139429697730901
Bacteroides salanitronis	0
Bacteroides salyersiae	0.0563474508553548
Bacteroides sartorii	0
Bacteroides stercorirosoris	0
Bacteroides stercoris	0.0616956830992632
Bacteroides thetaiotaomicron	0.0279617962314258
Bacteroides timonensis	0
Bacteroides uniformis	0.464704563887563
Bacteroides ureolyticus	0.202308140434786
Bacteroides vulgatus	0.0625710253269307
Bacteroides xylanisolvens	0
Bacteroides xylanolyticus	0
Barnesiella intestinihominis	0
Barnesiella viscericola	0
Bartonella birtlesii	0.0297691807513488
Bavariicoccus seileri	0.0314074888973519
Bergeyella zoohelcum	0
Bifidobacterium actinocoloniiforme	0
Bifidobacterium adolescentis	0
Bifidobacterium adolescentis/ruminantium	0.0370490272084946
Bifidobacterium angulatum	0.142426333557799
Bifidobacterium animalis	0
Bifidobacterium asteroides	0
Bifidobacterium avesanii	0
Bifidobacterium bifidum	0
Bifidobacterium bohemicum	0
Bifidobacterium bombi	0.128785254965865
Bifidobacterium boum	0.118690057614349
Bifidobacterium breve	0
Bifidobacterium callitrichos	0
Bifidobacterium catenulatum	0.249180691893646
Bifidobacterium catenulatum/pseudoctenulatum	0.188368414792063
Bifidobacterium choerinum	0.39384038045219
Bifidobacterium commune	0.0440987908726327
Bifidobacterium coryneforme	0
Bifidobacterium crudilactis/psychraerophilum	0
Bifidobacterium cuniculi	0.130007295094113
Bifidobacterium dentium	0.220103352217897
Bifidobacterium eulemuris/lemurum	0
Bifidobacterium faecale	0
Bifidobacterium gallicum	0.0868744830352931
Bifidobacterium gallinarum	0
Bifidobacterium hapali	0
Bifidobacterium indicum	0.0313962390106097
Bifidobacterium kashiwanohense	0.0591144997877729
Bifidobacterium longum	0.203582474016612
Bifidobacterium longum	0.199473185497002
Bifidobacterium merycicum	0
Bifidobacterium mongoliense	0.0499056128406023
Bifidobacterium moukalabense	0.663271634891962
Bifidobacterium pseudocatenulatum	0.030397339946053
Bifidobacterium pseudocatenulatum	0
Bifidobacterium pseudolongum	0.188049419079859
Bifidobacterium pullorum	0
Bifidobacterium pullorum/hapali	0.0632693387359843
Bifidobacterium ramosum	0.249362558226798
Bifidobacterium reuteri	0.311836936528653
Bifidobacterium ruminantium	0
Bifidobacterium saeculare	0
Bifidobacterium saguini	0
Bifidobacterium scardovii	0.0578888656264985
Bifidobacterium stercoris	0
Bifidobacterium thermacidophilum	0.0473379827306629
Bifidobacterium thermophilum	0.0285583373681039
Bifidobacterium tissieri	0.0943668846265806
Bifidobacterium tsurumiense	0.0698268909800713
Bifissio spartinae	1.94743301018182
Bilophila wadsworthia	0
Blastococcus massiliensis	0.294400491708661
Blastomonas natatoria	0
Blautia caecimuris	0
Blautia coccoides	0
Blautia faecis	0.117773530928038
Blautia glucerasea	0
Blautia hansenii	0
Blautia hydrogenotrophica	0.0554864486207512
Blautia luti	1.03507123660434
Blautia marasmi	0
Blautia obeum	0.0297720361408857
Blautia producta	0
Blautia schinkii	1.0361322250745
Blautia sp._GD8	0
Blautia stercoris	0.168376657532522
Blautia wexlerae	0
Bordetella hinzii	0
Brachybacterium muris	0
Brachybacterium paraconglomeratum	0.0905474110170816
Brachymonas chironomi	0
Brachyspira aalborgi	0.102395266638408
Brachyspira pilosicoli	0
Bradyrhizobium denitrificans	0.0282452964815846
Bradyrhizobium elkanii	0
Bradyrhizobium japonicum	0
Brevibacillus agri	0
Brevibacillus borstelensis	0
Brevibacillus brevis	0.0388025329650955
Brevibacillus massiliensis	0
Brevibacterium casei	0.13952082374253
Brevibacterium epidermidis	0.0341876300864656
Brevibacterium halotolerans	0.0845345344134296
Brevibacterium iodinum	0
Brevibacterium linens	0.0594453919889022
Brevibacterium luteolum	0.0734135473546818
Brevibacterium mcbrellneri	0
Brevibacterium paucivorans	0.0574050971388792
Brevibacterium pityocampae	0.0713908409642813
Brevibacterium ravenspurgense/massiliense	0.0597865209035288
Brevibacterium senegalense	0
Brevundimonas bacteroides	0.0842454226798326
Brevundimonas diminuta	0.0523857143906472
Brevundimonas subvibrioides	0.0699317550146118
Brevundimonas terrae	0.0409099226081498
Brevundimonas vesicularis	0.0292907242468045
Brochothrix thermosphacta	0
Buchnera aphidicola	0.159433254141212
Buchnera sp.	0.034546375122544
Bulleidia extructa	0
Burkholderia cepacia	0
Burkholderia glumae	0
Burkholderia plantarii	0
Butyricicoccus faecihominis	0.0374847630764717
Butyricicoccus pullicaecorum	0
Butyricimonas faecihominis	0
Butyricimonas paravirosa	0.0291873608140715
Butyricimonas synergistica	0
Butyricimonas virosa	0
Butyrivibrio crossotus	0.253053892731378
Butyrivibrio fibrisolvens	0.0356410457076974
C.viride 16S	0.0812457878678081
Caldicoprobacter faecalis	0
Campylobacter coli	0.194233148812738
Campylobacter concisus	0
Campylobacter curvus	0
Campylobacter faecalis	0.211584139658086
Campylobacter fetus	0
Campylobacter gracilis	0
Campylobacter hominis	0
Campylobacter hyointestinalis	0
Campylobacter jejuni	0.39017890383692
Campylobacter lari	0
Campylobacter rectus	0
Campylobacter showae	0.0312423286365703
Campylobacter upsaliensis	0
Campylobacter ureolyticus	0
Candidatus Blastococcus	0
Candidatus Dorea	0.120564452805591
Candidatus Soleaferrea	0
Candidatus Stoquefichus	0
Candidatus Streptomyces	0
Capnocytophaga gingivalis	0
Capnocytophaga granulosa	0
Capnocytophaga haemolytica	0
Capnocytophaga leadbetteri	0.161664649849492
Capnocytophaga ochracea	0
Capnocytophaga sputigena	0.0448200295405935
Cardiobacterium hominis	0.0907321876568331
Cardiobacterium valvarum	0
Carnobacterium maltaromaticum	0
Castellaniella defragrans	0
Catabacter hongkongensis	0.0426401221776092
Catenibacterium mitsuokai	1.97695466629426
Catonella morbi	0
Catonella sp.	0
Cedecea davisae	0
Cedecea lapagei	0
Cellulomonas composti	0.0776051401051156
Cellulomonas denverensis	0
Cellulomonas massiliensis	0
Cellulomonas parahominis	0.0362624922928064
Cellulosilyticum lentocellum	0.221107236650629
Cellulosimicrobium cellulans	0.0419985337457664
Centipeda periodontii	0
Cephaloticoccus primus	0
Cetobacterium somerae	0
Chlamydia abortus	0.0869857122250123
Chlamydia trachomatis	0.130881169034344
Chlorobium phaeobacteroides	0.0346244184941891
Christensenella minuta	0.0976588948858535
Chryseobacterium bovis	0
Chryseobacterium hominis	0
Citrobacter amalonaticus	0
Citrobacter braakii	0
Citrobacter farmeri	0.0405192068924799
Citrobacter freundii	0.0421031788495242
Citrobacter gillenii	0
Citrobacter intermedius	0.120574728978269
Citrobacter murliniae	0
Citrobacter pasteurii	0.0279750775148382
Citrobacter sedlakii	0
Citrobacter werkmanii	0
Citrobacter youngae	0.0686014924309763
Cloacibacillus evryensis	0.134073763491151
Cloacibacillus porcorum	0
Cloacibacterium normanense	2.98109332961701
Clostridioides difficile	0
Clostridium acetobutylicum	0
Clostridium acidisoli	0
Clostridium aciditolerans	0
Clostridium aerotolerans	0
Clostridium akagii	0.0323035400073877
Clostridium aldenense	0.0725435130262571
Clostridium aldrichii	0
Clostridium algidicarnis	0
Clostridium amazonense	0
Clostridium aminovalericum	0.0992546314923049
Clostridium amygdalinum	0.0444582281219644
Clostridium amylolyticum	0.0428693126374548
Clostridium arbusti	0
Clostridium argentinense	0
Clostridium asparagiforme	0.643049908038987
Clostridium aurantibutyricum	0.044973504000333
Clostridium autoethanogenum	0
Clostridium baratii/Eubacterium nitrigenese	0.0606864757447359
Clostridium beijerinckii	0.0382712596076649
Clostridium bifermentans	0
Clostridium bolteae/aminovalericum	0.109538340803271
Clostridium botulinum	0
Clostridium bowmanii	0
Clostridium butyricum	0.0478210617776357
Clostridium cadaveris	0
Clostridium carboxidivorans	0
Clostridium cavendishii	0
Clostridium celatum	1.65131981828448
Clostridium celerecrescens	0
Clostridium cellobioparum	0.0988042071867255
Clostridium cellulolyticum	0
Clostridium chartatabidum	0.0464836458610505
Clostridium chauvoei	0.0632315620737919
Clostridium chromiireducens	0.0628818982107661
Clostridium citroniae	0
Clostridium clariflavum	0.0544199437336388
Clostridium clostridioforme	0
Clostridium cochlearium	0
Clostridium cocleatum	0
Clostridium colicanis	0
Clostridium colinum	0
Clostridium collagenovorans	0.0805164321451778
Clostridium cylindrosporum	0
Clostridium dakarense	0
Clostridium difficile	0
Clostridium diolis	0.219363727361945
Clostridium disporicum/celatum	0
Clostridium drakei	0
Clostridium estertheticum	0
Clostridium fallax	0
Clostridium felsineum	0.0320422014114246
Clostridium ganghwense	0
Clostridium ghonii	0.127249143424868
Clostridium glycolicum	0
Clostridium glycyrrhizinilyticum	0.627629075816321
Clostridium grantii	0
Clostridium haemolyticum	0
Clostridium hathewayi	0
Clostridium herbivorans	0
Clostridium hiranonis	0
Clostridium homopropionicum	0
Clostridium huakuii	0.0350501628234161
Clostridium hungatei	0
Clostridium hylemonae	0.205519412587704
Clostridium indolis/methoxybenzovorans	0.603230551431512
Clostridium innocuum	0
Clostridium irregulare	0
Clostridium isatidis	0
Clostridium jeddahense	0.0290773609703623
Clostridium kogasensis	0
Clostridium lactatifermentans	0
Clostridium lavalense/bolteae	0.0646002477881227
Clostridium leptum	0.18141152576042
Clostridium limosum	0
Clostridium lituseburense	0
Clostridium lundense	0
Clostridium malenominatum	0.0371894682330671
Clostridium massiliodielmoense	0
Clostridium methoxybenzovorans	0.688388866409966
Clostridium methylpentosum	0.0943083758677547
Clostridium neonatale	0
Clostridium nexile	0.244153682763465
Clostridium novyi	0.0787618060982912
Clostridium oceanicum	0
Clostridium oroticum	0
Clostridium paraputrificum	0
Clostridium pascui	0
Clostridium pasteurianum	0
Clostridium perfringens	0
Clostridium polysaccharolyticum	0.0494985964255099
Clostridium populeti	0
Clostridium psychrophilum	0
Clostridium punense	0
Clostridium putrefaciens	0.724757827502608
Clostridium ramosum	0.0415215629334508
Clostridium rectum	0
Clostridium saccharobutylicum	0
Clostridium saccharogumia	0
Clostridium saccharolyticum	0.0547113024237619
Clostridium saccharoperbutylacetonicum	0.0357289904832342
Clostridium sardiniense	0
Clostridium sartagoforme	0.142941124629602
Clostridium scatologenes	0
Clostridium schirmacherense	0
Clostridium scindens	0.862665391192333
Clostridium senegalense	0
Clostridium septicum	0
Clostridium sordellii	0
Clostridium sp._16S_	0
Clostridium sphenoides	0.0346930478570754
Clostridium spiroforme	0
Clostridium sporogenes	0.0861154516665831
Clostridium sporosphaeroides	0
Clostridium sticklandii	0.0545914841573645
Clostridium straminisolvens	0.0857194916882107
Clostridium subterminale	0.0286486842050585
Clostridium sufflavum	0
Clostridium sulfidigenes	0
Clostridium swellfunianum	0
Clostridium symbiosum	0.276445641367135
Clostridium tagluense	0
Clostridium tepidiprofundi	0
Clostridium termitidis	0.0346249064453264
Clostridium tertium	0
Clostridium tetani	0.0411463381796504
Clostridium tetanomorphum	0
Clostridium thermoalcaliphilum	0
Clostridium thermopalmarium	0
Clostridium thiosulfatireducens	0.0398171120998297
Clostridium tunisiense	0
Clostridium tyrobutyricum	0
Clostridium ventriculi	0
Clostridium vincentii	0
Clostridium viride	0
Clostridium vulturis	0
Clostridium xylanolyticum	0
Clostridium xylanovorans	0
Collinsella aerofaciens	0.0367404433112658
Collinsella intestinalis	0
Collinsella massiliensis	0
Collinsella stercoris	0.0414014249375728
Collinsella tanakaei	0
Comamonas aquatica	0
Comamonas kerstersii	0
Comamonas terrigena	0
Comamonas testosteroni	0
Coprobacillus cateniformis	0
Coprobacter fastidiosus	0.0314861553776746
Coprobacter secundus	0
Coprococcus catus	0
Coprococcus comes	0.124073119018119
Coprococcus eutactus	0.0379297272672734
Coriobacterium glomerans	0.0769453047574399
Corynebacterium accolens	0.0317143789227793
Corynebacterium afermentans	0.0869623344846553
Corynebacterium ammoniagenes	0
Corynebacterium amycolatum	0.0326023787971596
Corynebacterium appendicis	0
Corynebacterium argentoratense	0
Corynebacterium aurimucosum	0.0330489294308641
Corynebacterium casei	0
Corynebacterium coyleae	0
Corynebacterium durum	0.0354489310238048
Corynebacterium frankenforstense	0
Corynebacterium freneyi	0.225849059574466
Corynebacterium genitalium	0
Corynebacterium glaucum	0
Corynebacterium glucuronolyticum	0
Corynebacterium jeikeium	0.034938191964466
Corynebacterium kroppenstedtii	0.0992000591334748
Corynebacterium matruchotii	0
Corynebacterium minutissimum	0.0372173131021387
Corynebacterium mucifaciens	0
Corynebacterium propinquum	0.11942460960763
Corynebacterium pseudodiphthericum	0.0661590502551337
Corynebacterium resistens	0
Corynebacterium simulans	0
Corynebacterium singulare	0.0713477252993271
Corynebacterium sp._1152	0
Corynebacterium striatum	0
Corynebacterium sundsvallense	0.0337812381471404
Corynebacterium tuberculostearicum	0
Corynebacterium tuscaniense	0.792262959188075
Corynebacterium ulcerans	0.0862481932319041
Corynebacterium ureicelerivorans	0
Corynebacterium variabile	0
Corynebacterium xerosis	0.095017387113486
Cronobacter sakazakii	0
Cryptobacterium curtum	0.0290723327254824
Cupriavidus metallidurans	0
Curtobacterium flaccumfaciens	0
Deinococcus aquaticus	0
Deinococcus indicus	0.092581948192729
Deinococcus proteolyticus	0
Delftia acidovorans	0
Dermabacter hominis	0
Dermabacter vaginalis	0.164643821375631
Dermacoccus nishinomiyaensis	0.0641320885440632
Desulfitobacterium frappieri	0.0615966427766283
Desulfobulbus propionicus	0
Desulfotomaculum guttoideum	0
Desulfovibrio alkalitolerans	0
Desulfovibrio desulfuricans	0
Desulfovibrio fairfieldensis	0
Desulfovibrio legallii	0.0709248569725847
Desulfovibrio legallis	0
Desulfovibrio piger	0
Desulfovibrio termitidis	0
Dialister invisus	0
Dialister micraerophilus	0
Dialister pneumosintes	0.0457695076974059
Dialister succinatiphilus	0
Dictyoglomus thermophilum	0.0766148387879957
Dielma fastidiosa	0
Dietzia cinnamea	0.0797922369289823
Dietzia maris	0.227269759289148
Dietzia natronolimnaea	0
Dolosicoccus paucivorans	0
Dolosigranulum pigrum	0
Dorea formicigenerans	0.0340285638680133
Dorea longicatena	0.236814106790759
Dorea massiliensis	0
Dyadobacter beijingensis	0
Dyadobacter fermentans	0
Dysgonomonas capnocytophagoides	0.0828497541136874
Dysgonomonas gadei	0
Dysgonomonas macrotermitis	0
Dysgonomonas mossii	0
Edwardsiella tarda	0
Eggerthella lenta	0.0286568083023363
Eggerthella sinensis	0.991464354070357
Eggerthella timonensis	0.0310183366967085
Eggerthia catenaformis	0
Eikenella corrodens	0.032808873492024
Eisenbergiella tayi	0
Elusimicrobium minutum	0.267911553866605
Empedobacter falsenii	0.102155647419559
Enorma massiliensis	0.0317621248860702
Enterobacter aerogenes	0
Enterobacter asburiae	0
Enterobacter cancerogenus	0
Enterobacter cloacae	0.185255228743425
Enterobacter massiliensis	0
Enterococcus asini	0
Enterococcus avium	0
Enterococcus caccae	0
Enterococcus casseliflavus	0
Enterococcus casseliflavus/galliarum	0
Enterococcus cecorum	0
Enterococcus devriesei	0
Enterococcus dispar	0
Enterococcus durans/hirae	0
Enterococcus faecalis	0.109874102742756
Enterococcus faecium	0
Enterococcus gallinarum	0.0287114681951497
Enterococcus gilvus	0
Enterococcus italicus	0
Enterococcus malodoratus	0
Enterococcus mundtii	0
Enterococcus phoeniculicola	0
Enterococcus raffinosus	0
Enterococcus saccharolyticus	0
Enterorhabdus caecimuris	0.0389223995727945
Enterovibrio nigricans	0
Eremococcus coleocola	0
Erysipelatoclostridium ramosum	0.0826760672480356
Escherichia albertii	0.0348316815125455
Escherichia coli	2.49134161506967
Escherichia fergusonii	1.07298652259381
Escherichia hermannii	1.41232534564733
Ethanoligenens harbinense	0.0925026838962923
Eubacterium barkeri	0
Eubacterium biforme	0.0298513644228439
Eubacterium brachy	0
Eubacterium budayi	0.817463379039331
Eubacterium callanderi	0
Eubacterium celluloscolvens	0.181496101974451
Eubacterium cellulosolvens	0
Eubacterium contortum	0.0592508146488481
Eubacterium coprostanoligenes	0
Eubacterium cylindroides	0
Eubacterium desmolans	0
Eubacterium dolichum	0
Eubacterium eligens	0.773889087871455
Eubacterium fissicatena	0.122863264128534
Eubacterium hallii	0
Eubacterium infirmum	0
Eubacterium limosum	0
Eubacterium moniliforme	0
Eubacterium multiforme	0.0479128842792954
Eubacterium nitritogenes	0.0456179373216487
Eubacterium nodatum	0.0312127359211314
Eubacterium oxidoreducens	0.119604545070019
Eubacterium pyruvativorans	0
Eubacterium ramulus	0.0328444973906688
Eubacterium rectale	0.0500843723674401
Eubacterium ruminantium	0.0925635403143128
Eubacterium saphenum	0
Eubacterium siraeum	0
Eubacterium sp	0.0325098745747582
Eubacterium sulci	0.0607352993688212
Eubacterium tenue	0
Eubacterium tortuosum	0
Eubacterium tortusum	0
Eubacterium uniforme	0
Eubacterium ventriosum	0.0720462113010076
Eubacterium xylanophilum	0.0502272333251101
Eubacterium yurii	0
Exiguobacterium aurantiacum	0.231354973775977
Facklamia hominis/miroungae	0
Facklamia ignava	0.0363906853938548
Facklamia languida	0
Facklamia tabacinasalis	0.663734301292407
Faecalibacterium prausnitzii	0.754863830453261
Faecalibacterium prausnitzii S9G3	0.118079969583936
Faecalicatena contorta	0.276732631207833
Faecalitalea cylindroides	0.109977899570012
Fermentimonas caenicola	0.171402084762582
Ferrimonas balearica	0
Fictibacillus arsenicus	0
Filifactor alocis	0
Filifactor villosus	0
Finegoldia magna	0
Flavobacterium banpakuense	0
Flavobacterium branchiophilum	0.0484255506666603
Flavobacterium cheniae	0
Flavobacterium daejeonense	0
Flavobacterium lindanitolerans	0.0286406381517757
Flavobacterium oncorhynchi	0
Flavobacterium sp._TISTR	0
Flavonifractor plautii	0.264974277649142
Flavonifractor sp	0.046005710401565
Flexispira rappini	0
Flintibacter butyricus	0.29353205855542
Fretibacterium fastidiosum	0
Fusicatenibacter saccharivorans	0.131971938729452
Fusobacterium equinum	0
Fusobacterium gonidiaformans	0
Fusobacterium mortiferum	0
Fusobacterium naviforme	0.050178749633514
Fusobacterium necrogenes	0
Fusobacterium necrophorum	0.0357857480897641
Fusobacterium nucleatum	0
Fusobacterium periodonticum	0
Fusobacterium russii	0
Fusobacterium ulcerans	0.0463699482238344
Fusobacterium varium	0.0713793782986979
Gallibacterium anatis	0
Garciella nitratireducens	0
Gardnerella vaginalis	0.0280395466438438
Gemella haemolysans	0.0332569872995332
Gemella morbillorum	0
Gemella sanguinis	0.0331728351696012
Gemmatirosa kalamazoonesis	0
Gemmiger formicilis	0.104111764443291
Geobacillus stearothermophilus	0.0454211768939913
Geobacillus vulcani	0
Georgenia muralis	0
Gluconobacter oxydans	0.0324932483459214
Gordonia bronchialis	0
Gordonia jacobaea	0.0425472951193901
Gordonia otitidis	0.0356061196186361
Gordonia rubripertincta	0.0652823997215954
Gordonia terrae	0
Gordonibacter pamelaeae	0
Gordonibacter urolithinfaciens	0
Granulicatella adiacens	0.0817320429609127
Granulicatella elegans	0
Grimontia hollisae	0.207995897758497
Haematobacter missouriensis	0.0299072588998954
Haemophilus haemolyticus	0.462037591792752
Haemophilus influenzae	0
Haemophilus parahaemolyticus	0
Haemophilus parainfluenzae	0.285846758220681
Haemophilus paraphrohaemolyticus	0
Haemophilus pittmaniae	0
Haemophilus quentini	0
Haemophilus sputorum	0
Hafnia alvei	0
Halobiforma nitratireducens	0.0696717651079324
Halomonas salina	0
Harryflintia acetispora	0
Helicobacter bilis	0
Helicobacter canadensis	0
Helicobacter cinaedi	0.115725834305098
Helicobacter fennelliae	0
Helicobacter pametensis	0.12466224471241
Helicobacter pullorum	0.0420963852782551
Helicobacter pylori	0.113747446290343
Helicobacter rodentium	0
Helicobacter winghamensis	0.137125719555987
Herbaspirillum massiliense	0.167932702470462
Hespellia porcina	0
Hespellia stercorisuis	0
Holdemanella biformis	0
Holdemania filiformis	0
Holdemania massiliensis	0
Howardella ureilytica	0.177683460091414
Hungatella effluvii	0
Hydrobacter penzbergensis	0
Hydrogenibacillus schlegelii	0.0405294962879059
Hydrogenoanaerobacterium saccharovorans	0.296490438551835
Hymenobacter rigui	0.0720748161055754
Intestinibacter bartlettii	0.403821120944051
Intestinimonas butyriciproducens	0
Janibacter hoylei	0
Janibacter indicus	0.186746508045775
Janibacter limosus	0
Janibacter terrae	0
Johnsonella ignava	0.0801606457541546
Jonesia denitrificans	0
Kallipyga massiliensis	0
Kandleria vitulina	0.187793575654028
Kerstersia gyiorum	0
Kineothrix alysoides	0
Kingella denitrificans	0
Kingella kingae	0
Kingella oralis	0
Klebsiella aerogenes	0
Klebsiella oxytoca	0
Klebsiella pneumoniae	0.0398909471479164
Klebsiella variicola	0
Kluyvera ascorbata	0
Kluyvera intermedia	0
Kocuria halotolerans	0.0437347870044102
Kocuria indica	0.0306190528582493
Kocuria kristinae	0
Kocuria marina	0.0948355911134585
Kocuria palustris	0
Kocuria rhizophila	0
Kocuria rosea	0.0443239053097399
Kosakonia cowanii	0
Kurthia gibsonii	0
Kurthia massiliensis	0
Kurthia senegalensis	0
Kytococcus schroeteri	0
Kytococcus sedentarius	0
Lachnoanaerobaculum saburreum	0.0315681383112496
Lachnoanaerobaculum umeaense	0
Lachnobacterium bovis	0.090379449669612
Lachnoclostridium phytofermentans	0
Lachnoclostridium sp	0.0363181900888918
Lachnospira multipara	0.464536638108606
Lachnospira pectinoschiza	1.67992707071686
Lactobacillus acidophilus	0
Lactobacillus agilis	0
Lactobacillus alimentarius	0.251994433323533
Lactobacillus alvi	0
Lactobacillus amylolyticus	0
Lactobacillus amylophilus	0
Lactobacillus amylovorus	0
Lactobacillus animalis	0
Lactobacillus antri	0
Lactobacillus apinorum	0
Lactobacillus apodemi	0
Lactobacillus bifermentans	0
Lactobacillus brevis	0
Lactobacillus buchneri	0.0524277869624854
Lactobacillus casei	0
Lactobacillus ceti	0
Lactobacillus coleohominis	0
Lactobacillus coryniformis	0
Lactobacillus crispatus	0.0294521877545086
Lactobacillus curvatus	0
Lactobacillus delbrueckii	0
Lactobacillus dextrinicus	0
Lactobacillus fermemtum	0
Lactobacillus fermentum	0
Lactobacillus fructivorans/homohiochii	0.129754421732309
Lactobacillus gasseri	0
Lactobacillus gastricus	0
Lactobacillus gigeriorum	0.268998157545738
Lactobacillus helveticus	0
Lactobacillus herbarum	0
Lactobacillus iners	0
Lactobacillus jensenii	0.0284062503572825
Lactobacillus johnsonii	0
Lactobacillus kalixensis	0
Lactobacillus kitasatonis	0
Lactobacillus kunkeei	0.0429928977826125
Lactobacillus malefermentans	0
Lactobacillus mindensis	0
Lactobacillus mucosae	0
Lactobacillus mudanjiangensis	0
Lactobacillus oris	0
Lactobacillus parabuchneri	0.0305539723198668
Lactobacillus paracasei	0
Lactobacillus parafarraginis	0
Lactobacillus pentosus	0
Lactobacillus plantarum	0.0414144953475361
Lactobacillus porcinae	0.0979456892029795
Lactobacillus rapi	0
Lactobacillus reuteri	0.053312380136052
Lactobacillus rhamnosus	0
Lactobacillus rogosae	0.171766485321359
Lactobacillus rossiae	0
Lactobacillus ruminis	0
Lactobacillus sakei	0
Lactobacillus salivarius	0
Lactobacillus sanfranciscensis	0.0383888743729268
Lactobacillus saniviri	0
Lactobacillus senioris	0
Lactobacillus sharpeae	0.0596552932795516
Lactobacillus thermophilus	0
Lactobacillus ultunensis	0
Lactobacillus vaccinostercus	0
Lactobacillus vaginalis	0
Lactobacillus versmoldensis	0
Lactobacillus xiangfangensis	0.0965410743366351
Lactococcus formosensis	0.0348264729371704
Lactococcus garvieae	0
Lactococcus lactis	0.123387737836491
Lactococcus plantarum	0.0291015387237582
Lactococcus raffinolactis	0
Lactonifactor longoviformis	0
Laribacter hongkongensis	0.121754800668389
Lautropia mirabilis	0.0507346916354164
Lawsonella clevelandensis	0.0633884047009957
Leifsonia aquatica/naganoensis	0
Leminorella grimontii	0
Leminorella richardii	0
Leptothrix discophora	0.556969508247234
Leptothrix mobilis	0
Leptotrichia amnionii	0
Leptotrichia buccalis	0.647468900245055
Leptotrichia goodfellowii	0
Leptotrichia hofstadii	0.0680274677055613
Leptotrichia wadei	0.0355876906658789
Leuconostoc carnosum	0
Leuconostoc citreum	0
Leuconostoc citreum/holzapfelii	0
Leuconostoc gelidum	0
Leuconostoc lactis	0
Leuconostoc mesenteroides	0
Leuconostoc pseudomesenteroides/rapi/kimchii/mesenteroides	0.0814503043421533
Limnobacter thiooxidans	0.126944180085774
Longicatena caecimuris	0
Lysinibacillus fusiformis	0
Lysinibacillus massiliensis	0
Lysinibacillus sphaericus	0
Lysobacter soli	0.062777663009044
Mageeibacillus indolicus	0.0326070955827808
Mannheimia granulomatis	0
Marichromatium gracile	0
Marvinbryantia formatexigens	0.330012839938704
Massilia aurea	0.235680966533633
Massiliomicrobiota timonensis	0
Megamonas funiformis	0
Megamonas hypermegale	0
Megamonas rupellensis	0.0585296375781526
Megasphaera elsdenii	0
Megasphaera indica	0.113959480858625
Megasphaera micronuciformis	0
Megasphaera paucivorans	0
Megasphaera sp	0.0307230738533365
Mesorhizobium loti	0
Methanobrevibacter smithii	0.138825229982148
Methanobrevibacter smithii/gottschalkii	0
Methanosphaera cuniculi	0
Methanosphaera stadtmanae	0
Methylobacterium adhaesivum	0
Methylobacterium jeotgali	0.241428010682144
Methylobacterium mesophilicum	0.0510772087837629
Methylobacterium populi	0
Methylobacterium radiotolerans	0
Methylobacterium zatmanii	0.149123015808776
Methyloversatilis universalis	0
Microbacterium aurum	0.0377276601029325
Microbacterium barkeri	0
Microbacterium chocolatum	0
Microbacterium foliorum	0
Microbacterium gubbeenense	0.0683972926661024
Microbacterium hydrocarbonoxydans	0
Microbacterium lacticum	0
Microbacterium luteolum	5.72066185616201
Microbacterium oleivorans	0.629729176461605
Microbacterium paraoxydans	0.244366845367087
Microbacterium phyllosphaerae	0
Microbacterium schleiferi	0.0280658868838753
Micrococcus luteus	0
Micrococcus lylae	0
Micromonospora aurantiaca	0.0850535972118924
Micromonospora krabiensis	0
Microvirga massiliensis	0
Microvirgula aerodenitrificans	0
Mitsuokella jalaludinii	0
Mitsuokella multacida	0.127054504978973
Mobiluncus curtisii	0.097356001527885
Moellerella wisconsensis	0.119726008904779
Mogibacterium diversum	0
Mogibacterium neglectum	0.045260672793654
Mogibacterium pumilum	0
Mogibacterium timidum	0
Mogibacterium vescum	0
Monoglobus pectinilyticus	0.037510412925293
Moraxella atlantae	0
Moraxella catarrhalis	0.0966453972463419
Moraxella caviae	0.100684877381587
Moraxella lacunata	0.0689273783809425
Moraxella nonliquefaciens	0
Moraxella osloensis	0.0518793902593142
Morganella morganii	0
Moryella indoligenes	0
Murdochiella asaccharolytica	0.0600487395521284
Muribaculum intestinale	0
Murimonas intestini	0.0553627413136928
Mycobacterium abscessus	0.123851896934789
Mycobacterium avium	0
Mycobacterium florentinum	0.10448314350438
Mycobacterium fortuitum	0.0689948245322232
Mycobacterium iranicum	0.0817519555372463
Mycobacterium mucogenicum	0.0391880184123433
Mycoplasma hominis	0
Mycoplasma pneumoniae	0
Negativicoccus succinicivorans	0
Neisseria bacilliformis	0
Neisseria cinerea	0
Neisseria elongata	0.0461947002252012
Neisseria flava	0
Neisseria flavescens/perflava	0
Neisseria gonorrhoeae	0.0449654378996659
Neisseria macacae	0.0825943323838528
Neisseria meningitidis	0
Neisseria mucosa	0.25139747665502
Neisseria sicca	0
Neisseria subflava	0
Nevskia ramosa	0
Nitriliruptor alkaliphilus	0
Oceanobacillus caeni	0
Oceanobacillus massiliensis	0
Ochrobactrum anthropi	0.0546368765123034
Ochrobactrum intermedium	0.0708730728863701
Ochrobactrum pituitosum	0
Odoribacter laneus	0
Odoribacter splanchnicus	0.0492889405723324
Oligella urethralis	0.107889701710657
Olsenella profusa	0
Olsenella scatoligenes	0
Olsenella uli	0
Olsenella umbonata	0
Orenia metallireducens	0
Oribacterium parvum	0
Oribacterium sinus	0.597186520473716
Ornithobacterium rhinotracheale	0
Oscillibacter ruminantium	0
Oscillibacter sp	0.113251854602932
Oscillibacter valericigenes	0.0861786861646234
Oxalobacter formigenes	0
Paenibacillus alvei	0.0461927872411103
Paenibacillus antibioticophila	0.0408428810896392
Paenibacillus barcinonensis	0.0280546985947553
Paenibacillus barengoltzii	0
Paenibacillus daejeonensis	0
Paenibacillus durus	0
Paenibacillus glucanolyticus	0
Paenibacillus graminis	0
Paenibacillus illinoisensis	0.030152148508876
Paenibacillus kribbensis	0
Paenibacillus lactis	0.0845222154712166
Paenibacillus lautus	0
Paenibacillus provencensis	0
Paenibacillus pueri	0.030311080255521
Paenibacillus rhizosphaerae	0
Paenibacillus riograndensis	0.149134360096096
Paenibacillus sabinae/forsythiae	0
Paenibacillus senegalensis	0.0626448983608098
Paenibacillus thiaminolyticus	0
Paenibacillus timonensis	0
Pantoea agglomerans	0.44207748250313
Pantoea conspicua	0
Papillibacter cinnamivorans	0
Parabacteroides distasonis	0.146786014899809
Parabacteroides goldsteinii	0.142266673667128
Parabacteroides gordonii	0
Parabacteroides johnsonii	0.0328381991908514
Parabacteroides merdae	0
Paracoccus carotinifaciens	0
Paracoccus marinus	0.0815624574698827
Paracoccus sanguinis	0
Paracoccus yeei	0
Paraeggerthella hongkongensis	0.130801792341129
Paraprevotella clara	0
Paraprevotella xylaniphila	0
Parascardovia denticolens	0
Parasporobacterium paucivorans	0.13433506205302
Parasutterella excrementihominis	0.0743528159187455
Parasutterella secunda	0.0487334460157275
Parvimonas micra	0.0539736363347754
Pediococcus acidilactici	0.0307924698951011
Pediococcus damnosus	0
Pediococcus pentosaceus	0.0872685201377095
Pedobacter daejeonensis	0
Pedomicrobium ferrugineum	0
Pelomonas saccharophila	0.0938626548030067
Peptoclostridium difficile	0
Peptococcus niger	0
Peptococcus sp.	0
Peptoniphilus asaccharolyticus	0
Peptoniphilus coxii	0
Peptoniphilus duerdenii	0
Peptoniphilus grossensis	0
Peptoniphilus harei	0
Peptoniphilus indolicus	0
Peptoniphilus lacrimalis	0
Peptoniphilus senegalensis	0.0919535586055576
Peptoniphilus timonensis	0
Peptostreptococcus anaerobius	0
Peptostreptococcus russellii	0
Peptostreptococcus stomatis	0.0799116024954098
Phascolarctobacterium faecium	0.164943257341154
Phascolarctobacterium succinatutens	0.165173132179202
Phenylobacterium haematophilum	0
Phyllobacterium myrsinacearum	0
Planococcus rifietoensis	0
Planomicrobium chinense	0
Planomonospora sphaerica	0.14708506292882
Plesiomonas shigelloides	0
Porphyromonas asaccharolytica	0
Porphyromonas catoniae	0.0695483563406284
Porphyromonas endodontalis	0
Porphyromonas gingivalis	0
Porphyromonas somerae	0.0869136770056275
Porphyromonas uenonis	0.0599935302325365
Prevotella albensis	0
Prevotella amnii	0.119118269531356
Prevotella amniotica	0
Prevotella aurantiaca	0.121683513774156
Prevotella baroniae	0
Prevotella bergensis	0
Prevotella bivia	0
Prevotella brevis	0.0355642758003723
Prevotella bryantii	0
Prevotella buccae	0
Prevotella buccalis	0
Prevotella conceptionensis	0.0661075298053844
Prevotella copri	0.0316802847602898
Prevotella corporis	0.0479155244295784
Prevotella dentalis	0.0612990058600593
Prevotella dentasini	0
Prevotella denticola	0.0327409509333328
Prevotella disiens	0
Prevotella enoeca	0
Prevotella falsenii	0
Prevotella fusca	0
Prevotella histicola	0.162734792146514
Prevotella intermedia	0
Prevotella loescheii	0.0363190351390243
Prevotella maculosa	0
Prevotella marshii	0
Prevotella melaninogenica	0
Prevotella micans	0
Prevotella multidaccharivorax	0
Prevotella multiformis	0.0296024363039016
Prevotella multisaccharivorax	0.02803186553819
Prevotella nanceiensis	0
Prevotella nigrescens	0
Prevotella oralis	0
Prevotella oris	0
Prevotella oryzae	0
Prevotella oulorum	0
Prevotella pallens	0
Prevotella paludivivens	0.0738652000584656
Prevotella pleuritidis	0
Prevotella ruminicola	0.179921843312852
Prevotella saccharolytica	0.0640196516546473
Prevotella salivae	0
Prevotella scopos/jejuni	0
Prevotella shahii	0
Prevotella stercorea	0
Prevotella timonensis	0.273071967525233
Prevotella veroralis	0
Promicromonospora flava	0.245311747278292
Propionibacterium acidifaciens	0.787741546188702
Propionibacterium acidipropionici	0.447166668140191
Propionibacterium acnes	0
Propionibacterium australiense	0
Propionibacterium avidum	0.0528811820209859
Propionibacterium cyclohexanicum	0
Propionibacterium damnosum	0.082577892047933
Propionibacterium freudenreichii	0
Propionibacterium granulosum	0
Propionibacterium jensenii	0
Propionibacterium microaerophilum	0.138529354381265
Propionibacterium namnetense	0.0333553437555655
Propionibacterium propionicum	0
Propionibacterium thoenii	0.170717565865371
Propionicimonas paludicola	0
Propionimicrobium lymphophilum	0.315550057593637
Propionivibrio dicarboxylicus	0
Prosthecobacter fluviatilis	0
Proteus mirabilis	0
Proteus penneri	0.036728154687451
Proteus vulgaris	0
Providencia alcalifaciens	0
Providencia rettgeri	0
Providencia rustigianii	0
Providencia stuartii	0
Pseudoclavibacter massiliense	0
Pseudoclavibacter sp._Timone	0
Pseudoflavonifractor capillosus	0.183558691759088
Pseudomonas aeruginosa	0
Pseudomonas alcaliphila	0
Pseudomonas fluorescens	0
Pseudomonas fragi	0
Pseudomonas fragi/thivervalensis/deceptionensis	0.0342643468095167
Pseudomonas monteilii	0.880191730538089
Pseudomonas nitroreducens	0
Pseudomonas oleovorans	0
Pseudomonas putida	0
Pseudomonas stutzeri	0
Pseudopropionibacterium propionicum	0
Pseudoramibacter alactolyticus	0.0863726043975542
Pseudothermotoga thermarum	0
Pseudoxanthomonas mexicana	0
Psychrobacter arenosus	0
Pyramidobacter piscolens	0.0602804848764123
Ralstonia insidiosa	0.0874878385344125
Ralstonia mannitolilytica	0.0318634869958978
Ralstonia solanacearum	0
Raoultella ornithinolytica	0
Raoultella planticola	0.210337012508352
Rheinheimera perlucida	0
Rheinheimera texasensis	0
Rhizobium pusense	0.0290375304548679
Rhodanobacter ginsenosidimutans	0.966845304623684
Rhodobacter sphaeroides	0
Rhodococcus equi	0
Rhodococcus erythropolis	0
Rhodococcus rhodochrous	0.0531169104240992
Riemerella anatipestifer	0
Riemerella columbina	0
Robinsoniella peoriensis	0.0623055093965145
Romboutsia lituseburensis	0.0372164465563845
Roseburia faecis	1.77428553371048
Roseburia hominis	0
Roseburia intestinalis	0.0358238246745572
Roseburia inulinivorans	0.0745057203818055
Roseburia sp	0.135477190628938
Roseomonas mucosa	0.0558361645540089
Rothia aeria	0
Rothia dentocariosa	0
Rothia mucilaginosa	0
Rubinisphaera brasiliensis	0.0673608985275866
Rudanella lutea	0.111099588931132
Ruminococcus albus	0
Ruminococcus bromii	0.922906210489601
Ruminococcus callidus	0.3232479986729
Ruminococcus champanellensis	0.0309567438062504
Ruminococcus faecis	0.144362617107504
Ruminococcus flavefaciens	0
Ruminococcus gauvreauii	0.0822770341463232
Ruminococcus gnavus	0.327079943902114
Ruminococcus lactaris	0
Ruminococcus sp	0.459060914733199
Ruminococcus sp. Marseille-P2780	0
Ruminococcus sp. Marseille-P650	0
Ruminococcus torques	0.0590591192023879
Ruthenibacterium lactatiformans	0.0720827129392156
Salmonella enterica	0.0818035597947299
Sarcina maxima	0
Sarcina ventriculi	0.375887984721777
Scardovia inopinata	0.0411183595507396
Scardovia wiggsiae	0.120979078757413
Schlesneria paludicola	0
Schwartzia sp.	0.0427309644804077
Schwartzia succinivorans	0.255990299108172
Selenomonas artemidis	0
Selenomonas infelix	0
Selenomonas noxia	0
Selenomonas ruminantium	0
Selenomonas sputigena	0
Sellimonas intestinalis	0.0745878274159779
Senegalemassilia anaerobia	0.0281944718685037
Senegalimassilia anaerobia	0.0569175174260155
Serratia ficaria	0
Serratia fonticola	0.250732318467493
Serratia liquefaciens	0.0395027397111255
Serratia marcescens	0
Shigella dysenteriae	0
Shuttleworthia satelles	0.0491180200103798
Silanimonas lenta	0
Simonsiella muelleri	0.0734417311853729
Skermanella aerolata	0.167191608294891
Slackia equolifaciens	0
Slackia exigua	0.119345808309075
Slackia faecicanis	0.0801608850927837
Slackia isoflavoniconvertens	0
Slackia piriformis	0.0556620209406472
Snodgrassella alvi	0
Soleaferrea massiliensis	0.0423812737730521
Solobacterium moorei	0.0335569312806508
Sphingobacterium faecium	0.0390772642175705
Sphingobacterium multivorum	0.0574622369071107
Sphingobacterium spiritivorum	0
Sphingobium hydrophobicum	0
Sphingobium yanoikuyae	0.134042070142679
Sphingomonas adhaesiva	0
Sphingomonas ginsenosidimutans	0
Sphingomonas hankookensis	0.0358954103835906
Sphingomonas panni	0.0295583338294094
Sphingomonas paucimobilis	0
Sphingomonas pseudosanguinis	0.818809509593313
Spirosoma linguale	0
Sporanaerobacter acetigenes	0
Sporolactobacillus nakayamae	0.0429724712906765
Sporosarcina koreensis	0
Staphylococcus arlettae	0
Staphylococcus aureus	0.0300525538730836
Staphylococcus auricularis	0
Staphylococcus capitis	0.0835988041219731
Staphylococcus cohnii	0.0656043314237729
Staphylococcus condimenti	0
Staphylococcus epidermidis	0
Staphylococcus epidermidis/muscae	0
Staphylococcus equorum/edaphicus/saprophyticus	0
Staphylococcus haemolyticus	0.0554590628837292
Staphylococcus hominis	0
Staphylococcus intermedius	0.0466286070846825
Staphylococcus kloosii	0
Staphylococcus lentus	0
Staphylococcus lugdunensis	0.0887166219684874
Staphylococcus nepalensis	0
Staphylococcus pasteuri	0
Staphylococcus pettenkoferi	0
Staphylococcus saccharolyticus	0.0617062819290807
Staphylococcus saprophyticus	0
Staphylococcus schleiferi	0
Staphylococcus sciuri	0
Staphylococcus simulans	0.0860277102001467
Staphylococcus succinus	0
Staphylococcus vitulinus	0.0396769367991376
Staphylococcus warneri	0.0898865143935541
Staphylococcus xylosus	0
Stenotrophomonas daejeonensis	0
Stenotrophomonas maltophilia	0.386806898782157
Stenotrophomonas rhizophila	0
Stomatobaculum longum	0
Stoquefichus massiliensis	0.0323633764990606
Streptobacillus moniliformis	0
Streptococcus agalactiae	0
Streptococcus alactolyticus	0
Streptococcus anginosus	0
Streptococcus australis	0
Streptococcus caballi	0
Streptococcus cameli	0
Streptococcus canis	0
Streptococcus caprae	0
Streptococcus castoreus	0
Streptococcus constellatus	0
Streptococcus criceti	0
Streptococcus cristatus	0.0505766877927013
Streptococcus dentasini	0
Streptococcus dentirousetti	0
Streptococcus devriesei	0
Streptococcus didelphis	0.0320506745099072
Streptococcus downei	0
Streptococcus dysgalactiae	0
Streptococcus equi	0
Streptococcus equinus	0
Streptococcus equinus/lutetiensis/infantarius	0
Streptococcus fryi	0
Streptococcus gallolyticus	0
Streptococcus gordonii	0.103171032257542
Streptococcus gordonii/mutans	0
Streptococcus henryi	0
Streptococcus hongkongensis	0
Streptococcus hyovaginalis	0
Streptococcus ictaluri	0
Streptococcus infantarius	0
Streptococcus infantis	0.917188227860541
Streptococcus iniae	0
Streptococcus intermedius/uberis	0.0423895944911394
Streptococcus lactarius	0
Streptococcus lutetiensis	0
Streptococcus macedonicus	0
Streptococcus marimammalium	0
Streptococcus massiliensis	0
Streptococcus merionis	0
Streptococcus minor	0
Streptococcus mitis	0
Streptococcus mitis/pneumoniae/pseudoneumoniae	0.0380169111606082
Streptococcus moroccensis	0
Streptococcus mutans	0.0297432216079682
Streptococcus oralis	0.0296587876590995
Streptococcus oricebi	0
Streptococcus orisasini	0
Streptococcus ovis	0
Streptococcus parasaguinis	0
Streptococcus parasanguinis	0
Streptococcus parauberis	0
Streptococcus pasteurianus	0
Streptococcus peroris	0
Streptococcus pharyngis	0
Streptococcus pleomorphus	0
Streptococcus plurextorum	0.107003567826482
Streptococcus pneumoniae	0
Streptococcus porci	0
Streptococcus porcinus	0.0575185189745339
Streptococcus porcorum	0
Streptococcus pyogenes	0
Streptococcus pyogensis	0
Streptococcus ratti/ursoris	0
Streptococcus rubneri	0
Streptococcus rupicaprae	0
Streptococcus salivarius	0
Streptococcus saliviloxodontae	0
Streptococcus sanguinis	0
Streptococcus sanguinis/vestibularis	0
Streptococcus sinensis	0
Streptococcus sobrinus	0
Streptococcus suis	0
Streptococcus tangierensis	0
Streptococcus thermophilus	0.0527235009386628
Streptococcus thoraltensis	0
Streptococcus uberis	0.0385546818946566
Streptococcus vestibularis	0
Streptococcus viridans	0.194891193072421
Streptomyces misionensis	0
Streptomyces thermoviolaceus	0
Streptomyces thermovulgaris	0
Subdoligranulum variabile	0
Succinatimonas hippei	0
Succiniclasticum ruminis	0.102372779245846
Succinivibrio dextrinosolvens	0.354021426874239
Sulfurimonas autotrophica	0
Sutterella parvirubra	0
Sutterella stercoricanis	0
Sutterella wadsworthensis	0.199026890199033
Symbiobacterium thermophilum	0
Tannerella forsythia	0
Tatumella ptyseos	0
Tetragenococcus solitarius	0
Tetrasphaera australiensis	0
Thiomicrospira cyclica	0.0990754233015097
Timonella senegalensis	0.068436728429396
Tissierella praeacuta	0
Trabulsiella guamensis	0.0293179142535956
Treponema berlinense	0
Treponema denticola	0
Treponema lecithinolyticum	0
Treponema maltophilum	0
Treponema medium	0
Treponema porcinum	0
Treponema socranskii	0
Treponema succinifaciens	0
Treponema vincentii	0
Tropheryma whipplei	0
Trueperella bernardiae	0
Trueperella pyogenes	0
Tumebacillus permanentifrigoris	0.0328154528008373
Turicella otitidis	0.036498483111916
Turicibacter sanguinis	0
Turicimonas muris	0
Tyzzerella nexilis	0
Ureaplasma parvum	0
Ureaplasma urealyticum	0
Ureibacillus suwonensis	0
Ureibacillus thermosphaericus	0
Vagococcus penaei	0
Vagococcus teuberi	0
Varibaculum cambriense	0.320181504793397
Variovorax boronicumulans	0.0421832057856205
Veillonella atypica	0
Veillonella dispar	0.0662907475466031
Veillonella parvula	0
Veillonella ratti	0
Veillonella rogosae	0.04368671958192
Veillonella tobetsuensis	0.068371392541336
Vibrio cholerae	0.0295979398411097
Vibrio cincinnatiensis	0
Vibrio fluvialis	0
Vibrio furnissii	0
Vibrio mimicus	0
Vibrio parahaemolyticus	0
Victivallis vadensis	0.0310215257335878
Virgibacillus proomii	0
Weeksella virosa	0.0401583206470138
Weissella cibaria	0.0311730269929153
Weissella confusa	0.655079319129959
Weissella paramesenteroides	0
Yersinia aleksiciae	0
Yersinia bercovieri	0
Yersinia enterocolitica	0
Yersinia frederiksenii	0.106111225200618
Yersinia kristensenii	0
Yersinia pseudotuberculosis	0
Yersinia rohdei	0
Yokenella regensburgei	0.0567209147580126
Yonghaparkia alkaliphila	0
Kingdom Information: (%)
Archaea	0.208496995090081
Bacteria	99.7915030049099
Phylum Information: (%)
Actinobacteria	20.6936911651335
Bacteroidetes	10.3966735401225
Deinococcus-Thermus	0.092581948192729
Dictyoglomi	0.0766148387879957
Elusimicrobia	0.267911553866605
Epsilonbacteraeota	1.63470814067949
Euryarchaeota	0.208496995090081
Firmicutes	42.1436507663024
Fusobacteria	0.954797882862305
Gemmatimonadetes	0
Halanaerobiaeota	0
Lentisphaerae	0.0310215257335878
Other	2.73939974827014
Planctomycetes	0.0673608985275866
Proteobacteria	20.1497495835676
Spirochaetes	0.102395266638408
Synergistetes	0.194354248367564
Tenericutes	0.217866881259356
Thermotogae	0
Verrucomicrobia	0.0287250165980743
Class Information: (%)
Actinobacteria	16.3527044849021
Actinobacteridae	2.42323329171048
Alphaproteobacteria	3.2731629277282
Bacilli	10.5560305261753
Bacteroides	0.336521026230385
Bacteroidetes	0
Bacteroidia	10.0255280953979
Betaproteobacteria	0
Brachyspirae	0.102395266638408
Campylobacteria	1.63470814067949
Chlorobia	0.0346244184941891
Clostridia	27.8853677744946
Coriobacteriia	1.91775338852088
Deinococci	0.092581948192729
Deltaproteobacteria	0.0709248569725847
Dictyoglomia	0.0766148387879957
Elusimicrobia	0.267911553866605
Epsilonproteobacteria	0
Erysipelotrichia	2.39095914004699
Flavobacteria	0
Fusobacteria	0.0357857480897641
Fusobacteriia	0.919012134772541
Gammaproteobacteria	16.8056617988668
Gemmatimonadetes	0
Halanaerobiia	0
Halobacteria	0.0696717651079324
Lentisphaeria	0.0310215257335878
Methanobacteria	0.138825229982148
Mollicutes	0.217866881259356
Negativicutes	1.31129332558557
Nitriliruptoria	0
Other	2.73939974827014
Planctomycetacia	0.0673608985275866
Spirochaetes	0
Spirochaetia	0
Synergistia	0.194354248367564
Thermotogae	0
Verrucomicrobiae	0.0287250165980743
Order Information: (%)
Acetobacterales	0.129743908247466
Actinomycetales	2.33413115939773
Aeromonadales	0.636029588011393
Alteromonadales	0.0746133773497174
Azospirillales	0.167191608294891
Bacillales	5.69214667820579
Bacteroidales	7.70903736901002
Betaproteobacteriales	2.7126983780951
Bifidobacteriales	4.27719926655016
Brachyspirales	0.102395266638408
Campylobacterales	1.63470814067949
Cardiobacteriales	0.0907321876568331
Caulobacterales	0.311915927102356
Chitinophagales	1.94743301018182
Chlorobiales	0.0346244184941891
Chromatiales	0
Clostridiale	0.243857340972053
Clostridiales	27.6415104335225
Coriobacteriales	1.91775338852088
Corynebacteriales	2.29188223333674
Cytophagales	0.183174405036708
Deinococcales	0.092581948192729
Desulfobacterales	0
Desulfovibrionales	0.0709248569725847
Dictyoglomales	0.0766148387879957
Elusimicrobiales	0.267911553866605
Enterobacteriales	4.62761292204194
Erysipelotrichales	2.39095914004699
Flavobacteriales	0.425864836275094
Fusobacterales	0.0357857480897641
Fusobacteriales	0.919012134772541
Fusobacteriales: Leptotrichiacea	0
Gemmatimonadales	0
Halanaerobiales	0
Halobacteriales	0.0696717651079324
Lactobacillales	4.86388384796951
Methanobacteriales	0.138825229982148
Micrococcales	8.45300475663158
Micromonosporales	0.0850535972118924
Mycoplasmatales	0.217866881259356
Neisseriales	0
Nitriliruptorales	0
Oceanospirillales	0.141976767266754
Opitutales	0
Other	2.73939974827014
Pasteurellales	1.97118125605331
Planctomycetales	0.0673608985275866
Propionibacteriales	1.18758170055568
Pseudomonadales	2.08197231055002
Rhizobiales	1.53453644376471
Rhodobacterales	0.111469716369778
Salinisphaerales	0
Selenomonadales	1.31129332558557
Sphingobacteriales	0.0965395011246812
Sphingomonadales	1.01830532394899
Spirochaetales	0
Streptomycetales	0
Streptosporangiales	0.14708506292882
Synergistales	0.194354248367564
Thermotogales	0
Thiomicrospirales	0.0990754233015097
Verrucomicrobiales	0.0287250165980743
Vibrionales	2.84501571674251
Victivallales	0.0310215257335878
Xanthomonadales	1.52475387179771
Family Information: (%)
Acetobacteraceae	0.129743908247466
Acidaminococcaceae	0.432489168766202
Actinomycetaceae	0.938456879028861
Aerococcaceae	0.700124986686262
Aeromonadaceae	0.152341233975656
Akkermansiaceae	0.0287250165980743
Alicyclobacillaceae	0.0328154528008373
Alteromonadaceae	0
Aquaspirillaceae	0
Arcobacteraceae	0.274111989593079
Atopobiaceae	0.179855805271966
Azospirillaceae	0.167191608294891
Bacillaceae	4.27261980189795
Bacteroidaceae	4.33801716629664
Barnesiellaceae	0.0314861553776746
Beijerinckiaceae	0.441628235274683
Bifidobacteriaceae	4.27719926655016
Blautia	0
Bogoriellaceae	0
Brachyspiraceae	0.102395266638408
Brevibacteriaceae	0.495149852179268
Burkholderiaceae	1.96395089533986
Caldicoprobacteraceae	0
Campylobacteraceae	0.827238520944314
Cardiobacteriaceae	0.0907321876568331
Carnobacteriaceae	0.109756878431805
Caulobacteraceae	0.311915927102356
Cellulomonadaceae	0.113867632397922
Chitinibacteraceae	0.121754800668389
Chitinophagaceae	1.94743301018182
Chlorobiaceae	0.0346244184941891
Christensenellaceae	0.140299017063463
Chromatiaceae	0
Clostridiaceae	1.40482612053909
Clostridiaceae 1	4.89083356432725
Clostridiaceae 2	0.109303458167886
Clostridiales	0.243857340972053
Coriobacteriaceae	0.155087173006279
Corynebacteriaceae	1.84887492687379
Corynebacterineae	0.192846721467012
Deinococcaceae	0.092581948192729
Dermabacteraceae	0.350208619506199
Dermacoccaceae	0.0641320885440632
Desulfobulbaceae	0
Desulfovibrionaceae	0.0709248569725847
Dictyoglomaceae	0.0766148387879957
Dietziaceae	0.227269759289148
Dysgonomonadaceae	0.254251838876269
Eggerthellaceae	1.58281041024263
Elusimicrobiaceae	0.267911553866605
Enterbacteriaceae	1.41232534564733
Enterobacteriaceae	3.21528757639461
Enterococcaceae	0.0601189570925016
Erysipelotrichaceae	2.39095914004699
Eubacteriaceae	0.114766976294467
Family XI	0.255303216217131
Family XIII	0.137208708083607
Family XVIII	0
Flavobacteriaceae	0.283550868208521
Fusobacteriaceae	0.20371382424581
Gemmatimonadaceae	0
Halobacteroidaceae	0
Haloferacaceae	0.0696717651079324
Halomonadaceae	0.141976767266754
Helicobacteraceae	0.533357630142093
Hymenobacteraceae	0.0720748161055754
Hyphomicrobiaceae	0
Intrasporangiaceae	0.186746508045775
Jonesiaceae	0
Lachnospiraceae	15.5360679518697
Lactobacillaceae	1.1376690188991
Leptotrichia	0
Leptotrichiaceae	0.751084058616495
Leuconostocaceae	0.885525142922604
Listeriaceae	0
Marinifilaceae	0.0784763013864039
Methanobacteriaceae	0.138825229982148
Microbacteriaceae	6.97230410861613
Micrococcaceae	0.28838393449998
Micrococcineae	0.098046990802792
Micromonosporaceae	0.0850535972118924
Moraxellaceae	0.888427983725788
Muribaculaceae	0
Mycobacteriaceae	0.225423117453969
Mycoplasmataceae	0.217866881259356
Neisseriaceae	0.591231943715047
Nitriliruptoraceae	0
Nocardiaceae	0.143435814459622
Nocardioidaceae	0.050934753017778
Opitutaceae	0
Other	2.73939974827014
Paenibacillaceae	0.911560700949843
Pasteurellaceae	1.97118125605331
Peptococcaceae	0
Peptostreptococcaceae	0.520949169995845
Planococcaceae	0
Porphyromonadaceae	0.216455563578792
Prevotellaceae	2.31109464387669
Promicromonosporaceae	0.0419985337457664
Propionibacteriaceae	1.1366469475379
Propionibacterineae	0.891872662455746
Pseudomonadaceae	1.19354432682423
Psychromonadaceae	0.0746133773497174
Rhizobiaceae	0.902995633757001
Rhodanobacteraceae	0.966845304623684
Rhodobacteraceae	0.111469716369778
Rhodocyclaceae	0.0357607383717997
Rikenellaceae	0.157364811859765
Rubinisphaeraceae	0.0673608985275866
Ruminococcaceae	4.59838207343324
Schlesneriaceae	0
Solimonadaceae	0
Sphingobacteriaceae	0.0965395011246812
Sphingomonadaceae	1.01830532394899
Spirochaetaceae	0
Spirosomaceae	0.111099588931132
Sporolactobacillaceae	0.0429724712906765
Staphylococcaceae	0.365748428797353
Streptococcacaeae	0
Streptococcaceae	1.97068886393724
Streptomycetaceae	0
Streptomycineae	0
Streptosporangiaceae	0.14708506292882
Succinivibrionaceae	0.483688354035738
Synergistaceae	0.194354248367564
Tannerellaceae	0.321890887757788
Thermomonosporaceae	0
Thermotogaceae	0
Thiomicrospiraceae	0.0990754233015097
Thiovulaceae	0
Veillonellaceae	0.878804156819367
Verrucomicrobiaceae	0
Vibrionaceae	2.84501571674251
Victivallaceae	0.0310215257335878
Weeksellaceae	0.142313968066573
Xanthobacteraceae	0.189912574733029
Xanthomonadaceae	0.557908567174022
Genus Information: (%)
Acetanaerobacterium	0.374957976436059
Acetivibrio	0
Acetobacter	0.0414144953475361
Acetobacterium	0.0283943718969128
Achromobacter	0.0546368765123034
Acidaminococcus	0
Acidovorax	0
Acinetobacter	0.570290940457602
Actinobacillus	0.64815530359497
Actinobaculum	0
Actinomadura	0
Actinomyces	0.520919372707579
Adlercreutzia	0.0333123677041857
Aerococcus	0
Aeromicrobium	0.050934753017778
Aeromonas	0.152341233975656
Afipia	0
Agathobacter	0.0500843723674401
Aggregatibacter	0.104130961031039
Agrobacterium	0.342234945825081
Agrococcus	0.20613807787038
Akkermansia	0.0287250165980743
Alcaligenes	0
Algoriella	0
Aliagarivorans	0.0746133773497174
Alistipes	0.157364811859765
Allisonella	0
Alloiococcus	0
Alloprevotella	0.947418497303332
Allorhizobium-Neorhizobium-Pararhizobium-Rhizobium	0.452324329532075
Alloscardovia	0
Alysiella	0.05982939187391
Amaricoccus	0
Anaerobiospirillum	0.129666927161499
Anaerococcus	0.044395828715856
Anaerofilum	0.0448145000225559
Anaerofustis	0
Anaeroglobus	0
Anaerospora	0.0623055093965145
Anaerosporobacter	0
Anaerostipes	0.0310590778065521
Anaerovorax	0
Ancylobacter	0.161667278251445
Aneurinibacillus	0
Anoxynatronum	0.0772612567564617
Aquabacterium	0.0461550313318998
Arcanobacterium	0
Arcobacter	0.274111989593079
Arthrobacter	0.164124583902555
Asaccharobacter	0.0443933044871312
Atopobium	0.179855805271966
Atopostipes	0.028024835470892
Aureimonas	0.0496296471936278
Bacillus	4.23209030561004
Bacteroides	4.33801716629664
Barnesiella	0
Bartonella	0.0297691807513488
Bavariicoccus	0.0314074888973519
Bergeyella	0
Bifidobacterium	4.08706228159817
Blautia	1.40647990982653
Bordetella	0
Brachybacterium	0.185564798130568
Brachymonas	0
Brachyspira	0.102395266638408
Bradyrhizobium	0.0282452964815846
Brevibacillus	0.439705631331818
Brevibacterium	0.495149852179268
Brevundimonas	0.192518116260213
Brochothrix	0
Buchnera	0.193979629263756
Bulleidia	0
Burkholderia-Caballeronia-Paraburkholderia	0
Butyricicoccus	0.0374847630764717
Butyricimonas	0.0291873608140715
Butyrivibrio	0.253053892731378
Caldicoprobacter	0
Campylobacter	0.827238520944314
Capnocytophaga	0.206484679390085
Cardiobacterium	0.0907321876568331
Castellaniella	0
Catabacter	0.0426401221776092
Catenibacterium	1.97695466629426
Catonella	0.0304321547544762
Caulobacter	0.119397810842143
Cellulomonas	0.113867632397922
Cellulosilyticum	0.221107236650629
Cellulosimicrobium	0.0419985337457664
Centipeda	0
Cephaloticoccus	0
Cetobacterium	0
Chitinibacter	0.121754800668389
Chlorobium	0.0346244184941891
Christensenella	0.0976588948858535
Chryseobacterium	0
Citrobacter	0.148549806493107
Cloacibacillus	0.134073763491151
Clostridium	1.40482612053909
Clostridium sensu stricto	0.0320422014114246
Clostridium sensu stricto 1	3.28109032989556
Clostridium sensu stricto 10	0
Clostridium sensu stricto 11	0.125489936145511
Clostridium sensu stricto 12	0.0323035400073877
Clostridium sensu stricto 13	0.103515959128304
Clostridium sensu stricto 14	0
Clostridium sensu stricto 15	0.0411463381796504
Clostridium sensu stricto 16	0.0371894682330671
Clostridium sensu stricto 17	0
Clostridium sensu stricto 18	0.0478210617776357
Clostridium sensu stricto 19	0
Clostridium sensu stricto 2	0
Clostridium sensu stricto 3	0.0428693126374548
Clostridium sensu stricto 4	0
Clostridium sensu stricto 5	0
Clostridium sensu stricto 7	0.0787618060982912
Clostridium sensu stricto 8	0.724757827502608
Cnuella	1.94743301018182
Collinsella	0.0781418682488386
Comamonas	0
Coprobacillus	0
Coprobacter	0.0314861553776746
Coprococcus 1	0
Coprococcus 2	0.0379297272672734
Coprococcus 3	0.124073119018119
Coriobacterium	0.0769453047574399
Corynebacterium	0.274818508995498
Corynebacterium 1	1.47416953006538
Cronobacter	0
Cryobacterium	0.0372173131021387
Cryptobacterium	0.0290723327254824
Cupriavidus	0
Curvibacter	0
Cutibacterium	0.0333553437555655
Dechlorobacter	0.0357607383717997
Deinococcus	0.092581948192729
Delftia	0
Dermabacter	0.164643821375631
Dermacoccus	0.0641320885440632
Desulfobulbus	0
Desulfovibrio	0.0709248569725847
Dialister	0.0457695076974059
Dictyoglomus	0.0766148387879957
Dielma	0
Dietzia	0.227269759289148
Dolosicoccus	0
Dolosigranulum	0
Dorea	0.0340285638680133
Dyadobacter	0
Dysgonomonas	0.0828497541136874
Eggerthella	1.0511394990694
Eggerthia	0
Eikenella	0.032808873492024
Eisenbergiella	0
Elusimicrobium	0.267911553866605
Empedobacter	0.102155647419559
Enorma	0
Enterobacter	0.194592237087316
Enterococcus	0
Enterorhabdus	0.0389223995727945
Enterovibrio	0
Eremococcus	0
Erwinia	0.0592089200290569
Erysipelatoclostridium	0.0826760672480356
Escherichia	1.41232534564733
Escherichia-Shigella	1.10781820410635
Ethanoligenens	0.0925026838962923
Eubacterium	0.243857340972053
Ezakiella	0
Facklamia	0.700124986686262
Faecalitalea	0.109977899570012
Fastidiosipila	0.0326070955827808
Fictibacillus	0
Filifactor	0
Finegoldia	0
Flavobacterium	0.077066188818436
Flavonifractor	0.264974277649142
Franconibacter	0
Fretibacterium	0
Fusicatenibacter	0.131971938729452
Fusobacterium	0.20371382424581
Gallibacterium	0
Garciella	0
Gardnerella	0.0280395466438438
Gemella	0.0664298224691344
Gemmatirosa	0
Geobacillus	0
Geomicrobium	0
Georgenia	0
Gluconobacter	0.0324932483459214
Gordonia	0.0781534147380262
Gordonibacter	0
Granulicatella	0.0817320429609127
Grimontia	0.207995897758497
Haematobacter	0.0299072588998954
Haemophilus	1.2188949914273
Hafnia-Obesumbacterium	0
Halodesulfovibrio	0
Halomonas	0.141976767266754
Halopiger	0.0696717651079324
Harryflintia	0
Helicobacter	0.533357630142093
Hespellia	0
Hodemania	0
Holdemanella	0
Holdemania	0
Howardella	0.177683460091414
Hungatella	0
Hydrobacter	0
Hydrogenibacillus	0.0405294962879059
Hydrogenoanaerobacterium	0.296490438551835
Hymenobacter	0.0720748161055754
Intestinibacter	0.403821120944051
Intestinimonas	0
Isoptericola	0
Janibacter	0.186746508045775
Johnsonella	0.0801606457541546
Jonesia	0
Kandleria	0.187793575654028
Kerstersia	0
Kingella	0
Klebsiella	0
Kluyvera	0
Kocuria	0.169189430976118
Kosakonia	0.0405192068924799
Kurthia	0
Kytococcus	0
Lachnoanaerobaculum	0.0315681383112496
Lachnobacterium	0.090379449669612
Lachnoclostridium	2.68785294202874
Lachnoclostridium 10	0
Lachnoclostridium 12	0.0494985964255099
Lachnoclostridium 5	0.767540142389006
Lachnospira	2.40701050652932
Lachnospiraceae NC2004 group	0.0547113024237619
Lachnospiraceae NK4A136 group	0
Lactobacillus	1.106876549004
Lactococcus	0.187315749497419
Lautropia	0.0507346916354164
Lawsonella	0.0633884047009957
Leifsonia	0
Leminorella	0
Leptothrix	0.556969508247234
Leptotrichia	0.751084058616495
Leuconostoc	0.19927279679973
Limnobacter	0.126944180085774
Lysinibacillus	0
[truncated: 214 more rows]
