# Supplementary material for: Pediatric Acute Lymphoblastic Leukemia Patients Exhibit Distinctive Alterations in the Gut Microbiota
Source: Front Cell Infect Microbiol. 2020 Oct 16;10:558799. doi: 10.3389/fcimb.2020.558799 (PMC7596659; doi:10.3389/fcimb.2020.558799)
Supplement: Supplementary file 1 [file Data_Sheet_1.ZIP › rawdata/Case/19T010005_output.xls.result.txt]

Species Information: (%)
Abiotrophia defectiva	0
Abiotrophia para-adiacens	0
Acetanaerobacterium elongatum	0.293934401483174
Acetobacterium tundrae	0.0291476832911218
Achromobacter denitrificans	0.227029501931362
Achromobacter xylosoxidans	0
Acidaminococcus fermentans	0
Acidaminococcus intestini	0
Acidovorax facilis	0
Acidovorax sp	0
Acidovorax temperans	0
Acinetobacter baumannii	0
Acinetobacter calcoaceticus	0.0514547594874204
Acinetobacter haemolyticus/baumannii	0.305805414373248
Acinetobacter johnsonii	0.0323553432666167
Acinetobacter junii	0
Acinetobacter lwoffii	0
Acinetobacter pittii	0
Acinetobacter radioresistens	0
Acinetobacter septicus	0
Actinobacillus capsulatus	0.229955706167139
Actinobacillus pleuropneumoniae	0
Actinobaculum massiliense	0
Actinobaculum schaalii	0
Actinomadura vinacea	0
Actinomyces canis	0
Actinomyces cardiffensis	0
Actinomyces georgiae	0.0353533309623461
Actinomyces graevenitzii	0
Actinomyces johnsonii	0
Actinomyces massiliensis	0.0290304324337284
Actinomyces meyeri	0
Actinomyces naeslundii	0
Actinomyces neuii	0.0301675350037146
Actinomyces odontolyticus	0
Actinomyces oris	0
Actinomyces radingae	0
Actinomyces sp._ph3	0.150854130814347
Actinomyces turicensis	0
Actinomyces urogenitalis	0
Actinomyces viscosus	0
Adlercreutzia equolifaciens	0
Aeribacillus pallidus	0.27448636777063
Aerococcus christensenii	0
Aerococcus viridans	0
Aeromicrobium massiliense	0
Aeromonas allosaccharophila/veronii	0
Aeromonas bestiarum	0
Aeromonas hydrophila	0
Aeromonas jandaei	0
Aeromonas media/tecta	0
Aeromonas veronii	0
Afipia birgiae	0
Agathobaculum butyriciproducens	0
Aggregatibacter actinomycetemcomitans	0.0456112101287828
Aggregatibacter aphrophilus	0.467359617166997
Aggregatibacter segnis	0
Agrobacterium tumefaciens	0.568425885981661
Agrococcus jejuensis	0
Agrococcus terreus	0.111714747283495
Akkermansia glycaniphila	0
Akkermansia muciniphila	1.85100003740501
Alcaligenes faecalis	0
Algoriella xinjiangensis	0
Aliagarivorans marinus	0.0375350585151917
Alistipes finegoldii	0
Alistipes indistinctus	0
Alistipes inops	0
Alistipes obesi	0
Alistipes onderdonkii	0.0332455125547393
Alistipes putredinis	0.312786796984113
Alistipes senegalensis	0.045893086443824
Alistipes shahii	0
Alistipes timonensis	0
Allisonella histaminiformans	0
Alloiococcus otitis	0
Alloprevotella rava	0.0555316539732941
Alloprevotella tannerae	1.56478271616001
Alloscardovia omnicolens	0
Alysiella filiformis	0.157832242007755
Amaricoccus kaplicensis	0
Anaerobiospirillum succiniciproducens	0
Anaerobiospirillum thomasii	0.0472551516417058
Anaerococcus hydrogenalis	0
Anaerococcus lactolyticus	0.0424674990668209
Anaerococcus obesiensis	0.0341784684770988
Anaerococcus octavius	0
Anaerococcus prevotii	0
Anaerococcus senegalensis	0
Anaerococcus tetradius	0
Anaerococcus vaginalis	0
Anaerofilum agile	0
Anaerofilum pentosovorans	0
Anaerofustis stercorihominis	0
Anaeroglobus geminatus	0
Anaerorhabdus furcosa	0
Anaerosporobacter mobilis	0.148378298450499
Anaerostipes butyraticus	0
Anaerostipes caccae	0.0764766308440978
Anaerostipes hadrus	0.196811879672969
Anaerotruncus colihominis	0.615816124540601
Anaerotruncus sp	0
Anaerovorax odorimutans	0
Ancylobacter polymorphus	0.0991610932653266
Aneurinibacillus aneurinilyticus	0
Aneurinibacillus migulanus	0
Anoxynatronum sibiricum	0.24107176673392
Aquabacterium commune	0.0472891498490755
Arcanobacterium haemolyticum	0
Arcanobacterium pyogenes	0
Arcobacter butzleri	0.138220213459964
Arcobacter cryaerophilus	0
Arthrobacter albus	0
Arthrobacter castelli	0
Arthrobacter oxydans	0.101728055767995
Arthrobacter polychromogenes	0
Asaccharobacter celatus	0
Atlantibacter hermannii	0
Atopobium minutum	0
Atopobium parvulum	0
Atopobium rimae	0.176351507665178
Atopobium vaginae	0
Atopostipes suicloacalis	0
Aurantimonas altamirensis	0
Aureimonas altamirensis	0.168929025123071
Averyella dalhousiensis	0
Azonexus hydrophilus	0
Azospirillum lipoferum	0
Bacillus altitudinis	0.367417702007846
Bacillus amyloliquefaciens	0
Bacillus anthracis	0.0302877739095845
Bacillus atrophaeus	0
Bacillus badius	0
Bacillus beijingensis	0.0705407357770116
Bacillus benzoevorans	0
Bacillus cereus	0
Bacillus circulans	0
Bacillus clausii	0
Bacillus coagulans	0
Bacillus cytotoxicus	0
Bacillus endophyticus	0.106354600737393
Bacillus firmus	0
Bacillus flexus	0
Bacillus fordii	0
Bacillus halodurans	0
Bacillus idriensis	0.0355604814834194
Bacillus infantis	0
Bacillus licheniformis	0.0765432376808098
Bacillus marisflavi	0
Bacillus massilioanorexius	0
Bacillus massiliosenegalensis	0
Bacillus megaterium	0
Bacillus methanolicus	0
Bacillus mojavensis	0.077955403373845
Bacillus mycoides	0
Bacillus nealsonii	0
Bacillus niacini	0
Bacillus polyfermenticus	0.0924178172552324
Bacillus pseudofirmus	0
Bacillus pseudomycoides	0
Bacillus pumilus	0.0426560172140598
Bacillus senegalensis	0
Bacillus simplex	0
Bacillus siralis	0
Bacillus sonorensis	0
Bacillus subtilis	0
Bacillus thermoamylovorans	0.213166696711442
Bacillus thuringiensis	0.521380478981089
Bacillus timonensis	0
Bacillus toyonensis/wiedmanii/thuringiensis	0
Bacillus vallismortis	0
Bacteroides acidifaciens	0
Bacteroides caccae	0
Bacteroides cellulosiluticus	0.14605742017918
Bacteroides cellulosilyticus	0.222277091530439
Bacteroides clarus	0.154602183128315
Bacteroides coagulans	0
Bacteroides coprocola	0
Bacteroides coprophilus	0.0500950943918465
Bacteroides dorei	0.0296269180249157
Bacteroides eggerthii	0.318724723400163
Bacteroides faecis	0.0395718602684809
Bacteroides finegoldii	0.0438647926157103
Bacteroides fluxus	0
Bacteroides fragilis	1.13417530798092
Bacteroides galacturonicus	0.244199737969945
Bacteroides gallinarum	0.0371165932155532
Bacteroides gallinceum	0
Bacteroides graminisolvens	0
Bacteroides helcogenes	0
Bacteroides intestinalis	0
Bacteroides massiliensis	0.352468916728427
Bacteroides massilinensis	0.0291511593191236
Bacteroides nordii	0.0890001925931724
Bacteroides oleiciplenus	0
Bacteroides ovatus	0.183386489143944
Bacteroides paurosaccharolyticus	0
Bacteroides pectinophilus	0.139668905024923
Bacteroides plebeius	0
Bacteroides propinonicifaciens	0
Bacteroides pyogenes	0
Bacteroides salanitronis	0
Bacteroides salyersiae	0.0298943723743911
Bacteroides sartorii	0
Bacteroides stercorirosoris	0
Bacteroides stercoris	0.366938834442449
Bacteroides thetaiotaomicron	0
Bacteroides timonensis	0
Bacteroides uniformis	0.412620610971841
Bacteroides ureolyticus	0.147891772103337
Bacteroides vulgatus	2.6013856644173
Bacteroides xylanisolvens	0
Bacteroides xylanolyticus	0
Barnesiella intestinihominis	0
Barnesiella viscericola	0
Bartonella birtlesii	0
Bavariicoccus seileri	0
Bergeyella zoohelcum	0
Bifidobacterium actinocoloniiforme	0
Bifidobacterium adolescentis	0
Bifidobacterium adolescentis/ruminantium	0.0312541344841015
Bifidobacterium angulatum	0.0407225871767425
Bifidobacterium animalis	0
Bifidobacterium asteroides	0
Bifidobacterium avesanii	0
Bifidobacterium bifidum	0.043097664302097
Bifidobacterium bohemicum	0
Bifidobacterium bombi	0.0419008635548985
Bifidobacterium boum	0.0584873305994203
Bifidobacterium breve	0
Bifidobacterium callitrichos	0
Bifidobacterium catenulatum	0.135386718420427
Bifidobacterium catenulatum/pseudoctenulatum	0.114390488614949
Bifidobacterium choerinum	0.0905550524921469
Bifidobacterium commune	0
Bifidobacterium coryneforme	0
Bifidobacterium crudilactis/psychraerophilum	0
Bifidobacterium cuniculi	0
Bifidobacterium dentium	0.165152979535324
Bifidobacterium eulemuris/lemurum	0
Bifidobacterium faecale	0
Bifidobacterium gallicum	0.069034427326414
Bifidobacterium gallinarum	0
Bifidobacterium hapali	0
Bifidobacterium indicum	0
Bifidobacterium kashiwanohense	0.0286933499682533
Bifidobacterium longum	0.0462873515204262
Bifidobacterium longum	0.135318755722786
Bifidobacterium merycicum	0
Bifidobacterium mongoliense	0.0337085337617577
Bifidobacterium moukalabense	0.556640434157197
Bifidobacterium pseudocatenulatum	0.0319970292733353
Bifidobacterium pseudocatenulatum	0
Bifidobacterium pseudolongum	0.359520887485218
Bifidobacterium pullorum	0
Bifidobacterium pullorum/hapali	0.0352006325996348
Bifidobacterium ramosum	0.041820135116209
Bifidobacterium reuteri	0.0879576642119954
Bifidobacterium ruminantium	0
Bifidobacterium saeculare	0
Bifidobacterium saguini	0
Bifidobacterium scardovii	0
Bifidobacterium stercoris	0
Bifidobacterium thermacidophilum	0.223928329988274
Bifidobacterium thermophilum	0
Bifidobacterium tissieri	0
Bifidobacterium tsurumiense	0.922246576713962
Bifissio spartinae	1.37577916681532
Bilophila wadsworthia	0
Blastococcus massiliensis	0.224734464809908
Blastomonas natatoria	0
Blautia caecimuris	0.151030504032169
Blautia coccoides	0
Blautia faecis	0.176545588361342
Blautia glucerasea	0
Blautia hansenii	0.0442091413755911
Blautia hydrogenotrophica	0.0747030126556585
Blautia luti	0.709061601505752
Blautia marasmi	0
Blautia obeum	0.0616087561197845
Blautia producta	0
Blautia schinkii	0.854372467296579
Blautia sp._GD8	0.141433833113998
Blautia stercoris	0.14862899328602
Blautia wexlerae	0.203487306468261
Bordetella hinzii	0
Brachybacterium muris	0
Brachybacterium paraconglomeratum	0.0385707806796487
Brachymonas chironomi	0
Brachyspira aalborgi	0.0566456257741234
Brachyspira pilosicoli	0
Bradyrhizobium denitrificans	0
Bradyrhizobium elkanii	0
Bradyrhizobium japonicum	0.0621670539257497
Brevibacillus agri	0
Brevibacillus borstelensis	0
Brevibacillus brevis	0
Brevibacillus massiliensis	0
Brevibacterium casei	0.0448386333065439
Brevibacterium epidermidis	0.0566290141506203
Brevibacterium halotolerans	0.10175675350931
Brevibacterium iodinum	0
Brevibacterium linens	0.0375245112815186
Brevibacterium luteolum	0
Brevibacterium mcbrellneri	0
Brevibacterium paucivorans	0.102645278374035
Brevibacterium pityocampae	0.102396919202255
Brevibacterium ravenspurgense/massiliense	0.0437744091495983
Brevibacterium senegalense	0
Brevundimonas bacteroides	0.155224971291779
Brevundimonas diminuta	0.0410520677919139
Brevundimonas subvibrioides	0.0332047432422759
Brevundimonas terrae	0.0759322479996991
Brevundimonas vesicularis	0.032135599558086
Brochothrix thermosphacta	0
Buchnera aphidicola	0.105883150463143
Buchnera sp.	0
Bulleidia extructa	0
Burkholderia cepacia	0
Burkholderia glumae	0
Burkholderia plantarii	0
Butyricicoccus faecihominis	0.0311253286607074
Butyricicoccus pullicaecorum	0
Butyricimonas faecihominis	0
Butyricimonas paravirosa	0
Butyricimonas synergistica	0.064506890021663
Butyricimonas virosa	0
Butyrivibrio crossotus	0.0639042485157179
Butyrivibrio fibrisolvens	0.0577742720223676
C.viride 16S	0.0505253237237585
Caldicoprobacter faecalis	0
Campylobacter coli	0.108556933462418
Campylobacter concisus	0
Campylobacter curvus	0
Campylobacter faecalis	0.106106121974409
Campylobacter fetus	0.0279962674544837
Campylobacter gracilis	0
Campylobacter hominis	0
Campylobacter hyointestinalis	0
Campylobacter jejuni	0.376465115756876
Campylobacter lari	0
Campylobacter rectus	0
Campylobacter showae	0.0371111926770235
Campylobacter upsaliensis	0
Campylobacter ureolyticus	0
Candidatus Blastococcus	0
Candidatus Dorea	0.254234550161355
Candidatus Soleaferrea	0
Candidatus Stoquefichus	0
Candidatus Streptomyces	0
Capnocytophaga gingivalis	0
Capnocytophaga granulosa	0
Capnocytophaga haemolytica	0.0283529237597692
Capnocytophaga leadbetteri	0.0440257342709238
Capnocytophaga ochracea	0
Capnocytophaga sputigena	0
Cardiobacterium hominis	0.0406049219642276
Cardiobacterium valvarum	0
Carnobacterium maltaromaticum	0
Castellaniella defragrans	0
Catabacter hongkongensis	0.0345256597209415
Catenibacterium mitsuokai	2.03461026639432
Catonella morbi	0
Catonella sp.	0
Cedecea davisae	0
Cedecea lapagei	0
Cellulomonas composti	0
Cellulomonas denverensis	0
Cellulomonas massiliensis	0
Cellulomonas parahominis	0
Cellulosilyticum lentocellum	0.0741849282912762
Cellulosimicrobium cellulans	0
Centipeda periodontii	0
Cephaloticoccus primus	0
Cetobacterium somerae	0
Chlamydia abortus	0
Chlamydia trachomatis	0.0416899146764276
Chlorobium phaeobacteroides	0
Christensenella minuta	0.0718297851222864
Chryseobacterium bovis	0
Chryseobacterium hominis	0
Citrobacter amalonaticus	0
Citrobacter braakii	0
Citrobacter farmeri	0
Citrobacter freundii	0
Citrobacter gillenii	0
Citrobacter intermedius	0
Citrobacter murliniae	0
Citrobacter pasteurii	0
Citrobacter sedlakii	0
Citrobacter werkmanii	0
Citrobacter youngae	0
Cloacibacillus evryensis	0.040689133037722
Cloacibacillus porcorum	0
Cloacibacterium normanense	2.31001194722027
Clostridioides difficile	0
Clostridium acetobutylicum	0
Clostridium acidisoli	0
Clostridium aciditolerans	0
Clostridium aerotolerans	0
Clostridium akagii	0.0895831248891898
Clostridium aldenense	0.207958181926698
Clostridium aldrichii	0
Clostridium algidicarnis	0
Clostridium amazonense	0
Clostridium aminovalericum	0.0780029062632477
Clostridium amygdalinum	0.0514018385473898
Clostridium amylolyticum	0.354691219104082
Clostridium arbusti	0.0284086305663026
Clostridium argentinense	0
Clostridium asparagiforme	2.27633885269752
Clostridium aurantibutyricum	0
Clostridium autoethanogenum	0
Clostridium baratii/Eubacterium nitrigenese	0.0923112382388516
Clostridium beijerinckii	0
Clostridium bifermentans	0
Clostridium bolteae/aminovalericum	0.0744528374043314
Clostridium botulinum	0
Clostridium bowmanii	0
Clostridium butyricum	0
Clostridium cadaveris	0
Clostridium carboxidivorans	0
Clostridium cavendishii	0
Clostridium celatum	1.3142772288142
Clostridium celerecrescens	0
Clostridium cellobioparum	0
Clostridium cellulolyticum	0
Clostridium chartatabidum	0.0575922896669712
Clostridium chauvoei	0.380519927095347
Clostridium chromiireducens	0.0308388564857439
Clostridium citroniae	0.0624837528080076
Clostridium clariflavum	0
Clostridium clostridioforme	0
Clostridium cochlearium	0
Clostridium cocleatum	0
Clostridium colicanis	0
Clostridium colinum	0
Clostridium collagenovorans	0.0399914630331813
Clostridium cylindrosporum	0.0543352684180506
Clostridium dakarense	0
Clostridium difficile	0
Clostridium diolis	0.240739013666341
Clostridium disporicum/celatum	0
Clostridium drakei	0
Clostridium estertheticum	0
Clostridium fallax	0
Clostridium felsineum	0
Clostridium ganghwense	0
Clostridium ghonii	0.0317147845265744
Clostridium glycolicum	0
Clostridium glycyrrhizinilyticum	0.274412825959072
Clostridium grantii	0
Clostridium haemolyticum	0
Clostridium hathewayi	0.110168574473902
Clostridium herbivorans	0
Clostridium hiranonis	0
Clostridium homopropionicum	0
Clostridium huakuii	0.0662060948783425
Clostridium hungatei	0
Clostridium hylemonae	0.405053935647762
Clostridium indolis/methoxybenzovorans	1.52503042349512
Clostridium innocuum	0.0311152071686137
Clostridium irregulare	0
Clostridium isatidis	0
Clostridium jeddahense	0
Clostridium kogasensis	0
Clostridium lactatifermentans	0.220170009134454
Clostridium lavalense/bolteae	0.0655088304114265
Clostridium leptum	0.0524335977158205
Clostridium limosum	0
Clostridium lituseburense	0
Clostridium lundense	0
Clostridium malenominatum	0
Clostridium massiliodielmoense	0
Clostridium methoxybenzovorans	1.02071776596596
Clostridium methylpentosum	0.0793409353416372
Clostridium neonatale	0
Clostridium nexile	0.488368342394744
Clostridium novyi	0
Clostridium oceanicum	0
Clostridium oroticum	0.0366176097534764
Clostridium paraputrificum	0
Clostridium pascui	0.0291325892653735
Clostridium pasteurianum	0
Clostridium perfringens	0
Clostridium polysaccharolyticum	0
Clostridium populeti	0
Clostridium psychrophilum	0
Clostridium punense	0
Clostridium putrefaciens	0.469317851998999
Clostridium ramosum	0.0347409307302658
Clostridium rectum	0.0824642922668275
Clostridium saccharobutylicum	0
Clostridium saccharogumia	0
Clostridium saccharolyticum	0.173897832028218
Clostridium saccharoperbutylacetonicum	0
Clostridium sardiniense	0
Clostridium sartagoforme	0.193479378700748
Clostridium scatologenes	0
Clostridium schirmacherense	0
Clostridium scindens	0.569751180211197
Clostridium senegalense	0
Clostridium septicum	0
Clostridium sordellii	0
Clostridium sp._16S_	0
Clostridium sphenoides	0.0524009367490342
Clostridium spiroforme	0
Clostridium sporogenes	0.0342235931459888
Clostridium sporosphaeroides	0
Clostridium sticklandii	0
Clostridium straminisolvens	0.0513137834221382
Clostridium subterminale	0.0880136476995064
Clostridium sufflavum	0
Clostridium sulfidigenes	0
Clostridium swellfunianum	0
Clostridium symbiosum	1.55985771853018
Clostridium tagluense	0.0475665523266339
Clostridium tepidiprofundi	0
Clostridium termitidis	0
Clostridium tertium	0
Clostridium tetani	0
Clostridium tetanomorphum	0
Clostridium thermoalcaliphilum	0
Clostridium thermopalmarium	0
Clostridium thiosulfatireducens	0
Clostridium tunisiense	0
Clostridium tyrobutyricum	0
Clostridium ventriculi	0
Clostridium vincentii	0
Clostridium viride	0
Clostridium vulturis	0
Clostridium xylanolyticum	0
Clostridium xylanovorans	0
Collinsella aerofaciens	0
Collinsella intestinalis	0.0290498571321671
Collinsella massiliensis	0
Collinsella stercoris	0.0475262925439794
Collinsella tanakaei	0
Comamonas aquatica	0
Comamonas kerstersii	0
Comamonas terrigena	0
Comamonas testosteroni	0
Coprobacillus cateniformis	0
Coprobacter fastidiosus	0
Coprobacter secundus	0
Coprococcus catus	0
Coprococcus comes	0.119482624066591
Coprococcus eutactus	0
Coriobacterium glomerans	0.0853051874243718
Corynebacterium accolens	0
Corynebacterium afermentans	0.0390304457668961
Corynebacterium ammoniagenes	0
Corynebacterium amycolatum	0
Corynebacterium appendicis	0
Corynebacterium argentoratense	0
Corynebacterium aurimucosum	0
Corynebacterium casei	0
Corynebacterium coyleae	0
Corynebacterium durum	0
Corynebacterium frankenforstense	0
Corynebacterium freneyi	0.247256386254516
Corynebacterium genitalium	0
Corynebacterium glaucum	0
Corynebacterium glucuronolyticum	0
Corynebacterium jeikeium	0.0312423247497697
Corynebacterium kroppenstedtii	0.0488985589436397
Corynebacterium matruchotii	0
Corynebacterium minutissimum	0.0280512290612758
Corynebacterium mucifaciens	0
Corynebacterium propinquum	0
Corynebacterium pseudodiphthericum	0
Corynebacterium resistens	0
Corynebacterium simulans	0
Corynebacterium singulare	0
Corynebacterium sp._1152	0
Corynebacterium striatum	0
Corynebacterium sundsvallense	0
Corynebacterium tuberculostearicum	0
Corynebacterium tuscaniense	0.476661424461639
Corynebacterium ulcerans	0.0315177330485062
Corynebacterium ureicelerivorans	0
Corynebacterium variabile	0
Corynebacterium xerosis	0.149256357200213
Cronobacter sakazakii	0
Cryptobacterium curtum	0
Cupriavidus metallidurans	0
Curtobacterium flaccumfaciens	0
Deinococcus aquaticus	0
Deinococcus indicus	0
Deinococcus proteolyticus	0
Delftia acidovorans	0
Dermabacter hominis	0.0833297734300482
Dermabacter vaginalis	0.115239540830503
Dermacoccus nishinomiyaensis	0.0301187981889102
Desulfitobacterium frappieri	0.067483540671329
Desulfobulbus propionicus	0
Desulfotomaculum guttoideum	0
Desulfovibrio alkalitolerans	0
Desulfovibrio desulfuricans	0
Desulfovibrio fairfieldensis	0
Desulfovibrio legallii	0
Desulfovibrio legallis	0
Desulfovibrio piger	0
Desulfovibrio termitidis	0
Dialister invisus	0
Dialister micraerophilus	0
Dialister pneumosintes	0
Dialister succinatiphilus	0
Dictyoglomus thermophilum	0.115334517753973
Dielma fastidiosa	0
Dietzia cinnamea	0.0596447329732409
Dietzia maris	0.123285417717087
Dietzia natronolimnaea	0
Dolosicoccus paucivorans	0.145111974065972
Dolosigranulum pigrum	0
Dorea formicigenerans	0
Dorea longicatena	0.301186792489673
Dorea massiliensis	0
Dyadobacter beijingensis	0
Dyadobacter fermentans	0
Dysgonomonas capnocytophagoides	0
Dysgonomonas gadei	0
Dysgonomonas macrotermitis	0
Dysgonomonas mossii	0
Edwardsiella tarda	0
Eggerthella lenta	0.039320665820973
Eggerthella sinensis	1.10870462139858
Eggerthella timonensis	0.0315593938007695
Eggerthia catenaformis	0
Eikenella corrodens	0
Eisenbergiella tayi	0
Elusimicrobium minutum	0.0332013321496568
Empedobacter falsenii	0.105972798569254
Enorma massiliensis	0
Enterobacter aerogenes	0
Enterobacter asburiae	0
Enterobacter cancerogenus	0
Enterobacter cloacae	0.062988324746592
Enterobacter massiliensis	0
Enterococcus asini	0
Enterococcus avium	0
Enterococcus caccae	0
Enterococcus casseliflavus	0
Enterococcus casseliflavus/galliarum	0
Enterococcus cecorum	0
Enterococcus devriesei	0
Enterococcus dispar	0
Enterococcus durans/hirae	0
Enterococcus faecalis	0.0861397492382858
Enterococcus faecium	0
Enterococcus gallinarum	0
Enterococcus gilvus	0
Enterococcus italicus	0
Enterococcus malodoratus	0
Enterococcus mundtii	0
Enterococcus phoeniculicola	0
Enterococcus raffinosus	0
Enterococcus saccharolyticus	0.0333358248439945
Enterorhabdus caecimuris	0
Enterovibrio nigricans	0
Eremococcus coleocola	0
Erysipelatoclostridium ramosum	0.107643825236663
Escherichia albertii	0.0377365958218913
Escherichia coli	2.68635865944203
Escherichia fergusonii	1.03648022072077
Escherichia hermannii	1.39706979306731
Ethanoligenens harbinense	0.0471478702482455
Eubacterium barkeri	0
Eubacterium biforme	0
Eubacterium brachy	0
Eubacterium budayi	0.902273860764668
Eubacterium callanderi	0
Eubacterium celluloscolvens	0.171807789652084
Eubacterium cellulosolvens	0
Eubacterium contortum	0.0847027709462698
Eubacterium coprostanoligenes	0
Eubacterium cylindroides	0
Eubacterium desmolans	0
Eubacterium dolichum	0.047242950653625
Eubacterium eligens	0.798873230215553
Eubacterium fissicatena	0.213722117057678
Eubacterium hallii	0
Eubacterium infirmum	0
Eubacterium limosum	0
Eubacterium moniliforme	0
Eubacterium multiforme	0
Eubacterium nitritogenes	0
Eubacterium nodatum	0.0297346629872533
Eubacterium oxidoreducens	0
Eubacterium pyruvativorans	0.0317008547439873
Eubacterium ramulus	0
Eubacterium rectale	0.0862725245981938
Eubacterium ruminantium	0.0539488137722247
Eubacterium saphenum	0
Eubacterium siraeum	0
Eubacterium sp	0.0406174740292717
Eubacterium sulci	0.0484879386139106
Eubacterium tenue	0
Eubacterium tortuosum	0
Eubacterium tortusum	0
Eubacterium uniforme	0
Eubacterium ventriosum	0.27170744645326
Eubacterium xylanophilum	0.0373063741442129
Eubacterium yurii	0
Exiguobacterium aurantiacum	0.339789946675058
Facklamia hominis/miroungae	0
Facklamia ignava	0.0340852116660677
Facklamia languida	0
Facklamia tabacinasalis	0.415528804214066
Faecalibacterium prausnitzii	0.0386144418443184
Faecalibacterium prausnitzii S9G3	0.0458856127038619
Faecalicatena contorta	0.099576529421191
Faecalitalea cylindroides	0
Fermentimonas caenicola	0.269858457604025
Ferrimonas balearica	0.0571236341869223
Fictibacillus arsenicus	0
Filifactor alocis	0.0498269909904028
Filifactor villosus	0
Finegoldia magna	0
Flavobacterium banpakuense	0
Flavobacterium branchiophilum	0
Flavobacterium cheniae	0
Flavobacterium daejeonense	0
Flavobacterium lindanitolerans	0
Flavobacterium oncorhynchi	0.0300896256913351
Flavobacterium sp._TISTR	0
Flavonifractor plautii	0.227686285842998
Flavonifractor sp	0.318921573810495
Flexispira rappini	0
Flintibacter butyricus	0.598514601956236
Fretibacterium fastidiosum	0
Fusicatenibacter saccharivorans	0.182694471592845
Fusobacterium equinum	0
Fusobacterium gonidiaformans	0
Fusobacterium mortiferum	0
Fusobacterium naviforme	0.090199882420835
Fusobacterium necrogenes	0
Fusobacterium necrophorum	0
Fusobacterium nucleatum	0
Fusobacterium periodonticum	0
Fusobacterium russii	0
Fusobacterium ulcerans	0.0849451410287152
Fusobacterium varium	0.0454904607574321
Gallibacterium anatis	0
Garciella nitratireducens	0
Gardnerella vaginalis	0
Gemella haemolysans	0
Gemella morbillorum	0
Gemella sanguinis	0
Gemmatirosa kalamazoonesis	0
Gemmiger formicilis	0.0538481870778389
Geobacillus stearothermophilus	0
Geobacillus vulcani	0
Georgenia muralis	0
Gluconobacter oxydans	0
Gordonia bronchialis	0
Gordonia jacobaea	0.093340045287892
Gordonia otitidis	0
Gordonia rubripertincta	0.0475369584332359
Gordonia terrae	0
Gordonibacter pamelaeae	0
Gordonibacter urolithinfaciens	0
Granulicatella adiacens	0.0284283904926824
Granulicatella elegans	0
Grimontia hollisae	0.147560635990286
Haematobacter missouriensis	0
Haemophilus haemolyticus	0.576250021429751
Haemophilus influenzae	0
Haemophilus parahaemolyticus	0
Haemophilus parainfluenzae	0.133808388526977
Haemophilus paraphrohaemolyticus	0
Haemophilus pittmaniae	0
Haemophilus quentini	0
Haemophilus sputorum	0
Hafnia alvei	0
Halobiforma nitratireducens	0.0515384031810179
Halomonas salina	0
Harryflintia acetispora	0
Helicobacter bilis	0
Helicobacter canadensis	0
Helicobacter cinaedi	0.0474095316181374
Helicobacter fennelliae	0
Helicobacter pametensis	0.149670691113331
Helicobacter pullorum	0
Helicobacter pylori	0.0358432762740661
Helicobacter rodentium	0
Helicobacter winghamensis	0.180653524494475
Herbaspirillum massiliense	0.0548994357969092
Hespellia porcina	0
Hespellia stercorisuis	0
Holdemanella biformis	0
Holdemania filiformis	0
Holdemania massiliensis	0
Howardella ureilytica	0.0423604735509916
Hungatella effluvii	0.239151397189382
Hydrobacter penzbergensis	0
Hydrogenibacillus schlegelii	0.0379855675355809
Hydrogenoanaerobacterium saccharovorans	0.498498804533639
Hymenobacter rigui	0.0586938920870991
Intestinibacter bartlettii	0.163580503127287
Intestinimonas butyriciproducens	0
Janibacter hoylei	0.0330793499645765
Janibacter indicus	0.138894575322904
Janibacter limosus	0
Janibacter terrae	0
Johnsonella ignava	0.0858102554203694
Jonesia denitrificans	0
Kallipyga massiliensis	0
Kandleria vitulina	0.398052102936033
Kerstersia gyiorum	0
Kineothrix alysoides	0
Kingella denitrificans	0
Kingella kingae	0
Kingella oralis	0
Klebsiella aerogenes	0
Klebsiella oxytoca	0
Klebsiella pneumoniae	0
Klebsiella variicola	0
Kluyvera ascorbata	0
Kluyvera intermedia	0
Kocuria halotolerans	0
Kocuria indica	0.0440812631304328
Kocuria kristinae	0
Kocuria marina	0.0334388713999998
Kocuria palustris	0
Kocuria rhizophila	0
Kocuria rosea	0
Kosakonia cowanii	0
Kurthia gibsonii	0
Kurthia massiliensis	0
Kurthia senegalensis	0
Kytococcus schroeteri	0
Kytococcus sedentarius	0
Lachnoanaerobaculum saburreum	0.070700765929616
Lachnoanaerobaculum umeaense	0
Lachnobacterium bovis	0.431902450627491
Lachnoclostridium phytofermentans	0
Lachnoclostridium sp	0.0578989385379723
Lachnospira multipara	0.388713070428256
Lachnospira pectinoschiza	3.59497486730062
Lactobacillus acidophilus	0
Lactobacillus agilis	0
Lactobacillus alimentarius	0.241233843328237
Lactobacillus alvi	0
Lactobacillus amylolyticus	0
Lactobacillus amylophilus	0
Lactobacillus amylovorus	0
Lactobacillus animalis	0
Lactobacillus antri	0
Lactobacillus apinorum	0
Lactobacillus apodemi	0
Lactobacillus bifermentans	0
Lactobacillus brevis	0
Lactobacillus buchneri	0
Lactobacillus casei	0
Lactobacillus ceti	0
Lactobacillus coleohominis	0
Lactobacillus coryniformis	0
Lactobacillus crispatus	0
Lactobacillus curvatus	0
Lactobacillus delbrueckii	0
Lactobacillus dextrinicus	0
Lactobacillus fermemtum	0
Lactobacillus fermentum	0
Lactobacillus fructivorans/homohiochii	0.122335235782806
Lactobacillus gasseri	0
Lactobacillus gastricus	0
Lactobacillus gigeriorum	0
Lactobacillus helveticus	0
Lactobacillus herbarum	0
Lactobacillus iners	0
Lactobacillus jensenii	0
Lactobacillus johnsonii	0
Lactobacillus kalixensis	0
Lactobacillus kitasatonis	0
Lactobacillus kunkeei	0
Lactobacillus malefermentans	0.0791854964201183
Lactobacillus mindensis	0
Lactobacillus mucosae	0
Lactobacillus mudanjiangensis	0
Lactobacillus oris	0
Lactobacillus parabuchneri	0.031877499989107
Lactobacillus paracasei	0
Lactobacillus parafarraginis	0
Lactobacillus pentosus	0
Lactobacillus plantarum	0
Lactobacillus porcinae	0.201981923631295
Lactobacillus rapi	0
Lactobacillus reuteri	0
Lactobacillus rhamnosus	0
Lactobacillus rogosae	0.202777840253446
Lactobacillus rossiae	0
Lactobacillus ruminis	0
Lactobacillus sakei	0
Lactobacillus salivarius	0
Lactobacillus sanfranciscensis	0.0321941012017706
Lactobacillus saniviri	0
Lactobacillus senioris	0
Lactobacillus sharpeae	0.0282522614389302
Lactobacillus thermophilus	0
Lactobacillus ultunensis	0
Lactobacillus vaccinostercus	0
Lactobacillus vaginalis	0
Lactobacillus versmoldensis	0
Lactobacillus xiangfangensis	0.156232718103233
Lactococcus formosensis	0
Lactococcus garvieae	0
Lactococcus lactis	0.0742952067663731
Lactococcus plantarum	0
Lactococcus raffinolactis	0
Lactonifactor longoviformis	0
Laribacter hongkongensis	0.0535371006644072
Lautropia mirabilis	0.0294653567978989
Lawsonella clevelandensis	0
Leifsonia aquatica/naganoensis	0
Leminorella grimontii	0
Leminorella richardii	0
Leptothrix discophora	0.508173133210815
Leptothrix mobilis	0
Leptotrichia amnionii	0
Leptotrichia buccalis	2.04746170184824
Leptotrichia goodfellowii	0
Leptotrichia hofstadii	0.0365849299638909
Leptotrichia wadei	0
Leuconostoc carnosum	0
Leuconostoc citreum	0
Leuconostoc citreum/holzapfelii	0
Leuconostoc gelidum	0.0305484109620535
Leuconostoc lactis	0
Leuconostoc mesenteroides	0
Leuconostoc pseudomesenteroides/rapi/kimchii/mesenteroides	0.0750980614503452
Limnobacter thiooxidans	0.0373613850516636
Longicatena caecimuris	0
Lysinibacillus fusiformis	0
Lysinibacillus massiliensis	0
Lysinibacillus sphaericus	0
Lysobacter soli	0
Mageeibacillus indolicus	0
Mannheimia granulomatis	0
Marichromatium gracile	0
Marvinbryantia formatexigens	0.141602899808895
Massilia aurea	0.149185802915394
Massiliomicrobiota timonensis	0
Megamonas funiformis	0
Megamonas hypermegale	0
Megamonas rupellensis	0.0430623682540793
Megasphaera elsdenii	0
Megasphaera indica	0
Megasphaera micronuciformis	0
Megasphaera paucivorans	0
Megasphaera sp	0
Mesorhizobium loti	0
Methanobrevibacter smithii	0.0698128021880092
Methanobrevibacter smithii/gottschalkii	0
Methanosphaera cuniculi	0
Methanosphaera stadtmanae	0
Methylobacterium adhaesivum	0
Methylobacterium jeotgali	0.112511462505772
Methylobacterium mesophilicum	0.0493658728969776
Methylobacterium populi	0
Methylobacterium radiotolerans	0
Methylobacterium zatmanii	0.292597804703166
Methyloversatilis universalis	0
Microbacterium aurum	0.0537754921346106
Microbacterium barkeri	0
Microbacterium chocolatum	0
Microbacterium foliorum	0
Microbacterium gubbeenense	0.0441910744816843
Microbacterium hydrocarbonoxydans	0
Microbacterium lacticum	0
Microbacterium luteolum	0.781181393563061
Microbacterium oleivorans	0.831543549238439
Microbacterium paraoxydans	0.0339231643826945
Microbacterium phyllosphaerae	0
Microbacterium schleiferi	0
Micrococcus luteus	0
Micrococcus lylae	0
Micromonospora aurantiaca	0.0393530397762252
Micromonospora krabiensis	0
Microvirga massiliensis	0
Microvirgula aerodenitrificans	0
Mitsuokella jalaludinii	0
Mitsuokella multacida	0
Mobiluncus curtisii	0.0338907293966157
Moellerella wisconsensis	0.0643281449088692
Mogibacterium diversum	0
Mogibacterium neglectum	0
Mogibacterium pumilum	0
Mogibacterium timidum	0
Mogibacterium vescum	0
Monoglobus pectinilyticus	0
Moraxella atlantae	0
Moraxella catarrhalis	0.0575049579690105
Moraxella caviae	0
Moraxella lacunata	0.0315083891063288
Moraxella nonliquefaciens	0
Moraxella osloensis	0
Morganella morganii	0
Moryella indoligenes	0
Murdochiella asaccharolytica	0.122605884202667
Muribaculum intestinale	0
Murimonas intestini	0.0581518130456475
Mycobacterium abscessus	0.0664285901456998
Mycobacterium avium	0
Mycobacterium florentinum	0.0285726405820153
Mycobacterium fortuitum	0.0376887607153721
Mycobacterium iranicum	0.0493069613996895
Mycobacterium mucogenicum	0.0393698080325984
Mycoplasma hominis	0
Mycoplasma pneumoniae	0
Negativicoccus succinicivorans	0.139059272302516
Neisseria bacilliformis	0
Neisseria cinerea	0
Neisseria elongata	0
Neisseria flava	0
Neisseria flavescens/perflava	0
Neisseria gonorrhoeae	0.0632561380388815
Neisseria macacae	0.0280675005839225
Neisseria meningitidis	0
Neisseria mucosa	0.395270925588161
Neisseria sicca	0
Neisseria subflava	0
Nevskia ramosa	0
Nitriliruptor alkaliphilus	0
Oceanobacillus caeni	0
Oceanobacillus massiliensis	0
Ochrobactrum anthropi	0.0280028429734303
Ochrobactrum intermedium	0
Ochrobactrum pituitosum	0
Odoribacter laneus	0
Odoribacter splanchnicus	0
Oligella urethralis	0.0391848943367963
Olsenella profusa	0
Olsenella scatoligenes	0
Olsenella uli	0
Olsenella umbonata	0
Orenia metallireducens	0
Oribacterium parvum	0
Oribacterium sinus	0.961006623761503
Ornithobacterium rhinotracheale	0
Oscillibacter ruminantium	0
Oscillibacter sp	0.0707495262562817
Oscillibacter valericigenes	0.554846570641579
Oxalobacter formigenes	0
Paenibacillus alvei	0.0450213749546037
Paenibacillus antibioticophila	0.0908757195659758
Paenibacillus barcinonensis	0
Paenibacillus barengoltzii	0.0374616875579433
Paenibacillus daejeonensis	0
Paenibacillus durus	0
Paenibacillus glucanolyticus	0
Paenibacillus graminis	0
Paenibacillus illinoisensis	0.035477565005883
Paenibacillus kribbensis	0
Paenibacillus lactis	0.268641487607546
Paenibacillus lautus	0
Paenibacillus provencensis	0
Paenibacillus pueri	0
Paenibacillus rhizosphaerae	0
Paenibacillus riograndensis	0.100951937248084
Paenibacillus sabinae/forsythiae	0
Paenibacillus senegalensis	0.138208157540311
Paenibacillus thiaminolyticus	0
Paenibacillus timonensis	0
Pantoea agglomerans	0.629392419637467
Pantoea conspicua	0
Papillibacter cinnamivorans	0
Parabacteroides distasonis	0.596191098241332
Parabacteroides goldsteinii	0.750482201445058
Parabacteroides gordonii	0
Parabacteroides johnsonii	0
Parabacteroides merdae	0
Paracoccus carotinifaciens	0
Paracoccus marinus	0
Paracoccus sanguinis	0
Paracoccus yeei	0
Paraeggerthella hongkongensis	0.161482499554945
Paraprevotella clara	0
Paraprevotella xylaniphila	0
Parascardovia denticolens	0
Parasporobacterium paucivorans	0.393778940731809
Parasutterella excrementihominis	0
Parasutterella secunda	0.0539197847779015
Parvimonas micra	0.0280189693042091
Pediococcus acidilactici	0
Pediococcus damnosus	0
Pediococcus pentosaceus	0.103687572149657
Pedobacter daejeonensis	0
Pedomicrobium ferrugineum	0
Pelomonas saccharophila	0.231729745763379
Peptoclostridium difficile	0
Peptococcus niger	0
Peptococcus sp.	0
Peptoniphilus asaccharolyticus	0
Peptoniphilus coxii	0
Peptoniphilus duerdenii	0
Peptoniphilus grossensis	0
Peptoniphilus harei	0
Peptoniphilus indolicus	0
Peptoniphilus lacrimalis	0
Peptoniphilus senegalensis	0.0294708070208925
Peptoniphilus timonensis	0
Peptostreptococcus anaerobius	0
Peptostreptococcus russellii	0
Peptostreptococcus stomatis	0.249125174393998
Phascolarctobacterium faecium	0.371362043126745
Phascolarctobacterium succinatutens	0.0753481542787311
Phenylobacterium haematophilum	0
Phyllobacterium myrsinacearum	0
Planococcus rifietoensis	0
Planomicrobium chinense	0
Planomonospora sphaerica	0.0805591367407544
Plesiomonas shigelloides	0
Porphyromonas asaccharolytica	0
Porphyromonas catoniae	0.0435562374707614
Porphyromonas endodontalis	0
Porphyromonas gingivalis	0.0329402056491233
Porphyromonas somerae	0.0444549586758044
Porphyromonas uenonis	0.108125383584511
Prevotella albensis	0
Prevotella amnii	0
Prevotella amniotica	0
Prevotella aurantiaca	0.0512471171049992
Prevotella baroniae	0
Prevotella bergensis	0
Prevotella bivia	0
Prevotella brevis	0
Prevotella bryantii	0.0357793637126586
Prevotella buccae	0
Prevotella buccalis	0
Prevotella conceptionensis	0.116751951105153
Prevotella copri	0
Prevotella corporis	0
Prevotella dentalis	0
Prevotella dentasini	0
Prevotella denticola	0
Prevotella disiens	0
Prevotella enoeca	0
Prevotella falsenii	0
Prevotella fusca	0
Prevotella histicola	0.237077550831262
Prevotella intermedia	0
Prevotella loescheii	0
Prevotella maculosa	0
Prevotella marshii	0
Prevotella melaninogenica	0
Prevotella micans	0
Prevotella multidaccharivorax	0
Prevotella multiformis	0
Prevotella multisaccharivorax	0
Prevotella nanceiensis	0
Prevotella nigrescens	0
Prevotella oralis	0
Prevotella oris	0
Prevotella oryzae	0
Prevotella oulorum	0
Prevotella pallens	0
Prevotella paludivivens	0.0750735505243795
Prevotella pleuritidis	0
Prevotella ruminicola	0.0569756222484857
Prevotella saccharolytica	0.0415734055821919
Prevotella salivae	0
Prevotella scopos/jejuni	0
Prevotella shahii	0
Prevotella stercorea	0
Prevotella timonensis	0.0537829371571794
Prevotella veroralis	0
Promicromonospora flava	0.188205906495668
Propionibacterium acidifaciens	0.812156290181824
Propionibacterium acidipropionici	0.249405515204732
Propionibacterium acnes	0
Propionibacterium australiense	0
Propionibacterium avidum	0
Propionibacterium cyclohexanicum	0
Propionibacterium damnosum	0.0479362481699396
Propionibacterium freudenreichii	0
Propionibacterium granulosum	0
Propionibacterium jensenii	0.028121787852638
Propionibacterium microaerophilum	0.0629083159262759
Propionibacterium namnetense	0
Propionibacterium propionicum	0
Propionibacterium thoenii	0.0619854274696646
Propionicimonas paludicola	0
Propionimicrobium lymphophilum	0.506635435818315
Propionivibrio dicarboxylicus	0
Prosthecobacter fluviatilis	0
Proteus mirabilis	0
Proteus penneri	0.0336944941455998
Proteus vulgaris	0
Providencia alcalifaciens	0
Providencia rettgeri	0
Providencia rustigianii	0
Providencia stuartii	0
Pseudoclavibacter massiliense	0
Pseudoclavibacter sp._Timone	0
Pseudoflavonifractor capillosus	0.309385910006437
Pseudomonas aeruginosa	0
Pseudomonas alcaliphila	0
Pseudomonas fluorescens	0
Pseudomonas fragi	0
Pseudomonas fragi/thivervalensis/deceptionensis	0
Pseudomonas monteilii	1.76006354712737
Pseudomonas nitroreducens	0
Pseudomonas oleovorans	0
Pseudomonas putida	0
Pseudomonas stutzeri	0
Pseudopropionibacterium propionicum	0
Pseudoramibacter alactolyticus	0
Pseudothermotoga thermarum	0
Pseudoxanthomonas mexicana	0
Psychrobacter arenosus	0
Pyramidobacter piscolens	0
Ralstonia insidiosa	0.0528056617193319
Ralstonia mannitolilytica	0.0280821263725789
Ralstonia solanacearum	0
Raoultella ornithinolytica	0
Raoultella planticola	0.0540849392903654
Rheinheimera perlucida	0
Rheinheimera texasensis	0
Rhizobium pusense	0
Rhodanobacter ginsenosidimutans	1.07437467381614
Rhodobacter sphaeroides	0
Rhodococcus equi	0
Rhodococcus erythropolis	0
Rhodococcus rhodochrous	0
Riemerella anatipestifer	0.0324758748881647
Riemerella columbina	0
Robinsoniella peoriensis	0
Romboutsia lituseburensis	0
Roseburia faecis	1.54959456680333
Roseburia hominis	0.149115085054649
Roseburia intestinalis	0.0738272227458321
Roseburia inulinivorans	0.086338173625561
Roseburia sp	0.116733480715875
Roseomonas mucosa	0.0368598832797968
Rothia aeria	0
Rothia dentocariosa	0
Rothia mucilaginosa	0
Rubinisphaera brasiliensis	0.070608549980269
Rudanella lutea	0.0286977375596216
Ruminococcus albus	0
Ruminococcus bromii	0.189149185555544
Ruminococcus callidus	0
Ruminococcus champanellensis	0
Ruminococcus faecis	0.271158074148536
Ruminococcus flavefaciens	0
Ruminococcus gauvreauii	0.0766024689375873
Ruminococcus gnavus	0.834724831126257
Ruminococcus lactaris	0
Ruminococcus sp	0.0531665124143587
Ruminococcus sp. Marseille-P2780	0
Ruminococcus sp. Marseille-P650	0
Ruminococcus torques	0.11636320684551
Ruthenibacterium lactatiformans	0.0555609161558754
Salmonella enterica	0.111126932213661
Sarcina maxima	0
Sarcina ventriculi	0.143621106715481
Scardovia inopinata	0.040482003018804
Scardovia wiggsiae	0.0485797198594732
Schlesneria paludicola	0
Schwartzia sp.	0
Schwartzia succinivorans	0
Selenomonas artemidis	0
Selenomonas infelix	0
Selenomonas noxia	0.0285759004304171
Selenomonas ruminantium	0
Selenomonas sputigena	0
Sellimonas intestinalis	0.131179913767329
Senegalemassilia anaerobia	0.0476035375769447
Senegalimassilia anaerobia	0
Serratia ficaria	0
Serratia fonticola	0.315551627900046
Serratia liquefaciens	0
Serratia marcescens	0
Shigella dysenteriae	0
Shuttleworthia satelles	0.0495803715555805
Silanimonas lenta	0
Simonsiella muelleri	0.148431743046027
Skermanella aerolata	0.109164377311085
Slackia equolifaciens	0
Slackia exigua	0.104081142644788
Slackia faecicanis	0.0495646234284383
Slackia isoflavoniconvertens	0
Slackia piriformis	0.0297854345079961
Snodgrassella alvi	0
Soleaferrea massiliensis	0
Solobacterium moorei	0
Sphingobacterium faecium	0.0300682451835953
Sphingobacterium multivorum	0.0411473167507189
Sphingobacterium spiritivorum	0
Sphingobium hydrophobicum	0
Sphingobium yanoikuyae	0.047110934113521
Sphingomonas adhaesiva	0
Sphingomonas ginsenosidimutans	0
Sphingomonas hankookensis	0
Sphingomonas panni	0.0454037084529024
Sphingomonas paucimobilis	0
Sphingomonas pseudosanguinis	2.0715409274146
Spirosoma linguale	0
Sporanaerobacter acetigenes	0
Sporolactobacillus nakayamae	0
Sporosarcina koreensis	0
Staphylococcus arlettae	0
Staphylococcus aureus	0.0407588543456018
Staphylococcus auricularis	0.0300689566817203
Staphylococcus capitis	0.0958506005163164
Staphylococcus cohnii	0.0450885917694181
Staphylococcus condimenti	0
Staphylococcus epidermidis	0
Staphylococcus epidermidis/muscae	0
Staphylococcus equorum/edaphicus/saprophyticus	0
Staphylococcus haemolyticus	0.0425322314395395
Staphylococcus hominis	0
Staphylococcus intermedius	0.575748087732379
Staphylococcus kloosii	0
Staphylococcus lentus	0.156641324531709
Staphylococcus lugdunensis	0.0511129728596231
Staphylococcus nepalensis	0
Staphylococcus pasteuri	0
Staphylococcus pettenkoferi	0
Staphylococcus saccharolyticus	0
Staphylococcus saprophyticus	0
Staphylococcus schleiferi	0
Staphylococcus sciuri	0
Staphylococcus simulans	0.0503836388299177
Staphylococcus succinus	0
Staphylococcus vitulinus	0.0300864341454492
Staphylococcus warneri	0.0546739897182875
Staphylococcus xylosus	0
Stenotrophomonas daejeonensis	0
Stenotrophomonas maltophilia	0.0736596151169086
Stenotrophomonas rhizophila	0.0342064658679837
Stomatobaculum longum	0
Stoquefichus massiliensis	0
Streptobacillus moniliformis	0
Streptococcus agalactiae	0
Streptococcus alactolyticus	0
Streptococcus anginosus	0
Streptococcus australis	0
Streptococcus caballi	0
Streptococcus cameli	0
Streptococcus canis	0
Streptococcus caprae	0
Streptococcus castoreus	0
Streptococcus constellatus	0
Streptococcus criceti	0
Streptococcus cristatus	0
Streptococcus dentasini	0
Streptococcus dentirousetti	0
Streptococcus devriesei	0
Streptococcus didelphis	0
Streptococcus downei	0
Streptococcus dysgalactiae	0
Streptococcus equi	0
Streptococcus equinus	0
Streptococcus equinus/lutetiensis/infantarius	0
Streptococcus fryi	0
Streptococcus gallolyticus	0
Streptococcus gordonii	0.037817657150315
Streptococcus gordonii/mutans	0
Streptococcus henryi	0
Streptococcus hongkongensis	0
Streptococcus hyovaginalis	0
Streptococcus ictaluri	0
Streptococcus infantarius	0
Streptococcus infantis	1.05137731475934
Streptococcus iniae	0
Streptococcus intermedius/uberis	0
Streptococcus lactarius	0
Streptococcus lutetiensis	0
Streptococcus macedonicus	0
Streptococcus marimammalium	0
Streptococcus massiliensis	0
Streptococcus merionis	0
Streptococcus minor	0
Streptococcus mitis	0
Streptococcus mitis/pneumoniae/pseudoneumoniae	0.0407232215980668
Streptococcus moroccensis	0
Streptococcus mutans	0.0435468153441528
Streptococcus oralis	0.0351824485821204
Streptococcus oricebi	0
Streptococcus orisasini	0
Streptococcus ovis	0
Streptococcus parasaguinis	0
Streptococcus parasanguinis	0
Streptococcus parauberis	0
Streptococcus pasteurianus	0
Streptococcus peroris	0
Streptococcus pharyngis	0
Streptococcus pleomorphus	0
Streptococcus plurextorum	0.0294352603562776
Streptococcus pneumoniae	0
Streptococcus porci	0
Streptococcus porcinus	0
Streptococcus porcorum	0
Streptococcus pyogenes	0
Streptococcus pyogensis	0
Streptococcus ratti/ursoris	0
Streptococcus rubneri	0
Streptococcus rupicaprae	0
Streptococcus salivarius	0
Streptococcus saliviloxodontae	0
Streptococcus sanguinis	0
Streptococcus sanguinis/vestibularis	0
Streptococcus sinensis	0
Streptococcus sobrinus	0
Streptococcus suis	0.029524987857395
Streptococcus tangierensis	0
Streptococcus thermophilus	0.0467264796035155
Streptococcus thoraltensis	0
Streptococcus uberis	0
Streptococcus vestibularis	0
Streptococcus viridans	0.195754128074566
Streptomyces misionensis	0
Streptomyces thermoviolaceus	0
Streptomyces thermovulgaris	0.0365160542665381
Subdoligranulum variabile	0
Succinatimonas hippei	0
Succiniclasticum ruminis	0.0327491051877977
Succinivibrio dextrinosolvens	0.115064212019256
Sulfurimonas autotrophica	0
Sutterella parvirubra	0
Sutterella stercoricanis	0
Sutterella wadsworthensis	0
Symbiobacterium thermophilum	0
Tannerella forsythia	0
Tatumella ptyseos	0
Tetragenococcus solitarius	0
Tetrasphaera australiensis	0
Thiomicrospira cyclica	0.0552138048337298
Timonella senegalensis	0
Tissierella praeacuta	0
Trabulsiella guamensis	0
Treponema berlinense	0
Treponema denticola	0
Treponema lecithinolyticum	0
Treponema maltophilum	0
Treponema medium	0
Treponema porcinum	0
Treponema socranskii	0
Treponema succinifaciens	0
Treponema vincentii	0.0568647948698069
Tropheryma whipplei	0
Trueperella bernardiae	0
Trueperella pyogenes	0
Tumebacillus permanentifrigoris	0
Turicella otitidis	0
Turicibacter sanguinis	0
Turicimonas muris	0
Tyzzerella nexilis	0.138764045255413
Ureaplasma parvum	0
Ureaplasma urealyticum	0
Ureibacillus suwonensis	0
Ureibacillus thermosphaericus	0
Vagococcus penaei	0
Vagococcus teuberi	0
Varibaculum cambriense	0.105060027571207
Variovorax boronicumulans	0
Veillonella atypica	0
Veillonella dispar	0.12062119370493
Veillonella parvula	0
Veillonella ratti	0
Veillonella rogosae	0
Veillonella tobetsuensis	0.0337244087042
Vibrio cholerae	0.0858837600631791
Vibrio cincinnatiensis	0
Vibrio fluvialis	0
Vibrio furnissii	0
Vibrio mimicus	0
Vibrio parahaemolyticus	0
Victivallis vadensis	0.0342452795053151
Virgibacillus proomii	0
Weeksella virosa	0
Weissella cibaria	0
Weissella confusa	0.862664615537646
Weissella paramesenteroides	0
Yersinia aleksiciae	0
Yersinia bercovieri	0
Yersinia enterocolitica	0
Yersinia frederiksenii	0.0492865784964009
Yersinia kristensenii	0
Yersinia pseudotuberculosis	0
Yersinia rohdei	0
Yokenella regensburgei	0
Yonghaparkia alkaliphila	0
Kingdom Information: (%)
Archaea	0.121351205369027
Bacteria	99.878648794631
Phylum Information: (%)
Actinobacteria	11.9550911504785
Bacteroidetes	11.5747016150551
Deinococcus-Thermus	0
Dictyoglomi	0.115334517753973
Elusimicrobia	0.0332013321496568
Epsilonbacteraeota	1.1800366008307
Euryarchaeota	0.121351205369027
Firmicutes	47.4509112488724
Fusobacteria	2.43697339927634
Gemmatimonadetes	0
Halanaerobiaeota	0
Lentisphaerae	0.0342452795053151
Other	2.3055093845796
Planctomycetes	0.070608549980269
Proteobacteria	20.675146210386
Spirochaetes	0.11351042064393
Synergistetes	0.040689133037722
Tenericutes	0.0416899146764276
Thermotogae	0
Verrucomicrobia	1.85100003740501
Class Information: (%)
Actinobacteria	8.616118544643
Actinobacteridae	1.47624137991333
Alphaproteobacteria	4.86195808451353
Bacilli	9.66428456739115
Bacteroides	0.32310035160164
Bacteroidetes	0
Bacteroidia	11.2516012634535
Betaproteobacteria	0
Brachyspirae	0.0566456257741234
Campylobacteria	1.1800366008307
Chlorobia	0
Clostridia	34.1743447980479
Coriobacteriia	1.86273122592218
Deinococci	0
Deltaproteobacteria	0
Dictyoglomia	0.115334517753973
Elusimicrobia	0.0332013321496568
Epsilonproteobacteria	0.0279962674544837
Erysipelotrichia	2.7677794374439
Flavobacteria	0
Fusobacteria	0
Fusobacteriia	2.43697339927634
Gammaproteobacteria	15.785191858418
Gemmatimonadetes	0
Halanaerobiia	0
Halobacteria	0.0515384031810179
Lentisphaeria	0.0342452795053151
Methanobacteria	0.0698128021880092
Mollicutes	0.0416899146764276
Negativicutes	0.844502445989416
Nitriliruptoria	0
Other	2.3055093845796
Planctomycetacia	0.070608549980269
Spirochaetes	0
Spirochaetia	0.0568647948698069
Synergistia	0.040689133037722
Thermotogae	0
Verrucomicrobiae	1.85100003740501
Order Information: (%)
Acetobacterales	0.0368598832797968
Actinomycetales	1.12336374235077
Aeromonadales	0.162319363660961
Alteromonadales	0.0375350585151917
Azospirillales	0.109164377311085
Bacillales	5.40344511230277
Bacteroidales	9.79939829947933
Betaproteobacteriales	2.27862503562878
Bifidobacteriales	3.38236364990385
Brachyspirales	0.0566456257741234
Campylobacterales	1.20803286828518
Cardiobacteriales	0.0977285561511499
Caulobacterales	0.337549629883754
Chitinophagales	1.37577916681532
Chlorobiales	0
Chromatiales	0
Clostridiale	0.212425263681355
Clostridiales	33.9619195343666
Coriobacteriales	1.86273122592218
Corynebacteriales	1.21698825891059
Cytophagales	0.0873916296467207
Deinococcales	0
Desulfobacterales	0
Desulfovibrionales	0
Dictyoglomales	0.115334517753973
Elusimicrobiales	0.0332013321496568
Enterobacteriales	5.01134243608599
Erysipelotrichales	2.7677794374439
Flavobacteriales	0.240916957179447
Fusobacterales	0
Fusobacteriales	2.43697339927634
Fusobacteriales: Leptotrichiacea	0
Gemmatimonadales	0
Halanaerobiales	0
Halobacteriales	0.0515384031810179
Lactobacillales	4.26083945508839
Methanobacteriales	0.0698128021880092
Micrococcales	2.89442431660747
Micromonosporales	0.0393530397762252
Mycoplasmatales	0.0416899146764276
Neisseriales	0
Nitriliruptorales	0
Oceanospirillales	0.0765432376808098
Opitutales	0
Other	2.3055093845796
Pasteurellales	1.45298494341965
Planctomycetales	0.070608549980269
Propionibacteriales	1.31879172600014
Pseudomonadales	2.34433675329065
Rhizobiales	2.21432862405787
Rhodobacterales	0
Salinisphaerales	0
Selenomonadales	0.844502445989416
Sphingobacteriales	0.0712155619343142
Sphingomonadales	2.16405556998103
Spirochaetales	0.0568647948698069
Streptomycetales	0.0365160542665381
Streptosporangiales	0.0805591367407544
Synergistales	0.040689133037722
Thermotogales	0
Thiomicrospirales	0.0552138048337298
Verrucomicrobiales	1.85100003740501
Vibrionales	3.01094554867102
Victivallales	0.0342452795053151
Xanthomonadales	1.25761712048003
Family Information: (%)
Acetobacteraceae	0.0368598832797968
Acidaminococcaceae	0.479459302593273
Actinomycetaceae	0.384356186181959
Aerococcaceae	0.594725989946105
Aeromonadaceae	0
Akkermansiaceae	1.85100003740501
Alicyclobacillaceae	0
Alteromonadaceae	0
Aquaspirillaceae	0
Arcobacteraceae	0.138220213459964
Atopobiaceae	0.176351507665178
Azospirillaceae	0.109164377311085
Bacillaceae	3.47281243858459
Bacteroidaceae	5.25467468884859
Barnesiellaceae	0
Beijerinckiaceae	0.454475140105916
Bifidobacteriaceae	3.38236364990385
Blautia	0.141433833113998
Bogoriellaceae	0
Brachyspiraceae	0.0566456257741234
Brevibacteriaceae	0.387808765464571
Burkholderiaceae	1.43222938569963
Caldicoprobacteraceae	0
Campylobacteraceae	0.65623563132521
Cardiobacteriaceae	0.0977285561511499
Carnobacteriaceae	0.0284283904926824
Caulobacteraceae	0.337549629883754
Cellulomonadaceae	0
Chitinibacteraceae	0.0535371006644072
Chitinophagaceae	1.37577916681532
Chlorobiaceae	0
Christensenellaceae	0.106355444843228
Chromatiaceae	0
Clostridiaceae	2.52870749850476
Clostridiaceae 1	4.58831922276115
Clostridiaceae 2	0.24107176673392
Clostridiales	0.212425263681355
Coriobacteriaceae	0.161881337100518
Corynebacteriaceae	0.874606873224967
Corynebacterineae	0.104117350861072
Deinococcaceae	0
Dermabacteraceae	0.386396452140413
Dermacoccaceae	0.0301187981889102
Desulfobulbaceae	0
Desulfovibrionaceae	0
Dictyoglomaceae	0.115334517753973
Dietziaceae	0.123285417717087
Dysgonomonadaceae	0.269858457604025
Eggerthellaceae	1.52449838115649
Elusimicrobiaceae	0.0332013321496568
Enterbacteriaceae	1.39706979306731
Enterobacteriaceae	3.61427264301867
Enterococcaceae	0.0333358248439945
Erysipelotrichaceae	2.7677794374439
Eubacteriaceae	0.0291476832911218
Family XI	0.193092352573697
Family XIII	0.109923456345151
Family XVIII	0
Flavobacteriaceae	0.102468283722028
Fusobacteriaceae	0.352926767464213
Gemmatimonadaceae	0
Halobacteroidaceae	0
Haloferacaceae	0.0515384031810179
Halomonadaceae	0.0765432376808098
Helicobacteraceae	0.413577023500009
Hymenobacteraceae	0.0586938920870991
Hyphomicrobiaceae	0
Intrasporangiaceae	0.17197392528748
Jonesiaceae	0
Lachnospiraceae	22.2814247827888
Lactobacillaceae	0.861415579906389
Leptotrichia	0
Leptotrichiaceae	2.08404663181213
Leuconostocaceae	1.10387616008881
Listeriaceae	0
Marinifilaceae	0.064506890021663
Methanobacteriaceae	0.0698128021880092
Microbacteriaceae	1.88438065014526
Micrococcaceae	0.0775201345304326
Micrococcineae	0.101728055767995
Micromonosporaceae	0.0393530397762252
Moraxellaceae	0.478628864202624
Muribaculaceae	0
Mycobacteriaceae	0.117249410014303
Mycoplasmataceae	0.0416899146764276
Neisseriaceae	0.792858549264747
Nitriliruptoraceae	0
Nocardiaceae	0.140877003721128
Nocardioidaceae	0
Opitutaceae	0
Other	2.3055093845796
Paenibacillaceae	0.991124297250977
Pasteurellaceae	1.45298494341965
Peptococcaceae	0
Peptostreptococcaceae	0.412705677521285
Planococcaceae	0
Porphyromonadaceae	0.2290767853802
Prevotellaceae	2.28857586839962
Promicromonosporaceae	0
Propionibacteriaceae	1.31879172600014
Propionibacterineae	0.45035729462325
Pseudomonadaceae	1.86570788908803
Psychromonadaceae	0.0375350585151917
Rhizobiaceae	1.59852533676088
Rhodanobacteraceae	1.07437467381614
Rhodobacteraceae	0
Rhodocyclaceae	0
Rikenellaceae	0.346032309538853
Rubinisphaeraceae	0.070608549980269
Ruminococcaceae	3.32973781588951
Schlesneriaceae	0
Solimonadaceae	0
Sphingobacteriaceae	0.0712155619343142
Sphingomonadaceae	2.16405556998103
Spirochaetaceae	0.0568647948698069
Spirosomaceae	0.0286977375596216
Sporolactobacillaceae	0
Staphylococcaceae	0.939508376467197
Streptococcacaeae	0
Streptococcaceae	1.63905750981041
Streptomycetaceae	0.0365160542665381
Streptomycineae	0
Streptosporangiaceae	0.0805591367407544
Succinivibrionaceae	0.162319363660961
Synergistaceae	0.040689133037722
Tannerellaceae	1.34667329968639
Thermomonosporaceae	0
Thermotogaceae	0
Thiomicrospiraceae	0.0552138048337298
Thiovulaceae	0
Veillonellaceae	0.365043143396143
Verrucomicrobiaceae	0
Vibrionaceae	3.01094554867102
Victivallaceae	0.0342452795053151
Weeksellaceae	0.138448673457419
Xanthobacteraceae	0.161328147191076
Xanthomonadaceae	0.183242446663895
Genus Information: (%)
Acetanaerobacterium	0.293934401483174
Acetivibrio	0
Acetobacter	0
Acetobacterium	0.0291476832911218
Achromobacter	0.0280028429734303
Acidaminococcus	0
Acidovorax	0
Acinetobacter	0.389615517127285
Actinobacillus	0.229955706167139
Actinobaculum	0
Actinomadura	0
Actinomyces	0.245405429214136
Adlercreutzia	0
Aerococcus	0
Aeromicrobium	0
Aeromonas	0
Afipia	0
Agathobacter	0.0862725245981938
Aggregatibacter	0.0456112101287828
Agrobacterium	0.568425885981661
Agrococcus	0.111714747283495
Akkermansia	1.85100003740501
Alcaligenes	0
Algoriella	0
Aliagarivorans	0.0375350585151917
Alistipes	0.346032309538853
Allisonella	0
Alloiococcus	0
Alloprevotella	1.62031437013331
Allorhizobium-Neorhizobium-Pararhizobium-Rhizobium	0.861170425656147
Alloscardovia	0
Alysiella	0.157832242007755
Amaricoccus	0
Anaerobiospirillum	0.0472551516417058
Anaerococcus	0.0424674990668209
Anaerofilum	0
Anaerofustis	0
Anaeroglobus	0
Anaerospora	0
Anaerosporobacter	0.148378298450499
Anaerostipes	0.0764766308440978
Anaerovorax	0
Ancylobacter	0.0991610932653266
Aneurinibacillus	0
Anoxynatronum	0.24107176673392
Aquabacterium	0.0472891498490755
Arcanobacterium	0
Arcobacter	0.138220213459964
Arthrobacter	0.101728055767995
Asaccharobacter	0
Atopobium	0.176351507665178
Atopostipes	0
Aureimonas	0.168929025123071
Bacillus	3.43482687104901
Bacteroides	5.25467468884859
Barnesiella	0
Bartonella	0
Bavariicoccus	0
Bergeyella	0
Bifidobacterium	3.29330192702557
Blautia	1.71070873691858
Bordetella	0
Brachybacterium	0.187827137879862
Brachymonas	0
Brachyspira	0.0566456257741234
Bradyrhizobium	0
Brevibacillus	0.27448636777063
Brevibacterium	0.387808765464571
Brevundimonas	0.182324658591975
Brochothrix	0
Buchnera	0.105883150463143
Bulleidia	0
Burkholderia-Caballeronia-Paraburkholderia	0
Butyricicoccus	0.0311253286607074
Butyricimonas	0.064506890021663
Butyrivibrio	0.0639042485157179
Caldicoprobacter	0
Campylobacter	0.65623563132521
Capnocytophaga	0.072378658030693
Cardiobacterium	0.0977285561511499
Castellaniella	0
Catabacter	0.0345256597209415
Catenibacterium	2.18372535144897
Catonella	0
Caulobacter	0.155224971291779
Cellulomonas	0
Cellulosilyticum	0.0741849282912762
Cellulosimicrobium	0
Centipeda	0
Cephaloticoccus	0
Cetobacterium	0
Chitinibacter	0.0535371006644072
Chlorobium	0
Christensenella	0.0718297851222864
Chryseobacterium	0
Citrobacter	0
Cloacibacillus	0.040689133037722
Clostridium	2.52870749850476
Clostridium sensu stricto	0
Clostridium sensu stricto 1	3.20586030443231
Clostridium sensu stricto 10	0
Clostridium sensu stricto 11	0.0399914630331813
Clostridium sensu stricto 12	0.0895831248891898
Clostridium sensu stricto 13	0.230918884169856
Clostridium sensu stricto 14	0
Clostridium sensu stricto 15	0
Clostridium sensu stricto 16	0
Clostridium sensu stricto 17	0
Clostridium sensu stricto 18	0
Clostridium sensu stricto 19	0.0543352684180506
Clostridium sensu stricto 2	0
Clostridium sensu stricto 3	0.354691219104082
Clostridium sensu stricto 4	0
Clostridium sensu stricto 5	0
Clostridium sensu stricto 7	0
Clostridium sensu stricto 8	0.469317851998999
Cnuella	1.37577916681532
Collinsella	0.0765761496761465
Comamonas	0
Coprobacillus	0
Coprobacter	0
Coprococcus 1	0
Coprococcus 2	0
Coprococcus 3	0.119482624066591
Coriobacterium	0.0853051874243718
Corynebacterium	0.0705481788154024
Corynebacterium 1	0.804058694409564
Cronobacter	0
Cryobacterium	0.0280512290612758
Cryptobacterium	0
Cupriavidus	0
Curvibacter	0
Cutibacterium	0
Dechlorobacter	0
Deinococcus	0
Delftia	0
Dermabacter	0.198569314260551
Dermacoccus	0.0301187981889102
Desulfobulbus	0
Desulfovibrio	0
Dialister	0
Dictyoglomus	0.115334517753973
Dielma	0
Dietzia	0.123285417717087
Dolosicoccus	0.145111974065972
Dolosigranulum	0
Dorea	0
Dyadobacter	0
Dysgonomonas	0
Eggerthella	1.17958468102032
Eggerthia	0
Eikenella	0
Eisenbergiella	0
Elusimicrobium	0.0332013321496568
Empedobacter	0.105972798569254
Enorma	0
Enterobacter	1.13417530798092
Enterococcus	0.0333358248439945
Enterorhabdus	0
Enterovibrio	0
Eremococcus	0
Erwinia	0
Erysipelatoclostridium	0.107643825236663
Escherichia	1.39706979306731
Escherichia-Shigella	1.07421681654266
Ethanoligenens	0.0471478702482455
Eubacterium	0.212425263681355
Ezakiella	0
Facklamia	0.449614015880133
Faecalitalea	0.047242950653625
Fastidiosipila	0
Fictibacillus	0
Filifactor	0
Finegoldia	0
Flavobacterium	0.0300896256913351
Flavonifractor	0.227686285842998
Franconibacter	0
Fretibacterium	0
Fusicatenibacter	0.182694471592845
Fusobacterium	0.352926767464213
Gallibacterium	0
Garciella	0
Gardnerella	0
Gemella	0
Gemmatirosa	0
Geobacillus	0
Geomicrobium	0
Georgenia	0
Gluconobacter	0
Gordonia	0.093340045287892
Gordonibacter	0
Granulicatella	0.0284283904926824
Grimontia	0.147560635990286
Haematobacter	0
Haemophilus	1.17741802712373
Hafnia-Obesumbacterium	0
Halodesulfovibrio	0
Halomonas	0.0765432376808098
Halopiger	0.0515384031810179
Harryflintia	0
Helicobacter	0.413577023500009
Hespellia	0
Hodemania	0
Holdemanella	0
Holdemania	0
Howardella	0.0423604735509916
Hungatella	0.239151397189382
Hydrobacter	0
Hydrogenibacillus	0.0379855675355809
Hydrogenoanaerobacterium	0.498498804533639
Hymenobacter	0.0586938920870991
Intestinibacter	0.163580503127287
Intestinimonas	0
Isoptericola	0
Janibacter	0.17197392528748
Johnsonella	0.0858102554203694
Jonesia	0
Kandleria	0.398052102936033
Kerstersia	0
Kingella	0
Klebsiella	0
Kluyvera	0
Kocuria	0.0775201345304326
Kosakonia	0
Kurthia	0
Kytococcus	0
Lachnoanaerobaculum	0.070700765929616
Lachnobacterium	0.431902450627491
Lachnoclostridium	5.39247405753391
Lachnoclostridium 10	0
Lachnoclostridium 12	0
Lachnoclostridium 5	1.12452054126238
Lachnospira	4.43066551595227
Lachnospiraceae NC2004 group	0.173897832028218
Lachnospiraceae NK4A136 group	0
Lactobacillus	0.861415579906389
Lactococcus	0.0742952067663731
Lautropia	0.0294653567978989
Lawsonella	0
Leifsonia	0
Leminorella	0
Leptothrix	0.508173133210815
Leptotrichia	2.08404663181213
Leuconostoc	0.241211544551163
Limnobacter	0.0373613850516636
Lysinibacillus	0
[truncated: 214 more rows]
