# Supplementary material for: Pediatric Acute Lymphoblastic Leukemia Patients Exhibit Distinctive Alterations in the Gut Microbiota
Source: Front Cell Infect Microbiol. 2020 Oct 16;10:558799. doi: 10.3389/fcimb.2020.558799 (PMC7596659; doi:10.3389/fcimb.2020.558799)
Supplement: Supplementary file 1 [file Data_Sheet_1.ZIP › rawdata/Case/19T010008_output.xls.result.txt]

Species Information: (%)
Abiotrophia defectiva	0.0289665131971869
Abiotrophia para-adiacens	0.0710747633117268
Acetanaerobacterium elongatum	0.468694426331499
Acetobacterium tundrae	0
Achromobacter denitrificans	0.112831905471936
Achromobacter xylosoxidans	0.0316474042640238
Acidaminococcus fermentans	0
Acidaminococcus intestini	0.0369357026392079
Acidovorax facilis	0
Acidovorax sp	0.0323724675997423
Acidovorax temperans	0
Acinetobacter baumannii	0
Acinetobacter calcoaceticus	0.0438224316974565
Acinetobacter haemolyticus/baumannii	0.0894676678201945
Acinetobacter johnsonii	0.0734982753841769
Acinetobacter junii	0
Acinetobacter lwoffii	0
Acinetobacter pittii	0
Acinetobacter radioresistens	0
Acinetobacter septicus	0
Actinobacillus capsulatus	0.164749796727171
Actinobacillus pleuropneumoniae	0
Actinobaculum massiliense	0
Actinobaculum schaalii	0.0286721961860054
Actinomadura vinacea	0
Actinomyces canis	0
Actinomyces cardiffensis	0
Actinomyces georgiae	0.0549806341457795
Actinomyces graevenitzii	0
Actinomyces johnsonii	0.0338185706359437
Actinomyces massiliensis	0
Actinomyces meyeri	0.0362124287744972
Actinomyces naeslundii	0
Actinomyces neuii	0.0497318122158321
Actinomyces odontolyticus	0
Actinomyces oris	0
Actinomyces radingae	0
Actinomyces sp._ph3	0.0802555212563646
Actinomyces turicensis	0
Actinomyces urogenitalis	0
Actinomyces viscosus	0
Adlercreutzia equolifaciens	0
Aeribacillus pallidus	0.253770645983289
Aerococcus christensenii	0
Aerococcus viridans	0
Aeromicrobium massiliense	0.0676656073795607
Aeromonas allosaccharophila/veronii	0.0417874465198709
Aeromonas bestiarum	0
Aeromonas hydrophila	0
Aeromonas jandaei	0
Aeromonas media/tecta	0
Aeromonas veronii	0
Afipia birgiae	0
Agathobaculum butyriciproducens	0
Aggregatibacter actinomycetemcomitans	0.160322242341954
Aggregatibacter aphrophilus	0.284632318973028
Aggregatibacter segnis	0
Agrobacterium tumefaciens	0.198647035657507
Agrococcus jejuensis	0
Agrococcus terreus	0.127426998057074
Akkermansia glycaniphila	0
Akkermansia muciniphila	0
Alcaligenes faecalis	0.0279029489320738
Algoriella xinjiangensis	0
Aliagarivorans marinus	0.0348251529337622
Alistipes finegoldii	0
Alistipes indistinctus	0
Alistipes inops	0
Alistipes obesi	0
Alistipes onderdonkii	0
Alistipes putredinis	0
Alistipes senegalensis	0.0344406792872308
Alistipes shahii	0
Alistipes timonensis	0
Allisonella histaminiformans	0
Alloiococcus otitis	0
Alloprevotella rava	0.059839941504265
Alloprevotella tannerae	1.07160318454864
Alloscardovia omnicolens	0
Alysiella filiformis	0.128985403740564
Amaricoccus kaplicensis	0
Anaerobiospirillum succiniciproducens	0
Anaerobiospirillum thomasii	0.192816602751627
Anaerococcus hydrogenalis	0
Anaerococcus lactolyticus	0.118274919923291
Anaerococcus obesiensis	0.0635164482360094
Anaerococcus octavius	0
Anaerococcus prevotii	0
Anaerococcus senegalensis	0
Anaerococcus tetradius	0
Anaerococcus vaginalis	0
Anaerofilum agile	0
Anaerofilum pentosovorans	0
Anaerofustis stercorihominis	0
Anaeroglobus geminatus	0
Anaerorhabdus furcosa	0
Anaerosporobacter mobilis	0
Anaerostipes butyraticus	0.0499942336178714
Anaerostipes caccae	0.14768234159381
Anaerostipes hadrus	0.0559756895756004
Anaerotruncus colihominis	0.135063669826764
Anaerotruncus sp	0
Anaerovorax odorimutans	0
Ancylobacter polymorphus	0.0682425838856663
Aneurinibacillus aneurinilyticus	0
Aneurinibacillus migulanus	0
Anoxynatronum sibiricum	0.0838270254557858
Aquabacterium commune	0.0347584877096665
Arcanobacterium haemolyticum	0
Arcanobacterium pyogenes	0
Arcobacter butzleri	0.201728966083483
Arcobacter cryaerophilus	0
Arthrobacter albus	0
Arthrobacter castelli	0
Arthrobacter oxydans	0.0642608305879192
Arthrobacter polychromogenes	0
Asaccharobacter celatus	0.0338360027937508
Atlantibacter hermannii	0
Atopobium minutum	0
Atopobium parvulum	0.0282792932373062
Atopobium rimae	0.039545784852176
Atopobium vaginae	0
Atopostipes suicloacalis	0
Aurantimonas altamirensis	0
Aureimonas altamirensis	0
Averyella dalhousiensis	0
Azonexus hydrophilus	0
Azospirillum lipoferum	0.0353047833134223
Bacillus altitudinis	0.355728348566972
Bacillus amyloliquefaciens	0
Bacillus anthracis	0
Bacillus atrophaeus	0
Bacillus badius	0
Bacillus beijingensis	0.075112705582961
Bacillus benzoevorans	0
Bacillus cereus	0
Bacillus circulans	0
Bacillus clausii	0
Bacillus coagulans	0
Bacillus cytotoxicus	0
Bacillus endophyticus	0.0428641214769449
Bacillus firmus	0
Bacillus flexus	0
Bacillus fordii	0.0470320367686999
Bacillus halodurans	0
Bacillus idriensis	0.0303013199061919
Bacillus infantis	0
Bacillus licheniformis	0.0431993364052047
Bacillus marisflavi	0.0478076776087011
Bacillus massilioanorexius	0
Bacillus massiliosenegalensis	0
Bacillus megaterium	0
Bacillus methanolicus	0
Bacillus mojavensis	0.100604382145095
Bacillus mycoides	0
Bacillus nealsonii	0
Bacillus niacini	0
Bacillus polyfermenticus	0.236170408872141
Bacillus pseudofirmus	0
Bacillus pseudomycoides	0
Bacillus pumilus	0.0608289300068486
Bacillus senegalensis	0
Bacillus simplex	0.0673205396857269
Bacillus siralis	0
Bacillus sonorensis	0.0429303747938154
Bacillus subtilis	0
Bacillus thermoamylovorans	1.18551890541526
Bacillus thuringiensis	0.147936883797377
Bacillus timonensis	0.0314747395933343
Bacillus toyonensis/wiedmanii/thuringiensis	0
Bacillus vallismortis	0.0430152714584558
Bacteroides acidifaciens	0.0554858414286965
Bacteroides caccae	0
Bacteroides cellulosiluticus	0
Bacteroides cellulosilyticus	0
Bacteroides clarus	0.887894240034006
Bacteroides coagulans	0
Bacteroides coprocola	0
Bacteroides coprophilus	0.0788504398973506
Bacteroides dorei	0
Bacteroides eggerthii	0.223505260910072
Bacteroides faecis	0
Bacteroides finegoldii	0
Bacteroides fluxus	0
Bacteroides fragilis	1.4849085675408
Bacteroides galacturonicus	0.0805271700063413
Bacteroides gallinarum	0
Bacteroides gallinceum	0
Bacteroides graminisolvens	0
Bacteroides helcogenes	0
Bacteroides intestinalis	0
Bacteroides massiliensis	0.150395314804765
Bacteroides massilinensis	0
Bacteroides nordii	0.127817489460609
Bacteroides oleiciplenus	0
Bacteroides ovatus	0
Bacteroides paurosaccharolyticus	0
Bacteroides pectinophilus	0.0352095988421519
Bacteroides plebeius	0
Bacteroides propinonicifaciens	0
Bacteroides pyogenes	0
Bacteroides salanitronis	0
Bacteroides salyersiae	0
Bacteroides sartorii	0
Bacteroides stercorirosoris	0
Bacteroides stercoris	0.0301712776389156
Bacteroides thetaiotaomicron	0
Bacteroides timonensis	0
Bacteroides uniformis	0
Bacteroides ureolyticus	0.0808633058425718
Bacteroides vulgatus	0.0814621912536144
Bacteroides xylanisolvens	0
Bacteroides xylanolyticus	0
Barnesiella intestinihominis	0
Barnesiella viscericola	0
Bartonella birtlesii	0
Bavariicoccus seileri	0
Bergeyella zoohelcum	0
Bifidobacterium actinocoloniiforme	0
Bifidobacterium adolescentis	0.199304972702827
Bifidobacterium adolescentis/ruminantium	0.0302418379334407
Bifidobacterium angulatum	0.0309656347332634
Bifidobacterium animalis	0
Bifidobacterium asteroides	0
Bifidobacterium avesanii	0
Bifidobacterium bifidum	0.0517804471456629
Bifidobacterium bohemicum	0
Bifidobacterium bombi	0.0291306862846478
Bifidobacterium boum	0.367050572474155
Bifidobacterium breve	0
Bifidobacterium callitrichos	0.0308508195497476
Bifidobacterium catenulatum	0.0648051253335716
Bifidobacterium catenulatum/pseudoctenulatum	0.197999586899679
Bifidobacterium choerinum	0.240237346915848
Bifidobacterium commune	0
Bifidobacterium coryneforme	0
Bifidobacterium crudilactis/psychraerophilum	0
Bifidobacterium cuniculi	0.0516788792411838
Bifidobacterium dentium	1.07817771671724
Bifidobacterium eulemuris/lemurum	0
Bifidobacterium faecale	0.0633066048133737
Bifidobacterium gallicum	0.0901573210249678
Bifidobacterium gallinarum	0
Bifidobacterium hapali	0
Bifidobacterium indicum	0
Bifidobacterium kashiwanohense	0.0349357211141728
Bifidobacterium longum	0.923701986711101
Bifidobacterium longum	0.582694823304972
Bifidobacterium merycicum	0
Bifidobacterium mongoliense	0.0327649832907088
Bifidobacterium moukalabense	0.82850161458962
Bifidobacterium pseudocatenulatum	0.106981047573761
Bifidobacterium pseudocatenulatum	0.109181420640891
Bifidobacterium pseudolongum	0.0604701578771478
Bifidobacterium pullorum	0
Bifidobacterium pullorum/hapali	0.0542175035938905
Bifidobacterium ramosum	0
Bifidobacterium reuteri	0.0730186294783233
Bifidobacterium ruminantium	0
Bifidobacterium saeculare	0
Bifidobacterium saguini	0.11405760919673
Bifidobacterium scardovii	0.0339350352305074
Bifidobacterium stercoris	0
Bifidobacterium thermacidophilum	0.0381029401636145
Bifidobacterium thermophilum	0.0290247297220195
Bifidobacterium tissieri	0.0374801113056904
Bifidobacterium tsurumiense	1.23219591849656
Bifissio spartinae	1.05006443006782
Bilophila wadsworthia	0
Blastococcus massiliensis	0.0718100520530128
Blastomonas natatoria	0.0318842634296636
Blautia caecimuris	0.118590820655616
Blautia coccoides	0.0374441143721945
Blautia faecis	0
Blautia glucerasea	0
Blautia hansenii	0
Blautia hydrogenotrophica	0
Blautia luti	0.352050118804689
Blautia marasmi	0
Blautia obeum	0.0400920980512694
Blautia producta	0
Blautia schinkii	0.125343846970719
Blautia sp._GD8	0
Blautia stercoris	0
Blautia wexlerae	0
Bordetella hinzii	0
Brachybacterium muris	0
Brachybacterium paraconglomeratum	0.0479539223955969
Brachymonas chironomi	0
Brachyspira aalborgi	0.135156911825234
Brachyspira pilosicoli	0
Bradyrhizobium denitrificans	0
Bradyrhizobium elkanii	0
Bradyrhizobium japonicum	0
Brevibacillus agri	0
Brevibacillus borstelensis	0
Brevibacillus brevis	0.0399156964758647
Brevibacillus massiliensis	0
Brevibacterium casei	0.145437345482463
Brevibacterium epidermidis	0.0295439817317489
Brevibacterium halotolerans	0.115036880059932
Brevibacterium iodinum	0
Brevibacterium linens	0
Brevibacterium luteolum	0
Brevibacterium mcbrellneri	0.0283538296799208
Brevibacterium paucivorans	0.0347565820904474
Brevibacterium pityocampae	0
Brevibacterium ravenspurgense/massiliense	0.0467519155986797
Brevibacterium senegalense	0
Brevundimonas bacteroides	0.0655712788348827
Brevundimonas diminuta	0.0343262825237976
Brevundimonas subvibrioides	0.0566283659724263
Brevundimonas terrae	1.34210846420604
Brevundimonas vesicularis	0
Brochothrix thermosphacta	0
Buchnera aphidicola	0.222364273415513
Buchnera sp.	0
Bulleidia extructa	0
Burkholderia cepacia	0
Burkholderia glumae	0
Burkholderia plantarii	0
Butyricicoccus faecihominis	0.0313786222541166
Butyricicoccus pullicaecorum	0
Butyricimonas faecihominis	0
Butyricimonas paravirosa	0
Butyricimonas synergistica	0.0629115280357458
Butyricimonas virosa	0
Butyrivibrio crossotus	0.163662702197162
Butyrivibrio fibrisolvens	0
C.viride 16S	0.0379272578089324
Caldicoprobacter faecalis	0
Campylobacter coli	0.275708776185422
Campylobacter concisus	0
Campylobacter curvus	0.555261146921801
Campylobacter faecalis	0.0980280439555881
Campylobacter fetus	0
Campylobacter gracilis	0
Campylobacter hominis	0
Campylobacter hyointestinalis	0
Campylobacter jejuni	0.285530742192922
Campylobacter lari	0
Campylobacter rectus	0
Campylobacter showae	0.0413397736047087
Campylobacter upsaliensis	0
Campylobacter ureolyticus	0
Candidatus Blastococcus	0
Candidatus Dorea	0
Candidatus Soleaferrea	0
Candidatus Stoquefichus	0
Candidatus Streptomyces	0
Capnocytophaga gingivalis	0
Capnocytophaga granulosa	0
Capnocytophaga haemolytica	0
Capnocytophaga leadbetteri	0.119463087523932
Capnocytophaga ochracea	0
Capnocytophaga sputigena	0
Cardiobacterium hominis	0.0734483456823256
Cardiobacterium valvarum	0
Carnobacterium maltaromaticum	0.051407748218961
Castellaniella defragrans	0
Catabacter hongkongensis	0
Catenibacterium mitsuokai	2.84942639311756
Catonella morbi	0
Catonella sp.	0
Cedecea davisae	1.73093960936387
Cedecea lapagei	0
Cellulomonas composti	0
Cellulomonas denverensis	0
Cellulomonas massiliensis	0
Cellulomonas parahominis	0.0331294569601609
Cellulosilyticum lentocellum	0.0319841291820917
Cellulosimicrobium cellulans	0.0288508635186395
Centipeda periodontii	0
Cephaloticoccus primus	0
Cetobacterium somerae	0
Chlamydia abortus	0.0834758092373479
Chlamydia trachomatis	0.0507097190286649
Chlorobium phaeobacteroides	0
Christensenella minuta	0.0669014983237329
Chryseobacterium bovis	0
Chryseobacterium hominis	0
Citrobacter amalonaticus	0
Citrobacter braakii	0
Citrobacter farmeri	0.0309801487507511
Citrobacter freundii	0.0405130034127757
Citrobacter gillenii	0
Citrobacter intermedius	0
Citrobacter murliniae	0
Citrobacter pasteurii	0
Citrobacter sedlakii	0.0295164349058484
Citrobacter werkmanii	0
Citrobacter youngae	0.0341008898279543
Cloacibacillus evryensis	0.181181754624509
Cloacibacillus porcorum	0
Cloacibacterium normanense	2.37269795561984
Clostridioides difficile	0.028563766604107
Clostridium acetobutylicum	0
Clostridium acidisoli	0
Clostridium aciditolerans	0
Clostridium aerotolerans	0
Clostridium akagii	0.0854776655461399
Clostridium aldenense	0.136439137817754
Clostridium aldrichii	0
Clostridium algidicarnis	0
Clostridium amazonense	0
Clostridium aminovalericum	0.0761891934226525
Clostridium amygdalinum	1.01797669463963
Clostridium amylolyticum	0.104295027775292
Clostridium arbusti	0
Clostridium argentinense	0
Clostridium asparagiforme	1.0205374845679
Clostridium aurantibutyricum	0.0317243455563427
Clostridium autoethanogenum	0
Clostridium baratii/Eubacterium nitrigenese	0.392685206505846
Clostridium beijerinckii	1.06616506895941
Clostridium bifermentans	0
Clostridium bolteae/aminovalericum	0.0475177605158144
Clostridium botulinum	0
Clostridium bowmanii	0
Clostridium butyricum	0.0447212120656893
Clostridium cadaveris	0
Clostridium carboxidivorans	0
Clostridium cavendishii	0
Clostridium celatum	1.33418388986765
Clostridium celerecrescens	0
Clostridium cellobioparum	0
Clostridium cellulolyticum	0
Clostridium chartatabidum	0.0363919324489111
Clostridium chauvoei	0.745960577530544
Clostridium chromiireducens	0.0359183479504178
Clostridium citroniae	0.0416963389995094
Clostridium clariflavum	0
Clostridium clostridioforme	0.0449444702882632
Clostridium cochlearium	0
Clostridium cocleatum	0
Clostridium colicanis	0
Clostridium colinum	0
Clostridium collagenovorans	0
Clostridium cylindrosporum	0.0381194573470062
Clostridium dakarense	0
Clostridium difficile	0.0771668901431991
Clostridium diolis	0.153423883252488
Clostridium disporicum/celatum	0
Clostridium drakei	0
Clostridium estertheticum	0
Clostridium fallax	0
Clostridium felsineum	0.0351633925210855
Clostridium ganghwense	0
Clostridium ghonii	0.0554745345887239
Clostridium glycolicum	0
Clostridium glycyrrhizinilyticum	0.121263164022252
Clostridium grantii	0
Clostridium haemolyticum	0
Clostridium hathewayi	0
Clostridium herbivorans	0
Clostridium hiranonis	0
Clostridium homopropionicum	0
Clostridium huakuii	0
Clostridium hungatei	0
Clostridium hylemonae	0.36042806597695
Clostridium indolis/methoxybenzovorans	0.689666507986336
Clostridium innocuum	0.0461331237105445
Clostridium irregulare	0
Clostridium isatidis	0
Clostridium jeddahense	0
Clostridium kogasensis	0
Clostridium lactatifermentans	0
Clostridium lavalense/bolteae	0.0863796939846829
Clostridium leptum	0.122985920727213
Clostridium limosum	0
Clostridium lituseburense	0
Clostridium lundense	0
Clostridium malenominatum	0
Clostridium massiliodielmoense	0
Clostridium methoxybenzovorans	0.325201353793731
Clostridium methylpentosum	0.102853510564436
Clostridium neonatale	0
Clostridium nexile	0.274775842086073
Clostridium novyi	0
Clostridium oceanicum	0
Clostridium oroticum	0
Clostridium paraputrificum	0
Clostridium pascui	0.0531741856793559
Clostridium pasteurianum	0
Clostridium perfringens	0
Clostridium polysaccharolyticum	0
Clostridium populeti	0
Clostridium psychrophilum	0
Clostridium punense	0
Clostridium putrefaciens	0.299083071187983
Clostridium ramosum	0.0335552418817406
Clostridium rectum	0
Clostridium saccharobutylicum	0
Clostridium saccharogumia	0
Clostridium saccharolyticum	0.23044560928216
Clostridium saccharoperbutylacetonicum	0
Clostridium sardiniense	0
Clostridium sartagoforme	0.0440231615993032
Clostridium scatologenes	0
Clostridium schirmacherense	0
Clostridium scindens	0.281157201217786
Clostridium senegalense	0
Clostridium septicum	0
Clostridium sordellii	0
Clostridium sp._16S_	0
Clostridium sphenoides	0.0471529716658567
Clostridium spiroforme	0
Clostridium sporogenes	0.0281627575703067
Clostridium sporosphaeroides	0
Clostridium sticklandii	0.0354475074995595
Clostridium straminisolvens	0
Clostridium subterminale	0.0295769315750883
Clostridium sufflavum	0
Clostridium sulfidigenes	0
Clostridium swellfunianum	0
Clostridium symbiosum	2.43876201250535
Clostridium tagluense	0
Clostridium tepidiprofundi	0
Clostridium termitidis	0
Clostridium tertium	0
Clostridium tetani	0
Clostridium tetanomorphum	0
Clostridium thermoalcaliphilum	0
Clostridium thermopalmarium	0
Clostridium thiosulfatireducens	0
Clostridium tunisiense	0.0317719922157127
Clostridium tyrobutyricum	0
Clostridium ventriculi	0
Clostridium vincentii	0
Clostridium viride	0
Clostridium vulturis	0
Clostridium xylanolyticum	0
Clostridium xylanovorans	0
Collinsella aerofaciens	0
Collinsella intestinalis	0
Collinsella massiliensis	0
Collinsella stercoris	0
Collinsella tanakaei	0
Comamonas aquatica	0
Comamonas kerstersii	0
Comamonas terrigena	0
Comamonas testosteroni	0
Coprobacillus cateniformis	0
Coprobacter fastidiosus	0
Coprobacter secundus	0
Coprococcus catus	0
Coprococcus comes	0
Coprococcus eutactus	0
Coriobacterium glomerans	0
Corynebacterium accolens	0.0438503494680535
Corynebacterium afermentans	0.0353213755432444
Corynebacterium ammoniagenes	0
Corynebacterium amycolatum	0
Corynebacterium appendicis	0
Corynebacterium argentoratense	0
Corynebacterium aurimucosum	0
Corynebacterium casei	0
Corynebacterium coyleae	0
Corynebacterium durum	0
Corynebacterium frankenforstense	0
Corynebacterium freneyi	0.0908325658087503
Corynebacterium genitalium	0
Corynebacterium glaucum	0
Corynebacterium glucuronolyticum	0
Corynebacterium jeikeium	0.0534321716260013
Corynebacterium kroppenstedtii	0.0379260831560336
Corynebacterium matruchotii	0
Corynebacterium minutissimum	0.0626487257900026
Corynebacterium mucifaciens	0
Corynebacterium propinquum	0.0359870817069137
Corynebacterium pseudodiphthericum	0
Corynebacterium resistens	0
Corynebacterium simulans	0
Corynebacterium singulare	0.0461125286179662
Corynebacterium sp._1152	0
Corynebacterium striatum	0
Corynebacterium sundsvallense	0
Corynebacterium tuberculostearicum	0
Corynebacterium tuscaniense	0.756569652274113
Corynebacterium ulcerans	0.0912865275362218
Corynebacterium ureicelerivorans	0.11604260775236
Corynebacterium variabile	0
Corynebacterium xerosis	0.118189597442035
Cronobacter sakazakii	0
Cryptobacterium curtum	0.0432846869464432
Cupriavidus metallidurans	0
Curtobacterium flaccumfaciens	0
Deinococcus aquaticus	0
Deinococcus indicus	0
Deinococcus proteolyticus	0
Delftia acidovorans	0
Dermabacter hominis	0.0437209855671103
Dermabacter vaginalis	0.106945605753248
Dermacoccus nishinomiyaensis	0
Desulfitobacterium frappieri	0
Desulfobulbus propionicus	0
Desulfotomaculum guttoideum	0
Desulfovibrio alkalitolerans	0
Desulfovibrio desulfuricans	0
Desulfovibrio fairfieldensis	0
Desulfovibrio legallii	0.0337681411579708
Desulfovibrio legallis	0
Desulfovibrio piger	0
Desulfovibrio termitidis	0
Dialister invisus	0
Dialister micraerophilus	0
Dialister pneumosintes	0.0562303170186904
Dialister succinatiphilus	0
Dictyoglomus thermophilum	0.102246895214256
Dielma fastidiosa	0.0366388784759627
Dietzia cinnamea	0
Dietzia maris	0.0595933568805829
Dietzia natronolimnaea	0
Dolosicoccus paucivorans	0.15176841227587
Dolosigranulum pigrum	0.0363951987280007
Dorea formicigenerans	0
Dorea longicatena	0.144188662101274
Dorea massiliensis	0
Dyadobacter beijingensis	0
Dyadobacter fermentans	0
Dysgonomonas capnocytophagoides	0
Dysgonomonas gadei	0.0330251276359016
Dysgonomonas macrotermitis	0
Dysgonomonas mossii	0
Edwardsiella tarda	0.140185961293866
Eggerthella lenta	0
Eggerthella sinensis	0.572027105839936
Eggerthella timonensis	0
Eggerthia catenaformis	0
Eikenella corrodens	0
Eisenbergiella tayi	0
Elusimicrobium minutum	0
Empedobacter falsenii	0.102057294762711
Enorma massiliensis	0
Enterobacter aerogenes	0
Enterobacter asburiae	0
Enterobacter cancerogenus	0
Enterobacter cloacae	1.3091543946588
Enterobacter massiliensis	0.0319559151587969
Enterococcus asini	0
Enterococcus avium	0.0610790351868909
Enterococcus caccae	0
Enterococcus casseliflavus	0
Enterococcus casseliflavus/galliarum	0
Enterococcus cecorum	0
Enterococcus devriesei	0
Enterococcus dispar	0
Enterococcus durans/hirae	0.0607120779617124
Enterococcus faecalis	0.0304148458582244
Enterococcus faecium	0
Enterococcus gallinarum	0.0368827578080148
Enterococcus gilvus	0
Enterococcus italicus	0
Enterococcus malodoratus	0.0293853688442504
Enterococcus mundtii	0
Enterococcus phoeniculicola	0
Enterococcus raffinosus	0
Enterococcus saccharolyticus	0
Enterorhabdus caecimuris	0
Enterovibrio nigricans	0
Eremococcus coleocola	0
Erysipelatoclostridium ramosum	0.0699620157009519
Escherichia albertii	0.798981229882603
Escherichia coli	0.360916763097792
Escherichia fergusonii	0.451462588168431
Escherichia hermannii	0.663378921937057
Ethanoligenens harbinense	0.030517339950837
Eubacterium barkeri	0
Eubacterium biforme	0
Eubacterium brachy	0
Eubacterium budayi	0.118807052178448
Eubacterium callanderi	0
Eubacterium celluloscolvens	0.0988790922082145
Eubacterium cellulosolvens	0
Eubacterium contortum	0
Eubacterium coprostanoligenes	0.0282127870094526
Eubacterium cylindroides	0
Eubacterium desmolans	0
Eubacterium dolichum	0
Eubacterium eligens	0.032734574142542
Eubacterium fissicatena	0.197597025065098
Eubacterium hallii	0
Eubacterium infirmum	0
Eubacterium limosum	0
Eubacterium moniliforme	0
Eubacterium multiforme	0.0576024473994486
Eubacterium nitritogenes	0.061263373660971
Eubacterium nodatum	0.0380061721485626
Eubacterium oxidoreducens	0.0939066929022281
Eubacterium pyruvativorans	0
Eubacterium ramulus	0
Eubacterium rectale	0.0384855739166583
Eubacterium ruminantium	0.0825614457023194
Eubacterium saphenum	0
Eubacterium siraeum	0
Eubacterium sp	0
Eubacterium sulci	0.747672260865985
Eubacterium tenue	0
Eubacterium tortuosum	0
Eubacterium tortusum	0
Eubacterium uniforme	0
Eubacterium ventriosum	0
Eubacterium xylanophilum	0
Eubacterium yurii	0.0382484665312507
Exiguobacterium aurantiacum	0.349157159525831
Facklamia hominis/miroungae	0
Facklamia ignava	0
Facklamia languida	0
Facklamia tabacinasalis	1.14631270831744
Faecalibacterium prausnitzii	0.481893807051377
Faecalibacterium prausnitzii S9G3	0.0696018870097339
Faecalicatena contorta	0.0575172405353174
Faecalitalea cylindroides	0.0371188013483351
Fermentimonas caenicola	0
Ferrimonas balearica	0.0866907402738083
Fictibacillus arsenicus	0.0562329519788293
Filifactor alocis	0
Filifactor villosus	0
Finegoldia magna	0
Flavobacterium banpakuense	0
Flavobacterium branchiophilum	0
Flavobacterium cheniae	0
Flavobacterium daejeonense	0
Flavobacterium lindanitolerans	0
Flavobacterium oncorhynchi	0
Flavobacterium sp._TISTR	0
Flavonifractor plautii	0.0361704030538067
Flavonifractor sp	0.0677144418250569
Flexispira rappini	0
Flintibacter butyricus	0.0482955014064505
Fretibacterium fastidiosum	0
Fusicatenibacter saccharivorans	0.0834598044802192
Fusobacterium equinum	0
Fusobacterium gonidiaformans	0
Fusobacterium mortiferum	0
Fusobacterium naviforme	0.0395603931952329
Fusobacterium necrogenes	0
Fusobacterium necrophorum	0
Fusobacterium nucleatum	0
Fusobacterium periodonticum	0
Fusobacterium russii	0
Fusobacterium ulcerans	0.045897236080249
Fusobacterium varium	0.114511665547083
Gallibacterium anatis	0
Garciella nitratireducens	0
Gardnerella vaginalis	0
Gemella haemolysans	0
Gemella morbillorum	0
Gemella sanguinis	0.0282042186851459
Gemmatirosa kalamazoonesis	0
Gemmiger formicilis	0.0298460548398277
Geobacillus stearothermophilus	0
Geobacillus vulcani	0
Georgenia muralis	0
Gluconobacter oxydans	0.0460819494281616
Gordonia bronchialis	0
Gordonia jacobaea	0.0444084725528317
Gordonia otitidis	0.0281895699910698
Gordonia rubripertincta	0.0504441520870197
Gordonia terrae	0
Gordonibacter pamelaeae	0
Gordonibacter urolithinfaciens	0
Granulicatella adiacens	0.0417047799730432
Granulicatella elegans	0
Grimontia hollisae	0.19595945230631
Haematobacter missouriensis	0
Haemophilus haemolyticus	0.350331607075615
Haemophilus influenzae	0
Haemophilus parahaemolyticus	0
Haemophilus parainfluenzae	0.0463286189628106
Haemophilus paraphrohaemolyticus	0
Haemophilus pittmaniae	0
Haemophilus quentini	0
Haemophilus sputorum	0.0938370305274935
Hafnia alvei	0
Halobiforma nitratireducens	0.0486094720169589
Halomonas salina	0
Harryflintia acetispora	0
Helicobacter bilis	0
Helicobacter canadensis	0
Helicobacter cinaedi	0.0512617578982925
Helicobacter fennelliae	0
Helicobacter pametensis	0.238721286233524
Helicobacter pullorum	0
Helicobacter pylori	0.0310881415066791
Helicobacter rodentium	0
Helicobacter winghamensis	0.0862524039426385
Herbaspirillum massiliense	0.262346704449244
Hespellia porcina	0
Hespellia stercorisuis	0
Holdemanella biformis	0
Holdemania filiformis	0
Holdemania massiliensis	0
Howardella ureilytica	0.0373715080889462
Hungatella effluvii	0.285267225158938
Hydrobacter penzbergensis	0
Hydrogenibacillus schlegelii	0.259158086250525
Hydrogenoanaerobacterium saccharovorans	0.199234635884615
Hymenobacter rigui	0.0444482975040633
Intestinibacter bartlettii	0.104885617819817
Intestinimonas butyriciproducens	0.0299937636478008
Janibacter hoylei	0
Janibacter indicus	0.0333022768149966
Janibacter limosus	0
Janibacter terrae	0.0551778033839627
Johnsonella ignava	0.0365257156255536
Jonesia denitrificans	0
Kallipyga massiliensis	0
Kandleria vitulina	0.0782760696120248
Kerstersia gyiorum	0
Kineothrix alysoides	0
Kingella denitrificans	0
Kingella kingae	0
Kingella oralis	0
Klebsiella aerogenes	0
Klebsiella oxytoca	1.86517622283919
Klebsiella pneumoniae	1.86716450857685
Klebsiella variicola	0
Kluyvera ascorbata	0.159278770912667
Kluyvera intermedia	0
Kocuria halotolerans	0
Kocuria indica	0
Kocuria kristinae	0
Kocuria marina	0.0299346640327415
Kocuria palustris	0
Kocuria rhizophila	0
Kocuria rosea	0
Kosakonia cowanii	0
Kurthia gibsonii	0
Kurthia massiliensis	0
Kurthia senegalensis	0
Kytococcus schroeteri	0
Kytococcus sedentarius	0
Lachnoanaerobaculum saburreum	0
Lachnoanaerobaculum umeaense	0
Lachnobacterium bovis	0.375346457291601
Lachnoclostridium phytofermentans	0.0384843134252911
Lachnoclostridium sp	0
Lachnospira multipara	0.0366909698775237
Lachnospira pectinoschiza	1.13418191673922
Lactobacillus acidophilus	0
Lactobacillus agilis	0
Lactobacillus alimentarius	0.18164850566772
Lactobacillus alvi	0
Lactobacillus amylolyticus	0
Lactobacillus amylophilus	0
Lactobacillus amylovorus	0
Lactobacillus animalis	0
Lactobacillus antri	0
Lactobacillus apinorum	0
Lactobacillus apodemi	0
Lactobacillus bifermentans	0
Lactobacillus brevis	0
Lactobacillus buchneri	0
Lactobacillus casei	0
Lactobacillus ceti	0
Lactobacillus coleohominis	0
Lactobacillus coryniformis	0.0290724335037112
Lactobacillus crispatus	0
Lactobacillus curvatus	0
Lactobacillus delbrueckii	0
Lactobacillus dextrinicus	0
Lactobacillus fermemtum	0
Lactobacillus fermentum	0
Lactobacillus fructivorans/homohiochii	0.0378183491590441
Lactobacillus gasseri	0
Lactobacillus gastricus	0
Lactobacillus gigeriorum	0
Lactobacillus helveticus	0
Lactobacillus herbarum	0
Lactobacillus iners	0
Lactobacillus jensenii	0.0378596571876488
Lactobacillus johnsonii	0
Lactobacillus kalixensis	0
Lactobacillus kitasatonis	0
Lactobacillus kunkeei	0.040323074470268
Lactobacillus malefermentans	0
Lactobacillus mindensis	0
Lactobacillus mucosae	0
Lactobacillus mudanjiangensis	0
Lactobacillus oris	0.301213373296915
Lactobacillus parabuchneri	0
Lactobacillus paracasei	0
Lactobacillus parafarraginis	0
Lactobacillus pentosus	0
Lactobacillus plantarum	0
Lactobacillus porcinae	0.13954336152693
Lactobacillus rapi	0
Lactobacillus reuteri	0
Lactobacillus rhamnosus	0
Lactobacillus rogosae	0
Lactobacillus rossiae	0
Lactobacillus ruminis	0
Lactobacillus sakei	0.0473116283786569
Lactobacillus salivarius	0
Lactobacillus sanfranciscensis	0.0452526857345779
Lactobacillus saniviri	0
Lactobacillus senioris	0
Lactobacillus sharpeae	0.0419537772624869
Lactobacillus thermophilus	0
Lactobacillus ultunensis	0
Lactobacillus vaccinostercus	0
Lactobacillus vaginalis	0
Lactobacillus versmoldensis	0
Lactobacillus xiangfangensis	0.0791513057831212
Lactococcus formosensis	0
Lactococcus garvieae	0
Lactococcus lactis	0.115315965995459
Lactococcus plantarum	0
Lactococcus raffinolactis	0
Lactonifactor longoviformis	0
Laribacter hongkongensis	0.0386725261628936
Lautropia mirabilis	0
Lawsonella clevelandensis	0.0458385273509266
Leifsonia aquatica/naganoensis	0
Leminorella grimontii	0
Leminorella richardii	0
Leptothrix discophora	0.222746352714058
Leptothrix mobilis	0
Leptotrichia amnionii	0
Leptotrichia buccalis	1.74040865191553
Leptotrichia goodfellowii	0
Leptotrichia hofstadii	0.184497644886076
Leptotrichia wadei	0
Leuconostoc carnosum	0
Leuconostoc citreum	0
Leuconostoc citreum/holzapfelii	0
Leuconostoc gelidum	0
Leuconostoc lactis	0
Leuconostoc mesenteroides	0
Leuconostoc pseudomesenteroides/rapi/kimchii/mesenteroides	1.1934020634689
Limnobacter thiooxidans	0.045243929617477
Longicatena caecimuris	0
Lysinibacillus fusiformis	0
Lysinibacillus massiliensis	0.0283306330577455
Lysinibacillus sphaericus	0
Lysobacter soli	0
Mageeibacillus indolicus	0
Mannheimia granulomatis	0.0371588424999782
Marichromatium gracile	0
Marvinbryantia formatexigens	0.0925638513617332
Massilia aurea	0.112238105764077
Massiliomicrobiota timonensis	0
Megamonas funiformis	0
Megamonas hypermegale	0
Megamonas rupellensis	0.0587983198331436
Megasphaera elsdenii	0
Megasphaera indica	0
Megasphaera micronuciformis	0
Megasphaera paucivorans	0
Megasphaera sp	0
Mesorhizobium loti	0
Methanobrevibacter smithii	0.0990557827513864
Methanobrevibacter smithii/gottschalkii	0
Methanosphaera cuniculi	0
Methanosphaera stadtmanae	0
Methylobacterium adhaesivum	0
Methylobacterium jeotgali	0.35745355277683
Methylobacterium mesophilicum	0.191302102319054
Methylobacterium populi	0.0310470108478184
Methylobacterium radiotolerans	0
Methylobacterium zatmanii	0.113349458646356
Methyloversatilis universalis	0
Microbacterium aurum	0
Microbacterium barkeri	0
Microbacterium chocolatum	0
Microbacterium foliorum	0
Microbacterium gubbeenense	0.0650883772822975
Microbacterium hydrocarbonoxydans	0
Microbacterium lacticum	0
Microbacterium luteolum	1.26360408723488
Microbacterium oleivorans	0.396225889065774
Microbacterium paraoxydans	0.119620935522348
Microbacterium phyllosphaerae	0
Microbacterium schleiferi	0
Micrococcus luteus	0
Micrococcus lylae	0
Micromonospora aurantiaca	0.0453283299593288
Micromonospora krabiensis	0
Microvirga massiliensis	0
Microvirgula aerodenitrificans	0
Mitsuokella jalaludinii	0.0529610640336798
Mitsuokella multacida	0
Mobiluncus curtisii	0.0871117179330568
Moellerella wisconsensis	0.293052332594429
Mogibacterium diversum	0
Mogibacterium neglectum	0
Mogibacterium pumilum	0
Mogibacterium timidum	0
Mogibacterium vescum	0
Monoglobus pectinilyticus	0
Moraxella atlantae	0
Moraxella catarrhalis	0.130049907115177
Moraxella caviae	0
Moraxella lacunata	0.0367875980597023
Moraxella nonliquefaciens	0
Moraxella osloensis	0.0465718249265287
Morganella morganii	0
Moryella indoligenes	0
Murdochiella asaccharolytica	0.0674531290664757
Muribaculum intestinale	0
Murimonas intestini	0.0363830870151992
Mycobacterium abscessus	0.0521209175370971
Mycobacterium avium	0
Mycobacterium florentinum	0.0631621519007831
Mycobacterium fortuitum	0
Mycobacterium iranicum	0.0938396143159056
Mycobacterium mucogenicum	0.0434075243766969
Mycoplasma hominis	0
Mycoplasma pneumoniae	0
Negativicoccus succinicivorans	0.0717282467665827
Neisseria bacilliformis	0
Neisseria cinerea	0
Neisseria elongata	0.0423889900886178
Neisseria flava	0
Neisseria flavescens/perflava	0
Neisseria gonorrhoeae	0
Neisseria macacae	0.0713365019264652
Neisseria meningitidis	0
Neisseria mucosa	0.172101757267409
Neisseria sicca	0
Neisseria subflava	0
Nevskia ramosa	0
Nitriliruptor alkaliphilus	0
Oceanobacillus caeni	0
Oceanobacillus massiliensis	0.0460671289399385
Ochrobactrum anthropi	0
Ochrobactrum intermedium	0.102710000293788
Ochrobactrum pituitosum	0
Odoribacter laneus	0
Odoribacter splanchnicus	0
Oligella urethralis	0.121725597840822
Olsenella profusa	0
Olsenella scatoligenes	0
Olsenella uli	0
Olsenella umbonata	0.034381919007845
Orenia metallireducens	0
Oribacterium parvum	0
Oribacterium sinus	0.377489243391953
Ornithobacterium rhinotracheale	0
Oscillibacter ruminantium	0
Oscillibacter sp	0
Oscillibacter valericigenes	0
Oxalobacter formigenes	0
Paenibacillus alvei	0.257837707193123
Paenibacillus antibioticophila	0.0338907161005351
Paenibacillus barcinonensis	0.0335690052425537
Paenibacillus barengoltzii	0
Paenibacillus daejeonensis	0
Paenibacillus durus	0
Paenibacillus glucanolyticus	0
Paenibacillus graminis	0
Paenibacillus illinoisensis	0.028972403355171
Paenibacillus kribbensis	0
Paenibacillus lactis	0.866314584281833
Paenibacillus lautus	0
Paenibacillus provencensis	0
Paenibacillus pueri	0
Paenibacillus rhizosphaerae	0
Paenibacillus riograndensis	0.174458090051268
Paenibacillus sabinae/forsythiae	0
Paenibacillus senegalensis	0.0606551569462788
Paenibacillus thiaminolyticus	0
Paenibacillus timonensis	0
Pantoea agglomerans	0.565964967437619
Pantoea conspicua	0
Papillibacter cinnamivorans	0
Parabacteroides distasonis	2.31344416391899
Parabacteroides goldsteinii	1.63462692082454
Parabacteroides gordonii	0
Parabacteroides johnsonii	0
Parabacteroides merdae	0
Paracoccus carotinifaciens	0
Paracoccus marinus	0.0369303604996723
Paracoccus sanguinis	0
Paracoccus yeei	0
Paraeggerthella hongkongensis	0.0699969869746547
Paraprevotella clara	0
Paraprevotella xylaniphila	0
Parascardovia denticolens	0.0330841502208476
Parasporobacterium paucivorans	0.187310225480406
Parasutterella excrementihominis	0.0324504628455043
Parasutterella secunda	0.0377419271947925
Parvimonas micra	0.309206810420338
Pediococcus acidilactici	0
Pediococcus damnosus	0
Pediococcus pentosaceus	0
Pedobacter daejeonensis	0
Pedomicrobium ferrugineum	0
Pelomonas saccharophila	0.0668123558518626
Peptoclostridium difficile	0.0658901993068181
Peptococcus niger	0
Peptococcus sp.	0
Peptoniphilus asaccharolyticus	0
Peptoniphilus coxii	0
Peptoniphilus duerdenii	0
Peptoniphilus grossensis	0
Peptoniphilus harei	0
Peptoniphilus indolicus	0
Peptoniphilus lacrimalis	0
Peptoniphilus senegalensis	0.028312649012948
Peptoniphilus timonensis	0
Peptostreptococcus anaerobius	0
Peptostreptococcus russellii	0
Peptostreptococcus stomatis	0.0565813438361452
Phascolarctobacterium faecium	0
Phascolarctobacterium succinatutens	0.0904504550441062
Phenylobacterium haematophilum	0
Phyllobacterium myrsinacearum	0
Planococcus rifietoensis	0
Planomicrobium chinense	0
Planomonospora sphaerica	0.115104518004831
Plesiomonas shigelloides	0
Porphyromonas asaccharolytica	0
Porphyromonas catoniae	0.0507939164901685
Porphyromonas endodontalis	0
Porphyromonas gingivalis	0
Porphyromonas somerae	0.0829485238995992
Porphyromonas uenonis	0.082168785110234
Prevotella albensis	0
Prevotella amnii	0.0409396823142712
Prevotella amniotica	0
Prevotella aurantiaca	0
Prevotella baroniae	0
Prevotella bergensis	0
Prevotella bivia	0
Prevotella brevis	0
Prevotella bryantii	0
Prevotella buccae	0
Prevotella buccalis	0
Prevotella conceptionensis	0.0605089229163496
Prevotella copri	0
Prevotella corporis	0.027928644332101
Prevotella dentalis	0
Prevotella dentasini	0
Prevotella denticola	0.0311138476869916
Prevotella disiens	0
Prevotella enoeca	0
Prevotella falsenii	0
Prevotella fusca	0
Prevotella histicola	0
Prevotella intermedia	0
Prevotella loescheii	0
Prevotella maculosa	0
Prevotella marshii	0
Prevotella melaninogenica	0
Prevotella micans	0
Prevotella multidaccharivorax	0
Prevotella multiformis	0.0308619986148791
Prevotella multisaccharivorax	0
Prevotella nanceiensis	0
Prevotella nigrescens	0.0287920151259193
Prevotella oralis	0
Prevotella oris	0
Prevotella oryzae	0
Prevotella oulorum	0
Prevotella pallens	0
Prevotella paludivivens	0.125566219749368
Prevotella pleuritidis	0
Prevotella ruminicola	0.0903754935596061
Prevotella saccharolytica	0.055675502317186
Prevotella salivae	0
Prevotella scopos/jejuni	0
Prevotella shahii	0
Prevotella stercorea	0.0447585833355481
Prevotella timonensis	0.127273230952454
Prevotella veroralis	0
Promicromonospora flava	0.0558317685245558
Propionibacterium acidifaciens	0.311613626880578
Propionibacterium acidipropionici	0.431091532686789
Propionibacterium acnes	0
Propionibacterium australiense	0
Propionibacterium avidum	0
Propionibacterium cyclohexanicum	0
Propionibacterium damnosum	0.0546494133078538
Propionibacterium freudenreichii	0.0462119728718623
Propionibacterium granulosum	0
Propionibacterium jensenii	0
Propionibacterium microaerophilum	0.0536880680115403
Propionibacterium namnetense	0
Propionibacterium propionicum	0
Propionibacterium thoenii	0.300273865025103
Propionicimonas paludicola	0
Propionimicrobium lymphophilum	0.470052873705238
Propionivibrio dicarboxylicus	0
Prosthecobacter fluviatilis	0
Proteus mirabilis	0
Proteus penneri	0.0878502432591653
Proteus vulgaris	0
Providencia alcalifaciens	0.0318493476108046
Providencia rettgeri	0
Providencia rustigianii	0
Providencia stuartii	0.0416138495817204
Pseudoclavibacter massiliense	0
Pseudoclavibacter sp._Timone	0
Pseudoflavonifractor capillosus	0.0756065490826673
Pseudomonas aeruginosa	0
Pseudomonas alcaliphila	0
Pseudomonas fluorescens	0
Pseudomonas fragi	0
Pseudomonas fragi/thivervalensis/deceptionensis	0
Pseudomonas monteilii	0.412561086977056
Pseudomonas nitroreducens	0
Pseudomonas oleovorans	0
Pseudomonas putida	0
Pseudomonas stutzeri	0
Pseudopropionibacterium propionicum	0
Pseudoramibacter alactolyticus	0
Pseudothermotoga thermarum	0
Pseudoxanthomonas mexicana	0
Psychrobacter arenosus	0
Pyramidobacter piscolens	0.0552093000966932
Ralstonia insidiosa	0.0510880274458743
Ralstonia mannitolilytica	0
Ralstonia solanacearum	0
Raoultella ornithinolytica	0
Raoultella planticola	0.193466206906752
Rheinheimera perlucida	0
Rheinheimera texasensis	0
Rhizobium pusense	0
Rhodanobacter ginsenosidimutans	0.41375297690281
Rhodobacter sphaeroides	0
Rhodococcus equi	0
Rhodococcus erythropolis	0
Rhodococcus rhodochrous	0.0498335763566877
Riemerella anatipestifer	0
Riemerella columbina	0
Robinsoniella peoriensis	0
Romboutsia lituseburensis	0
Roseburia faecis	0.526894308358237
Roseburia hominis	0
Roseburia intestinalis	0.0558548252672893
Roseburia inulinivorans	0.0563281238588175
Roseburia sp	0.155256995061252
Roseomonas mucosa	0.043745111974127
Rothia aeria	0
Rothia dentocariosa	0
Rothia mucilaginosa	0
Rubinisphaera brasiliensis	0.0418236082730847
Rudanella lutea	0.0713650453097019
Ruminococcus albus	0
Ruminococcus bromii	0.0977663827290092
Ruminococcus callidus	0
Ruminococcus champanellensis	0
Ruminococcus faecis	0.15910321547363
Ruminococcus flavefaciens	0
Ruminococcus gauvreauii	0.0578417500316907
Ruminococcus gnavus	2.30325994002184
Ruminococcus lactaris	0
Ruminococcus sp	0.0505152271698169
Ruminococcus sp. Marseille-P2780	0
Ruminococcus sp. Marseille-P650	0
Ruminococcus torques	0.0435335943412803
Ruthenibacterium lactatiformans	0
Salmonella enterica	1.10904151261227
Sarcina maxima	0
Sarcina ventriculi	0.273015618753302
Scardovia inopinata	0.0463309839015905
Scardovia wiggsiae	0.0574521600839382
Schlesneria paludicola	0
Schwartzia sp.	0
Schwartzia succinivorans	0.0330931319954549
Selenomonas artemidis	0
Selenomonas infelix	0
Selenomonas noxia	0.0461322877197294
Selenomonas ruminantium	0
Selenomonas sputigena	0
Sellimonas intestinalis	0.123034468411513
Senegalemassilia anaerobia	0.032136272223725
Senegalimassilia anaerobia	0.0445717217157943
Serratia ficaria	0
Serratia fonticola	0.212395560049271
Serratia liquefaciens	0
Serratia marcescens	0
Shigella dysenteriae	0
Shuttleworthia satelles	0.0561031764490528
Silanimonas lenta	0
Simonsiella muelleri	0.586446762209327
Skermanella aerolata	0
Slackia equolifaciens	0
Slackia exigua	0.0906068324062803
Slackia faecicanis	0.0456744362655282
Slackia isoflavoniconvertens	0
Slackia piriformis	0.0714228076853236
Snodgrassella alvi	0
Soleaferrea massiliensis	0
Solobacterium moorei	0
Sphingobacterium faecium	0
Sphingobacterium multivorum	0
Sphingobacterium spiritivorum	0
Sphingobium hydrophobicum	0
Sphingobium yanoikuyae	0.105536677894062
Sphingomonas adhaesiva	0
Sphingomonas ginsenosidimutans	0
Sphingomonas hankookensis	0
Sphingomonas panni	0
Sphingomonas paucimobilis	0
Sphingomonas pseudosanguinis	1.02205937704679
Spirosoma linguale	0
Sporanaerobacter acetigenes	0
Sporolactobacillus nakayamae	0.0511826895030805
Sporosarcina koreensis	0
Staphylococcus arlettae	0
Staphylococcus aureus	0.0437565606162693
Staphylococcus auricularis	0
Staphylococcus capitis	0.0447603201320439
Staphylococcus cohnii	0.0559079769472861
Staphylococcus condimenti	0
Staphylococcus epidermidis	0.044619104294908
Staphylococcus epidermidis/muscae	0
Staphylococcus equorum/edaphicus/saprophyticus	0
Staphylococcus haemolyticus	0
Staphylococcus hominis	0
Staphylococcus intermedius	0.029785361637009
Staphylococcus kloosii	0
Staphylococcus lentus	0
Staphylococcus lugdunensis	0.158450018747142
Staphylococcus nepalensis	0.0638619728272966
Staphylococcus pasteuri	0
Staphylococcus pettenkoferi	0
Staphylococcus saccharolyticus	0.0512415153652135
Staphylococcus saprophyticus	0
Staphylococcus schleiferi	0
Staphylococcus sciuri	0
Staphylococcus simulans	0.0983541888560837
Staphylococcus succinus	0
Staphylococcus vitulinus	0
Staphylococcus warneri	0
Staphylococcus xylosus	0
Stenotrophomonas daejeonensis	0.0334243737269567
Stenotrophomonas maltophilia	0.12688308755771
Stenotrophomonas rhizophila	0.0324918160938236
Stomatobaculum longum	0
Stoquefichus massiliensis	0
Streptobacillus moniliformis	0
Streptococcus agalactiae	0
Streptococcus alactolyticus	1.12003222129973
Streptococcus anginosus	0
Streptococcus australis	0
Streptococcus caballi	0
Streptococcus cameli	0
Streptococcus canis	0
Streptococcus caprae	0
Streptococcus castoreus	0.0369387908167344
Streptococcus constellatus	0
Streptococcus criceti	0
Streptococcus cristatus	0.0299829704589203
Streptococcus dentasini	0.0309310423768726
Streptococcus dentirousetti	0
Streptococcus devriesei	0
Streptococcus didelphis	0
Streptococcus downei	0
Streptococcus dysgalactiae	0
Streptococcus equi	0
Streptococcus equinus	0.0319333985790277
Streptococcus equinus/lutetiensis/infantarius	0
Streptococcus fryi	0
Streptococcus gallolyticus	0
Streptococcus gordonii	0.0950517509236986
Streptococcus gordonii/mutans	0
Streptococcus henryi	0
Streptococcus hongkongensis	0
Streptococcus hyovaginalis	0
Streptococcus ictaluri	0
Streptococcus infantarius	0
Streptococcus infantis	0.6558246005076
Streptococcus iniae	0
Streptococcus intermedius/uberis	0
Streptococcus lactarius	0
Streptococcus lutetiensis	0.0908250340496059
Streptococcus macedonicus	0
Streptococcus marimammalium	0
Streptococcus massiliensis	0
Streptococcus merionis	0
Streptococcus minor	0
Streptococcus mitis	0
Streptococcus mitis/pneumoniae/pseudoneumoniae	0
Streptococcus moroccensis	0
Streptococcus mutans	0.0485505251991079
Streptococcus oralis	0
Streptococcus oricebi	0
Streptococcus orisasini	0
Streptococcus ovis	0
Streptococcus parasaguinis	0
Streptococcus parasanguinis	0
Streptococcus parauberis	0
Streptococcus pasteurianus	0
Streptococcus peroris	0
Streptococcus pharyngis	0
Streptococcus pleomorphus	0
Streptococcus plurextorum	0.0300294282424429
Streptococcus pneumoniae	0
Streptococcus porci	0
Streptococcus porcinus	0
Streptococcus porcorum	0
Streptococcus pyogenes	0
Streptococcus pyogensis	0
Streptococcus ratti/ursoris	0
Streptococcus rubneri	0
Streptococcus rupicaprae	0
Streptococcus salivarius	0
Streptococcus saliviloxodontae	0
Streptococcus sanguinis	0
Streptococcus sanguinis/vestibularis	1.62599024135001
Streptococcus sinensis	0
Streptococcus sobrinus	0.034739467494301
Streptococcus suis	0.0283146592690976
Streptococcus tangierensis	0
Streptococcus thermophilus	0
Streptococcus thoraltensis	0
Streptococcus uberis	0
Streptococcus vestibularis	0
Streptococcus viridans	0.0800255781101093
Streptomyces misionensis	0.0462741447975975
Streptomyces thermoviolaceus	0
Streptomyces thermovulgaris	0
Subdoligranulum variabile	0
Succinatimonas hippei	0
Succiniclasticum ruminis	0.0832057963163578
Succinivibrio dextrinosolvens	0.208724321431179
Sulfurimonas autotrophica	0
Sutterella parvirubra	0
Sutterella stercoricanis	0
Sutterella wadsworthensis	0
Symbiobacterium thermophilum	0
Tannerella forsythia	0
Tatumella ptyseos	0
Tetragenococcus solitarius	0
Tetrasphaera australiensis	0
Thiomicrospira cyclica	0
Timonella senegalensis	0
Tissierella praeacuta	0
Trabulsiella guamensis	0.185062411263907
Treponema berlinense	0
Treponema denticola	0
Treponema lecithinolyticum	0
Treponema maltophilum	0
Treponema medium	0
Treponema porcinum	0
Treponema socranskii	0
Treponema succinifaciens	0
Treponema vincentii	0.0343289379203849
Tropheryma whipplei	0
Trueperella bernardiae	0
Trueperella pyogenes	0
Tumebacillus permanentifrigoris	0
Turicella otitidis	0.0287275021561098
Turicibacter sanguinis	0
Turicimonas muris	0
Tyzzerella nexilis	0.0328363804095047
Ureaplasma parvum	0
Ureaplasma urealyticum	0
Ureibacillus suwonensis	0
Ureibacillus thermosphaericus	0
Vagococcus penaei	0
Vagococcus teuberi	0.0308810648806188
Varibaculum cambriense	0.299589702008649
Variovorax boronicumulans	0
Veillonella atypica	0.922744321483631
Veillonella dispar	0.498206855681761
Veillonella parvula	0
Veillonella ratti	0
Veillonella rogosae	0.0547346218767842
Veillonella tobetsuensis	0.121787034994995
Vibrio cholerae	0.0327275139659258
Vibrio cincinnatiensis	0
Vibrio fluvialis	0
Vibrio furnissii	0
Vibrio mimicus	0
Vibrio parahaemolyticus	0
Victivallis vadensis	0.0541147581503918
Virgibacillus proomii	0
Weeksella virosa	0.0299411867698708
Weissella cibaria	0
Weissella confusa	0.384306567526867
Weissella paramesenteroides	0
Yersinia aleksiciae	0
Yersinia bercovieri	0
Yersinia enterocolitica	0
Yersinia frederiksenii	0.0786925945863862
Yersinia kristensenii	0
Yersinia pseudotuberculosis	0
Yersinia rohdei	0
Yokenella regensburgei	0.122377890942564
Yonghaparkia alkaliphila	0
Kingdom Information: (%)
Archaea	0.147665254768345
Bacteria	99.8523347452318
Phylum Information: (%)
Actinobacteria	15.2681682839909
Bacteroidetes	9.18894093608146
Deinococcus-Thermus	0
Dictyoglomi	0.102246895214256
Elusimicrobia	0
Epsilonbacteraeota	1.86492103852506
Euryarchaeota	0.147665254768345
Firmicutes	44.9988581263378
Fusobacteria	2.12487559162417
Gemmatimonadetes	0
Halanaerobiaeota	0
Lentisphaerae	0.0541147581503918
Other	1.23392901544579
Planctomycetes	0.0418236082730847
Proteobacteria	24.4343940588559
Spirochaetes	0.169485849745619
Synergistetes	0.236391054721202
Tenericutes	0.134185528266013
Thermotogae	0
Verrucomicrobia	0
Class Information: (%)
Actinobacteria	11.1845588891795
Actinobacteridae	3.05455353880218
Alphaproteobacteria	4.27731270257948
Bacilli	15.5088969122942
Bacteroides	0.0808633058425718
Bacteroidetes	0
Bacteroidia	9.10807763023889
Betaproteobacteria	0
Brachyspirae	0.135156911825234
Campylobacteria	1.86492103852506
Chlorobia	0
Clostridia	24.2453977766741
Coriobacteriia	1.02905585600924
Deinococci	0
Deltaproteobacteria	0.0337681411579708
Dictyoglomia	0.102246895214256
Elusimicrobia	0
Epsilonproteobacteria	0
Erysipelotrichia	3.11755528196538
Flavobacteria	0
Fusobacteria	0
Fusobacteriia	2.12487559162417
Gammaproteobacteria	20.1233132151185
Gemmatimonadetes	0
Halanaerobiia	0
Halobacteria	0.0486094720169589
Lentisphaeria	0.0541147581503918
Methanobacteria	0.0990557827513864
Mollicutes	0.134185528266013
Negativicutes	2.12700815540412
Nitriliruptoria	0
Other	1.23392901544579
Planctomycetacia	0.0418236082730847
Spirochaetes	0
Spirochaetia	0.0343289379203849
Synergistia	0.236391054721202
Thermotogae	0
Verrucomicrobiae	0
Order Information: (%)
Acetobacterales	0.0898270614022885
Actinomycetales	1.67985830526835
Aeromonadales	0.54254379653034
Alteromonadales	0.0348251529337622
Azospirillales	0
Bacillales	7.2234693889655
Bacteroidales	7.77160159414336
Betaproteobacteriales	1.90547204278342
Bifidobacteriales	6.95381907826569
Brachyspirales	0.135156911825234
Campylobacterales	1.86492103852506
Cardiobacteriales	0.160139085956134
Caulobacterales	1.53393917485057
Chitinophagales	1.05006443006782
Chlorobiales	0
Chromatiales	0
Clostridiale	0.0988790922082145
Clostridiales	24.1465186844659
Coriobacteriales	1.02905585600924
Corynebacteriales	1.72965043955834
Cytophagales	0.115813342813765
Deinococcales	0
Desulfobacterales	0
Desulfovibrionales	0.0337681411579708
Dictyoglomales	0.102246895214256
Elusimicrobiales	0
Enterobacteriales	10.507853867755
Erysipelotrichales	3.11755528196538
Flavobacteriales	0.251461569056514
Fusobacterales	0
Fusobacteriales	2.12487559162417
Fusobacteriales: Leptotrichiacea	0
Gemmatimonadales	0
Halanaerobiales	0
Halobacteriales	0.0486094720169589
Lactobacillales	8.28542752332874
Methanobacteriales	0.0990557827513864
Micrococcales	2.81974550416214
Micromonosporales	0.0453283299593288
Mycoplasmatales	0.134185528266013
Neisseriales	0
Nitriliruptorales	0
Oceanospirillales	0.145909336698993
Opitutales	0
Other	1.23392901544579
Pasteurellales	1.13736045710805
Planctomycetales	0.0418236082730847
Propionibacteriales	0.849332107965377
Pseudomonadales	4.29503476528184
Rhizobiales	1.45713578745644
Rhodobacterales	0.0369303604996723
Salinisphaerales	0
Selenomonadales	2.12700815540412
Sphingobacteriales	0
Sphingomonadales	1.15948031837051
Spirochaetales	0.0343289379203849
Streptomycetales	0.0462741447975975
Streptosporangiales	0.115104518004831
Synergistales	0.236391054721202
Thermotogales	0
Thiomicrospirales	0
Verrucomicrobiales	0
Vibrionales	0.73171447884238
Victivallales	0.0541147581503918
Xanthomonadales	0.662460231228587
Family Information: (%)
Acetobacteraceae	0.0898270614022885
Acidaminococcaceae	0.210591953999672
Actinomycetaceae	0.641700386970123
Aerococcaceae	1.29808112059331
Aeromonadaceae	0.141002872347533
Akkermansiaceae	0
Alicyclobacillaceae	0
Alteromonadaceae	0
Aquaspirillaceae	0
Arcobacteraceae	0.201728966083483
Atopobiaceae	0.102206997097327
Azospirillaceae	0
Bacillaceae	5.0182686533809
Bacteroidaceae	1.7164453612706
Barnesiellaceae	0
Beijerinckiaceae	0.693152124590058
Bifidobacteriaceae	6.95381907826569
Blautia	0
Bogoriellaceae	0
Brachyspiraceae	0.135156911825234
Brevibacteriaceae	0.28484365458326
Burkholderiaceae	0.865540101388143
Caldicoprobacteraceae	0
Campylobacteraceae	1.25586848286044
Cardiobacteriaceae	0.160139085956134
Carnobacteriaceae	0.149174742012771
Caulobacteraceae	1.53393917485057
Cellulomonadaceae	0.0331294569601609
Chitinibacteraceae	0.0386725261628936
Chitinophagaceae	1.05006443006782
Chlorobiaceae	0
Christensenellaceae	0.0669014983237329
Chromatiaceae	0
Clostridiaceae	1.76885837861463
Clostridiaceae 1	4.67511408840773
Clostridiaceae 2	0.118990417976871
Clostridiales	0.0988790922082145
Coriobacteriaceae	0
Corynebacteriaceae	1.38192697299669
Corynebacterineae	0.0521209175370971
Deinococcaceae	0
Dermabacteraceae	0.31681011115799
Dermacoccaceae	0
Desulfobulbaceae	0
Desulfovibrionaceae	0.0337681411579708
Dictyoglomaceae	0.102246895214256
Dietziaceae	0.0595933568805829
Dysgonomonadaceae	0.0330251276359016
Eggerthellaceae	0.926848858911917
Elusimicrobiaceae	0
Enterbacteriaceae	0.663378921937057
Enterobacteriaceae	9.8444749458179
Enterococcaceae	0.26515227755335
Erysipelotrichaceae	3.11755528196538
Eubacteriaceae	0
Family XI	0.523139078095251
Family XIII	0.785678433014547
Family XVIII	0
Flavobacteriaceae	0.119463087523932
Fusobacteriaceae	0.199969294822565
Gemmatimonadaceae	0
Halobacteroidaceae	0
Haloferacaceae	0.0486094720169589
Halomonadaceae	0.145909336698993
Helicobacteraceae	0.407323589581134
Hymenobacteraceae	0.0444482975040633
Hyphomicrobiaceae	0
Intrasporangiaceae	0.0884800801989593
Jonesiaceae	0
Lachnospiraceae	14.0534054938276
Lactobacillaceae	0.893513449122155
Leptotrichia	0
Leptotrichiaceae	1.9249062968016
Leuconostocaceae	1.62502025937443
Listeriaceae	0
Marinifilaceae	0.0629115280357458
Methanobacteriaceae	0.0990557827513864
Microbacteriaceae	2.03461501295238
Micrococcaceae	0.0797682403894292
Micrococcineae	0.0642608305879192
Micromonosporaceae	0.0453283299593288
Moraxellaceae	0.460520779473504
Muribaculaceae	0
Mycobacteriaceae	0.200409290593386
Mycoplasmataceae	0.134185528266013
Neisseriaceae	1.00125941523238
Nitriliruptoraceae	0
Nocardiaceae	0.123042194630921
Nocardioidaceae	0.0676656073795607
Opitutaceae	0
Other	1.23392901544579
Paenibacillaceae	1.74938400562992
Pasteurellaceae	1.13736045710805
Peptococcaceae	0
Peptostreptococcaceae	0.22827919479132
Planococcaceae	0.0283306330577455
Porphyromonadaceae	0.215911225500002
Prevotellaceae	1.79523726695758
Promicromonosporaceae	0.0288508635186395
Propionibacteriaceae	0.781666500585816
Propionibacterineae	0.839702879031286
Pseudomonadaceae	3.83451398580833
Psychromonadaceae	0.0348251529337622
Rhizobiaceae	0.695741078980715
Rhodanobacteraceae	0.41375297690281
Rhodobacteraceae	0.0369303604996723
Rhodocyclaceae	0
Rikenellaceae	0
Rubinisphaeraceae	0.0418236082730847
Ruminococcaceae	1.95435632009933
Schlesneriaceae	0
Solimonadaceae	0
Sphingobacteriaceae	0
Sphingomonadaceae	1.15948031837051
Spirochaetaceae	0.0343289379203849
Spirosomaceae	0.0713650453097019
Sporolactobacillaceae	0.0511826895030805
Staphylococcaceae	0.348099188708705
Streptococcacaeae	0
Streptococcaceae	4.05448567467272
Streptomycetaceae	0.0462741447975975
Streptomycineae	0
Streptosporangiaceae	0.115104518004831
Succinivibrionaceae	0.401540924182807
Synergistaceae	0.236391054721202
Tannerellaceae	3.94807108474354
Thermomonosporaceae	0
Thermotogaceae	0
Thiomicrospiraceae	0
Thiovulaceae	0
Veillonellaceae	1.91641620140445
Verrucomicrobiaceae	0
Vibrionaceae	0.73171447884238
Victivallaceae	0.0541147581503918
Weeksellaceae	0.131998481532582
Xanthobacteraceae	0.0682425838856663
Xanthomonadaceae	0.248707254325777
Genus Information: (%)
Acetanaerobacterium	0.468694426331499
Acetivibrio	0
Acetobacter	0
Acetobacterium	0
Achromobacter	0
Acidaminococcus	0.0369357026392079
Acidovorax	0
Acinetobacter	0.247111449372096
Actinobacillus	0.164749796727171
Actinobaculum	0
Actinomadura	0
Actinomyces	0.254998967028417
Adlercreutzia	0
Aerococcus	0
Aeromicrobium	0.0676656073795607
Aeromonas	0.141002872347533
Afipia	0
Agathobacter	0.0384855739166583
Aggregatibacter	0.160322242341954
Agrobacterium	0.198647035657507
Agrococcus	0.127426998057074
Akkermansia	0
Alcaligenes	0
Algoriella	0
Aliagarivorans	0.0348251529337622
Alistipes	0
Allisonella	0
Alloiococcus	0
Alloprevotella	1.1314431260529
Allorhizobium-Neorhizobium-Pararhizobium-Rhizobium	0.497094043323208
Alloscardovia	0
Alysiella	0.128985403740564
Amaricoccus	0
Anaerobiospirillum	0.192816602751627
Anaerococcus	0.118274919923291
Anaerofilum	0
Anaerofustis	0
Anaeroglobus	0
Anaerospora	0
Anaerosporobacter	0
Anaerostipes	0.197676575211682
Anaerovorax	0
Ancylobacter	0.0682425838856663
Aneurinibacillus	0
Anoxynatronum	0.0838270254557858
Aquabacterium	0.0347584877096665
Arcanobacterium	0
Arcobacter	0.201728966083483
Arthrobacter	0.0642608305879192
Asaccharobacter	0.0338360027937508
Atopobium	0.0678250780894823
Atopostipes	0
Aureimonas	0
Bacillus	4.70287761515155
Bacteroides	1.7164453612706
Barnesiella	0
Bartonella	0
Bavariicoccus	0
Bergeyella	0
Bifidobacterium	6.81695178405932
Blautia	0.510733037511575
Bordetella	0
Brachybacterium	0.166143519837632
Brachymonas	0
Brachyspira	0.135156911825234
Bradyrhizobium	0
Brevibacillus	0.293686342459154
Brevibacterium	0.28484365458326
Brevundimonas	1.43306311270227
Brochothrix	0
Buchnera	0.222364273415513
Bulleidia	0
Burkholderia-Caballeronia-Paraburkholderia	0
Butyricicoccus	0.0313786222541166
Butyricimonas	0.0629115280357458
Butyrivibrio	0.163662702197162
Caldicoprobacter	0
Campylobacter	1.25586848286044
Capnocytophaga	0.119463087523932
Cardiobacterium	0.160139085956134
Castellaniella	0
Catabacter	0
Catenibacterium	2.84942639311756
Catonella	0.0289665131971869
Caulobacter	0.100876062148305
Cellulomonas	0.0331294569601609
Cellulosilyticum	0.0319841291820917
Cellulosimicrobium	0.0288508635186395
Centipeda	0
Cephaloticoccus	0
Cetobacterium	0
Chitinibacter	0.0386725261628936
Chlorobium	0
Christensenella	0.0669014983237329
Chryseobacterium	0
Citrobacter	0
Cloacibacillus	0.181181754624509
Clostridium	1.76885837861463
Clostridium sensu stricto	0.0351633925210855
Clostridium sensu stricto 1	3.68415458070582
Clostridium sensu stricto 10	0
Clostridium sensu stricto 11	0.0317243455563427
Clostridium sensu stricto 12	0.0854776655461399
Clostridium sensu stricto 13	0.114523109470157
Clostridium sensu stricto 14	0
Clostridium sensu stricto 15	0
Clostridium sensu stricto 16	0
Clostridium sensu stricto 17	0
Clostridium sensu stricto 18	0.0447212120656893
Clostridium sensu stricto 19	0.0381194573470062
Clostridium sensu stricto 2	0
Clostridium sensu stricto 3	0.104295027775292
Clostridium sensu stricto 4	0
Clostridium sensu stricto 5	0
Clostridium sensu stricto 7	0
Clostridium sensu stricto 8	0.299083071187983
Cnuella	1.05006443006782
Collinsella	0
Comamonas	0
Coprobacillus	0
Coprobacter	0
Coprococcus 1	0
Coprococcus 2	0
Coprococcus 3	0
Coriobacterium	0
Corynebacterium	0.126607903079466
Corynebacterium 1	1.18075304041019
Cronobacter	0
Cryobacterium	0.0626487257900026
Cryptobacterium	0.0432846869464432
Cupriavidus	0
Curvibacter	0
Cutibacterium	0
Dechlorobacter	0
Deinococcus	0
Delftia	0
Dermabacter	0.150666591320358
Dermacoccus	0
Desulfobulbus	0
Desulfovibrio	0.0337681411579708
Dialister	0.0562303170186904
Dictyoglomus	0.102246895214256
Dielma	0.0366388784759627
Dietzia	0.0595933568805829
Dolosicoccus	0.15176841227587
Dolosigranulum	0.0363951987280007
Dorea	0
Dyadobacter	0
Dysgonomonas	0.0330251276359016
Eggerthella	0.572027105839936
Eggerthia	0
Eikenella	0
Eisenbergiella	0
Elusimicrobium	0
Empedobacter	0.102057294762711
Enorma	0
Enterobacter	3.28190498189142
Enterococcus	0.136309419677825
Enterorhabdus	0
Enterovibrio	0
Eremococcus	0
Erwinia	0.0429303747938154
Erysipelatoclostridium	0.0699620157009519
Escherichia	0.663378921937057
Escherichia-Shigella	1.25044381805103
Ethanoligenens	0.030517339950837
Eubacterium	0.0988790922082145
Ezakiella	0
Facklamia	1.14631270831744
Faecalitalea	0.0371188013483351
Fastidiosipila	0
Fictibacillus	0.0562329519788293
Filifactor	0
Finegoldia	0
Flavobacterium	0
Flavonifractor	0.0361704030538067
Franconibacter	0
Fretibacterium	0
Fusicatenibacter	0.0834598044802192
Fusobacterium	0.199969294822565
Gallibacterium	0
Garciella	0
Gardnerella	0
Gemella	0.0282042186851459
Gemmatirosa	0
Geobacillus	0
Geomicrobium	0
Georgenia	0
Gluconobacter	0.0460819494281616
Gordonia	0.0725980425439015
Gordonibacter	0
Granulicatella	0.11277954328477
Grimontia	0.19595945230631
Haematobacter	0
Haemophilus	0.775129575538947
Hafnia-Obesumbacterium	0
Halodesulfovibrio	0
Halomonas	0.145909336698993
Halopiger	0.0486094720169589
Harryflintia	0
Helicobacter	0.407323589581134
Hespellia	0
Hodemania	0
Holdemanella	0
Holdemania	0
Howardella	0.0373715080889462
Hungatella	0.285267225158938
Hydrobacter	0
Hydrogenibacillus	0.259158086250525
Hydrogenoanaerobacterium	0.199234635884615
Hymenobacter	0.0444482975040633
Intestinibacter	0.104885617819817
Intestinimonas	0.0299937636478008
Isoptericola	0
Janibacter	0.0884800801989593
Johnsonella	0.0365257156255536
Jonesia	0
Kandleria	0.0782760696120248
Kerstersia	0
Kingella	0
Klebsiella	0
Kluyvera	0.0295164349058484
Kocuria	0.0299346640327415
Kosakonia	0.0309801487507511
Kurthia	0
Kytococcus	0
Lachnoanaerobaculum	0
Lachnobacterium	0.375346457291601
Lachnoclostridium	4.44522787539577
Lachnoclostridium 10	0.0384843134252911
Lachnoclostridium 12	0
Lachnoclostridium 5	1.39033102009922
Lachnospira	1.25140005662309
Lachnospiraceae NC2004 group	0.23044560928216
Lachnospiraceae NK4A136 group	0.0374441143721945
Lactobacillus	0.893513449122155
Lactococcus	0.115315965995459
Lautropia	0
Lawsonella	0.0458385273509266
Leifsonia	0
Leminorella	0
Leptothrix	0.222746352714058
Leptotrichia	1.9249062968016
Leuconostoc	1.24071369184756
Limnobacter	0.045243929617477
Lysinibacillus	0.0283306330577455
[truncated: 214 more rows]
