# Supplementary material for: Pediatric Acute Lymphoblastic Leukemia Patients Exhibit Distinctive Alterations in the Gut Microbiota
Source: Front Cell Infect Microbiol. 2020 Oct 16;10:558799. doi: 10.3389/fcimb.2020.558799 (PMC7596659; doi:10.3389/fcimb.2020.558799)
Supplement: Supplementary file 1 [file Data_Sheet_1.ZIP › rawdata/Case/19T010019_output.xls.result.txt]

Species Information: (%)
Abiotrophia defectiva	0.0311816554412801
Abiotrophia para-adiacens	0.118201143549829
Acetanaerobacterium elongatum	0.242028426404897
Acetobacterium tundrae	0
Achromobacter denitrificans	0.196435766596416
Achromobacter xylosoxidans	0.0357663760405672
Acidaminococcus fermentans	0.0347222169877764
Acidaminococcus intestini	0
Acidovorax facilis	0
Acidovorax sp	0.0704942405332842
Acidovorax temperans	0
Acinetobacter baumannii	0
Acinetobacter calcoaceticus	0
Acinetobacter haemolyticus/baumannii	0.108549565479593
Acinetobacter johnsonii	0
Acinetobacter junii	0
Acinetobacter lwoffii	0
Acinetobacter pittii	0
Acinetobacter radioresistens	0
Acinetobacter septicus	0
Actinobacillus capsulatus	0.0804683133026308
Actinobacillus pleuropneumoniae	0
Actinobaculum massiliense	0
Actinobaculum schaalii	0
Actinomadura vinacea	0.0554058177798279
Actinomyces canis	0
Actinomyces cardiffensis	0
Actinomyces georgiae	0.21582548342572
Actinomyces graevenitzii	0
Actinomyces johnsonii	0
Actinomyces massiliensis	0
Actinomyces meyeri	0.0374058305424677
Actinomyces naeslundii	0
Actinomyces neuii	0
Actinomyces odontolyticus	0
Actinomyces oris	0
Actinomyces radingae	0
Actinomyces sp._ph3	0.0385029586039573
Actinomyces turicensis	0
Actinomyces urogenitalis	0.0303549611618243
Actinomyces viscosus	0
Adlercreutzia equolifaciens	0
Aeribacillus pallidus	0.126391967553388
Aerococcus christensenii	0
Aerococcus viridans	0
Aeromicrobium massiliense	0
Aeromonas allosaccharophila/veronii	0.0308744582784899
Aeromonas bestiarum	0
Aeromonas hydrophila	0
Aeromonas jandaei	0
Aeromonas media/tecta	0
Aeromonas veronii	0
Afipia birgiae	0
Agathobaculum butyriciproducens	0
Aggregatibacter actinomycetemcomitans	0.030633305995109
Aggregatibacter aphrophilus	0.436683948351357
Aggregatibacter segnis	0
Agrobacterium tumefaciens	0.346748532788589
Agrococcus jejuensis	0
Agrococcus terreus	0.130651322521305
Akkermansia glycaniphila	0
Akkermansia muciniphila	0.0324169561511391
Alcaligenes faecalis	0.040896029406197
Algoriella xinjiangensis	0
Aliagarivorans marinus	0
Alistipes finegoldii	0
Alistipes indistinctus	0
Alistipes inops	0
Alistipes obesi	0
Alistipes onderdonkii	0
Alistipes putredinis	0.050325733545465
Alistipes senegalensis	0.0304055225810857
Alistipes shahii	0
Alistipes timonensis	0
Allisonella histaminiformans	0
Alloiococcus otitis	0
Alloprevotella rava	0.247727983021187
Alloprevotella tannerae	2.54852086483695
Alloscardovia omnicolens	0
Alysiella filiformis	0.122884703510111
Amaricoccus kaplicensis	0
Anaerobiospirillum succiniciproducens	0
Anaerobiospirillum thomasii	0.08365811324336
Anaerococcus hydrogenalis	0
Anaerococcus lactolyticus	0
Anaerococcus obesiensis	0
Anaerococcus octavius	0
Anaerococcus prevotii	0
Anaerococcus senegalensis	0
Anaerococcus tetradius	0
Anaerococcus vaginalis	0
Anaerofilum agile	0
Anaerofilum pentosovorans	0
Anaerofustis stercorihominis	0
Anaeroglobus geminatus	0
Anaerorhabdus furcosa	0
Anaerosporobacter mobilis	0
Anaerostipes butyraticus	0.0555144634957021
Anaerostipes caccae	0
Anaerostipes hadrus	0.04110385249142
Anaerotruncus colihominis	0.04367863096061
Anaerotruncus sp	0
Anaerovorax odorimutans	0
Ancylobacter polymorphus	0.0401706250162546
Aneurinibacillus aneurinilyticus	0.0452528303683406
Aneurinibacillus migulanus	0
Anoxynatronum sibiricum	0.169625240498932
Aquabacterium commune	0.0399824525291719
Arcanobacterium haemolyticum	0
Arcanobacterium pyogenes	0
Arcobacter butzleri	0.0464092861545857
Arcobacter cryaerophilus	0
Arthrobacter albus	0
Arthrobacter castelli	0
Arthrobacter oxydans	0.0424664629135236
Arthrobacter polychromogenes	0
Asaccharobacter celatus	0
Atlantibacter hermannii	0.02829071873737
Atopobium minutum	0
Atopobium parvulum	0
Atopobium rimae	0.0546163409245671
Atopobium vaginae	0
Atopostipes suicloacalis	0
Aurantimonas altamirensis	0
Aureimonas altamirensis	0.269404377798378
Averyella dalhousiensis	0
Azonexus hydrophilus	0
Azospirillum lipoferum	0
Bacillus altitudinis	0.427450661709236
Bacillus amyloliquefaciens	0
Bacillus anthracis	0
Bacillus atrophaeus	0
Bacillus badius	0
Bacillus beijingensis	0.0960384842578237
Bacillus benzoevorans	0
Bacillus cereus	0
Bacillus circulans	0
Bacillus clausii	0
Bacillus coagulans	0
Bacillus cytotoxicus	0
Bacillus endophyticus	0
Bacillus firmus	0
Bacillus flexus	0
Bacillus fordii	0.0476748161946026
Bacillus halodurans	0
Bacillus idriensis	0
Bacillus infantis	0
Bacillus licheniformis	0.0724708661422899
Bacillus marisflavi	0.0413408007064776
Bacillus massilioanorexius	0
Bacillus massiliosenegalensis	0.0306731230233664
Bacillus megaterium	0
Bacillus methanolicus	0
Bacillus mojavensis	0.126748809432165
Bacillus mycoides	0
Bacillus nealsonii	0
Bacillus niacini	0
Bacillus polyfermenticus	0.34880887624955
Bacillus pseudofirmus	0
Bacillus pseudomycoides	0
Bacillus pumilus	0.0421621515461496
Bacillus senegalensis	0.0285155003040788
Bacillus simplex	0
Bacillus siralis	0
Bacillus sonorensis	0
Bacillus subtilis	0
Bacillus thermoamylovorans	0.141178608352297
Bacillus thuringiensis	0.360896824832956
Bacillus timonensis	0
Bacillus toyonensis/wiedmanii/thuringiensis	0
Bacillus vallismortis	0
Bacteroides acidifaciens	0
Bacteroides caccae	0
Bacteroides cellulosiluticus	0.0285592221060716
Bacteroides cellulosilyticus	0.0281235919841675
Bacteroides clarus	0.0929212175805557
Bacteroides coagulans	0
Bacteroides coprocola	1.16275188149818
Bacteroides coprophilus	0.10489770273158
Bacteroides dorei	0.0444788721589828
Bacteroides eggerthii	0.0341453318725602
Bacteroides faecis	0
Bacteroides finegoldii	0
Bacteroides fluxus	0
Bacteroides fragilis	0.0502483658081439
Bacteroides galacturonicus	0.0982174474919582
Bacteroides gallinarum	0
Bacteroides gallinceum	0
Bacteroides graminisolvens	0
Bacteroides helcogenes	0
Bacteroides intestinalis	0
Bacteroides massiliensis	0.725238127705692
Bacteroides massilinensis	0.922704977431804
Bacteroides nordii	0.0586475126146821
Bacteroides oleiciplenus	0
Bacteroides ovatus	0.458722429000271
Bacteroides paurosaccharolyticus	0
Bacteroides pectinophilus	0.100199896041644
Bacteroides plebeius	0
Bacteroides propinonicifaciens	0
Bacteroides pyogenes	0
Bacteroides salanitronis	0
Bacteroides salyersiae	0.0767397792947683
Bacteroides sartorii	0
Bacteroides stercorirosoris	0
Bacteroides stercoris	0.60736497336947
Bacteroides thetaiotaomicron	0.0310252784395322
Bacteroides timonensis	0
Bacteroides uniformis	0.11308216288571
Bacteroides ureolyticus	0.0775614940840833
Bacteroides vulgatus	3.00692993279809
Bacteroides xylanisolvens	0
Bacteroides xylanolyticus	0
Barnesiella intestinihominis	0.164898781575703
Barnesiella viscericola	0
Bartonella birtlesii	0
Bavariicoccus seileri	0
Bergeyella zoohelcum	0
Bifidobacterium actinocoloniiforme	0
Bifidobacterium adolescentis	0.0330161632078986
Bifidobacterium adolescentis/ruminantium	0.0337377514078038
Bifidobacterium angulatum	0
Bifidobacterium animalis	0
Bifidobacterium asteroides	0
Bifidobacterium avesanii	0
Bifidobacterium bifidum	0.0691181428306582
Bifidobacterium bohemicum	0
Bifidobacterium bombi	0
Bifidobacterium boum	0.0831890758968003
Bifidobacterium breve	0
Bifidobacterium callitrichos	0
Bifidobacterium catenulatum	0.0861033359799299
Bifidobacterium catenulatum/pseudoctenulatum	0.0436605844165576
Bifidobacterium choerinum	0.0324101883640347
Bifidobacterium commune	0
Bifidobacterium coryneforme	0
Bifidobacterium crudilactis/psychraerophilum	0
Bifidobacterium cuniculi	0
Bifidobacterium dentium	0.0833003257618758
Bifidobacterium eulemuris/lemurum	0
Bifidobacterium faecale	0
Bifidobacterium gallicum	0
Bifidobacterium gallinarum	0
Bifidobacterium hapali	0
Bifidobacterium indicum	0
Bifidobacterium kashiwanohense	0.0362640737572656
Bifidobacterium longum	0.134119562899681
Bifidobacterium longum	0.363511764062767
Bifidobacterium merycicum	0
Bifidobacterium mongoliense	0
Bifidobacterium moukalabense	0.434809822292887
Bifidobacterium pseudocatenulatum	0
Bifidobacterium pseudocatenulatum	0
Bifidobacterium pseudolongum	0
Bifidobacterium pullorum	0
Bifidobacterium pullorum/hapali	0
Bifidobacterium ramosum	0
Bifidobacterium reuteri	0.0360453401825775
Bifidobacterium ruminantium	0
Bifidobacterium saeculare	0
Bifidobacterium saguini	0
Bifidobacterium scardovii	0
Bifidobacterium stercoris	0
Bifidobacterium thermacidophilum	0
Bifidobacterium thermophilum	0
Bifidobacterium tissieri	0
Bifidobacterium tsurumiense	1.11118441345486
Bifissio spartinae	0.956333982521815
Bilophila wadsworthia	0.032133689659085
Blastococcus massiliensis	0.104016656813824
Blastomonas natatoria	0
Blautia caecimuris	0.239557133648181
Blautia coccoides	0
Blautia faecis	0
Blautia glucerasea	0
Blautia hansenii	0
Blautia hydrogenotrophica	0
Blautia luti	0.463067043876615
Blautia marasmi	0
Blautia obeum	0.0410979955690515
Blautia producta	0
Blautia schinkii	0.0325338673393418
Blautia sp._GD8	0
Blautia stercoris	0
Blautia wexlerae	0
Bordetella hinzii	0
Brachybacterium muris	0
Brachybacterium paraconglomeratum	0
Brachymonas chironomi	0
Brachyspira aalborgi	0.0650656133627793
Brachyspira pilosicoli	0
Bradyrhizobium denitrificans	0
Bradyrhizobium elkanii	0
Bradyrhizobium japonicum	0.0392208629599307
Brevibacillus agri	0
Brevibacillus borstelensis	0
Brevibacillus brevis	0.0397715332866042
Brevibacillus massiliensis	0.092911138802943
Brevibacterium casei	0.0480409935303082
Brevibacterium epidermidis	0
Brevibacterium halotolerans	0.146404924969684
Brevibacterium iodinum	0
Brevibacterium linens	0
Brevibacterium luteolum	0
Brevibacterium mcbrellneri	0
Brevibacterium paucivorans	0
Brevibacterium pityocampae	0.0305205013058191
Brevibacterium ravenspurgense/massiliense	0
Brevibacterium senegalense	0
Brevundimonas bacteroides	0.115544854763089
Brevundimonas diminuta	0.0373458036610798
Brevundimonas subvibrioides	0
Brevundimonas terrae	0.0866618927581712
Brevundimonas vesicularis	0.0921047259451761
Brochothrix thermosphacta	0
Buchnera aphidicola	0.270929676989901
Buchnera sp.	0
Bulleidia extructa	0
Burkholderia cepacia	0
Burkholderia glumae	0
Burkholderia plantarii	0
Butyricicoccus faecihominis	0
Butyricicoccus pullicaecorum	0
Butyricimonas faecihominis	0
Butyricimonas paravirosa	0
Butyricimonas synergistica	0.163081872179592
Butyricimonas virosa	0.0389848075853659
Butyrivibrio crossotus	0.0379049732247017
Butyrivibrio fibrisolvens	0
C.viride 16S	0
Caldicoprobacter faecalis	0
Campylobacter coli	0.0936805708673101
Campylobacter concisus	0
Campylobacter curvus	0
Campylobacter faecalis	0.106429698105875
Campylobacter fetus	0
Campylobacter gracilis	0
Campylobacter hominis	0
Campylobacter hyointestinalis	0
Campylobacter jejuni	0.472630366760715
Campylobacter lari	0
Campylobacter rectus	0
Campylobacter showae	0
Campylobacter upsaliensis	0
Campylobacter ureolyticus	0
Candidatus Blastococcus	0
Candidatus Dorea	0
Candidatus Soleaferrea	0
Candidatus Stoquefichus	0
Candidatus Streptomyces	0
Capnocytophaga gingivalis	0
Capnocytophaga granulosa	0
Capnocytophaga haemolytica	0
Capnocytophaga leadbetteri	0.0356463637108821
Capnocytophaga ochracea	0
Capnocytophaga sputigena	0
Cardiobacterium hominis	0.0534215978576144
Cardiobacterium valvarum	0
Carnobacterium maltaromaticum	0
Castellaniella defragrans	0
Catabacter hongkongensis	0
Catenibacterium mitsuokai	2.50082020347233
Catonella morbi	0
Catonella sp.	0
Cedecea davisae	0
Cedecea lapagei	0
Cellulomonas composti	0
Cellulomonas denverensis	0
Cellulomonas massiliensis	0
Cellulomonas parahominis	0
Cellulosilyticum lentocellum	0
Cellulosimicrobium cellulans	0
Centipeda periodontii	0
Cephaloticoccus primus	0
Cetobacterium somerae	0
Chlamydia abortus	0.0422321472438009
Chlamydia trachomatis	0
Chlorobium phaeobacteroides	0
Christensenella minuta	0
Chryseobacterium bovis	0.0955055050750673
Chryseobacterium hominis	0
Citrobacter amalonaticus	0
Citrobacter braakii	0
Citrobacter farmeri	0
Citrobacter freundii	0.0367163236140364
Citrobacter gillenii	0
Citrobacter intermedius	0
Citrobacter murliniae	0
Citrobacter pasteurii	0
Citrobacter sedlakii	0
Citrobacter werkmanii	0
Citrobacter youngae	0
Cloacibacillus evryensis	0.114620726770165
Cloacibacillus porcorum	0
Cloacibacterium normanense	3.56849893753439
Clostridioides difficile	0
Clostridium acetobutylicum	0
Clostridium acidisoli	0
Clostridium aciditolerans	0
Clostridium aerotolerans	0
Clostridium akagii	0
Clostridium aldenense	0.165805791815793
Clostridium aldrichii	0
Clostridium algidicarnis	0
Clostridium amazonense	0
Clostridium aminovalericum	0.043817857530496
Clostridium amygdalinum	0.0379079897050812
Clostridium amylolyticum	0.0452830994862127
Clostridium arbusti	0
Clostridium argentinense	0
Clostridium asparagiforme	1.00782247319442
Clostridium aurantibutyricum	0
Clostridium autoethanogenum	0
Clostridium baratii/Eubacterium nitrigenese	1.48110046258023
Clostridium beijerinckii	0
Clostridium bifermentans	0
Clostridium bolteae/aminovalericum	0.141019048553488
Clostridium botulinum	0
Clostridium bowmanii	0
Clostridium butyricum	0
Clostridium cadaveris	0
Clostridium carboxidivorans	0
Clostridium cavendishii	0
Clostridium celatum	2.88382652594406
Clostridium celerecrescens	0
Clostridium cellobioparum	0
Clostridium cellulolyticum	0
Clostridium chartatabidum	0.0631216625841641
Clostridium chauvoei	0.0698742018403403
Clostridium chromiireducens	0
Clostridium citroniae	0
Clostridium clariflavum	0
Clostridium clostridioforme	0.0325232199798545
Clostridium cochlearium	0
Clostridium cocleatum	0
Clostridium colicanis	0
Clostridium colinum	0
Clostridium collagenovorans	0
Clostridium cylindrosporum	0
Clostridium dakarense	0
Clostridium difficile	0
Clostridium diolis	0.254812254675559
Clostridium disporicum/celatum	0
Clostridium drakei	0
Clostridium estertheticum	0
Clostridium fallax	0
Clostridium felsineum	0.0282909103679651
Clostridium ganghwense	0
Clostridium ghonii	0
Clostridium glycolicum	0
Clostridium glycyrrhizinilyticum	0.129415671661751
Clostridium grantii	0
Clostridium haemolyticum	0
Clostridium hathewayi	0.0676122821926811
Clostridium herbivorans	0
Clostridium hiranonis	0
Clostridium homopropionicum	0
Clostridium huakuii	0
Clostridium hungatei	0
Clostridium hylemonae	0.207290284583515
Clostridium indolis/methoxybenzovorans	0.528321016554591
Clostridium innocuum	0.0444559231973865
Clostridium irregulare	0
Clostridium isatidis	0
Clostridium jeddahense	0
Clostridium kogasensis	0
Clostridium lactatifermentans	0.0826491882903567
Clostridium lavalense/bolteae	0.137987271217717
Clostridium leptum	0.0464934280436871
Clostridium limosum	0
Clostridium lituseburense	0
Clostridium lundense	0
Clostridium malenominatum	0
Clostridium massiliodielmoense	0
Clostridium methoxybenzovorans	0.336899821657089
Clostridium methylpentosum	0.0518852436536124
Clostridium neonatale	0
Clostridium nexile	0.553341428494209
Clostridium novyi	0
Clostridium oceanicum	0
Clostridium oroticum	0.0393456805468588
Clostridium paraputrificum	0
Clostridium pascui	0.0980575736362597
Clostridium pasteurianum	0
Clostridium perfringens	0
Clostridium polysaccharolyticum	0
Clostridium populeti	0
Clostridium psychrophilum	0
Clostridium punense	0
Clostridium putrefaciens	0.0708347314796112
Clostridium ramosum	0
Clostridium rectum	0
Clostridium saccharobutylicum	0
Clostridium saccharogumia	0
Clostridium saccharolyticum	0.108940423588034
Clostridium saccharoperbutylacetonicum	0
Clostridium sardiniense	0
Clostridium sartagoforme	0.0788593820181316
Clostridium scatologenes	0
Clostridium schirmacherense	0
Clostridium scindens	0.294166375059185
Clostridium senegalense	0
Clostridium septicum	0
Clostridium sordellii	0
Clostridium sp._16S_	0
Clostridium sphenoides	0.106988588010487
Clostridium spiroforme	0
Clostridium sporogenes	0
Clostridium sporosphaeroides	0
Clostridium sticklandii	0.0385589035888532
Clostridium straminisolvens	0
Clostridium subterminale	0.130893312725579
Clostridium sufflavum	0
Clostridium sulfidigenes	0
Clostridium swellfunianum	0
Clostridium symbiosum	0.837184833108689
Clostridium tagluense	0
Clostridium tepidiprofundi	0
Clostridium termitidis	0
Clostridium tertium	0
Clostridium tetani	0
Clostridium tetanomorphum	0
Clostridium thermoalcaliphilum	0
Clostridium thermopalmarium	0
Clostridium thiosulfatireducens	0
Clostridium tunisiense	0
Clostridium tyrobutyricum	0
Clostridium ventriculi	0
Clostridium vincentii	0
Clostridium viride	0
Clostridium vulturis	0
Clostridium xylanolyticum	0
Clostridium xylanovorans	0
Collinsella aerofaciens	0
Collinsella intestinalis	0
Collinsella massiliensis	0
Collinsella stercoris	0.033253428194078
Collinsella tanakaei	0
Comamonas aquatica	0
Comamonas kerstersii	0
Comamonas terrigena	0
Comamonas testosteroni	0
Coprobacillus cateniformis	0
Coprobacter fastidiosus	0.0459743761580914
Coprobacter secundus	0
Coprococcus catus	0
Coprococcus comes	0
Coprococcus eutactus	0
Coriobacterium glomerans	0.0970150943810196
Corynebacterium accolens	0
Corynebacterium afermentans	0
Corynebacterium ammoniagenes	0
Corynebacterium amycolatum	0
Corynebacterium appendicis	0
Corynebacterium argentoratense	0
Corynebacterium aurimucosum	0
Corynebacterium casei	0
Corynebacterium coyleae	0
Corynebacterium durum	0
Corynebacterium frankenforstense	0
Corynebacterium freneyi	0.127758672786491
Corynebacterium genitalium	0.028989045499394
Corynebacterium glaucum	0.0316059209379706
Corynebacterium glucuronolyticum	0
Corynebacterium jeikeium	0.0282574786900461
Corynebacterium kroppenstedtii	0.0586580400550432
Corynebacterium matruchotii	0
Corynebacterium minutissimum	0.0613486034214308
Corynebacterium mucifaciens	0
Corynebacterium propinquum	0.375806224943162
Corynebacterium pseudodiphthericum	0
Corynebacterium resistens	0
Corynebacterium simulans	0
Corynebacterium singulare	0.0285914911082717
Corynebacterium sp._1152	0
Corynebacterium striatum	0
Corynebacterium sundsvallense	0
Corynebacterium tuberculostearicum	0
Corynebacterium tuscaniense	0.0899009561249582
Corynebacterium ulcerans	0.0846282545470695
Corynebacterium ureicelerivorans	0.0486893501783383
Corynebacterium variabile	0
Corynebacterium xerosis	0.138396854551772
Cronobacter sakazakii	0
Cryptobacterium curtum	0
Cupriavidus metallidurans	0
Curtobacterium flaccumfaciens	0
Deinococcus aquaticus	0
Deinococcus indicus	0
Deinococcus proteolyticus	0
Delftia acidovorans	0
Dermabacter hominis	0
Dermabacter vaginalis	0.0445604414424341
Dermacoccus nishinomiyaensis	0
Desulfitobacterium frappieri	0
Desulfobulbus propionicus	0
Desulfotomaculum guttoideum	0
Desulfovibrio alkalitolerans	0
Desulfovibrio desulfuricans	0
Desulfovibrio fairfieldensis	0
Desulfovibrio legallii	0
Desulfovibrio legallis	0
Desulfovibrio piger	0
Desulfovibrio termitidis	0
Dialister invisus	0
Dialister micraerophilus	0
Dialister pneumosintes	0.0370107770875785
Dialister succinatiphilus	0
Dictyoglomus thermophilum	0.0943633634122601
Dielma fastidiosa	0
Dietzia cinnamea	0
Dietzia maris	0.0482116974728168
Dietzia natronolimnaea	0
Dolosicoccus paucivorans	0.0631412108196776
Dolosigranulum pigrum	0.0297245692332057
Dorea formicigenerans	0
Dorea longicatena	0.113607576892825
Dorea massiliensis	0
Dyadobacter beijingensis	0
Dyadobacter fermentans	0
Dysgonomonas capnocytophagoides	0.039704092609415
Dysgonomonas gadei	0
Dysgonomonas macrotermitis	0
Dysgonomonas mossii	0
Edwardsiella tarda	0.265023342442569
Eggerthella lenta	0
Eggerthella sinensis	0.0876726360830538
Eggerthella timonensis	0.0469801566798369
Eggerthia catenaformis	0
Eikenella corrodens	0
Eisenbergiella tayi	0
Elusimicrobium minutum	0
Empedobacter falsenii	0.0520410090777594
Enorma massiliensis	0
Enterobacter aerogenes	0
Enterobacter asburiae	0
Enterobacter cancerogenus	0
Enterobacter cloacae	1.36280720241318
Enterobacter massiliensis	0.0332796804985226
Enterococcus asini	0.0310768264248416
Enterococcus avium	0.080695208477969
Enterococcus caccae	0
Enterococcus casseliflavus	0
Enterococcus casseliflavus/galliarum	0
Enterococcus cecorum	0
Enterococcus devriesei	0
Enterococcus dispar	0
Enterococcus durans/hirae	0.141450262512948
Enterococcus faecalis	0.0319302768316267
Enterococcus faecium	0.0408215871292334
Enterococcus gallinarum	0
Enterococcus gilvus	0
Enterococcus italicus	0
Enterococcus malodoratus	0
Enterococcus mundtii	0.0424157071236382
Enterococcus phoeniculicola	0
Enterococcus raffinosus	0.031040362725116
Enterococcus saccharolyticus	0
Enterorhabdus caecimuris	0
Enterovibrio nigricans	0
Eremococcus coleocola	0
Erysipelatoclostridium ramosum	0.0349605326654358
Escherichia albertii	1.3461003935916
Escherichia coli	5.77285461035721
Escherichia fergusonii	0.454736451894422
Escherichia hermannii	0.914741528620233
Ethanoligenens harbinense	0.0305910626420777
Eubacterium barkeri	0
Eubacterium biforme	0
Eubacterium brachy	0
Eubacterium budayi	0.0506152507258049
Eubacterium callanderi	0
Eubacterium celluloscolvens	0.178631501548592
Eubacterium cellulosolvens	0
Eubacterium contortum	0
Eubacterium coprostanoligenes	0
Eubacterium cylindroides	0
Eubacterium desmolans	0
Eubacterium dolichum	0
Eubacterium eligens	0
Eubacterium fissicatena	0.30152649427555
Eubacterium hallii	0
Eubacterium infirmum	0
Eubacterium limosum	0
Eubacterium moniliforme	0
Eubacterium multiforme	0
Eubacterium nitritogenes	0
Eubacterium nodatum	0.0729367259957317
Eubacterium oxidoreducens	0
Eubacterium pyruvativorans	0
Eubacterium ramulus	0
Eubacterium rectale	0
Eubacterium ruminantium	0.0497692642903264
Eubacterium saphenum	0
Eubacterium siraeum	0
Eubacterium sp	0
Eubacterium sulci	0
Eubacterium tenue	0
Eubacterium tortuosum	0
Eubacterium tortusum	0
Eubacterium uniforme	0
Eubacterium ventriosum	0.0446492004214248
Eubacterium xylanophilum	0
Eubacterium yurii	0
Exiguobacterium aurantiacum	0.476392007940317
Facklamia hominis/miroungae	0
Facklamia ignava	0.0297105788079859
Facklamia languida	0
Facklamia tabacinasalis	0.271969302885042
Faecalibacterium prausnitzii	0.119533414686233
Faecalibacterium prausnitzii S9G3	0.0421758429885116
Faecalicatena contorta	0.0836572496485484
Faecalitalea cylindroides	0
Fermentimonas caenicola	0.0701051958835794
Ferrimonas balearica	0.0375642504360587
Fictibacillus arsenicus	0.0334047694039753
Filifactor alocis	0
Filifactor villosus	0
Finegoldia magna	0
Flavobacterium banpakuense	0
Flavobacterium branchiophilum	0
Flavobacterium cheniae	0
Flavobacterium daejeonense	0
Flavobacterium lindanitolerans	0
Flavobacterium oncorhynchi	0
Flavobacterium sp._TISTR	0
Flavonifractor plautii	0.125045480161995
Flavonifractor sp	0
Flexispira rappini	0
Flintibacter butyricus	0.0639798541312934
Fretibacterium fastidiosum	0
Fusicatenibacter saccharivorans	0.0905866307310934
Fusobacterium equinum	0
Fusobacterium gonidiaformans	0
Fusobacterium mortiferum	0
Fusobacterium naviforme	0.101843561706921
Fusobacterium necrogenes	0
Fusobacterium necrophorum	0
Fusobacterium nucleatum	0
Fusobacterium periodonticum	0
Fusobacterium russii	0
Fusobacterium ulcerans	0
Fusobacterium varium	0.0313569833278424
Gallibacterium anatis	0
Garciella nitratireducens	0
Gardnerella vaginalis	0
Gemella haemolysans	0
Gemella morbillorum	0
Gemella sanguinis	0.0707182355952031
Gemmatirosa kalamazoonesis	0
Gemmiger formicilis	0.0356372171016756
Geobacillus stearothermophilus	0
Geobacillus vulcani	0
Georgenia muralis	0
Gluconobacter oxydans	0
Gordonia bronchialis	0
Gordonia jacobaea	0
Gordonia otitidis	0.041237932602674
Gordonia rubripertincta	0
Gordonia terrae	0
Gordonibacter pamelaeae	0.0297091614076612
Gordonibacter urolithinfaciens	0
Granulicatella adiacens	0.0314357393320218
Granulicatella elegans	0
Grimontia hollisae	0.153293906900306
Haematobacter missouriensis	0
Haemophilus haemolyticus	0.813907390398359
Haemophilus influenzae	0
Haemophilus parahaemolyticus	0
Haemophilus parainfluenzae	0
Haemophilus paraphrohaemolyticus	0
Haemophilus pittmaniae	0
Haemophilus quentini	0
Haemophilus sputorum	0.206733964242899
Hafnia alvei	0
Halobiforma nitratireducens	0.037284537631019
Halomonas salina	0
Harryflintia acetispora	0
Helicobacter bilis	0
Helicobacter canadensis	0
Helicobacter cinaedi	0.0420886931605534
Helicobacter fennelliae	0
Helicobacter pametensis	0.178688587475641
Helicobacter pullorum	0
Helicobacter pylori	0
Helicobacter rodentium	0
Helicobacter winghamensis	0.0598090873575458
Herbaspirillum massiliense	0.320966724069825
Hespellia porcina	0
Hespellia stercorisuis	0
Holdemanella biformis	0
Holdemania filiformis	0
Holdemania massiliensis	0
Howardella ureilytica	0.0319758490559019
Hungatella effluvii	0.861424444349717
Hydrobacter penzbergensis	0.0302169933824233
Hydrogenibacillus schlegelii	0.0443180247729809
Hydrogenoanaerobacterium saccharovorans	0.078477612399016
Hymenobacter rigui	0.0461433379258037
Intestinibacter bartlettii	0.074572438969672
Intestinimonas butyriciproducens	0.0399057516645393
Janibacter hoylei	0
Janibacter indicus	0.0618354416018597
Janibacter limosus	0
Janibacter terrae	0
Johnsonella ignava	0
Jonesia denitrificans	0
Kallipyga massiliensis	0
Kandleria vitulina	0.0936663185681489
Kerstersia gyiorum	0
Kineothrix alysoides	0
Kingella denitrificans	0
Kingella kingae	0
Kingella oralis	0
Klebsiella aerogenes	0
Klebsiella oxytoca	0
Klebsiella pneumoniae	0
Klebsiella variicola	0
Kluyvera ascorbata	0.198883245042772
Kluyvera intermedia	0
Kocuria halotolerans	0
Kocuria indica	0
Kocuria kristinae	0
Kocuria marina	0.0402085062173642
Kocuria palustris	0
Kocuria rhizophila	0
Kocuria rosea	0
Kosakonia cowanii	0
Kurthia gibsonii	0
Kurthia massiliensis	0
Kurthia senegalensis	0
Kytococcus schroeteri	0
Kytococcus sedentarius	0
Lachnoanaerobaculum saburreum	0.0287800123587059
Lachnoanaerobaculum umeaense	0
Lachnobacterium bovis	0.107847407464947
Lachnoclostridium phytofermentans	0
Lachnoclostridium sp	0
Lachnospira multipara	0.0289475374852971
Lachnospira pectinoschiza	3.80099417348973
Lactobacillus acidophilus	0
Lactobacillus agilis	0
Lactobacillus alimentarius	0.12108716852795
Lactobacillus alvi	0
Lactobacillus amylolyticus	0
Lactobacillus amylophilus	0
Lactobacillus amylovorus	0
Lactobacillus animalis	0
Lactobacillus antri	0
Lactobacillus apinorum	0
Lactobacillus apodemi	0
Lactobacillus bifermentans	0
Lactobacillus brevis	0
Lactobacillus buchneri	0
Lactobacillus casei	0
Lactobacillus ceti	0
Lactobacillus coleohominis	0
Lactobacillus coryniformis	0.0388075311302949
Lactobacillus crispatus	0
Lactobacillus curvatus	0
Lactobacillus delbrueckii	0
Lactobacillus dextrinicus	0
Lactobacillus fermemtum	0
Lactobacillus fermentum	0.0286027560931317
Lactobacillus fructivorans/homohiochii	0.0343963856174885
Lactobacillus gasseri	0
Lactobacillus gastricus	0
Lactobacillus gigeriorum	0
Lactobacillus helveticus	0.0322084901185492
Lactobacillus herbarum	0
Lactobacillus iners	0
Lactobacillus jensenii	0
Lactobacillus johnsonii	0
Lactobacillus kalixensis	0
Lactobacillus kitasatonis	0
Lactobacillus kunkeei	0
Lactobacillus malefermentans	0.0486767852137682
Lactobacillus mindensis	0
Lactobacillus mucosae	0
Lactobacillus mudanjiangensis	0
Lactobacillus oris	0
Lactobacillus parabuchneri	0
Lactobacillus paracasei	0
Lactobacillus parafarraginis	0
Lactobacillus pentosus	0
Lactobacillus plantarum	0
Lactobacillus porcinae	0.102873244213134
Lactobacillus rapi	0
Lactobacillus reuteri	0
Lactobacillus rhamnosus	0
Lactobacillus rogosae	0
Lactobacillus rossiae	0
Lactobacillus ruminis	0
Lactobacillus sakei	0
Lactobacillus salivarius	0
Lactobacillus sanfranciscensis	0
Lactobacillus saniviri	0
Lactobacillus senioris	0.0419927277323803
Lactobacillus sharpeae	0
Lactobacillus thermophilus	0
Lactobacillus ultunensis	0
Lactobacillus vaccinostercus	0
Lactobacillus vaginalis	0
Lactobacillus versmoldensis	0
Lactobacillus xiangfangensis	0.120916131593797
Lactococcus formosensis	0
Lactococcus garvieae	0
Lactococcus lactis	0.11866561233332
Lactococcus plantarum	0
Lactococcus raffinolactis	0
Lactonifactor longoviformis	0
Laribacter hongkongensis	0
Lautropia mirabilis	0.0433229596503747
Lawsonella clevelandensis	0
Leifsonia aquatica/naganoensis	0
Leminorella grimontii	0
Leminorella richardii	0
Leptothrix discophora	0.199698845928176
Leptothrix mobilis	0
Leptotrichia amnionii	0
Leptotrichia buccalis	2.60729727520374
Leptotrichia goodfellowii	0
Leptotrichia hofstadii	0.0424262774498429
Leptotrichia wadei	0
Leuconostoc carnosum	0
Leuconostoc citreum	0
Leuconostoc citreum/holzapfelii	0
Leuconostoc gelidum	0
Leuconostoc lactis	0
Leuconostoc mesenteroides	0
Leuconostoc pseudomesenteroides/rapi/kimchii/mesenteroides	0.0395163749924503
Limnobacter thiooxidans	0.0335794190826792
Longicatena caecimuris	0.0321261616050047
Lysinibacillus fusiformis	0
Lysinibacillus massiliensis	0
Lysinibacillus sphaericus	0
Lysobacter soli	0
Mageeibacillus indolicus	0
Mannheimia granulomatis	0
Marichromatium gracile	0
Marvinbryantia formatexigens	0.183196580334737
Massilia aurea	0.0674070531592039
Massiliomicrobiota timonensis	0
Megamonas funiformis	0
Megamonas hypermegale	0
Megamonas rupellensis	0.0380511391481033
Megasphaera elsdenii	0
Megasphaera indica	0
Megasphaera micronuciformis	0
Megasphaera paucivorans	0.0323874274802647
Megasphaera sp	0
Mesorhizobium loti	0
Methanobrevibacter smithii	0.0396868491545695
Methanobrevibacter smithii/gottschalkii	0
Methanosphaera cuniculi	0
Methanosphaera stadtmanae	0
Methylobacterium adhaesivum	0.031983529458587
Methylobacterium jeotgali	0.098114494839482
Methylobacterium mesophilicum	0.0534540088818338
Methylobacterium populi	0
Methylobacterium radiotolerans	0
Methylobacterium zatmanii	0.377412901491923
Methyloversatilis universalis	0
Microbacterium aurum	0
Microbacterium barkeri	0
Microbacterium chocolatum	0
Microbacterium foliorum	0
Microbacterium gubbeenense	0.0639682820486238
Microbacterium hydrocarbonoxydans	0
Microbacterium lacticum	0
Microbacterium luteolum	2.72673923889783
Microbacterium oleivorans	0.79244513031776
Microbacterium paraoxydans	0.0407502737241628
Microbacterium phyllosphaerae	0
Microbacterium schleiferi	0.0535206606453665
Micrococcus luteus	0
Micrococcus lylae	0
Micromonospora aurantiaca	0
Micromonospora krabiensis	0
Microvirga massiliensis	0
Microvirgula aerodenitrificans	0
Mitsuokella jalaludinii	0
Mitsuokella multacida	0
Mobiluncus curtisii	0.0731180361383882
Moellerella wisconsensis	0.194184117665845
Mogibacterium diversum	0
Mogibacterium neglectum	0
Mogibacterium pumilum	0
Mogibacterium timidum	0
Mogibacterium vescum	0
Monoglobus pectinilyticus	0
Moraxella atlantae	0
Moraxella catarrhalis	0.314600615888021
Moraxella caviae	0
Moraxella lacunata	0.0340305400230478
Moraxella nonliquefaciens	0
Moraxella osloensis	0
Morganella morganii	0
Moryella indoligenes	0
Murdochiella asaccharolytica	0.0563338307196678
Muribaculum intestinale	0
Murimonas intestini	0
Mycobacterium abscessus	0
Mycobacterium avium	0
Mycobacterium florentinum	0
Mycobacterium fortuitum	0
Mycobacterium iranicum	0
Mycobacterium mucogenicum	0.15790294626296
Mycoplasma hominis	0
Mycoplasma pneumoniae	0
Negativicoccus succinicivorans	0
Neisseria bacilliformis	0
Neisseria cinerea	0
Neisseria elongata	0
Neisseria flava	0
Neisseria flavescens/perflava	0
Neisseria gonorrhoeae	0.0811216544776915
Neisseria macacae	0.0543168590376888
Neisseria meningitidis	0
Neisseria mucosa	0.498844271743957
Neisseria sicca	0
Neisseria subflava	0
Nevskia ramosa	0
Nitriliruptor alkaliphilus	0
Oceanobacillus caeni	0
Oceanobacillus massiliensis	0
Ochrobactrum anthropi	0.0294438832748797
Ochrobactrum intermedium	0
Ochrobactrum pituitosum	0
Odoribacter laneus	0
Odoribacter splanchnicus	0
Oligella urethralis	0.0576089005604482
Olsenella profusa	0
Olsenella scatoligenes	0
Olsenella uli	0
Olsenella umbonata	0.0419210697859925
Orenia metallireducens	0
Oribacterium parvum	0
Oribacterium sinus	0.278898131369551
Ornithobacterium rhinotracheale	0
Oscillibacter ruminantium	0
Oscillibacter sp	0
Oscillibacter valericigenes	0
Oxalobacter formigenes	0.0722021780345731
Paenibacillus alvei	0
Paenibacillus antibioticophila	0.0443524414244695
Paenibacillus barcinonensis	0
Paenibacillus barengoltzii	0
Paenibacillus daejeonensis	0.0296089757519206
Paenibacillus durus	0
Paenibacillus glucanolyticus	0
Paenibacillus graminis	0
Paenibacillus illinoisensis	0
Paenibacillus kribbensis	0
Paenibacillus lactis	0.480160062615279
Paenibacillus lautus	0
Paenibacillus provencensis	0
Paenibacillus pueri	0
Paenibacillus rhizosphaerae	0
Paenibacillus riograndensis	0.13483346113196
Paenibacillus sabinae/forsythiae	0
Paenibacillus senegalensis	0
Paenibacillus thiaminolyticus	0
Paenibacillus timonensis	0
Pantoea agglomerans	0.642555544296532
Pantoea conspicua	0
Papillibacter cinnamivorans	0
Parabacteroides distasonis	3.11173615746749
Parabacteroides goldsteinii	1.09728984359111
Parabacteroides gordonii	0
Parabacteroides johnsonii	0
Parabacteroides merdae	0.0373370835982724
Paracoccus carotinifaciens	0
Paracoccus marinus	0
Paracoccus sanguinis	0
Paracoccus yeei	0
Paraeggerthella hongkongensis	0.109725999710916
Paraprevotella clara	0
Paraprevotella xylaniphila	0
Parascardovia denticolens	0
Parasporobacterium paucivorans	0.0925877996309535
Parasutterella excrementihominis	0.401298346240465
Parasutterella secunda	0.0534498040386379
Parvimonas micra	0.588998486231013
Pediococcus acidilactici	0.103215242657291
Pediococcus damnosus	0
Pediococcus pentosaceus	0.0832431428535407
Pedobacter daejeonensis	0
Pedomicrobium ferrugineum	0
Pelomonas saccharophila	0.204102512498327
Peptoclostridium difficile	0
Peptococcus niger	0
Peptococcus sp.	0
Peptoniphilus asaccharolyticus	0
Peptoniphilus coxii	0
Peptoniphilus duerdenii	0
Peptoniphilus grossensis	0
Peptoniphilus harei	0
Peptoniphilus indolicus	0
Peptoniphilus lacrimalis	0
Peptoniphilus senegalensis	0
Peptoniphilus timonensis	0
Peptostreptococcus anaerobius	0
Peptostreptococcus russellii	0
Peptostreptococcus stomatis	0.0299040885449917
Phascolarctobacterium faecium	0
Phascolarctobacterium succinatutens	0.0328140357615664
Phenylobacterium haematophilum	0
Phyllobacterium myrsinacearum	0
Planococcus rifietoensis	0
Planomicrobium chinense	0
Planomonospora sphaerica	0.0496762662616235
Plesiomonas shigelloides	0
Porphyromonas asaccharolytica	0
Porphyromonas catoniae	0
Porphyromonas endodontalis	0
Porphyromonas gingivalis	0
Porphyromonas somerae	0.0952318668472188
Porphyromonas uenonis	0.139194768297024
Prevotella albensis	0
Prevotella amnii	0
Prevotella amniotica	0
Prevotella aurantiaca	0.0381405317110625
Prevotella baroniae	0
Prevotella bergensis	0
Prevotella bivia	0
Prevotella brevis	0
Prevotella bryantii	0
Prevotella buccae	0
Prevotella buccalis	0
Prevotella conceptionensis	0.0641421499777808
Prevotella copri	0
Prevotella corporis	0.0310313579147504
Prevotella dentalis	0
Prevotella dentasini	0
Prevotella denticola	0.0296576669412027
Prevotella disiens	0
Prevotella enoeca	0
Prevotella falsenii	0
Prevotella fusca	0
Prevotella histicola	0.113397993450258
Prevotella intermedia	0
Prevotella loescheii	0
Prevotella maculosa	0
Prevotella marshii	0
Prevotella melaninogenica	0
Prevotella micans	0
Prevotella multidaccharivorax	0
Prevotella multiformis	0
Prevotella multisaccharivorax	0
Prevotella nanceiensis	0
Prevotella nigrescens	0
Prevotella oralis	0
Prevotella oris	0
Prevotella oryzae	0
Prevotella oulorum	0
Prevotella pallens	0
Prevotella paludivivens	0.240051418956537
Prevotella pleuritidis	0
Prevotella ruminicola	0
Prevotella saccharolytica	0
Prevotella salivae	0
Prevotella scopos/jejuni	0
Prevotella shahii	0
Prevotella stercorea	0.0313772330926431
Prevotella timonensis	0.0344252457893533
Prevotella veroralis	0
Promicromonospora flava	0.139538569444228
Propionibacterium acidifaciens	0.391574306211465
Propionibacterium acidipropionici	0.179122854634518
Propionibacterium acnes	0
Propionibacterium australiense	0
Propionibacterium avidum	0
Propionibacterium cyclohexanicum	0
Propionibacterium damnosum	0
Propionibacterium freudenreichii	0
Propionibacterium granulosum	0
Propionibacterium jensenii	0
Propionibacterium microaerophilum	0
Propionibacterium namnetense	0
Propionibacterium propionicum	0
Propionibacterium thoenii	0.0650828480523021
Propionicimonas paludicola	0
Propionimicrobium lymphophilum	0.130256584200427
Propionivibrio dicarboxylicus	0
Prosthecobacter fluviatilis	0
Proteus mirabilis	0
Proteus penneri	0.086024389782486
Proteus vulgaris	0
Providencia alcalifaciens	0
Providencia rettgeri	0
Providencia rustigianii	0
Providencia stuartii	0
Pseudoclavibacter massiliense	0
Pseudoclavibacter sp._Timone	0
Pseudoflavonifractor capillosus	0.0298609837502852
Pseudomonas aeruginosa	0
Pseudomonas alcaliphila	0
Pseudomonas fluorescens	0
Pseudomonas fragi	0
Pseudomonas fragi/thivervalensis/deceptionensis	0
Pseudomonas monteilii	1.57504757344445
Pseudomonas nitroreducens	0
Pseudomonas oleovorans	0
Pseudomonas putida	0
Pseudomonas stutzeri	0
Pseudopropionibacterium propionicum	0
Pseudoramibacter alactolyticus	0
Pseudothermotoga thermarum	0
Pseudoxanthomonas mexicana	0
Psychrobacter arenosus	0
Pyramidobacter piscolens	0.0383555686507799
Ralstonia insidiosa	0.0289679116589536
Ralstonia mannitolilytica	0
Ralstonia solanacearum	0
Raoultella ornithinolytica	0
Raoultella planticola	0.309273436462373
Rheinheimera perlucida	0
Rheinheimera texasensis	0
Rhizobium pusense	0
Rhodanobacter ginsenosidimutans	1.7536952213607
Rhodobacter sphaeroides	0
Rhodococcus equi	0
Rhodococcus erythropolis	0
Rhodococcus rhodochrous	0
Riemerella anatipestifer	0.036900440002976
Riemerella columbina	0
Robinsoniella peoriensis	0
Romboutsia lituseburensis	0
Roseburia faecis	1.01766284909898
Roseburia hominis	0
Roseburia intestinalis	0.0549100812791268
Roseburia inulinivorans	0.0320548605921716
Roseburia sp	0.072411251750029
Roseomonas mucosa	0
Rothia aeria	0
Rothia dentocariosa	0
Rothia mucilaginosa	0
Rubinisphaera brasiliensis	0
Rudanella lutea	0.0379840541401124
Ruminococcus albus	0
Ruminococcus bromii	0.0587202061171425
Ruminococcus callidus	0
Ruminococcus champanellensis	0
Ruminococcus faecis	0.0583558654018627
Ruminococcus flavefaciens	0
Ruminococcus gauvreauii	0.0285521559938743
Ruminococcus gnavus	3.7228535903764
Ruminococcus lactaris	0
Ruminococcus sp	0.0445046550269844
Ruminococcus sp. Marseille-P2780	0
Ruminococcus sp. Marseille-P650	0
Ruminococcus torques	0.0289519464620137
Ruthenibacterium lactatiformans	0
Salmonella enterica	0.0724022928886136
Sarcina maxima	0
Sarcina ventriculi	0.0469960999503981
Scardovia inopinata	0.0406980613007159
Scardovia wiggsiae	0.051118108349911
Schlesneria paludicola	0
Schwartzia sp.	0
Schwartzia succinivorans	0.0731369404543885
Selenomonas artemidis	0
Selenomonas infelix	0
Selenomonas noxia	0.0324497056822004
Selenomonas ruminantium	0
Selenomonas sputigena	0
Sellimonas intestinalis	0.0372136338008448
Senegalemassilia anaerobia	0.0326009813895913
Senegalimassilia anaerobia	0.0327066659043247
Serratia ficaria	0
Serratia fonticola	0.21958019097334
Serratia liquefaciens	0.0318767448137081
Serratia marcescens	0
Shigella dysenteriae	0
Shuttleworthia satelles	0.0546328804401683
Silanimonas lenta	0
Simonsiella muelleri	0.894083093119653
Skermanella aerolata	0
Slackia equolifaciens	0
Slackia exigua	0.136170077788331
Slackia faecicanis	0
Slackia isoflavoniconvertens	0
Slackia piriformis	0.0496235599455487
Snodgrassella alvi	0
Soleaferrea massiliensis	0
Solobacterium moorei	0
Sphingobacterium faecium	0
Sphingobacterium multivorum	0
Sphingobacterium spiritivorum	0
Sphingobium hydrophobicum	0
Sphingobium yanoikuyae	0.0626151105213693
Sphingomonas adhaesiva	0
Sphingomonas ginsenosidimutans	0
Sphingomonas hankookensis	0
Sphingomonas panni	0
Sphingomonas paucimobilis	0
Sphingomonas pseudosanguinis	1.00614759215304
Spirosoma linguale	0
Sporanaerobacter acetigenes	0
Sporolactobacillus nakayamae	0
Sporosarcina koreensis	0
Staphylococcus arlettae	0
Staphylococcus aureus	0.0330214175008471
Staphylococcus auricularis	0.0309273707695794
Staphylococcus capitis	0.317803356033447
Staphylococcus cohnii	0.0352186946701147
Staphylococcus condimenti	0
Staphylococcus epidermidis	0.0680099992992342
Staphylococcus epidermidis/muscae	0
Staphylococcus equorum/edaphicus/saprophyticus	0
Staphylococcus haemolyticus	0
Staphylococcus hominis	0
Staphylococcus intermedius	0.0662650980444495
Staphylococcus kloosii	0
Staphylococcus lentus	0
Staphylococcus lugdunensis	0.0328581495536863
Staphylococcus nepalensis	0.178261567005933
Staphylococcus pasteuri	0
Staphylococcus pettenkoferi	0
Staphylococcus saccharolyticus	0
Staphylococcus saprophyticus	0
Staphylococcus schleiferi	0
Staphylococcus sciuri	0
Staphylococcus simulans	0.0793241105725959
Staphylococcus succinus	0
Staphylococcus vitulinus	0
Staphylococcus warneri	0
Staphylococcus xylosus	0
Stenotrophomonas daejeonensis	0
Stenotrophomonas maltophilia	0.0536944257461711
Stenotrophomonas rhizophila	0
Stomatobaculum longum	0
Stoquefichus massiliensis	0
Streptobacillus moniliformis	0
Streptococcus agalactiae	0
Streptococcus alactolyticus	0
Streptococcus anginosus	0
Streptococcus australis	0
Streptococcus caballi	0
Streptococcus cameli	0
Streptococcus canis	0
Streptococcus caprae	0
Streptococcus castoreus	0
Streptococcus constellatus	0
Streptococcus criceti	0
Streptococcus cristatus	0
Streptococcus dentasini	0
Streptococcus dentirousetti	0
Streptococcus devriesei	0
Streptococcus didelphis	0
Streptococcus downei	0
Streptococcus dysgalactiae	0
Streptococcus equi	0
Streptococcus equinus	0
Streptococcus equinus/lutetiensis/infantarius	0
Streptococcus fryi	0.0375667930406813
Streptococcus gallolyticus	0
Streptococcus gordonii	0.0547329231240153
Streptococcus gordonii/mutans	0
Streptococcus henryi	0
Streptococcus hongkongensis	0
Streptococcus hyovaginalis	0
Streptococcus ictaluri	0
Streptococcus infantarius	0.0308162030678043
Streptococcus infantis	1.52688761897829
Streptococcus iniae	0
Streptococcus intermedius/uberis	0
Streptococcus lactarius	0
Streptococcus lutetiensis	0
Streptococcus macedonicus	0
Streptococcus marimammalium	0
Streptococcus massiliensis	0
Streptococcus merionis	0
Streptococcus minor	0
Streptococcus mitis	0
Streptococcus mitis/pneumoniae/pseudoneumoniae	0
Streptococcus moroccensis	0
Streptococcus mutans	0.0436388520556757
Streptococcus oralis	0.0299124405530126
Streptococcus oricebi	0
Streptococcus orisasini	0
Streptococcus ovis	0
Streptococcus parasaguinis	0
Streptococcus parasanguinis	0
Streptococcus parauberis	0
Streptococcus pasteurianus	0
Streptococcus peroris	0
Streptococcus pharyngis	0
Streptococcus pleomorphus	0
Streptococcus plurextorum	0
Streptococcus pneumoniae	0
Streptococcus porci	0
Streptococcus porcinus	0
Streptococcus porcorum	0
Streptococcus pyogenes	0
Streptococcus pyogensis	0
Streptococcus ratti/ursoris	0
Streptococcus rubneri	0
Streptococcus rupicaprae	0
Streptococcus salivarius	0
Streptococcus saliviloxodontae	0
Streptococcus sanguinis	0
Streptococcus sanguinis/vestibularis	0
Streptococcus sinensis	0
Streptococcus sobrinus	0.0493806323461276
Streptococcus suis	0
Streptococcus tangierensis	0
Streptococcus thermophilus	0
Streptococcus thoraltensis	0
Streptococcus uberis	0
Streptococcus vestibularis	0
Streptococcus viridans	0.0832833752499344
Streptomyces misionensis	0
Streptomyces thermoviolaceus	0
Streptomyces thermovulgaris	0
Subdoligranulum variabile	0
Succinatimonas hippei	0
Succiniclasticum ruminis	0.0288266220455947
Succinivibrio dextrinosolvens	0.121708929788266
Sulfurimonas autotrophica	0
Sutterella parvirubra	0
Sutterella stercoricanis	0
Sutterella wadsworthensis	0
Symbiobacterium thermophilum	0
Tannerella forsythia	0
Tatumella ptyseos	0.0305666869522537
Tetragenococcus solitarius	0
Tetrasphaera australiensis	0
Thiomicrospira cyclica	0
Timonella senegalensis	0
Tissierella praeacuta	0
Trabulsiella guamensis	0.294190947780614
Treponema berlinense	0
Treponema denticola	0
Treponema lecithinolyticum	0
Treponema maltophilum	0
Treponema medium	0
Treponema porcinum	0
Treponema socranskii	0
Treponema succinifaciens	0
Treponema vincentii	0.0331972449156813
Tropheryma whipplei	0
Trueperella bernardiae	0
Trueperella pyogenes	0
Tumebacillus permanentifrigoris	0
Turicella otitidis	0
Turicibacter sanguinis	0
Turicimonas muris	0
Tyzzerella nexilis	0.0775234204590971
Ureaplasma parvum	0
Ureaplasma urealyticum	0
Ureibacillus suwonensis	0
Ureibacillus thermosphaericus	0
Vagococcus penaei	0
Vagococcus teuberi	0.0550862155632797
Varibaculum cambriense	0.0865253221985869
Variovorax boronicumulans	0
Veillonella atypica	0
Veillonella dispar	1.43498611698179
Veillonella parvula	0
Veillonella ratti	0
Veillonella rogosae	0.083884165444719
Veillonella tobetsuensis	0.768574848988964
Vibrio cholerae	0.0698950611211793
Vibrio cincinnatiensis	0
Vibrio fluvialis	0
Vibrio furnissii	0
Vibrio mimicus	0
Vibrio parahaemolyticus	0
Victivallis vadensis	0.0333228662902468
Virgibacillus proomii	0
Weeksella virosa	0
Weissella cibaria	0
Weissella confusa	1.07557397231173
Weissella paramesenteroides	0
Yersinia aleksiciae	0
Yersinia bercovieri	0
Yersinia enterocolitica	0
Yersinia frederiksenii	0.0436803258826434
Yersinia kristensenii	0
Yersinia pseudotuberculosis	0
Yersinia rohdei	0
Yokenella regensburgei	0.125793440603825
Yonghaparkia alkaliphila	0
Kingdom Information: (%)
Archaea	0.0769713867855885
Bacteria	99.9230286132145
Phylum Information: (%)
Actinobacteria	10.1375162326271
Bacteroidetes	17.2970031984231
Deinococcus-Thermus	0
Dictyoglomi	0.0943633634122601
Elusimicrobia	0
Epsilonbacteraeota	0.999736289882226
Euryarchaeota	0.0769713867855885
Firmicutes	41.4219854249482
Fusobacteria	2.78292409768835
Gemmatimonadetes	0
Halanaerobiaeota	0
Lentisphaerae	0.0333228662902468
Other	1.02871993529511
Planctomycetes	0
Proteobacteria	25.8015689475536
Spirochaetes	0.0982628582784606
Synergistetes	0.152976295420945
Tenericutes	0.0422321472438009
Thermotogae	0
Verrucomicrobia	0.0324169561511391
Class Information: (%)
Actinobacteria	8.55062392073497
Actinobacteridae	0.900204786991111
Alphaproteobacteria	3.49421814581018
Bacilli	11.5017732554013
Bacteroides	1.02882569362196
Bacteroidetes	0
Bacteroidia	16.2681775048011
Betaproteobacteria	0
Brachyspirae	0.0650656133627793
Campylobacteria	0.999736289882226
Chlorobia	0
Clostridia	24.6173390339756
Coriobacteriia	0.686687524901005
Deinococci	0
Deltaproteobacteria	0.032133689659085
Dictyoglomia	0.0943633634122601
Elusimicrobia	0
Epsilonproteobacteria	0
Erysipelotrichia	2.70602913950831
Flavobacteria	0
Fusobacteria	0
Fusobacteriia	2.78292409768835
Gammaproteobacteria	22.2752171120843
Gemmatimonadetes	0
Halanaerobiia	0
Halobacteria	0.037284537631019
Lentisphaeria	0.0333228662902468
Methanobacteria	0.0396868491545695
Mollicutes	0.0422321472438009
Negativicutes	2.59684399606295
Nitriliruptoria	0
Other	1.02871993529511
Planctomycetacia	0
Spirochaetes	0
Spirochaetia	0.0331972449156813
Synergistia	0.152976295420945
Thermotogae	0
Verrucomicrobiae	0.0324169561511391
Order Information: (%)
Acetobacterales	0
Actinomycetales	0.768404757671289
Aeromonadales	0.277582302016594
Alteromonadales	0
Azospirillales	0
Bacillales	6.72983172414135
Bacteroidales	16.0062315125863
Betaproteobacteriales	3.1196466445476
Bifidobacteriales	2.67228671416622
Brachyspirales	0.0650656133627793
Campylobacterales	0.999736289882226
Cardiobacteriales	0.0909858482936731
Caulobacterales	0.331657277127516
Chitinophagales	0.986550975904238
Chlorobiales	0
Chromatiales	0
Clostridiale	0.178631501548592
Clostridiales	24.4387075324271
Coriobacteriales	0.686687524901005
Corynebacteriales	1.15023801120919
Cytophagales	0.0841273920659161
Deinococcales	0
Desulfobacterales	0
Desulfovibrionales	0.032133689659085
Dictyoglomales	0.0943633634122601
Elusimicrobiales	0
Enterobacteriales	5.42487609002847
Erysipelotrichales	2.70602913950831
Flavobacteriales	0.220093317866685
Fusobacterales	0
Fusobacteriales	2.78292409768835
Fusobacteriales: Leptotrichiacea	0
Gemmatimonadales	0
Halanaerobiales	0
Halobacteriales	0.037284537631019
Lactobacillales	4.77194153125992
Methanobacteriales	0.0396868491545695
Micrococcales	4.23298625022604
Micromonosporales	0
Mycoplasmatales	0.0422321472438009
Neisseriales	0
Nitriliruptorales	0
Oceanospirillales	0.0724708661422899
Opitutales	0
Other	1.02871993529511
Pasteurellales	1.56842692229036
Planctomycetales	0
Propionibacteriales	0.521830890411892
Pseudomonadales	3.77023099053624
Rhizobiales	2.09379816600825
Rhodobacterales	0
Salinisphaerales	0
Selenomonadales	2.59684399606295
Sphingobacteriales	0
Sphingomonadales	1.06876270267441
Spirochaetales	0.0331972449156813
Streptomycetales	0
Streptosporangiales	0.105082084041451
Synergistales	0.152976295420945
Thermotogales	0
Thiomicrospirales	0
Verrucomicrobiales	0.0324169561511391
Vibrionales	6.10838910645213
Victivallales	0.0333228662902468
Xanthomonadales	1.84260834177698
Family Information: (%)
Acetobacteraceae	0
Acidaminococcaceae	0.0963628747949375
Actinomycetaceae	0.481732592070945
Aerococcaceae	0.364821092512705
Aeromonadaceae	0.0722152589849675
Akkermansiaceae	0.0324169561511391
Alicyclobacillaceae	0
Alteromonadaceae	0
Aquaspirillaceae	0
Arcobacteraceae	0.0464092861545857
Atopobiaceae	0.0965374107105596
Azospirillaceae	0
Bacillaceae	5.03971553620415
Bacteroidaceae	7.5738944875562
Barnesiellaceae	0.210873157733794
Beijerinckiaceae	0.560964934671826
Bifidobacteriaceae	2.67228671416622
Blautia	0
Bogoriellaceae	0
Brachyspiraceae	0.0650656133627793
Brevibacteriaceae	0.0785614948361273
Burkholderiaceae	1.4683960626585
Caldicoprobacteraceae	0
Campylobacteraceae	0.6727406357339
Cardiobacteriaceae	0.0909858482936731
Carnobacteriaceae	0.179361452115057
Caulobacteraceae	0.331657277127516
Cellulomonadaceae	0
Chitinibacteraceae	0
Chitinophagaceae	0.986550975904238
Chlorobiaceae	0
Christensenellaceae	0
Chromatiaceae	0
Clostridiaceae	2.99175827071226
Clostridiaceae 1	3.82510437189774
Clostridiaceae 2	0.197916150866898
Clostridiales	0.178631501548592
Coriobacteriaceae	0.130268522575098
Corynebacteriaceae	0.902885434870744
Corynebacterineae	0
Deinococcaceae	0
Dermabacteraceae	0.182957295994206
Dermacoccaceae	0
Desulfobulbaceae	0
Desulfovibrionaceae	0.032133689659085
Dictyoglomaceae	0.0943633634122601
Dietziaceae	0.0482116974728168
Dysgonomonadaceae	0.109809288492994
Eggerthellaceae	0.459881591615348
Elusimicrobiaceae	0
Enterbacteriaceae	0.914741528620233
Enterobacteriaceae	4.51013456140823
Enterococcaceae	0.381764582827793
Erysipelotrichaceae	2.70602913950831
Eubacteriaceae	0
Family XI	0.716050552545884
Family XIII	0.0729367259957317
Family XVIII	0
Flavobacteriaceae	0.0356463637108821
Fusobacteriaceae	0.133200545034763
Gemmatimonadaceae	0
Halobacteroidaceae	0
Haloferacaceae	0.037284537631019
Halomonadaceae	0.0724708661422899
Helicobacteraceae	0.28058636799374
Hymenobacteraceae	0.0461433379258037
Hyphomicrobiaceae	0
Intrasporangiaceae	0.0618354416018597
Jonesiaceae	0
Lachnospiraceae	15.6582218584119
Lactobacillaceae	0.644173706804652
Leptotrichia	0
Leptotrichiaceae	2.64972355265359
Leuconostocaceae	1.22693624625085
Listeriaceae	0
Marinifilaceae	0.202066679764958
Methanobacteriaceae	0.0396868491545695
Microbacteriaceae	3.86942351157648
Micrococcaceae	0.0402085062173642
Micrococcineae	0.0424664629135236
Micromonosporaceae	0
Moraxellaceae	0.457180721390662
Muribaculaceae	0
Mycobacteriaceae	0.15790294626296
Mycoplasmataceae	0.0422321472438009
Neisseriaceae	1.6512505818891
Nitriliruptoraceae	0
Nocardiaceae	0.041237932602674
Nocardioidaceae	0
Opitutaceae	0
Other	1.02871993529511
Paenibacillaceae	0.993282410934905
Pasteurellaceae	1.56842692229036
Peptococcaceae	0
Peptostreptococcaceae	0.104476527514664
Planococcaceae	0
Porphyromonadaceae	0.234426635144242
Prevotellaceae	3.37847244569172
Promicromonosporaceae	0
Propionibacteriaceae	0.521830890411892
Propionibacterineae	0.24420570268682
Pseudomonadaceae	3.31305026914558
Psychromonadaceae	0
Rhizobiaceae	1.45344174336024
Rhodanobacteraceae	1.7536952213607
Rhodobacteraceae	0
Rhodocyclaceae	0
Rikenellaceae	0.050325733545465
Rubinisphaeraceae	0
Ruminococcaceae	0.942961310077192
Schlesneriaceae	0
Solimonadaceae	0
Sphingobacteriaceae	0
Sphingomonadaceae	1.06876270267441
Spirochaetaceae	0.0331972449156813
Spirosomaceae	0.0379840541401124
Sporolactobacillaceae	0
Staphylococcaceae	0.626115541407094
Streptococcacaeae	0
Streptococcaceae	1.97488445074886
Streptomycetaceae	0
Streptomycineae	0
Streptosporangiaceae	0.0496762662616235
Succinivibrionaceae	0.205367043031626
Synergistaceae	0.152976295420945
Tannerellaceae	4.24636308465687
Thermomonosporaceae	0.0554058177798279
Thermotogaceae	0
Thiomicrospiraceae	0
Thiovulaceae	0
Veillonellaceae	2.50048112126801
Verrucomicrobiaceae	0
Vibrionaceae	6.10838910645213
Victivallaceae	0.0333228662902468
Weeksellaceae	0.184446954155803
Xanthobacteraceae	0.0793914879761853
Xanthomonadaceae	0.0889131204162859
Genus Information: (%)
Acetanaerobacterium	0.242028426404897
Acetivibrio	0
Acetobacter	0
Acetobacterium	0
Achromobacter	0.0294438832748797
Acidaminococcus	0.0347222169877764
Acidovorax	0
Acinetobacter	0.108549565479593
Actinobacillus	0.0804683133026308
Actinobaculum	0
Actinomadura	0.0554058177798279
Actinomyces	0.32208923373397
Adlercreutzia	0
Aerococcus	0
Aeromicrobium	0
Aeromonas	0.0722152589849675
Afipia	0
Agathobacter	0
Aggregatibacter	0.030633305995109
Agrobacterium	0.346748532788589
Agrococcus	0.130651322521305
Akkermansia	0.0324169561511391
Alcaligenes	0
Algoriella	0
Aliagarivorans	0
Alistipes	0.050325733545465
Allisonella	0
Alloiococcus	0
Alloprevotella	2.79624884785813
Allorhizobium-Neorhizobium-Pararhizobium-Rhizobium	0.837288832773273
Alloscardovia	0
Alysiella	0.122884703510111
Amaricoccus	0
Anaerobiospirillum	0.08365811324336
Anaerococcus	0
Anaerofilum	0
Anaerofustis	0
Anaeroglobus	0
Anaerospora	0
Anaerosporobacter	0
Anaerostipes	0.0555144634957021
Anaerovorax	0
Ancylobacter	0.0401706250162546
Aneurinibacillus	0
Anoxynatronum	0.169625240498932
Aquabacterium	0.0399824525291719
Arcanobacterium	0
Arcobacter	0.0464092861545857
Arthrobacter	0.0424664629135236
Asaccharobacter	0
Atopobium	0.0546163409245671
Atopostipes	0
Aureimonas	0.269404377798378
Bacillus	4.9619927420272
Bacteroides	7.5738944875562
Barnesiella	0.164898781575703
Bartonella	0
Bavariicoccus	0
Bergeyella	0
Bifidobacterium	2.58047054451559
Blautia	0.743722173093847
Bordetella	0
Brachybacterium	0.138396854551772
Brachymonas	0
Brachyspira	0.0650656133627793
Bradyrhizobium	0
Brevibacillus	0.304327470011276
Brevibacterium	0.0785614948361273
Brevundimonas	0.216112422364427
Brochothrix	0
Buchnera	0.270929676989901
Bulleidia	0
Burkholderia-Caballeronia-Paraburkholderia	0
Butyricicoccus	0
Butyricimonas	0.202066679764958
Butyrivibrio	0.0379049732247017
Caldicoprobacter	0
Campylobacter	0.6727406357339
Capnocytophaga	0.0356463637108821
Cardiobacterium	0.0909858482936731
Castellaniella	0
Catabacter	0
Catenibacterium	2.50082020347233
Catonella	0.0311816554412801
Caulobacter	0.115544854763089
Cellulomonas	0
Cellulosilyticum	0
Cellulosimicrobium	0
Centipeda	0
Cephaloticoccus	0
Cetobacterium	0
Chitinibacter	0
Chlorobium	0
Christensenella	0
Chryseobacterium	0.0955055050750673
Citrobacter	0
Cloacibacillus	0.114620726770165
Clostridium	2.99175827071226
Clostridium sensu stricto	0.0282909103679651
Clostridium sensu stricto 1	3.43303955461968
Clostridium sensu stricto 10	0
Clostridium sensu stricto 11	0
Clostridium sensu stricto 12	0
Clostridium sensu stricto 13	0.228950886361839
Clostridium sensu stricto 14	0
Clostridium sensu stricto 15	0
Clostridium sensu stricto 16	0
Clostridium sensu stricto 17	0
Clostridium sensu stricto 18	0
Clostridium sensu stricto 19	0
Clostridium sensu stricto 2	0
Clostridium sensu stricto 3	0.0452830994862127
Clostridium sensu stricto 4	0
Clostridium sensu stricto 5	0
Clostridium sensu stricto 7	0
Clostridium sensu stricto 8	0.0708347314796112
Cnuella	0.956333982521815
Collinsella	0.033253428194078
Comamonas	0
Coprobacillus	0
Coprobacter	0.0459743761580914
Coprococcus 1	0
Coprococcus 2	0
Coprococcus 3	0
Coriobacterium	0.0970150943810196
Corynebacterium	0.0846282545470695
Corynebacterium 1	0.818257180323675
Cronobacter	0
Cryobacterium	0.0613486034214308
Cryptobacterium	0
Cupriavidus	0
Curvibacter	0
Cutibacterium	0
Dechlorobacter	0
Deinococcus	0
Delftia	0
Dermabacter	0.0445604414424341
Dermacoccus	0
Desulfobulbus	0
Desulfovibrio	0.032133689659085
Dialister	0.0370107770875785
Dictyoglomus	0.0943633634122601
Dielma	0
Dietzia	0.0482116974728168
Dolosicoccus	0.0631412108196776
Dolosigranulum	0.0297245692332057
Dorea	0
Dyadobacter	0
Dysgonomonas	0.039704092609415
Eggerthella	0.134652792762891
Eggerthia	0
Eikenella	0
Eisenbergiella	0
Elusimicrobium	0
Empedobacter	0.0520410090777594
Enorma	0
Enterobacter	0.0835280463066664
Enterococcus	0.203567451662906
Enterorhabdus	0
Enterovibrio	0
Eremococcus	0
Erwinia	0
Erysipelatoclostridium	0.0349605326654358
Escherichia	0.914741528620233
Escherichia-Shigella	1.84165843261525
Ethanoligenens	0.0305910626420777
Eubacterium	0.178631501548592
Ezakiella	0
Facklamia	0.301679881693027
Faecalitalea	0.0321261616050047
Fastidiosipila	0
Fictibacillus	0.0334047694039753
Filifactor	0
Finegoldia	0
Flavobacterium	0
Flavonifractor	0.125045480161995
Franconibacter	0
Fretibacterium	0
Fusicatenibacter	0.0905866307310934
Fusobacterium	0.133200545034763
Gallibacterium	0
Garciella	0
Gardnerella	0
Gemella	0.0707182355952031
Gemmatirosa	0
Geobacillus	0
Geomicrobium	0
Georgenia	0
Gluconobacter	0
Gordonia	0.041237932602674
Gordonibacter	0.0297091614076612
Granulicatella	0.149636882881851
Grimontia	0.153293906900306
Haematobacter	0
Haemophilus	1.45732530299262
Hafnia-Obesumbacterium	0
Halodesulfovibrio	0
Halomonas	0.0724708661422899
Halopiger	0.037284537631019
Harryflintia	0
Helicobacter	0.28058636799374
Hespellia	0
Hodemania	0
Holdemanella	0
Holdemania	0
Howardella	0.0319758490559019
Hungatella	0.861424444349717
Hydrobacter	0.0302169933824233
Hydrogenibacillus	0.0443180247729809
Hydrogenoanaerobacterium	0.078477612399016
Hymenobacter	0.0461433379258037
Intestinibacter	0.074572438969672
Intestinimonas	0.0399057516645393
Isoptericola	0
Janibacter	0.0618354416018597
Johnsonella	0
Jonesia	0
Kandleria	0.0936663185681489
Kerstersia	0
Kingella	0
Klebsiella	0
Kluyvera	0
Kocuria	0.0402085062173642
Kosakonia	0
Kurthia	0
Kytococcus	0
Lachnoanaerobaculum	0.0287800123587059
Lachnobacterium	0.107847407464947
Lachnoclostridium	2.71355432995007
Lachnoclostridium 10	0
Lachnoclostridium 12	0
Lachnoclostridium 5	0.481796399372657
Lachnospira	3.92815915846698
Lachnospiraceae NC2004 group	0.108940423588034
Lachnospiraceae NK4A136 group	0
Lactobacillus	0.540958464147362
Lactococcus	0.11866561233332
Lautropia	0.0433229596503747
Lawsonella	0
Leifsonia	0
Leminorella	0
Leptothrix	0.199698845928176
Leptotrichia	2.64972355265359
Leuconostoc	0.122759517845991
Limnobacter	0.0335794190826792
Lysinibacillus	0
[truncated: 214 more rows]
