# Supplementary material for: Pediatric Acute Lymphoblastic Leukemia Patients Exhibit Distinctive Alterations in the Gut Microbiota
Source: Front Cell Infect Microbiol. 2020 Oct 16;10:558799. doi: 10.3389/fcimb.2020.558799 (PMC7596659; doi:10.3389/fcimb.2020.558799)
Supplement: Supplementary file 1 [file Data_Sheet_1.ZIP › rawdata/Case/19T010020_output.xls.result.txt]

Species Information: (%)
Abiotrophia defectiva	0.0330221843576728
Abiotrophia para-adiacens	0
Acetanaerobacterium elongatum	0.864800821442636
Acetobacterium tundrae	0
Achromobacter denitrificans	0.209749847513713
Achromobacter xylosoxidans	0
Acidaminococcus fermentans	0.0476935455033208
Acidaminococcus intestini	0.0460672734523053
Acidovorax facilis	0.050345077250179
Acidovorax sp	0
Acidovorax temperans	0
Acinetobacter baumannii	0
Acinetobacter calcoaceticus	0.0619817068575448
Acinetobacter haemolyticus/baumannii	0.448280528101466
Acinetobacter johnsonii	0.11105058937743
Acinetobacter junii	0
Acinetobacter lwoffii	0
Acinetobacter pittii	0
Acinetobacter radioresistens	0
Acinetobacter septicus	0
Actinobacillus capsulatus	0.203975879703889
Actinobacillus pleuropneumoniae	0
Actinobaculum massiliense	0.0336987394971568
Actinobaculum schaalii	0.0616205056733064
Actinomadura vinacea	0
Actinomyces canis	0.0529460605614766
Actinomyces cardiffensis	0
Actinomyces georgiae	0.100574867744325
Actinomyces graevenitzii	0
Actinomyces johnsonii	0.0408262449271366
Actinomyces massiliensis	0.0297538509387854
Actinomyces meyeri	0.0424275333652988
Actinomyces naeslundii	0
Actinomyces neuii	0.138428251237104
Actinomyces odontolyticus	0
Actinomyces oris	0
Actinomyces radingae	0
Actinomyces sp._ph3	0.277918612817926
Actinomyces turicensis	0
Actinomyces urogenitalis	0
Actinomyces viscosus	0
Adlercreutzia equolifaciens	0.0366209239978296
Aeribacillus pallidus	0.376019612436559
Aerococcus christensenii	0.0290530796830671
Aerococcus viridans	0
Aeromicrobium massiliense	0.0905504981895736
Aeromonas allosaccharophila/veronii	0.0697285933530685
Aeromonas bestiarum	0.0323550943395827
Aeromonas hydrophila	0.0426397059137087
Aeromonas jandaei	0
Aeromonas media/tecta	0
Aeromonas veronii	0
Afipia birgiae	0
Agathobaculum butyriciproducens	0
Aggregatibacter actinomycetemcomitans	0.0823134022223641
Aggregatibacter aphrophilus	0.506901353712758
Aggregatibacter segnis	0.037089729818293
Agrobacterium tumefaciens	0.260228758929534
Agrococcus jejuensis	0
Agrococcus terreus	0.140614922598444
Akkermansia glycaniphila	0.0318794009236576
Akkermansia muciniphila	0.100767589900492
Alcaligenes faecalis	0.0518740735752178
Algoriella xinjiangensis	0
Aliagarivorans marinus	0.0545463028092422
Alistipes finegoldii	0
Alistipes indistinctus	0.0421018617361501
Alistipes inops	0
Alistipes obesi	0
Alistipes onderdonkii	0
Alistipes putredinis	0.0727079544442858
Alistipes senegalensis	0.0646235374387136
Alistipes shahii	0
Alistipes timonensis	0.0594248839728823
Allisonella histaminiformans	0.0279299995513327
Alloiococcus otitis	0
Alloprevotella rava	0.062990940603831
Alloprevotella tannerae	0.296224306647352
Alloscardovia omnicolens	0
Alysiella filiformis	0.0472060156183692
Amaricoccus kaplicensis	0.0412537340828378
Anaerobiospirillum succiniciproducens	0
Anaerobiospirillum thomasii	0.287439885370308
Anaerococcus hydrogenalis	0.0604535673499029
Anaerococcus lactolyticus	0.0492739511456347
Anaerococcus obesiensis	0.0911059740825741
Anaerococcus octavius	0
Anaerococcus prevotii	0.0632348582719686
Anaerococcus senegalensis	0
Anaerococcus tetradius	0.0302217763282226
Anaerococcus vaginalis	0
Anaerofilum agile	0.0815298453578533
Anaerofilum pentosovorans	0
Anaerofustis stercorihominis	0
Anaeroglobus geminatus	0.0304082115347734
Anaerorhabdus furcosa	0
Anaerosporobacter mobilis	0
Anaerostipes butyraticus	0.0959227706989138
Anaerostipes caccae	0
Anaerostipes hadrus	0.0931434909278079
Anaerotruncus colihominis	0.229570467415783
Anaerotruncus sp	0
Anaerovorax odorimutans	0.0293537496954056
Ancylobacter polymorphus	0.107646123785171
Aneurinibacillus aneurinilyticus	0
Aneurinibacillus migulanus	0
Anoxynatronum sibiricum	0.0533396308874055
Aquabacterium commune	0.041255644730891
Arcanobacterium haemolyticum	0
Arcanobacterium pyogenes	0
Arcobacter butzleri	0.101385010944995
Arcobacter cryaerophilus	0
Arthrobacter albus	0.0470811002451027
Arthrobacter castelli	0.0752195639473829
Arthrobacter oxydans	0.0785472301728816
Arthrobacter polychromogenes	0
Asaccharobacter celatus	0.0526988113409807
Atlantibacter hermannii	0.0293001447586124
Atopobium minutum	0
Atopobium parvulum	0.0958816435168634
Atopobium rimae	0.160273282101385
Atopobium vaginae	0
Atopostipes suicloacalis	0.0704776446541042
Aurantimonas altamirensis	0
Aureimonas altamirensis	0
Averyella dalhousiensis	0
Azonexus hydrophilus	0.0415429922034379
Azospirillum lipoferum	0.0722030872111181
Bacillus altitudinis	0.515352629954799
Bacillus amyloliquefaciens	0.0526578234396896
Bacillus anthracis	0
Bacillus atrophaeus	0
Bacillus badius	0
Bacillus beijingensis	0.0880968186719217
Bacillus benzoevorans	0
Bacillus cereus	0.0387825431415891
Bacillus circulans	0
Bacillus clausii	0.0555879576862794
Bacillus coagulans	0.0301718203976681
Bacillus cytotoxicus	0.0371516972944671
Bacillus endophyticus	0.029122181859633
Bacillus firmus	0
Bacillus flexus	0
Bacillus fordii	0.0412961841573818
Bacillus halodurans	0.0301968819460119
Bacillus idriensis	0.0343891129056972
Bacillus infantis	0.02877879021844
Bacillus licheniformis	0.0327140556788967
Bacillus marisflavi	0
Bacillus massilioanorexius	0.0429360246742745
Bacillus massiliosenegalensis	0.0499812802536824
Bacillus megaterium	0
Bacillus methanolicus	0
Bacillus mojavensis	0.0630014086881284
Bacillus mycoides	0
Bacillus nealsonii	0.0328581560601704
Bacillus niacini	0
Bacillus polyfermenticus	0.41472252444623
Bacillus pseudofirmus	0
Bacillus pseudomycoides	0.0509382864988111
Bacillus pumilus	0.0407692156478155
Bacillus senegalensis	0.0294760360387279
Bacillus simplex	0
Bacillus siralis	0
Bacillus sonorensis	0.0494291170590262
Bacillus subtilis	0.0533212736836908
Bacillus thermoamylovorans	0.188163378097964
Bacillus thuringiensis	0.10364063027674
Bacillus timonensis	0.0624070058297675
Bacillus toyonensis/wiedmanii/thuringiensis	0.0561806688360973
Bacillus vallismortis	0.102686384365032
Bacteroides acidifaciens	0.0800400123632001
Bacteroides caccae	0.149338908861933
Bacteroides cellulosiluticus	0.126324838863454
Bacteroides cellulosilyticus	0.102969382622712
Bacteroides clarus	0.0414418453649964
Bacteroides coagulans	0
Bacteroides coprocola	0.064433135289626
Bacteroides coprophilus	0.138644696375419
Bacteroides dorei	0
Bacteroides eggerthii	0.101327740083766
Bacteroides faecis	0
Bacteroides finegoldii	0.0587425800623163
Bacteroides fluxus	0
Bacteroides fragilis	0.101836552062725
Bacteroides galacturonicus	0
Bacteroides gallinarum	0
Bacteroides gallinceum	0.0359470137322851
Bacteroides graminisolvens	0.0420451660668694
Bacteroides helcogenes	0.0826020996834378
Bacteroides intestinalis	0.0361080056682502
Bacteroides massiliensis	0.188927665564592
Bacteroides massilinensis	0.0421356110384774
Bacteroides nordii	0.0327477391397141
Bacteroides oleiciplenus	0
Bacteroides ovatus	0
Bacteroides paurosaccharolyticus	0
Bacteroides pectinophilus	0
Bacteroides plebeius	0
Bacteroides propinonicifaciens	0
Bacteroides pyogenes	0
Bacteroides salanitronis	0
Bacteroides salyersiae	0.035960119221674
Bacteroides sartorii	0
Bacteroides stercorirosoris	0
Bacteroides stercoris	0.0678782385359932
Bacteroides thetaiotaomicron	0.0458638560757247
Bacteroides timonensis	0
Bacteroides uniformis	0
Bacteroides ureolyticus	0.140113959786248
Bacteroides vulgatus	0.157951875210129
Bacteroides xylanisolvens	0
Bacteroides xylanolyticus	0.0414879855378349
Barnesiella intestinihominis	0.0345400576485812
Barnesiella viscericola	0
Bartonella birtlesii	0.0320463712017175
Bavariicoccus seileri	0.0764295559923698
Bergeyella zoohelcum	0.0312029747129392
Bifidobacterium actinocoloniiforme	0
Bifidobacterium adolescentis	0
Bifidobacterium adolescentis/ruminantium	0.0463853183489565
Bifidobacterium angulatum	0.132844020686867
Bifidobacterium animalis	0
Bifidobacterium asteroides	0.0792280147471119
Bifidobacterium avesanii	0.036031816783032
Bifidobacterium bifidum	0.0436340019337318
Bifidobacterium bohemicum	0
Bifidobacterium bombi	0.0945855340546918
Bifidobacterium boum	0.0790465659574757
Bifidobacterium breve	0.0328090509717762
Bifidobacterium callitrichos	0
Bifidobacterium catenulatum	0.161210070359417
Bifidobacterium catenulatum/pseudoctenulatum	0.182573916927657
Bifidobacterium choerinum	0.289235544366812
Bifidobacterium commune	0
Bifidobacterium coryneforme	0
Bifidobacterium crudilactis/psychraerophilum	0
Bifidobacterium cuniculi	0.0758428694318133
Bifidobacterium dentium	0.147372459649141
Bifidobacterium eulemuris/lemurum	0
Bifidobacterium faecale	0
Bifidobacterium gallicum	0.154148656568396
Bifidobacterium gallinarum	0
Bifidobacterium hapali	0
Bifidobacterium indicum	0
Bifidobacterium kashiwanohense	0.117975488301914
Bifidobacterium longum	0.267832077104501
Bifidobacterium longum	0.0521182033182152
Bifidobacterium merycicum	0
Bifidobacterium mongoliense	0
Bifidobacterium moukalabense	0.428941881822132
Bifidobacterium pseudocatenulatum	0.0421697770976066
Bifidobacterium pseudocatenulatum	0
Bifidobacterium pseudolongum	0.288961791298487
Bifidobacterium pullorum	0
Bifidobacterium pullorum/hapali	0.0753132483789418
Bifidobacterium ramosum	0.0636602128856529
Bifidobacterium reuteri	0.149548010085954
Bifidobacterium ruminantium	0
Bifidobacterium saeculare	0
Bifidobacterium saguini	0
Bifidobacterium scardovii	0.041184724826161
Bifidobacterium stercoris	0
Bifidobacterium thermacidophilum	0.0460760020983149
Bifidobacterium thermophilum	0.0373560463388487
Bifidobacterium tissieri	0.0385018656427294
Bifidobacterium tsurumiense	0.468352878548606
Bifissio spartinae	2.33098581959811
Bilophila wadsworthia	0
Blastococcus massiliensis	0.364438570935162
Blastomonas natatoria	0.0431708189946654
Blautia caecimuris	0
Blautia coccoides	0
Blautia faecis	0
Blautia glucerasea	0
Blautia hansenii	0
Blautia hydrogenotrophica	0
Blautia luti	0.183985983838123
Blautia marasmi	0.0333892617427762
Blautia obeum	0.0364459687018123
Blautia producta	0.0293021050785232
Blautia schinkii	0.596288786700935
Blautia sp._GD8	0
Blautia stercoris	0.0354485765684618
Blautia wexlerae	0
Bordetella hinzii	0
Brachybacterium muris	0.0480414824730313
Brachybacterium paraconglomeratum	0.0739657692907499
Brachymonas chironomi	0
Brachyspira aalborgi	0.119556408853584
Brachyspira pilosicoli	0
Bradyrhizobium denitrificans	0.0411571266848512
Bradyrhizobium elkanii	0
Bradyrhizobium japonicum	0
Brevibacillus agri	0
Brevibacillus borstelensis	0
Brevibacillus brevis	0.0432042986568573
Brevibacillus massiliensis	0
Brevibacterium casei	0.132696362747956
Brevibacterium epidermidis	0
Brevibacterium halotolerans	0.052607492189467
Brevibacterium iodinum	0
Brevibacterium linens	0.0584046868860344
Brevibacterium luteolum	0
Brevibacterium mcbrellneri	0.0915868310845221
Brevibacterium paucivorans	0.0863787186469489
Brevibacterium pityocampae	0.129368401493939
Brevibacterium ravenspurgense/massiliense	0.0548640209245293
Brevibacterium senegalense	0
Brevundimonas bacteroides	0.65614959511562
Brevundimonas diminuta	0.0622241103500447
Brevundimonas subvibrioides	0.0497754087196045
Brevundimonas terrae	0.335050976186813
Brevundimonas vesicularis	0.0368495092658512
Brochothrix thermosphacta	0
Buchnera aphidicola	0.0799358340705622
Buchnera sp.	0.0431312663825344
Bulleidia extructa	0
Burkholderia cepacia	0
Burkholderia glumae	0
Burkholderia plantarii	0.044749673115261
Butyricicoccus faecihominis	0.0974855841926903
Butyricicoccus pullicaecorum	0.0782506804900293
Butyricimonas faecihominis	0
Butyricimonas paravirosa	0.0377724618447322
Butyricimonas synergistica	0
Butyricimonas virosa	0.0328714763602823
Butyrivibrio crossotus	0.149378537968365
Butyrivibrio fibrisolvens	0.297010069828573
C.viride 16S	0.0734596235928171
Caldicoprobacter faecalis	0
Campylobacter coli	0.270742098962953
Campylobacter concisus	0
Campylobacter curvus	0
Campylobacter faecalis	0.0975475816701724
Campylobacter fetus	0
Campylobacter gracilis	0.0322360360994269
Campylobacter hominis	0.0457908881017899
Campylobacter hyointestinalis	0
Campylobacter jejuni	0.685733052270946
Campylobacter lari	0
Campylobacter rectus	0
Campylobacter showae	0.0690139747858579
Campylobacter upsaliensis	0.689432656978943
Campylobacter ureolyticus	0
Candidatus Blastococcus	0
Candidatus Dorea	0.0460872598413206
Candidatus Soleaferrea	0
Candidatus Stoquefichus	0
Candidatus Streptomyces	0
Capnocytophaga gingivalis	0
Capnocytophaga granulosa	0
Capnocytophaga haemolytica	0.0730363265605535
Capnocytophaga leadbetteri	0.131511115273652
Capnocytophaga ochracea	0
Capnocytophaga sputigena	0.0693362680741494
Cardiobacterium hominis	0.18833379072631
Cardiobacterium valvarum	0
Carnobacterium maltaromaticum	0
Castellaniella defragrans	0
Catabacter hongkongensis	0
Catenibacterium mitsuokai	2.3831316818312
Catonella morbi	0
Catonella sp.	0
Cedecea davisae	0
Cedecea lapagei	0.0668844317061182
Cellulomonas composti	0
Cellulomonas denverensis	0
Cellulomonas massiliensis	0.0434008095448201
Cellulomonas parahominis	0.0535581151249711
Cellulosilyticum lentocellum	0.0935385151019035
Cellulosimicrobium cellulans	0.066323605517673
Centipeda periodontii	0
Cephaloticoccus primus	0.0288970131628481
Cetobacterium somerae	0.0343649125293522
Chlamydia abortus	0.0819991350608369
Chlamydia trachomatis	0.167554928940532
Chlorobium phaeobacteroides	0.0439782195306823
Christensenella minuta	0.0956857049828844
Chryseobacterium bovis	0.0315543374397141
Chryseobacterium hominis	0
Citrobacter amalonaticus	0
Citrobacter braakii	0
Citrobacter farmeri	0.0374847701132584
Citrobacter freundii	0.0305916263581244
Citrobacter gillenii	0
Citrobacter intermedius	0
Citrobacter murliniae	0
Citrobacter pasteurii	0.0585528394575117
Citrobacter sedlakii	0
Citrobacter werkmanii	0
Citrobacter youngae	0.0678881966496184
Cloacibacillus evryensis	0.152194742052641
Cloacibacillus porcorum	0
Cloacibacterium normanense	0.986319748900631
Clostridioides difficile	0
Clostridium acetobutylicum	0.057027841928122
Clostridium acidisoli	1.09926003147318
Clostridium aciditolerans	0
Clostridium aerotolerans	0
Clostridium akagii	0.0380779343617431
Clostridium aldenense	0.085068888903771
Clostridium aldrichii	0
Clostridium algidicarnis	0
Clostridium amazonense	0.0407141851169555
Clostridium aminovalericum	0.0755553320293932
Clostridium amygdalinum	0.221648999272828
Clostridium amylolyticum	0.0403167743167706
Clostridium arbusti	0
Clostridium argentinense	0.0597312861480535
Clostridium asparagiforme	0.398953929808057
Clostridium aurantibutyricum	0.0909966754152881
Clostridium autoethanogenum	0
Clostridium baratii/Eubacterium nitrigenese	0.82973879854075
Clostridium beijerinckii	0
Clostridium bifermentans	0
Clostridium bolteae/aminovalericum	0.0509471558656527
Clostridium botulinum	0
Clostridium bowmanii	0
Clostridium butyricum	0.0560089374023936
Clostridium cadaveris	0
Clostridium carboxidivorans	0
Clostridium cavendishii	0
Clostridium celatum	1.22079520437715
Clostridium celerecrescens	0
Clostridium cellobioparum	0
Clostridium cellulolyticum	0
Clostridium chartatabidum	0.0430132585442713
Clostridium chauvoei	0.0763444306532211
Clostridium chromiireducens	0.0964637101041227
Clostridium citroniae	0
Clostridium clariflavum	0.114000327810433
Clostridium clostridioforme	0.0681105242059015
Clostridium cochlearium	0
Clostridium cocleatum	0
Clostridium colicanis	0
Clostridium colinum	0.0542538893907771
Clostridium collagenovorans	0.105681452812502
Clostridium cylindrosporum	0.0609317658442866
Clostridium dakarense	0
Clostridium difficile	0.0318949770628015
Clostridium diolis	0.131195713232037
Clostridium disporicum/celatum	0
Clostridium drakei	0
Clostridium estertheticum	0
Clostridium fallax	0
Clostridium felsineum	0
Clostridium ganghwense	0.0434433148996961
Clostridium ghonii	0.106853306089152
Clostridium glycolicum	0
Clostridium glycyrrhizinilyticum	0.0342030167991578
Clostridium grantii	0
Clostridium haemolyticum	0
Clostridium hathewayi	0
Clostridium herbivorans	0
Clostridium hiranonis	0
Clostridium homopropionicum	0
Clostridium huakuii	0.04484861388888
Clostridium hungatei	0
Clostridium hylemonae	0.0980756461870555
Clostridium indolis/methoxybenzovorans	0.226956294893025
Clostridium innocuum	0.0374153539802206
Clostridium irregulare	0
Clostridium isatidis	0
Clostridium jeddahense	0.0547729563673516
Clostridium kogasensis	0
Clostridium lactatifermentans	0.0372079419325283
Clostridium lavalense/bolteae	0.0356216780908573
Clostridium leptum	0.155618653087411
Clostridium limosum	0
Clostridium lituseburense	0
Clostridium lundense	0
Clostridium malenominatum	0.0466207450866273
Clostridium massiliodielmoense	0
Clostridium methoxybenzovorans	0.263039100554617
Clostridium methylpentosum	0.107697997414969
Clostridium neonatale	0
Clostridium nexile	0.153309828097999
Clostridium novyi	0.085700510166634
Clostridium oceanicum	0.0488750635857126
Clostridium oroticum	0
Clostridium paraputrificum	0
Clostridium pascui	0
Clostridium pasteurianum	0
Clostridium perfringens	0
Clostridium polysaccharolyticum	0.0471474196023108
Clostridium populeti	0
Clostridium psychrophilum	0
Clostridium punense	0
Clostridium putrefaciens	0.572823609444135
Clostridium ramosum	0.0582509945469426
Clostridium rectum	0
Clostridium saccharobutylicum	0
Clostridium saccharogumia	0
Clostridium saccharolyticum	0.03769142784774
Clostridium saccharoperbutylacetonicum	0
Clostridium sardiniense	0.0352863404540664
Clostridium sartagoforme	0.16704375059089
Clostridium scatologenes	0
Clostridium schirmacherense	0.0474243980201612
Clostridium scindens	0.108457326393892
Clostridium senegalense	0
Clostridium septicum	0.0362649065183855
Clostridium sordellii	0
Clostridium sp._16S_	0
Clostridium sphenoides	0.0599452049744181
Clostridium spiroforme	0
Clostridium sporogenes	0.0410385983904146
Clostridium sporosphaeroides	0.0437366294312485
Clostridium sticklandii	0
Clostridium straminisolvens	0.0543909164706393
Clostridium subterminale	0
Clostridium sufflavum	0
Clostridium sulfidigenes	0
Clostridium swellfunianum	0.0418931677184635
Clostridium symbiosum	0.296306683472658
Clostridium tagluense	0.0471672484506327
Clostridium tepidiprofundi	0
Clostridium termitidis	0.0288431954294352
Clostridium tertium	0.0300326543932639
Clostridium tetani	0.0365208160268999
Clostridium tetanomorphum	0
Clostridium thermoalcaliphilum	0
Clostridium thermopalmarium	0
Clostridium thiosulfatireducens	0
Clostridium tunisiense	0.0532552533492132
Clostridium tyrobutyricum	0
Clostridium ventriculi	0
Clostridium vincentii	0
Clostridium viride	0
Clostridium vulturis	0
Clostridium xylanolyticum	0
Clostridium xylanovorans	0.0318579808203497
Collinsella aerofaciens	0
Collinsella intestinalis	0.0301906296005805
Collinsella massiliensis	0.0299494026661198
Collinsella stercoris	0.0397770609294088
Collinsella tanakaei	0
Comamonas aquatica	0
Comamonas kerstersii	0
Comamonas terrigena	0
Comamonas testosteroni	0
Coprobacillus cateniformis	0
Coprobacter fastidiosus	0.0412084391812406
Coprobacter secundus	0
Coprococcus catus	0
Coprococcus comes	0.0965501065325799
Coprococcus eutactus	0.0601937793232496
Coriobacterium glomerans	0.0297997794118012
Corynebacterium accolens	0.0388532621525108
Corynebacterium afermentans	0.0661284896577879
Corynebacterium ammoniagenes	0.0440871901716927
Corynebacterium amycolatum	0.0296350144042013
Corynebacterium appendicis	0.0351526743356513
Corynebacterium argentoratense	0
Corynebacterium aurimucosum	0.0303548196285119
Corynebacterium casei	0
Corynebacterium coyleae	0
Corynebacterium durum	0
Corynebacterium frankenforstense	0
Corynebacterium freneyi	0.277116280018608
Corynebacterium genitalium	0
Corynebacterium glaucum	0
Corynebacterium glucuronolyticum	0
Corynebacterium jeikeium	0.0567984309416763
Corynebacterium kroppenstedtii	0.213568828194806
Corynebacterium matruchotii	0.0481813997751593
Corynebacterium minutissimum	0.0612381743887086
Corynebacterium mucifaciens	0.0289407737676568
Corynebacterium propinquum	0.0323688458220606
Corynebacterium pseudodiphthericum	0.0386830891263669
Corynebacterium resistens	0.0613944418216415
Corynebacterium simulans	0
Corynebacterium singulare	0.0595975385138265
Corynebacterium sp._1152	0
Corynebacterium striatum	0
Corynebacterium sundsvallense	0.0375469838066316
Corynebacterium tuberculostearicum	0
Corynebacterium tuscaniense	0.623423683453868
Corynebacterium ulcerans	0.0370355444588497
Corynebacterium ureicelerivorans	0.0469465791749657
Corynebacterium variabile	0.0352351221161194
Corynebacterium xerosis	0.0506400706505827
Cronobacter sakazakii	0.0357750405944383
Cryptobacterium curtum	0.0485568857992113
Cupriavidus metallidurans	0
Curtobacterium flaccumfaciens	0
Deinococcus aquaticus	0
Deinococcus indicus	0.0296110739894827
Deinococcus proteolyticus	0
Delftia acidovorans	0.0448220628336736
Dermabacter hominis	0
Dermabacter vaginalis	0.11202616139447
Dermacoccus nishinomiyaensis	0.0747409122163575
Desulfitobacterium frappieri	0.0972810249809266
Desulfobulbus propionicus	0
Desulfotomaculum guttoideum	0
Desulfovibrio alkalitolerans	0
Desulfovibrio desulfuricans	0
Desulfovibrio fairfieldensis	0
Desulfovibrio legallii	0.0534586629334457
Desulfovibrio legallis	0
Desulfovibrio piger	0.0417575516664344
Desulfovibrio termitidis	0
Dialister invisus	0
Dialister micraerophilus	0
Dialister pneumosintes	0.067108826142192
Dialister succinatiphilus	0.0280422520456922
Dictyoglomus thermophilum	0.0354619874069345
Dielma fastidiosa	0
Dietzia cinnamea	0.0782235355232649
Dietzia maris	0.197428666534313
Dietzia natronolimnaea	0
Dolosicoccus paucivorans	0.0331571426813559
Dolosigranulum pigrum	0.0447241588556603
Dorea formicigenerans	0
Dorea longicatena	0.1306753906132
Dorea massiliensis	0.0426024827917924
Dyadobacter beijingensis	0.100513013152449
Dyadobacter fermentans	0
Dysgonomonas capnocytophagoides	0
Dysgonomonas gadei	0.0359551320736632
Dysgonomonas macrotermitis	0.029185658532822
Dysgonomonas mossii	0
Edwardsiella tarda	0.0474308538369299
Eggerthella lenta	0.13077815172638
Eggerthella sinensis	1.06993725123892
Eggerthella timonensis	0
Eggerthia catenaformis	0
Eikenella corrodens	0.0499510334175129
Eisenbergiella tayi	0
Elusimicrobium minutum	0.15379245632709
Empedobacter falsenii	0.159167893112788
Enorma massiliensis	0.0610064777105837
Enterobacter aerogenes	0
Enterobacter asburiae	0
Enterobacter cancerogenus	0
Enterobacter cloacae	0.381782759705601
Enterobacter massiliensis	0.0381510972812611
Enterococcus asini	0
Enterococcus avium	0.0373936910595959
Enterococcus caccae	0
Enterococcus casseliflavus	0
Enterococcus casseliflavus/galliarum	0
Enterococcus cecorum	0
Enterococcus devriesei	0
Enterococcus dispar	0
Enterococcus durans/hirae	0.0535055303156625
Enterococcus faecalis	0.127804706450816
Enterococcus faecium	0
Enterococcus gallinarum	0.0433050834801724
Enterococcus gilvus	0
Enterococcus italicus	0
Enterococcus malodoratus	0
Enterococcus mundtii	0
Enterococcus phoeniculicola	0
Enterococcus raffinosus	0
Enterococcus saccharolyticus	0
Enterorhabdus caecimuris	0.0544525361299941
Enterovibrio nigricans	0.0401921496776945
Eremococcus coleocola	0
Erysipelatoclostridium ramosum	0.0722204592919843
Escherichia albertii	0.045950652940246
Escherichia coli	2.47673353441888
Escherichia fergusonii	0.858670315305606
Escherichia hermannii	0.945615641000356
Ethanoligenens harbinense	0.251784791097383
Eubacterium barkeri	0
Eubacterium biforme	0.0381495078129672
Eubacterium brachy	0
Eubacterium budayi	0.421956751204851
Eubacterium callanderi	0
Eubacterium celluloscolvens	0.0980856914600812
Eubacterium cellulosolvens	0
Eubacterium contortum	0
Eubacterium coprostanoligenes	0
Eubacterium cylindroides	0
Eubacterium desmolans	0
Eubacterium dolichum	0.0343589368273165
Eubacterium eligens	0.0666819765459178
Eubacterium fissicatena	0.0811976459073789
Eubacterium hallii	0
Eubacterium infirmum	0
Eubacterium limosum	0
Eubacterium moniliforme	0
Eubacterium multiforme	0.0546711186289724
Eubacterium nitritogenes	0.0745440719840363
Eubacterium nodatum	0.0333443598491757
Eubacterium oxidoreducens	0.0802124194368114
Eubacterium pyruvativorans	0
Eubacterium ramulus	0.0374757814386044
Eubacterium rectale	0.0305311102428828
Eubacterium ruminantium	0.0621460300072865
Eubacterium saphenum	0
Eubacterium siraeum	0
Eubacterium sp	0
Eubacterium sulci	0.0854441057876644
Eubacterium tenue	0.0377492078632925
Eubacterium tortuosum	0
Eubacterium tortusum	0.0307587455506557
Eubacterium uniforme	0.05012368913151
Eubacterium ventriosum	0.134322286429974
Eubacterium xylanophilum	0.0566940885504703
Eubacterium yurii	0
Exiguobacterium aurantiacum	0.15670747261193
Facklamia hominis/miroungae	0
Facklamia ignava	0.0581038454450051
Facklamia languida	0
Facklamia tabacinasalis	0.746447505097463
Faecalibacterium prausnitzii	0.30624866538474
Faecalibacterium prausnitzii S9G3	0.262246664950644
Faecalicatena contorta	0.220686356595334
Faecalitalea cylindroides	0.0415651162750436
Fermentimonas caenicola	0.150208577656971
Ferrimonas balearica	0.0603799427824524
Fictibacillus arsenicus	0.0552316506238494
Filifactor alocis	0.0776895408114548
Filifactor villosus	0
Finegoldia magna	0
Flavobacterium banpakuense	0
Flavobacterium branchiophilum	0.0519119597762657
Flavobacterium cheniae	0
Flavobacterium daejeonense	0
Flavobacterium lindanitolerans	0.0363128813305142
Flavobacterium oncorhynchi	0
Flavobacterium sp._TISTR	0
Flavonifractor plautii	0.242753206563968
Flavonifractor sp	0.130810508685894
Flexispira rappini	0
Flintibacter butyricus	0.216115191301596
Fretibacterium fastidiosum	0
Fusicatenibacter saccharivorans	0.078450115183669
Fusobacterium equinum	0
Fusobacterium gonidiaformans	0.0313405349796183
Fusobacterium mortiferum	0.0660110754158463
Fusobacterium naviforme	0.0412081422873685
Fusobacterium necrogenes	0.0553905450478958
Fusobacterium necrophorum	0
Fusobacterium nucleatum	0.0303816948576637
Fusobacterium periodonticum	0
Fusobacterium russii	0.0286301864498625
Fusobacterium ulcerans	0.112367458323528
Fusobacterium varium	0.226145958995251
Gallibacterium anatis	0
Garciella nitratireducens	0
Gardnerella vaginalis	0
Gemella haemolysans	0.0444627108363634
Gemella morbillorum	0.0303044229103374
Gemella sanguinis	0.100709200620348
Gemmatirosa kalamazoonesis	0
Gemmiger formicilis	0.11817983242739
Geobacillus stearothermophilus	0.0378668729780214
Geobacillus vulcani	0
Georgenia muralis	0
Gluconobacter oxydans	0
Gordonia bronchialis	0
Gordonia jacobaea	0.0673868079659202
Gordonia otitidis	0.0287410454943938
Gordonia rubripertincta	0.0713871703072892
Gordonia terrae	0.0363189243810536
Gordonibacter pamelaeae	0
Gordonibacter urolithinfaciens	0
Granulicatella adiacens	0.117261092703715
Granulicatella elegans	0.0408039902326032
Grimontia hollisae	0.114805361545986
Haematobacter missouriensis	0
Haemophilus haemolyticus	0.326271162716812
Haemophilus influenzae	0
Haemophilus parahaemolyticus	0
Haemophilus parainfluenzae	0.0970926666329663
Haemophilus paraphrohaemolyticus	0.0350808357615465
Haemophilus pittmaniae	0
Haemophilus quentini	0
Haemophilus sputorum	0
Hafnia alvei	0
Halobiforma nitratireducens	0.0861339863946079
Halomonas salina	0
Harryflintia acetispora	0
Helicobacter bilis	0.0378063063326313
Helicobacter canadensis	0
Helicobacter cinaedi	0.185457301032046
Helicobacter fennelliae	0.0366518949859711
Helicobacter pametensis	0.0987744114462746
Helicobacter pullorum	0.0287708152215519
Helicobacter pylori	0.0552989836308278
Helicobacter rodentium	0.0503591637978243
Helicobacter winghamensis	0.176982718865912
Herbaspirillum massiliense	0.171656847840092
Hespellia porcina	0.0278436186758388
Hespellia stercorisuis	0
Holdemanella biformis	0.0690411851653601
Holdemania filiformis	0
Holdemania massiliensis	0
Howardella ureilytica	0.16961741537787
Hungatella effluvii	0.0294190503730754
Hydrobacter penzbergensis	0.0294825309611123
Hydrogenibacillus schlegelii	1.21764725895896
Hydrogenoanaerobacterium saccharovorans	0.265916921505711
Hymenobacter rigui	0.0433539329550526
Intestinibacter bartlettii	0.0703560438804668
Intestinimonas butyriciproducens	0.0302848394615779
Janibacter hoylei	0.0362664646971211
Janibacter indicus	0.110146069072443
Janibacter limosus	0
Janibacter terrae	0.0682760722232399
Johnsonella ignava	0.142834075239334
Jonesia denitrificans	0
Kallipyga massiliensis	0
Kandleria vitulina	0.485745223117711
Kerstersia gyiorum	0
Kineothrix alysoides	0
Kingella denitrificans	0.0312312530047382
Kingella kingae	0
Kingella oralis	0
Klebsiella aerogenes	0.0298915022686782
Klebsiella oxytoca	0
Klebsiella pneumoniae	0.0976526888199564
Klebsiella variicola	0
Kluyvera ascorbata	0.0282214190231737
Kluyvera intermedia	0
Kocuria halotolerans	0.0366550340443239
Kocuria indica	0.0656403541321457
Kocuria kristinae	0
Kocuria marina	0.0490323252710412
Kocuria palustris	0
Kocuria rhizophila	0
Kocuria rosea	0.0412203210935951
Kosakonia cowanii	0
Kurthia gibsonii	0
Kurthia massiliensis	0
Kurthia senegalensis	0
Kytococcus schroeteri	0
Kytococcus sedentarius	0
Lachnoanaerobaculum saburreum	0.0410088248836513
Lachnoanaerobaculum umeaense	0
Lachnobacterium bovis	0.0695837889734507
Lachnoclostridium phytofermentans	0.0427869269032914
Lachnoclostridium sp	0.0409453545048961
Lachnospira multipara	0.076209936038811
Lachnospira pectinoschiza	2.74142677801356
Lactobacillus acidophilus	0
Lactobacillus agilis	0.0368878893036175
Lactobacillus alimentarius	0.396540274114334
Lactobacillus alvi	0
Lactobacillus amylolyticus	0
Lactobacillus amylophilus	0
Lactobacillus amylovorus	0.0321820615983865
Lactobacillus animalis	0
Lactobacillus antri	0
Lactobacillus apinorum	0
Lactobacillus apodemi	0
Lactobacillus bifermentans	0.0448899092871196
Lactobacillus brevis	0
Lactobacillus buchneri	0
Lactobacillus casei	0
Lactobacillus ceti	0
Lactobacillus coleohominis	0
Lactobacillus coryniformis	0.0570412055153978
Lactobacillus crispatus	0
Lactobacillus curvatus	0
Lactobacillus delbrueckii	0
Lactobacillus dextrinicus	0
Lactobacillus fermemtum	0
Lactobacillus fermentum	0
Lactobacillus fructivorans/homohiochii	0.0422416390694363
Lactobacillus gasseri	0
Lactobacillus gastricus	0
Lactobacillus gigeriorum	0.0476764765442564
Lactobacillus helveticus	0
Lactobacillus herbarum	0
Lactobacillus iners	0
Lactobacillus jensenii	0.0619600666509324
Lactobacillus johnsonii	0
Lactobacillus kalixensis	0
Lactobacillus kitasatonis	0
Lactobacillus kunkeei	0.0819770126811196
Lactobacillus malefermentans	0
Lactobacillus mindensis	0
Lactobacillus mucosae	0
Lactobacillus mudanjiangensis	0
Lactobacillus oris	0
Lactobacillus parabuchneri	0
Lactobacillus paracasei	0.0319201812058845
Lactobacillus parafarraginis	0
Lactobacillus pentosus	0
Lactobacillus plantarum	0.0429441118402866
Lactobacillus porcinae	0.0806191018853798
Lactobacillus rapi	0
Lactobacillus reuteri	0.0358723408420674
Lactobacillus rhamnosus	0
Lactobacillus rogosae	0.0380189444509889
Lactobacillus rossiae	0
Lactobacillus ruminis	0
Lactobacillus sakei	0.0333343225607741
Lactobacillus salivarius	0
Lactobacillus sanfranciscensis	0.0548324664041754
Lactobacillus saniviri	0.0388883947211443
Lactobacillus senioris	0
Lactobacillus sharpeae	0.0615293797003728
Lactobacillus thermophilus	0
Lactobacillus ultunensis	0
Lactobacillus vaccinostercus	0
Lactobacillus vaginalis	0
Lactobacillus versmoldensis	0
Lactobacillus xiangfangensis	0.0743162142409911
Lactococcus formosensis	0.0312406879164563
Lactococcus garvieae	0
Lactococcus lactis	0.0745033908481427
Lactococcus plantarum	0
Lactococcus raffinolactis	0
Lactonifactor longoviformis	0
Laribacter hongkongensis	0.063443338583515
Lautropia mirabilis	0.0906339908972272
Lawsonella clevelandensis	0.0535073996348466
Leifsonia aquatica/naganoensis	0
Leminorella grimontii	0
Leminorella richardii	0
Leptothrix discophora	0.347076494038463
Leptothrix mobilis	0
Leptotrichia amnionii	0
Leptotrichia buccalis	1.57976122284751
Leptotrichia goodfellowii	0.0444758641998793
Leptotrichia hofstadii	0.090349619260432
Leptotrichia wadei	0
Leuconostoc carnosum	0
Leuconostoc citreum	0
Leuconostoc citreum/holzapfelii	0
Leuconostoc gelidum	0
Leuconostoc lactis	0
Leuconostoc mesenteroides	0
Leuconostoc pseudomesenteroides/rapi/kimchii/mesenteroides	0.148379956908847
Limnobacter thiooxidans	0.148777002388651
Longicatena caecimuris	0
Lysinibacillus fusiformis	0
Lysinibacillus massiliensis	0
Lysinibacillus sphaericus	0
Lysobacter soli	0.034652223830105
Mageeibacillus indolicus	0.0582459507174671
Mannheimia granulomatis	0.0340426477623721
Marichromatium gracile	0
Marvinbryantia formatexigens	0.245620018931528
Massilia aurea	0.261396938714611
Massiliomicrobiota timonensis	0
Megamonas funiformis	0.352906779528325
Megamonas hypermegale	0
Megamonas rupellensis	0.0600509578985528
Megasphaera elsdenii	0.0395332884671188
Megasphaera indica	0
Megasphaera micronuciformis	0
Megasphaera paucivorans	0.0391293244685891
Megasphaera sp	0.0329651314104275
Mesorhizobium loti	0
Methanobrevibacter smithii	0.152012009161458
Methanobrevibacter smithii/gottschalkii	0.0339041826525943
Methanosphaera cuniculi	0.0329013488671829
Methanosphaera stadtmanae	0.0404722179677461
Methylobacterium adhaesivum	0.0718646922864436
Methylobacterium jeotgali	0.210839251766683
Methylobacterium mesophilicum	0.0721809250007232
Methylobacterium populi	0
Methylobacterium radiotolerans	0.0329381375371454
Methylobacterium zatmanii	0.21732424003943
Methyloversatilis universalis	0.040310850682482
Microbacterium aurum	0
Microbacterium barkeri	0
Microbacterium chocolatum	0
Microbacterium foliorum	0
Microbacterium gubbeenense	0.0765049436595873
Microbacterium hydrocarbonoxydans	0
Microbacterium lacticum	0.0336574491414414
Microbacterium luteolum	1.16843433628641
Microbacterium oleivorans	0.77166005325523
Microbacterium paraoxydans	0.186084404179721
Microbacterium phyllosphaerae	0.0353683756638212
Microbacterium schleiferi	0
Micrococcus luteus	0
Micrococcus lylae	0
Micromonospora aurantiaca	0.120363603998492
Micromonospora krabiensis	0
Microvirga massiliensis	0
Microvirgula aerodenitrificans	0
Mitsuokella jalaludinii	0.0393417881810998
Mitsuokella multacida	0
Mobiluncus curtisii	0.0987346735174323
Moellerella wisconsensis	0.0762676924844766
Mogibacterium diversum	0
Mogibacterium neglectum	0.0518288826989148
Mogibacterium pumilum	0
Mogibacterium timidum	0
Mogibacterium vescum	0
Monoglobus pectinilyticus	0
Moraxella atlantae	0
Moraxella catarrhalis	0.0453768027157414
Moraxella caviae	0.042357683665114
Moraxella lacunata	0.0766690091154218
Moraxella nonliquefaciens	0
Moraxella osloensis	0.0898279316732586
Morganella morganii	0
Moryella indoligenes	0.0394345392893317
Murdochiella asaccharolytica	0.0479143447622046
Muribaculum intestinale	0
Murimonas intestini	0.158376094863625
Mycobacterium abscessus	0.19601969369799
Mycobacterium avium	0.0368629887592073
Mycobacterium florentinum	0.130153646615056
Mycobacterium fortuitum	0.211351290443266
Mycobacterium iranicum	0.14009214936378
Mycobacterium mucogenicum	0.0479301565021024
Mycoplasma hominis	0.0444906946580267
Mycoplasma pneumoniae	0
Negativicoccus succinicivorans	0.0341158921895829
Neisseria bacilliformis	0
Neisseria cinerea	0
Neisseria elongata	0.0611655110539982
Neisseria flava	0
Neisseria flavescens/perflava	0
Neisseria gonorrhoeae	0.0726752481436289
Neisseria macacae	0.0459788594027372
Neisseria meningitidis	0
Neisseria mucosa	0.236527635968892
Neisseria sicca	0
Neisseria subflava	0
Nevskia ramosa	0
Nitriliruptor alkaliphilus	0
Oceanobacillus caeni	0
Oceanobacillus massiliensis	0
Ochrobactrum anthropi	0.0406863388594103
Ochrobactrum intermedium	0.0443327624016318
Ochrobactrum pituitosum	0
Odoribacter laneus	0
Odoribacter splanchnicus	0
Oligella urethralis	0.142415473481764
Olsenella profusa	0
Olsenella scatoligenes	0.037235151191877
Olsenella uli	0
Olsenella umbonata	0.0564314550985742
Orenia metallireducens	0
Oribacterium parvum	0
Oribacterium sinus	0.086171033520658
Ornithobacterium rhinotracheale	0
Oscillibacter ruminantium	0.0448913013772488
Oscillibacter sp	0.196216669710598
Oscillibacter valericigenes	0.341935392607316
Oxalobacter formigenes	0.063022824550541
Paenibacillus alvei	1.48181261670102
Paenibacillus antibioticophila	0.0460515163612609
Paenibacillus barcinonensis	0.0743366773651237
Paenibacillus barengoltzii	0.0285946677529404
Paenibacillus daejeonensis	0.0749755512081815
Paenibacillus durus	0
Paenibacillus glucanolyticus	0
Paenibacillus graminis	0
Paenibacillus illinoisensis	0.0599388872015831
Paenibacillus kribbensis	0
Paenibacillus lactis	0.122872400045815
Paenibacillus lautus	0
Paenibacillus provencensis	0.0290480056623402
Paenibacillus pueri	0.0542962161806561
Paenibacillus rhizosphaerae	0
Paenibacillus riograndensis	0.103205112981875
Paenibacillus sabinae/forsythiae	0.0344183923812841
Paenibacillus senegalensis	0.0356999177753291
Paenibacillus thiaminolyticus	0
Paenibacillus timonensis	0
Pantoea agglomerans	0.518765282442678
Pantoea conspicua	0
Papillibacter cinnamivorans	0
Parabacteroides distasonis	0.0648501946347184
Parabacteroides goldsteinii	1.97852591069552
Parabacteroides gordonii	0
Parabacteroides johnsonii	0
Parabacteroides merdae	0
Paracoccus carotinifaciens	0
Paracoccus marinus	0.10243927524791
Paracoccus sanguinis	0.0412870906815203
Paracoccus yeei	0.0296045663715953
Paraeggerthella hongkongensis	0.116996101981491
Paraprevotella clara	0
Paraprevotella xylaniphila	0
Parascardovia denticolens	0.0298066919817317
Parasporobacterium paucivorans	0.0621124829488786
Parasutterella excrementihominis	0.211472106803482
Parasutterella secunda	0.0988748440629009
Parvimonas micra	0.24633166133543
Pediococcus acidilactici	0.15050192493408
Pediococcus damnosus	0
Pediococcus pentosaceus	0.0431046333432409
Pedobacter daejeonensis	0
Pedomicrobium ferrugineum	0
Pelomonas saccharophila	0.118339845681567
Peptoclostridium difficile	0
Peptococcus niger	0
Peptococcus sp.	0
Peptoniphilus asaccharolyticus	0
Peptoniphilus coxii	0
Peptoniphilus duerdenii	0
Peptoniphilus grossensis	0
Peptoniphilus harei	0
Peptoniphilus indolicus	0.0410193052445301
Peptoniphilus lacrimalis	0
Peptoniphilus senegalensis	0.0828161633006385
Peptoniphilus timonensis	0
Peptostreptococcus anaerobius	0.0600814659098308
Peptostreptococcus russellii	0
Peptostreptococcus stomatis	0.158716602707094
Phascolarctobacterium faecium	0
Phascolarctobacterium succinatutens	0.899290299120543
Phenylobacterium haematophilum	0.0380675996120076
Phyllobacterium myrsinacearum	0
Planococcus rifietoensis	0.0539083655039546
Planomicrobium chinense	0.0349515569616962
Planomonospora sphaerica	0.0959895767857829
Plesiomonas shigelloides	0
Porphyromonas asaccharolytica	0
Porphyromonas catoniae	0.0435377142885087
Porphyromonas endodontalis	0
Porphyromonas gingivalis	0
Porphyromonas somerae	0.0970732831932768
Porphyromonas uenonis	0
Prevotella albensis	0
Prevotella amnii	0.0492016271491007
Prevotella amniotica	0
Prevotella aurantiaca	0
Prevotella baroniae	0.0381080503666863
Prevotella bergensis	0
Prevotella bivia	0
Prevotella brevis	0
Prevotella bryantii	0
Prevotella buccae	0
Prevotella buccalis	0
Prevotella conceptionensis	0.0507056192185528
Prevotella copri	0.206210226157412
Prevotella corporis	0.0843791202737216
Prevotella dentalis	0
Prevotella dentasini	0
Prevotella denticola	0.0303023452640374
Prevotella disiens	0
Prevotella enoeca	0
Prevotella falsenii	0
Prevotella fusca	0
Prevotella histicola	0.0776466266988211
Prevotella intermedia	0
Prevotella loescheii	0.0503613505976809
Prevotella maculosa	0.0576276928592004
Prevotella marshii	0
Prevotella melaninogenica	0
Prevotella micans	0
Prevotella multidaccharivorax	0
Prevotella multiformis	0.0728301930386272
Prevotella multisaccharivorax	0.039785342623407
Prevotella nanceiensis	0
Prevotella nigrescens	0.0306903897529026
Prevotella oralis	0
Prevotella oris	0.0355633176618231
Prevotella oryzae	0
Prevotella oulorum	0
Prevotella pallens	0
Prevotella paludivivens	0.132595756250651
Prevotella pleuritidis	0
Prevotella ruminicola	0.11378330517075
Prevotella saccharolytica	0.143242689898352
Prevotella salivae	0.0365374333165933
Prevotella scopos/jejuni	0
Prevotella shahii	0
Prevotella stercorea	0.0321504870695073
Prevotella timonensis	0.0546053706984953
Prevotella veroralis	0
Promicromonospora flava	0.114366415286095
Propionibacterium acidifaciens	0.575504061341323
Propionibacterium acidipropionici	0.398827949289214
Propionibacterium acnes	0
Propionibacterium australiense	0
Propionibacterium avidum	0.0304574977235781
Propionibacterium cyclohexanicum	0.031750221282008
Propionibacterium damnosum	0.151086807838683
Propionibacterium freudenreichii	0.0610507323286782
Propionibacterium granulosum	0.0337631361765445
Propionibacterium jensenii	0.0468786447549056
Propionibacterium microaerophilum	0.0703733176488231
Propionibacterium namnetense	0.0388519920520837
Propionibacterium propionicum	0
Propionibacterium thoenii	0.130583836774705
Propionicimonas paludicola	0
Propionimicrobium lymphophilum	0.353419203853369
Propionivibrio dicarboxylicus	0
Prosthecobacter fluviatilis	0
Proteus mirabilis	0.0281612763390812
Proteus penneri	0.0767549408381023
Proteus vulgaris	0
Providencia alcalifaciens	0
Providencia rettgeri	0
Providencia rustigianii	0
Providencia stuartii	0.0431319695460269
Pseudoclavibacter massiliense	0
Pseudoclavibacter sp._Timone	0
Pseudoflavonifractor capillosus	0.182734762645517
Pseudomonas aeruginosa	0
Pseudomonas alcaliphila	0
Pseudomonas fluorescens	0
Pseudomonas fragi	0
Pseudomonas fragi/thivervalensis/deceptionensis	0.050951007172631
Pseudomonas monteilii	0.976342470785651
Pseudomonas nitroreducens	0
Pseudomonas oleovorans	0
Pseudomonas putida	0
Pseudomonas stutzeri	0.0403743034351171
Pseudopropionibacterium propionicum	0
Pseudoramibacter alactolyticus	0.04586100378026
Pseudothermotoga thermarum	0
Pseudoxanthomonas mexicana	0
Psychrobacter arenosus	0
Pyramidobacter piscolens	0.0469541382941411
Ralstonia insidiosa	0.0427124544524831
Ralstonia mannitolilytica	0
Ralstonia solanacearum	0
Raoultella ornithinolytica	0
Raoultella planticola	0.153743116229098
Rheinheimera perlucida	0
Rheinheimera texasensis	0.0333159250512637
Rhizobium pusense	0.0430846007541023
Rhodanobacter ginsenosidimutans	0.967920519826951
Rhodobacter sphaeroides	0
Rhodococcus equi	0
Rhodococcus erythropolis	0
Rhodococcus rhodochrous	0.0484106231009876
Riemerella anatipestifer	0
Riemerella columbina	0.032180536738264
Robinsoniella peoriensis	0
Romboutsia lituseburensis	0.0732402392776091
Roseburia faecis	0.659460286486875
Roseburia hominis	0
Roseburia intestinalis	0.0400213325735046
Roseburia inulinivorans	0.0834875053995148
Roseburia sp	0.292500044397353
Roseomonas mucosa	0.0542152780039557
Rothia aeria	0
Rothia dentocariosa	0
Rothia mucilaginosa	0.0353435690969346
Rubinisphaera brasiliensis	0.0766658730541196
Rudanella lutea	0.216686436704668
Ruminococcus albus	0
Ruminococcus bromii	0.27545842484039
Ruminococcus callidus	0
Ruminococcus champanellensis	0.0374175051276253
Ruminococcus faecis	0.0742700791518526
Ruminococcus flavefaciens	0
Ruminococcus gauvreauii	0.0396510249887292
Ruminococcus gnavus	0.19463926963303
Ruminococcus lactaris	0
Ruminococcus sp	0.430115442443914
Ruminococcus sp. Marseille-P2780	0.02792677138844
Ruminococcus sp. Marseille-P650	0
Ruminococcus torques	0.0929405829292948
Ruthenibacterium lactatiformans	0.0760003962531705
Salmonella enterica	0.0788070523562076
Sarcina maxima	0.0327911739586235
Sarcina ventriculi	0.0959670561950408
Scardovia inopinata	0.10085320963092
Scardovia wiggsiae	0.153601852885171
Schlesneria paludicola	0
Schwartzia sp.	0
Schwartzia succinivorans	0.0575811343668472
Selenomonas artemidis	0
Selenomonas infelix	0
Selenomonas noxia	0.0331334704727995
Selenomonas ruminantium	0
Selenomonas sputigena	0
Sellimonas intestinalis	0.0869771932069109
Senegalemassilia anaerobia	0.0477072721178405
Senegalimassilia anaerobia	0.028793248537945
Serratia ficaria	0
Serratia fonticola	0.200283433334163
Serratia liquefaciens	0.0313434431303059
Serratia marcescens	0
Shigella dysenteriae	0
Shuttleworthia satelles	0.117315217407453
Silanimonas lenta	0.0393764382321066
Simonsiella muelleri	0.0761185484767215
Skermanella aerolata	0.155454279675646
Slackia equolifaciens	0
Slackia exigua	0.0999207607550333
Slackia faecicanis	0.0481078392247202
Slackia isoflavoniconvertens	0
Slackia piriformis	0.0501679833649147
Snodgrassella alvi	0
Soleaferrea massiliensis	0.0822460768283228
Solobacterium moorei	0.0333785074016284
Sphingobacterium faecium	0
Sphingobacterium multivorum	0.0673257868866939
Sphingobacterium spiritivorum	0.0322629884011708
Sphingobium hydrophobicum	0.0314615729868101
Sphingobium yanoikuyae	0.155967234071802
Sphingomonas adhaesiva	0
Sphingomonas ginsenosidimutans	0.0530139161200428
Sphingomonas hankookensis	0.0558457301349822
Sphingomonas panni	0
Sphingomonas paucimobilis	0
Sphingomonas pseudosanguinis	1.32541744112283
Spirosoma linguale	0
Sporanaerobacter acetigenes	0
Sporolactobacillus nakayamae	0.118288936029117
Sporosarcina koreensis	0
Staphylococcus arlettae	0
Staphylococcus aureus	0.0442187094638756
Staphylococcus auricularis	0.0499435986324575
Staphylococcus capitis	0.196699458657553
Staphylococcus cohnii	0.10646979944637
Staphylococcus condimenti	0.0295768394786289
Staphylococcus epidermidis	0.0473665293861465
Staphylococcus epidermidis/muscae	0
Staphylococcus equorum/edaphicus/saprophyticus	0
Staphylococcus haemolyticus	0.0801083718778467
Staphylococcus hominis	0
Staphylococcus intermedius	0.0475299538118584
Staphylococcus kloosii	0
Staphylococcus lentus	0
Staphylococcus lugdunensis	0.0393832565504368
Staphylococcus nepalensis	0
Staphylococcus pasteuri	0
Staphylococcus pettenkoferi	0
Staphylococcus saccharolyticus	0.114695946794736
Staphylococcus saprophyticus	0.036195691433218
Staphylococcus schleiferi	0
Staphylococcus sciuri	0.0336839464570477
Staphylococcus simulans	0.136954244590705
Staphylococcus succinus	0
Staphylococcus vitulinus	0
Staphylococcus warneri	0.0392896430885893
Staphylococcus xylosus	0
Stenotrophomonas daejeonensis	0
Stenotrophomonas maltophilia	0.213584426923481
Stenotrophomonas rhizophila	0.0498815219784391
Stomatobaculum longum	0
Stoquefichus massiliensis	0.0363574481192093
Streptobacillus moniliformis	0.0379085677275405
Streptococcus agalactiae	0
Streptococcus alactolyticus	0
Streptococcus anginosus	0
Streptococcus australis	0
Streptococcus caballi	0
Streptococcus cameli	0
Streptococcus canis	0
Streptococcus caprae	0
Streptococcus castoreus	0.0421793787534803
Streptococcus constellatus	0
Streptococcus criceti	0
Streptococcus cristatus	0.0448350703164886
Streptococcus dentasini	0.063429270937319
Streptococcus dentirousetti	0
Streptococcus devriesei	0
Streptococcus didelphis	0.0929914873603454
Streptococcus downei	0
Streptococcus dysgalactiae	0
Streptococcus equi	0.0540658512970634
Streptococcus equinus	0.0283708946334746
Streptococcus equinus/lutetiensis/infantarius	0
Streptococcus fryi	0.038129169718082
Streptococcus gallolyticus	0
Streptococcus gordonii	0.0906937678528025
Streptococcus gordonii/mutans	0
Streptococcus henryi	0.0281594716979702
Streptococcus hongkongensis	0
Streptococcus hyovaginalis	0
Streptococcus ictaluri	0
Streptococcus infantarius	0
Streptococcus infantis	1.05036658583429
Streptococcus iniae	0
Streptococcus intermedius/uberis	0.0990953698660947
Streptococcus lactarius	0
Streptococcus lutetiensis	0.0344905444145964
Streptococcus macedonicus	0
Streptococcus marimammalium	0
Streptococcus massiliensis	0
Streptococcus merionis	0
Streptococcus minor	0
Streptococcus mitis	0
Streptococcus mitis/pneumoniae/pseudoneumoniae	0
Streptococcus moroccensis	0
Streptococcus mutans	0
Streptococcus oralis	0
Streptococcus oricebi	0
Streptococcus orisasini	0
Streptococcus ovis	0
Streptococcus parasaguinis	0
Streptococcus parasanguinis	0.0363463520706474
Streptococcus parauberis	0
Streptococcus pasteurianus	0
Streptococcus peroris	0
Streptococcus pharyngis	0
Streptococcus pleomorphus	0
Streptococcus plurextorum	0.0545858507753853
Streptococcus pneumoniae	0
Streptococcus porci	0
Streptococcus porcinus	0.0420706576954245
Streptococcus porcorum	0
Streptococcus pyogenes	0
Streptococcus pyogensis	0
Streptococcus ratti/ursoris	0
Streptococcus rubneri	0
Streptococcus rupicaprae	0
Streptococcus salivarius	0
Streptococcus saliviloxodontae	0
Streptococcus sanguinis	0
Streptococcus sanguinis/vestibularis	0
Streptococcus sinensis	0
Streptococcus sobrinus	0
Streptococcus suis	0
Streptococcus tangierensis	0
Streptococcus thermophilus	0.0556472296064337
Streptococcus thoraltensis	0
Streptococcus uberis	0.0369171836161181
Streptococcus vestibularis	0
Streptococcus viridans	0.226430967538506
Streptomyces misionensis	0
Streptomyces thermoviolaceus	0
Streptomyces thermovulgaris	0.0456333349573271
Subdoligranulum variabile	0.0299479817252183
Succinatimonas hippei	0
Succiniclasticum ruminis	0.208583015893124
Succinivibrio dextrinosolvens	0.243968043799337
Sulfurimonas autotrophica	0
Sutterella parvirubra	0
Sutterella stercoricanis	0
Sutterella wadsworthensis	0.0388402560687036
Symbiobacterium thermophilum	0
Tannerella forsythia	0
Tatumella ptyseos	0
Tetragenococcus solitarius	0
Tetrasphaera australiensis	0
Thiomicrospira cyclica	0.0311294924256821
Timonella senegalensis	0.0450937493922006
Tissierella praeacuta	0
Trabulsiella guamensis	0.0618281420097929
Treponema berlinense	0
Treponema denticola	0
Treponema lecithinolyticum	0
Treponema maltophilum	0.0507634133315173
Treponema medium	0
Treponema porcinum	0
Treponema socranskii	0
Treponema succinifaciens	0
Treponema vincentii	0
Tropheryma whipplei	0
Trueperella bernardiae	0
Trueperella pyogenes	0
Tumebacillus permanentifrigoris	0
Turicella otitidis	0.0513565437100304
Turicibacter sanguinis	0
Turicimonas muris	0.0394037617493588
Tyzzerella nexilis	0.0629464143184953
Ureaplasma parvum	0
Ureaplasma urealyticum	0
Ureibacillus suwonensis	0.0392200233237923
Ureibacillus thermosphaericus	0
Vagococcus penaei	0.030069466080628
Vagococcus teuberi	0
Varibaculum cambriense	0.196430167808803
Variovorax boronicumulans	0.0314058728336648
Veillonella atypica	0
Veillonella dispar	0.226409388110528
Veillonella parvula	0.0315078992707665
Veillonella ratti	0
Veillonella rogosae	0.0959488072727583
Veillonella tobetsuensis	0.104134837708636
Vibrio cholerae	0.0895347805253607
Vibrio cincinnatiensis	0
Vibrio fluvialis	0
Vibrio furnissii	0
Vibrio mimicus	0
Vibrio parahaemolyticus	0
Victivallis vadensis	0.0652677832855885
Virgibacillus proomii	0
Weeksella virosa	0
Weissella cibaria	0
Weissella confusa	0.867195044194064
Weissella paramesenteroides	0
Yersinia aleksiciae	0
Yersinia bercovieri	0.0322383095985764
Yersinia enterocolitica	0
Yersinia frederiksenii	0.0545795807172532
Yersinia kristensenii	0.0356427371793994
Yersinia pseudotuberculosis	0
Yersinia rohdei	0
Yokenella regensburgei	0.0843177255275978
Yonghaparkia alkaliphila	0.0327565265995653
Kingdom Information: (%)
Archaea	0.345423745043589
Bacteria	99.6545762549566
Phylum Information: (%)
Actinobacteria	16.6779255836187
Bacteroidetes	9.60842842442785
Deinococcus-Thermus	0.0296110739894827
Dictyoglomi	0.0354619874069345
Elusimicrobia	0.15379245632709
Epsilonbacteraeota	2.66198289512812
Euryarchaeota	0.345423745043589
Firmicutes	42.5398611059821
Fusobacteria	2.4560253237332
Gemmatimonadetes	0
Halanaerobiaeota	0
Lentisphaerae	0.0652677832855885
Other	3.03952635836323
Planctomycetes	0.0766658730541196
Proteobacteria	21.4849699244618
Spirochaetes	0.170319822185102
Synergistetes	0.199148880346782
Tenericutes	0.294044758659396
Thermotogae	0
Verrucomicrobia	0.161544003986998
Class Information: (%)
Actinobacteria	11.9504234613146
Actinobacteridae	2.5397264722281
Alphaproteobacteria	4.70059209368361
Bacilli	13.9085737777369
Bacteroides	0.344521423420465
Bacteroidetes	0
Bacteroidia	9.21992878147671
Betaproteobacteria	0
Brachyspirae	0.119556408853584
Campylobacteria	2.66198289512812
Chlorobia	0.0439782195306823
Clostridia	22.9450603058259
Coriobacteriia	2.18777565007609
Deinococci	0.0296110739894827
Deltaproteobacteria	0.0952162145998801
Dictyoglomia	0.0354619874069345
Elusimicrobia	0.15379245632709
Epsilonproteobacteria	0
Erysipelotrichia	3.15685646389046
Flavobacteria	0
Fusobacteria	0.0303816948576637
Fusobacteriia	2.42564362887554
Gammaproteobacteria	16.6891616161783
Gemmatimonadetes	0
Halanaerobiia	0
Halobacteria	0.0861339863946079
Lentisphaeria	0.0652677832855885
Methanobacteria	0.259289758648981
Mollicutes	0.294044758659396
Negativicutes	2.52937055852879
Nitriliruptoria	0
Other	3.03952635836323
Planctomycetacia	0.0766658730541196
Spirochaetes	0
Spirochaetia	0.0507634133315173
Synergistia	0.199148880346782
Thermotogae	0
Verrucomicrobiae	0.161544003986998
Order Information: (%)
Acetobacterales	0.0971593898442423
Actinomycetales	2.60324809564903
Aeromonadales	0.676131322776005
Alteromonadales	0.0878622278605059
Azospirillales	0.155454279675646
Bacillales	7.77503755772794
Bacteroidales	6.12762540321907
Betaproteobacteriales	2.93959382784408
Bifidobacteriales	3.95720180303277
Brachyspirales	0.119556408853584
Campylobacterales	2.66198289512812
Cardiobacteriales	0.248713733508762
Caulobacterales	1.25032028646106
Chitinophagales	2.36046835055922
Chlorobiales	0.0439782195306823
Chromatiales	0
Clostridiale	0.217117633955214
Clostridiales	22.7279426718707
Coriobacteriales	2.18777565007609
Corynebacteriales	2.48898587657005
Cytophagales	0.36055338281217
Deinococcales	0.0296110739894827
Desulfobacterales	0
Desulfovibrionales	0.0952162145998801
Dictyoglomales	0.0354619874069345
Elusimicrobiales	0.15379245632709
Enterobacteriales	4.16555062596618
Erysipelotrichales	3.15685646389046
Flavobacteriales	0.61621429301884
Fusobacterales	0.0303816948576637
Fusobacteriales	2.42564362887554
Fusobacteriales: Leptotrichiacea	0
Gemmatimonadales	0
Halanaerobiales	0
Halobacteriales	0.0861339863946079
Lactobacillales	6.13353622000892
Methanobacteriales	0.259289758648981
Micrococcales	4.05233274144979
Micromonosporales	0.120363603998492
Mycoplasmatales	0.294044758659396
Neisseriales	0
Nitriliruptorales	0
Oceanospirillales	0.0770468180805285
Opitutales	0.0288970131628481
Other	3.03952635836323
Pasteurellales	1.322767678331
Planctomycetales	0.0766658730541196
Propionibacteriales	1.12639490109941
Pseudomonadales	2.73393836210034
Rhizobiales	1.34965833087447
Rhodobacterales	0.214584666383864
Salinisphaerales	0
Selenomonadales	2.52937055852879
Sphingobacteriales	0.0995887752878646
Sphingomonadales	1.63341514044433
Spirochaetales	0.0507634133315173
Streptomycetales	0.0456333349573271
Streptosporangiales	0.0959895767857829
Synergistales	0.199148880346782
Thermotogales	0
Thiomicrospirales	0.0311294924256821
Verrucomicrobiales	0.13264699082415
Vibrionales	2.9024387802225
Victivallales	0.0652677832855885
Xanthomonadales	1.50398874706273
Family Information: (%)
Acetobacteraceae	0.0971593898442423
Acidaminococcaceae	1.20163413396929
Actinomycetaceae	1.01173900241545
Aerococcaceae	0.866761572906891
Aeromonadaceae	0.14472339360636
Akkermansiaceae	0.13264699082415
Alicyclobacillaceae	0
Alteromonadaceae	0.0333159250512637
Aquaspirillaceae	0
Arcobacteraceae	0.101385010944995
Atopobiaceae	0.3498215319087
Azospirillaceae	0.155454279675646
Bacillaceae	4.27604687381839
Bacteroidaceae	1.77154448961082
Barnesiellaceae	0.0757484968298217
Beijerinckiaceae	0.605147246630426
Bifidobacteriaceae	3.95720180303277
Blautia	0
Bogoriellaceae	0
Brachyspiraceae	0.119556408853584
Brevibacteriaceae	0.55329902178393
Burkholderiaceae	2.17344254128804
Caldicoprobacteraceae	0
Campylobacteraceae	1.89049628887009
Cardiobacteriaceae	0.248713733508762
Carnobacteriaceae	0.273266886446082
Caulobacteraceae	1.25032028646106
Cellulomonadaceae	0.0535581151249711
Chitinibacteraceae	0.063443338583515
Chitinophagaceae	2.36046835055922
Chlorobiaceae	0.0439782195306823
Christensenellaceae	0.0956857049828844
Chromatiaceae	0
Clostridiaceae	1.60098634603692
Clostridiaceae 1	5.3614944727461
Clostridiaceae 2	0.0533396308874055
Clostridiales	0.217117633955214
Coriobacteriaceae	0.12971687260791
Corynebacteriaceae	1.91067781257135
Corynebacterineae	0.444233972900464
Deinococcaceae	0.0296110739894827
Dermabacteraceae	0.284673483808834
Dermacoccaceae	0.0747409122163575
Desulfobulbaceae	0
Desulfovibrionaceae	0.0952162145998801
Dictyoglomaceae	0.0354619874069345
Dietziaceae	0.197428666534313
Dysgonomonadaceae	0.215349368263456
Eggerthellaceae	1.70823724555948
Elusimicrobiaceae	0.15379245632709
Enterbacteriaceae	0.945615641000356
Enterobacteriaceae	3.21993498496583
Enterococcaceae	0.301754059257107
Erysipelotrichaceae	3.15685646389046
Eubacteriaceae	0.04586100378026
Family XI	0.653472231455039
Family XIII	0.199971098031161
Family XVIII	0
Flavobacteriaceae	0.362108551015134
Fusobacteriaceae	0.703530049697841
Gemmatimonadaceae	0
Halobacteroidaceae	0
Haloferacaceae	0.0861339863946079
Halomonadaceae	0.0770468180805285
Helicobacteraceae	0.67010159531304
Hymenobacteraceae	0.0433539329550526
Hyphomicrobiaceae	0
Intrasporangiaceae	0.249923728108924
Jonesiaceae	0
Lachnospiraceae	10.2306761240935
Lactobacillaceae	1.30055734945727
Leptotrichia	0
Leptotrichiaceae	1.75249527403536
Leuconostocaceae	1.09201395700693
Listeriaceae	0
Marinifilaceae	0.0706439382050146
Methanobacteriaceae	0.259289758648981
Microbacteriaceae	2.50631918577293
Micrococcaceae	0.274957900495881
Micrococcineae	0.125628330417984
Micromonosporaceae	0.120363603998492
Moraxellaceae	0.987693084584764
Muribaculaceae	0
Mycobacteriaceae	0.318175952480939
Mycoplasmataceae	0.294044758659396
Neisseriaceae	0.620854105086598
Nitriliruptoraceae	0
Nocardiaceae	0.167515023767603
Nocardioidaceae	0.126869422570627
Opitutaceae	0.0288970131628481
Other	3.03952635836323
Paenibacillaceae	2.56447387271082
Pasteurellaceae	1.322767678331
Peptococcaceae	0
Peptostreptococcaceae	0.400143559638293
Planococcaceae	0.0888599224656508
Porphyromonadaceae	0.140610997481786
Prevotellaceae	1.69554219131751
Promicromonosporaceae	0.109724415062493
Propionibacteriaceae	0.999525478528783
Propionibacterineae	0.861971190206454
Pseudomonadaceae	1.74624527751557
Psychromonadaceae	0.0545463028092422
Rhizobiaceae	0.595707833774023
Rhodanobacteraceae	0.967920519826951
Rhodobacteraceae	0.214584666383864
Rhodocyclaceae	0.0818538428859199
Rikenellaceae	0.114809816180436
Rubinisphaeraceae	0.0766658730541196
Ruminococcaceae	4.26178883458618
Schlesneriaceae	0
Solimonadaceae	0
Sphingobacteriaceae	0.0995887752878646
Sphingomonadaceae	1.63341514044433
Spirochaetaceae	0.0507634133315173
Spirosomaceae	0.317199449857117
Sporolactobacillaceae	0.118288936029117
Staphylococcaceae	0.551891618336909
Streptococcacaeae	0
Streptococcaceae	2.29918239493464
Streptomycetaceae	0.0456333349573271
Streptomycineae	0
Streptosporangiaceae	0.0959895767857829
Succinivibrionaceae	0.531407929169645
Synergistaceae	0.199148880346782
Tannerellaceae	2.04337610533023
Thermomonosporaceae	0
Thermotogaceae	0
Thiomicrospiraceae	0.0311294924256821
Thiovulaceae	0
Veillonellaceae	1.3277364245595
Verrucomicrobiaceae	0
Vibrionaceae	2.9024387802225
Victivallaceae	0.0652677832855885
Weeksellaceae	0.254105742003705
Xanthobacteraceae	0.148803250470022
Xanthomonadaceae	0.536068227235782
Genus Information: (%)
Acetanaerobacterium	0.864800821442636
Acetivibrio	0
Acetobacter	0.0429441118402866
Acetobacterium	0
Achromobacter	0.0406863388594103
Acidaminococcus	0.0937608189556261
Acidovorax	0.050345077250179
Acinetobacter	0.733461657415229
Actinobacillus	0.239056715465435
Actinobaculum	0.0336987394971568
Actinomadura	0
Actinomyces	0.682875421592053
Adlercreutzia	0.0366209239978296
Aerococcus	0.0290530796830671
Aeromicrobium	0.0905504981895736
Aeromonas	0.14472339360636
Afipia	0
Agathobacter	0.0305311102428828
Aggregatibacter	0.119403132040657
Agrobacterium	0.260228758929534
Agrococcus	0.140614922598444
Akkermansia	0.13264699082415
Alcaligenes	0.0555879576862794
Algoriella	0
Aliagarivorans	0.0545463028092422
Alistipes	0.114809816180436
Allisonella	0.0279299995513327
Alloiococcus	0
Alloprevotella	0.359215247251183
Allorhizobium-Neorhizobium-Pararhizobium-Rhizobium	0.26034810288867
Alloscardovia	0
Alysiella	0.0472060156183692
Amaricoccus	0.0412537340828378
Anaerobiospirillum	0.287439885370308
Anaerococcus	0.0794957274738573
Anaerofilum	0.0815298453578533
Anaerofustis	0
Anaeroglobus	0.0304082115347734
Anaerospora	0
Anaerosporobacter	0
Anaerostipes	0.0959227706989138
Anaerovorax	0.0293537496954056
Ancylobacter	0.107646123785171
Aneurinibacillus	0
Anoxynatronum	0.0533396308874055
Aquabacterium	0.041255644730891
Arcanobacterium	0
Arcobacter	0.101385010944995
Arthrobacter	0.200847894365367
Asaccharobacter	0.0526988113409807
Atopobium	0.256154925618249
Atopostipes	0.0704776446541042
Aureimonas	0
Bacillus	2.96394794091179
Bacteroides	1.77154448961082
Barnesiella	0.0345400576485812
Bartonella	0.0320463712017175
Bavariicoccus	0.0764295559923698
Bergeyella	0.0312029747129392
Bifidobacterium	3.67294004853494
Blautia	0.318571895929697
Bordetella	0
Brachybacterium	0.172647322414364
Brachymonas	0
Brachyspira	0.119556408853584
Bradyrhizobium	0.0411571266848512
Brevibacillus	0.419223911093416
Brevibacterium	0.55329902178393
Brevundimonas	0.483900004522313
Brochothrix	0
Buchnera	0.123067100453097
Bulleidia	0
Burkholderia-Caballeronia-Paraburkholderia	0.044749673115261
Butyricicoccus	0.17573626468272
Butyricimonas	0.0706439382050146
Butyrivibrio	0.149378537968365
Caldicoprobacter	0
Campylobacter	1.89049628887009
Capnocytophaga	0.273883709908354
Cardiobacterium	0.248713733508762
Castellaniella	0
Catabacter	0
Catenibacterium	2.3831316818312
Catonella	0.0330221843576728
Caulobacter	0.728352682326738
Cellulomonas	0.0535581151249711
Cellulosilyticum	0.0935385151019035
Cellulosimicrobium	0.066323605517673
Centipeda	0
Cephaloticoccus	0.0288970131628481
Cetobacterium	0.0343649125293522
Chitinibacter	0.063443338583515
Chlorobium	0.0439782195306823
Christensenella	0.0956857049828844
Chryseobacterium	0.0315543374397141
Citrobacter	0.12543727116363
Cloacibacillus	0.152194742052641
Clostridium	1.60098634603692
Clostridium sensu stricto	0
Clostridium sensu stricto 1	2.48013027668202
Clostridium sensu stricto 10	0.0418931677184635
Clostridium sensu stricto 11	0.329706495726934
Clostridium sensu stricto 12	1.13733796583493
Clostridium sensu stricto 13	0.25242679985694
Clostridium sensu stricto 14	0
Clostridium sensu stricto 15	0.0365208160268999
Clostridium sensu stricto 16	0.0466207450866273
Clostridium sensu stricto 17	0
Clostridium sensu stricto 18	0.104884000988106
Clostridium sensu stricto 19	0.0609317658442866
Clostridium sensu stricto 2	0
Clostridium sensu stricto 3	0.0403167743167706
Clostridium sensu stricto 4	0
Clostridium sensu stricto 5	0
Clostridium sensu stricto 7	0.12914382506633
Clostridium sensu stricto 8	0.572823609444135
Cnuella	2.33098581959811
Collinsella	0.0699676905299893
Comamonas	0
Coprobacillus	0
Coprobacter	0.0412084391812406
Coprococcus 1	0
Coprococcus 2	0.0601937793232496
Coprococcus 3	0.0965501065325799
Coriobacterium	0.0297997794118012
Corynebacterium	0.190028523018164
Corynebacterium 1	1.61578534620831
Cronobacter	0
Cryobacterium	0.0612381743887086
Cryptobacterium	0.0485568857992113
Cupriavidus	0
Curvibacter	0
Cutibacterium	0.0388519920520837
Dechlorobacter	0.0415429922034379
Deinococcus	0.0296110739894827
Delftia	0.0448220628336736
Dermabacter	0.11202616139447
Dermacoccus	0.0747409122163575
Desulfobulbus	0
Desulfovibrio	0.0952162145998801
Dialister	0.0951510781878842
Dictyoglomus	0.0354619874069345
Dielma	0
Dietzia	0.197428666534313
Dolosicoccus	0.0331571426813559
Dolosigranulum	0.0447241588556603
Dorea	0
Dyadobacter	0.100513013152449
Dysgonomonas	0.0651407906064852
Eggerthella	1.2007154029653
Eggerthia	0
Eikenella	0.0499510334175129
Eisenbergiella	0
Elusimicrobium	0.15379245632709
Empedobacter	0.159167893112788
Enorma	0.0299494026661198
Enterobacter	0.30003445358601
Enterococcus	0.114556262644341
Enterorhabdus	0.0544525361299941
Enterovibrio	0.0401921496776945
Eremococcus	0
Erwinia	0.0494291170590262
Erysipelatoclostridium	0.0722204592919843
Escherichia	0.945615641000356
Escherichia-Shigella	0.904620968245852
Ethanoligenens	0.251784791097383
Eubacterium	0.217117633955214
Ezakiella	0
Facklamia	0.804551350542468
Faecalitalea	0.0759240531023601
Fastidiosipila	0.0582459507174671
Fictibacillus	0.0552316506238494
Filifactor	0
Finegoldia	0
Flavobacterium	0.0882248411067799
Flavonifractor	0.242753206563968
Franconibacter	0.0357750405944383
Fretibacterium	0
Fusicatenibacter	0.078450115183669
Fusobacterium	0.669165137168488
Gallibacterium	0
Garciella	0
Gardnerella	0
Gemella	0.175476334367048
Gemmatirosa	0
Geobacillus	0
Geomicrobium	0
Georgenia	0
Gluconobacter	0
Gordonia	0.096127853460314
Gordonibacter	0
Granulicatella	0.158065082936318
Grimontia	0.114805361545986
Haematobacter	0
Haemophilus	0.930265183062536
Hafnia-Obesumbacterium	0
Halodesulfovibrio	0
Halomonas	0.0770468180805285
Halopiger	0.0861339863946079
Harryflintia	0
Helicobacter	0.67010159531304
Hespellia	0.0278436186758388
Hodemania	0
Holdemanella	0.0690411851653601
Holdemania	0
Howardella	0.16961741537787
Hungatella	0.0294190503730754
Hydrobacter	0.0294825309611123
Hydrogenibacillus	1.21764725895896
Hydrogenoanaerobacterium	0.265916921505711
Hymenobacter	0.0433539329550526
Intestinibacter	0.0703560438804668
Intestinimonas	0.0302848394615779
Isoptericola	0.0434008095448201
Janibacter	0.214688605992804
Johnsonella	0.142834075239334
Jonesia	0
Kandleria	0.485745223117711
Kerstersia	0
Kingella	0.0312312530047382
Klebsiella	0
Kluyvera	0
Kocuria	0.151327713447511
Kosakonia	0.0374847701132584
Kurthia	0
Kytococcus	0
Lachnoanaerobaculum	0.0410088248836513
Lachnobacterium	0.0695837889734507
Lachnoclostridium	1.08917601577049
Lachnoclostridium 10	0.0427869269032914
Lachnoclostridium 12	0.0471474196023108
Lachnoclostridium 5	0.544633304801863
Lachnospira	2.85565565850336
Lachnospiraceae NC2004 group	0.0791794133855749
Lachnospiraceae NK4A136 group	0
Lactobacillus	1.15005542452319
Lactococcus	0.105744078764599
Lautropia	0.0906339908972272
Lawsonella	0.0535073996348466
Leifsonia	0
Leminorella	0
Leptothrix	0.347076494038463
Leptotrichia	1.71458670630782
Leuconostoc	0.224818912812862
Limnobacter	0.148777002388651
Lysinibacillus	0
[truncated: 214 more rows]
