# Supplementary material for: Pediatric Acute Lymphoblastic Leukemia Patients Exhibit Distinctive Alterations in the Gut Microbiota
Source: Front Cell Infect Microbiol. 2020 Oct 16;10:558799. doi: 10.3389/fcimb.2020.558799 (PMC7596659; doi:10.3389/fcimb.2020.558799)
Supplement: Supplementary file 1 [file Data_Sheet_1.ZIP › rawdata/Case/19T010021_output.xls.result.txt]

Species Information: (%)
Abiotrophia defectiva	0
Abiotrophia para-adiacens	0
Acetanaerobacterium elongatum	0.551187688295322
Acetobacterium tundrae	0
Achromobacter denitrificans	0.136108701424181
Achromobacter xylosoxidans	0
Acidaminococcus fermentans	0.0404509765957931
Acidaminococcus intestini	0.0346052205340794
Acidovorax facilis	0
Acidovorax sp	0
Acidovorax temperans	0
Acinetobacter baumannii	0
Acinetobacter calcoaceticus	0.0314001153992975
Acinetobacter haemolyticus/baumannii	0.16052951645696
Acinetobacter johnsonii	0.063330990225059
Acinetobacter junii	0
Acinetobacter lwoffii	0
Acinetobacter pittii	0
Acinetobacter radioresistens	0
Acinetobacter septicus	0
Actinobacillus capsulatus	0.229339102903644
Actinobacillus pleuropneumoniae	0
Actinobaculum massiliense	0
Actinobaculum schaalii	0.0318529704659394
Actinomadura vinacea	0
Actinomyces canis	0.059599485220103
Actinomyces cardiffensis	0
Actinomyces georgiae	0.0553842354992231
Actinomyces graevenitzii	0
Actinomyces johnsonii	0.0643279646014408
Actinomyces massiliensis	0
Actinomyces meyeri	0
Actinomyces naeslundii	0
Actinomyces neuii	0.128086363867657
Actinomyces odontolyticus	0
Actinomyces oris	0
Actinomyces radingae	0
Actinomyces sp._ph3	0.140999701471128
Actinomyces turicensis	0
Actinomyces urogenitalis	0
Actinomyces viscosus	0
Adlercreutzia equolifaciens	0
Aeribacillus pallidus	0.0461115173253241
Aerococcus christensenii	0
Aerococcus viridans	0
Aeromicrobium massiliense	0.0641703823312665
Aeromonas allosaccharophila/veronii	0.0934805337073387
Aeromonas bestiarum	0
Aeromonas hydrophila	0
Aeromonas jandaei	0
Aeromonas media/tecta	0
Aeromonas veronii	0
Afipia birgiae	0
Agathobaculum butyriciproducens	0.0437183462270651
Aggregatibacter actinomycetemcomitans	0.0807554836129551
Aggregatibacter aphrophilus	0.703528314090768
Aggregatibacter segnis	0.0347706989974997
Agrobacterium tumefaciens	0.669490373654564
Agrococcus jejuensis	0.037434445365189
Agrococcus terreus	0.16639945314937
Akkermansia glycaniphila	0
Akkermansia muciniphila	0.577431045278297
Alcaligenes faecalis	0.0541189595284621
Algoriella xinjiangensis	0.030297712801621
Aliagarivorans marinus	0.04499741028498
Alistipes finegoldii	0
Alistipes indistinctus	0.0822444282601301
Alistipes inops	0
Alistipes obesi	0
Alistipes onderdonkii	0.0703403327221923
Alistipes putredinis	0.212578339187816
Alistipes senegalensis	0.0520955294524182
Alistipes shahii	0.050804458431601
Alistipes timonensis	0.0726849082205961
Allisonella histaminiformans	0
Alloiococcus otitis	0
Alloprevotella rava	0.0941867798159943
Alloprevotella tannerae	0.570450496381013
Alloscardovia omnicolens	0
Alysiella filiformis	0.0782596289173778
Amaricoccus kaplicensis	0.0329516738779374
Anaerobiospirillum succiniciproducens	0
Anaerobiospirillum thomasii	0.153636412751825
Anaerococcus hydrogenalis	0.111623190172359
Anaerococcus lactolyticus	0
Anaerococcus obesiensis	0.0655058459898919
Anaerococcus octavius	0
Anaerococcus prevotii	0.0308907594454031
Anaerococcus senegalensis	0.0290949262234601
Anaerococcus tetradius	0.0286322123486965
Anaerococcus vaginalis	0
Anaerofilum agile	0.110455571591873
Anaerofilum pentosovorans	0
Anaerofustis stercorihominis	0
Anaeroglobus geminatus	0.0302593461637416
Anaerorhabdus furcosa	0
Anaerosporobacter mobilis	0.0595006117784592
Anaerostipes butyraticus	0.0711182137037081
Anaerostipes caccae	0
Anaerostipes hadrus	0.0787478366913853
Anaerotruncus colihominis	0.365505754796128
Anaerotruncus sp	0
Anaerovorax odorimutans	0.0459978384696632
Ancylobacter polymorphus	0.0978632230816631
Aneurinibacillus aneurinilyticus	0.032644328946407
Aneurinibacillus migulanus	0
Anoxynatronum sibiricum	0.0642390734075783
Aquabacterium commune	0.0456568646321945
Arcanobacterium haemolyticum	0
Arcanobacterium pyogenes	0
Arcobacter butzleri	0.163716009851226
Arcobacter cryaerophilus	0
Arthrobacter albus	0.0581691844541289
Arthrobacter castelli	0.0457743900541635
Arthrobacter oxydans	0.0464917148729306
Arthrobacter polychromogenes	0.0294161057714239
Asaccharobacter celatus	0.0466908333996464
Atlantibacter hermannii	0.0393723309259347
Atopobium minutum	0
Atopobium parvulum	0.0973964467178988
Atopobium rimae	0.0822540393957294
Atopobium vaginae	0
Atopostipes suicloacalis	0.0299723380554716
Aurantimonas altamirensis	0
Aureimonas altamirensis	0.0887363339799937
Averyella dalhousiensis	0
Azonexus hydrophilus	0.0287617288126957
Azospirillum lipoferum	0.0717748022483899
Bacillus altitudinis	0.191672841960823
Bacillus amyloliquefaciens	0.0290935790260579
Bacillus anthracis	0
Bacillus atrophaeus	0
Bacillus badius	0
Bacillus beijingensis	0.0855157571326084
Bacillus benzoevorans	0
Bacillus cereus	0
Bacillus circulans	0
Bacillus clausii	0.0328391802665923
Bacillus coagulans	0
Bacillus cytotoxicus	0.0363851042466163
Bacillus endophyticus	0.0402991321773853
Bacillus firmus	0
Bacillus flexus	0
Bacillus fordii	0
Bacillus halodurans	0
Bacillus idriensis	0.044607512111051
Bacillus infantis	0
Bacillus licheniformis	0.0891635087191261
Bacillus marisflavi	0
Bacillus massilioanorexius	0
Bacillus massiliosenegalensis	0
Bacillus megaterium	0.0288894762940305
Bacillus methanolicus	0
Bacillus mojavensis	0
Bacillus mycoides	0
Bacillus nealsonii	0.0715697750838276
Bacillus niacini	0
Bacillus polyfermenticus	0.091576123387493
Bacillus pseudofirmus	0
Bacillus pseudomycoides	0.037551220901947
Bacillus pumilus	0
Bacillus senegalensis	0.0445003407872246
Bacillus simplex	0.051294585510694
Bacillus siralis	0
Bacillus sonorensis	0.033389245876048
Bacillus subtilis	0.0345613685519806
Bacillus thermoamylovorans	0.15060755289537
Bacillus thuringiensis	0.283442522586101
Bacillus timonensis	0.0501671362246855
Bacillus toyonensis/wiedmanii/thuringiensis	0.0375741215190522
Bacillus vallismortis	0.0844927680323129
Bacteroides acidifaciens	0.0561164163504118
Bacteroides caccae	0.0801858611855465
Bacteroides cellulosiluticus	0.181251166483023
Bacteroides cellulosilyticus	0.146198656702309
Bacteroides clarus	0.0496488464244043
Bacteroides coagulans	0
Bacteroides coprocola	0
Bacteroides coprophilus	0.134863107468695
Bacteroides dorei	0
Bacteroides eggerthii	0.0943411740921162
Bacteroides faecis	0
Bacteroides finegoldii	0.0725919875352133
Bacteroides fluxus	0
Bacteroides fragilis	0.130053537147596
Bacteroides galacturonicus	0.0612210145692934
Bacteroides gallinarum	0.037378294969183
Bacteroides gallinceum	0.0289654949065905
Bacteroides graminisolvens	0
Bacteroides helcogenes	0.0588584870059002
Bacteroides intestinalis	0
Bacteroides massiliensis	0.129320564242388
Bacteroides massilinensis	0.0299156603996996
Bacteroides nordii	0.250630500034563
Bacteroides oleiciplenus	0
Bacteroides ovatus	0.0684704423010395
Bacteroides paurosaccharolyticus	0
Bacteroides pectinophilus	0.0435384927702073
Bacteroides plebeius	0
Bacteroides propinonicifaciens	0
Bacteroides pyogenes	0
Bacteroides salanitronis	0
Bacteroides salyersiae	0.0588611492236425
Bacteroides sartorii	0
Bacteroides stercorirosoris	0.141770487800992
Bacteroides stercoris	0.285743502525446
Bacteroides thetaiotaomicron	0.0369830178129829
Bacteroides timonensis	0
Bacteroides uniformis	0.330691071087762
Bacteroides ureolyticus	0.0624731734401603
Bacteroides vulgatus	1.81405612848367
Bacteroides xylanisolvens	0
Bacteroides xylanolyticus	0.0343894878637575
Barnesiella intestinihominis	0.0956012023726511
Barnesiella viscericola	0
Bartonella birtlesii	0
Bavariicoccus seileri	0.0586636192826586
Bergeyella zoohelcum	0
Bifidobacterium actinocoloniiforme	0
Bifidobacterium adolescentis	0.0309874048439479
Bifidobacterium adolescentis/ruminantium	0.0496315863341214
Bifidobacterium angulatum	0.146277512891561
Bifidobacterium animalis	0
Bifidobacterium asteroides	0.0401432508859925
Bifidobacterium avesanii	0.0291761464591265
Bifidobacterium bifidum	0
Bifidobacterium bohemicum	0
Bifidobacterium bombi	0.0342279487713578
Bifidobacterium boum	0.216739728371577
Bifidobacterium breve	0.0300332132233753
Bifidobacterium callitrichos	0.0309336423243428
Bifidobacterium catenulatum	0.0970135251334038
Bifidobacterium catenulatum/pseudoctenulatum	0.16555601297449
Bifidobacterium choerinum	0.186432642365717
Bifidobacterium commune	0
Bifidobacterium coryneforme	0
Bifidobacterium crudilactis/psychraerophilum	0
Bifidobacterium cuniculi	0.066737720575099
Bifidobacterium dentium	0.141284173456685
Bifidobacterium eulemuris/lemurum	0
Bifidobacterium faecale	0
Bifidobacterium gallicum	0.0746482612023975
Bifidobacterium gallinarum	0
Bifidobacterium hapali	0
Bifidobacterium indicum	0
Bifidobacterium kashiwanohense	0.0478235405108826
Bifidobacterium longum	0.142018372689803
Bifidobacterium longum	0.0771405923450337
Bifidobacterium merycicum	0
Bifidobacterium mongoliense	0
Bifidobacterium moukalabense	0.236360612556447
Bifidobacterium pseudocatenulatum	0.269250726584543
Bifidobacterium pseudocatenulatum	0
Bifidobacterium pseudolongum	0.297513414133793
Bifidobacterium pullorum	0
Bifidobacterium pullorum/hapali	0.0543122200810298
Bifidobacterium ramosum	0.0519934760952355
Bifidobacterium reuteri	0.112991337633011
Bifidobacterium ruminantium	0
Bifidobacterium saeculare	0
Bifidobacterium saguini	0
Bifidobacterium scardovii	0
Bifidobacterium stercoris	0
Bifidobacterium thermacidophilum	0.100137193522391
Bifidobacterium thermophilum	0.0358796891322036
Bifidobacterium tissieri	0
Bifidobacterium tsurumiense	1.50360212334289
Bifissio spartinae	0.73296279191674
Bilophila wadsworthia	0.0521748246189324
Blastococcus massiliensis	0.154026272928776
Blastomonas natatoria	0
Blautia caecimuris	0
Blautia coccoides	0
Blautia faecis	0.0322253275539901
Blautia glucerasea	0
Blautia hansenii	0
Blautia hydrogenotrophica	0.0620222228875011
Blautia luti	0.115570879503018
Blautia marasmi	0
Blautia obeum	0.0484918478988704
Blautia producta	0
Blautia schinkii	1.16309172614405
Blautia sp._GD8	0.0468436053352168
Blautia stercoris	0.0790112038223389
Blautia wexlerae	0.0338403332052943
Bordetella hinzii	0
Brachybacterium muris	0.0312364764807026
Brachybacterium paraconglomeratum	0.0349698647235415
Brachymonas chironomi	0
Brachyspira aalborgi	0.13267012943231
Brachyspira pilosicoli	0
Bradyrhizobium denitrificans	0.0368222548684666
Bradyrhizobium elkanii	0
Bradyrhizobium japonicum	0
Brevibacillus agri	0
Brevibacillus borstelensis	0
Brevibacillus brevis	0.0416671496886577
Brevibacillus massiliensis	0.0368292493733383
Brevibacterium casei	0.129235592027891
Brevibacterium epidermidis	0.0321199257049702
Brevibacterium halotolerans	0.0837970465330376
Brevibacterium iodinum	0
Brevibacterium linens	0.0371302190413444
Brevibacterium luteolum	0
Brevibacterium mcbrellneri	0.0646659896677504
Brevibacterium paucivorans	0.0569731476518571
Brevibacterium pityocampae	0.574644307175323
Brevibacterium ravenspurgense/massiliense	0.0340042267037712
Brevibacterium senegalense	0
Brevundimonas bacteroides	0.257703316086225
Brevundimonas diminuta	0.0674134070766099
Brevundimonas subvibrioides	0.133670627327967
Brevundimonas terrae	0.15085163335691
Brevundimonas vesicularis	0.039058908133983
Brochothrix thermosphacta	0
Buchnera aphidicola	0.0807320022529137
Buchnera sp.	0
Bulleidia extructa	0
Burkholderia cepacia	0
Burkholderia glumae	0
Burkholderia plantarii	0.033666531765278
Butyricicoccus faecihominis	0.105095923558782
Butyricicoccus pullicaecorum	0.0722897705462469
Butyricimonas faecihominis	0
Butyricimonas paravirosa	0.0446982586321477
Butyricimonas synergistica	0
Butyricimonas virosa	0
Butyrivibrio crossotus	0.144058516658518
Butyrivibrio fibrisolvens	0.0788572343944081
C.viride 16S	0.090131716656665
Caldicoprobacter faecalis	0
Campylobacter coli	0.219135466390515
Campylobacter concisus	0
Campylobacter curvus	0
Campylobacter faecalis	0.0927737004860414
Campylobacter fetus	0
Campylobacter gracilis	0.0735835588358427
Campylobacter hominis	0.0306997689801883
Campylobacter hyointestinalis	0
Campylobacter jejuni	0.315311100764394
Campylobacter lari	0
Campylobacter rectus	0
Campylobacter showae	0.052624183085871
Campylobacter upsaliensis	0
Campylobacter ureolyticus	0
Candidatus Blastococcus	0
Candidatus Dorea	0.111304882065911
Candidatus Soleaferrea	0
Candidatus Stoquefichus	0.0314635293149462
Candidatus Streptomyces	0
Capnocytophaga gingivalis	0
Capnocytophaga granulosa	0
Capnocytophaga haemolytica	0.032748172478704
Capnocytophaga leadbetteri	0.0736183687022944
Capnocytophaga ochracea	0
Capnocytophaga sputigena	0.0473258722480434
Cardiobacterium hominis	0.0599294412334147
Cardiobacterium valvarum	0
Carnobacterium maltaromaticum	0
Castellaniella defragrans	0
Catabacter hongkongensis	0
Catenibacterium mitsuokai	1.18730873216795
Catonella morbi	0
Catonella sp.	0
Cedecea davisae	0
Cedecea lapagei	0.0308897155855555
Cellulomonas composti	0.0622670913274969
Cellulomonas denverensis	0
Cellulomonas massiliensis	0.0653670833553999
Cellulomonas parahominis	0.0378818291929278
Cellulosilyticum lentocellum	0.106709143376527
Cellulosimicrobium cellulans	0.030616025050269
Centipeda periodontii	0
Cephaloticoccus primus	0
Cetobacterium somerae	0
Chlamydia abortus	0.0370044411017215
Chlamydia trachomatis	0.19614762747047
Chlorobium phaeobacteroides	0.0358134569341773
Christensenella minuta	0.0537702233958618
Chryseobacterium bovis	0
Chryseobacterium hominis	0
Citrobacter amalonaticus	0
Citrobacter braakii	0.0356142322683529
Citrobacter farmeri	0.0447251439280708
Citrobacter freundii	0.0457864405239311
Citrobacter gillenii	0
Citrobacter intermedius	0
Citrobacter murliniae	0
Citrobacter pasteurii	0.0299697114034432
Citrobacter sedlakii	0
Citrobacter werkmanii	0
Citrobacter youngae	0.0554806638299209
Cloacibacillus evryensis	0.102354284365484
Cloacibacillus porcorum	0
Cloacibacterium normanense	0.794069305379358
Clostridioides difficile	0
Clostridium acetobutylicum	0.0520998361874659
Clostridium acidisoli	0
Clostridium aciditolerans	0
Clostridium aerotolerans	0
Clostridium akagii	0.0360708409966178
Clostridium aldenense	0.107971490210295
Clostridium aldrichii	0
Clostridium algidicarnis	0
Clostridium amazonense	0.036992944630563
Clostridium aminovalericum	0.0808102789094493
Clostridium amygdalinum	1.10784443699149
Clostridium amylolyticum	0.0477122886564235
Clostridium arbusti	0
Clostridium argentinense	0.0465523844179182
Clostridium asparagiforme	0.306241246676342
Clostridium aurantibutyricum	0.0555673936104409
Clostridium autoethanogenum	0
Clostridium baratii/Eubacterium nitrigenese	1.67334515343748
Clostridium beijerinckii	0.0296543469834814
Clostridium bifermentans	0
Clostridium bolteae/aminovalericum	0.032960214003079
Clostridium botulinum	0
Clostridium bowmanii	0
Clostridium butyricum	0.0358555029252565
Clostridium cadaveris	0
Clostridium carboxidivorans	0
Clostridium cavendishii	0
Clostridium celatum	1.09277321826466
Clostridium celerecrescens	0
Clostridium cellobioparum	0
Clostridium cellulolyticum	0
Clostridium chartatabidum	0.0291868524155929
Clostridium chauvoei	0.0688609994471274
Clostridium chromiireducens	0.074313211834263
Clostridium citroniae	0
Clostridium clariflavum	0.0697573810778091
Clostridium clostridioforme	0.0401201730349785
Clostridium cochlearium	0
Clostridium cocleatum	0
Clostridium colicanis	0
Clostridium colinum	0.0292296566260265
Clostridium collagenovorans	0.0423897193221148
Clostridium cylindrosporum	0.0948152312143574
Clostridium dakarense	0
Clostridium difficile	0.0989403903213706
Clostridium diolis	0.104943801571174
Clostridium disporicum/celatum	0
Clostridium drakei	0
Clostridium estertheticum	0
Clostridium fallax	0
Clostridium felsineum	0
Clostridium ganghwense	0.0278987408233241
Clostridium ghonii	0.0365978614655912
Clostridium glycolicum	0.0302402744980869
Clostridium glycyrrhizinilyticum	0.173037264408886
Clostridium grantii	0
Clostridium haemolyticum	0
Clostridium hathewayi	0
Clostridium herbivorans	0
Clostridium hiranonis	0
Clostridium homopropionicum	0
Clostridium huakuii	0.0389638799951116
Clostridium hungatei	0
Clostridium hylemonae	0.350104292227062
Clostridium indolis/methoxybenzovorans	0.153447509416496
Clostridium innocuum	0.0315488965590763
Clostridium irregulare	0
Clostridium isatidis	0
Clostridium jeddahense	0
Clostridium kogasensis	0
Clostridium lactatifermentans	0
Clostridium lavalense/bolteae	0
Clostridium leptum	0.180936826686821
Clostridium limosum	0
Clostridium lituseburense	0
Clostridium lundense	0
Clostridium malenominatum	0.0317861235163819
Clostridium massiliodielmoense	0
Clostridium methoxybenzovorans	0.314665288783134
Clostridium methylpentosum	0.11516844925754
Clostridium neonatale	0
Clostridium nexile	0.483635253834649
Clostridium novyi	0.0647401657297306
Clostridium oceanicum	0
Clostridium oroticum	0
Clostridium paraputrificum	0
Clostridium pascui	0
Clostridium pasteurianum	0.0279292915933121
Clostridium perfringens	0.0609400093033633
Clostridium polysaccharolyticum	0.0559099408377374
Clostridium populeti	0
Clostridium psychrophilum	0
Clostridium punense	0
Clostridium putrefaciens	0.624518016461057
Clostridium ramosum	0.0305472486589034
Clostridium rectum	0
Clostridium saccharobutylicum	0
Clostridium saccharogumia	0
Clostridium saccharolyticum	0.0455013476423399
Clostridium saccharoperbutylacetonicum	0
Clostridium sardiniense	0.0328421707838394
Clostridium sartagoforme	0.121495925905307
Clostridium scatologenes	0
Clostridium schirmacherense	0.0321165833300893
Clostridium scindens	0.403121375690692
Clostridium senegalense	0
Clostridium septicum	0.0285146818628539
Clostridium sordellii	0
Clostridium sp._16S_	0
Clostridium sphenoides	0.0812600949429372
Clostridium spiroforme	0
Clostridium sporogenes	0.0449586083046028
Clostridium sporosphaeroides	0
Clostridium sticklandii	0
Clostridium straminisolvens	0.0446397255904888
Clostridium subterminale	0
Clostridium sufflavum	0
Clostridium sulfidigenes	0
Clostridium swellfunianum	0
Clostridium symbiosum	0.593426498656979
Clostridium tagluense	0.0310966000189831
Clostridium tepidiprofundi	0
Clostridium termitidis	0.02915284018727
Clostridium tertium	0
Clostridium tetani	0.0347825338465863
Clostridium tetanomorphum	0
Clostridium thermoalcaliphilum	0
Clostridium thermopalmarium	0
Clostridium thiosulfatireducens	0
Clostridium tunisiense	0.0461205672680343
Clostridium tyrobutyricum	0
Clostridium ventriculi	0
Clostridium vincentii	0
Clostridium viride	0
Clostridium vulturis	0
Clostridium xylanolyticum	0
Clostridium xylanovorans	0.0391527711140938
Collinsella aerofaciens	0
Collinsella intestinalis	0
Collinsella massiliensis	0
Collinsella stercoris	0
Collinsella tanakaei	0
Comamonas aquatica	0
Comamonas kerstersii	0
Comamonas terrigena	0
Comamonas testosteroni	0
Coprobacillus cateniformis	0
Coprobacter fastidiosus	0
Coprobacter secundus	0
Coprococcus catus	0
Coprococcus comes	0.197228873336189
Coprococcus eutactus	0.051207660515771
Coriobacterium glomerans	0.083540593197646
Corynebacterium accolens	0
Corynebacterium afermentans	0.0525053019393126
Corynebacterium ammoniagenes	0
Corynebacterium amycolatum	0.035280866402813
Corynebacterium appendicis	0.0323139588732025
Corynebacterium argentoratense	0
Corynebacterium aurimucosum	0.0496367464723934
Corynebacterium casei	0
Corynebacterium coyleae	0.0336821969490786
Corynebacterium durum	0
Corynebacterium frankenforstense	0
Corynebacterium freneyi	0.343735845536564
Corynebacterium genitalium	0
Corynebacterium glaucum	0
Corynebacterium glucuronolyticum	0
Corynebacterium jeikeium	0.0787324284944072
Corynebacterium kroppenstedtii	0.0750056325812118
Corynebacterium matruchotii	0
Corynebacterium minutissimum	0.0429698464257309
Corynebacterium mucifaciens	0
Corynebacterium propinquum	0
Corynebacterium pseudodiphthericum	0
Corynebacterium resistens	0.0299084087452505
Corynebacterium simulans	0
Corynebacterium singulare	0.0526929919980827
Corynebacterium sp._1152	0
Corynebacterium striatum	0
Corynebacterium sundsvallense	0
Corynebacterium tuberculostearicum	0
Corynebacterium tuscaniense	0.51867950401699
Corynebacterium ulcerans	0.0383451499736097
Corynebacterium ureicelerivorans	0
Corynebacterium variabile	0.0438889977247967
Corynebacterium xerosis	0.146286208854384
Cronobacter sakazakii	0
Cryptobacterium curtum	0.034408591836867
Cupriavidus metallidurans	0
Curtobacterium flaccumfaciens	0
Deinococcus aquaticus	0
Deinococcus indicus	0.0320506706599519
Deinococcus proteolyticus	0.0338094145337005
Delftia acidovorans	0.0432366333624128
Dermabacter hominis	0.0396559643069735
Dermabacter vaginalis	0.114669514072109
Dermacoccus nishinomiyaensis	0.0457377724342957
Desulfitobacterium frappieri	0.0411023706866515
Desulfobulbus propionicus	0
Desulfotomaculum guttoideum	0
Desulfovibrio alkalitolerans	0
Desulfovibrio desulfuricans	0.0308031810528424
Desulfovibrio fairfieldensis	0
Desulfovibrio legallii	0.0324324476769797
Desulfovibrio legallis	0
Desulfovibrio piger	0.0335209789102015
Desulfovibrio termitidis	0
Dialister invisus	0
Dialister micraerophilus	0
Dialister pneumosintes	0.0317263856550329
Dialister succinatiphilus	0
Dictyoglomus thermophilum	0.0516990786391651
Dielma fastidiosa	0
Dietzia cinnamea	0.136030513880637
Dietzia maris	0.342323509770914
Dietzia natronolimnaea	0
Dolosicoccus paucivorans	0
Dolosigranulum pigrum	0
Dorea formicigenerans	0
Dorea longicatena	0.117204493557651
Dorea massiliensis	0
Dyadobacter beijingensis	0.13356927718644
Dyadobacter fermentans	0
Dysgonomonas capnocytophagoides	0.0567093504367419
Dysgonomonas gadei	0
Dysgonomonas macrotermitis	0.059870325951548
Dysgonomonas mossii	0.792346254924392
Edwardsiella tarda	0.0298419665585993
Eggerthella lenta	0.0423095893796457
Eggerthella sinensis	0.534470135608913
Eggerthella timonensis	0.0395726163978728
Eggerthia catenaformis	0
Eikenella corrodens	0.0285180658230738
Eisenbergiella tayi	0
Elusimicrobium minutum	0.116387004820171
Empedobacter falsenii	0.0759056839414264
Enorma massiliensis	0
Enterobacter aerogenes	0
Enterobacter asburiae	0
Enterobacter cancerogenus	0
Enterobacter cloacae	0.209975334384318
Enterobacter massiliensis	0.14651492874733
Enterococcus asini	0
Enterococcus avium	0.0318656294738138
Enterococcus caccae	0
Enterococcus casseliflavus	0
Enterococcus casseliflavus/galliarum	0.0384026109177152
Enterococcus cecorum	0
Enterococcus devriesei	0
Enterococcus dispar	0
Enterococcus durans/hirae	0.0446232896118391
Enterococcus faecalis	0.0892348914175054
Enterococcus faecium	0
Enterococcus gallinarum	0.0594859387815569
Enterococcus gilvus	0
Enterococcus italicus	0
Enterococcus malodoratus	0
Enterococcus mundtii	0
Enterococcus phoeniculicola	0
Enterococcus raffinosus	0
Enterococcus saccharolyticus	0.0485113363610623
Enterorhabdus caecimuris	0.0493861122296058
Enterovibrio nigricans	0
Eremococcus coleocola	0
Erysipelatoclostridium ramosum	0.0434624621297386
Escherichia albertii	0.0662082494643268
Escherichia coli	4.19387235907205
Escherichia fergusonii	0.881826878191535
Escherichia hermannii	1.30585110858338
Ethanoligenens harbinense	0.12317587376594
Eubacterium barkeri	0
Eubacterium biforme	0
Eubacterium brachy	0.0367097203004031
Eubacterium budayi	0.454035494770566
Eubacterium callanderi	0
Eubacterium celluloscolvens	0.0586955457767011
Eubacterium cellulosolvens	0
Eubacterium contortum	0.0372882322082798
Eubacterium coprostanoligenes	0
Eubacterium cylindroides	0
Eubacterium desmolans	0
Eubacterium dolichum	0
Eubacterium eligens	0.152407437758297
Eubacterium fissicatena	0.11027343874025
Eubacterium hallii	0
Eubacterium infirmum	0
Eubacterium limosum	0
Eubacterium moniliforme	0
Eubacterium multiforme	0.0460548073752087
Eubacterium nitritogenes	0.0747984437321365
Eubacterium nodatum	0.0464245416480672
Eubacterium oxidoreducens	0.0347829645292772
Eubacterium pyruvativorans	0
Eubacterium ramulus	0
Eubacterium rectale	0.183423235995611
Eubacterium ruminantium	0.0486575672260587
Eubacterium saphenum	0
Eubacterium siraeum	0.0314329449025013
Eubacterium sp	0
Eubacterium sulci	0.0565676241122607
Eubacterium tenue	0.0328642466870483
Eubacterium tortuosum	0
Eubacterium tortusum	0
Eubacterium uniforme	0
Eubacterium ventriosum	0.0955689549999013
Eubacterium xylanophilum	0.102952094739671
Eubacterium yurii	0
Exiguobacterium aurantiacum	0.220786731114265
Facklamia hominis/miroungae	0
Facklamia ignava	0.0438992044183422
Facklamia languida	0
Facklamia tabacinasalis	0.855391188533784
Faecalibacterium prausnitzii	0.0913082137567073
Faecalibacterium prausnitzii S9G3	0.156968756051549
Faecalicatena contorta	0.155272725220744
Faecalitalea cylindroides	0
Fermentimonas caenicola	0.145837489371582
Ferrimonas balearica	0
Fictibacillus arsenicus	0.049657659714623
Filifactor alocis	0.0701967574469397
Filifactor villosus	0
Finegoldia magna	0
Flavobacterium banpakuense	0
Flavobacterium branchiophilum	0
Flavobacterium cheniae	0
Flavobacterium daejeonense	0
Flavobacterium lindanitolerans	0
Flavobacterium oncorhynchi	0.031377261180044
Flavobacterium sp._TISTR	0
Flavonifractor plautii	0.215822231433653
Flavonifractor sp	0.192470259575331
Flexispira rappini	0
Flintibacter butyricus	0.299972339257275
Fretibacterium fastidiosum	0
Fusicatenibacter saccharivorans	0.0877436956565901
Fusobacterium equinum	0
Fusobacterium gonidiaformans	0
Fusobacterium mortiferum	0.0308547785359724
Fusobacterium naviforme	0.0345240712584861
Fusobacterium necrogenes	0.0359209908028084
Fusobacterium necrophorum	0.0358281375029808
Fusobacterium nucleatum	0.0284419077881182
Fusobacterium periodonticum	0
Fusobacterium russii	0.0292787249612287
Fusobacterium ulcerans	0.0831531032370821
Fusobacterium varium	0.102256674193125
Gallibacterium anatis	0
Garciella nitratireducens	0
Gardnerella vaginalis	0
Gemella haemolysans	0.0324805305846487
Gemella morbillorum	0
Gemella sanguinis	0.173620437927256
Gemmatirosa kalamazoonesis	0
Gemmiger formicilis	0.0644268325764121
Geobacillus stearothermophilus	0.0409455658665034
Geobacillus vulcani	0
Georgenia muralis	0
Gluconobacter oxydans	0.0323567782064557
Gordonia bronchialis	0
Gordonia jacobaea	0.0837843175967422
Gordonia otitidis	0
Gordonia rubripertincta	0.0922151298291141
Gordonia terrae	0
Gordonibacter pamelaeae	0
Gordonibacter urolithinfaciens	0
Granulicatella adiacens	0.0597778112366003
Granulicatella elegans	0
Grimontia hollisae	0.236351003619454
Haematobacter missouriensis	0
Haemophilus haemolyticus	0.381903145056292
Haemophilus influenzae	0
Haemophilus parahaemolyticus	0
Haemophilus parainfluenzae	0.105741167077385
Haemophilus paraphrohaemolyticus	0
Haemophilus pittmaniae	0
Haemophilus quentini	0
Haemophilus sputorum	0
Hafnia alvei	0
Halobiforma nitratireducens	0.0759213012431908
Halomonas salina	0
Harryflintia acetispora	0.042931240810392
Helicobacter bilis	0
Helicobacter canadensis	0
Helicobacter cinaedi	0.0740772352479321
Helicobacter fennelliae	0
Helicobacter pametensis	0.0751993942464619
Helicobacter pullorum	0.0367288405223523
Helicobacter pylori	0.0443156945688868
Helicobacter rodentium	0.0512111945000094
Helicobacter winghamensis	0.136027675276351
Herbaspirillum massiliense	0.0477463570118793
Hespellia porcina	0.0399163142077237
Hespellia stercorisuis	0
Holdemanella biformis	0
Holdemania filiformis	0
Holdemania massiliensis	0
Howardella ureilytica	0.060700603983944
Hungatella effluvii	0
Hydrobacter penzbergensis	0
Hydrogenibacillus schlegelii	0.618105957400097
Hydrogenoanaerobacterium saccharovorans	0.236782048115715
Hymenobacter rigui	0.135700782789622
Intestinibacter bartlettii	0.0373960036671931
Intestinimonas butyriciproducens	0
Janibacter hoylei	0
Janibacter indicus	0.125699400876437
Janibacter limosus	0
Janibacter terrae	0.0707993415612615
Johnsonella ignava	0.165486728232616
Jonesia denitrificans	0
Kallipyga massiliensis	0
Kandleria vitulina	0.147945692074241
Kerstersia gyiorum	0
Kineothrix alysoides	0
Kingella denitrificans	0.0485667813525097
Kingella kingae	0
Kingella oralis	0
Klebsiella aerogenes	0
Klebsiella oxytoca	0
Klebsiella pneumoniae	0.0863988513933011
Klebsiella variicola	0
Kluyvera ascorbata	0
Kluyvera intermedia	0.0442741180747502
Kocuria halotolerans	0
Kocuria indica	0.0447048875996474
Kocuria kristinae	0
Kocuria marina	0.0469976985340382
Kocuria palustris	0.0468175957327667
Kocuria rhizophila	0
Kocuria rosea	0.0286892384433682
Kosakonia cowanii	0
Kurthia gibsonii	0
Kurthia massiliensis	0
Kurthia senegalensis	0
Kytococcus schroeteri	0
Kytococcus sedentarius	0
Lachnoanaerobaculum saburreum	0.076402646459985
Lachnoanaerobaculum umeaense	0
Lachnobacterium bovis	0.0939901903757588
Lachnoclostridium phytofermentans	0.0849622899370948
Lachnoclostridium sp	0.0554489845695731
Lachnospira multipara	0.16135814329664
Lachnospira pectinoschiza	1.23034450547201
Lactobacillus acidophilus	0
Lactobacillus agilis	0.0452720832589109
Lactobacillus alimentarius	0.35439829227238
Lactobacillus alvi	0.0301584610712295
Lactobacillus amylolyticus	0
Lactobacillus amylophilus	0
Lactobacillus amylovorus	0.0297655397034456
Lactobacillus animalis	0
Lactobacillus antri	0
Lactobacillus apinorum	0
Lactobacillus apodemi	0
Lactobacillus bifermentans	0
Lactobacillus brevis	0
Lactobacillus buchneri	0
Lactobacillus casei	0
Lactobacillus ceti	0
Lactobacillus coleohominis	0
Lactobacillus coryniformis	0.0531854961145233
Lactobacillus crispatus	0
Lactobacillus curvatus	0
Lactobacillus delbrueckii	0
Lactobacillus dextrinicus	0
Lactobacillus fermemtum	0
Lactobacillus fermentum	0
Lactobacillus fructivorans/homohiochii	0.0590745522893819
Lactobacillus gasseri	0
Lactobacillus gastricus	0
Lactobacillus gigeriorum	0
Lactobacillus helveticus	0
Lactobacillus herbarum	0
Lactobacillus iners	0
Lactobacillus jensenii	0.038071836132518
Lactobacillus johnsonii	0
Lactobacillus kalixensis	0
Lactobacillus kitasatonis	0
Lactobacillus kunkeei	0.065024731236808
Lactobacillus malefermentans	0.03575018022531
Lactobacillus mindensis	0
Lactobacillus mucosae	0
Lactobacillus mudanjiangensis	0.0572791924991136
Lactobacillus oris	0
Lactobacillus parabuchneri	0
Lactobacillus paracasei	0.0417482308745298
Lactobacillus parafarraginis	0
Lactobacillus pentosus	0
Lactobacillus plantarum	0.0438183076456586
Lactobacillus porcinae	0.0691885841050158
Lactobacillus rapi	0
Lactobacillus reuteri	0.0521835514685089
Lactobacillus rhamnosus	0
Lactobacillus rogosae	0.0543736142922022
Lactobacillus rossiae	0
Lactobacillus ruminis	0
Lactobacillus sakei	0
Lactobacillus salivarius	0
Lactobacillus sanfranciscensis	0.0762115510878514
Lactobacillus saniviri	0.0282056922972616
Lactobacillus senioris	0
Lactobacillus sharpeae	0.0457568693100114
Lactobacillus thermophilus	0
Lactobacillus ultunensis	0
Lactobacillus vaccinostercus	0.0320768651398896
Lactobacillus vaginalis	0
Lactobacillus versmoldensis	0
Lactobacillus xiangfangensis	0.111954693091446
Lactococcus formosensis	0
Lactococcus garvieae	0.0282599170376478
Lactococcus lactis	0.143212986538263
Lactococcus plantarum	0
Lactococcus raffinolactis	0.0295025056468826
Lactonifactor longoviformis	0
Laribacter hongkongensis	0.0842592233628364
Lautropia mirabilis	0.121743045967562
Lawsonella clevelandensis	0.0422901056630598
Leifsonia aquatica/naganoensis	0
Leminorella grimontii	0
Leminorella richardii	0
Leptothrix discophora	0.652524179405513
Leptothrix mobilis	0
Leptotrichia amnionii	0
Leptotrichia buccalis	2.4319794864971
Leptotrichia goodfellowii	0.030211074056973
Leptotrichia hofstadii	0.118334418707937
Leptotrichia wadei	0
Leuconostoc carnosum	0
Leuconostoc citreum	0
Leuconostoc citreum/holzapfelii	0
Leuconostoc gelidum	0
Leuconostoc lactis	0
Leuconostoc mesenteroides	0
Leuconostoc pseudomesenteroides/rapi/kimchii/mesenteroides	0.0727240922378311
Limnobacter thiooxidans	0.135450586125004
Longicatena caecimuris	0
Lysinibacillus fusiformis	0
Lysinibacillus massiliensis	0.0286438490240156
Lysinibacillus sphaericus	0
Lysobacter soli	0.0454220914210943
Mageeibacillus indolicus	0.0451538029323544
Mannheimia granulomatis	0.0374853165526459
Marichromatium gracile	0
Marvinbryantia formatexigens	0.117851194762026
Massilia aurea	0.126764614567114
Massiliomicrobiota timonensis	0
Megamonas funiformis	0
Megamonas hypermegale	0
Megamonas rupellensis	0.0443548663347089
Megasphaera elsdenii	0
Megasphaera indica	0
Megasphaera micronuciformis	0
Megasphaera paucivorans	0
Megasphaera sp	0.0479437911432425
Mesorhizobium loti	0
Methanobrevibacter smithii	0.117927507324364
Methanobrevibacter smithii/gottschalkii	0.0400820611916018
Methanosphaera cuniculi	0.0286679816715297
Methanosphaera stadtmanae	0
Methylobacterium adhaesivum	0.0485301777377162
Methylobacterium jeotgali	0.146221351611023
Methylobacterium mesophilicum	0.059044081155233
Methylobacterium populi	0
Methylobacterium radiotolerans	0.0286252750079339
Methylobacterium zatmanii	0.23847158799952
Methyloversatilis universalis	0
Microbacterium aurum	0.0325804543407411
Microbacterium barkeri	0
Microbacterium chocolatum	0
Microbacterium foliorum	0
Microbacterium gubbeenense	0.0704087813369173
Microbacterium hydrocarbonoxydans	0
Microbacterium lacticum	0.0298830490156975
Microbacterium luteolum	0.618959131227916
Microbacterium oleivorans	0.733402713217974
Microbacterium paraoxydans	0.231226665966105
Microbacterium phyllosphaerae	0
Microbacterium schleiferi	0
Micrococcus luteus	0
Micrococcus lylae	0
Micromonospora aurantiaca	0.0969642779839881
Micromonospora krabiensis	0
Microvirga massiliensis	0
Microvirgula aerodenitrificans	0
Mitsuokella jalaludinii	0.0489046281276038
Mitsuokella multacida	0
Mobiluncus curtisii	0.0982553696182543
Moellerella wisconsensis	0.0820721767254448
Mogibacterium diversum	0
Mogibacterium neglectum	0.0373512477878979
Mogibacterium pumilum	0
Mogibacterium timidum	0
Mogibacterium vescum	0
Monoglobus pectinilyticus	0
Moraxella atlantae	0
Moraxella catarrhalis	0.0799773236806586
Moraxella caviae	0.0583770236475692
Moraxella lacunata	0.0532069260608712
Moraxella nonliquefaciens	0
Moraxella osloensis	0.0816750671805264
Morganella morganii	0
Moryella indoligenes	0.0400847956663907
Murdochiella asaccharolytica	0.0580181834525291
Muribaculum intestinale	0
Murimonas intestini	0.156741901960035
Mycobacterium abscessus	0.100435728259599
Mycobacterium avium	0
Mycobacterium florentinum	0.104045261714135
Mycobacterium fortuitum	0.141356450099489
Mycobacterium iranicum	0.0563138673977053
Mycobacterium mucogenicum	0
Mycoplasma hominis	0.0414316959608711
Mycoplasma pneumoniae	0
Negativicoccus succinicivorans	0.0641627734957482
Neisseria bacilliformis	0
Neisseria cinerea	0
Neisseria elongata	0.0453008217854412
Neisseria flava	0
Neisseria flavescens/perflava	0
Neisseria gonorrhoeae	0.0659761658924165
Neisseria macacae	0
Neisseria meningitidis	0
Neisseria mucosa	0.325233553248715
Neisseria sicca	0
Neisseria subflava	0
Nevskia ramosa	0.0281848459365639
Nitriliruptor alkaliphilus	0
Oceanobacillus caeni	0
Oceanobacillus massiliensis	0.0291530730865571
Ochrobactrum anthropi	0.0576933295568857
Ochrobactrum intermedium	0.0405032824390299
Ochrobactrum pituitosum	0.0308240983620105
Odoribacter laneus	0
Odoribacter splanchnicus	0.0362058019849394
Oligella urethralis	0.111642505591835
Olsenella profusa	0
Olsenella scatoligenes	0
Olsenella uli	0
Olsenella umbonata	0.0361001866032521
Orenia metallireducens	0
Oribacterium parvum	0
Oribacterium sinus	0.335992417296659
Ornithobacterium rhinotracheale	0
Oscillibacter ruminantium	0
Oscillibacter sp	0.0649624581007671
Oscillibacter valericigenes	0.287162909775153
Oxalobacter formigenes	0.0702162984197274
Paenibacillus alvei	0.218252588417497
Paenibacillus antibioticophila	0.0561073526788168
Paenibacillus barcinonensis	0.0376418684243197
Paenibacillus barengoltzii	0
Paenibacillus daejeonensis	0.0285563902096886
Paenibacillus durus	0
Paenibacillus glucanolyticus	0
Paenibacillus graminis	0
Paenibacillus illinoisensis	0.06995339230442
Paenibacillus kribbensis	0
Paenibacillus lactis	0.175179416423527
Paenibacillus lautus	0
Paenibacillus provencensis	0
Paenibacillus pueri	0.0435260545933772
Paenibacillus rhizosphaerae	0
Paenibacillus riograndensis	0.0893988612203421
Paenibacillus sabinae/forsythiae	0.0349460815512436
Paenibacillus senegalensis	0.0892776888986881
Paenibacillus thiaminolyticus	0
Paenibacillus timonensis	0
Pantoea agglomerans	0.580457834064136
Pantoea conspicua	0
Papillibacter cinnamivorans	0
Parabacteroides distasonis	0.123291709159846
Parabacteroides goldsteinii	1.00066081094455
Parabacteroides gordonii	0
Parabacteroides johnsonii	0
Parabacteroides merdae	0.0381988507612441
Paracoccus carotinifaciens	0
Paracoccus marinus	0.143049493687467
Paracoccus sanguinis	0.0289845391364962
Paracoccus yeei	0
Paraeggerthella hongkongensis	0.0956088803558951
Paraprevotella clara	0
Paraprevotella xylaniphila	0
Parascardovia denticolens	0
Parasporobacterium paucivorans	0.0611457304563249
Parasutterella excrementihominis	0.107242344221309
Parasutterella secunda	0.0625670901090986
Parvimonas micra	0.159363555904244
Pediococcus acidilactici	0.0705190034572495
Pediococcus damnosus	0
Pediococcus pentosaceus	0.0696663795128073
Pedobacter daejeonensis	0
Pedomicrobium ferrugineum	0
Pelomonas saccharophila	0.150097055052851
Peptoclostridium difficile	0
Peptococcus niger	0
Peptococcus sp.	0
Peptoniphilus asaccharolyticus	0
Peptoniphilus coxii	0
Peptoniphilus duerdenii	0
Peptoniphilus grossensis	0
Peptoniphilus harei	0
Peptoniphilus indolicus	0.0297294696022495
Peptoniphilus lacrimalis	0
Peptoniphilus senegalensis	0.0623754780461867
Peptoniphilus timonensis	0
Peptostreptococcus anaerobius	0.0567056617682326
Peptostreptococcus russellii	0
Peptostreptococcus stomatis	0.136687219933263
Phascolarctobacterium faecium	0.199751033138618
Phascolarctobacterium succinatutens	0.255065358396111
Phenylobacterium haematophilum	0
Phyllobacterium myrsinacearum	0
Planococcus rifietoensis	0.0330207152107804
Planomicrobium chinense	0
Planomonospora sphaerica	0.176600795369591
Plesiomonas shigelloides	0
Porphyromonas asaccharolytica	0
Porphyromonas catoniae	0.0299728827043002
Porphyromonas endodontalis	0
Porphyromonas gingivalis	0.0427106890282549
Porphyromonas somerae	0.0471188495112622
Porphyromonas uenonis	0.0578244075036577
Prevotella albensis	0
Prevotella amnii	0.0447964436526641
Prevotella amniotica	0
Prevotella aurantiaca	0.0888697397358037
Prevotella baroniae	0.0365304166954817
Prevotella bergensis	0
Prevotella bivia	0
Prevotella brevis	0
Prevotella bryantii	0
Prevotella buccae	0
Prevotella buccalis	0
Prevotella conceptionensis	0.0412230368723187
Prevotella copri	0.0387405628487458
Prevotella corporis	0.0626446877632929
Prevotella dentalis	0
Prevotella dentasini	0
Prevotella denticola	0.0311300204882856
Prevotella disiens	0
Prevotella enoeca	0
Prevotella falsenii	0
Prevotella fusca	0
Prevotella histicola	0.0865516912805478
Prevotella intermedia	0
Prevotella loescheii	0.0372490214252108
Prevotella maculosa	0.0406141790299689
Prevotella marshii	0
Prevotella melaninogenica	0
Prevotella micans	0
Prevotella multidaccharivorax	0
Prevotella multiformis	0.0339494176601679
Prevotella multisaccharivorax	0.0568444496203536
Prevotella nanceiensis	0
Prevotella nigrescens	0.033260701785272
Prevotella oralis	0.0411556790761257
Prevotella oris	0
Prevotella oryzae	0
Prevotella oulorum	0
Prevotella pallens	0
Prevotella paludivivens	0.207883292796213
Prevotella pleuritidis	0
Prevotella ruminicola	0.0715508800771404
Prevotella saccharolytica	0.127317622965691
Prevotella salivae	0
Prevotella scopos/jejuni	0
Prevotella shahii	0
Prevotella stercorea	0.0554516011323279
Prevotella timonensis	0.0370547793868288
Prevotella veroralis	0
Promicromonospora flava	0.0946976494906259
Propionibacterium acidifaciens	0.866518851921523
Propionibacterium acidipropionici	0.365141770426575
Propionibacterium acnes	0
Propionibacterium australiense	0
Propionibacterium avidum	0
Propionibacterium cyclohexanicum	0
Propionibacterium damnosum	0.106151037193402
Propionibacterium freudenreichii	0.0478321579533772
Propionibacterium granulosum	0
Propionibacterium jensenii	0.0405192824750341
Propionibacterium microaerophilum	0.115873920639026
Propionibacterium namnetense	0
Propionibacterium propionicum	0
Propionibacterium thoenii	0.170717691025228
Propionicimonas paludicola	0
Propionimicrobium lymphophilum	0.324913134656998
Propionivibrio dicarboxylicus	0
Prosthecobacter fluviatilis	0
Proteus mirabilis	0
Proteus penneri	0.0734483777363728
Proteus vulgaris	0
Providencia alcalifaciens	0
Providencia rettgeri	0
Providencia rustigianii	0
Providencia stuartii	0.0420583200669545
Pseudoclavibacter massiliense	0
Pseudoclavibacter sp._Timone	0
Pseudoflavonifractor capillosus	0.27488117052863
Pseudomonas aeruginosa	0
Pseudomonas alcaliphila	0
Pseudomonas fluorescens	0
Pseudomonas fragi	0
Pseudomonas fragi/thivervalensis/deceptionensis	0.0349354961632437
Pseudomonas monteilii	1.62407417332669
Pseudomonas nitroreducens	0
Pseudomonas oleovorans	0
Pseudomonas putida	0
Pseudomonas stutzeri	0
Pseudopropionibacterium propionicum	0
Pseudoramibacter alactolyticus	0
Pseudothermotoga thermarum	0
Pseudoxanthomonas mexicana	0
Psychrobacter arenosus	0.0358632358260543
Pyramidobacter piscolens	0.0353428899014957
Ralstonia insidiosa	0.0668694915358011
Ralstonia mannitolilytica	0.029314222677353
Ralstonia solanacearum	0
Raoultella ornithinolytica	0
Raoultella planticola	0.135053464877291
Rheinheimera perlucida	0
Rheinheimera texasensis	0
Rhizobium pusense	0
Rhodanobacter ginsenosidimutans	1.86834274721793
Rhodobacter sphaeroides	0
Rhodococcus equi	0
Rhodococcus erythropolis	0.0329823955233859
Rhodococcus rhodochrous	0
Riemerella anatipestifer	0
Riemerella columbina	0
Robinsoniella peoriensis	0
Romboutsia lituseburensis	0.0443026715007256
Roseburia faecis	0.674401508459227
Roseburia hominis	0.0281270396625327
Roseburia intestinalis	0.0532509213338421
Roseburia inulinivorans	0.0550888439643047
Roseburia sp	0.26259044810498
Roseomonas mucosa	0.0580700794842202
Rothia aeria	0
Rothia dentocariosa	0
Rothia mucilaginosa	0
Rubinisphaera brasiliensis	0.0576293634996777
Rudanella lutea	0.248198282399648
Ruminococcus albus	0
Ruminococcus bromii	0.546127168353167
Ruminococcus callidus	0
Ruminococcus champanellensis	0.0528468961189782
Ruminococcus faecis	0.140577603971685
Ruminococcus flavefaciens	0
Ruminococcus gauvreauii	0.0466960633993156
Ruminococcus gnavus	0.213893529564197
Ruminococcus lactaris	0
Ruminococcus sp	0.279308318648863
Ruminococcus sp. Marseille-P2780	0
Ruminococcus sp. Marseille-P650	0
Ruminococcus torques	0.0320087023604267
Ruthenibacterium lactatiformans	0.0812720562741592
Salmonella enterica	1.21800340994341
Sarcina maxima	0
Sarcina ventriculi	0.0976099641512672
Scardovia inopinata	0.0297733900850377
Scardovia wiggsiae	0.149276866793246
Schlesneria paludicola	0
Schwartzia sp.	0
Schwartzia succinivorans	0.0341922335711559
Selenomonas artemidis	0
Selenomonas infelix	0.0445325134333594
Selenomonas noxia	0.0479607954091737
Selenomonas ruminantium	0
Selenomonas sputigena	0
Sellimonas intestinalis	0.0721421502812653
Senegalemassilia anaerobia	0
Senegalimassilia anaerobia	0
Serratia ficaria	0
Serratia fonticola	0.148060466182051
Serratia liquefaciens	0
Serratia marcescens	0
Shigella dysenteriae	0
Shuttleworthia satelles	0.117343750584525
Silanimonas lenta	0.040329720480595
Simonsiella muelleri	0.0976214642889099
Skermanella aerolata	0.0775858836273092
Slackia equolifaciens	0
Slackia exigua	0.0726876664623703
Slackia faecicanis	0.0360879010536871
Slackia isoflavoniconvertens	0
Slackia piriformis	0.0385180263916006
Snodgrassella alvi	0
Soleaferrea massiliensis	0.057789677406473
Solobacterium moorei	0.0292213988111161
Sphingobacterium faecium	0.0502432841576945
Sphingobacterium multivorum	0
Sphingobacterium spiritivorum	0
Sphingobium hydrophobicum	0.0718805766259318
Sphingobium yanoikuyae	0.192823417292782
Sphingomonas adhaesiva	0
Sphingomonas ginsenosidimutans	0.0675486454738449
Sphingomonas hankookensis	0.0789644004321801
Sphingomonas panni	0
Sphingomonas paucimobilis	0
Sphingomonas pseudosanguinis	2.17111434646839
Spirosoma linguale	0
Sporanaerobacter acetigenes	0
Sporolactobacillus nakayamae	0.0719680291045037
Sporosarcina koreensis	0
Staphylococcus arlettae	0
Staphylococcus aureus	0.0424642687576651
Staphylococcus auricularis	0.0541091099682838
Staphylococcus capitis	0.210381540889577
Staphylococcus cohnii	0.0983952083660549
Staphylococcus condimenti	0
Staphylococcus epidermidis	0.0531813521931883
Staphylococcus epidermidis/muscae	0
Staphylococcus equorum/edaphicus/saprophyticus	0
Staphylococcus haemolyticus	0.0466599151975991
Staphylococcus hominis	0
Staphylococcus intermedius	0.0853299535875806
Staphylococcus kloosii	0
Staphylococcus lentus	0.0312193694696255
Staphylococcus lugdunensis	0.0283673832013455
Staphylococcus nepalensis	0
Staphylococcus pasteuri	0
Staphylococcus pettenkoferi	0
Staphylococcus saccharolyticus	0.050953339257306
Staphylococcus saprophyticus	0
Staphylococcus schleiferi	0
Staphylococcus sciuri	0
Staphylococcus simulans	0.0498908306129732
Staphylococcus succinus	0
Staphylococcus vitulinus	0
Staphylococcus warneri	0.0687668183630003
Staphylococcus xylosus	0
Stenotrophomonas daejeonensis	0
Stenotrophomonas maltophilia	0.222506643128392
Stenotrophomonas rhizophila	0
Stomatobaculum longum	0
Stoquefichus massiliensis	0
Streptobacillus moniliformis	0.0286390357583715
Streptococcus agalactiae	0
Streptococcus alactolyticus	0
Streptococcus anginosus	0
Streptococcus australis	0
Streptococcus caballi	0
Streptococcus cameli	0
Streptococcus canis	0
Streptococcus caprae	0
Streptococcus castoreus	0.034649766868971
Streptococcus constellatus	0
Streptococcus criceti	0
Streptococcus cristatus	0.054497018588538
Streptococcus dentasini	0.0380410918576375
Streptococcus dentirousetti	0
Streptococcus devriesei	0
Streptococcus didelphis	0.043646626926877
Streptococcus downei	0
Streptococcus dysgalactiae	0
Streptococcus equi	0.0466828152111201
Streptococcus equinus	0
Streptococcus equinus/lutetiensis/infantarius	0
Streptococcus fryi	0.087386583584837
Streptococcus gallolyticus	0
Streptococcus gordonii	0.040901789036862
Streptococcus gordonii/mutans	0
Streptococcus henryi	0
Streptococcus hongkongensis	0
Streptococcus hyovaginalis	0
Streptococcus ictaluri	0
Streptococcus infantarius	0
Streptococcus infantis	1.18125062405714
Streptococcus iniae	0
Streptococcus intermedius/uberis	0.0681301325494453
Streptococcus lactarius	0
Streptococcus lutetiensis	0.0379989699272435
Streptococcus macedonicus	0
Streptococcus marimammalium	0
Streptococcus massiliensis	0
Streptococcus merionis	0
Streptococcus minor	0
Streptococcus mitis	0
Streptococcus mitis/pneumoniae/pseudoneumoniae	0
Streptococcus moroccensis	0
Streptococcus mutans	0
Streptococcus oralis	0
Streptococcus oricebi	0
Streptococcus orisasini	0
Streptococcus ovis	0
Streptococcus parasaguinis	0.033313924565637
Streptococcus parasanguinis	0
Streptococcus parauberis	0
Streptococcus pasteurianus	0.0334904290587248
Streptococcus peroris	0
Streptococcus pharyngis	0
Streptococcus pleomorphus	0
Streptococcus plurextorum	0.0484717886958467
Streptococcus pneumoniae	0
Streptococcus porci	0
Streptococcus porcinus	0
Streptococcus porcorum	0
Streptococcus pyogenes	0
Streptococcus pyogensis	0
Streptococcus ratti/ursoris	0
Streptococcus rubneri	0
Streptococcus rupicaprae	0
Streptococcus salivarius	0
Streptococcus saliviloxodontae	0
Streptococcus sanguinis	0
Streptococcus sanguinis/vestibularis	3.14789772209756
Streptococcus sinensis	0
Streptococcus sobrinus	0
Streptococcus suis	0
Streptococcus tangierensis	0
Streptococcus thermophilus	0.0382146698226321
Streptococcus thoraltensis	0
Streptococcus uberis	0
Streptococcus vestibularis	0
Streptococcus viridans	0.0806318041556556
Streptomyces misionensis	0
Streptomyces thermoviolaceus	0
Streptomyces thermovulgaris	0
Subdoligranulum variabile	0
Succinatimonas hippei	0
Succiniclasticum ruminis	0.0915302438053597
Succinivibrio dextrinosolvens	0.146643435326098
Sulfurimonas autotrophica	0
Sutterella parvirubra	0
Sutterella stercoricanis	0
Sutterella wadsworthensis	0.0765299347130678
Symbiobacterium thermophilum	0
Tannerella forsythia	0
Tatumella ptyseos	0
Tetragenococcus solitarius	0
Tetrasphaera australiensis	0
Thiomicrospira cyclica	0.0351822057200342
Timonella senegalensis	0.0347290477807046
Tissierella praeacuta	0.0311492410087339
Trabulsiella guamensis	0.0734063783068297
Treponema berlinense	0
Treponema denticola	0
Treponema lecithinolyticum	0
Treponema maltophilum	0.0423204741759998
Treponema medium	0
Treponema porcinum	0
Treponema socranskii	0
Treponema succinifaciens	0
Treponema vincentii	0.0881911731629884
Tropheryma whipplei	0
Trueperella bernardiae	0
Trueperella pyogenes	0
Tumebacillus permanentifrigoris	0
Turicella otitidis	0
Turicibacter sanguinis	0
Turicimonas muris	0.0298396180916897
Tyzzerella nexilis	0.0533919419329473
Ureaplasma parvum	0
Ureaplasma urealyticum	0
Ureibacillus suwonensis	0
Ureibacillus thermosphaericus	0
Vagococcus penaei	0
Vagococcus teuberi	0
Varibaculum cambriense	0.295140467833184
Variovorax boronicumulans	0
Veillonella atypica	0
Veillonella dispar	0.14978847505818
Veillonella parvula	0.0316958649080814
Veillonella ratti	0
Veillonella rogosae	0
Veillonella tobetsuensis	0.0423421905174872
Vibrio cholerae	0.0467897916151986
Vibrio cincinnatiensis	0
Vibrio fluvialis	0
Vibrio furnissii	0
Vibrio mimicus	0
Vibrio parahaemolyticus	0
Victivallis vadensis	0.146029718503543
Virgibacillus proomii	0
Weeksella virosa	0
Weissella cibaria	0
Weissella confusa	1.18716352269781
Weissella paramesenteroides	0
Yersinia aleksiciae	0
Yersinia bercovieri	0
Yersinia enterocolitica	0
Yersinia frederiksenii	0.063785182689278
Yersinia kristensenii	0
Yersinia pseudotuberculosis	0
Yersinia rohdei	0
Yokenella regensburgei	0.0571601257924377
Yonghaparkia alkaliphila	0
Kingdom Information: (%)
Archaea	0.262598851430686
Bacteria	99.7374011485692
Phylum Information: (%)
Actinobacteria	15.2690611737949
Bacteroidetes	10.6015460795905
Deinococcus-Thermus	0.0658600851936524
Dictyoglomi	0.0516990786391651
Elusimicrobia	0.116387004820171
Epsilonbacteraeota	1.36540382275607
Euryarchaeota	0.262598851430686
Firmicutes	39.2417094208119
Fusobacteria	3.05961916074712
Gemmatimonadetes	0
Halanaerobiaeota	0
Lentisphaerae	0.146029718503543
Other	2.35698291970414
Planctomycetes	0.0576293634996777
Proteobacteria	26.1525795596588
Spirochaetes	0.263181776771298
Synergistetes	0.13769717426698
Tenericutes	0.274583764533063
Thermotogae	0
Verrucomicrobia	0.577431045278297
Class Information: (%)
Actinobacteria	11.9894514614864
Actinobacteridae	1.99057809327792
Alphaproteobacteria	5.59659827072132
Bacilli	13.6663738495669
Bacteroides	0.302605495229473
Bacteroidetes	0
Bacteroidia	10.2631271274268
Betaproteobacteria	0
Brachyspirae	0.13267012943231
Campylobacteria	1.36540382275607
Chlorobia	0.0358134569341773
Clostridia	22.8047752545237
Coriobacteriia	1.28903161903063
Deinococci	0.0658600851936524
Deltaproteobacteria	0.148931432258956
Dictyoglomia	0.0516990786391651
Elusimicrobia	0.116387004820171
Epsilonproteobacteria	0
Erysipelotrichia	1.46761422140466
Flavobacteria	0
Fusobacteria	0.064270045291099
Fusobacteriia	2.99534911545602
Gammaproteobacteria	20.4070498566785
Gemmatimonadetes	0
Halanaerobiia	0
Halobacteria	0.0759213012431908
Lentisphaeria	0.146029718503543
Methanobacteria	0.186677550187495
Mollicutes	0.274583764533063
Negativicutes	1.30294609531659
Nitriliruptoria	0
Other	2.35698291970414
Planctomycetacia	0.0576293634996777
Spirochaetes	0
Spirochaetia	0.130511647338988
Synergistia	0.13769717426698
Thermotogae	0
Verrucomicrobiae	0.577431045278297
Order Information: (%)
Acetobacterales	0.134245165336335
Actinomycetales	2.10257600197091
Aeromonadales	0.393760381785261
Alteromonadales	0.04499741028498
Azospirillales	0.0775858836273092
Bacillales	4.50305499812397
Bacteroidales	8.97378513285404
Betaproteobacteriales	2.97612112614479
Bifidobacteriales	4.44789632531874
Brachyspirales	0.13267012943231
Campylobacterales	1.36540382275607
Cardiobacteriales	0.0599294412334147
Caulobacterales	0.720472694230086
Chitinophagales	0.73296279191674
Chlorobiales	0.0358134569341773
Chromatiales	0
Clostridiale	0.0586955457767011
Clostridiales	22.746079708747
Coriobacteriales	1.28903161903063
Corynebacteriales	2.00898592201527
Cytophagales	0.51746834237571
Deinococcales	0.0658600851936524
Desulfobacterales	0
Desulfovibrionales	0.148931432258956
Dictyoglomales	0.0516990786391651
Elusimicrobiales	0.116387004820171
Enterobacteriales	5.54170977594949
Erysipelotrichales	1.46761422140466
Flavobacteriales	0.291273071352133
Fusobacterales	0.064270045291099
Fusobacteriales	2.99534911545602
Fusobacteriales: Leptotrichiacea	0
Gemmatimonadales	0
Halanaerobiales	0
Halobacteriales	0.0759213012431908
Lactobacillales	9.16331885144294
Methanobacteriales	0.186677550187495
Micrococcales	3.89140386319599
Micromonosporales	0.0969642779839881
Mycoplasmatales	0.274583764533063
Neisseriales	0
Nitriliruptorales	0
Oceanospirillales	0.129666791158156
Opitutales	0
Other	2.35698291970414
Pasteurellales	1.57352322829119
Planctomycetales	0.0576293634996777
Propionibacteriales	1.25560236890979
Pseudomonadales	2.74504861733128
Rhizobiales	1.94885801115849
Rhodobacterales	0.2049857067019
Salinisphaerales	0.0281848459365639
Selenomonadales	1.30294609531659
Sphingobacteriales	0.0502432841576945
Sphingomonadales	2.5104508096672
Spirochaetales	0.130511647338988
Streptomycetales	0
Streptosporangiales	0.176600795369591
Synergistales	0.13769717426698
Thermotogales	0
Thiomicrospirales	0.0351822057200342
Verrucomicrobiales	0.577431045278297
Vibrionales	4.56936825367734
Victivallales	0.146029718503543
Xanthomonadales	2.30955777916605
Family Information: (%)
Acetobacteraceae	0.134245165336335
Acidaminococcaceae	0.621402832469962
Actinomycetaceae	0.841793588110991
Aerococcaceae	0.899290392952126
Aeromonadaceae	0.0934805337073387
Akkermansiaceae	0.577431045278297
Alicyclobacillaceae	0
Alteromonadaceae	0
Aquaspirillaceae	0
Arcobacteraceae	0.163716009851226
Atopobiaceae	0.21575067271688
Azospirillaceae	0.0775858836273092
Bacillaceae	2.6619232339769
Bacteroidaceae	4.14931519047574
Barnesiellaceae	0.0956012023726511
Beijerinckiaceae	0.520892473511426
Bifidobacteriaceae	4.44789632531874
Blautia	0.0468436053352168
Bogoriellaceae	0
Brachyspiraceae	0.13267012943231
Brevibacteriaceae	0.928773407972907
Burkholderiaceae	2.17362369266082
Caldicoprobacteraceae	0
Campylobacteraceae	0.784127778542852
Cardiobacteriaceae	0.0599294412334147
Carnobacteriaceae	0.0897501492920719
Caulobacteraceae	0.720472694230086
Cellulomonadaceae	0.100148920520425
Chitinibacteraceae	0.0842592233628364
Chitinophagaceae	0.73296279191674
Chlorobiaceae	0.0358134569341773
Christensenellaceae	0.0537702233958618
Chromatiaceae	0
Clostridiaceae	2.6596769556592
Clostridiaceae 1	3.81326746436212
Clostridiaceae 2	0.0642390734075783
Clostridiales	0.0586955457767011
Coriobacteriaceae	0.083540593197646
Corynebacteriaceae	1.38280913764598
Corynebacterineae	0.241792178359087
Deinococcaceae	0.0658600851936524
Dermabacteraceae	0.36681802843771
Dermacoccaceae	0.0457377724342957
Desulfobulbaceae	0
Desulfovibrionaceae	0.148931432258956
Dictyoglomaceae	0.0516990786391651
Dietziaceae	0.342323509770914
Dysgonomonadaceae	1.05476342068426
Eggerthellaceae	0.989740353116104
Elusimicrobiaceae	0.116387004820171
Enterbacteriaceae	1.30585110858338
Enterobacteriaceae	4.23585866736611
Enterococcaceae	0.329384582382023
Erysipelotrichaceae	1.46761422140466
Eubacteriaceae	0
Family XI	0.543884390273761
Family XIII	0.223050972318292
Family XVIII	0
Flavobacteriaceae	0.185069674609086
Fusobacteriaceae	0.450455145726741
Gemmatimonadaceae	0
Halobacteroidaceae	0
Haloferacaceae	0.0759213012431908
Halomonadaceae	0.129666791158156
Helicobacteraceae	0.417560034361993
Hymenobacteraceae	0.135700782789622
Hyphomicrobiaceae	0
Intrasporangiaceae	0.240387740162496
Jonesiaceae	0
Lachnospiraceae	11.3782724230224
Lactobacillaceae	1.25989425342463
Leptotrichia	0
Leptotrichiaceae	2.60916401502038
Leuconostocaceae	1.32955399444845
Listeriaceae	0
Marinifilaceae	0.0809040606170871
Methanobacteriaceae	0.186677550187495
Microbacteriaceae	1.96326454004564
Micrococcaceae	0.184294571920616
Micrococcineae	0.134077005098483
Micromonosporaceae	0.0969642779839881
Moraxellaceae	0.629384929713804
Muribaculaceae	0
Mycobacteriaceae	0.160359129111841
Mycoplasmataceae	0.274583764533063
Neisseriaceae	0.689476481308444
Nitriliruptoraceae	0
Nocardiaceae	0.175999447425856
Nocardioidaceae	0.0641703823312665
Opitutaceae	0
Other	2.35698291970414
Paenibacillaceae	1.00009194005565
Pasteurellaceae	1.57352322829119
Peptococcaceae	0
Peptostreptococcaceae	0.307955803556462
Planococcaceae	0.0616645642347961
Porphyromonadaceae	0.177626828747475
Prevotellaceae	1.83745550048945
Promicromonosporaceae	0.0959831084056689
Propionibacteriaceae	1.19143198657852
Propionibacterineae	0.798403701759264
Pseudomonadaceae	2.11566368761748
Psychromonadaceae	0.04499741028498
Rhizobiaceae	1.29328005969693
Rhodanobacteraceae	1.86834274721793
Rhodobacteraceae	0.2049857067019
Rhodocyclaceae	0.0287617288126957
Rikenellaceae	0.415967558601739
Rubinisphaeraceae	0.0576293634996777
Ruminococcaceae	3.86121976592803
Schlesneriaceae	0
Solimonadaceae	0.0281848459365639
Sphingobacteriaceae	0.0502432841576945
Sphingomonadaceae	2.5104508096672
Spirochaetaceae	0.130511647338988
Spirosomaceae	0.381767559586088
Sporolactobacillaceae	0.0719680291045037
Staphylococcaceae	0.501306262240222
Streptococcacaeae	0.0282599170376478
Streptococcaceae	5.227185561906
Streptomycetaceae	0
Streptomycineae	0
Streptosporangiaceae	0.176600795369591
Succinivibrionaceae	0.300279848077923
Synergistaceae	0.13769717426698
Tannerellaceae	1.16215137086564
Thermomonosporaceae	0
Thermotogaceae	0
Thiomicrospiraceae	0.0351822057200342
Thiovulaceae	0
Veillonellaceae	0.681543262846631
Verrucomicrobiaceae	0
Vibrionaceae	4.56936825367734
Victivallaceae	0.146029718503543
Weeksellaceae	0.106203396743047
Xanthobacteraceae	0.13468547795013
Xanthomonadaceae	0.441215031948117
Genus Information: (%)
Acetanaerobacterium	0.551187688295322
Acetivibrio	0
Acetobacter	0.0438183076456586
Acetobacterium	0
Achromobacter	0.0576933295568857
Acidaminococcus	0.0750561971298725
Acidovorax	0
Acinetobacter	0.320285353318125
Actinobacillus	0.229339102903644
Actinobaculum	0
Actinomadura	0
Actinomyces	0.448397750659553
Adlercreutzia	0
Aerococcus	0
Aeromicrobium	0.0641703823312665
Aeromonas	0.0934805337073387
Afipia	0
Agathobacter	0.183423235995611
Aggregatibacter	0.115526182610455
Agrobacterium	0.669490373654564
Agrococcus	0.203833898514559
Akkermansia	0.577431045278297
Alcaligenes	0.0328391802665923
Algoriella	0.030297712801621
Aliagarivorans	0.04499741028498
Alistipes	0.415967558601739
Allisonella	0
Alloiococcus	0
Alloprevotella	0.664637276197007
Allorhizobium-Neorhizobium-Pararhizobium-Rhizobium	0.504229253700366
Alloscardovia	0
Alysiella	0.0782596289173778
Amaricoccus	0.0329516738779374
Anaerobiospirillum	0.153636412751825
Anaerococcus	0.0286322123486965
Anaerofilum	0.110455571591873
Anaerofustis	0
Anaeroglobus	0.0302593461637416
Anaerospora	0
Anaerosporobacter	0.0595006117784592
Anaerostipes	0.0711182137037081
Anaerovorax	0.0459978384696632
Ancylobacter	0.0978632230816631
Aneurinibacillus	0
Anoxynatronum	0.0642390734075783
Aquabacterium	0.0456568646321945
Arcanobacterium	0
Arcobacter	0.163716009851226
Arthrobacter	0.179851395152647
Asaccharobacter	0.0466908333996464
Atopobium	0.179650486113628
Atopostipes	0.0299723380554716
Aureimonas	0.0887363339799937
Bacillus	1.99415961686218
Bacteroides	4.14931519047574
Barnesiella	0.0956012023726511
Bartonella	0
Bavariicoccus	0.0586636192826586
Bergeyella	0
Bifidobacterium	4.26884606844046
Blautia	0.418005420206229
Bordetella	0
Brachybacterium	0.212492550058628
Brachymonas	0
Brachyspira	0.13267012943231
Bradyrhizobium	0.0368222548684666
Brevibacillus	0.157252245333727
Brevibacterium	0.928773407972907
Brevundimonas	0.39099457589547
Brochothrix	0
Buchnera	0.0807320022529137
Bulleidia	0
Burkholderia-Caballeronia-Paraburkholderia	0.033666531765278
Butyricicoccus	0.177385694105029
Butyricimonas	0.0446982586321477
Butyrivibrio	0.144058516658518
Caldicoprobacter	0
Campylobacter	0.784127778542852
Capnocytophaga	0.153692413429042
Cardiobacterium	0.0599294412334147
Castellaniella	0
Catabacter	0
Catenibacterium	1.21543577183049
Catonella	0
Caulobacter	0.329478118334615
Cellulomonas	0.100148920520425
Cellulosilyticum	0.106709143376527
Cellulosimicrobium	0.030616025050269
Centipeda	0
Cephaloticoccus	0
Cetobacterium	0
Chitinibacter	0.0842592233628364
Chlorobium	0.0358134569341773
Christensenella	0.0537702233958618
Chryseobacterium	0
Citrobacter	0.0608594269889987
Cloacibacillus	0.102354284365484
Clostridium	2.6596769556592
Clostridium sensu stricto	0
Clostridium sensu stricto 1	2.27480668488324
Clostridium sensu stricto 10	0
Clostridium sensu stricto 11	0.219892064534424
Clostridium sensu stricto 12	0.0640001325899299
Clostridium sensu stricto 13	0.194850015030136
Clostridium sensu stricto 14	0
Clostridium sensu stricto 15	0.0347825338465863
Clostridium sensu stricto 16	0.0317861235163819
Clostridium sensu stricto 17	0
Clostridium sensu stricto 18	0.0358555029252565
Clostridium sensu stricto 19	0.0948152312143574
Clostridium sensu stricto 2	0
Clostridium sensu stricto 3	0.0477122886564235
Clostridium sensu stricto 4	0
Clostridium sensu stricto 5	0
Clostridium sensu stricto 7	0.0926389065530547
Clostridium sensu stricto 8	0.624518016461057
Cnuella	0.73296279191674
Collinsella	0
Comamonas	0
Coprobacillus	0
Coprobacter	0
Coprococcus 1	0
Coprococcus 2	0.051207660515771
Coprococcus 3	0.197228873336189
Coriobacterium	0.083540593197646
Corynebacterium	0.0908504519129223
Corynebacterium 1	1.24966858006999
Cronobacter	0
Cryobacterium	0.0429698464257309
Cryptobacterium	0.034408591836867
Cupriavidus	0
Curvibacter	0
Cutibacterium	0
Dechlorobacter	0.0287617288126957
Deinococcus	0.0658600851936524
Delftia	0.0727391390092954
Dermabacter	0.154325478379082
Dermacoccus	0.0457377724342957
Desulfobulbus	0
Desulfovibrio	0.118128251206114
Dialister	0.0317263856550329
Dictyoglomus	0.0516990786391651
Dielma	0
Dietzia	0.342323509770914
Dolosicoccus	0
Dolosigranulum	0
Dorea	0
Dyadobacter	0.13356927718644
Dysgonomonas	0.908925931312682
Eggerthella	0.616352341386432
Eggerthia	0
Eikenella	0.0285180658230738
Eisenbergiella	0
Elusimicrobium	0.116387004820171
Empedobacter	0.0759056839414264
Enorma	0
Enterobacter	0.398289589070162
Enterococcus	0.179369394843994
Enterorhabdus	0.0493861122296058
Enterovibrio	0
Eremococcus	0
Erwinia	0.033389245876048
Erysipelatoclostridium	0.0434624621297386
Escherichia	1.30585110858338
Escherichia-Shigella	0.948035127655862
Ethanoligenens	0.12317587376594
Eubacterium	0.0586955457767011
Ezakiella	0
Facklamia	0.899290392952126
Faecalitalea	0
Fastidiosipila	0.0451538029323544
Fictibacillus	0.049657659714623
Filifactor	0
Finegoldia	0
Flavobacterium	0.031377261180044
Flavonifractor	0.215822231433653
Franconibacter	0
Fretibacterium	0
Fusicatenibacter	0.0877436956565901
Fusobacterium	0.450455145726741
Gallibacterium	0
Garciella	0
Gardnerella	0
Gemella	0.206100968511905
Gemmatirosa	0
Geobacillus	0
Geomicrobium	0
Georgenia	0
Gluconobacter	0.0323567782064557
Gordonia	0.0837843175967422
Gordonibacter	0
Granulicatella	0.0597778112366003
Grimontia	0.236351003619454
Haematobacter	0
Haemophilus	1.19117262622444
Hafnia-Obesumbacterium	0
Halodesulfovibrio	0.0308031810528424
Halomonas	0.129666791158156
Halopiger	0.0759213012431908
Harryflintia	0.042931240810392
Helicobacter	0.417560034361993
Hespellia	0.0399163142077237
Hodemania	0
Holdemanella	0
Holdemania	0
Howardella	0.060700603983944
Hungatella	0
Hydrobacter	0
Hydrogenibacillus	0.618105957400097
Hydrogenoanaerobacterium	0.236782048115715
Hymenobacter	0.135700782789622
Intestinibacter	0.0373960036671931
Intestinimonas	0
Isoptericola	0.0653670833553999
Janibacter	0.196498742437699
Johnsonella	0.165486728232616
Jonesia	0
Kandleria	0.147945692074241
Kerstersia	0
Kingella	0.0485667813525097
Klebsiella	0
Kluyvera	0.0356142322683529
Kocuria	0.138520181866452
Kosakonia	0.0447251439280708
Kurthia	0
Kytococcus	0
Lachnoanaerobaculum	0.076402646459985
Lachnobacterium	0.0939901903757588
Lachnoclostridium	1.97402234090523
Lachnoclostridium 10	0.0849622899370948
Lachnoclostridium 12	0.0559099408377374
Lachnoclostridium 5	1.50376982071756
Lachnospira	1.50729727763015
Lachnospiraceae NC2004 group	0.0798908355060973
Lachnospiraceae NK4A136 group	0
Lactobacillus	1.18937524996738
Lactococcus	0.171472903575911
Lautropia	0.121743045967562
Lawsonella	0.0422901056630598
Leifsonia	0
Leminorella	0
Leptothrix	0.652524179405513
Leptotrichia	2.58052497926201
Leuconostoc	0.142390471750638
Limnobacter	0.135450586125004
Lysinibacillus	0.0286438490240156
[truncated: 214 more rows]
