# Supplementary material for: Pediatric Acute Lymphoblastic Leukemia Patients Exhibit Distinctive Alterations in the Gut Microbiota
Source: Front Cell Infect Microbiol. 2020 Oct 16;10:558799. doi: 10.3389/fcimb.2020.558799 (PMC7596659; doi:10.3389/fcimb.2020.558799)
Supplement: Supplementary file 1 [file Data_Sheet_1.ZIP › rawdata/Case/19T010073_output.xls.result.txt]

Species Information: (%)
Abiotrophia defectiva	0
Abiotrophia para-adiacens	0.278846105991851
Acetanaerobacterium elongatum	0.0690211079582605
Acetobacterium tundrae	0
Achromobacter denitrificans	0.0747852596688479
Achromobacter xylosoxidans	0.0680242064002383
Acidaminococcus fermentans	0.0539315762596658
Acidaminococcus intestini	0
Acidovorax facilis	0
Acidovorax sp	0.182352979471414
Acidovorax temperans	0
Acinetobacter baumannii	0
Acinetobacter calcoaceticus	0
Acinetobacter haemolyticus/baumannii	0.245505823204976
Acinetobacter johnsonii	0
Acinetobacter junii	0
Acinetobacter lwoffii	0
Acinetobacter pittii	0
Acinetobacter radioresistens	0
Acinetobacter septicus	0
Actinobacillus capsulatus	0.0362988741528232
Actinobacillus pleuropneumoniae	0
Actinobaculum massiliense	0.158047893200752
Actinobaculum schaalii	0
Actinomadura vinacea	0.182555461180964
Actinomyces canis	0
Actinomyces cardiffensis	0
Actinomyces georgiae	0.50184029898702
Actinomyces graevenitzii	0.0500460594080907
Actinomyces johnsonii	0
Actinomyces massiliensis	0
Actinomyces meyeri	0.088486619249817
Actinomyces naeslundii	0
Actinomyces neuii	0.0357670287766474
Actinomyces odontolyticus	0
Actinomyces oris	0
Actinomyces radingae	0
Actinomyces sp._ph3	0.0650595454423257
Actinomyces turicensis	0
Actinomyces urogenitalis	0
Actinomyces viscosus	0
Adlercreutzia equolifaciens	0
Aeribacillus pallidus	0.0617354316113374
Aerococcus christensenii	0
Aerococcus viridans	0
Aeromicrobium massiliense	0
Aeromonas allosaccharophila/veronii	0.0362379036740351
Aeromonas bestiarum	0
Aeromonas hydrophila	0
Aeromonas jandaei	0
Aeromonas media/tecta	0
Aeromonas veronii	0
Afipia birgiae	0
Agathobaculum butyriciproducens	0
Aggregatibacter actinomycetemcomitans	0.0483840175572475
Aggregatibacter aphrophilus	0.287231423036916
Aggregatibacter segnis	0
Agrobacterium tumefaciens	0.361522923803031
Agrococcus jejuensis	0
Agrococcus terreus	0
Akkermansia glycaniphila	0
Akkermansia muciniphila	0.0441111479878862
Alcaligenes faecalis	0.0489250173676447
Algoriella xinjiangensis	0
Aliagarivorans marinus	0
Alistipes finegoldii	0
Alistipes indistinctus	0
Alistipes inops	0
Alistipes obesi	0
Alistipes onderdonkii	0
Alistipes putredinis	0
Alistipes senegalensis	0.0327180892371218
Alistipes shahii	0
Alistipes timonensis	0
Allisonella histaminiformans	0
Alloiococcus otitis	0
Alloprevotella rava	0.171434906297453
Alloprevotella tannerae	0.108599777637176
Alloscardovia omnicolens	0
Alysiella filiformis	0
Amaricoccus kaplicensis	0
Anaerobiospirillum succiniciproducens	0
Anaerobiospirillum thomasii	0.0715275927470214
Anaerococcus hydrogenalis	0
Anaerococcus lactolyticus	0.0304003186123607
Anaerococcus obesiensis	0
Anaerococcus octavius	0
Anaerococcus prevotii	0
Anaerococcus senegalensis	0
Anaerococcus tetradius	0
Anaerococcus vaginalis	0
Anaerofilum agile	0
Anaerofilum pentosovorans	0
Anaerofustis stercorihominis	0
Anaeroglobus geminatus	0
Anaerorhabdus furcosa	0
Anaerosporobacter mobilis	0
Anaerostipes butyraticus	0
Anaerostipes caccae	0
Anaerostipes hadrus	0.0396693100182293
Anaerotruncus colihominis	0.0801481788698538
Anaerotruncus sp	0
Anaerovorax odorimutans	0
Ancylobacter polymorphus	0.0317627530241126
Aneurinibacillus aneurinilyticus	0.0452233213851417
Aneurinibacillus migulanus	0.0436186000737508
Anoxynatronum sibiricum	0
Aquabacterium commune	0
Arcanobacterium haemolyticum	0
Arcanobacterium pyogenes	0
Arcobacter butzleri	0.0407492734137095
Arcobacter cryaerophilus	0.0286821711567458
Arthrobacter albus	0
Arthrobacter castelli	0
Arthrobacter oxydans	0
Arthrobacter polychromogenes	0
Asaccharobacter celatus	0.0412013457879515
Atlantibacter hermannii	0.0340609803809205
Atopobium minutum	0
Atopobium parvulum	0
Atopobium rimae	0.0364523743446163
Atopobium vaginae	0
Atopostipes suicloacalis	0
Aurantimonas altamirensis	0
Aureimonas altamirensis	0
Averyella dalhousiensis	0
Azonexus hydrophilus	0
Azospirillum lipoferum	0
Bacillus altitudinis	0.397456412842149
Bacillus amyloliquefaciens	0.0382969729013276
Bacillus anthracis	0
Bacillus atrophaeus	0
Bacillus badius	0
Bacillus beijingensis	0.150401072649675
Bacillus benzoevorans	0
Bacillus cereus	0
Bacillus circulans	0
Bacillus clausii	0
Bacillus coagulans	0
Bacillus cytotoxicus	0
Bacillus endophyticus	0.0317491448177887
Bacillus firmus	0
Bacillus flexus	0
Bacillus fordii	0.0793648771664964
Bacillus halodurans	0
Bacillus idriensis	0
Bacillus infantis	0
Bacillus licheniformis	0
Bacillus marisflavi	0
Bacillus massilioanorexius	0
Bacillus massiliosenegalensis	0
Bacillus megaterium	0.0424482564496771
Bacillus methanolicus	0
Bacillus mojavensis	0.521857087909824
Bacillus mycoides	0
Bacillus nealsonii	0
Bacillus niacini	0
Bacillus polyfermenticus	0.712812214899225
Bacillus pseudofirmus	0
Bacillus pseudomycoides	0.0300425644123328
Bacillus pumilus	0
Bacillus senegalensis	0
Bacillus simplex	0.0314135310071628
Bacillus siralis	0
Bacillus sonorensis	0
Bacillus subtilis	0
Bacillus thermoamylovorans	0.0605037752517469
Bacillus thuringiensis	0.190470307872055
Bacillus timonensis	0
Bacillus toyonensis/wiedmanii/thuringiensis	0.0695110708629809
Bacillus vallismortis	0.0339648226634811
Bacteroides acidifaciens	0.0290804601905451
Bacteroides caccae	0
Bacteroides cellulosiluticus	0
Bacteroides cellulosilyticus	0
Bacteroides clarus	0.26991166098826
Bacteroides coagulans	0
Bacteroides coprocola	0.030928215300754
Bacteroides coprophilus	0.0905205023143879
Bacteroides dorei	0
Bacteroides eggerthii	0.0328517596661167
Bacteroides faecis	0
Bacteroides finegoldii	0.0340220852763698
Bacteroides fluxus	0
Bacteroides fragilis	0.393018259303358
Bacteroides galacturonicus	0.196093829928561
Bacteroides gallinarum	0
Bacteroides gallinceum	0
Bacteroides graminisolvens	0
Bacteroides helcogenes	0
Bacteroides intestinalis	0
Bacteroides massiliensis	0
Bacteroides massilinensis	0
Bacteroides nordii	0.0508010888864537
Bacteroides oleiciplenus	0
Bacteroides ovatus	0
Bacteroides paurosaccharolyticus	0
Bacteroides pectinophilus	0.0367105407347951
Bacteroides plebeius	0
Bacteroides propinonicifaciens	0
Bacteroides pyogenes	0
Bacteroides salanitronis	0
Bacteroides salyersiae	0.03261570341023
Bacteroides sartorii	0
Bacteroides stercorirosoris	0
Bacteroides stercoris	0
Bacteroides thetaiotaomicron	0
Bacteroides timonensis	0
Bacteroides uniformis	0
Bacteroides ureolyticus	0.121167665079649
Bacteroides vulgatus	0.221623892382527
Bacteroides xylanisolvens	0
Bacteroides xylanolyticus	0
Barnesiella intestinihominis	0.043323434926867
Barnesiella viscericola	0
Bartonella birtlesii	0
Bavariicoccus seileri	0
Bergeyella zoohelcum	0.0309266527163408
Bifidobacterium actinocoloniiforme	0
Bifidobacterium adolescentis	0.0302337548770609
Bifidobacterium adolescentis/ruminantium	0
Bifidobacterium angulatum	0
Bifidobacterium animalis	0
Bifidobacterium asteroides	0
Bifidobacterium avesanii	0
Bifidobacterium bifidum	0.266481323861435
Bifidobacterium bohemicum	0
Bifidobacterium bombi	0
Bifidobacterium boum	0.0527662213905489
Bifidobacterium breve	0
Bifidobacterium callitrichos	0
Bifidobacterium catenulatum	0.0945412449176297
Bifidobacterium catenulatum/pseudoctenulatum	0
Bifidobacterium choerinum	0
Bifidobacterium commune	0
Bifidobacterium coryneforme	0
Bifidobacterium crudilactis/psychraerophilum	0
Bifidobacterium cuniculi	0
Bifidobacterium dentium	0.0738635613256475
Bifidobacterium eulemuris/lemurum	0
Bifidobacterium faecale	0
Bifidobacterium gallicum	0.0374165384347481
Bifidobacterium gallinarum	0
Bifidobacterium hapali	0
Bifidobacterium indicum	0
Bifidobacterium kashiwanohense	0.0304687080580052
Bifidobacterium longum	0.112833291880283
Bifidobacterium longum	0.14575561203847
Bifidobacterium merycicum	0
Bifidobacterium mongoliense	0
Bifidobacterium moukalabense	0.660765750669197
Bifidobacterium pseudocatenulatum	0
Bifidobacterium pseudocatenulatum	0.0997650949685958
Bifidobacterium pseudolongum	0.0518291982894484
Bifidobacterium pullorum	0
Bifidobacterium pullorum/hapali	0.0342458338863419
Bifidobacterium ramosum	0
Bifidobacterium reuteri	0.0288430587441061
Bifidobacterium ruminantium	0
Bifidobacterium saeculare	0
Bifidobacterium saguini	0
Bifidobacterium scardovii	0.0436796136532434
Bifidobacterium stercoris	0
Bifidobacterium thermacidophilum	0
Bifidobacterium thermophilum	0.0375258495246771
Bifidobacterium tissieri	0
Bifidobacterium tsurumiense	6.26586262092022
Bifissio spartinae	0.607274362726488
Bilophila wadsworthia	0
Blastococcus massiliensis	0.238906594959987
Blastomonas natatoria	0
Blautia caecimuris	0.202077235839974
Blautia coccoides	0
Blautia faecis	0
Blautia glucerasea	0
Blautia hansenii	0
Blautia hydrogenotrophica	0
Blautia luti	0.553790555027651
Blautia marasmi	0
Blautia obeum	0.0760192012088724
Blautia producta	0
Blautia schinkii	0.228143519784582
Blautia sp._GD8	0
Blautia stercoris	0.0290469396435795
Blautia wexlerae	0
Bordetella hinzii	0
Brachybacterium muris	0
Brachybacterium paraconglomeratum	0
Brachymonas chironomi	0
Brachyspira aalborgi	0.0519557681383438
Brachyspira pilosicoli	0
Bradyrhizobium denitrificans	0
Bradyrhizobium elkanii	0
Bradyrhizobium japonicum	0.0342668957830735
Brevibacillus agri	0
Brevibacillus borstelensis	0
Brevibacillus brevis	0.0590099706644798
Brevibacillus massiliensis	0.0326086413775162
Brevibacterium casei	0.0504075870656798
Brevibacterium epidermidis	0
Brevibacterium halotolerans	0.598161425872043
Brevibacterium iodinum	0
Brevibacterium linens	0
Brevibacterium luteolum	0
Brevibacterium mcbrellneri	0.0432531783214125
Brevibacterium paucivorans	0
Brevibacterium pityocampae	1.27327137795163
Brevibacterium ravenspurgense/massiliense	0.0905852800590788
Brevibacterium senegalense	0
Brevundimonas bacteroides	0.136720095018942
Brevundimonas diminuta	0.045695022501669
Brevundimonas subvibrioides	0
Brevundimonas terrae	0.214618633494594
Brevundimonas vesicularis	0.239345797153859
Brochothrix thermosphacta	0
Buchnera aphidicola	0
Buchnera sp.	0
Bulleidia extructa	0
Burkholderia cepacia	0
Burkholderia glumae	0
Burkholderia plantarii	0
Butyricicoccus faecihominis	0
Butyricicoccus pullicaecorum	0
Butyricimonas faecihominis	0
Butyricimonas paravirosa	0
Butyricimonas synergistica	0.261587591256891
Butyricimonas virosa	0
Butyrivibrio crossotus	0.0706728801083585
Butyrivibrio fibrisolvens	0.0383945848817526
C.viride 16S	0.089577888162113
Caldicoprobacter faecalis	0
Campylobacter coli	0.0693700702809042
Campylobacter concisus	0
Campylobacter curvus	0
Campylobacter faecalis	0.0392025214471309
Campylobacter fetus	0
Campylobacter gracilis	0
Campylobacter hominis	0
Campylobacter hyointestinalis	0
Campylobacter jejuni	0.434965297296125
Campylobacter lari	0
Campylobacter rectus	0.0510408943326844
Campylobacter showae	0
Campylobacter upsaliensis	0
Campylobacter ureolyticus	0
Candidatus Blastococcus	0
Candidatus Dorea	0.148606091223584
Candidatus Soleaferrea	0
Candidatus Stoquefichus	0
Candidatus Streptomyces	0
Capnocytophaga gingivalis	0
Capnocytophaga granulosa	0
Capnocytophaga haemolytica	0
Capnocytophaga leadbetteri	0.0499584327335196
Capnocytophaga ochracea	0
Capnocytophaga sputigena	0
Cardiobacterium hominis	0.0893361402114623
Cardiobacterium valvarum	0
Carnobacterium maltaromaticum	0
Castellaniella defragrans	0
Catabacter hongkongensis	0
Catenibacterium mitsuokai	1.50035852001126
Catonella morbi	0
Catonella sp.	0
Cedecea davisae	0.0325539668738416
Cedecea lapagei	0
Cellulomonas composti	0.0991277475023579
Cellulomonas denverensis	0
Cellulomonas massiliensis	0
Cellulomonas parahominis	0
Cellulosilyticum lentocellum	0.0700419750750214
Cellulosimicrobium cellulans	0
Centipeda periodontii	0
Cephaloticoccus primus	0
Cetobacterium somerae	0
Chlamydia abortus	0.0325867158699368
Chlamydia trachomatis	0.0341948561728142
Chlorobium phaeobacteroides	0
Christensenella minuta	0
Chryseobacterium bovis	0.0485258835989386
Chryseobacterium hominis	0
Citrobacter amalonaticus	0
Citrobacter braakii	0
Citrobacter farmeri	0
Citrobacter freundii	0
Citrobacter gillenii	0
Citrobacter intermedius	0
Citrobacter murliniae	0
Citrobacter pasteurii	0
Citrobacter sedlakii	0
Citrobacter werkmanii	0
Citrobacter youngae	0.080280752304688
Cloacibacillus evryensis	0.0566306160099512
Cloacibacillus porcorum	0
Cloacibacterium normanense	0.200453364787218
Clostridioides difficile	0.77817529587436
Clostridium acetobutylicum	0
Clostridium acidisoli	0
Clostridium aciditolerans	0
Clostridium aerotolerans	0
Clostridium akagii	0
Clostridium aldenense	0.267696044727616
Clostridium aldrichii	0
Clostridium algidicarnis	0
Clostridium amazonense	0
Clostridium aminovalericum	0.069966319916293
Clostridium amygdalinum	0.30061960222734
Clostridium amylolyticum	0.148394934651208
Clostridium arbusti	0
Clostridium argentinense	0
Clostridium asparagiforme	1.00625665158116
Clostridium aurantibutyricum	0
Clostridium autoethanogenum	0
Clostridium baratii/Eubacterium nitrigenese	1.45805335763161
Clostridium beijerinckii	0
Clostridium bifermentans	0.088808756179989
Clostridium bolteae/aminovalericum	0.138855783563811
Clostridium botulinum	0
Clostridium bowmanii	0
Clostridium butyricum	0
Clostridium cadaveris	0.0449860629650308
Clostridium carboxidivorans	0
Clostridium cavendishii	0
Clostridium celatum	0.986033912107634
Clostridium celerecrescens	0
Clostridium cellobioparum	0
Clostridium cellulolyticum	0
Clostridium chartatabidum	0
Clostridium chauvoei	0
Clostridium chromiireducens	0.043766762500047
Clostridium citroniae	0
Clostridium clariflavum	0
Clostridium clostridioforme	0
Clostridium cochlearium	0
Clostridium cocleatum	0
Clostridium colicanis	0
Clostridium colinum	0
Clostridium collagenovorans	0
Clostridium cylindrosporum	0.0926568732476973
Clostridium dakarense	0
Clostridium difficile	0.0912482697387167
Clostridium diolis	0.0988843056106065
Clostridium disporicum/celatum	0
Clostridium drakei	0.0363501754817824
Clostridium estertheticum	0
Clostridium fallax	0
Clostridium felsineum	0
Clostridium ganghwense	0
Clostridium ghonii	0.0317296668706792
Clostridium glycolicum	0
Clostridium glycyrrhizinilyticum	0
Clostridium grantii	0
Clostridium haemolyticum	0
Clostridium hathewayi	0.234961054023916
Clostridium herbivorans	0
Clostridium hiranonis	0
Clostridium homopropionicum	0
Clostridium huakuii	0
Clostridium hungatei	0
Clostridium hylemonae	0.639078559852461
Clostridium indolis/methoxybenzovorans	1.05526008243945
Clostridium innocuum	0.965518200474879
Clostridium irregulare	0
Clostridium isatidis	0
Clostridium jeddahense	0
Clostridium kogasensis	0
Clostridium lactatifermentans	0
Clostridium lavalense/bolteae	0.111294032271641
Clostridium leptum	0.0354247154365177
Clostridium limosum	0
Clostridium lituseburense	0
Clostridium lundense	0
Clostridium malenominatum	0
Clostridium massiliodielmoense	0
Clostridium methoxybenzovorans	0.944796283599493
Clostridium methylpentosum	0
Clostridium neonatale	0
Clostridium nexile	0.045360308270527
Clostridium novyi	0
Clostridium oceanicum	0
Clostridium oroticum	0.0315042060544906
Clostridium paraputrificum	0
Clostridium pascui	0
Clostridium pasteurianum	0
Clostridium perfringens	0
Clostridium polysaccharolyticum	0
Clostridium populeti	0
Clostridium psychrophilum	0
Clostridium punense	0
Clostridium putrefaciens	0.39196790078099
Clostridium ramosum	0
Clostridium rectum	0.0304729459977272
Clostridium saccharobutylicum	0
Clostridium saccharogumia	0
Clostridium saccharolyticum	0.178878049458807
Clostridium saccharoperbutylacetonicum	0
Clostridium sardiniense	0
Clostridium sartagoforme	0.0707470446595663
Clostridium scatologenes	0.0485954612716626
Clostridium schirmacherense	0
Clostridium scindens	0.0603999128968038
Clostridium senegalense	0
Clostridium septicum	0.0431551390811341
Clostridium sordellii	0
Clostridium sp._16S_	0
Clostridium sphenoides	0.0667567404462175
Clostridium spiroforme	0
Clostridium sporogenes	0
Clostridium sporosphaeroides	0
Clostridium sticklandii	0.072563264983517
Clostridium straminisolvens	0
Clostridium subterminale	0
Clostridium sufflavum	0
Clostridium sulfidigenes	0
Clostridium swellfunianum	0
Clostridium symbiosum	3.09556680714655
Clostridium tagluense	0
Clostridium tepidiprofundi	0
Clostridium termitidis	0.0433845851558274
Clostridium tertium	0
Clostridium tetani	0.0331692682625302
Clostridium tetanomorphum	0
Clostridium thermoalcaliphilum	0
Clostridium thermopalmarium	0
Clostridium thiosulfatireducens	0
Clostridium tunisiense	0
Clostridium tyrobutyricum	0
Clostridium ventriculi	0
Clostridium vincentii	0
Clostridium viride	0
Clostridium vulturis	0
Clostridium xylanolyticum	0
Clostridium xylanovorans	0
Collinsella aerofaciens	0
Collinsella intestinalis	0.0314420919506007
Collinsella massiliensis	0
Collinsella stercoris	0
Collinsella tanakaei	0
Comamonas aquatica	0
Comamonas kerstersii	0
Comamonas terrigena	0
Comamonas testosteroni	0
Coprobacillus cateniformis	0.0422922079131268
Coprobacter fastidiosus	0
Coprobacter secundus	0
Coprococcus catus	0
Coprococcus comes	0.185055883898914
Coprococcus eutactus	0.0367611933417722
Coriobacterium glomerans	0.0611273782858357
Corynebacterium accolens	0
Corynebacterium afermentans	0.0932068013653957
Corynebacterium ammoniagenes	0
Corynebacterium amycolatum	0
Corynebacterium appendicis	0
Corynebacterium argentoratense	0
Corynebacterium aurimucosum	0
Corynebacterium casei	0
Corynebacterium coyleae	0
Corynebacterium durum	0
Corynebacterium frankenforstense	0
Corynebacterium freneyi	0.108949767955711
Corynebacterium genitalium	0
Corynebacterium glaucum	0
Corynebacterium glucuronolyticum	0
Corynebacterium jeikeium	0.034482053980687
Corynebacterium kroppenstedtii	0.183605443228877
Corynebacterium matruchotii	0
Corynebacterium minutissimum	0.0446557311125905
Corynebacterium mucifaciens	0
Corynebacterium propinquum	0
Corynebacterium pseudodiphthericum	0
Corynebacterium resistens	0.0312467571437242
Corynebacterium simulans	0
Corynebacterium singulare	0
Corynebacterium sp._1152	0.136607101186211
Corynebacterium striatum	0
Corynebacterium sundsvallense	0
Corynebacterium tuberculostearicum	0
Corynebacterium tuscaniense	0.185762228213207
Corynebacterium ulcerans	0.137135635307095
Corynebacterium ureicelerivorans	0.105203735579998
Corynebacterium variabile	0
Corynebacterium xerosis	0.178273729457808
Cronobacter sakazakii	0
Cryptobacterium curtum	0
Cupriavidus metallidurans	0
Curtobacterium flaccumfaciens	0
Deinococcus aquaticus	0
Deinococcus indicus	0
Deinococcus proteolyticus	0.0319596947063202
Delftia acidovorans	0.0292391954679794
Dermabacter hominis	0
Dermabacter vaginalis	0.0602090468707147
Dermacoccus nishinomiyaensis	0
Desulfitobacterium frappieri	0.0381998402834424
Desulfobulbus propionicus	0
Desulfotomaculum guttoideum	0
Desulfovibrio alkalitolerans	0
Desulfovibrio desulfuricans	0.0431375425256477
Desulfovibrio fairfieldensis	0
Desulfovibrio legallii	0.0541640786001589
Desulfovibrio legallis	0
Desulfovibrio piger	0
Desulfovibrio termitidis	0
Dialister invisus	0
Dialister micraerophilus	0
Dialister pneumosintes	0
Dialister succinatiphilus	0
Dictyoglomus thermophilum	0.0431079749597537
Dielma fastidiosa	0.0333315961655466
Dietzia cinnamea	0
Dietzia maris	0.126523053561575
Dietzia natronolimnaea	0
Dolosicoccus paucivorans	0.0367225549797734
Dolosigranulum pigrum	0.0332828216692883
Dorea formicigenerans	0
Dorea longicatena	0.0558313453359958
Dorea massiliensis	0
Dyadobacter beijingensis	0.0999083674692399
Dyadobacter fermentans	0
Dysgonomonas capnocytophagoides	0
Dysgonomonas gadei	0.0650617243922908
Dysgonomonas macrotermitis	0
Dysgonomonas mossii	0
Edwardsiella tarda	0
Eggerthella lenta	0.0550784142754036
Eggerthella sinensis	0.121127798323193
Eggerthella timonensis	0.0661171189018831
Eggerthia catenaformis	0
Eikenella corrodens	0
Eisenbergiella tayi	0.0360937119773546
Elusimicrobium minutum	0
Empedobacter falsenii	0.160515868561536
Enorma massiliensis	0
Enterobacter aerogenes	0.037660772957699
Enterobacter asburiae	0
Enterobacter cancerogenus	0
Enterobacter cloacae	0.241429153715764
Enterobacter massiliensis	0.0537270255814031
Enterococcus asini	0.0380577790202794
Enterococcus avium	0.0698632448766152
Enterococcus caccae	0
Enterococcus casseliflavus	0
Enterococcus casseliflavus/galliarum	0
Enterococcus cecorum	0
Enterococcus devriesei	0
Enterococcus dispar	0
Enterococcus durans/hirae	0.169267451156267
Enterococcus faecalis	0.139503799541307
Enterococcus faecium	0.0339689850909288
Enterococcus gallinarum	0
Enterococcus gilvus	0
Enterococcus italicus	0
Enterococcus malodoratus	0
Enterococcus mundtii	0.0492477360703299
Enterococcus phoeniculicola	0
Enterococcus raffinosus	0.0372654499271362
Enterococcus saccharolyticus	0.0310164486884659
Enterorhabdus caecimuris	0
Enterovibrio nigricans	0
Eremococcus coleocola	0
Erysipelatoclostridium ramosum	0.106464042070732
Escherichia albertii	0
Escherichia coli	1.50348623663983
Escherichia fergusonii	0.169202257744459
Escherichia hermannii	0.392084763256299
Ethanoligenens harbinense	0
Eubacterium barkeri	0
Eubacterium biforme	0
Eubacterium brachy	0
Eubacterium budayi	0.166336940977362
Eubacterium callanderi	0
Eubacterium celluloscolvens	0.292593261100043
Eubacterium cellulosolvens	0
Eubacterium contortum	0
Eubacterium coprostanoligenes	0
Eubacterium cylindroides	0
Eubacterium desmolans	0
Eubacterium dolichum	0.274996744438129
Eubacterium eligens	0.041389526099084
Eubacterium fissicatena	0.128560135285331
Eubacterium hallii	0
Eubacterium infirmum	0
Eubacterium limosum	0.064989906307175
Eubacterium moniliforme	0
Eubacterium multiforme	0.0445819993055159
Eubacterium nitritogenes	0
Eubacterium nodatum	0.0554535715775843
Eubacterium oxidoreducens	0
Eubacterium pyruvativorans	0
Eubacterium ramulus	0
Eubacterium rectale	0
Eubacterium ruminantium	0.0427088053362244
Eubacterium saphenum	0.0751125224027936
Eubacterium siraeum	0
Eubacterium sp	0.0557590710603963
Eubacterium sulci	0
Eubacterium tenue	0
Eubacterium tortuosum	0
Eubacterium tortusum	0
Eubacterium uniforme	0
Eubacterium ventriosum	0.394581060935227
Eubacterium xylanophilum	0
Eubacterium yurii	0
Exiguobacterium aurantiacum	1.26083571651276
Facklamia hominis/miroungae	0
Facklamia ignava	0
Facklamia languida	0
Facklamia tabacinasalis	0.284208405732313
Faecalibacterium prausnitzii	0
Faecalibacterium prausnitzii S9G3	0
Faecalicatena contorta	0.0928979217224704
Faecalitalea cylindroides	0
Fermentimonas caenicola	0
Ferrimonas balearica	0.0288194682121493
Fictibacillus arsenicus	0.0618458849092575
Filifactor alocis	0
Filifactor villosus	0
Finegoldia magna	0
Flavobacterium banpakuense	0.0394393331842818
Flavobacterium branchiophilum	0
Flavobacterium cheniae	0
Flavobacterium daejeonense	0
Flavobacterium lindanitolerans	0
Flavobacterium oncorhynchi	0
Flavobacterium sp._TISTR	0
Flavonifractor plautii	0
Flavonifractor sp	0.0315849399075788
Flexispira rappini	0
Flintibacter butyricus	0.0577597687983038
Fretibacterium fastidiosum	0
Fusicatenibacter saccharivorans	0.287509704543908
Fusobacterium equinum	0.0715907595559812
Fusobacterium gonidiaformans	0.0624616996358114
Fusobacterium mortiferum	0.0549772956439331
Fusobacterium naviforme	0
Fusobacterium necrogenes	0
Fusobacterium necrophorum	0
Fusobacterium nucleatum	0.0440277100722225
Fusobacterium periodonticum	0
Fusobacterium russii	0
Fusobacterium ulcerans	0
Fusobacterium varium	0
Gallibacterium anatis	0
Garciella nitratireducens	0
Gardnerella vaginalis	0
Gemella haemolysans	0
Gemella morbillorum	0
Gemella sanguinis	0
Gemmatirosa kalamazoonesis	0
Gemmiger formicilis	0.0288119295610982
Geobacillus stearothermophilus	0
Geobacillus vulcani	0
Georgenia muralis	0
Gluconobacter oxydans	0
Gordonia bronchialis	0
Gordonia jacobaea	0.0344623479803528
Gordonia otitidis	0.0487233944362269
Gordonia rubripertincta	0.0297248154657021
Gordonia terrae	0
Gordonibacter pamelaeae	0
Gordonibacter urolithinfaciens	0
Granulicatella adiacens	0.0556548304789897
Granulicatella elegans	0.0335036215990121
Grimontia hollisae	0.0719038291800072
Haematobacter missouriensis	0
Haemophilus haemolyticus	0.555742030761247
Haemophilus influenzae	0
Haemophilus parahaemolyticus	0
Haemophilus parainfluenzae	0
Haemophilus paraphrohaemolyticus	0
Haemophilus pittmaniae	0
Haemophilus quentini	0
Haemophilus sputorum	0
Hafnia alvei	0
Halobiforma nitratireducens	0.0905394769142793
Halomonas salina	0
Harryflintia acetispora	0
Helicobacter bilis	0
Helicobacter canadensis	0.0700337958282973
Helicobacter cinaedi	0
Helicobacter fennelliae	0
Helicobacter pametensis	0.0305242291767853
Helicobacter pullorum	0
Helicobacter pylori	0
Helicobacter rodentium	0
Helicobacter winghamensis	0.204355322360721
Herbaspirillum massiliense	0.044559644874414
Hespellia porcina	0.0448334922746365
Hespellia stercorisuis	0
Holdemanella biformis	0.0954490895653338
Holdemania filiformis	0
Holdemania massiliensis	0
Howardella ureilytica	0
Hungatella effluvii	1.60577936957118
Hydrobacter penzbergensis	0.0583708521892941
Hydrogenibacillus schlegelii	0.295009147610785
Hydrogenoanaerobacterium saccharovorans	0.136176311099811
Hymenobacter rigui	0
Intestinibacter bartlettii	0.500915809674804
Intestinimonas butyriciproducens	0
Janibacter hoylei	0
Janibacter indicus	0
Janibacter limosus	0
Janibacter terrae	0
Johnsonella ignava	0
Jonesia denitrificans	0
Kallipyga massiliensis	0
Kandleria vitulina	0.103923075771294
Kerstersia gyiorum	0
Kineothrix alysoides	0
Kingella denitrificans	0
Kingella kingae	0
Kingella oralis	0
Klebsiella aerogenes	0
Klebsiella oxytoca	0
Klebsiella pneumoniae	0.0432295606606898
Klebsiella variicola	0
Kluyvera ascorbata	0
Kluyvera intermedia	0
Kocuria halotolerans	0
Kocuria indica	0
Kocuria kristinae	0
Kocuria marina	0
Kocuria palustris	0.0292203879795115
Kocuria rhizophila	0
Kocuria rosea	0
Kosakonia cowanii	0
Kurthia gibsonii	0
Kurthia massiliensis	0
Kurthia senegalensis	0
Kytococcus schroeteri	0
Kytococcus sedentarius	0
Lachnoanaerobaculum saburreum	0.0617839528621765
Lachnoanaerobaculum umeaense	0
Lachnobacterium bovis	0.264020853033877
Lachnoclostridium phytofermentans	0
Lachnoclostridium sp	0
Lachnospira multipara	0.0345663013125963
Lachnospira pectinoschiza	1.28212868090027
Lactobacillus acidophilus	0
Lactobacillus agilis	0
Lactobacillus alimentarius	0.10313863707542
Lactobacillus alvi	0
Lactobacillus amylolyticus	0
Lactobacillus amylophilus	0
Lactobacillus amylovorus	0
Lactobacillus animalis	0
Lactobacillus antri	0
Lactobacillus apinorum	0
Lactobacillus apodemi	0
Lactobacillus bifermentans	0
Lactobacillus brevis	0
Lactobacillus buchneri	0
Lactobacillus casei	0
Lactobacillus ceti	0
Lactobacillus coleohominis	0
Lactobacillus coryniformis	0.0867493822870859
Lactobacillus crispatus	0
Lactobacillus curvatus	0
Lactobacillus delbrueckii	0.0315600225479437
Lactobacillus dextrinicus	0
Lactobacillus fermemtum	0
Lactobacillus fermentum	0.0325592835999764
Lactobacillus fructivorans/homohiochii	0.0329129799990273
Lactobacillus gasseri	0
Lactobacillus gastricus	0
Lactobacillus gigeriorum	0
Lactobacillus helveticus	0
Lactobacillus herbarum	0
Lactobacillus iners	0
Lactobacillus jensenii	0.0327667982821473
Lactobacillus johnsonii	0
Lactobacillus kalixensis	0
Lactobacillus kitasatonis	0
Lactobacillus kunkeei	0.039450288882616
Lactobacillus malefermentans	0
Lactobacillus mindensis	0
Lactobacillus mucosae	0.0337553655268944
Lactobacillus mudanjiangensis	0
Lactobacillus oris	0
Lactobacillus parabuchneri	0
Lactobacillus paracasei	0
Lactobacillus parafarraginis	0
Lactobacillus pentosus	0
Lactobacillus plantarum	0
Lactobacillus porcinae	0.108748843593558
Lactobacillus rapi	0
Lactobacillus reuteri	0
Lactobacillus rhamnosus	0
Lactobacillus rogosae	0
Lactobacillus rossiae	0
Lactobacillus ruminis	0
Lactobacillus sakei	0
Lactobacillus salivarius	0
Lactobacillus sanfranciscensis	0
Lactobacillus saniviri	0
Lactobacillus senioris	0.0825734479672927
Lactobacillus sharpeae	0
Lactobacillus thermophilus	0
Lactobacillus ultunensis	0
Lactobacillus vaccinostercus	0
Lactobacillus vaginalis	0.0320859532784517
Lactobacillus versmoldensis	0
Lactobacillus xiangfangensis	0.353297399142623
Lactococcus formosensis	0
Lactococcus garvieae	0
Lactococcus lactis	0.133434191495073
Lactococcus plantarum	0
Lactococcus raffinolactis	0
Lactonifactor longoviformis	0
Laribacter hongkongensis	0
Lautropia mirabilis	0.0316770367313283
Lawsonella clevelandensis	0
Leifsonia aquatica/naganoensis	0
Leminorella grimontii	0
Leminorella richardii	0
Leptothrix discophora	0.426991909646951
Leptothrix mobilis	0
Leptotrichia amnionii	0.0311160851453502
Leptotrichia buccalis	20.4787677795249
Leptotrichia goodfellowii	0
Leptotrichia hofstadii	0.159382083500638
Leptotrichia wadei	0
Leuconostoc carnosum	0
Leuconostoc citreum	0
Leuconostoc citreum/holzapfelii	0
Leuconostoc gelidum	0
Leuconostoc lactis	0
Leuconostoc mesenteroides	0
Leuconostoc pseudomesenteroides/rapi/kimchii/mesenteroides	0.080949608587198
Limnobacter thiooxidans	0.0415354029460958
Longicatena caecimuris	0
Lysinibacillus fusiformis	0
Lysinibacillus massiliensis	0
Lysinibacillus sphaericus	0
Lysobacter soli	0
Mageeibacillus indolicus	0
Mannheimia granulomatis	0
Marichromatium gracile	0
Marvinbryantia formatexigens	0.0884005275547541
Massilia aurea	0.14975008158739
Massiliomicrobiota timonensis	0
Megamonas funiformis	0.0340502559906712
Megamonas hypermegale	0
Megamonas rupellensis	0.0415881206222255
Megasphaera elsdenii	0
Megasphaera indica	0
Megasphaera micronuciformis	0
Megasphaera paucivorans	0
Megasphaera sp	0
Mesorhizobium loti	0
Methanobrevibacter smithii	0
Methanobrevibacter smithii/gottschalkii	0
Methanosphaera cuniculi	0.0528488088515039
Methanosphaera stadtmanae	0
Methylobacterium adhaesivum	0.0875688379361945
Methylobacterium jeotgali	0.164982972429947
Methylobacterium mesophilicum	0.170776426068069
Methylobacterium populi	0.0456920731401791
Methylobacterium radiotolerans	0
Methylobacterium zatmanii	0.184707952362595
Methyloversatilis universalis	0
Microbacterium aurum	0.0763698842970301
Microbacterium barkeri	0
Microbacterium chocolatum	0
Microbacterium foliorum	0
Microbacterium gubbeenense	0
Microbacterium hydrocarbonoxydans	0
Microbacterium lacticum	0.0411483977800692
Microbacterium luteolum	0.383716752294756
Microbacterium oleivorans	0.666290654038635
Microbacterium paraoxydans	0.0870719811386496
Microbacterium phyllosphaerae	0
Microbacterium schleiferi	0.0768475954272464
Micrococcus luteus	0
Micrococcus lylae	0
Micromonospora aurantiaca	0
Micromonospora krabiensis	0
Microvirga massiliensis	0
Microvirgula aerodenitrificans	0
Mitsuokella jalaludinii	0
Mitsuokella multacida	0
Mobiluncus curtisii	0.138889393808905
Moellerella wisconsensis	0.0483375917969866
Mogibacterium diversum	0
Mogibacterium neglectum	0
Mogibacterium pumilum	0
Mogibacterium timidum	0
Mogibacterium vescum	0
Monoglobus pectinilyticus	0
Moraxella atlantae	0
Moraxella catarrhalis	0.0380247675434908
Moraxella caviae	0
Moraxella lacunata	0
Moraxella nonliquefaciens	0
Moraxella osloensis	0
Morganella morganii	0
Moryella indoligenes	0
Murdochiella asaccharolytica	0.0448544544945338
Muribaculum intestinale	0.0510521348357401
Murimonas intestini	0.0299172718517424
Mycobacterium abscessus	0.462633329533893
Mycobacterium avium	0
Mycobacterium florentinum	0
Mycobacterium fortuitum	0
Mycobacterium iranicum	0
Mycobacterium mucogenicum	0.0581595034219202
Mycoplasma hominis	0
Mycoplasma pneumoniae	0
Negativicoccus succinicivorans	0.128678884843505
Neisseria bacilliformis	0.0431725508003529
Neisseria cinerea	0
Neisseria elongata	0
Neisseria flava	0
Neisseria flavescens/perflava	0
Neisseria gonorrhoeae	0
Neisseria macacae	0.0313827864051085
Neisseria meningitidis	0
Neisseria mucosa	0.510933312247565
Neisseria sicca	0
Neisseria subflava	0
Nevskia ramosa	0
Nitriliruptor alkaliphilus	0
Oceanobacillus caeni	0
Oceanobacillus massiliensis	0
Ochrobactrum anthropi	0
Ochrobactrum intermedium	0
Ochrobactrum pituitosum	0
Odoribacter laneus	0
Odoribacter splanchnicus	0
Oligella urethralis	0.486269124204122
Olsenella profusa	0.0365673539534846
Olsenella scatoligenes	0.0463031829382104
Olsenella uli	0
Olsenella umbonata	0.12199256221099
Orenia metallireducens	0
Oribacterium parvum	0
Oribacterium sinus	0.407735312918663
Ornithobacterium rhinotracheale	0
Oscillibacter ruminantium	0
Oscillibacter sp	0
Oscillibacter valericigenes	0.0363124057003158
Oxalobacter formigenes	0
Paenibacillus alvei	0.0335874513551097
Paenibacillus antibioticophila	0
Paenibacillus barcinonensis	0.0563078641788873
Paenibacillus barengoltzii	0
Paenibacillus daejeonensis	0.0433076257807667
Paenibacillus durus	0
Paenibacillus glucanolyticus	0
Paenibacillus graminis	0
Paenibacillus illinoisensis	0
Paenibacillus kribbensis	0
Paenibacillus lactis	0.0459802811797143
Paenibacillus lautus	0
Paenibacillus provencensis	0
Paenibacillus pueri	0
Paenibacillus rhizosphaerae	0
Paenibacillus riograndensis	0.093753849636944
Paenibacillus sabinae/forsythiae	0
Paenibacillus senegalensis	0
Paenibacillus thiaminolyticus	0
Paenibacillus timonensis	0
Pantoea agglomerans	0.169570975002919
Pantoea conspicua	0
Papillibacter cinnamivorans	0
Parabacteroides distasonis	0
Parabacteroides goldsteinii	0.317756453526509
Parabacteroides gordonii	0
Parabacteroides johnsonii	0
Parabacteroides merdae	0.103654728603775
Paracoccus carotinifaciens	0
Paracoccus marinus	0
Paracoccus sanguinis	0
Paracoccus yeei	0
Paraeggerthella hongkongensis	0
Paraprevotella clara	0
Paraprevotella xylaniphila	0
Parascardovia denticolens	0.0396126303527004
Parasporobacterium paucivorans	0.15456860090979
Parasutterella excrementihominis	0
Parasutterella secunda	0.0478677210651314
Parvimonas micra	0.0411724993907249
Pediococcus acidilactici	0.0291909731414385
Pediococcus damnosus	0
Pediococcus pentosaceus	0
Pedobacter daejeonensis	0
Pedomicrobium ferrugineum	0
Pelomonas saccharophila	0.276263059758698
Peptoclostridium difficile	1.85979408611539
Peptococcus niger	0
Peptococcus sp.	0
Peptoniphilus asaccharolyticus	0
Peptoniphilus coxii	0
Peptoniphilus duerdenii	0
Peptoniphilus grossensis	0
Peptoniphilus harei	0
Peptoniphilus indolicus	0
Peptoniphilus lacrimalis	0
Peptoniphilus senegalensis	0.0411313577339542
Peptoniphilus timonensis	0
Peptostreptococcus anaerobius	0
Peptostreptococcus russellii	0
Peptostreptococcus stomatis	0.0309097065878238
Phascolarctobacterium faecium	0
Phascolarctobacterium succinatutens	0.113142305062948
Phenylobacterium haematophilum	0.190527229551731
Phyllobacterium myrsinacearum	0
Planococcus rifietoensis	0
Planomicrobium chinense	0
Planomonospora sphaerica	0.0566170349996722
Plesiomonas shigelloides	0
Porphyromonas asaccharolytica	0
Porphyromonas catoniae	0
Porphyromonas endodontalis	0.0454625983118982
Porphyromonas gingivalis	0
Porphyromonas somerae	0.116077978263096
Porphyromonas uenonis	0
Prevotella albensis	0
Prevotella amnii	0.0950925899508557
Prevotella amniotica	0
Prevotella aurantiaca	0.0290661710673046
Prevotella baroniae	0.0364964291500432
Prevotella bergensis	0
Prevotella bivia	0
Prevotella brevis	0
Prevotella bryantii	0
Prevotella buccae	0
Prevotella buccalis	0
Prevotella conceptionensis	0.0428045027093562
Prevotella copri	0.0345992478251995
Prevotella corporis	0
Prevotella dentalis	0
Prevotella dentasini	0.0413841556218087
Prevotella denticola	0
Prevotella disiens	0
Prevotella enoeca	0
Prevotella falsenii	0
Prevotella fusca	0
Prevotella histicola	0.120307091882855
Prevotella intermedia	0
Prevotella loescheii	0
Prevotella maculosa	0.0521668922201468
Prevotella marshii	0
Prevotella melaninogenica	0
Prevotella micans	0
Prevotella multidaccharivorax	0
Prevotella multiformis	0
Prevotella multisaccharivorax	0.0290822347301051
Prevotella nanceiensis	0
Prevotella nigrescens	0
Prevotella oralis	0
Prevotella oris	0
Prevotella oryzae	0
Prevotella oulorum	0
Prevotella pallens	0
Prevotella paludivivens	0.396677200858684
Prevotella pleuritidis	0
Prevotella ruminicola	0.0537282613175145
Prevotella saccharolytica	0.0393351645518476
Prevotella salivae	0
Prevotella scopos/jejuni	0
Prevotella shahii	0
Prevotella stercorea	0.0392647839024926
Prevotella timonensis	0
Prevotella veroralis	0
Promicromonospora flava	0.0684377760959404
Propionibacterium acidifaciens	0.655871313214407
Propionibacterium acidipropionici	0.290088022069705
Propionibacterium acnes	0
Propionibacterium australiense	0.0304295633665857
Propionibacterium avidum	0
Propionibacterium cyclohexanicum	0
Propionibacterium damnosum	0.0575429438679608
Propionibacterium freudenreichii	0
Propionibacterium granulosum	0
Propionibacterium jensenii	0
Propionibacterium microaerophilum	0.0640272339649696
Propionibacterium namnetense	0
Propionibacterium propionicum	0
Propionibacterium thoenii	0.0467225557527422
Propionicimonas paludicola	0
Propionimicrobium lymphophilum	0.12202985033686
Propionivibrio dicarboxylicus	0
Prosthecobacter fluviatilis	0
Proteus mirabilis	0
Proteus penneri	0.0534726896436635
Proteus vulgaris	0
Providencia alcalifaciens	0.0356211508226071
Providencia rettgeri	0
Providencia rustigianii	0
Providencia stuartii	0
Pseudoclavibacter massiliense	0
Pseudoclavibacter sp._Timone	0
Pseudoflavonifractor capillosus	0
Pseudomonas aeruginosa	0
Pseudomonas alcaliphila	0
Pseudomonas fluorescens	0
Pseudomonas fragi	0
Pseudomonas fragi/thivervalensis/deceptionensis	0
Pseudomonas monteilii	0.638760893619758
Pseudomonas nitroreducens	0
Pseudomonas oleovorans	0
Pseudomonas putida	0
Pseudomonas stutzeri	0
Pseudopropionibacterium propionicum	0
Pseudoramibacter alactolyticus	0.210622193537844
Pseudothermotoga thermarum	0
Pseudoxanthomonas mexicana	0
Psychrobacter arenosus	0
Pyramidobacter piscolens	0
Ralstonia insidiosa	0
Ralstonia mannitolilytica	0
Ralstonia solanacearum	0
Raoultella ornithinolytica	0
Raoultella planticola	0
Rheinheimera perlucida	0
Rheinheimera texasensis	0
Rhizobium pusense	0.038292334271594
Rhodanobacter ginsenosidimutans	0.233675706042963
Rhodobacter sphaeroides	0
Rhodococcus equi	0
Rhodococcus erythropolis	0
Rhodococcus rhodochrous	0
Riemerella anatipestifer	0
Riemerella columbina	0
Robinsoniella peoriensis	0
Romboutsia lituseburensis	0
Roseburia faecis	1.58518839092159
Roseburia hominis	0
Roseburia intestinalis	0
Roseburia inulinivorans	0.049722180642733
Roseburia sp	0.0447543309851687
Roseomonas mucosa	0
Rothia aeria	0
Rothia dentocariosa	0
Rothia mucilaginosa	0
Rubinisphaera brasiliensis	0
Rudanella lutea	0.0607509420537669
Ruminococcus albus	0
Ruminococcus bromii	0.0405521369000993
Ruminococcus callidus	0
Ruminococcus champanellensis	0
Ruminococcus faecis	0.0387853079542123
Ruminococcus flavefaciens	0
Ruminococcus gauvreauii	0
Ruminococcus gnavus	0.18262357519667
Ruminococcus lactaris	0
Ruminococcus sp	0
Ruminococcus sp. Marseille-P2780	0
Ruminococcus sp. Marseille-P650	0
Ruminococcus torques	0.519928766001024
Ruthenibacterium lactatiformans	0
Salmonella enterica	0.186044354594866
Sarcina maxima	0
Sarcina ventriculi	0.102004642330662
Scardovia inopinata	0.0402323605610493
Scardovia wiggsiae	0.121260073909382
Schlesneria paludicola	0
Schwartzia sp.	0
Schwartzia succinivorans	0.0816706957061474
Selenomonas artemidis	0
Selenomonas infelix	0
Selenomonas noxia	0.236766323259562
Selenomonas ruminantium	0.0548157057387404
Selenomonas sputigena	0
Sellimonas intestinalis	0.0867173097686802
Senegalemassilia anaerobia	0.0796927838994466
Senegalimassilia anaerobia	0
Serratia ficaria	0
Serratia fonticola	0.220727016353945
Serratia liquefaciens	0
Serratia marcescens	0
Shigella dysenteriae	0
Shuttleworthia satelles	0.120900097436814
Silanimonas lenta	0
Simonsiella muelleri	0.0786454732013715
Skermanella aerolata	0
Slackia equolifaciens	0
Slackia exigua	0.0939564286458427
Slackia faecicanis	0
Slackia isoflavoniconvertens	0
Slackia piriformis	0
Snodgrassella alvi	0
Soleaferrea massiliensis	0
Solobacterium moorei	0
Sphingobacterium faecium	0
Sphingobacterium multivorum	0
Sphingobacterium spiritivorum	0.0409455966394984
Sphingobium hydrophobicum	0
Sphingobium yanoikuyae	0.0960803117758256
Sphingomonas adhaesiva	0
Sphingomonas ginsenosidimutans	0
Sphingomonas hankookensis	0
Sphingomonas panni	0
Sphingomonas paucimobilis	0
Sphingomonas pseudosanguinis	1.18692997040526
Spirosoma linguale	0
Sporanaerobacter acetigenes	0
Sporolactobacillus nakayamae	0.0369306399118405
Sporosarcina koreensis	0
Staphylococcus arlettae	0
Staphylococcus aureus	0.0557282438100357
Staphylococcus auricularis	0
Staphylococcus capitis	0.0878858596147495
Staphylococcus cohnii	0.235395206025958
Staphylococcus condimenti	0
Staphylococcus epidermidis	0.180268549025078
Staphylococcus epidermidis/muscae	0
Staphylococcus equorum/edaphicus/saprophyticus	0
Staphylococcus haemolyticus	0
Staphylococcus hominis	0
Staphylococcus intermedius	0.244818729590338
Staphylococcus kloosii	0
Staphylococcus lentus	0.0338802641677925
Staphylococcus lugdunensis	0
Staphylococcus nepalensis	0.165509987907409
Staphylococcus pasteuri	0
Staphylococcus pettenkoferi	0
Staphylococcus saccharolyticus	0.0296978667768184
Staphylococcus saprophyticus	0
Staphylococcus schleiferi	0
Staphylococcus sciuri	0.0373827157451723
Staphylococcus simulans	0
Staphylococcus succinus	0
Staphylococcus vitulinus	0
Staphylococcus warneri	0
Staphylococcus xylosus	0
Stenotrophomonas daejeonensis	0
Stenotrophomonas maltophilia	0.0467927608259025
Stenotrophomonas rhizophila	0
Stomatobaculum longum	0
Stoquefichus massiliensis	0
Streptobacillus moniliformis	0
Streptococcus agalactiae	0.0293981209314461
Streptococcus alactolyticus	0
Streptococcus anginosus	0
Streptococcus australis	0
Streptococcus caballi	0
Streptococcus cameli	0
Streptococcus canis	0
Streptococcus caprae	0
Streptococcus castoreus	0.0612636846805278
Streptococcus constellatus	0
Streptococcus criceti	0
Streptococcus cristatus	0.0368521680377571
Streptococcus dentasini	0
Streptococcus dentirousetti	0
Streptococcus devriesei	0
Streptococcus didelphis	0
Streptococcus downei	0
Streptococcus dysgalactiae	0
Streptococcus equi	0.0307882146457878
Streptococcus equinus	0
Streptococcus equinus/lutetiensis/infantarius	0
Streptococcus fryi	0.0460104005455168
Streptococcus gallolyticus	0
Streptococcus gordonii	0
Streptococcus gordonii/mutans	0
Streptococcus henryi	0.0396578647918932
Streptococcus hongkongensis	0
Streptococcus hyovaginalis	0
Streptococcus ictaluri	0
Streptococcus infantarius	0
Streptococcus infantis	1.15057014579449
Streptococcus iniae	0
Streptococcus intermedius/uberis	0
Streptococcus lactarius	0
Streptococcus lutetiensis	0.136279363514573
Streptococcus macedonicus	0
Streptococcus marimammalium	0
Streptococcus massiliensis	0
Streptococcus merionis	0
Streptococcus minor	0
Streptococcus mitis	0.0508916042157117
Streptococcus mitis/pneumoniae/pseudoneumoniae	0.0535185876072055
Streptococcus moroccensis	0
Streptococcus mutans	0
Streptococcus oralis	0.158790706435301
Streptococcus oricebi	0
Streptococcus orisasini	0
Streptococcus ovis	0
Streptococcus parasaguinis	0.106753551574286
Streptococcus parasanguinis	0.0882071396637339
Streptococcus parauberis	0
Streptococcus pasteurianus	0
Streptococcus peroris	0
Streptococcus pharyngis	0
Streptococcus pleomorphus	0
Streptococcus plurextorum	0
Streptococcus pneumoniae	0.0729514970777958
Streptococcus porci	0
Streptococcus porcinus	0
Streptococcus porcorum	0
Streptococcus pyogenes	0
Streptococcus pyogensis	0
Streptococcus ratti/ursoris	0
Streptococcus rubneri	0
Streptococcus rupicaprae	0
Streptococcus salivarius	0.20688206806192
Streptococcus saliviloxodontae	0
Streptococcus sanguinis	0
Streptococcus sanguinis/vestibularis	0
Streptococcus sinensis	0
Streptococcus sobrinus	0.0753885309311263
Streptococcus suis	0
Streptococcus tangierensis	0
Streptococcus thermophilus	0.0456569589855984
Streptococcus thoraltensis	0
Streptococcus uberis	0
Streptococcus vestibularis	0.126258354941838
Streptococcus viridans	0.07738989619364
Streptomyces misionensis	0
Streptomyces thermoviolaceus	0
Streptomyces thermovulgaris	0.0601094524482657
Subdoligranulum variabile	0
Succinatimonas hippei	0
Succiniclasticum ruminis	0.0597467132018434
Succinivibrio dextrinosolvens	0.109212999304815
Sulfurimonas autotrophica	0.0318270942776844
Sutterella parvirubra	0
Sutterella stercoricanis	0
Sutterella wadsworthensis	0
Symbiobacterium thermophilum	0
Tannerella forsythia	0
Tatumella ptyseos	0
Tetragenococcus solitarius	0
Tetrasphaera australiensis	0
Thiomicrospira cyclica	0
Timonella senegalensis	0
Tissierella praeacuta	0
Trabulsiella guamensis	0.0290618888151452
Treponema berlinense	0
Treponema denticola	0.0785349212647581
Treponema lecithinolyticum	0
Treponema maltophilum	0.0316873557764904
Treponema medium	0
Treponema porcinum	0
Treponema socranskii	0
Treponema succinifaciens	0
Treponema vincentii	0
Tropheryma whipplei	0
Trueperella bernardiae	0
Trueperella pyogenes	0
Tumebacillus permanentifrigoris	0
Turicella otitidis	0
Turicibacter sanguinis	0.0708840546488401
Turicimonas muris	0.111942509711027
Tyzzerella nexilis	0
Ureaplasma parvum	0
Ureaplasma urealyticum	0
Ureibacillus suwonensis	0
Ureibacillus thermosphaericus	0
Vagococcus penaei	0
Vagococcus teuberi	0.220616876653896
Varibaculum cambriense	0.111315852164489
Variovorax boronicumulans	0
Veillonella atypica	0
Veillonella dispar	0.0658567789500901
Veillonella parvula	0.0555056742303979
Veillonella ratti	0
Veillonella rogosae	0
Veillonella tobetsuensis	0.0507608598357812
Vibrio cholerae	0.450211962353459
Vibrio cincinnatiensis	0
Vibrio fluvialis	0
Vibrio furnissii	0
Vibrio mimicus	0
Vibrio parahaemolyticus	0
Victivallis vadensis	0
Virgibacillus proomii	0
Weeksella virosa	0
Weissella cibaria	0
Weissella confusa	0.628538953207927
Weissella paramesenteroides	0
Yersinia aleksiciae	0
Yersinia bercovieri	0
Yersinia enterocolitica	0
Yersinia frederiksenii	0
Yersinia kristensenii	0
Yersinia pseudotuberculosis	0
Yersinia rohdei	0
Yokenella regensburgei	0.0520298990775445
Yonghaparkia alkaliphila	0
Kingdom Information: (%)
Archaea	0.143388285765783
Bacteria	99.8566117142342
Phylum Information: (%)
Actinobacteria	16.6716698137787
Bacteroidetes	4.40415537920811
Deinococcus-Thermus	0.0319596947063202
Dictyoglomi	0.0431079749597537
Elusimicrobia	0
Epsilonbacteraeota	1.00075066957079
Euryarchaeota	0.143388285765783
Firmicutes	38.6650920323278
Fusobacteria	20.9327963590766
Gemmatimonadetes	0
Halanaerobiaeota	0
Lentisphaerae	0
Other	3.11899829987057
Planctomycetes	0
Proteobacteria	14.6583801095154
Spirochaetes	0.162178045179592
Synergistetes	0.0566306160099512
Tenericutes	0.066781572042751
Thermotogae	0
Verrucomicrobia	0.0441111479878862
Class Information: (%)
Actinobacteria	14.2612311181447
Actinobacteridae	1.69907264601597
Alphaproteobacteria	4.68079625310549
Bacilli	10.0570297194924
Bacteroides	0.121167665079649
Bacteroidetes	0
Bacteroidia	4.28298771412846
Betaproteobacteria	0
Brachyspirae	0.0519557681383438
Campylobacteria	1.00075066957079
Chlorobia	0
Clostridia	24.4383308880747
Coriobacteriia	0.711366049618013
Deinococci	0.0319596947063202
Deltaproteobacteria	0.0973016211258066
Dictyoglomia	0.0431079749597537
Elusimicrobia	0
Epsilonproteobacteria	0
Erysipelotrichia	3.19321753105914
Flavobacteria	0
Fusobacteria	0.0751437952175727
Fusobacteriia	20.857652563859
Gammaproteobacteria	9.88028223528411
Gemmatimonadetes	0
Halanaerobiia	0
Halobacteria	0.0905394769142793
Lentisphaeria	0
Methanobacteria	0.0528488088515039
Mollicutes	0.066781572042751
Negativicutes	0.976513893701578
Nitriliruptoria	0
Other	3.11899829987057
Planctomycetacia	0
Spirochaetes	0
Spirochaetia	0.110222277041248
Synergistia	0.0566306160099512
Thermotogae	0
Verrucomicrobiae	0.0441111479878862
Order Information: (%)
Acetobacterales	0
Actinomycetales	2.390865958838
Aeromonadales	0.216978495725872
Alteromonadales	0
Azospirillales	0
Bacillales	4.35836021846243
Bacteroidales	3.2075390873352
Betaproteobacteriales	2.38938044080961
Bifidobacteriales	8.26798234226279
Brachyspirales	0.0519557681383438
Campylobacterales	1.00075066957079
Cardiobacteriales	0.118155608423612
Caulobacterales	0.826906777720795
Chitinophagales	0.665645214915782
Chlorobiales	0
Chromatiales	0
Clostridiale	0.348352332160439
Clostridiales	24.0899785559142
Coriobacteriales	0.711366049618013
Corynebacteriales	1.08397873627508
Cytophagales	0.160659309523007
Deinococcales	0.0319596947063202
Desulfobacterales	0
Desulfovibrionales	0.0973016211258066
Dictyoglomales	0.0431079749597537
Elusimicrobiales	0
Enterobacteriales	2.09391415046328
Erysipelotrichales	3.19321753105914
Flavobacteriales	0.329366170794617
Fusobacterales	0.0440277100722225
Fusobacteriales	20.857652563859
Fusobacteriales: Leptotrichiacea	0.0311160851453502
Gemmatimonadales	0
Halanaerobiales	0
Halobacteriales	0.0905394769142793
Lactobacillales	5.69866950102995
Methanobacteriales	0.0528488088515039
Micrococcales	3.10986405123809
Micromonosporales	0
Mycoplasmatales	0.066781572042751
Neisseriales	0
Nitriliruptorales	0
Oceanospirillales	0
Opitutales	0
Other	3.11899829987057
Pasteurellales	1.00060784258603
Planctomycetales	0
Propionibacteriales	0.808330726917852
Pseudomonadales	1.46405175239754
Rhizobiales	2.57087919320361
Rhodobacterales	0
Salinisphaerales	0
Selenomonadales	0.976513893701578
Sphingobacteriales	0.0409455966394984
Sphingomonadales	1.28301028218109
Spirochaetales	0.110222277041248
Streptomycetales	0.0601094524482657
Streptosporangiales	0.239172496180637
Synergistales	0.0566306160099512
Thermotogales	0
Thiomicrospirales	0
Verrucomicrobiales	0.0441111479878862
Vibrionales	2.08133027198333
Victivallales	0
Xanthomonadales	0.515863672894824
Family Information: (%)
Acetobacteraceae	0
Acidaminococcaceae	0.226820594524458
Actinomycetaceae	1.14945269103805
Aerococcaceae	0.320930960712086
Aeromonadaceae	0.0362379036740351
Akkermansiaceae	0.0441111479878862
Alicyclobacillaceae	0
Alteromonadaceae	0
Aquaspirillaceae	0
Arcobacteraceae	0.0694314445704553
Atopobiaceae	0.241315473447302
Azospirillaceae	0
Bacillaceae	3.24450383324983
Bacteroidaceae	0.913523033495293
Barnesiellaceae	0.043323434926867
Beijerinckiaceae	0.653728261936985
Bifidobacteriaceae	8.26798234226279
Blautia	0
Bogoriellaceae	0
Brachyspiraceae	0.0519557681383438
Brevibacteriaceae	1.4575174233978
Burkholderiaceae	1.72524631815522
Caldicoprobacteraceae	0
Campylobacteraceae	0.594578783356844
Cardiobacteriaceae	0.118155608423612
Carnobacteriaceae	0.401287379739141
Caulobacteraceae	0.826906777720795
Cellulomonadaceae	0.0991277475023579
Chitinibacteraceae	0
Chitinophagaceae	0.665645214915782
Chlorobiaceae	0
Christensenellaceae	0
Chromatiaceae	0
Clostridiaceae	3.39810089589015
Clostridiaceae 1	2.49113522277474
Clostridiaceae 2	0
Clostridiales	0.348352332160439
Coriobacteriaceae	0.0925694702364364
Corynebacteriaceae	1.0161995239609
Corynebacterineae	0.462633329533893
Deinococcaceae	0.0319596947063202
Dermabacteraceae	0.238482776328523
Dermacoccaceae	0
Desulfobulbaceae	0
Desulfovibrionaceae	0.0973016211258066
Dictyoglomaceae	0.0431079749597537
Dietziaceae	0.126523053561575
Dysgonomonadaceae	0.0650617243922908
Eggerthellaceae	0.377481105934274
Elusimicrobiaceae	0
Enterbacteriaceae	0.429745536213998
Enterobacteriaceae	1.66416861424929
Enterococcaceae	0.61533498639299
Erysipelotrichaceae	3.19321753105914
Eubacteriaceae	0.275612099845019
Family XI	0.116427272497619
Family XIII	0.130566093980378
Family XVIII	0
Flavobacteriaceae	0.0893977659178014
Fusobacteriaceae	0.263530410905675
Gemmatimonadaceae	0
Halobacteroidaceae	0
Haloferacaceae	0.0905394769142793
Halomonadaceae	0
Helicobacteraceae	0.304913347365804
Hymenobacteraceae	0
Hyphomicrobiaceae	0
Intrasporangiaceae	0
Jonesiaceae	0
Lachnospiraceae	15.8586354780893
Lactobacillaceae	0.933516753195266
Leptotrichia	0.0311160851453502
Leptotrichiaceae	20.6381498630255
Leuconostocaceae	0.742047845395101
Listeriaceae	0
Marinifilaceae	0.261587591256891
Methanobacteriaceae	0.0528488088515039
Microbacteriaceae	1.37610099608898
Micrococcaceae	0.0292203879795115
Micrococcineae	0
Micromonosporaceae	0
Moraxellaceae	0.322980879631083
Muribaculaceae	0.0510521348357401
Mycobacteriaceae	0.0581595034219202
Mycoplasmataceae	0.066781572042751
Neisseriaceae	0.664134122654398
Nitriliruptoraceae	0
Nocardiaceae	0.112910557882282
Nocardioidaceae	0
Opitutaceae	0
Other	3.11899829987057
Paenibacillaceae	0.515133037243648
Pasteurellaceae	1.00060784258603
Peptococcaceae	0
Peptostreptococcaceae	1.31000081213699
Planococcaceae	0
Porphyromonadaceae	0.161540576574994
Prevotellaceae	1.29003940972284
Promicromonosporaceae	0
Propionibacteriaceae	0.808330726917852
Propionibacterineae	0.458380755655378
Pseudomonadaceae	1.14107087276646
Psychromonadaceae	0
Rhizobiaceae	1.85112128245944
Rhodanobacteraceae	0.233675706042963
Rhodobacteraceae	0
Rhodocyclaceae	0
Rikenellaceae	0
Rubinisphaeraceae	0
Ruminococcaceae	0.509500680700013
Schlesneriaceae	0
Solimonadaceae	0
Sphingobacteriaceae	0.0409455966394984
Sphingomonadaceae	1.28301028218109
Spirochaetaceae	0.110222277041248
Spirosomaceae	0.160659309523007
Sporolactobacillaceae	0.0369306399118405
Staphylococcaceae	0.561792708057107
Streptococcacaeae	0
Streptococcaceae	2.68555157559537
Streptomycetaceae	0.0601094524482657
Streptomycineae	0
Streptosporangiaceae	0.0566170349996722
Succinivibrionaceae	0.180740592051837
Synergistaceae	0.0566306160099512
Tannerellaceae	0.421411182130285
Thermomonosporaceae	0.182555461180964
Thermotogaceae	0
Thiomicrospiraceae	0
Thiovulaceae	0.0318270942776844
Veillonellaceae	0.74969329917712
Verrucomicrobiaceae	0
Vibrionaceae	2.08133027198333
Victivallaceae	0
Weeksellaceae	0.239968404876816
Xanthobacteraceae	0.0660296488071861
Xanthomonadaceae	0.282187966851861
Genus Information: (%)
Acetanaerobacterium	0.0690211079582605
Acetivibrio	0
Acetobacter	0
Acetobacterium	0
Achromobacter	0
Acidaminococcus	0.0539315762596658
Acidovorax	0
Acinetobacter	0.284956112087592
Actinobacillus	0.0362988741528232
Actinobaculum	0.158047893200752
Actinomadura	0.182555461180964
Actinomyces	0.741199551863901
Adlercreutzia	0
Aerococcus	0
Aeromicrobium	0
Aeromonas	0.0362379036740351
Afipia	0
Agathobacter	0
Aggregatibacter	0.0483840175572475
Agrobacterium	0.361522923803031
Agrococcus	0
Akkermansia	0.0441111479878862
Alcaligenes	0
Algoriella	0
Aliagarivorans	0
Alistipes	0
Allisonella	0
Alloiococcus	0
Alloprevotella	0.280034683934628
Allorhizobium-Neorhizobium-Pararhizobium-Rhizobium	1.45130602438482
Alloscardovia	0
Alysiella	0
Amaricoccus	0
Anaerobiospirillum	0.0715275927470214
Anaerococcus	0.0304003186123607
Anaerofilum	0
Anaerofustis	0
Anaeroglobus	0
Anaerospora	0
Anaerosporobacter	0
Anaerostipes	0
Anaerovorax	0
Ancylobacter	0.0317627530241126
Aneurinibacillus	0.0436186000737508
Anoxynatronum	0
Aquabacterium	0
Arcanobacterium	0
Arcobacter	0.0694314445704553
Arthrobacter	0
Asaccharobacter	0.0412013457879515
Atopobium	0.0364523743446163
Atopostipes	0
Aureimonas	0
Bacillus	2.88764880072979
Bacteroides	0.913523033495293
Barnesiella	0.043323434926867
Bartonella	0
Bavariicoccus	0
Bergeyella	0.0309266527163408
Bifidobacterium	8.06687727743966
Blautia	0.860933931720077
Bordetella	0
Brachybacterium	0.178273729457808
Brachymonas	0
Brachyspira	0.0519557681383438
Bradyrhizobium	0
Brevibacillus	0.198577365038475
Brevibacterium	1.4575174233978
Brevundimonas	0.499659453150122
Brochothrix	0
Buchnera	0
Bulleidia	0
Burkholderia-Caballeronia-Paraburkholderia	0
Butyricicoccus	0
Butyricimonas	0.261587591256891
Butyrivibrio	0.0706728801083585
Caldicoprobacter	0
Campylobacter	0.594578783356844
Capnocytophaga	0.0499584327335196
Cardiobacterium	0.118155608423612
Castellaniella	0
Catabacter	0
Catenibacterium	1.50035852001126
Catonella	0
Caulobacter	0.136720095018942
Cellulomonas	0.0991277475023579
Cellulosilyticum	0.0700419750750214
Cellulosimicrobium	0
Centipeda	0
Cephaloticoccus	0
Cetobacterium	0
Chitinibacter	0
Chlorobium	0
Christensenella	0
Chryseobacterium	0.0485258835989386
Citrobacter	0
Cloacibacillus	0.0566306160099512
Clostridium	3.39810089589015
Clostridium sensu stricto	0
Clostridium sensu stricto 1	1.59300990378317
Clostridium sensu stricto 10	0
Clostridium sensu stricto 11	0
Clostridium sensu stricto 12	0.084945636753445
Clostridium sensu stricto 13	0
Clostridium sensu stricto 14	0
Clostridium sensu stricto 15	0.0331692682625302
Clostridium sensu stricto 16	0
Clostridium sensu stricto 17	0
Clostridium sensu stricto 18	0
Clostridium sensu stricto 19	0.0926568732476973
Clostridium sensu stricto 2	0.0449860629650308
Clostridium sensu stricto 3	0.148394934651208
Clostridium sensu stricto 4	0
Clostridium sensu stricto 5	0
Clostridium sensu stricto 7	0
Clostridium sensu stricto 8	0.39196790078099
Cnuella	0.607274362726488
Collinsella	0.0314420919506007
Comamonas	0
Coprobacillus	0.0422922079131268
Coprobacter	0
Coprococcus 1	0
Coprococcus 2	0.0367611933417722
Coprococcus 3	0.185055883898914
Coriobacterium	0.0611273782858357
Corynebacterium	0.366949537858701
Corynebacterium 1	0.649249986102204
Cronobacter	0
Cryobacterium	0.0446557311125905
Cryptobacterium	0
Cupriavidus	0
Curvibacter	0
Cutibacterium	0
Dechlorobacter	0
Deinococcus	0.0319596947063202
Delftia	0.0292391954679794
Dermabacter	0.0602090468707147
Dermacoccus	0
Desulfobulbus	0
Desulfovibrio	0.0541640786001589
Dialister	0
Dictyoglomus	0.0431079749597537
Dielma	0.0333315961655466
Dietzia	0.126523053561575
Dolosicoccus	0.0367225549797734
Dolosigranulum	0.0332828216692883
Dorea	0
Dyadobacter	0.0999083674692399
Dysgonomonas	0.0650617243922908
Eggerthella	0.24232333150048
Eggerthia	0
Eikenella	0
Eisenbergiella	0.0360937119773546
Elusimicrobium	0
Empedobacter	0.160515868561536
Enorma	0
Enterobacter	0.627283341433322
Enterococcus	0.275607128792149
Enterorhabdus	0
Enterovibrio	0
Eremococcus	0
Erwinia	0
Erysipelatoclostridium	0.106464042070732
Escherichia	0.392084763256299
Escherichia-Shigella	0.203171242835387
Ethanoligenens	0
Eubacterium	0.413342238467614
Ezakiella	0
Facklamia	0.284208405732313
Faecalitalea	0.274996744438129
Fastidiosipila	0
Fictibacillus	0.0618458849092575
Filifactor	0
Finegoldia	0
Flavobacterium	0.0394393331842818
Flavonifractor	0
Franconibacter	0
Fretibacterium	0
Fusicatenibacter	0.287509704543908
Fusobacterium	0.263530410905675
Gallibacterium	0
Garciella	0
Gardnerella	0
Gemella	0
Gemmatirosa	0
Geobacillus	0
Geomicrobium	0
Georgenia	0
Gluconobacter	0
Gordonia	0.0831857424165797
Gordonibacter	0
Granulicatella	0.368004558069853
Grimontia	0.0719038291800072
Haematobacter	0
Haemophilus	0.915924950875959
Hafnia-Obesumbacterium	0
Halodesulfovibrio	0.0431375425256477
Halomonas	0
Halopiger	0.0905394769142793
Harryflintia	0
Helicobacter	0.304913347365804
Hespellia	0.0448334922746365
Hodemania	0
Holdemanella	0.0954490895653338
Holdemania	0
Howardella	0
Hungatella	1.60577936957118
Hydrobacter	0.0583708521892941
Hydrogenibacillus	0.295009147610785
Hydrogenoanaerobacterium	0.136176311099811
Hymenobacter	0
Intestinibacter	0.500915809674804
Intestinimonas	0
Isoptericola	0
Janibacter	0
Johnsonella	0
Jonesia	0
Kandleria	0.103923075771294
Kerstersia	0
Kingella	0
Klebsiella	0
Kluyvera	0
Kocuria	0.0292203879795115
Kosakonia	0
Kurthia	0
Kytococcus	0
Lachnoanaerobaculum	0.0617839528621765
Lachnobacterium	0.264020853033877
Lachnoclostridium	5.10050218225908
Lachnoclostridium 10	0
Lachnoclostridium 12	0
Lachnoclostridium 5	1.31217262627305
Lachnospira	1.51278881214143
Lachnospiraceae NC2004 group	0.178878049458807
Lachnospiraceae NK4A136 group	0
Lactobacillus	0.904325780053828
Lactococcus	0.164994214043017
Lautropia	0.0316770367313283
Lawsonella	0
Leifsonia	0
Leminorella	0
Leptothrix	0.426991909646951
Leptotrichia	20.6381498630255
Leuconostoc	0.080949608587198
Limnobacter	0.0415354029460958
Lysinibacillus	0
[truncated: 214 more rows]
