# Supplementary material for: Pediatric Acute Lymphoblastic Leukemia Patients Exhibit Distinctive Alterations in the Gut Microbiota
Source: Front Cell Infect Microbiol. 2020 Oct 16;10:558799. doi: 10.3389/fcimb.2020.558799 (PMC7596659; doi:10.3389/fcimb.2020.558799)
Supplement: Supplementary file 1 [file Data_Sheet_1.ZIP › rawdata/Case/19T010079_output.xls.result.txt]

Species Information: (%)
Abiotrophia defectiva	0
Abiotrophia para-adiacens	0
Acetanaerobacterium elongatum	0.531350887823414
Acetobacterium tundrae	0.0337142332364211
Achromobacter denitrificans	0.094542813853935
Achromobacter xylosoxidans	0.0286717983137065
Acidaminococcus fermentans	0.0607776348521928
Acidaminococcus intestini	0.0849156134292627
Acidovorax facilis	0
Acidovorax sp	0.0305420572485955
Acidovorax temperans	0
Acinetobacter baumannii	0
Acinetobacter calcoaceticus	0.0394425384757394
Acinetobacter haemolyticus/baumannii	0.221626163648932
Acinetobacter johnsonii	0.122850132060924
Acinetobacter junii	0
Acinetobacter lwoffii	0.0651225250159399
Acinetobacter pittii	0
Acinetobacter radioresistens	0
Acinetobacter septicus	0
Actinobacillus capsulatus	0.125919473038225
Actinobacillus pleuropneumoniae	0
Actinobaculum massiliense	0
Actinobaculum schaalii	0.224954626652789
Actinomadura vinacea	0.029541753550376
Actinomyces canis	0.0329339919888248
Actinomyces cardiffensis	0
Actinomyces georgiae	0.114660252367912
Actinomyces graevenitzii	0
Actinomyces johnsonii	0.0334000867315126
Actinomyces massiliensis	0.0294209203641918
Actinomyces meyeri	0.040899706501077
Actinomyces naeslundii	0.0484479768698206
Actinomyces neuii	0.49741982488684
Actinomyces odontolyticus	0
Actinomyces oris	0.0517899205765839
Actinomyces radingae	0
Actinomyces sp._ph3	0.168427980824509
Actinomyces turicensis	0
Actinomyces urogenitalis	0
Actinomyces viscosus	0
Adlercreutzia equolifaciens	0.0311368464142085
Aeribacillus pallidus	0.0720942798734764
Aerococcus christensenii	0
Aerococcus viridans	0
Aeromicrobium massiliense	0.258739285580137
Aeromonas allosaccharophila/veronii	0.592198703323224
Aeromonas bestiarum	0.0334396446559289
Aeromonas hydrophila	0
Aeromonas jandaei	0.0407187848255492
Aeromonas media/tecta	0
Aeromonas veronii	0.0374830895497974
Afipia birgiae	0
Agathobaculum butyriciproducens	0.0360589747003431
Aggregatibacter actinomycetemcomitans	0.118615185338355
Aggregatibacter aphrophilus	0.293044340069893
Aggregatibacter segnis	0
Agrobacterium tumefaciens	0.252887984491196
Agrococcus jejuensis	0
Agrococcus terreus	0
Akkermansia glycaniphila	0.0970284589178644
Akkermansia muciniphila	0
Alcaligenes faecalis	0.0518694585473685
Algoriella xinjiangensis	0.0360069450514801
Aliagarivorans marinus	0.0857555809118801
Alistipes finegoldii	0
Alistipes indistinctus	0.0736664626357303
Alistipes inops	0
Alistipes obesi	0.0335085172840122
Alistipes onderdonkii	0.0309404966863851
Alistipes putredinis	0.298734182181855
Alistipes senegalensis	0
Alistipes shahii	0
Alistipes timonensis	0.0539056142042964
Allisonella histaminiformans	0
Alloiococcus otitis	0
Alloprevotella rava	0.0539931263046557
Alloprevotella tannerae	0.580640463412152
Alloscardovia omnicolens	0
Alysiella filiformis	0.0898307870434768
Amaricoccus kaplicensis	0.0424090395939133
Anaerobiospirillum succiniciproducens	0
Anaerobiospirillum thomasii	0.449531631798161
Anaerococcus hydrogenalis	0.0314596412740216
Anaerococcus lactolyticus	0.0707743169956548
Anaerococcus obesiensis	0.256013322242268
Anaerococcus octavius	0
Anaerococcus prevotii	0
Anaerococcus senegalensis	0
Anaerococcus tetradius	0
Anaerococcus vaginalis	0
Anaerofilum agile	0.0967302836746784
Anaerofilum pentosovorans	0
Anaerofustis stercorihominis	0
Anaeroglobus geminatus	0
Anaerorhabdus furcosa	0
Anaerosporobacter mobilis	0
Anaerostipes butyraticus	0.220107253698676
Anaerostipes caccae	0.0295468908032471
Anaerostipes hadrus	0.20807662749085
Anaerotruncus colihominis	0.189628367465846
Anaerotruncus sp	0
Anaerovorax odorimutans	0
Ancylobacter polymorphus	0.208235243000829
Aneurinibacillus aneurinilyticus	0
Aneurinibacillus migulanus	0
Anoxynatronum sibiricum	0.0873024358407251
Aquabacterium commune	0
Arcanobacterium haemolyticum	0
Arcanobacterium pyogenes	0
Arcobacter butzleri	0.166576261021741
Arcobacter cryaerophilus	0
Arthrobacter albus	0
Arthrobacter castelli	0.0801933304489434
Arthrobacter oxydans	0
Arthrobacter polychromogenes	0
Asaccharobacter celatus	0.0372224802452404
Atlantibacter hermannii	0
Atopobium minutum	0
Atopobium parvulum	0.0394136404051077
Atopobium rimae	0.107096547775375
Atopobium vaginae	0
Atopostipes suicloacalis	0
Aurantimonas altamirensis	0
Aureimonas altamirensis	0
Averyella dalhousiensis	0
Azonexus hydrophilus	0
Azospirillum lipoferum	0.076606715451924
Bacillus altitudinis	0.126901357588094
Bacillus amyloliquefaciens	0.0406775075979175
Bacillus anthracis	0.0355049374591497
Bacillus atrophaeus	0
Bacillus badius	0
Bacillus beijingensis	0.129879663211043
Bacillus benzoevorans	0
Bacillus cereus	0.0582378852902623
Bacillus circulans	0
Bacillus clausii	0.067174318323791
Bacillus coagulans	0
Bacillus cytotoxicus	0.0913604340263326
Bacillus endophyticus	0
Bacillus firmus	0
Bacillus flexus	0
Bacillus fordii	0.0282988613290521
Bacillus halodurans	0.0774890612640271
Bacillus idriensis	0
Bacillus infantis	0
Bacillus licheniformis	0.02895326646808
Bacillus marisflavi	0
Bacillus massilioanorexius	0.0338365867184159
Bacillus massiliosenegalensis	0.0637187514359053
Bacillus megaterium	0
Bacillus methanolicus	0
Bacillus mojavensis	0.0469688861029173
Bacillus mycoides	0.0284842888558743
Bacillus nealsonii	0
Bacillus niacini	0
Bacillus polyfermenticus	0.106654178631613
Bacillus pseudofirmus	0
Bacillus pseudomycoides	0.0934460702477638
Bacillus pumilus	0
Bacillus senegalensis	0
Bacillus simplex	0
Bacillus siralis	0
Bacillus sonorensis	0.0829865296179613
Bacillus subtilis	0.0329076288560606
Bacillus thermoamylovorans	0.074882791409676
Bacillus thuringiensis	0.0935677149872452
Bacillus timonensis	0.0487799076069953
Bacillus toyonensis/wiedmanii/thuringiensis	0.0365732932528849
Bacillus vallismortis	0.104530419686747
Bacteroides acidifaciens	0.0682268139887234
Bacteroides caccae	0.147684907554452
Bacteroides cellulosiluticus	0.351841701297443
Bacteroides cellulosilyticus	0.500880638420909
Bacteroides clarus	0.0276525516107484
Bacteroides coagulans	0
Bacteroides coprocola	0
Bacteroides coprophilus	0.249728179626437
Bacteroides dorei	0.980312068409614
Bacteroides eggerthii	0.122876615681618
Bacteroides faecis	0
Bacteroides finegoldii	0.0546959123108026
Bacteroides fluxus	0
Bacteroides fragilis	0.0460286604128291
Bacteroides galacturonicus	0.0305492738897173
Bacteroides gallinarum	0.0283445470537755
Bacteroides gallinceum	0
Bacteroides graminisolvens	0.0322543057043542
Bacteroides helcogenes	0.0887876612178783
Bacteroides intestinalis	0
Bacteroides massiliensis	0.276137725347935
Bacteroides massilinensis	0.0644332760267348
Bacteroides nordii	0.0770829146150691
Bacteroides oleiciplenus	0
Bacteroides ovatus	0.0858353957735587
Bacteroides paurosaccharolyticus	0
Bacteroides pectinophilus	0.0292703516689191
Bacteroides plebeius	0
Bacteroides propinonicifaciens	0
Bacteroides pyogenes	0.0577695882552996
Bacteroides salanitronis	0
Bacteroides salyersiae	0.0331312872857957
Bacteroides sartorii	0
Bacteroides stercorirosoris	0.488752946132198
Bacteroides stercoris	0.151694522026238
Bacteroides thetaiotaomicron	0.0926879362477668
Bacteroides timonensis	0
Bacteroides uniformis	0.12856282353611
Bacteroides ureolyticus	0.0411346794574866
Bacteroides vulgatus	0.0669176563443361
Bacteroides xylanisolvens	0
Bacteroides xylanolyticus	0
Barnesiella intestinihominis	0
Barnesiella viscericola	0
Bartonella birtlesii	0
Bavariicoccus seileri	0.0731732971203746
Bergeyella zoohelcum	0.0332834703320944
Bifidobacterium actinocoloniiforme	0.0308793406620117
Bifidobacterium adolescentis	0
Bifidobacterium adolescentis/ruminantium	0.0324440668955042
Bifidobacterium angulatum	0.461484289215676
Bifidobacterium animalis	0
Bifidobacterium asteroides	0.0286016873222831
Bifidobacterium avesanii	0
Bifidobacterium bifidum	0.0693276370143246
Bifidobacterium bohemicum	0
Bifidobacterium bombi	0.0618587207300474
Bifidobacterium boum	0
Bifidobacterium breve	0.0697226191438102
Bifidobacterium callitrichos	0
Bifidobacterium catenulatum	0.0452330964435884
Bifidobacterium catenulatum/pseudoctenulatum	0.373284835687226
Bifidobacterium choerinum	0.540424457112523
Bifidobacterium commune	0
Bifidobacterium coryneforme	0
Bifidobacterium crudilactis/psychraerophilum	0
Bifidobacterium cuniculi	0.211324902780579
Bifidobacterium dentium	0.0394332695563048
Bifidobacterium eulemuris/lemurum	0
Bifidobacterium faecale	0
Bifidobacterium gallicum	0.422110123946368
Bifidobacterium gallinarum	0
Bifidobacterium hapali	0.0402073309102083
Bifidobacterium indicum	0.0329696847143793
Bifidobacterium kashiwanohense	0.0571695066719113
Bifidobacterium longum	0.937073673351975
Bifidobacterium longum	0.139906460686829
Bifidobacterium merycicum	0
Bifidobacterium mongoliense	0
Bifidobacterium moukalabense	0.590877317094804
Bifidobacterium pseudocatenulatum	0
Bifidobacterium pseudocatenulatum	0
Bifidobacterium pseudolongum	0.114966366010748
Bifidobacterium pullorum	0.0404845734233222
Bifidobacterium pullorum/hapali	0.190018055297537
Bifidobacterium ramosum	0.197216524975803
Bifidobacterium reuteri	0.350029435664208
Bifidobacterium ruminantium	0
Bifidobacterium saeculare	0
Bifidobacterium saguini	0
Bifidobacterium scardovii	0.0859491367780793
Bifidobacterium stercoris	0
Bifidobacterium thermacidophilum	0
Bifidobacterium thermophilum	0.0317619218445478
Bifidobacterium tissieri	0.108956070514265
Bifidobacterium tsurumiense	0
Bifissio spartinae	0.619927123058732
Bilophila wadsworthia	0.0382419532276502
Blastococcus massiliensis	0.158477955889607
Blastomonas natatoria	0
Blautia caecimuris	0.0653440971301383
Blautia coccoides	0.0498622915741489
Blautia faecis	0.0379889561974716
Blautia glucerasea	0
Blautia hansenii	0
Blautia hydrogenotrophica	0.0762163694255589
Blautia luti	0.212104620149431
Blautia marasmi	0
Blautia obeum	0
Blautia producta	0.0289832495241298
Blautia schinkii	0.966940602765323
Blautia sp._GD8	0.049352587019132
Blautia stercoris	0.0728048062454407
Blautia wexlerae	0.0543949209456802
Bordetella hinzii	0
Brachybacterium muris	0
Brachybacterium paraconglomeratum	0.0645875506950049
Brachymonas chironomi	0
Brachyspira aalborgi	0.26944059023931
Brachyspira pilosicoli	0
Bradyrhizobium denitrificans	0
Bradyrhizobium elkanii	0
Bradyrhizobium japonicum	0
Brevibacillus agri	0
Brevibacillus borstelensis	0
Brevibacillus brevis	0.0607843623232075
Brevibacillus massiliensis	0
Brevibacterium casei	0.12475195924773
Brevibacterium epidermidis	0
Brevibacterium halotolerans	0
Brevibacterium iodinum	0
Brevibacterium linens	0
Brevibacterium luteolum	0
Brevibacterium mcbrellneri	0.107875165708368
Brevibacterium paucivorans	0.0457673635270933
Brevibacterium pityocampae	0.084393996613087
Brevibacterium ravenspurgense/massiliense	0.0394802168230356
Brevibacterium senegalense	0.0298529240961978
Brevundimonas bacteroides	0.239987641453412
Brevundimonas diminuta	0.0557281495523286
Brevundimonas subvibrioides	0.0652681447051312
Brevundimonas terrae	0.202098942394148
Brevundimonas vesicularis	0.0357417611311275
Brochothrix thermosphacta	0
Buchnera aphidicola	0.0366558360162748
Buchnera sp.	0
Bulleidia extructa	0
Burkholderia cepacia	0.0376487076189925
Burkholderia glumae	0
Burkholderia plantarii	0
Butyricicoccus faecihominis	0.0586545705985248
Butyricicoccus pullicaecorum	0.0866799856612089
Butyricimonas faecihominis	0.0294122818616083
Butyricimonas paravirosa	0.0281141057357299
Butyricimonas synergistica	0
Butyricimonas virosa	0.0426048439347967
Butyrivibrio crossotus	0.110927777470891
Butyrivibrio fibrisolvens	0.0851096347195629
C.viride 16S	0.226474453176361
Caldicoprobacter faecalis	0
Campylobacter coli	0.250814243519019
Campylobacter concisus	0
Campylobacter curvus	0
Campylobacter faecalis	0.0972395787194545
Campylobacter fetus	0
Campylobacter gracilis	0.0573032446595683
Campylobacter hominis	0.029214346407183
Campylobacter hyointestinalis	0
Campylobacter jejuni	0.0891911098609521
Campylobacter lari	0
Campylobacter rectus	0
Campylobacter showae	0.0495144358397908
Campylobacter upsaliensis	0
Campylobacter ureolyticus	0
Candidatus Blastococcus	0
Candidatus Dorea	0.0506845616513095
Candidatus Soleaferrea	0
Candidatus Stoquefichus	0.0443580008645396
Candidatus Streptomyces	0
Capnocytophaga gingivalis	0
Capnocytophaga granulosa	0
Capnocytophaga haemolytica	0.0445459789945956
Capnocytophaga leadbetteri	0.37079339248495
Capnocytophaga ochracea	0
Capnocytophaga sputigena	0.103147910451734
Cardiobacterium hominis	0
Cardiobacterium valvarum	0
Carnobacterium maltaromaticum	0
Castellaniella defragrans	0
Catabacter hongkongensis	0
Catenibacterium mitsuokai	1.40129973377946
Catonella morbi	0
Catonella sp.	0
Cedecea davisae	0
Cedecea lapagei	0
Cellulomonas composti	0.0309565077018991
Cellulomonas denverensis	0
Cellulomonas massiliensis	0
Cellulomonas parahominis	0.12978561480979
Cellulosilyticum lentocellum	0.139995492009277
Cellulosimicrobium cellulans	0.225158258731179
Centipeda periodontii	0
Cephaloticoccus primus	0
Cetobacterium somerae	0
Chlamydia abortus	0
Chlamydia trachomatis	0.355497222211775
Chlorobium phaeobacteroides	0
Christensenella minuta	0.0980991340472386
Chryseobacterium bovis	0.048817120810813
Chryseobacterium hominis	0
Citrobacter amalonaticus	0
Citrobacter braakii	0
Citrobacter farmeri	0.147869469792222
Citrobacter freundii	0.0471002772510145
Citrobacter gillenii	0.0649155651830538
Citrobacter intermedius	0
Citrobacter murliniae	0
Citrobacter pasteurii	0.0610677431953573
Citrobacter sedlakii	0
Citrobacter werkmanii	0.0290638871329397
Citrobacter youngae	0.0359040281012763
Cloacibacillus evryensis	0.17540713674488
Cloacibacillus porcorum	0
Cloacibacterium normanense	1.38665977490969
Clostridioides difficile	0
Clostridium acetobutylicum	0.0346096725224719
Clostridium acidisoli	0
Clostridium aciditolerans	0
Clostridium aerotolerans	0
Clostridium akagii	0.0336840445753679
Clostridium aldenense	0.0620409635228861
Clostridium aldrichii	0
Clostridium algidicarnis	0
Clostridium amazonense	0
Clostridium aminovalericum	0.103455695221293
Clostridium amygdalinum	0.0423939538365346
Clostridium amylolyticum	0.031311239095783
Clostridium arbusti	0
Clostridium argentinense	0.0299149113244981
Clostridium asparagiforme	0.397873180146023
Clostridium aurantibutyricum	0.0850047746000676
Clostridium autoethanogenum	0
Clostridium baratii/Eubacterium nitrigenese	1.36765851686757
Clostridium beijerinckii	0
Clostridium bifermentans	0
Clostridium bolteae/aminovalericum	0.064368300831192
Clostridium botulinum	0.0412939296490413
Clostridium bowmanii	0
Clostridium butyricum	0.114494537396211
Clostridium cadaveris	0
Clostridium carboxidivorans	0
Clostridium cavendishii	0
Clostridium celatum	1.48410280070009
Clostridium celerecrescens	0
Clostridium cellobioparum	0
Clostridium cellulolyticum	0
Clostridium chartatabidum	0
Clostridium chauvoei	0.0778493489144906
Clostridium chromiireducens	0.486924374437567
Clostridium citroniae	0.0633956912486704
Clostridium clariflavum	0.682430185203061
Clostridium clostridioforme	0.0287524054543128
Clostridium cochlearium	0
Clostridium cocleatum	0.0813264373573626
Clostridium colicanis	0
Clostridium colinum	0.0712916482825614
Clostridium collagenovorans	0.0628245463704379
Clostridium cylindrosporum	0.0371067900313404
Clostridium dakarense	0.028390743720173
Clostridium difficile	0.0901063378044842
Clostridium diolis	0.0804990428229469
Clostridium disporicum/celatum	0
Clostridium drakei	0
Clostridium estertheticum	0.043776295495204
Clostridium fallax	0.0385447924797725
Clostridium felsineum	0.0320356730887101
Clostridium ganghwense	0.0364862033714367
Clostridium ghonii	0.0434279858040448
Clostridium glycolicum	0
Clostridium glycyrrhizinilyticum	0.0670929755592226
Clostridium grantii	0
Clostridium haemolyticum	0
Clostridium hathewayi	0
Clostridium herbivorans	0
Clostridium hiranonis	0
Clostridium homopropionicum	0.0279748302854813
Clostridium huakuii	0.0369746247589576
Clostridium hungatei	0
Clostridium hylemonae	0.246811846528571
Clostridium indolis/methoxybenzovorans	0.216302572596678
Clostridium innocuum	0
Clostridium irregulare	0
Clostridium isatidis	0
Clostridium jeddahense	0
Clostridium kogasensis	0
Clostridium lactatifermentans	0.0385251125823246
Clostridium lavalense/bolteae	0.0637677190687888
Clostridium leptum	0.194311591980364
Clostridium limosum	0
Clostridium lituseburense	0
Clostridium lundense	0
Clostridium malenominatum	0.101282667733035
Clostridium massiliodielmoense	0
Clostridium methoxybenzovorans	0.723618020910361
Clostridium methylpentosum	0.136740598125811
Clostridium neonatale	0
Clostridium nexile	0.210710593173066
Clostridium novyi	0.066191441103777
Clostridium oceanicum	0
Clostridium oroticum	0
Clostridium paraputrificum	0
Clostridium pascui	0
Clostridium pasteurianum	0
Clostridium perfringens	0
Clostridium polysaccharolyticum	0.31791963891279
Clostridium populeti	0.0282040577059905
Clostridium psychrophilum	0
Clostridium punense	0
Clostridium putrefaciens	0.472975462956023
Clostridium ramosum	0.252534496765484
Clostridium rectum	0
Clostridium saccharobutylicum	0
Clostridium saccharogumia	0.046322832046783
Clostridium saccharolyticum	0.0892603705239453
Clostridium saccharoperbutylacetonicum	0
Clostridium sardiniense	0.106355912178001
Clostridium sartagoforme	0.0731971362996494
Clostridium scatologenes	0
Clostridium schirmacherense	0
Clostridium scindens	0.232230583724667
Clostridium senegalense	0
Clostridium septicum	0.12405853931446
Clostridium sordellii	0
Clostridium sp._16S_	0
Clostridium sphenoides	0.0465054166497073
Clostridium spiroforme	0
Clostridium sporogenes	0.0641349770920991
Clostridium sporosphaeroides	0.0454184575295777
Clostridium sticklandii	0.0487570664666523
Clostridium straminisolvens	0.203318726492684
Clostridium subterminale	0
Clostridium sufflavum	0
Clostridium sulfidigenes	0
Clostridium swellfunianum	0
Clostridium symbiosum	0.977270417112192
Clostridium tagluense	0
Clostridium tepidiprofundi	0
Clostridium termitidis	0
Clostridium tertium	0
Clostridium tetani	0.0516250018113036
Clostridium tetanomorphum	0
Clostridium thermoalcaliphilum	0.0547018174033175
Clostridium thermopalmarium	0
Clostridium thiosulfatireducens	0
Clostridium tunisiense	0
Clostridium tyrobutyricum	0
Clostridium ventriculi	0
Clostridium vincentii	0
Clostridium viride	0
Clostridium vulturis	0
Clostridium xylanolyticum	0
Clostridium xylanovorans	0.0306885591408596
Collinsella aerofaciens	0
Collinsella intestinalis	0.188422539722541
Collinsella massiliensis	0.0499139410825161
Collinsella stercoris	0.0285061980119215
Collinsella tanakaei	0
Comamonas aquatica	0
Comamonas kerstersii	0
Comamonas terrigena	0
Comamonas testosteroni	0
Coprobacillus cateniformis	0
Coprobacter fastidiosus	0.109626962125583
Coprobacter secundus	0
Coprococcus catus	0
Coprococcus comes	0.127991744853094
Coprococcus eutactus	0.0495685244212285
Coriobacterium glomerans	0.0660929317074706
Corynebacterium accolens	0.0540239667212558
Corynebacterium afermentans	0.12040784719464
Corynebacterium ammoniagenes	0.0345785205712461
Corynebacterium amycolatum	0
Corynebacterium appendicis	0
Corynebacterium argentoratense	0
Corynebacterium aurimucosum	0.0332391048602549
Corynebacterium casei	0
Corynebacterium coyleae	0
Corynebacterium durum	0
Corynebacterium frankenforstense	0
Corynebacterium freneyi	0.094610343003137
Corynebacterium genitalium	0
Corynebacterium glaucum	0
Corynebacterium glucuronolyticum	0
Corynebacterium jeikeium	0.0886616629503244
Corynebacterium kroppenstedtii	0.148727448836232
Corynebacterium matruchotii	0.0509042012388929
Corynebacterium minutissimum	0.0711194159382288
Corynebacterium mucifaciens	0.028169818859376
Corynebacterium propinquum	0.0514073989267794
Corynebacterium pseudodiphthericum	0
Corynebacterium resistens	0.0606726053488575
Corynebacterium simulans	0
Corynebacterium singulare	0.0357480472717732
Corynebacterium sp._1152	0
Corynebacterium striatum	0
Corynebacterium sundsvallense	0
Corynebacterium tuberculostearicum	0.0452542071228829
Corynebacterium tuscaniense	0.476912258624036
Corynebacterium ulcerans	0.0458924480660966
Corynebacterium ureicelerivorans	0
Corynebacterium variabile	0.0370517166213574
Corynebacterium xerosis	0.0969921956485535
Cronobacter sakazakii	0
Cryptobacterium curtum	0.0315218003434768
Cupriavidus metallidurans	0
Curtobacterium flaccumfaciens	0
Deinococcus aquaticus	0
Deinococcus indicus	0
Deinococcus proteolyticus	0
Delftia acidovorans	0
Dermabacter hominis	0
Dermabacter vaginalis	0.484140104416433
Dermacoccus nishinomiyaensis	0.114123943843025
Desulfitobacterium frappieri	0.029178434605615
Desulfobulbus propionicus	0
Desulfotomaculum guttoideum	0
Desulfovibrio alkalitolerans	0
Desulfovibrio desulfuricans	0
Desulfovibrio fairfieldensis	0
Desulfovibrio legallii	0.104418748810807
Desulfovibrio legallis	0
Desulfovibrio piger	0.0423399274700376
Desulfovibrio termitidis	0
Dialister invisus	0
Dialister micraerophilus	0
Dialister pneumosintes	0.0356047704560246
Dialister succinatiphilus	0.0944718829752408
Dictyoglomus thermophilum	0
Dielma fastidiosa	0
Dietzia cinnamea	0.0742677444582706
Dietzia maris	0.334303283969485
Dietzia natronolimnaea	0
Dolosicoccus paucivorans	0
Dolosigranulum pigrum	0
Dorea formicigenerans	0.0282999844523116
Dorea longicatena	0.0852000590551079
Dorea massiliensis	0.0454000182231744
Dyadobacter beijingensis	0.030650210849378
Dyadobacter fermentans	0
Dysgonomonas capnocytophagoides	0
Dysgonomonas gadei	0
Dysgonomonas macrotermitis	0
Dysgonomonas mossii	0
Edwardsiella tarda	0.0302583862036352
Eggerthella lenta	0
Eggerthella sinensis	0.718951492027721
Eggerthella timonensis	0.0292429293846729
Eggerthia catenaformis	0
Eikenella corrodens	0.0580741651891274
Eisenbergiella tayi	0.0951951417921519
Elusimicrobium minutum	0.12062641215512
Empedobacter falsenii	0.378316606691211
Enorma massiliensis	0.0375216780882317
Enterobacter aerogenes	0
Enterobacter asburiae	0
Enterobacter cancerogenus	0
Enterobacter cloacae	0.278746326656721
Enterobacter massiliensis	0.029624396963515
Enterococcus asini	0
Enterococcus avium	0.0417094910546772
Enterococcus caccae	0
Enterococcus casseliflavus	0
Enterococcus casseliflavus/galliarum	0
Enterococcus cecorum	0
Enterococcus devriesei	0
Enterococcus dispar	0
Enterococcus durans/hirae	0.0340348369504768
Enterococcus faecalis	0.0605502199162003
Enterococcus faecium	0
Enterococcus gallinarum	0.0626088677717637
Enterococcus gilvus	0
Enterococcus italicus	0
Enterococcus malodoratus	0
Enterococcus mundtii	0
Enterococcus phoeniculicola	0
Enterococcus raffinosus	0
Enterococcus saccharolyticus	0
Enterorhabdus caecimuris	0.0610279219822349
Enterovibrio nigricans	0.0785254898512704
Eremococcus coleocola	0
Erysipelatoclostridium ramosum	0.0344453647680896
Escherichia albertii	0.0664786004578307
Escherichia coli	1.02169513539321
Escherichia fergusonii	0.679746978298792
Escherichia hermannii	1.15716294708602
Ethanoligenens harbinense	0.210394883105212
Eubacterium barkeri	0
Eubacterium biforme	0
Eubacterium brachy	0
Eubacterium budayi	0.115633492689755
Eubacterium callanderi	0
Eubacterium celluloscolvens	0.0764813557602863
Eubacterium cellulosolvens	0.0583637000839201
Eubacterium contortum	0.0298992994147211
Eubacterium coprostanoligenes	0
Eubacterium cylindroides	0
Eubacterium desmolans	0
Eubacterium dolichum	0
Eubacterium eligens	0.120149578052087
Eubacterium fissicatena	0.113979954535591
Eubacterium hallii	0.0387334918520411
Eubacterium infirmum	0.0783028810366389
Eubacterium limosum	0
Eubacterium moniliforme	0
Eubacterium multiforme	0.0338962738020414
Eubacterium nitritogenes	0.145450844884389
Eubacterium nodatum	0
Eubacterium oxidoreducens	0
Eubacterium pyruvativorans	0
Eubacterium ramulus	0
Eubacterium rectale	0.0401687727212756
Eubacterium ruminantium	0.0579620149084291
Eubacterium saphenum	0
Eubacterium siraeum	0.12458597671327
Eubacterium sp	0
Eubacterium sulci	0.0638168076061198
Eubacterium tenue	0.118593571199305
Eubacterium tortuosum	0
Eubacterium tortusum	0.0398733889809268
Eubacterium uniforme	0.0459949278592995
Eubacterium ventriosum	0
Eubacterium xylanophilum	0.0446525649844054
Eubacterium yurii	0
Exiguobacterium aurantiacum	0.158419283361978
Facklamia hominis/miroungae	0
Facklamia ignava	0.0286705474230811
Facklamia languida	0
Facklamia tabacinasalis	1.87725704193708
Faecalibacterium prausnitzii	0.0670041746016765
Faecalibacterium prausnitzii S9G3	0.172696462433051
Faecalicatena contorta	0.112992467836295
Faecalitalea cylindroides	0.0536836780785609
Fermentimonas caenicola	0.0774213062924805
Ferrimonas balearica	0.0836165441253143
Fictibacillus arsenicus	0
Filifactor alocis	0.0602060098804609
Filifactor villosus	0
Finegoldia magna	0
Flavobacterium banpakuense	0
Flavobacterium branchiophilum	0.0527216247844034
Flavobacterium cheniae	0
Flavobacterium daejeonense	0
Flavobacterium lindanitolerans	0.0851514358833795
Flavobacterium oncorhynchi	0
Flavobacterium sp._TISTR	0
Flavonifractor plautii	0.454744579090563
Flavonifractor sp	0.167407333574258
Flexispira rappini	0
Flintibacter butyricus	0.1082974222322
Fretibacterium fastidiosum	0.0490024898498707
Fusicatenibacter saccharivorans	0.151871119219018
Fusobacterium equinum	0
Fusobacterium gonidiaformans	0.0324311773378602
Fusobacterium mortiferum	0
Fusobacterium naviforme	0.0520941349729633
Fusobacterium necrogenes	0
Fusobacterium necrophorum	0
Fusobacterium nucleatum	0
Fusobacterium periodonticum	0
Fusobacterium russii	0.0371614830180695
Fusobacterium ulcerans	0.149197615160423
Fusobacterium varium	0.0608138290765128
Gallibacterium anatis	0
Garciella nitratireducens	0
Gardnerella vaginalis	0.0422109654290189
Gemella haemolysans	0.0300603476729868
Gemella morbillorum	0
Gemella sanguinis	0
Gemmatirosa kalamazoonesis	0.0294119725373546
Gemmiger formicilis	0.218895421307465
Geobacillus stearothermophilus	0
Geobacillus vulcani	0
Georgenia muralis	0.0278648149485898
Gluconobacter oxydans	0.0306587487387313
Gordonia bronchialis	0
Gordonia jacobaea	0.127709392208124
Gordonia otitidis	0.0339297487860177
Gordonia rubripertincta	0
Gordonia terrae	0
Gordonibacter pamelaeae	0.0349500130303086
Gordonibacter urolithinfaciens	0
Granulicatella adiacens	0.0288400341354513
Granulicatella elegans	0
Grimontia hollisae	0.267414726016679
Haematobacter missouriensis	0
Haemophilus haemolyticus	0.512231423284878
Haemophilus influenzae	0
Haemophilus parahaemolyticus	0
Haemophilus parainfluenzae	0.0369172918934358
Haemophilus paraphrohaemolyticus	0
Haemophilus pittmaniae	0
Haemophilus quentini	0
Haemophilus sputorum	0.050470144754755
Hafnia alvei	0.0479016602960982
Halobiforma nitratireducens	0.138861253239239
Halomonas salina	0
Harryflintia acetispora	0
Helicobacter bilis	0.0578726569533391
Helicobacter canadensis	0
Helicobacter cinaedi	0.0998674034492239
Helicobacter fennelliae	0
Helicobacter pametensis	0.231796172742279
Helicobacter pullorum	0.0314713467521638
Helicobacter pylori	0.0753916383243003
Helicobacter rodentium	0.0301284002351878
Helicobacter winghamensis	0.135890502548538
Herbaspirillum massiliense	0.141450947553248
Hespellia porcina	0.0356260871461479
Hespellia stercorisuis	0
Holdemanella biformis	0
Holdemania filiformis	0
Holdemania massiliensis	0
Howardella ureilytica	0.0692970082602685
Hungatella effluvii	0.0413936911253638
Hydrobacter penzbergensis	0.0411146674383304
Hydrogenibacillus schlegelii	0.0669844380908664
Hydrogenoanaerobacterium saccharovorans	0.562282736044648
Hymenobacter rigui	0.127316732524514
Intestinibacter bartlettii	0.157151678879687
Intestinimonas butyriciproducens	0
Janibacter hoylei	0
Janibacter indicus	0.149847524896427
Janibacter limosus	0
Janibacter terrae	0.15018095909757
Johnsonella ignava	0.0949338314532074
Jonesia denitrificans	0
Kallipyga massiliensis	0
Kandleria vitulina	0.0605029432684256
Kerstersia gyiorum	0
Kineothrix alysoides	0
Kingella denitrificans	0
Kingella kingae	0
Kingella oralis	0
Klebsiella aerogenes	0
Klebsiella oxytoca	0
Klebsiella pneumoniae	0.188693603059099
Klebsiella variicola	0
Kluyvera ascorbata	0.0294805414844763
Kluyvera intermedia	0
Kocuria halotolerans	0.0328533654994129
Kocuria indica	0
Kocuria kristinae	0.0282429804687649
Kocuria marina	0
Kocuria palustris	0
Kocuria rhizophila	0
Kocuria rosea	0.126455591799703
Kosakonia cowanii	0
Kurthia gibsonii	0
Kurthia massiliensis	0
Kurthia senegalensis	0
Kytococcus schroeteri	0
Kytococcus sedentarius	0
Lachnoanaerobaculum saburreum	0.0499644218408351
Lachnoanaerobaculum umeaense	0
Lachnobacterium bovis	0.0838600261659014
Lachnoclostridium phytofermentans	0.0822398173033264
Lachnoclostridium sp	0.0445583378851331
Lachnospira multipara	0.0726358565340283
Lachnospira pectinoschiza	2.11034569770757
Lactobacillus acidophilus	0
Lactobacillus agilis	0
Lactobacillus alimentarius	0.320118285715007
Lactobacillus alvi	0
Lactobacillus amylolyticus	0
Lactobacillus amylophilus	0
Lactobacillus amylovorus	0
Lactobacillus animalis	0
Lactobacillus antri	0
Lactobacillus apinorum	0
Lactobacillus apodemi	0
Lactobacillus bifermentans	0.0881697171628783
Lactobacillus brevis	0
Lactobacillus buchneri	0
Lactobacillus casei	0
Lactobacillus ceti	0
Lactobacillus coleohominis	0
Lactobacillus coryniformis	0.0948568168902413
Lactobacillus crispatus	0
Lactobacillus curvatus	0
Lactobacillus delbrueckii	0
Lactobacillus dextrinicus	0
Lactobacillus fermemtum	0
Lactobacillus fermentum	0.0291151435278822
Lactobacillus fructivorans/homohiochii	0.0328985776082183
Lactobacillus gasseri	0
Lactobacillus gastricus	0
Lactobacillus gigeriorum	0.0645870408883837
Lactobacillus helveticus	0
Lactobacillus herbarum	0.0494915050497557
Lactobacillus iners	0
Lactobacillus jensenii	0.0683432778774366
Lactobacillus johnsonii	0
Lactobacillus kalixensis	0.0379430265538777
Lactobacillus kitasatonis	0
Lactobacillus kunkeei	0.0541253295747916
Lactobacillus malefermentans	0
Lactobacillus mindensis	0
Lactobacillus mucosae	0
Lactobacillus mudanjiangensis	0.0310326732264817
Lactobacillus oris	0
Lactobacillus parabuchneri	0
Lactobacillus paracasei	0
Lactobacillus parafarraginis	0
Lactobacillus pentosus	0
Lactobacillus plantarum	0.0320962258900149
Lactobacillus porcinae	0.060732122372882
Lactobacillus rapi	0
Lactobacillus reuteri	0.0978824653448736
Lactobacillus rhamnosus	0.0436436232642915
Lactobacillus rogosae	0.101967549952947
Lactobacillus rossiae	0
Lactobacillus ruminis	0.0475880400671894
Lactobacillus sakei	0
Lactobacillus salivarius	0
Lactobacillus sanfranciscensis	0.0642726066428929
Lactobacillus saniviri	0.093178907120702
Lactobacillus senioris	0
Lactobacillus sharpeae	0.124253163227917
Lactobacillus thermophilus	0
Lactobacillus ultunensis	0
Lactobacillus vaccinostercus	0
Lactobacillus vaginalis	0
Lactobacillus versmoldensis	0
Lactobacillus xiangfangensis	0.037526295541961
Lactococcus formosensis	0.044122537066544
Lactococcus garvieae	0
Lactococcus lactis	0.105777526360179
Lactococcus plantarum	0.0309257025012123
Lactococcus raffinolactis	0
Lactonifactor longoviformis	0
Laribacter hongkongensis	0.0315931216778012
Lautropia mirabilis	0.0315749518156586
Lawsonella clevelandensis	0
Leifsonia aquatica/naganoensis	0
Leminorella grimontii	0
Leminorella richardii	0
Leptothrix discophora	0.370328561832327
Leptothrix mobilis	0
Leptotrichia amnionii	0
Leptotrichia buccalis	2.96986193637143
Leptotrichia goodfellowii	0.0361336582169505
Leptotrichia hofstadii	0.121798173895278
Leptotrichia wadei	0.0487048181351626
Leuconostoc carnosum	0
Leuconostoc citreum	0
Leuconostoc citreum/holzapfelii	0.0528137117304601
Leuconostoc gelidum	0.0369717425398966
Leuconostoc lactis	0
Leuconostoc mesenteroides	0
Leuconostoc pseudomesenteroides/rapi/kimchii/mesenteroides	0.0481662572943397
Limnobacter thiooxidans	0.184903204496691
Longicatena caecimuris	0
Lysinibacillus fusiformis	0
Lysinibacillus massiliensis	0.046646547612008
Lysinibacillus sphaericus	0
Lysobacter soli	0.0920444365407742
Mageeibacillus indolicus	0.0877997181525251
Mannheimia granulomatis	0
Marichromatium gracile	0
Marvinbryantia formatexigens	0.0784115811226878
Massilia aurea	0.110234084179671
Massiliomicrobiota timonensis	0
Megamonas funiformis	0.0360792895509183
Megamonas hypermegale	0
Megamonas rupellensis	0.137931012419118
Megasphaera elsdenii	0
Megasphaera indica	0
Megasphaera micronuciformis	0
Megasphaera paucivorans	0
Megasphaera sp	0
Mesorhizobium loti	0
Methanobrevibacter smithii	0.0897077742651955
Methanobrevibacter smithii/gottschalkii	0.122313392015777
Methanosphaera cuniculi	0.0771718625575323
Methanosphaera stadtmanae	0
Methylobacterium adhaesivum	0
Methylobacterium jeotgali	0.358200551738361
Methylobacterium mesophilicum	0.0417920692414637
Methylobacterium populi	0
Methylobacterium radiotolerans	0
Methylobacterium zatmanii	0.282270268628511
Methyloversatilis universalis	0
Microbacterium aurum	0
Microbacterium barkeri	0
Microbacterium chocolatum	0
Microbacterium foliorum	0.032529757578912
Microbacterium gubbeenense	0.031139184051942
Microbacterium hydrocarbonoxydans	0
Microbacterium lacticum	0
Microbacterium luteolum	0.358291590745846
Microbacterium oleivorans	0.90626738220322
Microbacterium paraoxydans	0.0754614918907454
Microbacterium phyllosphaerae	0.0317400413165666
Microbacterium schleiferi	0
Micrococcus luteus	0
Micrococcus lylae	0
Micromonospora aurantiaca	0.236961054851569
Micromonospora krabiensis	0
Microvirga massiliensis	0
Microvirgula aerodenitrificans	0
Mitsuokella jalaludinii	0.0286310889114025
Mitsuokella multacida	0.0368578974147223
Mobiluncus curtisii	0.0839241765440308
Moellerella wisconsensis	0.080158409438664
Mogibacterium diversum	0
Mogibacterium neglectum	0.0293988304333331
Mogibacterium pumilum	0
Mogibacterium timidum	0
Mogibacterium vescum	0
Monoglobus pectinilyticus	0
Moraxella atlantae	0
Moraxella catarrhalis	0.0646842133865537
Moraxella caviae	0.0438604217461573
Moraxella lacunata	0.0345685304845462
Moraxella nonliquefaciens	0
Moraxella osloensis	0.0350366597025274
Morganella morganii	0
Moryella indoligenes	0.0788675931487043
Murdochiella asaccharolytica	0.0625226162642739
Muribaculum intestinale	0
Murimonas intestini	0.314612997520706
Mycobacterium abscessus	0.0466819854461261
Mycobacterium avium	0.0281002658683171
Mycobacterium florentinum	0.330491937213489
Mycobacterium fortuitum	0.038359898763741
Mycobacterium iranicum	0.132351937593886
Mycobacterium mucogenicum	0
Mycoplasma hominis	0.0364960731217502
Mycoplasma pneumoniae	0
Negativicoccus succinicivorans	0
Neisseria bacilliformis	0
Neisseria cinerea	0
Neisseria elongata	0.0329462221673154
Neisseria flava	0
Neisseria flavescens/perflava	0
Neisseria gonorrhoeae	0.0346128958876474
Neisseria macacae	0.0420347454263832
Neisseria meningitidis	0
Neisseria mucosa	0.315442478453057
Neisseria sicca	0
Neisseria subflava	0
Nevskia ramosa	0.0837247432020032
Nitriliruptor alkaliphilus	0
Oceanobacillus caeni	0
Oceanobacillus massiliensis	0
Ochrobactrum anthropi	0.132799024573215
Ochrobactrum intermedium	0.263024605994708
Ochrobactrum pituitosum	0
Odoribacter laneus	0
Odoribacter splanchnicus	0
Oligella urethralis	0.0615885273082729
Olsenella profusa	0
Olsenella scatoligenes	0.0536950215508647
Olsenella uli	0
Olsenella umbonata	0.0973430829342323
Orenia metallireducens	0
Oribacterium parvum	0
Oribacterium sinus	0.15704727113204
Ornithobacterium rhinotracheale	0
Oscillibacter ruminantium	0.0295112135841004
Oscillibacter sp	0.0520465696127168
Oscillibacter valericigenes	0.146503879593693
Oxalobacter formigenes	0
Paenibacillus alvei	0.0444656930385409
Paenibacillus antibioticophila	0.180924578348528
Paenibacillus barcinonensis	0.0789041513701552
Paenibacillus barengoltzii	0
Paenibacillus daejeonensis	0.0721278697483661
Paenibacillus durus	0
Paenibacillus glucanolyticus	0
Paenibacillus graminis	0
Paenibacillus illinoisensis	0.0599667512821804
Paenibacillus kribbensis	0
Paenibacillus lactis	0.0843372282943772
Paenibacillus lautus	0.0278345181268124
Paenibacillus provencensis	0.0975408605545138
Paenibacillus pueri	0.145284439712325
Paenibacillus rhizosphaerae	0
Paenibacillus riograndensis	0.0729350331862837
Paenibacillus sabinae/forsythiae	0.0544541353144225
Paenibacillus senegalensis	0.0791120634076493
Paenibacillus thiaminolyticus	0
Paenibacillus timonensis	0
Pantoea agglomerans	0.268260408498572
Pantoea conspicua	0
Papillibacter cinnamivorans	0
Parabacteroides distasonis	0.215702983726678
Parabacteroides goldsteinii	0.114834754823142
Parabacteroides gordonii	0
Parabacteroides johnsonii	0.0837150449153176
Parabacteroides merdae	0
Paracoccus carotinifaciens	0
Paracoccus marinus	0.11434358750134
Paracoccus sanguinis	0
Paracoccus yeei	0
Paraeggerthella hongkongensis	0.148031913525374
Paraprevotella clara	0.0290619015535487
Paraprevotella xylaniphila	0
Parascardovia denticolens	0.106284868045474
Parasporobacterium paucivorans	0.0523914099708793
Parasutterella excrementihominis	0.127621397197754
Parasutterella secunda	0.112368638877003
Parvimonas micra	0.127120944890613
Pediococcus acidilactici	0.0365127172924381
Pediococcus damnosus	0
Pediococcus pentosaceus	0
Pedobacter daejeonensis	0
Pedomicrobium ferrugineum	0
Pelomonas saccharophila	0.0757330797552835
Peptoclostridium difficile	0
Peptococcus niger	0
Peptococcus sp.	0
Peptoniphilus asaccharolyticus	0
Peptoniphilus coxii	0
Peptoniphilus duerdenii	0
Peptoniphilus grossensis	0
Peptoniphilus harei	0
Peptoniphilus indolicus	0.0338206751783195
Peptoniphilus lacrimalis	0
Peptoniphilus senegalensis	0.0416988686952092
Peptoniphilus timonensis	0
Peptostreptococcus anaerobius	0.0777286613387295
Peptostreptococcus russellii	0
Peptostreptococcus stomatis	0.206429693687249
Phascolarctobacterium faecium	0.119758922024636
Phascolarctobacterium succinatutens	0.479208120982045
Phenylobacterium haematophilum	0.062612760429349
Phyllobacterium myrsinacearum	0
Planococcus rifietoensis	0.035262193248386
Planomicrobium chinense	0
Planomonospora sphaerica	0.209666922103879
Plesiomonas shigelloides	0
Porphyromonas asaccharolytica	0
Porphyromonas catoniae	0.26457014161367
Porphyromonas endodontalis	0.0354970643720774
Porphyromonas gingivalis	0.0857102316302156
Porphyromonas somerae	0.043528380371682
Porphyromonas uenonis	0
Prevotella albensis	0
Prevotella amnii	0.031389908620033
Prevotella amniotica	0
Prevotella aurantiaca	0.0299333799466394
Prevotella baroniae	0
Prevotella bergensis	0
Prevotella bivia	0
Prevotella brevis	0
Prevotella bryantii	0
Prevotella buccae	0
Prevotella buccalis	0
Prevotella conceptionensis	0.086342715732367
Prevotella copri	0.0951961029966495
Prevotella corporis	0.0921610317546524
Prevotella dentalis	0
Prevotella dentasini	0
Prevotella denticola	0.129833627730924
Prevotella disiens	0
Prevotella enoeca	0
Prevotella falsenii	0.0347988527662418
Prevotella fusca	0
Prevotella histicola	0.0996586789884274
Prevotella intermedia	0
Prevotella loescheii	0.0358737147356038
Prevotella maculosa	0
Prevotella marshii	0
Prevotella melaninogenica	0
Prevotella micans	0.0295442777424507
Prevotella multidaccharivorax	0
Prevotella multiformis	0.0520468287196922
Prevotella multisaccharivorax	0.204513978896235
Prevotella nanceiensis	0
Prevotella nigrescens	0.0721673462783307
Prevotella oralis	0
Prevotella oris	0.146756862035709
Prevotella oryzae	0
Prevotella oulorum	0
Prevotella pallens	0
Prevotella paludivivens	0.0638659689898746
Prevotella pleuritidis	0
Prevotella ruminicola	0.145305708911335
Prevotella saccharolytica	0.244861121888694
Prevotella salivae	0.0500586750219857
Prevotella scopos/jejuni	0
Prevotella shahii	0.0369347151657511
Prevotella stercorea	0.0299775064869879
Prevotella timonensis	0.0307410527535666
Prevotella veroralis	0
Promicromonospora flava	0.0531508635819055
Propionibacterium acidifaciens	0.484152050850352
Propionibacterium acidipropionici	0.434523902814539
Propionibacterium acnes	0
Propionibacterium australiense	0.0312960839553747
Propionibacterium avidum	0.0430681981667182
Propionibacterium cyclohexanicum	0.0599469804276861
Propionibacterium damnosum	0.303990549690214
Propionibacterium freudenreichii	0.0990861234551776
Propionibacterium granulosum	0
Propionibacterium jensenii	0.0384720093614242
Propionibacterium microaerophilum	0.348024822803268
Propionibacterium namnetense	0
Propionibacterium propionicum	0
Propionibacterium thoenii	0.200491087214739
Propionicimonas paludicola	0
Propionimicrobium lymphophilum	0.785888651339075
Propionivibrio dicarboxylicus	0
Prosthecobacter fluviatilis	0
Proteus mirabilis	0
Proteus penneri	0.0651141814732494
Proteus vulgaris	0
Providencia alcalifaciens	0.0497774930273243
Providencia rettgeri	0
Providencia rustigianii	0
Providencia stuartii	0
Pseudoclavibacter massiliense	0
Pseudoclavibacter sp._Timone	0
Pseudoflavonifractor capillosus	0.118720149977795
Pseudomonas aeruginosa	0
Pseudomonas alcaliphila	0
Pseudomonas fluorescens	0
Pseudomonas fragi	0
Pseudomonas fragi/thivervalensis/deceptionensis	0.0920344978802638
Pseudomonas monteilii	0.391843644412117
Pseudomonas nitroreducens	0
Pseudomonas oleovorans	0
Pseudomonas putida	0
Pseudomonas stutzeri	0
Pseudopropionibacterium propionicum	0
Pseudoramibacter alactolyticus	0
Pseudothermotoga thermarum	0
Pseudoxanthomonas mexicana	0
Psychrobacter arenosus	0
Pyramidobacter piscolens	0.0749015526940037
Ralstonia insidiosa	0.0412157857503543
Ralstonia mannitolilytica	0
Ralstonia solanacearum	0
Raoultella ornithinolytica	0
Raoultella planticola	0.0977383740472683
Rheinheimera perlucida	0
Rheinheimera texasensis	0.0425460822780474
Rhizobium pusense	0.0344691763670749
Rhodanobacter ginsenosidimutans	0.348029412428783
Rhodobacter sphaeroides	0
Rhodococcus equi	0.061320282560933
Rhodococcus erythropolis	0
Rhodococcus rhodochrous	0
Riemerella anatipestifer	0
Riemerella columbina	0
Robinsoniella peoriensis	0
Romboutsia lituseburensis	0.0640338403041078
Roseburia faecis	0.842761055392493
Roseburia hominis	0.0513596269571464
Roseburia intestinalis	0.0385363879661272
Roseburia inulinivorans	0.201829294873025
Roseburia sp	0.174348982251874
Roseomonas mucosa	0.174113927695891
Rothia aeria	0
Rothia dentocariosa	0
Rothia mucilaginosa	0.0330330295256399
Rubinisphaera brasiliensis	0.114354364129252
Rudanella lutea	0.396467441964637
Ruminococcus albus	0
Ruminococcus bromii	0.363956077533102
Ruminococcus callidus	0
Ruminococcus champanellensis	0
Ruminococcus faecis	0.0478976261957958
Ruminococcus flavefaciens	0
Ruminococcus gauvreauii	0
Ruminococcus gnavus	0.401762659970291
Ruminococcus lactaris	0
Ruminococcus sp	0.560160671581808
Ruminococcus sp. Marseille-P2780	0
Ruminococcus sp. Marseille-P650	0.043458886568634
Ruminococcus torques	0.224860210971223
Ruthenibacterium lactatiformans	0
Salmonella enterica	0
Sarcina maxima	0.030056911408418
Sarcina ventriculi	0.253150126826044
Scardovia inopinata	0.0739725300834081
Scardovia wiggsiae	0.454826320179021
Schlesneria paludicola	0
Schwartzia sp.	0
Schwartzia succinivorans	0.0279036206658463
Selenomonas artemidis	0
Selenomonas infelix	0
Selenomonas noxia	0
Selenomonas ruminantium	0
Selenomonas sputigena	0
Sellimonas intestinalis	0.112912192914303
Senegalemassilia anaerobia	0.131460737663969
Senegalimassilia anaerobia	0.0302011348351179
Serratia ficaria	0
Serratia fonticola	0.0468764379400349
Serratia liquefaciens	0
Serratia marcescens	0.0333548903047742
Shigella dysenteriae	0
Shuttleworthia satelles	0.114420866458615
Silanimonas lenta	0
Simonsiella muelleri	0.0414683555988178
Skermanella aerolata	0.145616875476685
Slackia equolifaciens	0
Slackia exigua	0.10500269829479
Slackia faecicanis	0.0900750512764774
Slackia isoflavoniconvertens	0
Slackia piriformis	0.0309934900018463
Snodgrassella alvi	0
Soleaferrea massiliensis	0.0492372752535559
Solobacterium moorei	0
Sphingobacterium faecium	0.0309884928596203
Sphingobacterium multivorum	0.0314040319041856
Sphingobacterium spiritivorum	0
Sphingobium hydrophobicum	0.055700479430416
Sphingobium yanoikuyae	0.0986285045846328
Sphingomonas adhaesiva	0
Sphingomonas ginsenosidimutans	0.0327023429331505
Sphingomonas hankookensis	0.0351434824277921
Sphingomonas panni	0.0396568784121087
Sphingomonas paucimobilis	0
Sphingomonas pseudosanguinis	1.97092039096724
Spirosoma linguale	0
Sporanaerobacter acetigenes	0
Sporolactobacillus nakayamae	0.0957721281516909
Sporosarcina koreensis	0
Staphylococcus arlettae	0
Staphylococcus aureus	0.0393067239768353
Staphylococcus auricularis	0
Staphylococcus capitis	0.0373662663791295
Staphylococcus cohnii	0.0350473491012444
Staphylococcus condimenti	0.0718461119652578
Staphylococcus epidermidis	0.0353202072339629
Staphylococcus epidermidis/muscae	0.042214840427799
Staphylococcus equorum/edaphicus/saprophyticus	0
Staphylococcus haemolyticus	0.375339964469056
Staphylococcus hominis	0
Staphylococcus intermedius	0.0932419060638489
Staphylococcus kloosii	0
Staphylococcus lentus	0
Staphylococcus lugdunensis	0.0362337929688282
Staphylococcus nepalensis	0
Staphylococcus pasteuri	0
Staphylococcus pettenkoferi	0
Staphylococcus saccharolyticus	0.110357288587655
Staphylococcus saprophyticus	0
Staphylococcus schleiferi	0
Staphylococcus sciuri	0
Staphylococcus simulans	0.0857334044348458
Staphylococcus succinus	0
Staphylococcus vitulinus	0.0449233471287883
Staphylococcus warneri	0.499273994603718
Staphylococcus xylosus	0
Stenotrophomonas daejeonensis	0
Stenotrophomonas maltophilia	0.130989437548073
Stenotrophomonas rhizophila	0.0652946321924634
Stomatobaculum longum	0
Stoquefichus massiliensis	0.039897113231639
Streptobacillus moniliformis	0
Streptococcus agalactiae	0.0314566609909508
Streptococcus alactolyticus	0
Streptococcus anginosus	0
Streptococcus australis	0
Streptococcus caballi	0
Streptococcus cameli	0
Streptococcus canis	0
Streptococcus caprae	0
Streptococcus castoreus	0.0408279811725342
Streptococcus constellatus	0
Streptococcus criceti	0
Streptococcus cristatus	0.0541306263008747
Streptococcus dentasini	0
Streptococcus dentirousetti	0
Streptococcus devriesei	0
Streptococcus didelphis	0.0738609138626078
Streptococcus downei	0
Streptococcus dysgalactiae	0
Streptococcus equi	0.0597560230831096
Streptococcus equinus	0
Streptococcus equinus/lutetiensis/infantarius	0.0289513235745491
Streptococcus fryi	0
Streptococcus gallolyticus	0
Streptococcus gordonii	0.0443447145859167
Streptococcus gordonii/mutans	0
Streptococcus henryi	0
Streptococcus hongkongensis	0
Streptococcus hyovaginalis	0
Streptococcus ictaluri	0
Streptococcus infantarius	0
Streptococcus infantis	1.35517075619709
Streptococcus iniae	0.0431952849823265
Streptococcus intermedius/uberis	0.0904840067908758
Streptococcus lactarius	0
Streptococcus lutetiensis	0
Streptococcus macedonicus	0
Streptococcus marimammalium	0
Streptococcus massiliensis	0
Streptococcus merionis	0
Streptococcus minor	0
Streptococcus mitis	0
Streptococcus mitis/pneumoniae/pseudoneumoniae	0
Streptococcus moroccensis	0
Streptococcus mutans	0.0559301486396355
Streptococcus oralis	0
Streptococcus oricebi	0
Streptococcus orisasini	0
Streptococcus ovis	0
Streptococcus parasaguinis	0
Streptococcus parasanguinis	0.0499783815057409
Streptococcus parauberis	0
Streptococcus pasteurianus	0
Streptococcus peroris	0
Streptococcus pharyngis	0
Streptococcus pleomorphus	0
Streptococcus plurextorum	0
Streptococcus pneumoniae	0
Streptococcus porci	0
Streptococcus porcinus	0
Streptococcus porcorum	0
Streptococcus pyogenes	0.0497476813760842
Streptococcus pyogensis	0
Streptococcus ratti/ursoris	0
Streptococcus rubneri	0
Streptococcus rupicaprae	0
Streptococcus salivarius	0
Streptococcus saliviloxodontae	0
Streptococcus sanguinis	0
Streptococcus sanguinis/vestibularis	0
Streptococcus sinensis	0
Streptococcus sobrinus	0
Streptococcus suis	0.0433720837967812
Streptococcus tangierensis	0
Streptococcus thermophilus	0
Streptococcus thoraltensis	0
Streptococcus uberis	0
Streptococcus vestibularis	0.0278348709327382
Streptococcus viridans	0.0647203348541878
Streptomyces misionensis	0
Streptomyces thermoviolaceus	0
Streptomyces thermovulgaris	0
Subdoligranulum variabile	0.0618795379044288
Succinatimonas hippei	0
Succiniclasticum ruminis	0.290606131780766
Succinivibrio dextrinosolvens	0.208028019061778
Sulfurimonas autotrophica	0
Sutterella parvirubra	0
Sutterella stercoricanis	0
Sutterella wadsworthensis	0.213779228166855
Symbiobacterium thermophilum	0
Tannerella forsythia	0
Tatumella ptyseos	0
Tetragenococcus solitarius	0
Tetrasphaera australiensis	0
Thiomicrospira cyclica	0
Timonella senegalensis	0.0523422510508957
Tissierella praeacuta	0
Trabulsiella guamensis	0.0808760025430605
Treponema berlinense	0.032150272865772
Treponema denticola	0.0408187665195026
Treponema lecithinolyticum	0
Treponema maltophilum	0.0294667969374001
Treponema medium	0
Treponema porcinum	0
Treponema socranskii	0
Treponema succinifaciens	0
Treponema vincentii	0
Tropheryma whipplei	0
Trueperella bernardiae	0.0425112560803656
Trueperella pyogenes	0
Tumebacillus permanentifrigoris	0
Turicella otitidis	0.0554737190834213
Turicibacter sanguinis	0.0611240085080368
Turicimonas muris	0.0575670062088012
Tyzzerella nexilis	0.0559490347236172
Ureaplasma parvum	0
Ureaplasma urealyticum	0
Ureibacillus suwonensis	0
Ureibacillus thermosphaericus	0
Vagococcus penaei	0.0362868881354392
Vagococcus teuberi	0
Varibaculum cambriense	0.425219817243073
Variovorax boronicumulans	0.0310501267267796
Veillonella atypica	0
Veillonella dispar	0.0410925230670082
Veillonella parvula	0
Veillonella ratti	0
Veillonella rogosae	0.0472785345989942
Veillonella tobetsuensis	0.199264759435135
Vibrio cholerae	0
Vibrio cincinnatiensis	0
Vibrio fluvialis	0
Vibrio furnissii	0.0355045368559225
Vibrio mimicus	0
Vibrio parahaemolyticus	0
Victivallis vadensis	0.0562618454978515
Virgibacillus proomii	0
Weeksella virosa	0.12846157205299
Weissella cibaria	0.0404978756271518
Weissella confusa	0.753461395698422
Weissella paramesenteroides	0
Yersinia aleksiciae	0
Yersinia bercovieri	0
Yersinia enterocolitica	0
Yersinia frederiksenii	0.159814105163767
Yersinia kristensenii	0.113862056131079
Yersinia pseudotuberculosis	0
Yersinia rohdei	0
Yokenella regensburgei	0.185218272644078
Yonghaparkia alkaliphila	0.0540662142742716
Kingdom Information: (%)
Archaea	0.428054282077744
Bacteria	99.5719457179221
Phylum Information: (%)
Actinobacteria	19.1661174945218
Bacteroidetes	10.7497867196858
Deinococcus-Thermus	0
Dictyoglomi	0
Elusimicrobia	0.12062641215512
Epsilonbacteraeota	1.40227134103274
Euryarchaeota	0.428054282077744
Firmicutes	41.4874582653704
Fusobacteria	3.56840283606511
Gemmatimonadetes	0.0294119725373546
Halanaerobiaeota	0
Lentisphaerae	0.0562618454978515
Other	2.67923995656642
Planctomycetes	0.114354364129252
Proteobacteria	19.0378051502582
Spirochaetes	0.371876426561985
Synergistetes	0.299311179288754
Tenericutes	0.391993295333526
Thermotogae	0
Verrucomicrobia	0.0970284589178644
Class Information: (%)
Actinobacteria	13.6734008153541
Actinobacteridae	3.54407613945128
Alphaproteobacteria	4.88417641115558
Bacilli	11.7325778060777
Bacteroides	0.457409656781664
Bacteroidetes	0
Bacteroidia	10.2923770629041
Betaproteobacteria	0
Brachyspirae	0.26944059023931
Campylobacteria	1.40227134103274
Chlorobia	0
Clostridia	26.2129743906914
Coriobacteriia	1.94864053971638
Deinococci	0
Deltaproteobacteria	0.185000629508495
Dictyoglomia	0
Elusimicrobia	0.12062641215512
Epsilonproteobacteria	0
Erysipelotrichia	1.79006462476386
Flavobacteria	0
Fusobacteria	0
Fusobacteriia	3.56840283606511
Gammaproteobacteria	13.9686281095941
Gemmatimonadetes	0.0294119725373546
Halanaerobiia	0
Halobacteria	0.138861253239239
Lentisphaeria	0.0562618454978515
Methanobacteria	0.289193028838505
Mollicutes	0.391993295333526
Negativicutes	1.75184144383733
Nitriliruptoria	0
Other	2.67923995656642
Planctomycetacia	0.114354364129252
Spirochaetes	0
Spirochaetia	0.102435836322675
Synergistia	0.299311179288754
Thermotogae	0
Verrucomicrobiae	0.0970284589178644
Order Information: (%)
Acetobacterales	0.236868902324637
Actinomycetales	3.27197697768644
Aeromonadales	1.36139987321444
Alteromonadales	0.128301663189928
Azospirillales	0.145616875476685
Bacillales	4.27247688450975
Bacteroidales	8.1616100599952
Betaproteobacteriales	2.41035297905739
Bifidobacteriales	5.98100978818579
Brachyspirales	0.26944059023931
Campylobacterales	1.40227134103274
Cardiobacteriales	0.0836165441253143
Caulobacterales	0.73804411511742
Chitinophagales	0.661041790497062
Chlorobiales	0
Chromatiales	0
Clostridiale	0.162349672600513
Clostridiales	26.0506247180909
Coriobacteriales	1.94864053971638
Corynebacteriales	2.26306205125557
Cytophagales	0.554434385338528
Deinococcales	0
Desulfobacterales	0
Desulfovibrionales	0.185000629508495
Dictyoglomales	0
Elusimicrobiales	0.12062641215512
Enterobacteriales	4.3481197736956
Erysipelotrichales	1.79006462476386
Flavobacteriales	1.3103079590912
Fusobacterales	0
Fusobacteriales	3.56840283606511
Fusobacteriales: Leptotrichiacea	0
Gemmatimonadales	0.0294119725373546
Halanaerobiales	0
Halobacteriales	0.138861253239239
Lactobacillales	7.46010092156799
Methanobacteriales	0.289193028838505
Micrococcales	3.60523535501916
Micromonosporales	0.236961054851569
Mycoplasmatales	0.391993295333526
Neisseriales	0
Nitriliruptorales	0
Oceanospirillales	0.291977872462788
Opitutales	0
Other	2.67923995656642
Pasteurellales	1.13719785837954
Planctomycetales	0.114354364129252
Propionibacteriales	1.62002305215262
Pseudomonadales	1.79770106632155
Rhizobiales	1.42984229181666
Rhodobacterales	0.156752627095253
Salinisphaerales	0.0837247432020032
Selenomonadales	1.75184144383733
Sphingobacteriales	0.0623925247638059
Sphingomonadales	2.17705159932493
Spirochaetales	0.102435836322675
Streptomycetales	0
Streptosporangiales	0.239208675654255
Synergistales	0.299311179288754
Thermotogales	0
Thiomicrospirales	0
Verrucomicrobiales	0.0970284589178644
Vibrionales	1.52818001652876
Victivallales	0.0562618454978515
Xanthomonadales	0.798055719416811
Family Information: (%)
Acetobacteraceae	0.236868902324637
Acidaminococcaceae	1.0352664230689
Actinomycetaceae	1.56905591097874
Aerococcaceae	1.90592758936016
Aeromonadaceae	0.703840222354499
Akkermansiaceae	0.0970284589178644
Alicyclobacillaceae	0
Alteromonadaceae	0.0425460822780474
Aquaspirillaceae	0
Arcobacteraceae	0.166576261021741
Atopobiaceae	0.297548292665579
Azospirillaceae	0.145616875476685
Bacillaceae	2.49778614972253
Bacteroidaceae	4.21742665392528
Barnesiellaceae	0.109626962125583
Beijerinckiaceae	0.682262889608336
Bifidobacteriaceae	5.98100978818579
Blautia	0.049352587019132
Bogoriellaceae	0.0278648149485898
Brachyspiraceae	0.26944059023931
Brevibacteriaceae	0.432121626015512
Burkholderiaceae	1.76435020761376
Caldicoprobacteraceae	0
Campylobacteraceae	0.573276959005968
Cardiobacteriaceae	0.0836165441253143
Carnobacteriaceae	0.0288400341354513
Caulobacteraceae	0.73804411511742
Cellulomonadaceae	0.16074212251169
Chitinibacteraceae	0.0315931216778012
Chitinophagaceae	0.661041790497062
Chlorobiaceae	0
Christensenellaceae	0.0980991340472386
Chromatiaceae	0
Clostridiaceae	2.53555413923532
Clostridiaceae 1	4.37402449425905
Clostridiaceae 2	0.119338108929435
Clostridiales	0.162349672600513
Coriobacteriaceae	0.332935610524449
Corynebacteriaceae	1.42468359867921
Corynebacterineae	0.174462432639117
Deinococcaceae	0
Dermabacteraceae	0.645719850759992
Dermacoccaceae	0.114123943843025
Desulfobulbaceae	0
Desulfovibrionaceae	0.185000629508495
Dictyoglomaceae	0
Dietziaceae	0.334303283969485
Dysgonomonadaceae	0.0774213062924805
Eggerthellaceae	1.31815663652635
Elusimicrobiaceae	0.12062641215512
Enterbacteriaceae	1.15716294708602
Enterobacteriaceae	3.19095682660959
Enterococcaceae	0.346899504487909
Erysipelotrichaceae	1.79006462476386
Eubacteriaceae	0.0337142332364211
Family XI	0.324298901001848
Family XIII	0.171518519076092
Family XVIII	0
Flavobacteriaceae	0.685422244152611
Fusobacteriaceae	0.39190424944629
Gemmatimonadaceae	0.0294119725373546
Halobacteroidaceae	0
Haloferacaceae	0.138861253239239
Halomonadaceae	0.291977872462788
Helicobacteraceae	0.662418121005031
Hymenobacteraceae	0.127316732524514
Hyphomicrobiaceae	0
Intrasporangiaceae	0.337080200615355
Jonesiaceae	0
Lachnospiraceae	12.7535125492643
Lactobacillaceae	1.43370836944535
Leptotrichia	0
Leptotrichiaceae	3.17649858661882
Leuconostocaceae	0.961026126418153
Listeriaceae	0
Marinifilaceae	0.100131231532135
Methanobacteriaceae	0.289193028838505
Microbacteriaceae	1.56061507799973
Micrococcaceae	0.141289676417121
Micrococcineae	0
Micromonosporaceae	0.236961054851569
Moraxellaceae	0.709800802951986
Muribaculaceae	0
Mycobacteriaceae	0.462843874807375
Mycoplasmataceae	0.391993295333526
Neisseriaceae	0.614409649765825
Nitriliruptoraceae	0
Nocardiaceae	0.161639140994142
Nocardioidaceae	0.258739285580137
Opitutaceae	0
Other	2.67923995656642
Paenibacillaceae	1.13076596458084
Pasteurellaceae	1.13719785837954
Peptococcaceae	0
Peptostreptococcaceae	0.707030006532568
Planococcaceae	0.081908740860394
Porphyromonadaceae	0.429305817987645
Prevotellaceae	2.37659564587896
Promicromonosporaceae	0.225158258731179
Propionibacteriaceae	1.36128376657249
Propionibacterineae	1.3685705700509
Pseudomonadaceae	1.08790026336957
Psychromonadaceae	0.0857555809118801
Rhizobiaceae	0.539344159207495
Rhodanobacteraceae	0.348029412428783
Rhodobacteraceae	0.156752627095253
Rhodocyclaceae	0
Rikenellaceae	0.436849658787982
Rubinisphaeraceae	0.114354364129252
Ruminococcaceae	4.9142423931625
Schlesneriaceae	0
Solimonadaceae	0.0837247432020032
Sphingobacteriaceae	0.0623925247638059
Sphingomonadaceae	2.17705159932493
Spirochaetaceae	0.102435836322675
Spirosomaceae	0.427117652814015
Sporolactobacillaceae	0.0957721281516909
Staphylococcaceae	0.436183553521306
Streptococcacaeae	0
Streptococcaceae	2.78369929772097
Streptomycetaceae	0
Streptomycineae	0
Streptosporangiaceae	0.209666922103879
Succinivibrionaceae	0.65755965085994
Synergistaceae	0.299311179288754
Tannerellaceae	0.414252783465138
Thermomonosporaceae	0.029541753550376
Thermotogaceae	0
Thiomicrospiraceae	0
Thiovulaceae	0
Veillonellaceae	0.716575020768431
Verrucomicrobiaceae	0
Vibrionaceae	1.52818001652876
Victivallaceae	0.0562618454978515
Weeksellaceae	0.624885714938588
Xanthobacteraceae	0.208235243000829
Xanthomonadaceae	0.450026306988027
Genus Information: (%)
Acetanaerobacterium	0.531350887823414
Acetivibrio	0
Acetobacter	0.0320962258900149
Acetobacterium	0.0337142332364211
Achromobacter	0.132799024573215
Acidaminococcus	0.145693248281455
Acidovorax	0
Acinetobacter	0.531650977632201
Actinobacillus	0.125919473038225
Actinobaculum	0
Actinomadura	0.029541753550376
Actinomyces	1.01740066111127
Adlercreutzia	0.0311368464142085
Aerococcus	0
Aeromicrobium	0.258739285580137
Aeromonas	0.703840222354499
Afipia	0
Agathobacter	0.0401687727212756
Aggregatibacter	0.118615185338355
Agrobacterium	0.252887984491196
Agrococcus	0
Akkermansia	0.0970284589178644
Alcaligenes	0.067174318323791
Algoriella	0.0360069450514801
Aliagarivorans	0.0857555809118801
Alistipes	0.436849658787982
Allisonella	0
Alloiococcus	0
Alloprevotella	0.634633589716808
Allorhizobium-Neorhizobium-Pararhizobium-Rhizobium	0.251986998349224
Alloscardovia	0
Alysiella	0.0898307870434768
Amaricoccus	0.0424090395939133
Anaerobiospirillum	0.449531631798161
Anaerococcus	0.0707743169956548
Anaerofilum	0.0967302836746784
Anaerofustis	0
Anaeroglobus	0
Anaerospora	0
Anaerosporobacter	0.0282040577059905
Anaerostipes	0.249654144501923
Anaerovorax	0
Ancylobacter	0.208235243000829
Aneurinibacillus	0
Anoxynatronum	0.0873024358407251
Aquabacterium	0
Arcanobacterium	0
Arcobacter	0.166576261021741
Arthrobacter	0.0801933304489434
Asaccharobacter	0.0372224802452404
Atopobium	0.146510188180482
Atopostipes	0
Aureimonas	0
Bacillus	2.43080171163166
Bacteroides	4.21742665392528
Barnesiella	0
Bartonella	0
Bavariicoccus	0.0731732971203746
Bergeyella	0.0332834703320944
Bifidobacterium	5.30371510444886
Blautia	0.597189606636983
Bordetella	0
Brachybacterium	0.161579746343558
Brachymonas	0
Brachyspira	0.26944059023931
Bradyrhizobium	0
Brevibacillus	0.132878642196684
Brevibacterium	0.432121626015512
Brevundimonas	0.358836997782735
Brochothrix	0
Buchnera	0.0366558360162748
Bulleidia	0
Burkholderia-Caballeronia-Paraburkholderia	0
Butyricicoccus	0.145334556259734
Butyricimonas	0.100131231532135
Butyrivibrio	0.110927777470891
Caldicoprobacter	0
Campylobacter	0.573276959005968
Capnocytophaga	0.547549183484828
Cardiobacterium	0.0836165441253143
Castellaniella	0
Catabacter	0
Catenibacterium	1.45265936073661
Catonella	0
Caulobacter	0.316594356905336
Cellulomonas	0.16074212251169
Cellulosilyticum	0.139995492009277
Cellulosimicrobium	0.225158258731179
Centipeda	0
Cephaloticoccus	0
Cetobacterium	0
Chitinibacter	0.0315931216778012
Chlorobium	0
Christensenella	0.0980991340472386
Chryseobacterium	0.048817120810813
Citrobacter	0.090131630328297
Cloacibacillus	0.17540713674488
Clostridium	2.53555413923532
Clostridium sensu stricto	0.0320356730887101
Clostridium sensu stricto 1	2.68216207378159
Clostridium sensu stricto 10	0
Clostridium sensu stricto 11	0.288794905670978
Clostridium sensu stricto 12	0.0336840445753679
Clostridium sensu stricto 13	0.0668895360834557
Clostridium sensu stricto 14	0
Clostridium sensu stricto 15	0.0516250018113036
Clostridium sensu stricto 16	0.101282667733035
Clostridium sensu stricto 17	0
Clostridium sensu stricto 18	0.114494537396211
Clostridium sensu stricto 19	0.0371067900313404
Clostridium sensu stricto 2	0
Clostridium sensu stricto 3	0.031311239095783
Clostridium sensu stricto 4	0.0385447924797725
Clostridium sensu stricto 5	0
Clostridium sensu stricto 7	0.171946404409736
Clostridium sensu stricto 8	0.472975462956023
Cnuella	0.619927123058732
Collinsella	0.216928737734463
Comamonas	0
Coprobacillus	0
Coprobacter	0.109626962125583
Coprococcus 1	0
Coprococcus 2	0.0495685244212285
Coprococcus 3	0.127991744853094
Coriobacterium	0.0660929317074706
Corynebacterium	0.217204496499629
Corynebacterium 1	1.15200538309616
Cronobacter	0
Cryobacterium	0.0711194159382288
Cryptobacterium	0.0315218003434768
Cupriavidus	0
Curvibacter	0
Cutibacterium	0
Dechlorobacter	0
Deinococcus	0
Delftia	0
Dermabacter	0.484140104416433
Dermacoccus	0.114123943843025
Desulfobulbus	0
Desulfovibrio	0.185000629508495
Dialister	0.130076653431265
Dictyoglomus	0
Dielma	0
Dietzia	0.334303283969485
Dolosicoccus	0
Dolosigranulum	0
Dorea	0.0282999844523116
Dyadobacter	0.030650210849378
Dysgonomonas	0
Eggerthella	0.748194421412394
Eggerthia	0
Eikenella	0.0580741651891274
Eisenbergiella	0.0951951417921519
Elusimicrobium	0.12062641215512
Empedobacter	0.378316606691211
Enorma	0.0499139410825161
Enterobacter	0.331458747525087
Enterococcus	0.133120960405654
Enterorhabdus	0.0610279219822349
Enterovibrio	0.0785254898512704
Eremococcus	0
Erwinia	0.0829865296179613
Erysipelatoclostridium	0.162094634172235
Escherichia	1.15716294708602
Escherichia-Shigella	0.746225578756623
Ethanoligenens	0.210394883105212
Eubacterium	0.162349672600513
Ezakiella	0
Facklamia	1.90592758936016
Faecalitalea	0.0536836780785609
Fastidiosipila	0.0877997181525251
Fictibacillus	0
Filifactor	0
Finegoldia	0
Flavobacterium	0.137873060667783
Flavonifractor	0.454744579090563
Franconibacter	0
Fretibacterium	0.0490024898498707
Fusicatenibacter	0.151871119219018
Fusobacterium	0.39190424944629
Gallibacterium	0
Garciella	0
Gardnerella	0.0422109654290189
Gemella	0.0300603476729868
Gemmatirosa	0.0294119725373546
Geobacillus	0
Geomicrobium	0
Georgenia	0.0278648149485898
Gluconobacter	0.0306587487387313
Gordonia	0.161639140994142
Gordonibacter	0.0349500130303086
Granulicatella	0.0288400341354513
Grimontia	0.267414726016679
Haematobacter	0
Haemophilus	0.892663200002961
Hafnia-Obesumbacterium	0.0479016602960982
Halodesulfovibrio	0
Halomonas	0.291977872462788
Halopiger	0.138861253239239
Harryflintia	0
Helicobacter	0.662418121005031
Hespellia	0.0356260871461479
Hodemania	0
Holdemanella	0
Holdemania	0
Howardella	0.0692970082602685
Hungatella	0.0413936911253638
Hydrobacter	0.0411146674383304
Hydrogenibacillus	0.0669844380908664
Hydrogenoanaerobacterium	0.562282736044648
Hymenobacter	0.127316732524514
Intestinibacter	0.157151678879687
Intestinimonas	0
Isoptericola	0
Janibacter	0.300028483993998
Johnsonella	0.0949338314532074
Jonesia	0
Kandleria	0.0605029432684256
Kerstersia	0
Kingella	0
Klebsiella	0
Kluyvera	0.0649155651830538
Kocuria	0.0610963459681778
Kosakonia	0.147869469792222
Kurthia	0
Kytococcus	0
Lachnoanaerobaculum	0.0499644218408351
Lachnobacterium	0.0838600261659014
Lachnoclostridium	2.07546806329655
Lachnoclostridium 10	0.0822398173033264
Lachnoclostridium 12	0.31791963891279
Lachnoclostridium 5	0.812517391396603
Lachnospira	2.31549837808426
Lachnospiraceae NC2004 group	0.0892603705239453
Lachnospiraceae NK4A136 group	0.0498622915741489
Lactobacillus	1.39719565215291
Lactococcus	0.180825765927936
Lautropia	0.0315749518156586
Lawsonella	0
Leifsonia	0
Leminorella	0
Leptothrix	0.370328561832327
Leptotrichia	3.17649858661882
Leuconostoc	0.137951711564696
Limnobacter	0.184903204496691
Lysinibacillus	0.046646547612008
[truncated: 214 more rows]
