# Supplementary material for: Pediatric Acute Lymphoblastic Leukemia Patients Exhibit Distinctive Alterations in the Gut Microbiota
Source: Front Cell Infect Microbiol. 2020 Oct 16;10:558799. doi: 10.3389/fcimb.2020.558799 (PMC7596659; doi:10.3389/fcimb.2020.558799)
Supplement: Supplementary file 1 [file Data_Sheet_1.ZIP › rawdata/Case/19T010090_output.xls.result.txt]

Species Information: (%)
Abiotrophia defectiva	0.0324593988154995
Abiotrophia para-adiacens	0.101771424933562
Acetanaerobacterium elongatum	0.243944041480914
Acetobacterium tundrae	0
Achromobacter denitrificans	0.164800328840829
Achromobacter xylosoxidans	0.0384554277513965
Acidaminococcus fermentans	0
Acidaminococcus intestini	0
Acidovorax facilis	0
Acidovorax sp	0.0457978889042707
Acidovorax temperans	0
Acinetobacter baumannii	0
Acinetobacter calcoaceticus	0
Acinetobacter haemolyticus/baumannii	0.312314850759495
Acinetobacter johnsonii	0.0422415456819824
Acinetobacter junii	0
Acinetobacter lwoffii	0
Acinetobacter pittii	0
Acinetobacter radioresistens	0
Acinetobacter septicus	0
Actinobacillus capsulatus	0.164346972789157
Actinobacillus pleuropneumoniae	0
Actinobaculum massiliense	0
Actinobaculum schaalii	0
Actinomadura vinacea	0
Actinomyces canis	0.0296572729729245
Actinomyces cardiffensis	0
Actinomyces georgiae	0.0594134171060499
Actinomyces graevenitzii	0
Actinomyces johnsonii	0
Actinomyces massiliensis	0
Actinomyces meyeri	0.0353065664089143
Actinomyces naeslundii	0
Actinomyces neuii	0.0281569212188013
Actinomyces odontolyticus	0
Actinomyces oris	0
Actinomyces radingae	0
Actinomyces sp._ph3	0.0677994243076246
Actinomyces turicensis	0
Actinomyces urogenitalis	0
Actinomyces viscosus	0
Adlercreutzia equolifaciens	0
Aeribacillus pallidus	0.13477551061741
Aerococcus christensenii	0.0299241180119529
Aerococcus viridans	0
Aeromicrobium massiliense	0
Aeromonas allosaccharophila/veronii	0
Aeromonas bestiarum	0
Aeromonas hydrophila	0.0304440919711551
Aeromonas jandaei	0
Aeromonas media/tecta	0
Aeromonas veronii	0
Afipia birgiae	0
Agathobaculum butyriciproducens	0.394389124237774
Aggregatibacter actinomycetemcomitans	0.0483537691333056
Aggregatibacter aphrophilus	0.456605723668807
Aggregatibacter segnis	0
Agrobacterium tumefaciens	0.4512783016204
Agrococcus jejuensis	0
Agrococcus terreus	0.103173328919967
Akkermansia glycaniphila	0
Akkermansia muciniphila	0
Alcaligenes faecalis	0.0287601417066657
Algoriella xinjiangensis	0
Aliagarivorans marinus	0.0368374743945283
Alistipes finegoldii	0
Alistipes indistinctus	0
Alistipes inops	0
Alistipes obesi	0
Alistipes onderdonkii	0
Alistipes putredinis	0
Alistipes senegalensis	0.0588122759174531
Alistipes shahii	0
Alistipes timonensis	0
Allisonella histaminiformans	0
Alloiococcus otitis	0
Alloprevotella rava	0.0328890759405158
Alloprevotella tannerae	1.23295734131033
Alloscardovia omnicolens	0
Alysiella filiformis	0.0771328017022594
Amaricoccus kaplicensis	0
Anaerobiospirillum succiniciproducens	0
Anaerobiospirillum thomasii	0.13070240252103
Anaerococcus hydrogenalis	0
Anaerococcus lactolyticus	0
Anaerococcus obesiensis	0.0282170816855615
Anaerococcus octavius	0
Anaerococcus prevotii	0
Anaerococcus senegalensis	0.0409546620596143
Anaerococcus tetradius	0
Anaerococcus vaginalis	0
Anaerofilum agile	0.0330509032415467
Anaerofilum pentosovorans	0
Anaerofustis stercorihominis	0
Anaeroglobus geminatus	0.0433769475099906
Anaerorhabdus furcosa	0
Anaerosporobacter mobilis	0.0395237784549663
Anaerostipes butyraticus	0.0550025479729281
Anaerostipes caccae	0
Anaerostipes hadrus	0.0871469854504957
Anaerotruncus colihominis	0.193406837773431
Anaerotruncus sp	0
Anaerovorax odorimutans	0
Ancylobacter polymorphus	0.0542850197995829
Aneurinibacillus aneurinilyticus	0
Aneurinibacillus migulanus	0.0419669827760602
Anoxynatronum sibiricum	0.229588967429255
Aquabacterium commune	0.038089754791202
Arcanobacterium haemolyticum	0
Arcanobacterium pyogenes	0.0424132922353073
Arcobacter butzleri	0.106527233710937
Arcobacter cryaerophilus	0
Arthrobacter albus	0.0365171252541277
Arthrobacter castelli	0
Arthrobacter oxydans	0.0338888041117408
Arthrobacter polychromogenes	0
Asaccharobacter celatus	0
Atlantibacter hermannii	0
Atopobium minutum	0
Atopobium parvulum	0
Atopobium rimae	0.0534336454103809
Atopobium vaginae	0
Atopostipes suicloacalis	0
Aurantimonas altamirensis	0
Aureimonas altamirensis	0
Averyella dalhousiensis	0.0338898718494121
Azonexus hydrophilus	0
Azospirillum lipoferum	0
Bacillus altitudinis	0.239695056468378
Bacillus amyloliquefaciens	0.034849916749082
Bacillus anthracis	0.0488910413301472
Bacillus atrophaeus	0
Bacillus badius	0
Bacillus beijingensis	0.097628359079507
Bacillus benzoevorans	0
Bacillus cereus	0
Bacillus circulans	0
Bacillus clausii	0
Bacillus coagulans	0
Bacillus cytotoxicus	0
Bacillus endophyticus	0.0921277000595842
Bacillus firmus	0
Bacillus flexus	0
Bacillus fordii	0.0457635071577358
Bacillus halodurans	0
Bacillus idriensis	0
Bacillus infantis	0.0583872838545131
Bacillus licheniformis	0.0310650186707628
Bacillus marisflavi	0.0997661579337829
Bacillus massilioanorexius	0
Bacillus massiliosenegalensis	0.0524501792474843
Bacillus megaterium	0
Bacillus methanolicus	0
Bacillus mojavensis	0.187353058505524
Bacillus mycoides	0
Bacillus nealsonii	0
Bacillus niacini	0
Bacillus polyfermenticus	0.284438298020873
Bacillus pseudofirmus	0
Bacillus pseudomycoides	0.0664346930034199
Bacillus pumilus	0.0570040084168334
Bacillus senegalensis	0.0287997138589787
Bacillus simplex	0
Bacillus siralis	0
Bacillus sonorensis	0
Bacillus subtilis	0.0316732531079415
Bacillus thermoamylovorans	0.170973313475013
Bacillus thuringiensis	0.279077983439679
Bacillus timonensis	0.0370495938353747
Bacillus toyonensis/wiedmanii/thuringiensis	0
Bacillus vallismortis	0
Bacteroides acidifaciens	0.0333603513890256
Bacteroides caccae	0.0488601167664943
Bacteroides cellulosiluticus	0.366584400096727
Bacteroides cellulosilyticus	0.510752868309774
Bacteroides clarus	0
Bacteroides coagulans	0
Bacteroides coprocola	0.762813012707943
Bacteroides coprophilus	0.120574078168412
Bacteroides dorei	0
Bacteroides eggerthii	0.0725250265513063
Bacteroides faecis	0.0316476320714436
Bacteroides finegoldii	0
Bacteroides fluxus	0
Bacteroides fragilis	0.738475787501992
Bacteroides galacturonicus	0.100025648118095
Bacteroides gallinarum	0
Bacteroides gallinceum	0
Bacteroides graminisolvens	0
Bacteroides helcogenes	0
Bacteroides intestinalis	0
Bacteroides massiliensis	0.118791681314488
Bacteroides massilinensis	0
Bacteroides nordii	0.0529805871682855
Bacteroides oleiciplenus	0
Bacteroides ovatus	0
Bacteroides paurosaccharolyticus	0
Bacteroides pectinophilus	0.0821626778674094
Bacteroides plebeius	0
Bacteroides propinonicifaciens	0
Bacteroides pyogenes	0
Bacteroides salanitronis	0
Bacteroides salyersiae	0
Bacteroides sartorii	0
Bacteroides stercorirosoris	0.395154553444957
Bacteroides stercoris	0
Bacteroides thetaiotaomicron	0.208027404617897
Bacteroides timonensis	0
Bacteroides uniformis	0
Bacteroides ureolyticus	0.0922947568748919
Bacteroides vulgatus	0.0969959069232706
Bacteroides xylanisolvens	0
Bacteroides xylanolyticus	0
Barnesiella intestinihominis	0
Barnesiella viscericola	0
Bartonella birtlesii	0.0475570799929444
Bavariicoccus seileri	0
Bergeyella zoohelcum	0
Bifidobacterium actinocoloniiforme	0
Bifidobacterium adolescentis	0
Bifidobacterium adolescentis/ruminantium	0
Bifidobacterium angulatum	0.0286383358349775
Bifidobacterium animalis	0
Bifidobacterium asteroides	0
Bifidobacterium avesanii	0
Bifidobacterium bifidum	0.0347404729557954
Bifidobacterium bohemicum	0
Bifidobacterium bombi	0.031460226147425
Bifidobacterium boum	0.0333720022771258
Bifidobacterium breve	0
Bifidobacterium callitrichos	0
Bifidobacterium catenulatum	0.0944352663907794
Bifidobacterium catenulatum/pseudoctenulatum	0.0815521272747874
Bifidobacterium choerinum	0.0508057746589075
Bifidobacterium commune	0.0429865700800634
Bifidobacterium coryneforme	0
Bifidobacterium crudilactis/psychraerophilum	0
Bifidobacterium cuniculi	0.0343319220568196
Bifidobacterium dentium	0.191066726070094
Bifidobacterium eulemuris/lemurum	0
Bifidobacterium faecale	0
Bifidobacterium gallicum	0.0327676338177388
Bifidobacterium gallinarum	0
Bifidobacterium hapali	0.0390755959769166
Bifidobacterium indicum	0
Bifidobacterium kashiwanohense	0.0468859872351016
Bifidobacterium longum	0.074989075700702
Bifidobacterium longum	0.372348679897255
Bifidobacterium merycicum	0
Bifidobacterium mongoliense	0
Bifidobacterium moukalabense	0.407353527003521
Bifidobacterium pseudocatenulatum	0
Bifidobacterium pseudocatenulatum	0
Bifidobacterium pseudolongum	0.174702399573271
Bifidobacterium pullorum	0
Bifidobacterium pullorum/hapali	0.0886307621628679
Bifidobacterium ramosum	0
Bifidobacterium reuteri	0.0837486577526936
Bifidobacterium ruminantium	0
Bifidobacterium saeculare	0
Bifidobacterium saguini	0
Bifidobacterium scardovii	0
Bifidobacterium stercoris	0
Bifidobacterium thermacidophilum	0
Bifidobacterium thermophilum	0.0401813692390073
Bifidobacterium tissieri	0.0622726320640704
Bifidobacterium tsurumiense	0
Bifissio spartinae	1.67666634130156
Bilophila wadsworthia	0
Blastococcus massiliensis	1.27465840222268
Blastomonas natatoria	0
Blautia caecimuris	0.146342606236119
Blautia coccoides	0.0321159605663876
Blautia faecis	0.0445564903709302
Blautia glucerasea	0
Blautia hansenii	0
Blautia hydrogenotrophica	0
Blautia luti	0.584210177215141
Blautia marasmi	0
Blautia obeum	0.0317040990267658
Blautia producta	0
Blautia schinkii	0.159605627990615
Blautia sp._GD8	0
Blautia stercoris	0
Blautia wexlerae	0
Bordetella hinzii	0
Brachybacterium muris	0
Brachybacterium paraconglomeratum	0.0357975020117508
Brachymonas chironomi	0
Brachyspira aalborgi	0.0286078631350092
Brachyspira pilosicoli	0
Bradyrhizobium denitrificans	0.0292889948372816
Bradyrhizobium elkanii	0
Bradyrhizobium japonicum	0
Brevibacillus agri	0
Brevibacillus borstelensis	0
Brevibacillus brevis	0.0397862568628183
Brevibacillus massiliensis	0
Brevibacterium casei	0.0431822340365387
Brevibacterium epidermidis	0.0294514559587373
Brevibacterium halotolerans	0.299480398386707
Brevibacterium iodinum	0
Brevibacterium linens	0.0288682442728981
Brevibacterium luteolum	0
Brevibacterium mcbrellneri	0.0865479385876577
Brevibacterium paucivorans	0
Brevibacterium pityocampae	0
Brevibacterium ravenspurgense/massiliense	0.0626556207485046
Brevibacterium senegalense	0
Brevundimonas bacteroides	0.123969107777019
Brevundimonas diminuta	0
Brevundimonas subvibrioides	0.137012085597208
Brevundimonas terrae	0.0793191944041947
Brevundimonas vesicularis	0.0341387610648465
Brochothrix thermosphacta	0
Buchnera aphidicola	0.259008144411147
Buchnera sp.	0
Bulleidia extructa	0
Burkholderia cepacia	0
Burkholderia glumae	0
Burkholderia plantarii	0
Butyricicoccus faecihominis	0.307803079349066
Butyricicoccus pullicaecorum	0
Butyricimonas faecihominis	0
Butyricimonas paravirosa	0
Butyricimonas synergistica	0.0726490948634158
Butyricimonas virosa	0
Butyrivibrio crossotus	0.115540834539954
Butyrivibrio fibrisolvens	0.0539017306111067
C.viride 16S	0.0418005480655791
Caldicoprobacter faecalis	0
Campylobacter coli	0.252525345054868
Campylobacter concisus	0
Campylobacter curvus	0
Campylobacter faecalis	0.069861979945122
Campylobacter fetus	0
Campylobacter gracilis	0
Campylobacter hominis	0
Campylobacter hyointestinalis	0
Campylobacter jejuni	0.363364795968034
Campylobacter lari	0
Campylobacter rectus	0
Campylobacter showae	0
Campylobacter upsaliensis	0
Campylobacter ureolyticus	0
Candidatus Blastococcus	0
Candidatus Dorea	0.0475190222299368
Candidatus Soleaferrea	0
Candidatus Stoquefichus	0
Candidatus Streptomyces	0
Capnocytophaga gingivalis	0
Capnocytophaga granulosa	0
Capnocytophaga haemolytica	0.0282619971056509
Capnocytophaga leadbetteri	0.0484577465895199
Capnocytophaga ochracea	0
Capnocytophaga sputigena	0
Cardiobacterium hominis	0.0495580445251561
Cardiobacterium valvarum	0
Carnobacterium maltaromaticum	0
Castellaniella defragrans	0
Catabacter hongkongensis	0.0288986493709854
Catenibacterium mitsuokai	1.62443081818295
Catonella morbi	0
Catonella sp.	0
Cedecea davisae	0
Cedecea lapagei	0.0523807553696133
Cellulomonas composti	0.0426995517259639
Cellulomonas denverensis	0
Cellulomonas massiliensis	0
Cellulomonas parahominis	0
Cellulosilyticum lentocellum	0.0617444175053034
Cellulosimicrobium cellulans	0.0324938613786502
Centipeda periodontii	0
Cephaloticoccus primus	0.0313942957006638
Cetobacterium somerae	0
Chlamydia abortus	0.078724109129356
Chlamydia trachomatis	0.035816188331364
Chlorobium phaeobacteroides	0
Christensenella minuta	0.0588212622689812
Chryseobacterium bovis	0
Chryseobacterium hominis	0.105781635498826
Citrobacter amalonaticus	0
Citrobacter braakii	0
Citrobacter farmeri	0
Citrobacter freundii	0
Citrobacter gillenii	0
Citrobacter intermedius	0
Citrobacter murliniae	0
Citrobacter pasteurii	0
Citrobacter sedlakii	0
Citrobacter werkmanii	0
Citrobacter youngae	0.0388113879216614
Cloacibacillus evryensis	0.11196398439736
Cloacibacillus porcorum	0
Cloacibacterium normanense	1.87079699562634
Clostridioides difficile	0.130838318047846
Clostridium acetobutylicum	0
Clostridium acidisoli	0
Clostridium aciditolerans	0
Clostridium aerotolerans	0
Clostridium akagii	0.0295856756524307
Clostridium aldenense	0.070517648693805
Clostridium aldrichii	0
Clostridium algidicarnis	0
Clostridium amazonense	0
Clostridium aminovalericum	0.0723431549269213
Clostridium amygdalinum	0
Clostridium amylolyticum	0.0587160963370463
Clostridium arbusti	0.035857368023544
Clostridium argentinense	0
Clostridium asparagiforme	1.25795539767474
Clostridium aurantibutyricum	0
Clostridium autoethanogenum	0
Clostridium baratii/Eubacterium nitrigenese	0.25614945201884
Clostridium beijerinckii	0.0281967613016681
Clostridium bifermentans	0
Clostridium bolteae/aminovalericum	0.234185386719742
Clostridium botulinum	0
Clostridium bowmanii	0
Clostridium butyricum	0
Clostridium cadaveris	0.0361102186060324
Clostridium carboxidivorans	0
Clostridium cavendishii	0
Clostridium celatum	1.14973068138013
Clostridium celerecrescens	0
Clostridium cellobioparum	0
Clostridium cellulolyticum	0
Clostridium chartatabidum	0.0373778338483513
Clostridium chauvoei	0.0518006417113533
Clostridium chromiireducens	0.0384145091005198
Clostridium citroniae	0
Clostridium clariflavum	0.0311461967977362
Clostridium clostridioforme	0
Clostridium cochlearium	0
Clostridium cocleatum	0
Clostridium colicanis	0
Clostridium colinum	0
Clostridium collagenovorans	0
Clostridium cylindrosporum	0.0569813233812871
Clostridium dakarense	0
Clostridium difficile	0
Clostridium diolis	0.20881624431667
Clostridium disporicum/celatum	0.0281924463748045
Clostridium drakei	0
Clostridium estertheticum	0
Clostridium fallax	0
Clostridium felsineum	0
Clostridium ganghwense	0
Clostridium ghonii	0.0291179127532736
Clostridium glycolicum	0
Clostridium glycyrrhizinilyticum	0.134829116097402
Clostridium grantii	0
Clostridium haemolyticum	0
Clostridium hathewayi	0.0464393396256369
Clostridium herbivorans	0
Clostridium hiranonis	0.0281989135373948
Clostridium homopropionicum	0
Clostridium huakuii	0
Clostridium hungatei	0
Clostridium hylemonae	0.385789964372455
Clostridium indolis/methoxybenzovorans	0.751992840390083
Clostridium innocuum	0.211315957569859
Clostridium irregulare	0
Clostridium isatidis	0
Clostridium jeddahense	0.0493544262744482
Clostridium kogasensis	0
Clostridium lactatifermentans	0.647049220972587
Clostridium lavalense/bolteae	0.371311295865713
Clostridium leptum	0.0664704833965633
Clostridium limosum	0
Clostridium lituseburense	0
Clostridium lundense	0
Clostridium malenominatum	0
Clostridium massiliodielmoense	0
Clostridium methoxybenzovorans	0.519212520065566
Clostridium methylpentosum	0.0665103236052194
Clostridium neonatale	0
Clostridium nexile	0.145756639370172
Clostridium novyi	0.0714679860825864
Clostridium oceanicum	0
Clostridium oroticum	0
Clostridium paraputrificum	0
Clostridium pascui	0.179611150512171
Clostridium pasteurianum	0
Clostridium perfringens	0
Clostridium polysaccharolyticum	0
Clostridium populeti	0
Clostridium psychrophilum	0
Clostridium punense	0
Clostridium putrefaciens	0.879975009436672
Clostridium ramosum	0
Clostridium rectum	0.136829521721232
Clostridium saccharobutylicum	0
Clostridium saccharogumia	0.0295240928377957
Clostridium saccharolyticum	0.113879965017085
Clostridium saccharoperbutylacetonicum	0
Clostridium sardiniense	0
Clostridium sartagoforme	0.0507271938715974
Clostridium scatologenes	0
Clostridium schirmacherense	0
Clostridium scindens	0.278113160142957
Clostridium senegalense	0
Clostridium septicum	0
Clostridium sordellii	0
Clostridium sp._16S_	0
Clostridium sphenoides	0.0640581033923093
Clostridium spiroforme	0.0391053292360084
Clostridium sporogenes	0.0599464785205797
Clostridium sporosphaeroides	0
Clostridium sticklandii	0.0400895111866626
Clostridium straminisolvens	0.0312168644376888
Clostridium subterminale	0
Clostridium sufflavum	0
Clostridium sulfidigenes	0
Clostridium swellfunianum	0
Clostridium symbiosum	1.69647194384005
Clostridium tagluense	0
Clostridium tepidiprofundi	0
Clostridium termitidis	0
Clostridium tertium	0
Clostridium tetani	0.0668291513956013
Clostridium tetanomorphum	0
Clostridium thermoalcaliphilum	0
Clostridium thermopalmarium	0
Clostridium thiosulfatireducens	0
Clostridium tunisiense	0
Clostridium tyrobutyricum	0
Clostridium ventriculi	0
Clostridium vincentii	0
Clostridium viride	0
Clostridium vulturis	0
Clostridium xylanolyticum	0
Clostridium xylanovorans	0
Collinsella aerofaciens	0
Collinsella intestinalis	0
Collinsella massiliensis	0
Collinsella stercoris	0.0428812174656459
Collinsella tanakaei	0.0334428070141097
Comamonas aquatica	0
Comamonas kerstersii	0
Comamonas terrigena	0
Comamonas testosteroni	0
Coprobacillus cateniformis	0
Coprobacter fastidiosus	0
Coprobacter secundus	0
Coprococcus catus	0
Coprococcus comes	0.0493175754243774
Coprococcus eutactus	0
Coriobacterium glomerans	0.0862351281806166
Corynebacterium accolens	0
Corynebacterium afermentans	0.0498375032341329
Corynebacterium ammoniagenes	0
Corynebacterium amycolatum	0
Corynebacterium appendicis	0.0296359495838533
Corynebacterium argentoratense	0
Corynebacterium aurimucosum	0
Corynebacterium casei	0
Corynebacterium coyleae	0
Corynebacterium durum	0
Corynebacterium frankenforstense	0
Corynebacterium freneyi	0.241589477923485
Corynebacterium genitalium	0
Corynebacterium glaucum	0
Corynebacterium glucuronolyticum	0.0287859281267821
Corynebacterium jeikeium	0.0314150550467901
Corynebacterium kroppenstedtii	0.153707402410528
Corynebacterium matruchotii	0
Corynebacterium minutissimum	0
Corynebacterium mucifaciens	0
Corynebacterium propinquum	0
Corynebacterium pseudodiphthericum	0
Corynebacterium resistens	0
Corynebacterium simulans	0.0314567866725052
Corynebacterium singulare	0.0530932384297804
Corynebacterium sp._1152	0
Corynebacterium striatum	0
Corynebacterium sundsvallense	0.0333322678286801
Corynebacterium tuberculostearicum	0
Corynebacterium tuscaniense	0.255694255630155
Corynebacterium ulcerans	0.0793047398916035
Corynebacterium ureicelerivorans	0.0381069136491431
Corynebacterium variabile	0
Corynebacterium xerosis	0.102358297217992
Cronobacter sakazakii	0
Cryptobacterium curtum	0
Cupriavidus metallidurans	0
Curtobacterium flaccumfaciens	0
Deinococcus aquaticus	0
Deinococcus indicus	0
Deinococcus proteolyticus	0.0315313364499771
Delftia acidovorans	0
Dermabacter hominis	0
Dermabacter vaginalis	0.0461584004060156
Dermacoccus nishinomiyaensis	0
Desulfitobacterium frappieri	0
Desulfobulbus propionicus	0
Desulfotomaculum guttoideum	0
Desulfovibrio alkalitolerans	0
Desulfovibrio desulfuricans	0
Desulfovibrio fairfieldensis	0
Desulfovibrio legallii	0
Desulfovibrio legallis	0
Desulfovibrio piger	0
Desulfovibrio termitidis	0
Dialister invisus	0
Dialister micraerophilus	0
Dialister pneumosintes	0
Dialister succinatiphilus	0
Dictyoglomus thermophilum	0.128291384312048
Dielma fastidiosa	0
Dietzia cinnamea	0.0354842611628359
Dietzia maris	0.0615985746776386
Dietzia natronolimnaea	0
Dolosicoccus paucivorans	0.208363345186012
Dolosigranulum pigrum	0.0609398051535499
Dorea formicigenerans	0.0361937108504168
Dorea longicatena	0.121571627452078
Dorea massiliensis	0
Dyadobacter beijingensis	0
Dyadobacter fermentans	0
Dysgonomonas capnocytophagoides	0
Dysgonomonas gadei	0
Dysgonomonas macrotermitis	0
Dysgonomonas mossii	0
Edwardsiella tarda	0
Eggerthella lenta	0.0456842408288475
Eggerthella sinensis	0.257207076461271
Eggerthella timonensis	0
Eggerthia catenaformis	0
Eikenella corrodens	0
Eisenbergiella tayi	0
Elusimicrobium minutum	0.269232207885257
Empedobacter falsenii	0.0469478008364621
Enorma massiliensis	0.287074310416157
Enterobacter aerogenes	0
Enterobacter asburiae	0
Enterobacter cancerogenus	0
Enterobacter cloacae	0.221234071781468
Enterobacter massiliensis	0
Enterococcus asini	0.0306329163408216
Enterococcus avium	0.0347477158317145
Enterococcus caccae	0.035393793921938
Enterococcus casseliflavus	0
Enterococcus casseliflavus/galliarum	0
Enterococcus cecorum	0
Enterococcus devriesei	0
Enterococcus dispar	0
Enterococcus durans/hirae	0.2794735594618
Enterococcus faecalis	0.100015352222032
Enterococcus faecium	0
Enterococcus gallinarum	0
Enterococcus gilvus	0
Enterococcus italicus	0
Enterococcus malodoratus	0.0315737680685147
Enterococcus mundtii	0.0526848512775185
Enterococcus phoeniculicola	0
Enterococcus raffinosus	0.0529129493390529
Enterococcus saccharolyticus	0
Enterorhabdus caecimuris	0.0287232565219011
Enterovibrio nigricans	0
Eremococcus coleocola	0
Erysipelatoclostridium ramosum	0.0844099667489723
Escherichia albertii	0
Escherichia coli	5.39870803370166
Escherichia fergusonii	0.477743384414861
Escherichia hermannii	1.09067548427694
Ethanoligenens harbinense	0.0805220783012045
Eubacterium barkeri	0
Eubacterium biforme	0
Eubacterium brachy	0
Eubacterium budayi	0.332564887031259
Eubacterium callanderi	0
Eubacterium celluloscolvens	0.1300904251825
Eubacterium cellulosolvens	0
Eubacterium contortum	0.0297623948398618
Eubacterium coprostanoligenes	0
Eubacterium cylindroides	0
Eubacterium desmolans	0.0302626680030823
Eubacterium dolichum	0.0574684444809344
Eubacterium eligens	0
Eubacterium fissicatena	0.36228202772613
Eubacterium hallii	0
Eubacterium infirmum	0
Eubacterium limosum	0
Eubacterium moniliforme	0
Eubacterium multiforme	0
Eubacterium nitritogenes	0.0311667161840439
Eubacterium nodatum	0.0289454538444788
Eubacterium oxidoreducens	0
Eubacterium pyruvativorans	0
Eubacterium ramulus	0
Eubacterium rectale	0.0307180235430164
Eubacterium ruminantium	0.0654323022524124
Eubacterium saphenum	0
Eubacterium siraeum	0
Eubacterium sp	0
Eubacterium sulci	0
Eubacterium tenue	0
Eubacterium tortuosum	0
Eubacterium tortusum	0
Eubacterium uniforme	0
Eubacterium ventriosum	0.0332723047464886
Eubacterium xylanophilum	0.0302594630624082
Eubacterium yurii	0.0493762001974644
Exiguobacterium aurantiacum	0.391981054752814
Facklamia hominis/miroungae	0
Facklamia ignava	0.0349168673559999
Facklamia languida	0
Facklamia tabacinasalis	0.735985945913471
Faecalibacterium prausnitzii	0
Faecalibacterium prausnitzii S9G3	0.0462687940587443
Faecalicatena contorta	0.576287200904688
Faecalitalea cylindroides	0.0359275842283758
Fermentimonas caenicola	0.0301812969683739
Ferrimonas balearica	0
Fictibacillus arsenicus	0
Filifactor alocis	0
Filifactor villosus	0
Finegoldia magna	0
Flavobacterium banpakuense	0
Flavobacterium branchiophilum	0
Flavobacterium cheniae	0
Flavobacterium daejeonense	0
Flavobacterium lindanitolerans	0
Flavobacterium oncorhynchi	0.0445147571316676
Flavobacterium sp._TISTR	0
Flavonifractor plautii	0.0836705526496567
Flavonifractor sp	0.426897713708854
Flexispira rappini	0
Flintibacter butyricus	0.253047818944789
Fretibacterium fastidiosum	0
Fusicatenibacter saccharivorans	0.155351386979868
Fusobacterium equinum	0.0475011636621205
Fusobacterium gonidiaformans	0.0319448690631109
Fusobacterium mortiferum	0
Fusobacterium naviforme	0.072195680413503
Fusobacterium necrogenes	0.0355652516410034
Fusobacterium necrophorum	0
Fusobacterium nucleatum	0.0307322904283233
Fusobacterium periodonticum	0
Fusobacterium russii	0
Fusobacterium ulcerans	0.725887584149968
Fusobacterium varium	0.0583235079084475
Gallibacterium anatis	0
Garciella nitratireducens	0
Gardnerella vaginalis	0
Gemella haemolysans	0
Gemella morbillorum	0
Gemella sanguinis	0.0331817895356705
Gemmatirosa kalamazoonesis	0
Gemmiger formicilis	0.13008676034568
Geobacillus stearothermophilus	0.0333434680363582
Geobacillus vulcani	0
Georgenia muralis	0
Gluconobacter oxydans	0
Gordonia bronchialis	0
Gordonia jacobaea	0
Gordonia otitidis	0
Gordonia rubripertincta	0.0317989653766945
Gordonia terrae	0
Gordonibacter pamelaeae	0
Gordonibacter urolithinfaciens	0
Granulicatella adiacens	0.152347702487166
Granulicatella elegans	0
Grimontia hollisae	0.168983448979633
Haematobacter missouriensis	0.047760805767658
Haemophilus haemolyticus	0.430586852337935
Haemophilus influenzae	0
Haemophilus parahaemolyticus	0
Haemophilus parainfluenzae	0.0614002507505137
Haemophilus paraphrohaemolyticus	0
Haemophilus pittmaniae	0
Haemophilus quentini	0
Haemophilus sputorum	0
Hafnia alvei	0
Halobiforma nitratireducens	0.0610066926960996
Halomonas salina	0
Harryflintia acetispora	0.066848883678616
Helicobacter bilis	0
Helicobacter canadensis	0
Helicobacter cinaedi	0
Helicobacter fennelliae	0
Helicobacter pametensis	0
Helicobacter pullorum	0
Helicobacter pylori	0.0341022812791786
Helicobacter rodentium	0
Helicobacter winghamensis	0.144905908969435
Herbaspirillum massiliense	0.318379470142652
Hespellia porcina	0
Hespellia stercorisuis	0
Holdemanella biformis	0.0470332174200303
Holdemania filiformis	0
Holdemania massiliensis	0
Howardella ureilytica	0
Hungatella effluvii	0.303883186714372
Hydrobacter penzbergensis	0.0432467878146296
Hydrogenibacillus schlegelii	0.0548366559777819
Hydrogenoanaerobacterium saccharovorans	0.146836589101204
Hymenobacter rigui	0.0377199667175096
Intestinibacter bartlettii	0.10400689047865
Intestinimonas butyriciproducens	0.207218961403238
Janibacter hoylei	0
Janibacter indicus	0.0628584373860529
Janibacter limosus	0
Janibacter terrae	0
Johnsonella ignava	0.0529642528716543
Jonesia denitrificans	0
Kallipyga massiliensis	0
Kandleria vitulina	0.181074688038432
Kerstersia gyiorum	0
Kineothrix alysoides	0
Kingella denitrificans	0
Kingella kingae	0
Kingella oralis	0
Klebsiella aerogenes	0
Klebsiella oxytoca	0
Klebsiella pneumoniae	0
Klebsiella variicola	0
Kluyvera ascorbata	0
Kluyvera intermedia	0
Kocuria halotolerans	0
Kocuria indica	0.0298681472638926
Kocuria kristinae	0
Kocuria marina	0
Kocuria palustris	0
Kocuria rhizophila	0
Kocuria rosea	0
Kosakonia cowanii	0
Kurthia gibsonii	0
Kurthia massiliensis	0
Kurthia senegalensis	0
Kytococcus schroeteri	0
Kytococcus sedentarius	0
Lachnoanaerobaculum saburreum	0.082496438920596
Lachnoanaerobaculum umeaense	0
Lachnobacterium bovis	0.734649821812119
Lachnoclostridium phytofermentans	0.0297934297617637
Lachnoclostridium sp	0.0329958651672338
Lachnospira multipara	0.0679346477180481
Lachnospira pectinoschiza	1.52643594096794
Lactobacillus acidophilus	0
Lactobacillus agilis	0
Lactobacillus alimentarius	0.147395969972452
Lactobacillus alvi	0
Lactobacillus amylolyticus	0
Lactobacillus amylophilus	0
Lactobacillus amylovorus	0
Lactobacillus animalis	0
Lactobacillus antri	0
Lactobacillus apinorum	2.66017146684315
Lactobacillus apodemi	0
Lactobacillus bifermentans	0
Lactobacillus brevis	0
Lactobacillus buchneri	0
Lactobacillus casei	0
Lactobacillus ceti	0
Lactobacillus coleohominis	0
Lactobacillus coryniformis	0.0292541674712942
Lactobacillus crispatus	0
Lactobacillus curvatus	0
Lactobacillus delbrueckii	0.0286832456456405
Lactobacillus dextrinicus	0
Lactobacillus fermemtum	0
Lactobacillus fermentum	0
Lactobacillus fructivorans/homohiochii	0.0651554087175552
Lactobacillus gasseri	0
Lactobacillus gastricus	0
Lactobacillus gigeriorum	0
Lactobacillus helveticus	0
Lactobacillus herbarum	0
Lactobacillus iners	0
Lactobacillus jensenii	0
Lactobacillus johnsonii	0
Lactobacillus kalixensis	0
Lactobacillus kitasatonis	0
Lactobacillus kunkeei	0
Lactobacillus malefermentans	0
Lactobacillus mindensis	0
Lactobacillus mucosae	0
Lactobacillus mudanjiangensis	0
Lactobacillus oris	0
Lactobacillus parabuchneri	0
Lactobacillus paracasei	0
Lactobacillus parafarraginis	0
Lactobacillus pentosus	0
Lactobacillus plantarum	0
Lactobacillus porcinae	0.1939900365813
Lactobacillus rapi	0
Lactobacillus reuteri	0
Lactobacillus rhamnosus	0
Lactobacillus rogosae	0
Lactobacillus rossiae	0
Lactobacillus ruminis	0
Lactobacillus sakei	0.0305636565589928
Lactobacillus salivarius	0
Lactobacillus sanfranciscensis	0
Lactobacillus saniviri	0
Lactobacillus senioris	0
Lactobacillus sharpeae	0
Lactobacillus thermophilus	0
Lactobacillus ultunensis	0
Lactobacillus vaccinostercus	0
Lactobacillus vaginalis	0.03007916630426
Lactobacillus versmoldensis	0
Lactobacillus xiangfangensis	0.106840046568081
Lactococcus formosensis	0
Lactococcus garvieae	0
Lactococcus lactis	0.138509212307527
Lactococcus plantarum	0.0348105089923906
Lactococcus raffinolactis	0
Lactonifactor longoviformis	0
Laribacter hongkongensis	0.173370051166365
Lautropia mirabilis	0.116818128396105
Lawsonella clevelandensis	0
Leifsonia aquatica/naganoensis	0
Leminorella grimontii	0.0417768325615349
Leminorella richardii	0
Leptothrix discophora	0.483566163535114
Leptothrix mobilis	0
Leptotrichia amnionii	0
Leptotrichia buccalis	2.69113151114867
Leptotrichia goodfellowii	0
Leptotrichia hofstadii	0.395180437100325
Leptotrichia wadei	0
Leuconostoc carnosum	0
Leuconostoc citreum	0.0334709097897288
Leuconostoc citreum/holzapfelii	0.028992725335494
Leuconostoc gelidum	0
Leuconostoc lactis	0.0330642459599221
Leuconostoc mesenteroides	0
Leuconostoc pseudomesenteroides/rapi/kimchii/mesenteroides	0.0499536597989097
Limnobacter thiooxidans	0.0534420521742671
Longicatena caecimuris	0.0578999255178113
Lysinibacillus fusiformis	0
Lysinibacillus massiliensis	0
Lysinibacillus sphaericus	0
Lysobacter soli	0
Mageeibacillus indolicus	0.0401664770580101
Mannheimia granulomatis	0.161471949145269
Marichromatium gracile	0
Marvinbryantia formatexigens	0.172779035213962
Massilia aurea	0.407622898435841
Massiliomicrobiota timonensis	0
Megamonas funiformis	0
Megamonas hypermegale	0
Megamonas rupellensis	0.0329210504692621
Megasphaera elsdenii	0
Megasphaera indica	0
Megasphaera micronuciformis	0
Megasphaera paucivorans	0
Megasphaera sp	0
Mesorhizobium loti	0
Methanobrevibacter smithii	0.0368097440820972
Methanobrevibacter smithii/gottschalkii	0
Methanosphaera cuniculi	0
Methanosphaera stadtmanae	0
Methylobacterium adhaesivum	0.0372716205140957
Methylobacterium jeotgali	0.227196958875872
Methylobacterium mesophilicum	0.0575200263257403
Methylobacterium populi	0.0343985211260592
Methylobacterium radiotolerans	0
Methylobacterium zatmanii	0.153939404940805
Methyloversatilis universalis	0
Microbacterium aurum	0
Microbacterium barkeri	0
Microbacterium chocolatum	0
Microbacterium foliorum	0
Microbacterium gubbeenense	0.145127012300275
Microbacterium hydrocarbonoxydans	0
Microbacterium lacticum	0
Microbacterium luteolum	0.396053725770168
Microbacterium oleivorans	0.538876773072487
Microbacterium paraoxydans	0.0469707438996348
Microbacterium phyllosphaerae	0
Microbacterium schleiferi	0
Micrococcus luteus	0
Micrococcus lylae	0
Micromonospora aurantiaca	0
Micromonospora krabiensis	0
Microvirga massiliensis	0
Microvirgula aerodenitrificans	0
Mitsuokella jalaludinii	0
Mitsuokella multacida	0
Mobiluncus curtisii	0.0893603091607853
Moellerella wisconsensis	0.0901907378670691
Mogibacterium diversum	0
Mogibacterium neglectum	0.0361899326459237
Mogibacterium pumilum	0
Mogibacterium timidum	0
Mogibacterium vescum	0
Monoglobus pectinilyticus	0.042798428217503
Moraxella atlantae	0
Moraxella catarrhalis	0.0513075970523927
Moraxella caviae	0
Moraxella lacunata	0.070026597081322
Moraxella nonliquefaciens	0
Moraxella osloensis	0
Morganella morganii	0
Moryella indoligenes	0
Murdochiella asaccharolytica	0.0787773920651342
Muribaculum intestinale	0
Murimonas intestini	0.0375763723937255
Mycobacterium abscessus	0.128231110365008
Mycobacterium avium	0.188508512980672
Mycobacterium florentinum	0
Mycobacterium fortuitum	0.0626460455529333
Mycobacterium iranicum	0
Mycobacterium mucogenicum	0.0329599228953914
Mycoplasma hominis	0
Mycoplasma pneumoniae	1.02359356203986
Negativicoccus succinicivorans	0
Neisseria bacilliformis	0
Neisseria cinerea	0
Neisseria elongata	0
Neisseria flava	0
Neisseria flavescens/perflava	0
Neisseria gonorrhoeae	0.0455093177334242
Neisseria macacae	0.0765346419503649
Neisseria meningitidis	0
Neisseria mucosa	0.308669990718291
Neisseria sicca	0.0281391991050928
Neisseria subflava	0
Nevskia ramosa	0
Nitriliruptor alkaliphilus	0
Oceanobacillus caeni	0
Oceanobacillus massiliensis	0.0456799530769882
Ochrobactrum anthropi	0
Ochrobactrum intermedium	0
Ochrobactrum pituitosum	0
Odoribacter laneus	0
Odoribacter splanchnicus	0
Oligella urethralis	0.0821356183213992
Olsenella profusa	0.0302703095972238
Olsenella scatoligenes	0
Olsenella uli	0.0372328881721138
Olsenella umbonata	0.0579122146251816
Orenia metallireducens	0
Oribacterium parvum	0
Oribacterium sinus	0.834718137290862
Ornithobacterium rhinotracheale	0
Oscillibacter ruminantium	0
Oscillibacter sp	0
Oscillibacter valericigenes	0.0494728471050625
Oxalobacter formigenes	0
Paenibacillus alvei	0.0589951459475615
Paenibacillus antibioticophila	0.0283330398032294
Paenibacillus barcinonensis	0
Paenibacillus barengoltzii	0
Paenibacillus daejeonensis	0
Paenibacillus durus	0
Paenibacillus glucanolyticus	0
Paenibacillus graminis	0
Paenibacillus illinoisensis	0.0347601313466966
Paenibacillus kribbensis	0
Paenibacillus lactis	0.0888221785396133
Paenibacillus lautus	0
Paenibacillus provencensis	0
Paenibacillus pueri	0
Paenibacillus rhizosphaerae	0
Paenibacillus riograndensis	0.202693225687216
Paenibacillus sabinae/forsythiae	0
Paenibacillus senegalensis	0.070242401668193
Paenibacillus thiaminolyticus	0
Paenibacillus timonensis	0
Pantoea agglomerans	0.506984756884555
Pantoea conspicua	0
Papillibacter cinnamivorans	0
Parabacteroides distasonis	2.12678674275946
Parabacteroides goldsteinii	1.27544666796995
Parabacteroides gordonii	0.0349241681031289
Parabacteroides johnsonii	0.0671262795661212
Parabacteroides merdae	0
Paracoccus carotinifaciens	0.0525590543364488
Paracoccus marinus	0.0371500141215627
Paracoccus sanguinis	0
Paracoccus yeei	0
Paraeggerthella hongkongensis	0.0584897504849529
Paraprevotella clara	0
Paraprevotella xylaniphila	0
Parascardovia denticolens	0.0295659102545423
Parasporobacterium paucivorans	0.153945909207659
Parasutterella excrementihominis	0.0551282941815228
Parasutterella secunda	0.0499844770011565
Parvimonas micra	0.0353738388378441
Pediococcus acidilactici	0
Pediococcus damnosus	0
Pediococcus pentosaceus	0.0947165145928077
Pedobacter daejeonensis	0
Pedomicrobium ferrugineum	0
Pelomonas saccharophila	0.0940308025577181
Peptoclostridium difficile	0.27508593603535
Peptococcus niger	0
Peptococcus sp.	0
Peptoniphilus asaccharolyticus	0
Peptoniphilus coxii	0
Peptoniphilus duerdenii	0
Peptoniphilus grossensis	0
Peptoniphilus harei	0
Peptoniphilus indolicus	0
Peptoniphilus lacrimalis	0.0799891536104609
Peptoniphilus senegalensis	0.0330249677827162
Peptoniphilus timonensis	0
Peptostreptococcus anaerobius	0
Peptostreptococcus russellii	0
Peptostreptococcus stomatis	0.0289353156380524
Phascolarctobacterium faecium	0.23980417887595
Phascolarctobacterium succinatutens	0.160890186771466
Phenylobacterium haematophilum	0.0447960072743179
Phyllobacterium myrsinacearum	0
Planococcus rifietoensis	0.0287843885645646
Planomicrobium chinense	0
Planomonospora sphaerica	0.0855163974724757
Plesiomonas shigelloides	0
Porphyromonas asaccharolytica	0
Porphyromonas catoniae	0.0308842069033264
Porphyromonas endodontalis	0
Porphyromonas gingivalis	0.124412712282842
Porphyromonas somerae	0.131931239041228
Porphyromonas uenonis	0.0643156588845952
Prevotella albensis	0
Prevotella amnii	0.0492806185688831
Prevotella amniotica	0
Prevotella aurantiaca	0
Prevotella baroniae	0
Prevotella bergensis	0
Prevotella bivia	0.0379025006565761
Prevotella brevis	0
Prevotella bryantii	0
Prevotella buccae	0
Prevotella buccalis	0
Prevotella conceptionensis	0
Prevotella copri	0.0284054549682299
Prevotella corporis	0.0483523193133074
Prevotella dentalis	0
Prevotella dentasini	0
Prevotella denticola	0
Prevotella disiens	0
Prevotella enoeca	0
Prevotella falsenii	0
Prevotella fusca	0
Prevotella histicola	0.150904616917169
Prevotella intermedia	0
Prevotella loescheii	0.0298458158699666
Prevotella maculosa	0.0283511533370043
Prevotella marshii	0
Prevotella melaninogenica	0
Prevotella micans	0
Prevotella multidaccharivorax	0
Prevotella multiformis	0.0318990836361901
Prevotella multisaccharivorax	0
Prevotella nanceiensis	0
Prevotella nigrescens	0
Prevotella oralis	0
Prevotella oris	0
Prevotella oryzae	0
Prevotella oulorum	0
Prevotella pallens	0
Prevotella paludivivens	0.310404208655378
Prevotella pleuritidis	0
Prevotella ruminicola	0.0500750658017979
Prevotella saccharolytica	0.0405044500588981
Prevotella salivae	0
Prevotella scopos/jejuni	0
Prevotella shahii	0
Prevotella stercorea	0.0618780972762392
Prevotella timonensis	0.096321928901683
Prevotella veroralis	0
Promicromonospora flava	0.1473841794983
Propionibacterium acidifaciens	0.558958383176283
Propionibacterium acidipropionici	0.283883304166385
Propionibacterium acnes	0
Propionibacterium australiense	0
Propionibacterium avidum	0
Propionibacterium cyclohexanicum	0
Propionibacterium damnosum	0.0333613722919896
Propionibacterium freudenreichii	0
Propionibacterium granulosum	0
Propionibacterium jensenii	0
Propionibacterium microaerophilum	0.0290881372650451
Propionibacterium namnetense	0
Propionibacterium propionicum	0
Propionibacterium thoenii	0.164353001419312
Propionicimonas paludicola	0
Propionimicrobium lymphophilum	0.278961807159276
Propionivibrio dicarboxylicus	0
Prosthecobacter fluviatilis	0.0365851794547114
Proteus mirabilis	0
Proteus penneri	0.108079229332309
Proteus vulgaris	0
Providencia alcalifaciens	0
Providencia rettgeri	0
Providencia rustigianii	0
Providencia stuartii	0
Pseudoclavibacter massiliense	0
Pseudoclavibacter sp._Timone	0
Pseudoflavonifractor capillosus	0.350507597103005
Pseudomonas aeruginosa	0
Pseudomonas alcaliphila	0
Pseudomonas fluorescens	0
Pseudomonas fragi	0
Pseudomonas fragi/thivervalensis/deceptionensis	0
Pseudomonas monteilii	1.18927897099087
Pseudomonas nitroreducens	0
Pseudomonas oleovorans	0
Pseudomonas putida	0
Pseudomonas stutzeri	0
Pseudopropionibacterium propionicum	0
Pseudoramibacter alactolyticus	0.0312368934403452
Pseudothermotoga thermarum	0
Pseudoxanthomonas mexicana	0
Psychrobacter arenosus	0
Pyramidobacter piscolens	0.0596818534522677
Ralstonia insidiosa	0.0533578301829397
Ralstonia mannitolilytica	0.0433713389923402
Ralstonia solanacearum	0
Raoultella ornithinolytica	0
Raoultella planticola	0.0961516682211486
Rheinheimera perlucida	0
Rheinheimera texasensis	0
Rhizobium pusense	0.0687958962030006
Rhodanobacter ginsenosidimutans	0.166460648730201
Rhodobacter sphaeroides	0
Rhodococcus equi	0
Rhodococcus erythropolis	0
Rhodococcus rhodochrous	0
Riemerella anatipestifer	0.0341487782900867
Riemerella columbina	0
Robinsoniella peoriensis	0
Romboutsia lituseburensis	0.0577180213988923
Roseburia faecis	1.50598068192143
Roseburia hominis	0
Roseburia intestinalis	0.114687730487249
Roseburia inulinivorans	0.0998964732940146
Roseburia sp	0.259344359860944
Roseomonas mucosa	0.0360277422608795
Rothia aeria	0
Rothia dentocariosa	0
Rothia mucilaginosa	0
Rubinisphaera brasiliensis	0
Rudanella lutea	0.0523453979936197
Ruminococcus albus	0
Ruminococcus bromii	0.178771081055772
Ruminococcus callidus	0
Ruminococcus champanellensis	0.0297560050225616
Ruminococcus faecis	0.155719802811992
Ruminococcus flavefaciens	0
Ruminococcus gauvreauii	0.0363203766982941
Ruminococcus gnavus	3.78649361337272
Ruminococcus lactaris	0
Ruminococcus sp	0.475951514579858
Ruminococcus sp. Marseille-P2780	0.0738642982338285
Ruminococcus sp. Marseille-P650	0.0306381671887904
Ruminococcus torques	0.103871340586901
Ruthenibacterium lactatiformans	0.100948297537191
Salmonella enterica	0
Sarcina maxima	0
Sarcina ventriculi	0.168439309627349
Scardovia inopinata	0
Scardovia wiggsiae	0.0538311131139117
Schlesneria paludicola	0
Schwartzia sp.	0
Schwartzia succinivorans	0
Selenomonas artemidis	0
Selenomonas infelix	0
Selenomonas noxia	0.0502541264381054
Selenomonas ruminantium	0
Selenomonas sputigena	0
Sellimonas intestinalis	0.0754446228256608
Senegalemassilia anaerobia	0
Senegalimassilia anaerobia	0.068840508531788
Serratia ficaria	0
Serratia fonticola	0.204547696502545
Serratia liquefaciens	0.0288256472665953
Serratia marcescens	0
Shigella dysenteriae	0
Shuttleworthia satelles	0.0462126918000089
Silanimonas lenta	0
Simonsiella muelleri	0.719380491839865
Skermanella aerolata	0.329968133326193
Slackia equolifaciens	0
Slackia exigua	0.0419698928169903
Slackia faecicanis	0
Slackia isoflavoniconvertens	0
Slackia piriformis	0.0653373524259324
Snodgrassella alvi	0
Soleaferrea massiliensis	0.0466778023390231
Solobacterium moorei	0.0313885606264016
Sphingobacterium faecium	0
Sphingobacterium multivorum	0.0336133308217316
Sphingobacterium spiritivorum	0
Sphingobium hydrophobicum	0
Sphingobium yanoikuyae	0.118854991744576
Sphingomonas adhaesiva	0
Sphingomonas ginsenosidimutans	0
Sphingomonas hankookensis	0.0414120275473431
Sphingomonas panni	0
Sphingomonas paucimobilis	0
Sphingomonas pseudosanguinis	1.27071004014678
Spirosoma linguale	0
Sporanaerobacter acetigenes	0
Sporolactobacillus nakayamae	0.0365846944094683
Sporosarcina koreensis	0
Staphylococcus arlettae	0
Staphylococcus aureus	0.0550799801469441
Staphylococcus auricularis	0.0358740862702069
Staphylococcus capitis	0.0775381012147964
Staphylococcus cohnii	0.0855573262765765
Staphylococcus condimenti	0
Staphylococcus epidermidis	0.0844472499488387
Staphylococcus epidermidis/muscae	0
Staphylococcus equorum/edaphicus/saprophyticus	0
Staphylococcus haemolyticus	0.0391973719005007
Staphylococcus hominis	0
Staphylococcus intermedius	0.110614065316919
Staphylococcus kloosii	0
Staphylococcus lentus	0.0286124031109983
Staphylococcus lugdunensis	0.126007961109859
Staphylococcus nepalensis	0.0776770281475876
Staphylococcus pasteuri	0
Staphylococcus pettenkoferi	0
Staphylococcus saccharolyticus	0
Staphylococcus saprophyticus	0
Staphylococcus schleiferi	0
Staphylococcus sciuri	0.0303159158684135
Staphylococcus simulans	0
Staphylococcus succinus	0
Staphylococcus vitulinus	0.0287232524722685
Staphylococcus warneri	0.0554401131731438
Staphylococcus xylosus	0
Stenotrophomonas daejeonensis	0
Stenotrophomonas maltophilia	0.0921907868836962
Stenotrophomonas rhizophila	0
Stomatobaculum longum	0
Stoquefichus massiliensis	0
Streptobacillus moniliformis	0
Streptococcus agalactiae	0
Streptococcus alactolyticus	0
Streptococcus anginosus	0
Streptococcus australis	0
Streptococcus caballi	0
Streptococcus cameli	0
Streptococcus canis	0
Streptococcus caprae	0
Streptococcus castoreus	0.0342391362890988
Streptococcus constellatus	0
Streptococcus criceti	0
Streptococcus cristatus	0.0819332034942232
Streptococcus dentasini	0.0358692065090889
Streptococcus dentirousetti	0
Streptococcus devriesei	0
Streptococcus didelphis	0
Streptococcus downei	0
Streptococcus dysgalactiae	0
Streptococcus equi	0
Streptococcus equinus	0
Streptococcus equinus/lutetiensis/infantarius	0
Streptococcus fryi	0.0356370451686498
Streptococcus gallolyticus	0
Streptococcus gordonii	0
Streptococcus gordonii/mutans	0
Streptococcus henryi	0
Streptococcus hongkongensis	0
Streptococcus hyovaginalis	0
Streptococcus ictaluri	0
Streptococcus infantarius	0
Streptococcus infantis	0.910150733949838
Streptococcus iniae	0
Streptococcus intermedius/uberis	0.0412015461115666
Streptococcus lactarius	0
Streptococcus lutetiensis	0
Streptococcus macedonicus	0
Streptococcus marimammalium	0
Streptococcus massiliensis	0
Streptococcus merionis	0
Streptococcus minor	0
Streptococcus mitis	0.0750159145798687
Streptococcus mitis/pneumoniae/pseudoneumoniae	0.0657360920963396
Streptococcus moroccensis	0
Streptococcus mutans	0.0514201300475292
Streptococcus oralis	0.0896058329045249
Streptococcus oricebi	0
Streptococcus orisasini	0
Streptococcus ovis	0.0338957366345925
Streptococcus parasaguinis	0.0709571865117643
Streptococcus parasanguinis	0.139776879917599
Streptococcus parauberis	0
Streptococcus pasteurianus	0
Streptococcus peroris	0
Streptococcus pharyngis	0
Streptococcus pleomorphus	0.0629436467956941
Streptococcus plurextorum	0.0341593465366041
Streptococcus pneumoniae	0.0310383949461666
Streptococcus porci	0
Streptococcus porcinus	0.0570676895255693
Streptococcus porcorum	0
Streptococcus pyogenes	0
Streptococcus pyogensis	0
Streptococcus ratti/ursoris	0
Streptococcus rubneri	0
Streptococcus rupicaprae	0
Streptococcus salivarius	0.529973185076528
Streptococcus saliviloxodontae	0
Streptococcus sanguinis	0
Streptococcus sanguinis/vestibularis	0
Streptococcus sinensis	0
Streptococcus sobrinus	0.0461974760919317
Streptococcus suis	0
Streptococcus tangierensis	0
Streptococcus thermophilus	0.117462751573966
Streptococcus thoraltensis	0
Streptococcus uberis	0.046319353547895
Streptococcus vestibularis	0.206723137759697
Streptococcus viridans	0.168499410553145
Streptomyces misionensis	0
Streptomyces thermoviolaceus	0
Streptomyces thermovulgaris	0
Subdoligranulum variabile	0
Succinatimonas hippei	0
Succiniclasticum ruminis	0.0495228991261234
Succinivibrio dextrinosolvens	0.366271184119767
Sulfurimonas autotrophica	0
Sutterella parvirubra	0
Sutterella stercoricanis	0
Sutterella wadsworthensis	0.0393850653199163
Symbiobacterium thermophilum	0
Tannerella forsythia	0
Tatumella ptyseos	0.0701683198608055
Tetragenococcus solitarius	0
Tetrasphaera australiensis	0
Thiomicrospira cyclica	0
Timonella senegalensis	0
Tissierella praeacuta	0
Trabulsiella guamensis	0.0397048127842455
Treponema berlinense	0
Treponema denticola	0
Treponema lecithinolyticum	0
Treponema maltophilum	0.0398886009611778
Treponema medium	0
Treponema porcinum	0
Treponema socranskii	0
Treponema succinifaciens	0
Treponema vincentii	0.0465139650990558
Tropheryma whipplei	0
Trueperella bernardiae	0
Trueperella pyogenes	0
Tumebacillus permanentifrigoris	0
Turicella otitidis	0.033853759922571
Turicibacter sanguinis	0.0359092131383672
Turicimonas muris	0
Tyzzerella nexilis	0
Ureaplasma parvum	0
Ureaplasma urealyticum	0
Ureibacillus suwonensis	0
Ureibacillus thermosphaericus	0
Vagococcus penaei	0.0290751627293567
Vagococcus teuberi	0
Varibaculum cambriense	0.174584853658479
Variovorax boronicumulans	0
Veillonella atypica	0.213973816285879
Veillonella dispar	0.691837737215967
Veillonella parvula	0.213553036421238
Veillonella ratti	0
Veillonella rogosae	0.152892060460484
Veillonella tobetsuensis	0.277932534983992
Vibrio cholerae	0.0409825094867185
Vibrio cincinnatiensis	0
Vibrio fluvialis	0
Vibrio furnissii	0
Vibrio mimicus	0
Vibrio parahaemolyticus	0
Victivallis vadensis	0
Virgibacillus proomii	0
Weeksella virosa	0
Weissella cibaria	0
Weissella confusa	0.845699966627811
Weissella paramesenteroides	0
Yersinia aleksiciae	0
Yersinia bercovieri	0
Yersinia enterocolitica	0
Yersinia frederiksenii	0.0640822597552757
Yersinia kristensenii	0
Yersinia pseudotuberculosis	0
Yersinia rohdei	0
Yokenella regensburgei	0.290035571068739
Yonghaparkia alkaliphila	0
Kingdom Information: (%)
Archaea	0.0978164367781969
Bacteria	99.902183563222
Phylum Information: (%)
Actinobacteria	8.35606732984929
Bacteroidetes	11.2516967150608
Deinococcus-Thermus	0.0315313364499771
Dictyoglomi	0.128291384312048
Elusimicrobia	0.269232207885257
Epsilonbacteraeota	0.971287544927574
Euryarchaeota	0.0978164367781969
Firmicutes	46.3954018394673
Fusobacteria	4.22529181723671
Gemmatimonadetes	0
Halanaerobiaeota	0
Lentisphaerae	0
Other	4.8728050339953
Planctomycetes	0
Proteobacteria	21.9078087523368
Spirochaetes	0.115010429195243
Synergistetes	0.171645837849628
Tenericutes	1.13813385950058
Thermotogae	0
Verrucomicrobia	0.0679794751553752
Class Information: (%)
Actinobacteria	5.75895694311103
Actinobacteridae	1.75829060673309
Alphaproteobacteria	4.1862688277973
Bacilli	14.3197499918318
Bacteroides	0.458879156971619
Bacteroidetes	0
Bacteroidia	10.7928175580892
Betaproteobacteria	0
Brachyspirae	0.0286078631350092
Campylobacteria	0.971287544927574
Chlorobia	0
Clostridia	27.5132054750511
Coriobacteriia	0.838819780005168
Deinococci	0.0315313364499771
Deltaproteobacteria	0
Dictyoglomia	0.128291384312048
Elusimicrobia	0.269232207885257
Epsilonproteobacteria	0
Erysipelotrichia	2.43548779802594
Flavobacteria	0
Fusobacteria	0.0307322904283233
Fusobacteriia	4.19455952680838
Gammaproteobacteria	17.7215399245395
Gemmatimonadetes	0
Halanaerobiia	0
Halobacteria	0.0610066926960996
Lentisphaeria	0
Methanobacteria	0.0368097440820972
Mollicutes	1.13813385950058
Negativicutes	2.12695857455846
Nitriliruptoria	0
Other	4.8728050339953
Planctomycetacia	0
Spirochaetes	0
Spirochaetia	0.0864025660602336
Synergistia	0.171645837849628
Thermotogae	0
Verrucomicrobiae	0.0679794751553752
Order Information: (%)
Acetobacterales	0.0360277422608795
Actinomycetales	1.55724930222343
Aeromonadales	0.627183836545735
Alteromonadales	0.0368374743945283
Azospirillales	0.329968133326193
Bacillales	4.87258048615413
Bacteroidales	9.09999217495953
Betaproteobacteriales	3.13922938865268
Bifidobacteriales	2.12974276753837
Brachyspirales	0.0286078631350092
Campylobacterales	0.971287544927574
Cardiobacteriales	0.0495580445251561
Caulobacterales	0.419235156117586
Chitinophagales	1.71991312911619
Chlorobiales	0
Chromatiales	0
Clostridiale	0.160353093185582
Clostridiales	27.3528523818655
Coriobacteriales	0.838819780005168
Corynebacteriales	1.1363332380656
Cytophagales	0.0900653647111292
Deinococcales	0.0315313364499771
Desulfobacterales	0
Desulfovibrionales	0
Dictyoglomales	0.128291384312048
Elusimicrobiales	0.269232207885257
Enterobacteriales	4.33716441275437
Erysipelotrichales	2.43548779802594
Flavobacteriales	0.308112715452213
Fusobacterales	0.0307322904283233
Fusobacteriales	4.19455952680838
Fusobacteriales: Leptotrichiacea	0
Gemmatimonadales	0
Halanaerobiales	0
Halobacteriales	0.0610066926960996
Lactobacillales	9.44716950567769
Methanobacteriales	0.0368097440820972
Micrococcales	1.77048565420868
Micromonosporales	0
Mycoplasmatales	1.13813385950058
Neisseriales	0
Nitriliruptorales	0
Oceanospirillales	0.0310650186707628
Opitutales	0.0313942957006638
Other	4.8728050339953
Pasteurellales	1.35380391277115
Planctomycetales	0
Propionibacteriales	0.837920190335559
Pseudomonadales	2.05817080758161
Rhizobiales	1.83259086242827
Rhodobacterales	0.13746987422567
Salinisphaerales	0
Selenomonadales	2.12695857455846
Sphingobacteriales	0.0336133308217316
Sphingomonadales	1.4309770594387
Spirochaetales	0.0864025660602336
Streptomycetales	0
Streptosporangiales	0.0855163974724757
Synergistales	0.171645837849628
Thermotogales	0
Thiomicrospirales	0
Verrucomicrobiales	0.0365851794547114
Vibrionales	5.66375397231495
Victivallales	0
Xanthomonadales	0.424773056328563
Family Information: (%)
Acetobacteraceae	0.0360277422608795
Acidaminococcaceae	0.450217264773539
Actinomycetaceae	0.484278764833579
Aerococcaceae	1.00919027646744
Aeromonadaceae	0.130210249904938
Akkermansiaceae	0
Alicyclobacillaceae	0
Alteromonadaceae	0
Aquaspirillaceae	0
Arcobacteraceae	0.106527233710937
Atopobiaceae	0.1788490578049
Azospirillaceae	0.329968133326193
Bacillaceae	3.55526437471663
Bacteroidaceae	2.91136237640491
Barnesiellaceae	0
Beijerinckiaceae	0.510326531782573
Bifidobacteriaceae	2.12974276753837
Blautia	0
Bogoriellaceae	0
Brachyspiraceae	0.0286078631350092
Brevibacteriaceae	0.250705493604336
Burkholderiaceae	1.71049289443702
Caldicoprobacteraceae	0
Campylobacteraceae	0.685752120968024
Cardiobacteriaceae	0.0495580445251561
Carnobacteriaceae	0.315058932574278
Caulobacteraceae	0.419235156117586
Cellulomonadaceae	0.0426995517259639
Chitinibacteraceae	0.173370051166365
Chitinophagaceae	1.71991312911619
Chlorobiaceae	0
Christensenellaceae	0.0877199116399665
Chromatiaceae	0
Clostridiaceae	2.01143534725539
Clostridiaceae 1	3.5765267419988
Clostridiaceae 2	0.229588967429255
Clostridiales	0.160353093185582
Coriobacteriaceae	0.162559152660372
Corynebacteriaceae	1.05981327835001
Corynebacterineae	0.379385668898613
Deinococcaceae	0.0315313364499771
Dermabacteraceae	0.184314199635758
Dermacoccaceae	0
Desulfobulbaceae	0
Desulfovibrionaceae	0
Dictyoglomaceae	0.128291384312048
Dietziaceae	0.0615985746776386
Dysgonomonadaceae	0.0301812969683739
Eggerthellaceae	0.497411569539895
Elusimicrobiaceae	0.269232207885257
Enterbacteriaceae	1.09067548427694
Enterobacteriaceae	3.24648892847743
Enterococcaceae	0.546494716970717
Erysipelotrichaceae	2.43548779802594
Eubacteriaceae	0.0312368934403452
Family XI	0.22732217404911
Family XIII	0.0651353864904025
Family XVIII	0
Flavobacteriaceae	0.121234500826838
Fusobacteriaceae	1.13897986898771
Gemmatimonadaceae	0
Halobacteroidaceae	0
Haloferacaceae	0.0610066926960996
Halomonadaceae	0.0310650186707628
Helicobacteraceae	0.179008190248613
Hymenobacteraceae	0.0377199667175096
Hyphomicrobiaceae	0
Intrasporangiaceae	0.0628584373860529
Jonesiaceae	0
Lachnospiraceae	18.1231923391107
Lactobacillaceae	3.26773617920717
Leptotrichia	0
Leptotrichiaceae	3.086311948249
Leuconostocaceae	1.11646167866367
Listeriaceae	0
Marinifilaceae	0.0726490948634158
Methanobacteriaceae	0.0368097440820972
Microbacteriaceae	1.23020158396253
Micrococcaceae	0.0298681472638926
Micrococcineae	0.0704059293658685
Micromonosporaceae	0
Moraxellaceae	0.475890590575192
Muribaculaceae	0
Mycobacteriaceae	0.0329599228953914
Mycoplasmataceae	1.13813385950058
Neisseriaceae	1.2553664430493
Nitriliruptoraceae	0
Nocardiaceae	0.0317989653766945
Nocardioidaceae	0
Opitutaceae	0.0313942957006638
Other	4.8728050339953
Paenibacillaceae	0.700374873248798
Pasteurellaceae	1.35380391277115
Peptococcaceae	0
Peptostreptococcaceae	0.3990736592983
Planococcaceae	0.0287843885645646
Porphyromonadaceae	0.351543817111991
Prevotellaceae	2.22997173121217
Promicromonosporaceae	0.0324938613786502
Propionibacteriaceae	0.837920190335559
Propionibacterineae	0.510685815142732
Pseudomonadaceae	1.58228021700642
Psychromonadaceae	0.0368374743945283
Rhizobiaceae	1.23869031600884
Rhodanobacteraceae	0.166460648730201
Rhodobacteraceae	0.13746987422567
Rhodocyclaceae	0
Rikenellaceae	0
Rubinisphaeraceae	0
Ruminococcaceae	2.63480275068889
Schlesneriaceae	0
Solimonadaceae	0
Sphingobacteriaceae	0.0336133308217316
Sphingomonadaceae	1.4309770594387
Spirochaetaceae	0.0864025660602336
Spirosomaceae	0.0523453979936197
Sporolactobacillaceae	0.0365846944094683
Staphylococcaceae	0.518390365678994
Streptococcacaeae	0
Streptococcaceae	3.19222772179442
Streptomycetaceae	0
Streptomycineae	0
Streptosporangiaceae	0.0855163974724757
Succinivibrionaceae	0.496973586640797
Synergistaceae	0.171645837849628
Tannerellaceae	3.50428385839866
Thermomonosporaceae	0
Thermotogaceae	0
Thiomicrospiraceae	0
Thiovulaceae	0
Veillonellaceae	1.67674130978492
Verrucomicrobiaceae	0.0365851794547114
Vibrionaceae	5.66375397231495
Victivallaceae	0
Weeksellaceae	0.186878214625375
Xanthobacteraceae	0.0835740146368645
Xanthomonadaceae	0.258312407598361
Genus Information: (%)
Acetanaerobacterium	0.243944041480914
Acetivibrio	0
Acetobacter	0
Acetobacterium	0
Achromobacter	0
Acidaminococcus	0
Acidovorax	0
Acinetobacter	0.354556396441477
Actinobacillus	0.164346972789157
Actinobaculum	0
Actinomadura	0
Actinomyces	0.220333602014315
Adlercreutzia	0
Aerococcus	0.0299241180119529
Aeromicrobium	0
Aeromonas	0.130210249904938
Afipia	0
Agathobacter	0.0307180235430164
Aggregatibacter	0.0483537691333056
Agrobacterium	0.4512783016204
Agrococcus	0.103173328919967
Akkermansia	0
Alcaligenes	0
Algoriella	0
Aliagarivorans	0.0368374743945283
Alistipes	0
Allisonella	0
Alloiococcus	0
Alloprevotella	1.26584641725085
Allorhizobium-Neorhizobium-Pararhizobium-Rhizobium	0.671059038192493
Alloscardovia	0
Alysiella	0.0771328017022594
Amaricoccus	0
Anaerobiospirillum	0.13070240252103
Anaerococcus	0
Anaerofilum	0.0330509032415467
Anaerofustis	0
Anaeroglobus	0.0433769475099906
Anaerospora	0
Anaerosporobacter	0.0395237784549663
Anaerostipes	0.0550025479729281
Anaerovorax	0
Ancylobacter	0.0542850197995829
Aneurinibacillus	0.0419669827760602
Anoxynatronum	0.229588967429255
Aquabacterium	0.038089754791202
Arcanobacterium	0
Arcobacter	0.106527233710937
Arthrobacter	0.0704059293658685
Asaccharobacter	0
Atopobium	0.0534336454103809
Atopostipes	0
Aureimonas	0
Bacillus	3.50042771873885
Bacteroides	2.91136237640491
Barnesiella	0
Bartonella	0.0475570799929444
Bavariicoccus	0
Bergeyella	0
Bifidobacterium	2.04634574416992
Blautia	0.806813372848955
Bordetella	0
Brachybacterium	0.138155799229742
Brachymonas	0
Brachyspira	0.0286078631350092
Bradyrhizobium	0.0292889948372816
Brevibacillus	0.174561767480228
Brevibacterium	0.250705493604336
Brevundimonas	0.250470041066249
Brochothrix	0
Buchnera	0.259008144411147
Bulleidia	0
Burkholderia-Caballeronia-Paraburkholderia	0
Butyricicoccus	0.307803079349066
Butyricimonas	0.0726490948634158
Butyrivibrio	0.115540834539954
Caldicoprobacter	0
Campylobacter	0.685752120968024
Capnocytophaga	0.0767197436951708
Cardiobacterium	0.0495580445251561
Castellaniella	0
Catabacter	0.0288986493709854
Catenibacterium	1.62443081818295
Catonella	0.0324593988154995
Caulobacter	0.123969107777019
Cellulomonas	0.0426995517259639
Cellulosilyticum	0.0617444175053034
Cellulosimicrobium	0.0324938613786502
Centipeda	0
Cephaloticoccus	0.0313942957006638
Cetobacterium	0
Chitinibacter	0.173370051166365
Chlorobium	0
Christensenella	0.0588212622689812
Chryseobacterium	0.105781635498826
Citrobacter	0.0523807553696133
Cloacibacillus	0.11196398439736
Clostridium	2.01143534725539
Clostridium sensu stricto	0
Clostridium sensu stricto 1	2.02881082096762
Clostridium sensu stricto 10	0
Clostridium sensu stricto 11	0
Clostridium sensu stricto 12	0.0295856756524307
Clostridium sensu stricto 13	0.179611150512171
Clostridium sensu stricto 14	0
Clostridium sensu stricto 15	0.0668291513956013
Clostridium sensu stricto 16	0
Clostridium sensu stricto 17	0
Clostridium sensu stricto 18	0
Clostridium sensu stricto 19	0.0569813233812871
Clostridium sensu stricto 2	0.0361102186060324
Clostridium sensu stricto 3	0.0587160963370463
Clostridium sensu stricto 4	0
Clostridium sensu stricto 5	0
Clostridium sensu stricto 7	0.0714679860825864
Clostridium sensu stricto 8	0.879975009436672
Cnuella	1.67666634130156
Collinsella	0.0763240244797556
Comamonas	0
Coprobacillus	0
Coprobacter	0
Coprococcus 1	0
Coprococcus 2	0
Coprococcus 3	0.0493175754243774
Coriobacterium	0.0862351281806166
Corynebacterium	0.157928171252519
Corynebacterium 1	0.86803134717492
Cronobacter	0
Cryobacterium	0
Cryptobacterium	0
Cupriavidus	0
Curvibacter	0
Cutibacterium	0
Dechlorobacter	0
Deinococcus	0.0315313364499771
Delftia	0
Dermabacter	0.0461584004060156
Dermacoccus	0
Desulfobulbus	0
Desulfovibrio	0
Dialister	0
Dictyoglomus	0.128291384312048
Dielma	0
Dietzia	0.0615985746776386
Dolosicoccus	0.208363345186012
Dolosigranulum	0.0609398051535499
Dorea	0.0361937108504168
Dyadobacter	0
Dysgonomonas	0
Eggerthella	0.302891317290118
Eggerthia	0
Eikenella	0
Eisenbergiella	0
Elusimicrobium	0.269232207885257
Empedobacter	0.0469478008364621
Enorma	0
Enterobacter	0.877611740276486
Enterococcus	0.429986987132127
Enterorhabdus	0.0287232565219011
Enterovibrio	0
Eremococcus	0
Erwinia	0
Erysipelatoclostridium	0.153039388822776
Escherichia	1.09067548427694
Escherichia-Shigella	0.477743384414861
Ethanoligenens	0.0805220783012045
Eubacterium	0.160353093185582
Ezakiella	0
Facklamia	0.770902813269471
Faecalitalea	0.151295954227121
Fastidiosipila	0.0401664770580101
Fictibacillus	0
Filifactor	0
Finegoldia	0
Flavobacterium	0.0445147571316676
Flavonifractor	0.0836705526496567
Franconibacter	0
Fretibacterium	0
Fusicatenibacter	0.155351386979868
Fusobacterium	1.13897986898771
Gallibacterium	0
Garciella	0
Gardnerella	0
Gemella	0.0331817895356705
Gemmatirosa	0
Geobacillus	0
Geomicrobium	0
Georgenia	0
Gluconobacter	0
Gordonia	0
Gordonibacter	0
Granulicatella	0.254119127420728
Grimontia	0.168983448979633
Haematobacter	0.047760805767658
Haemophilus	0.979631221703422
Hafnia-Obesumbacterium	0
Halodesulfovibrio	0
Halomonas	0.0310650186707628
Halopiger	0.0610066926960996
Harryflintia	0.066848883678616
Helicobacter	0.179008190248613
Hespellia	0
Hodemania	0
Holdemanella	0.0470332174200303
Holdemania	0
Howardella	0
Hungatella	0.303883186714372
Hydrobacter	0.0432467878146296
Hydrogenibacillus	0.0548366559777819
Hydrogenoanaerobacterium	0.146836589101204
Hymenobacter	0.0377199667175096
Intestinibacter	0.10400689047865
Intestinimonas	0.207218961403238
Isoptericola	0
Janibacter	0.0628584373860529
Johnsonella	0.0529642528716543
Jonesia	0
Kandleria	0.181074688038432
Kerstersia	0
Kingella	0
Klebsiella	0
Kluyvera	0
Kocuria	0.0298681472638926
Kosakonia	0
Kurthia	0
Kytococcus	0
Lachnoanaerobaculum	0.082496438920596
Lachnobacterium	0.734649821812119
Lachnoclostridium	3.82367723082141
Lachnoclostridium 10	0.0297934297617637
Lachnoclostridium 12	0
Lachnoclostridium 5	0.583270623457875
Lachnospira	1.69439623680409
Lachnospiraceae NC2004 group	0.113879965017085
Lachnospiraceae NK4A136 group	0.0321159605663876
Lactobacillus	3.26773617920717
Lactococcus	0.202002966945558
Lautropia	0.116818128396105
Lawsonella	0
Leifsonia	0
Leminorella	0.0417768325615349
Leptothrix	0.483566163535114
Leptotrichia	3.086311948249
Leuconostoc	0.270761712035855
Limnobacter	0.0534420521742671
Lysinibacillus	0
[truncated: 214 more rows]
