# Supplementary material for: Pediatric Acute Lymphoblastic Leukemia Patients Exhibit Distinctive Alterations in the Gut Microbiota
Source: Front Cell Infect Microbiol. 2020 Oct 16;10:558799. doi: 10.3389/fcimb.2020.558799 (PMC7596659; doi:10.3389/fcimb.2020.558799)
Supplement: Supplementary file 1 [file Data_Sheet_1.ZIP › rawdata/Case/19T010091_output.xls.result.txt]

Species Information: (%)
Abiotrophia defectiva	0
Abiotrophia para-adiacens	0.0397896614989868
Acetanaerobacterium elongatum	0.572554315415198
Acetobacterium tundrae	0.0347669764320462
Achromobacter denitrificans	0.0842854622991
Achromobacter xylosoxidans	0.0375506610914819
Acidaminococcus fermentans	0.0323772820528109
Acidaminococcus intestini	0.0400645985578131
Acidovorax facilis	0.0373279378568354
Acidovorax sp	0.0500815081780197
Acidovorax temperans	0.0344487420745031
Acinetobacter baumannii	0
Acinetobacter calcoaceticus	0.0733232095715947
Acinetobacter haemolyticus/baumannii	0.187282174052997
Acinetobacter johnsonii	0.108243004989194
Acinetobacter junii	0
Acinetobacter lwoffii	0.0344782310680618
Acinetobacter pittii	0.0384401554119065
Acinetobacter radioresistens	0
Acinetobacter septicus	0
Actinobacillus capsulatus	0.36237176468324
Actinobacillus pleuropneumoniae	0.0430978183379071
Actinobaculum massiliense	0.0428897408392748
Actinobaculum schaalii	0.0281218569034264
Actinomadura vinacea	0
Actinomyces canis	0.11399563723229
Actinomyces cardiffensis	0.0606529658514133
Actinomyces georgiae	0.041981965534861
Actinomyces graevenitzii	0.0444386227900736
Actinomyces johnsonii	0.078204861772349
Actinomyces massiliensis	0
Actinomyces meyeri	0.037572398082119
Actinomyces naeslundii	0
Actinomyces neuii	0.0633882015725337
Actinomyces odontolyticus	0
Actinomyces oris	0.0292095367777702
Actinomyces radingae	0
Actinomyces sp._ph3	0.135416969370634
Actinomyces turicensis	0
Actinomyces urogenitalis	0
Actinomyces viscosus	0.0369797024333514
Adlercreutzia equolifaciens	0
Aeribacillus pallidus	0.185419452113975
Aerococcus christensenii	0.0758710477462546
Aerococcus viridans	0
Aeromicrobium massiliense	0.0333589770894748
Aeromonas allosaccharophila/veronii	0.0532794252032855
Aeromonas bestiarum	0.0456895810981188
Aeromonas hydrophila	0.0937618919428242
Aeromonas jandaei	0.0920060901577434
Aeromonas media/tecta	0.0697690606701445
Aeromonas veronii	0.0427851258479618
Afipia birgiae	0
Agathobaculum butyriciproducens	0.0373434368380755
Aggregatibacter actinomycetemcomitans	0.0756927260715062
Aggregatibacter aphrophilus	0.384025155360195
Aggregatibacter segnis	0
Agrobacterium tumefaciens	0.311827274010112
Agrococcus jejuensis	0
Agrococcus terreus	0.189612824746444
Akkermansia glycaniphila	0
Akkermansia muciniphila	0.993647896594125
Alcaligenes faecalis	0.0489210628709172
Algoriella xinjiangensis	0.0463266641997802
Aliagarivorans marinus	0.0700545910422272
Alistipes finegoldii	0
Alistipes indistinctus	0
Alistipes inops	0.0288207111027336
Alistipes obesi	0.029261445823483
Alistipes onderdonkii	0.0454341476575766
Alistipes putredinis	0.0811421098316251
Alistipes senegalensis	0.05278436712484
Alistipes shahii	0
Alistipes timonensis	0.048455102028986
Allisonella histaminiformans	0.0337190806407373
Alloiococcus otitis	0
Alloprevotella rava	0.0710571536188145
Alloprevotella tannerae	0.39851013000124
Alloscardovia omnicolens	0
Alysiella filiformis	0.0693989497323704
Amaricoccus kaplicensis	0
Anaerobiospirillum succiniciproducens	0
Anaerobiospirillum thomasii	0.174006217789601
Anaerococcus hydrogenalis	0.0430166736080292
Anaerococcus lactolyticus	0.0286987904895327
Anaerococcus obesiensis	0.0878493500638214
Anaerococcus octavius	0
Anaerococcus prevotii	0.0548581661857078
Anaerococcus senegalensis	0.0645680614052474
Anaerococcus tetradius	0.0324298520700027
Anaerococcus vaginalis	0
Anaerofilum agile	0.0699738635422585
Anaerofilum pentosovorans	0
Anaerofustis stercorihominis	0
Anaeroglobus geminatus	0.0432696157380475
Anaerorhabdus furcosa	0.0352101152079948
Anaerosporobacter mobilis	0.0295978915814742
Anaerostipes butyraticus	0.158895123591561
Anaerostipes caccae	0.0406692216588724
Anaerostipes hadrus	0.472960273333165
Anaerotruncus colihominis	0.191372132421792
Anaerotruncus sp	0.043692954040371
Anaerovorax odorimutans	0
Ancylobacter polymorphus	0.0969490213794233
Aneurinibacillus aneurinilyticus	0.0537561452300141
Aneurinibacillus migulanus	0.087464466489683
Anoxynatronum sibiricum	0.0599340392127662
Aquabacterium commune	0.0357352402604678
Arcanobacterium haemolyticum	0.0611041931579655
Arcanobacterium pyogenes	0.0601636124690002
Arcobacter butzleri	0.0883317117522174
Arcobacter cryaerophilus	0
Arthrobacter albus	0.0931617736225968
Arthrobacter castelli	0
Arthrobacter oxydans	0.0585367203409892
Arthrobacter polychromogenes	0.0348067003998044
Asaccharobacter celatus	0.0428089650238584
Atlantibacter hermannii	0
Atopobium minutum	0
Atopobium parvulum	0.106216540563429
Atopobium rimae	0.243996084989208
Atopobium vaginae	0
Atopostipes suicloacalis	0.0551236866810519
Aurantimonas altamirensis	0.0318316053398977
Aureimonas altamirensis	0.0696679569111421
Averyella dalhousiensis	0
Azonexus hydrophilus	0
Azospirillum lipoferum	0.0775561727470212
Bacillus altitudinis	0.156999590047011
Bacillus amyloliquefaciens	0.0750178064195365
Bacillus anthracis	0.0463817388248119
Bacillus atrophaeus	0
Bacillus badius	0
Bacillus beijingensis	0.126501823345046
Bacillus benzoevorans	0.0365760015182164
Bacillus cereus	0.0430990478787239
Bacillus circulans	0
Bacillus clausii	0.0592240381834872
Bacillus coagulans	0
Bacillus cytotoxicus	0.0331196524640977
Bacillus endophyticus	0
Bacillus firmus	0
Bacillus flexus	0
Bacillus fordii	0.0586051277633431
Bacillus halodurans	0.0509494006667077
Bacillus idriensis	0.0493729786411332
Bacillus infantis	0.0318684673706582
Bacillus licheniformis	0.0744194287353607
Bacillus marisflavi	0.12939223840974
Bacillus massilioanorexius	0.0884791756131309
Bacillus massiliosenegalensis	0.0489261386503565
Bacillus megaterium	0.0421889754872831
Bacillus methanolicus	0.0281899607812363
Bacillus mojavensis	0.0604339543700988
Bacillus mycoides	0.0283328215185511
Bacillus nealsonii	0.0513813982167001
Bacillus niacini	0.0405800294351743
Bacillus polyfermenticus	0.0951962515433065
Bacillus pseudofirmus	0
Bacillus pseudomycoides	0.0430860584168437
Bacillus pumilus	0.0873520953882836
Bacillus senegalensis	0.10643946974369
Bacillus simplex	0.0476706049398558
Bacillus siralis	0
Bacillus sonorensis	0.0701627101748602
Bacillus subtilis	0.0780361020734988
Bacillus thermoamylovorans	0.0797338863919095
Bacillus thuringiensis	0.315381517695678
Bacillus timonensis	0.0477907756393753
Bacillus toyonensis/wiedmanii/thuringiensis	0.0553547278855072
Bacillus vallismortis	0.0450281950258302
Bacteroides acidifaciens	0.109430100764918
Bacteroides caccae	0.134393327694336
Bacteroides cellulosiluticus	0.10281650674651
Bacteroides cellulosilyticus	0.216751529404957
Bacteroides clarus	0
Bacteroides coagulans	0
Bacteroides coprocola	0
Bacteroides coprophilus	0.105241330937173
Bacteroides dorei	0
Bacteroides eggerthii	0.171090693082258
Bacteroides faecis	0.0289987732456189
Bacteroides finegoldii	0.0418135697132434
Bacteroides fluxus	0
Bacteroides fragilis	0.788611572319759
Bacteroides galacturonicus	0.110452660022235
Bacteroides gallinarum	0.0928073350079421
Bacteroides gallinceum	0
Bacteroides graminisolvens	0.0419467839982248
Bacteroides helcogenes	0.0415640849064659
Bacteroides intestinalis	0.0274213899443129
Bacteroides massiliensis	0.188036172688368
Bacteroides massilinensis	0.0573038841013541
Bacteroides nordii	0.125621213798842
Bacteroides oleiciplenus	0.0313796908631927
Bacteroides ovatus	0.42561782443173
Bacteroides paurosaccharolyticus	0
Bacteroides pectinophilus	0.0333721788514356
Bacteroides plebeius	0
Bacteroides propinonicifaciens	0
Bacteroides pyogenes	0
Bacteroides salanitronis	0
Bacteroides salyersiae	0.0342340544839554
Bacteroides sartorii	0
Bacteroides stercorirosoris	0.0429220663044917
Bacteroides stercoris	0.0294684309084715
Bacteroides thetaiotaomicron	0.0475370787168807
Bacteroides timonensis	0
Bacteroides uniformis	0.0666369822244109
Bacteroides ureolyticus	0.0804778117321855
Bacteroides vulgatus	1.21284385287761
Bacteroides xylanisolvens	0
Bacteroides xylanolyticus	0
Barnesiella intestinihominis	0
Barnesiella viscericola	0
Bartonella birtlesii	0.0693950355330716
Bavariicoccus seileri	0.109694235953655
Bergeyella zoohelcum	0.0682903325393899
Bifidobacterium actinocoloniiforme	0
Bifidobacterium adolescentis	0.0291181269711568
Bifidobacterium adolescentis/ruminantium	0.032496972997214
Bifidobacterium angulatum	0
Bifidobacterium animalis	0
Bifidobacterium asteroides	0.0380695489241964
Bifidobacterium avesanii	0.237385217631469
Bifidobacterium bifidum	0.0355876400572317
Bifidobacterium bohemicum	0.0446735935022535
Bifidobacterium bombi	0
Bifidobacterium boum	0.406029074227719
Bifidobacterium breve	0.0315824962219744
Bifidobacterium callitrichos	0.0437384361238997
Bifidobacterium catenulatum	0.100142768852705
Bifidobacterium catenulatum/pseudoctenulatum	0.0802262988081346
Bifidobacterium choerinum	0.154251210872987
Bifidobacterium commune	0.100876708487008
Bifidobacterium coryneforme	0
Bifidobacterium crudilactis/psychraerophilum	0.0359474796619411
Bifidobacterium cuniculi	0.076069472468751
Bifidobacterium dentium	0.209960327586416
Bifidobacterium eulemuris/lemurum	0
Bifidobacterium faecale	0.0313029095731568
Bifidobacterium gallicum	0.0809140013259799
Bifidobacterium gallinarum	0.0660253155769045
Bifidobacterium hapali	0
Bifidobacterium indicum	0.0364409005625224
Bifidobacterium kashiwanohense	0.0974424935617576
Bifidobacterium longum	0.123712389802238
Bifidobacterium longum	0.130465735679607
Bifidobacterium merycicum	0.067204455913869
Bifidobacterium mongoliense	0
Bifidobacterium moukalabense	0.683934364324754
Bifidobacterium pseudocatenulatum	0.0642680612248534
Bifidobacterium pseudocatenulatum	0.0607863240194155
Bifidobacterium pseudolongum	0.109103882621596
Bifidobacterium pullorum	0
Bifidobacterium pullorum/hapali	0.114006698462297
Bifidobacterium ramosum	0.0299511673184613
Bifidobacterium reuteri	0.123285297689853
Bifidobacterium ruminantium	0
Bifidobacterium saeculare	0.0569117920296117
Bifidobacterium saguini	0
Bifidobacterium scardovii	0.0585012659489718
Bifidobacterium stercoris	0.0393885466418583
Bifidobacterium thermacidophilum	0.144339156442186
Bifidobacterium thermophilum	0.0928098569037855
Bifidobacterium tissieri	0.0341101598080257
Bifidobacterium tsurumiense	0.0391912552770017
Bifissio spartinae	0.60453647429137
Bilophila wadsworthia	0.0296155825973657
Blastococcus massiliensis	0.0883806831452787
Blastomonas natatoria	0.0757792302220779
Blautia caecimuris	0.0772844603706103
Blautia coccoides	0.0514120577419491
Blautia faecis	0.0548940564382716
Blautia glucerasea	0
Blautia hansenii	0.0329694970115323
Blautia hydrogenotrophica	0.0440711879668058
Blautia luti	0.195526711641312
Blautia marasmi	0
Blautia obeum	0.0461682416715887
Blautia producta	0.0323600870050488
Blautia schinkii	0.126123693834524
Blautia sp._GD8	0.0312744833540067
Blautia stercoris	0.0825983043782676
Blautia wexlerae	0.0300858936030757
Bordetella hinzii	0
Brachybacterium muris	0
Brachybacterium paraconglomeratum	0.0613132392775988
Brachymonas chironomi	0.0594611543523209
Brachyspira aalborgi	0.0775741624068079
Brachyspira pilosicoli	0
Bradyrhizobium denitrificans	0.108249446790382
Bradyrhizobium elkanii	0.0370494751669071
Bradyrhizobium japonicum	0.0292613090647448
Brevibacillus agri	0.0285247311083251
Brevibacillus borstelensis	0.0457283245818745
Brevibacillus brevis	0.127257615594255
Brevibacillus massiliensis	0
Brevibacterium casei	0.0859290582871214
Brevibacterium epidermidis	0.0830357686795009
Brevibacterium halotolerans	0.0856691101358942
Brevibacterium iodinum	0
Brevibacterium linens	0.0899528193536671
Brevibacterium luteolum	0
Brevibacterium mcbrellneri	0.054277896469028
Brevibacterium paucivorans	0.0523332103576451
Brevibacterium pityocampae	0.518243576098872
Brevibacterium ravenspurgense/massiliense	0.0535485869708464
Brevibacterium senegalense	0
Brevundimonas bacteroides	0.094890814361636
Brevundimonas diminuta	0.0990284382095124
Brevundimonas subvibrioides	0.294248234816737
Brevundimonas terrae	0.121208442329068
Brevundimonas vesicularis	0
Brochothrix thermosphacta	0
Buchnera aphidicola	0.321731098727585
Buchnera sp.	0
Bulleidia extructa	0
Burkholderia cepacia	0.089102150991535
Burkholderia glumae	0
Burkholderia plantarii	0
Butyricicoccus faecihominis	0.032815525853175
Butyricicoccus pullicaecorum	0.0387258099951017
Butyricimonas faecihominis	0.0382546861714783
Butyricimonas paravirosa	0.0617287080541105
Butyricimonas synergistica	0
Butyricimonas virosa	0.0309865771458481
Butyrivibrio crossotus	0.157203403358823
Butyrivibrio fibrisolvens	0.12352579557797
C.viride 16S	0.0934218036570456
Caldicoprobacter faecalis	0.0435666242109473
Campylobacter coli	0.364531429594039
Campylobacter concisus	0
Campylobacter curvus	0.0319373813497178
Campylobacter faecalis	0.340715789555273
Campylobacter fetus	0.0347739394506882
Campylobacter gracilis	0.0647982394776486
Campylobacter hominis	0.0506771993993074
Campylobacter hyointestinalis	0.0404462457508657
Campylobacter jejuni	0.267690708018953
Campylobacter lari	0.0482717059030032
Campylobacter rectus	0
Campylobacter showae	0.058200820512246
Campylobacter upsaliensis	0
Campylobacter ureolyticus	0
Candidatus Blastococcus	0.0332323872592208
Candidatus Dorea	0.0382177580942565
Candidatus Soleaferrea	0
Candidatus Stoquefichus	0.0311530075289401
Candidatus Streptomyces	0.0332186343567621
Capnocytophaga gingivalis	0.03175206129306
Capnocytophaga granulosa	0
Capnocytophaga haemolytica	0.0972461505466583
Capnocytophaga leadbetteri	0.0798335704571047
Capnocytophaga ochracea	0.0521196317154542
Capnocytophaga sputigena	0.0451112243633547
Cardiobacterium hominis	0.0595756972582318
Cardiobacterium valvarum	0
Carnobacterium maltaromaticum	0
Castellaniella defragrans	0
Catabacter hongkongensis	0
Catenibacterium mitsuokai	0.867406234698956
Catonella morbi	0
Catonella sp.	0
Cedecea davisae	0.0354052889339208
Cedecea lapagei	0.0918874865566296
Cellulomonas composti	0.0702793892854951
Cellulomonas denverensis	0
Cellulomonas massiliensis	0.0409948262386011
Cellulomonas parahominis	0.0346187340409636
Cellulosilyticum lentocellum	0.102693447855576
Cellulosimicrobium cellulans	0.0404528694534897
Centipeda periodontii	0.0286920850970186
Cephaloticoccus primus	0
Cetobacterium somerae	0.0544296418835418
Chlamydia abortus	0.0878109549514837
Chlamydia trachomatis	0.0701664074648004
Chlorobium phaeobacteroides	0.0447660545650654
Christensenella minuta	0.081997961166131
Chryseobacterium bovis	0
Chryseobacterium hominis	0.0600493543875595
Citrobacter amalonaticus	0
Citrobacter braakii	0.0365229270812457
Citrobacter farmeri	0
Citrobacter freundii	0.0380465866321236
Citrobacter gillenii	0.0358259858617099
Citrobacter intermedius	0.0351567698590133
Citrobacter murliniae	0.0284707188576257
Citrobacter pasteurii	0
Citrobacter sedlakii	0
Citrobacter werkmanii	0.036929529839321
Citrobacter youngae	0.0813700202714641
Cloacibacillus evryensis	0.174123523933138
Cloacibacillus porcorum	0
Cloacibacterium normanense	0.936756067324125
Clostridioides difficile	0.0420050380458864
Clostridium acetobutylicum	0.0681756762451766
Clostridium acidisoli	0
Clostridium aciditolerans	0
Clostridium aerotolerans	0.0310944894045973
Clostridium akagii	0.0440663933545353
Clostridium aldenense	0.0467434782617292
Clostridium aldrichii	0
Clostridium algidicarnis	0.0336492884974431
Clostridium amazonense	0.04796620464271
Clostridium aminovalericum	0.142702753955203
Clostridium amygdalinum	0
Clostridium amylolyticum	0
Clostridium arbusti	0
Clostridium argentinense	0.0454844440325824
Clostridium asparagiforme	0.155200697240971
Clostridium aurantibutyricum	0.0669794280130599
Clostridium autoethanogenum	0
Clostridium baratii/Eubacterium nitrigenese	0.399059225621374
Clostridium beijerinckii	0.0608784481826031
Clostridium bifermentans	0.0641059264029598
Clostridium bolteae/aminovalericum	0.0943744371363294
Clostridium botulinum	0
Clostridium bowmanii	0
Clostridium butyricum	0.0562397228427105
Clostridium cadaveris	0.0472010246745097
Clostridium carboxidivorans	0.0272064835203343
Clostridium cavendishii	0.0281681154658074
Clostridium celatum	0.457054677289219
Clostridium celerecrescens	0
Clostridium cellobioparum	0.0405906501246249
Clostridium cellulolyticum	0
Clostridium chartatabidum	0.0304514555626524
Clostridium chauvoei	0.114188972039257
Clostridium chromiireducens	0.0992020042312923
Clostridium citroniae	0.0563517013013731
Clostridium clariflavum	0.0418498377235499
Clostridium clostridioforme	0.0448070519526371
Clostridium cochlearium	0
Clostridium cocleatum	0.0316336264571127
Clostridium colicanis	0.0483415369918922
Clostridium colinum	0.0385542480430308
Clostridium collagenovorans	0.0474787559695541
Clostridium cylindrosporum	0.117581277660626
Clostridium dakarense	0.0359871024695414
Clostridium difficile	0
Clostridium diolis	0.128555419480556
Clostridium disporicum/celatum	0
Clostridium drakei	0.0424135272385856
Clostridium estertheticum	0.0706062310445
Clostridium fallax	0.0353800055330307
Clostridium felsineum	0.0555921205402245
Clostridium ganghwense	0
Clostridium ghonii	0
Clostridium glycolicum	0.0338612346320872
Clostridium glycyrrhizinilyticum	0.232010926335522
Clostridium grantii	0
Clostridium haemolyticum	0.0278405153556105
Clostridium hathewayi	0.0337999392992487
Clostridium herbivorans	0
Clostridium hiranonis	0.0356799795911915
Clostridium homopropionicum	0
Clostridium huakuii	0.0970206589127118
Clostridium hungatei	0
Clostridium hylemonae	0.0597470897089246
Clostridium indolis/methoxybenzovorans	0.113022996170037
Clostridium innocuum	0.029829595744207
Clostridium irregulare	0
Clostridium isatidis	0
Clostridium jeddahense	0.0724477376037568
Clostridium kogasensis	0
Clostridium lactatifermentans	0.175713695097863
Clostridium lavalense/bolteae	0.0609117088569355
Clostridium leptum	0.154806560442361
Clostridium limosum	0
Clostridium lituseburense	0
Clostridium lundense	0.0456094866504393
Clostridium malenominatum	0.136144322672968
Clostridium massiliodielmoense	0.033117937008159
Clostridium methoxybenzovorans	0.252910433701799
Clostridium methylpentosum	0.101082067726814
Clostridium neonatale	0
Clostridium nexile	0.0647654027159737
Clostridium novyi	0.0623563952609716
Clostridium oceanicum	0
Clostridium oroticum	0.0399435304990445
Clostridium paraputrificum	0.0313377327919369
Clostridium pascui	0.0418968564662772
Clostridium pasteurianum	0.0598082336199891
Clostridium perfringens	0.039256455132003
Clostridium polysaccharolyticum	0.0476904974367872
Clostridium populeti	0.0497066962534176
Clostridium psychrophilum	0
Clostridium punense	0
Clostridium putrefaciens	0.177442688062755
Clostridium ramosum	0
Clostridium rectum	0.0324268718115173
Clostridium saccharobutylicum	0
Clostridium saccharogumia	0.0586451008609574
Clostridium saccharolyticum	0.0808230409654122
Clostridium saccharoperbutylacetonicum	0.0479680226840246
Clostridium sardiniense	0
Clostridium sartagoforme	0.0755647407949471
Clostridium scatologenes	0.0554939328278692
Clostridium schirmacherense	0.0590409009202632
Clostridium scindens	0.126837219215253
Clostridium senegalense	0
Clostridium septicum	0
Clostridium sordellii	0
Clostridium sp._16S_	0.0390775217574729
Clostridium sphenoides	0.101326943929275
Clostridium spiroforme	0
Clostridium sporogenes	0.246427848192008
Clostridium sporosphaeroides	0
Clostridium sticklandii	0.164393632958915
Clostridium straminisolvens	0.0426517716342283
Clostridium subterminale	0
Clostridium sufflavum	0.0389260145906682
Clostridium sulfidigenes	0
Clostridium swellfunianum	0
Clostridium symbiosum	0.332701560867393
Clostridium tagluense	0.0278745801779024
Clostridium tepidiprofundi	0
Clostridium termitidis	0.100576646995287
Clostridium tertium	0.0278060757821041
Clostridium tetani	0.0890774381011404
Clostridium tetanomorphum	0
Clostridium thermoalcaliphilum	0.0420385293145046
Clostridium thermopalmarium	0
Clostridium thiosulfatireducens	0.034269802654921
Clostridium tunisiense	0.0734629927430466
Clostridium tyrobutyricum	0
Clostridium ventriculi	0
Clostridium vincentii	0
Clostridium viride	0
Clostridium vulturis	0.0309869523372591
Clostridium xylanolyticum	0
Clostridium xylanovorans	0.0518902161582557
Collinsella aerofaciens	0
Collinsella intestinalis	0
Collinsella massiliensis	0
Collinsella stercoris	0.0831945370372881
Collinsella tanakaei	0.0511501180970682
Comamonas aquatica	0.0334750445419051
Comamonas kerstersii	0
Comamonas terrigena	0.029243825695412
Comamonas testosteroni	0
Coprobacillus cateniformis	0.0303922869827958
Coprobacter fastidiosus	0.0567414069149817
Coprobacter secundus	0
Coprococcus catus	0
Coprococcus comes	0.0924124145138864
Coprococcus eutactus	0
Coriobacterium glomerans	0.0393542091631786
Corynebacterium accolens	0.0380073354901052
Corynebacterium afermentans	0.0852711862429226
Corynebacterium ammoniagenes	0.0709062379538122
Corynebacterium amycolatum	0.0594192535568784
Corynebacterium appendicis	0
Corynebacterium argentoratense	0.0276140804039056
Corynebacterium aurimucosum	0.0810945116106166
Corynebacterium casei	0
Corynebacterium coyleae	0.0501430841992128
Corynebacterium durum	0
Corynebacterium frankenforstense	0
Corynebacterium freneyi	0.148787370783602
Corynebacterium genitalium	0.0520137541980137
Corynebacterium glaucum	0
Corynebacterium glucuronolyticum	0.136417234125464
Corynebacterium jeikeium	0.0823414198301584
Corynebacterium kroppenstedtii	0.221659686695696
Corynebacterium matruchotii	0.0383919873471779
Corynebacterium minutissimum	0.111569925744621
Corynebacterium mucifaciens	0.0446609694822521
Corynebacterium propinquum	0.043941003920235
Corynebacterium pseudodiphthericum	0
Corynebacterium resistens	0
Corynebacterium simulans	0.0583266658512831
Corynebacterium singulare	0.0292971630306452
Corynebacterium sp._1152	0
Corynebacterium striatum	0
Corynebacterium sundsvallense	0.0279301437593089
Corynebacterium tuberculostearicum	0.0349995515972509
Corynebacterium tuscaniense	0.303356313533638
Corynebacterium ulcerans	0.22513491662049
Corynebacterium ureicelerivorans	0.0361006112355644
Corynebacterium variabile	0.0273280495632732
Corynebacterium xerosis	0.097227366150458
Cronobacter sakazakii	0.0529208587909816
Cryptobacterium curtum	0.073022418877633
Cupriavidus metallidurans	0.0585692189847465
Curtobacterium flaccumfaciens	0
Deinococcus aquaticus	0
Deinococcus indicus	0.104644927864276
Deinococcus proteolyticus	0.0605030872873122
Delftia acidovorans	0.0387309977559428
Dermabacter hominis	0.14285078184125
Dermabacter vaginalis	0.0937064133620383
Dermacoccus nishinomiyaensis	0.0448693367304515
Desulfitobacterium frappieri	0
Desulfobulbus propionicus	0.0489949451416002
Desulfotomaculum guttoideum	0
Desulfovibrio alkalitolerans	0.0488180759483025
Desulfovibrio desulfuricans	0.0348275386137503
Desulfovibrio fairfieldensis	0
Desulfovibrio legallii	0.0645536701886243
Desulfovibrio legallis	0
Desulfovibrio piger	0.0318319818984374
Desulfovibrio termitidis	0.0313571893484757
Dialister invisus	0.0378965217494913
Dialister micraerophilus	0
Dialister pneumosintes	0.0445840448345981
Dialister succinatiphilus	0.0313258706869104
Dictyoglomus thermophilum	0.125256095875216
Dielma fastidiosa	0.0469649115748334
Dietzia cinnamea	0.108319357139206
Dietzia maris	0.130352531301821
Dietzia natronolimnaea	0.0354332680708119
Dolosicoccus paucivorans	0.0641948974274717
Dolosigranulum pigrum	0.076904091678477
Dorea formicigenerans	0.0846509790570628
Dorea longicatena	0.0614242615301424
Dorea massiliensis	0
Dyadobacter beijingensis	0
Dyadobacter fermentans	0.0740195954844199
Dysgonomonas capnocytophagoides	0.0528932498954357
Dysgonomonas gadei	0.0884345360680151
Dysgonomonas macrotermitis	0.0827861890998814
Dysgonomonas mossii	0
Edwardsiella tarda	0.0565754238373634
Eggerthella lenta	0.055617666800633
Eggerthella sinensis	0.443895862258743
Eggerthella timonensis	0.0792754273596336
Eggerthia catenaformis	0.0519263006554947
Eikenella corrodens	0
Eisenbergiella tayi	0
Elusimicrobium minutum	0.0923449896220553
Empedobacter falsenii	0.0642354827242245
Enorma massiliensis	0.356292574367834
Enterobacter aerogenes	0
Enterobacter asburiae	0
Enterobacter cancerogenus	0
Enterobacter cloacae	0.149191546149597
Enterobacter massiliensis	0.0639288572338239
Enterococcus asini	0.0303412732663974
Enterococcus avium	0.0739783153751289
Enterococcus caccae	0.0347664965409934
Enterococcus casseliflavus	0
Enterococcus casseliflavus/galliarum	0.118828343520917
Enterococcus cecorum	0.0519130251993484
Enterococcus devriesei	0.0314337107511274
Enterococcus dispar	0.0325388836995727
Enterococcus durans/hirae	0.0328141573521886
Enterococcus faecalis	0.0897486203549831
Enterococcus faecium	0
Enterococcus gallinarum	0.0460095681188519
Enterococcus gilvus	0.0313650556933653
Enterococcus italicus	0.0299116441653842
Enterococcus malodoratus	0.0802004599402477
Enterococcus mundtii	0.0377954634154943
Enterococcus phoeniculicola	0.0331917291129329
Enterococcus raffinosus	0.0511849932434832
Enterococcus saccharolyticus	0.0788201856935421
Enterorhabdus caecimuris	0.211083089400284
Enterovibrio nigricans	0.0495566192418108
Eremococcus coleocola	0
Erysipelatoclostridium ramosum	0.0291476680419252
Escherichia albertii	0.0797174254254937
Escherichia coli	2.33382647866943
Escherichia fergusonii	0.450294351884687
Escherichia hermannii	0.652379465890276
Ethanoligenens harbinense	0.0882684712749237
Eubacterium barkeri	0.0358589902193728
Eubacterium biforme	0.0343358779541018
Eubacterium brachy	0
Eubacterium budayi	0.280211677987824
Eubacterium callanderi	0.0464403132044618
Eubacterium celluloscolvens	0.0466515148232475
Eubacterium cellulosolvens	0.0611203590325434
Eubacterium contortum	0
Eubacterium coprostanoligenes	0.0600332162414798
Eubacterium cylindroides	0
Eubacterium desmolans	0
Eubacterium dolichum	0.078147035731411
Eubacterium eligens	0.0417263108240261
Eubacterium fissicatena	0.0929885881573507
Eubacterium hallii	0.0390736590256626
Eubacterium infirmum	0.0276114448192071
Eubacterium limosum	0
Eubacterium moniliforme	0
Eubacterium multiforme	0.075662042161579
Eubacterium nitritogenes	0.0584147269428006
Eubacterium nodatum	0.052102695200789
Eubacterium oxidoreducens	0.0469367470420161
Eubacterium pyruvativorans	0
Eubacterium ramulus	0
Eubacterium rectale	0.0643020619618159
Eubacterium ruminantium	0.121505118871685
Eubacterium saphenum	0
Eubacterium siraeum	0
Eubacterium sp	0.0661823808644
Eubacterium sulci	0.0595809336525197
Eubacterium tenue	0.0292474326159924
Eubacterium tortuosum	0
Eubacterium tortusum	0.0315564495532766
Eubacterium uniforme	0.0409320968366999
Eubacterium ventriosum	0
Eubacterium xylanophilum	0.0526605866579588
Eubacterium yurii	0.0479754981818949
Exiguobacterium aurantiacum	0.203177581934872
Facklamia hominis/miroungae	0
Facklamia ignava	0.113963140774814
Facklamia languida	0.0315316913496615
Facklamia tabacinasalis	0.65620054572202
Faecalibacterium prausnitzii	0.139681063279709
Faecalibacterium prausnitzii S9G3	0.0565274205373061
Faecalicatena contorta	0.0715758361168969
Faecalitalea cylindroides	0.0468357624382853
Fermentimonas caenicola	0.127428898047313
Ferrimonas balearica	0.0611701298290485
Fictibacillus arsenicus	0
Filifactor alocis	0.0771185364384637
Filifactor villosus	0
Finegoldia magna	0.0659127691123853
Flavobacterium banpakuense	0.0453964628650742
Flavobacterium branchiophilum	0.0334909052768459
Flavobacterium cheniae	0
Flavobacterium daejeonense	0.0633351481787372
Flavobacterium lindanitolerans	0.0588172218126007
Flavobacterium oncorhynchi	0.0313055786877799
Flavobacterium sp._TISTR	0
Flavonifractor plautii	0.0540391242092368
Flavonifractor sp	0.077712572061631
Flexispira rappini	0
Flintibacter butyricus	0.0970141681534394
Fretibacterium fastidiosum	0
Fusicatenibacter saccharivorans	0.124351472788437
Fusobacterium equinum	0.051571716411172
Fusobacterium gonidiaformans	0.0987378753047694
Fusobacterium mortiferum	0.0293583426564988
Fusobacterium naviforme	0.0504519891716078
Fusobacterium necrogenes	0.0611013898067353
Fusobacterium necrophorum	0
Fusobacterium nucleatum	0.0513131482452373
Fusobacterium periodonticum	0.0475252971793233
Fusobacterium russii	0.0297228848154963
Fusobacterium ulcerans	0.0807933946481886
Fusobacterium varium	0.182773721723597
Gallibacterium anatis	0.0292961535147074
Garciella nitratireducens	0
Gardnerella vaginalis	0.045198396587049
Gemella haemolysans	0.0908271922185506
Gemella morbillorum	0.0615126788260118
Gemella sanguinis	0.0524648676968334
Gemmatirosa kalamazoonesis	0.0313119330573767
Gemmiger formicilis	0.047441260504547
Geobacillus stearothermophilus	0.0318334134220746
Geobacillus vulcani	0
Georgenia muralis	0
Gluconobacter oxydans	0.0641162282727958
Gordonia bronchialis	0
Gordonia jacobaea	0.171758213400561
Gordonia otitidis	0.0397601443684089
Gordonia rubripertincta	0.124764025474961
Gordonia terrae	0.0501750965432117
Gordonibacter pamelaeae	0
Gordonibacter urolithinfaciens	0.0357215097974337
Granulicatella adiacens	0.0913096652775351
Granulicatella elegans	0
Grimontia hollisae	0.1110827927673
Haematobacter missouriensis	0.123804728803777
Haemophilus haemolyticus	0.203776560443737
Haemophilus influenzae	0
Haemophilus parahaemolyticus	0.0572577811409292
Haemophilus parainfluenzae	0.143091232823588
Haemophilus paraphrohaemolyticus	0.0272303229134367
Haemophilus pittmaniae	0
Haemophilus quentini	0.0375941699987269
Haemophilus sputorum	0.0318624713232583
Hafnia alvei	0
Halobiforma nitratireducens	0.0763542806776351
Halomonas salina	0
Harryflintia acetispora	0.045112760475944
Helicobacter bilis	0.0309405120762708
Helicobacter canadensis	0
Helicobacter cinaedi	0
Helicobacter fennelliae	0
Helicobacter pametensis	0.101060349821501
Helicobacter pullorum	0.0513175878105665
Helicobacter pylori	0.0821934693773363
Helicobacter rodentium	0.0422094607305541
Helicobacter winghamensis	0.129144780808379
Herbaspirillum massiliense	0.351121063268547
Hespellia porcina	0.0273129925666152
Hespellia stercorisuis	0.0341836386797841
Holdemanella biformis	0
Holdemania filiformis	0.0444500322559351
Holdemania massiliensis	0
Howardella ureilytica	0.0825528965927873
Hungatella effluvii	0.0401736846971858
Hydrobacter penzbergensis	0.0349666493447565
Hydrogenibacillus schlegelii	0.034352092643613
Hydrogenoanaerobacterium saccharovorans	0.101923423381464
Hymenobacter rigui	0.0678043048163108
Intestinibacter bartlettii	0.0623044481225683
Intestinimonas butyriciproducens	0.951184496559526
Janibacter hoylei	0.0284732790969145
Janibacter indicus	0.155444846817543
Janibacter limosus	0
Janibacter terrae	0.036651008440143
Johnsonella ignava	0.359861630941859
Jonesia denitrificans	0
Kallipyga massiliensis	0
Kandleria vitulina	0.441994854249769
Kerstersia gyiorum	0.0469925447533028
Kineothrix alysoides	0.041100391864293
Kingella denitrificans	0.0902141825301115
Kingella kingae	0
Kingella oralis	0
Klebsiella aerogenes	0.0612679419650853
Klebsiella oxytoca	0
Klebsiella pneumoniae	0.0326891942434515
Klebsiella variicola	0.0372240470071173
Kluyvera ascorbata	0
Kluyvera intermedia	0.042784741862019
Kocuria halotolerans	0.0795458089851732
Kocuria indica	0.0327004115381225
Kocuria kristinae	0.0295189313342831
Kocuria marina	0.11124778499903
Kocuria palustris	0.0315798467149564
Kocuria rhizophila	0.058468673410608
Kocuria rosea	0
Kosakonia cowanii	0
Kurthia gibsonii	0
Kurthia massiliensis	0
Kurthia senegalensis	0
Kytococcus schroeteri	0.0388156059850661
Kytococcus sedentarius	0
Lachnoanaerobaculum saburreum	0.0270816964815364
Lachnoanaerobaculum umeaense	0.0507690851035876
Lachnobacterium bovis	0.0879668162346475
Lachnoclostridium phytofermentans	0
Lachnoclostridium sp	0.0552565107540355
Lachnospira multipara	0.07558113044752
Lachnospira pectinoschiza	0.455334251345158
Lactobacillus acidophilus	0
Lactobacillus agilis	0.0301703993325374
Lactobacillus alimentarius	0.140092111121725
Lactobacillus alvi	0
Lactobacillus amylolyticus	0.0469429333535237
Lactobacillus amylophilus	0
Lactobacillus amylovorus	0.0453941932401648
Lactobacillus animalis	0.0285640217916181
Lactobacillus antri	0
Lactobacillus apinorum	0.0502956116403588
Lactobacillus apodemi	0
Lactobacillus bifermentans	0.0499387504470982
Lactobacillus brevis	0
Lactobacillus buchneri	0
Lactobacillus casei	0
Lactobacillus ceti	0.0568024090909694
Lactobacillus coleohominis	0
Lactobacillus coryniformis	0.0340420640242996
Lactobacillus crispatus	0.0634388925511823
Lactobacillus curvatus	0.0328340098329374
Lactobacillus delbrueckii	0.0618821158263991
Lactobacillus dextrinicus	0
Lactobacillus fermemtum	0
Lactobacillus fermentum	0.0340465093926828
Lactobacillus fructivorans/homohiochii	0.0439595381863974
Lactobacillus gasseri	0.0336310038275817
Lactobacillus gastricus	0
Lactobacillus gigeriorum	0.0569309735304246
Lactobacillus helveticus	0.0512214098021093
Lactobacillus herbarum	0.0443303061769391
Lactobacillus iners	0.0651084011565355
Lactobacillus jensenii	0.112617568300482
Lactobacillus johnsonii	0.0349060866191038
Lactobacillus kalixensis	0.0352050762992984
Lactobacillus kitasatonis	0
Lactobacillus kunkeei	0.0978892830007054
Lactobacillus malefermentans	0.0723927664927133
Lactobacillus mindensis	0
Lactobacillus mucosae	0
Lactobacillus mudanjiangensis	0.0470609985049617
Lactobacillus oris	0
Lactobacillus parabuchneri	0.0407520980463739
Lactobacillus paracasei	0.0364466242692939
Lactobacillus parafarraginis	0
Lactobacillus pentosus	0
Lactobacillus plantarum	0.113790601164028
Lactobacillus porcinae	0.083909178075201
Lactobacillus rapi	0
Lactobacillus reuteri	0
Lactobacillus rhamnosus	0.0282976324723128
Lactobacillus rogosae	0.0425817131727604
Lactobacillus rossiae	0
Lactobacillus ruminis	0.0323090281358527
Lactobacillus sakei	0.0582098163395254
Lactobacillus salivarius	0
Lactobacillus sanfranciscensis	0.0351725502577102
Lactobacillus saniviri	0
Lactobacillus senioris	0
Lactobacillus sharpeae	0.0578830201341441
Lactobacillus thermophilus	0
Lactobacillus ultunensis	0
Lactobacillus vaccinostercus	0
Lactobacillus vaginalis	0
Lactobacillus versmoldensis	0
Lactobacillus xiangfangensis	0.193717081271877
Lactococcus formosensis	0.0396492996825284
Lactococcus garvieae	0.0591241416786863
Lactococcus lactis	0.434488382117453
Lactococcus plantarum	0.0571392825975762
Lactococcus raffinolactis	0
Lactonifactor longoviformis	0
Laribacter hongkongensis	0.335502228081604
Lautropia mirabilis	0.0884380897894459
Lawsonella clevelandensis	0.0360699937460677
Leifsonia aquatica/naganoensis	0
Leminorella grimontii	0.0270631742198286
Leminorella richardii	0
Leptothrix discophora	0.232307229415612
Leptothrix mobilis	0
Leptotrichia amnionii	0
Leptotrichia buccalis	1.03030500776397
Leptotrichia goodfellowii	0
Leptotrichia hofstadii	0.0978443358921336
Leptotrichia wadei	0
Leuconostoc carnosum	0
Leuconostoc citreum	0
Leuconostoc citreum/holzapfelii	0
Leuconostoc gelidum	0
Leuconostoc lactis	0.0437431188317153
Leuconostoc mesenteroides	0
Leuconostoc pseudomesenteroides/rapi/kimchii/mesenteroides	0.0531752970818992
Limnobacter thiooxidans	0.195890273233347
Longicatena caecimuris	0.0288356676605102
Lysinibacillus fusiformis	0
Lysinibacillus massiliensis	0.030656876267173
Lysinibacillus sphaericus	0
Lysobacter soli	0.0437005784252625
Mageeibacillus indolicus	0
Mannheimia granulomatis	0.121743074544212
Marichromatium gracile	0
Marvinbryantia formatexigens	0.205885107464802
Massilia aurea	0.173974807769286
Massiliomicrobiota timonensis	0
Megamonas funiformis	0.0511719781288952
Megamonas hypermegale	0
Megamonas rupellensis	0.0722719755292895
Megasphaera elsdenii	0.0575929806883695
Megasphaera indica	0.0473717714298138
Megasphaera micronuciformis	0.0309756666048204
Megasphaera paucivorans	0
Megasphaera sp	0.0661220519856921
Mesorhizobium loti	0
Methanobrevibacter smithii	0.100049624961486
Methanobrevibacter smithii/gottschalkii	0
Methanosphaera cuniculi	0.0471660690406787
Methanosphaera stadtmanae	0.0373850725659498
Methylobacterium adhaesivum	0.047658920726098
Methylobacterium jeotgali	0.453148315886862
Methylobacterium mesophilicum	0.0856673661205724
Methylobacterium populi	0.0715543749618217
Methylobacterium radiotolerans	0.0637625714204264
Methylobacterium zatmanii	0.0858911176602222
Methyloversatilis universalis	0.0465383110263209
Microbacterium aurum	0.0276286897438061
Microbacterium barkeri	0
Microbacterium chocolatum	0
Microbacterium foliorum	0.0552345831328836
Microbacterium gubbeenense	0.120865782584133
Microbacterium hydrocarbonoxydans	0
Microbacterium lacticum	0.0540778314366255
Microbacterium luteolum	0.803512477007965
Microbacterium oleivorans	0.3971004670348
Microbacterium paraoxydans	0.186910946688792
Microbacterium phyllosphaerae	0.0660099897060449
Microbacterium schleiferi	0.0395498046885833
Micrococcus luteus	0.028026120619184
Micrococcus lylae	0
Micromonospora aurantiaca	0.0370758695769843
Micromonospora krabiensis	0
Microvirga massiliensis	0
Microvirgula aerodenitrificans	0.0311589378098354
Mitsuokella jalaludinii	0.0744100215804662
Mitsuokella multacida	0.0283194108876262
Mobiluncus curtisii	0.0979490748917851
Moellerella wisconsensis	0.145281557897263
Mogibacterium diversum	0
Mogibacterium neglectum	0.0436000847679338
Mogibacterium pumilum	0
Mogibacterium timidum	0
Mogibacterium vescum	0
Monoglobus pectinilyticus	0.0437403532807539
Moraxella atlantae	0.0689903761560724
Moraxella catarrhalis	0.0714708156933123
Moraxella caviae	0.0473662147847055
Moraxella lacunata	0.101940117027468
Moraxella nonliquefaciens	0.0306937496539393
Moraxella osloensis	0.0597078395257038
Morganella morganii	0.0358799685141567
Moryella indoligenes	0.0542851996819622
Murdochiella asaccharolytica	0.0498672274899186
Muribaculum intestinale	0.0281684993219851
Murimonas intestini	0.143179166213353
Mycobacterium abscessus	0.0357307909251892
Mycobacterium avium	0.0853170307887996
Mycobacterium florentinum	0.0412047693386713
Mycobacterium fortuitum	0.0881310309841589
Mycobacterium iranicum	0.0535748219578193
Mycobacterium mucogenicum	0.121597562378036
Mycoplasma hominis	0.0485541816273643
Mycoplasma pneumoniae	0
Negativicoccus succinicivorans	0
Neisseria bacilliformis	0
Neisseria cinerea	0
Neisseria elongata	0.048693749008424
Neisseria flava	0.062433030747181
Neisseria flavescens/perflava	0
Neisseria gonorrhoeae	0.046342989260845
Neisseria macacae	0.173489522209936
Neisseria meningitidis	0
Neisseria mucosa	0.147063103361486
Neisseria sicca	0.100567543956401
Neisseria subflava	0.0272807947298113
Nevskia ramosa	0.0316720719603968
Nitriliruptor alkaliphilus	0.0337345231578619
Oceanobacillus caeni	0.0311690190230695
Oceanobacillus massiliensis	0.0418106781721837
Ochrobactrum anthropi	0.0622218492640068
Ochrobactrum intermedium	0.0566347482477336
Ochrobactrum pituitosum	0.0693280427397023
Odoribacter laneus	0
Odoribacter splanchnicus	0.0827633978637805
Oligella urethralis	0.211616287971986
Olsenella profusa	0.040533325507354
Olsenella scatoligenes	0.0331636953037591
Olsenella uli	0.0798035278730224
Olsenella umbonata	0.0443628017582581
Orenia metallireducens	0
Oribacterium parvum	0
Oribacterium sinus	0.333322600043321
Ornithobacterium rhinotracheale	0
Oscillibacter ruminantium	0.0442425946380096
Oscillibacter sp	0.0443410924078311
Oscillibacter valericigenes	0.118528687670757
Oxalobacter formigenes	0
Paenibacillus alvei	0.0390728927173202
Paenibacillus antibioticophila	0.125165904163781
Paenibacillus barcinonensis	0.0863974251716336
Paenibacillus barengoltzii	0
Paenibacillus daejeonensis	0.0407117203055011
Paenibacillus durus	0.0528273339960319
Paenibacillus glucanolyticus	0
Paenibacillus graminis	0.0350060913029429
Paenibacillus illinoisensis	0.0865040744204136
Paenibacillus kribbensis	0
Paenibacillus lactis	0.615361381399321
Paenibacillus lautus	0.0481675446953535
Paenibacillus provencensis	0.0544372004396564
Paenibacillus pueri	0.0295066609755508
Paenibacillus rhizosphaerae	0.0331011703128594
Paenibacillus riograndensis	0.381816804155824
Paenibacillus sabinae/forsythiae	0.0369856614362774
Paenibacillus senegalensis	0.056092997740226
Paenibacillus thiaminolyticus	0.037207958092002
Paenibacillus timonensis	0.0347039468438793
Pantoea agglomerans	0.638979906038224
Pantoea conspicua	0.0825172171965712
Papillibacter cinnamivorans	0.0460657014021132
Parabacteroides distasonis	0.520161738398177
Parabacteroides goldsteinii	0.0746648540963886
Parabacteroides gordonii	0
Parabacteroides johnsonii	0.126262705704478
Parabacteroides merdae	0.0419794685101862
Paracoccus carotinifaciens	0
Paracoccus marinus	0.0954116576113476
Paracoccus sanguinis	0
Paracoccus yeei	0.0287068046438349
Paraeggerthella hongkongensis	0.0506158898943391
Paraprevotella clara	0
Paraprevotella xylaniphila	0
Parascardovia denticolens	0.0443555231409405
Parasporobacterium paucivorans	0.180074019653241
Parasutterella excrementihominis	0.0361034569308333
Parasutterella secunda	0.0658745285109706
Parvimonas micra	0.141812536542318
Pediococcus acidilactici	0.0424905082848944
Pediococcus damnosus	0
Pediococcus pentosaceus	0.0746186202020952
Pedobacter daejeonensis	0.0311297240257477
Pedomicrobium ferrugineum	0
Pelomonas saccharophila	0.180265072156409
Peptoclostridium difficile	0.0640301846685528
Peptococcus niger	0
Peptococcus sp.	0
Peptoniphilus asaccharolyticus	0.0336493111545899
Peptoniphilus coxii	0.0289656489883953
Peptoniphilus duerdenii	0.0285352307562559
Peptoniphilus grossensis	0
Peptoniphilus harei	0
Peptoniphilus indolicus	0.0293345840967689
Peptoniphilus lacrimalis	0
Peptoniphilus senegalensis	0.0846025086881051
Peptoniphilus timonensis	0.0360715508941723
Peptostreptococcus anaerobius	0.0451974566259297
Peptostreptococcus russellii	0
Peptostreptococcus stomatis	0.299370583338262
Phascolarctobacterium faecium	0
Phascolarctobacterium succinatutens	0.132168600757788
Phenylobacterium haematophilum	0.0270663823143964
Phyllobacterium myrsinacearum	0.0307757241513045
Planococcus rifietoensis	0.0818958662806304
Planomicrobium chinense	0.0779693329392788
Planomonospora sphaerica	0.207997447322578
Plesiomonas shigelloides	0.0422639366516252
Porphyromonas asaccharolytica	0.0615749832996832
Porphyromonas catoniae	0.0515868125284048
Porphyromonas endodontalis	0
Porphyromonas gingivalis	0.0349544594210825
Porphyromonas somerae	0.237823032933997
Porphyromonas uenonis	0.0971716769660312
Prevotella albensis	0.0358589286180871
Prevotella amnii	0.0656507828984724
Prevotella amniotica	0.0447502815619342
Prevotella aurantiaca	0.0481763096038105
Prevotella baroniae	0.0572143665639734
Prevotella bergensis	0.0615544766490167
Prevotella bivia	0
Prevotella brevis	0.0569117211829182
Prevotella bryantii	0.0389067175559312
Prevotella buccae	0.0367783872447493
Prevotella buccalis	0
Prevotella conceptionensis	0.0546841245401091
Prevotella copri	0.0765454543380122
Prevotella corporis	0.0579224379944982
Prevotella dentalis	0
Prevotella dentasini	0.0270625366931679
Prevotella denticola	0.0363985825029876
Prevotella disiens	0
Prevotella enoeca	0
Prevotella falsenii	0.028165862177724
Prevotella fusca	0
Prevotella histicola	0.138416929929547
Prevotella intermedia	0.0346014394078708
Prevotella loescheii	0.0595908841416166
Prevotella maculosa	0.0832834365381568
Prevotella marshii	0
Prevotella melaninogenica	0
Prevotella micans	0.034134462317312
Prevotella multidaccharivorax	0.0272163669381605
Prevotella multiformis	0.138385795873228
Prevotella multisaccharivorax	0.0429795888929682
Prevotella nanceiensis	0.035912613196252
Prevotella nigrescens	0.0761861892864579
Prevotella oralis	0
Prevotella oris	0
Prevotella oryzae	0.0274103600411743
Prevotella oulorum	0.0471406883210904
Prevotella pallens	0.0446488062649105
Prevotella paludivivens	0.563096902421133
Prevotella pleuritidis	0
Prevotella ruminicola	0.0535955094907168
Prevotella saccharolytica	0.150161957732054
Prevotella salivae	0.0442814890165326
Prevotella scopos/jejuni	0
Prevotella shahii	0.0398030919157616
Prevotella stercorea	0.237672856717106
Prevotella timonensis	0.0930964108247539
Prevotella veroralis	0
Promicromonospora flava	0.0486437365121084
Propionibacterium acidifaciens	0.395988557433162
Propionibacterium acidipropionici	0.12691656292012
Propionibacterium acnes	0
Propionibacterium australiense	0.0391903997903388
Propionibacterium avidum	0.0448352511690673
Propionibacterium cyclohexanicum	0.0520181439415686
Propionibacterium damnosum	0.0690606894107372
Propionibacterium freudenreichii	0.0472391433130479
Propionibacterium granulosum	0.664816012234102
Propionibacterium jensenii	0.0496415643688666
Propionibacterium microaerophilum	0.0701675676661752
Propionibacterium namnetense	0.029201036087457
Propionibacterium propionicum	0.029244199111053
Propionibacterium thoenii	0.0877729875870423
Propionicimonas paludicola	0
Propionimicrobium lymphophilum	0.370268434325296
Propionivibrio dicarboxylicus	0
Prosthecobacter fluviatilis	0.0842990983523419
Proteus mirabilis	0
Proteus penneri	0.140053947488969
Proteus vulgaris	0.0422045404167698
Providencia alcalifaciens	0.0307384246542994
Providencia rettgeri	0
Providencia rustigianii	0
Providencia stuartii	0.0919472643421477
Pseudoclavibacter massiliense	0.0323889373832423
Pseudoclavibacter sp._Timone	0
Pseudoflavonifractor capillosus	0.154616149064616
Pseudomonas aeruginosa	0
Pseudomonas alcaliphila	0
Pseudomonas fluorescens	0.0281606711840896
Pseudomonas fragi	0
Pseudomonas fragi/thivervalensis/deceptionensis	0.0565555150422654
Pseudomonas monteilii	1.2755984854843
Pseudomonas nitroreducens	0.0680814567631515
Pseudomonas oleovorans	0.0662937736031243
Pseudomonas putida	0
Pseudomonas stutzeri	0.0970694024336999
Pseudopropionibacterium propionicum	0.0302290971041473
Pseudoramibacter alactolyticus	0.0470439938177163
Pseudothermotoga thermarum	0.0558702352947079
Pseudoxanthomonas mexicana	0
Psychrobacter arenosus	0.0371633223904859
Pyramidobacter piscolens	0.0996368242235533
Ralstonia insidiosa	0.0868957560122846
Ralstonia mannitolilytica	0.0425061871538833
Ralstonia solanacearum	0
Raoultella ornithinolytica	0.0290269272924347
Raoultella planticola	0.164320001222992
Rheinheimera perlucida	0
Rheinheimera texasensis	0.0283363634494439
Rhizobium pusense	0.0936849458721692
Rhodanobacter ginsenosidimutans	0.307816027762735
Rhodobacter sphaeroides	0.0529924146583238
Rhodococcus equi	0.0376943591541854
Rhodococcus erythropolis	0.0311051897728115
Rhodococcus rhodochrous	0.0358580782026117
Riemerella anatipestifer	0.032669676024072
Riemerella columbina	0.0472477871277961
Robinsoniella peoriensis	0
Romboutsia lituseburensis	0.0672938437903152
Roseburia faecis	0.294575986748297
Roseburia hominis	0
Roseburia intestinalis	0.0557038200148943
Roseburia inulinivorans	0.100215931448953
Roseburia sp	0.241736679804513
Roseomonas mucosa	0.0730889207988176
Rothia aeria	0.0333623962713362
Rothia dentocariosa	0
Rothia mucilaginosa	0.0276881130681847
Rubinisphaera brasiliensis	0.0583290841148575
Rudanella lutea	0.141910335101914
Ruminococcus albus	0.0397722302814484
Ruminococcus bromii	0.164403004331154
Ruminococcus callidus	0.0458645330585373
Ruminococcus champanellensis	0.0584496862873238
Ruminococcus faecis	0.0766873514681676
Ruminococcus flavefaciens	0.0840692671400519
Ruminococcus gauvreauii	0
Ruminococcus gnavus	0.186703923631434
Ruminococcus lactaris	0.035576967225288
Ruminococcus sp	0.0683234958676409
Ruminococcus sp. Marseille-P2780	0.0860346288238318
Ruminococcus sp. Marseille-P650	0.0587882412175082
Ruminococcus torques	0.0888041848302729
Ruthenibacterium lactatiformans	0.166825023988784
Salmonella enterica	0
Sarcina maxima	0
Sarcina ventriculi	0.0719100673479672
Scardovia inopinata	0.115861394720178
Scardovia wiggsiae	0.136439862500844
Schlesneria paludicola	0.047905217836981
Schwartzia sp.	0
Schwartzia succinivorans	0
Selenomonas artemidis	0
Selenomonas infelix	0
Selenomonas noxia	0.0596463407967309
Selenomonas ruminantium	0
Selenomonas sputigena	0
Sellimonas intestinalis	0.0826581607264283
Senegalemassilia anaerobia	0.0560191265090685
Senegalimassilia anaerobia	0.169938347335235
Serratia ficaria	0.0301018264623964
Serratia fonticola	0.155339489773917
Serratia liquefaciens	0.0338127247747463
Serratia marcescens	0
Shigella dysenteriae	0
Shuttleworthia satelles	0.102327016423058
Silanimonas lenta	0.0665122869771941
Simonsiella muelleri	0.141168779880921
Skermanella aerolata	0.033883933770569
Slackia equolifaciens	0.0673907825416809
Slackia exigua	0.0536155657993403
Slackia faecicanis	0.0573690457680339
Slackia isoflavoniconvertens	0.0480738781268185
Slackia piriformis	0.156337307326765
Snodgrassella alvi	0
Soleaferrea massiliensis	0.0579474549920861
Solobacterium moorei	0.0302919294438693
Sphingobacterium faecium	0.0694359296741892
Sphingobacterium multivorum	0.164035698191485
Sphingobacterium spiritivorum	0.0389682200495068
Sphingobium hydrophobicum	0.0568518999719173
Sphingobium yanoikuyae	0.0820069832538508
Sphingomonas adhaesiva	0
Sphingomonas ginsenosidimutans	0.0810401274088589
Sphingomonas hankookensis	0
Sphingomonas panni	0
Sphingomonas paucimobilis	0
Sphingomonas pseudosanguinis	0.805962677653813
Spirosoma linguale	0.0363326110463251
Sporanaerobacter acetigenes	0.0424176630868921
Sporolactobacillus nakayamae	0.111383007512037
Sporosarcina koreensis	0
Staphylococcus arlettae	0
Staphylococcus aureus	0.0317857399544046
Staphylococcus auricularis	0
Staphylococcus capitis	0.167121727598561
Staphylococcus cohnii	0.0996415064407287
Staphylococcus condimenti	0
Staphylococcus epidermidis	0.0306677896442716
Staphylococcus epidermidis/muscae	0
Staphylococcus equorum/edaphicus/saprophyticus	0
Staphylococcus haemolyticus	0.0309049464883037
Staphylococcus hominis	0
Staphylococcus intermedius	0.0334940587925421
Staphylococcus kloosii	0
Staphylococcus lentus	0
Staphylococcus lugdunensis	0.136552078267502
Staphylococcus nepalensis	0
Staphylococcus pasteuri	0
Staphylococcus pettenkoferi	0.0301390960564313
Staphylococcus saccharolyticus	0.106276387096029
Staphylococcus saprophyticus	0.0510136536522791
Staphylococcus schleiferi	0.0276106718255528
Staphylococcus sciuri	0
Staphylococcus simulans	0.124099000419113
Staphylococcus succinus	0.0360163964668242
Staphylococcus vitulinus	0.0500298762192605
Staphylococcus warneri	0.0649495094547073
Staphylococcus xylosus	0.031304162110532
Stenotrophomonas daejeonensis	0.0588485111910106
Stenotrophomonas maltophilia	0.0724823834115697
Stenotrophomonas rhizophila	0.0465625963119886
Stomatobaculum longum	0
Stoquefichus massiliensis	0.0823039559286151
Streptobacillus moniliformis	0.0433719268602742
Streptococcus agalactiae	0
Streptococcus alactolyticus	0
Streptococcus anginosus	0
Streptococcus australis	0
Streptococcus caballi	0.0452342764502081
Streptococcus cameli	0
Streptococcus canis	0.0278985261752822
Streptococcus caprae	0.0689385285572132
Streptococcus castoreus	0.0873880666476763
Streptococcus constellatus	0
Streptococcus criceti	0
Streptococcus cristatus	0.168875985281925
Streptococcus dentasini	0.098877498298781
Streptococcus dentirousetti	0.0407424941187963
Streptococcus devriesei	0.0327036681074286
Streptococcus didelphis	0.0339661441766181
Streptococcus downei	0
Streptococcus dysgalactiae	0
Streptococcus equi	0.0647442436609421
Streptococcus equinus	0.0568241453526888
Streptococcus equinus/lutetiensis/infantarius	0
Streptococcus fryi	0.042871815465847
Streptococcus gallolyticus	0
Streptococcus gordonii	0.0543507617921669
Streptococcus gordonii/mutans	0.0351983943734491
Streptococcus henryi	0.0373829106897503
Streptococcus hongkongensis	0
Streptococcus hyovaginalis	0
Streptococcus ictaluri	0
Streptococcus infantarius	0.0722230658712928
Streptococcus infantis	0.638828833620394
Streptococcus iniae	0
Streptococcus intermedius/uberis	0.0869313465324147
Streptococcus lactarius	0
Streptococcus lutetiensis	0
Streptococcus macedonicus	0.0527502369586337
Streptococcus marimammalium	0.0485183690548193
Streptococcus massiliensis	0.039200140271817
Streptococcus merionis	0
Streptococcus minor	0
Streptococcus mitis	0.0270396833507706
Streptococcus mitis/pneumoniae/pseudoneumoniae	0
Streptococcus moroccensis	0.0345411088829568
Streptococcus mutans	0.044680241519519
Streptococcus oralis	0.0638948088595248
Streptococcus oricebi	0
Streptococcus orisasini	0.0275211824856407
Streptococcus ovis	0
Streptococcus parasaguinis	0.0621460124533948
Streptococcus parasanguinis	0.035412848727938
Streptococcus parauberis	0
Streptococcus pasteurianus	0
Streptococcus peroris	0
Streptococcus pharyngis	0
Streptococcus pleomorphus	0
Streptococcus plurextorum	0.0585587175786008
Streptococcus pneumoniae	0
Streptococcus porci	0.0308356347743624
Streptococcus porcinus	0.0851782468467962
Streptococcus porcorum	0.0449347244918535
Streptococcus pyogenes	0.0526207695222246
Streptococcus pyogensis	0
Streptococcus ratti/ursoris	0
Streptococcus rubneri	0
Streptococcus rupicaprae	0.0288132085196291
Streptococcus salivarius	0.0640219144933026
Streptococcus saliviloxodontae	0.0367871600385515
Streptococcus sanguinis	0.027927469526585
Streptococcus sanguinis/vestibularis	0
Streptococcus sinensis	0
Streptococcus sobrinus	0.0683056790023013
Streptococcus suis	0.0343839675739661
Streptococcus tangierensis	0.0305157226722828
Streptococcus thermophilus	0.0329428348811309
Streptococcus thoraltensis	0
Streptococcus uberis	0.113346056144137
Streptococcus vestibularis	0.0643655280553978
Streptococcus viridans	0.162720500907427
Streptomyces misionensis	0
Streptomyces thermoviolaceus	0
Streptomyces thermovulgaris	0.0339882608048426
Subdoligranulum variabile	0
Succinatimonas hippei	0
Succiniclasticum ruminis	0.101748302791087
Succinivibrio dextrinosolvens	0.340436686029592
Sulfurimonas autotrophica	0.0656839637264435
Sutterella parvirubra	0.027654860019547
Sutterella stercoricanis	0.0559264736822857
Sutterella wadsworthensis	0.0569406245367025
Symbiobacterium thermophilum	0
Tannerella forsythia	0.027492812716662
Tatumella ptyseos	0.0801829232184345
Tetragenococcus solitarius	0
Tetrasphaera australiensis	0
Thiomicrospira cyclica	0
Timonella senegalensis	0.040111754297394
Tissierella praeacuta	0.0275753176755377
Trabulsiella guamensis	0.0760925855426892
Treponema berlinense	0.0812760974251006
Treponema denticola	0.0295905966021711
Treponema lecithinolyticum	0
Treponema maltophilum	0.0930743741492702
Treponema medium	0
Treponema porcinum	0
Treponema socranskii	0.0445434246594614
Treponema succinifaciens	0.0507693244253737
Treponema vincentii	0.0707513619071371
Tropheryma whipplei	0
Trueperella bernardiae	0
Trueperella pyogenes	0.0303384540260406
Tumebacillus permanentifrigoris	0.0300747695953343
Turicella otitidis	0.0414373985179149
Turicibacter sanguinis	0.0553122612345675
Turicimonas muris	0.0625411119009903
Tyzzerella nexilis	0.0761549416498451
Ureaplasma parvum	0
Ureaplasma urealyticum	0
Ureibacillus suwonensis	0.0783426310046966
Ureibacillus thermosphaericus	0.0316790898696323
Vagococcus penaei	0.0331505372874753
Vagococcus teuberi	0.0296573099046765
Varibaculum cambriense	0.124317779832319
Variovorax boronicumulans	0.0765780199606012
Veillonella atypica	0.0794428832900699
Veillonella dispar	0.367598570741451
Veillonella parvula	0.464632504440037
Veillonella ratti	0
Veillonella rogosae	0.184758450855891
Veillonella tobetsuensis	0.11447584586804
Vibrio cholerae	0.0283356999960951
Vibrio cincinnatiensis	0.0589883019933962
Vibrio fluvialis	0
Vibrio furnissii	0
Vibrio mimicus	0
Vibrio parahaemolyticus	0.0316388322431528
Victivallis vadensis	0.092506445928693
Virgibacillus proomii	0
Weeksella virosa	0
Weissella cibaria	0.0309615121369526
Weissella confusa	0.519181018837121
Weissella paramesenteroides	0
Yersinia aleksiciae	0
Yersinia bercovieri	0.0415802047294126
Yersinia enterocolitica	0
Yersinia frederiksenii	0.0966246624167105
Yersinia kristensenii	0.030815670759208
Yersinia pseudotuberculosis	0
Yersinia rohdei	0
Yokenella regensburgei	0.279360988236818
Yonghaparkia alkaliphila	0
Kingdom Information: (%)
Archaea	0.260955047245749
Bacteria	99.7390449527542
Phylum Information: (%)
Actinobacteria	17.2500884399428
Bacteroidetes	10.8977684779536
Deinococcus-Thermus	0.165148015151588
Dictyoglomi	0.125256095875216
Elusimicrobia	0.0923449896220553
Epsilonbacteraeota	1.76943340401045
Euryarchaeota	0.260955047245749
Firmicutes	38.1348618796185
Fusobacteria	2.01884608061252
Gemmatimonadetes	0.0313119330573767
Halanaerobiaeota	0
Lentisphaerae	0.092506445928693
Other	3.17757023411813
Planctomycetes	0.106234301951839
Proteobacteria	23.8159861908946
Spirochaetes	0.447579341575322
Synergistetes	0.273760348156691
Tenericutes	0.206531544043648
Thermotogae	0.0558702352947079
Verrucomicrobia	1.07794699494647
Class Information: (%)
Actinobacteria	12.4724321132208
Actinobacteridae	2.64731955429634
Alphaproteobacteria	4.53402037640765
Bacilli	14.70560427674
Bacteroides	0.240598202580049
Bacteroidetes	0.0719666485000947
Bacteroidia	10.5404375723084
Betaproteobacteria	0
Brachyspirae	0.0775741624068079
Campylobacteria	1.76943340401045
Chlorobia	0.0447660545650654
Clostridia	19.320703142284
Coriobacteriia	2.09660224926776
Deinococci	0.165148015151588
Deltaproteobacteria	0.289998983736556
Dictyoglomia	0.125256095875216
Elusimicrobia	0.0923449896220553
Epsilonproteobacteria	0.123491891104557
Erysipelotrichia	1.90702338323862
Flavobacteria	0
Fusobacteria	0.0513131482452373
Fusobacteriia	1.96753293236728
Gammaproteobacteria	18.8684749396458
Gemmatimonadetes	0.0313119330573767
Halanaerobiia	0
Halobacteria	0.0763542806776351
Lentisphaeria	0.092506445928693
Methanobacteria	0.184600766568114
Mollicutes	0.206531544043648
Negativicutes	2.20153107735583
Nitriliruptoria	0.0337345231578619
Other	3.17757023411813
Planctomycetacia	0.106234301951839
Spirochaetes	0.0953127490848351
Spirochaetia	0.274692430083679
Synergistia	0.273760348156691
Thermotogae	0.0558702352947079
Verrucomicrobiae	1.07794699494647
Order Information: (%)
Acetobacterales	0.250995750235642
Actinomycetales	2.74897308657559
Aeromonadales	1.04112631714901
Alteromonadales	0.0983909544916711
Azospirillales	0.033883933770569
Bacillales	6.11704516802378
Bacteroidales	8.73263562916304
Betaproteobacteriales	3.56048887371011
Bifidobacteriales	4.28210658105277
Brachyspirales	0.0775741624068079
Campylobacterales	1.89292529511501
Cardiobacteriales	0.12074582708728
Caulobacterales	0.713998484778371
Chitinophagales	0.639503123636126
Chlorobiales	0.0447660545650654
Chromatiales	0
Clostridiale	0.219658320031726
Clostridiales	19.1010448222523
Coriobacteriales	2.09660224926776
Corynebacteriales	2.60649602378038
Cytophagales	0.320066846448969
Deinococcales	0.165148015151588
Desulfobacterales	0.0489949451416002
Desulfovibrionales	0.241004038594956
Dictyoglomales	0.125256095875216
Elusimicrobiales	0.0923449896220553
Enterobacteriales	5.45039578310135
Erysipelotrichales	1.90702338323862
Flavobacteriales	0.857227252199492
Fusobacterales	0.0513131482452373
Fusobacteriales	1.96753293236728
Fusobacteriales: Leptotrichiacea	0
Gemmatimonadales	0.0313119330573767
Halanaerobiales	0
Halobacteriales	0.0763542806776351
Lactobacillales	8.58855910871626
Methanobacteriales	0.184600766568114
Micrococcales	4.20268465608933
Micromonosporales	0.0370758695769843
Mycoplasmatales	0.206531544043648
Neisseriales	0
Nitriliruptorales	0.0337345231578619
Oceanospirillales	0.131054176983094
Opitutales	0
Other	3.17757023411813
Pasteurellales	1.51703923115544
Planctomycetales	0.106234301951839
Propionibacteriales	1.00042974231466
Pseudomonadales	3.18892533147801
Rhizobiales	2.24242999802551
Rhodobacterales	0.247923191058959
Salinisphaerales	0.0316720719603968
Selenomonadales	2.20153107735583
Sphingobacteriales	0.303569571940929
Sphingomonadales	1.0447890185386
Spirochaetales	0.370005179168514
Streptomycetales	0.0339882608048426
Streptosporangiales	0.207997447322578
Synergistales	0.273760348156691
Thermotogales	0.0558702352947079
Thiomicrospirales	0
Verrucomicrobiales	1.07794699494647
Vibrionales	2.79747413646879
Victivallales	0.092506445928693
Xanthomonadales	0.931162236060675
Family Information: (%)
Acetobacteraceae	0.250995750235642
Acidaminococcaceae	0.306358784159499
Actinomycetaceae	0.99844010416478
Aerococcaceae	0.941761323020222
Aeromonadaceae	0.526683413329818
Akkermansiaceae	0.993647896594125
Alicyclobacillaceae	0.0300747695953343
Alteromonadaceae	0.0283363634494439
Aquaspirillaceae	0.0311589378098354
Arcobacteraceae	0.0883317117522174
Atopobiaceae	0.548075975995031
Azospirillaceae	0.033883933770569
Bacillaceae	2.64548497719262
Bacteroidaceae	3.45635448857746
Barnesiellaceae	0.0567414069149817
Beijerinckiaceae	0.807682666776003
Bifidobacteriaceae	4.28210658105277
Blautia	0.0312744833540067
Bogoriellaceae	0
Brachyspiraceae	0.0775741624068079
Brevibacteriaceae	0.937320916216681
Burkholderiaceae	2.30306978212204
Caldicoprobacteraceae	0.0435666242109473
Campylobacteraceae	1.30204345901174
Cardiobacteriaceae	0.12074582708728
Carnobacteriaceae	0.263127105136051
Caulobacteraceae	0.713998484778371
Cellulomonadaceae	0.104898123326459
Chitinibacteraceae	0.335502228081604
Chitinophagaceae	0.639503123636126
Chlorobiaceae	0.0447660545650654
Christensenellaceae	0.081997961166131
Chromatiaceae	0
Clostridiaceae	1.33257122670929
Clostridiaceae 1	3.49598671722059
Clostridiaceae 2	0.115526159752991
Clostridiales	0.219658320031726
Coriobacteriaceae	0.173698864297535
Corynebacteriaceae	1.97332187373222
Corynebacterineae	0.28275318036649
Deinococcaceae	0.165148015151588
Dermabacteraceae	0.395097800631345
Dermacoccaceae	0.0836849427155175
Desulfobulbaceae	0.0489949451416002
Desulfovibrionaceae	0.241004038594956
Dictyoglomaceae	0.125256095875216
Dietziaceae	0.165785799372633
Dysgonomonadaceae	0.351542873110645
Eggerthellaceae	1.3748274089752
Elusimicrobiaceae	0.0923449896220553
Enterbacteriaceae	0.652379465890276
Enterobacteriaceae	4.79801631721107
Enterococcaceae	0.984922887382446
Erysipelotrichaceae	1.90702338323862
Eubacteriaceae	0.164110273673597
Family XI	0.768861836389701
Family XIII	0.18289515844045
Family XVIII	0
Flavobacteriaceae	0.53840795519667
Fusobacteriaceae	0.847324810096148
Gemmatimonadaceae	0.0313119330573767
Halobacteroidaceae	0
Haloferacaceae	0.0763542806776351
Halomonadaceae	0.131054176983094
Helicobacteraceae	0.436866160624607
Hymenobacteraceae	0.0678043048163108
Hyphomicrobiaceae	0
Intrasporangiaceae	0.247897183917874
Jonesiaceae	0
Lachnospiraceae	7.79792005323429
Lactobacillaceae	1.76112295464378
Leptotrichia	0
Leptotrichiaceae	1.17152127051637
Leuconostocaceae	0.854687990868366
Listeriaceae	0
Marinifilaceae	0.213733369235217
Methanobacteriaceae	0.184600766568114
Microbacteriaceae	2.0520733225147
Micrococcaceae	0.353813258045514
Micrococcineae	0.18650519436339
Micromonosporaceae	0.0370758695769843
Moraxellaceae	1.08276043689482
Muribaculaceae	0.0281684993219851
Mycobacteriaceae	0.216377153674527
Mycoplasmataceae	0.206531544043648
Neisseriaceae	0.844219614670307
Nitriliruptoraceae	0.0337345231578619
Nocardiaceae	0.33628238324393
Nocardioidaceae	0.0835340736326865
Opitutaceae	0
Other	3.17757023411813
Paenibacillaceae	2.23338407798773
Pasteurellaceae	1.51703923115544
Peptococcaceae	0
Peptostreptococcaceae	0.707099912096086
Planococcaceae	0.190522075487082
Porphyromonadaceae	0.483110965149199
Prevotellaceae	3.16776403301225
Promicromonosporaceae	0.0814476956920908
Propionibacteriaceae	0.91689566868197
Propionibacterineae	1.14245483446716
Pseudomonadaceae	2.10616489458319
Psychromonadaceae	0.0700545910422272
Rhizobiaceae	1.16323807884805
Rhodanobacteraceae	0.307816027762735
Rhodobacteraceae	0.247923191058959
Rhodocyclaceae	0.0465383110263209
Rikenellaceae	0.184658414415418
Rubinisphaeraceae	0.0583290841148575
Ruminococcaceae	4.5840391547456
Schlesneriaceae	0.047905217836981
Solimonadaceae	0.0316720719603968
Sphingobacteriaceae	0.303569571940929
Sphingomonadaceae	1.0447890185386
Spirochaetaceae	0.370005179168514
Spirosomaceae	0.252262541632658
Sporolactobacillaceae	0.111383007512037
Staphylococcaceae	0.701391521507588
Streptococcacaeae	0.0591241416786863
Streptococcaceae	3.7238127059867
Streptomycetaceae	0.0339882608048426
Streptomycineae	0
Streptosporangiaceae	0.207997447322578
Succinivibrionaceae	0.514442903819193
Synergistaceae	0.273760348156691
Tannerellaceae	0.790561579425892
Thermomonosporaceae	0
Thermotogaceae	0.0558702352947079
Thiomicrospiraceae	0
Thiovulaceae	0.0656839637264435
Veillonellaceae	1.89517229319633
Verrucomicrobiaceae	0.0842990983523419
Vibrionaceae	2.79747413646879
Victivallaceae	0.092506445928693
Weeksellaceae	0.318819297002822
Xanthobacteraceae	0.271509252401458
Xanthomonadaceae	0.62334620829794
Genus Information: (%)
Acetanaerobacterium	0.572554315415198
Acetivibrio	0
Acetobacter	0.113790601164028
Acetobacterium	0.0347669764320462
Achromobacter	0.0622218492640068
Acidaminococcus	0.072441880610624
Acidovorax	0.0717766799313385
Acinetobacter	0.602994970915954
Actinobacillus	0.489957687075513
Actinobaculum	0.0428897408392748
Actinomadura	0
Actinomyces	0.641840861417395
Adlercreutzia	0
Aerococcus	0.0758710477462546
Aeromicrobium	0.0333589770894748
Aeromonas	0.526683413329818
Afipia	0
Agathobacter	0.0643020619618159
Aggregatibacter	0.0756927260715062
Agrobacterium	0.311827274010112
Agrococcus	0.189612824746444
Akkermansia	0.993647896594125
Alcaligenes	0.0592240381834872
Algoriella	0.0463266641997802
Aliagarivorans	0.0700545910422272
Alistipes	0.184658414415418
Allisonella	0.0337190806407373
Alloiococcus	0
Alloprevotella	0.469567283620055
Allorhizobium-Neorhizobium-Pararhizobium-Rhizobium	0.51855909963055
Alloscardovia	0
Alysiella	0.0693989497323704
Amaricoccus	0
Anaerobiospirillum	0.174006217789601
Anaerococcus	0.0611286425595353
Anaerofilum	0.0699738635422585
Anaerofustis	0
Anaeroglobus	0.0432696157380475
Anaerospora	0
Anaerosporobacter	0.0793045878348918
Anaerostipes	0.199564345250433
Anaerovorax	0
Ancylobacter	0.0969490213794233
Aneurinibacillus	0.087464466489683
Anoxynatronum	0.0599340392127662
Aquabacterium	0.0357352402604678
Arcanobacterium	0.0611041931579655
Arcobacter	0.0883317117522174
Arthrobacter	0.18650519436339
Asaccharobacter	0.0428089650238584
Atopobium	0.350212625552637
Atopostipes	0.0551236866810519
Aureimonas	0.0696679569111421
Bacillus	2.46994214465161
Bacteroides	3.45635448857746
Barnesiella	0
Bartonella	0.0693950355330716
Bavariicoccus	0.109694235953655
Bergeyella	0.0682903325393899
Bifidobacterium	3.94025140410376
Blautia	0.627232923440519
Bordetella	0
Brachybacterium	0.158540605428057
Brachymonas	0.0594611543523209
Brachyspira	0.0775741624068079
Bradyrhizobium	0.145298921957289
Brevibacillus	0.440686268628444
Brevibacterium	0.937320916216681
Brevundimonas	0.514485115355318
Brochothrix	0
Buchnera	0.321731098727585
Bulleidia	0
Burkholderia-Caballeronia-Paraburkholderia	0
Butyricicoccus	0.0715413358482767
Butyricimonas	0.130969971371437
Butyrivibrio	0.157203403358823
Caldicoprobacter	0.0435666242109473
Campylobacter	1.30204345901174
Capnocytophaga	0.306062638375632
Cardiobacterium	0.12074582708728
Castellaniella	0
Catabacter	0
Catenibacterium	0.867406234698956
Catonella	0
Caulobacter	0.172446987108657
Cellulomonas	0.104898123326459
Cellulosilyticum	0.102693447855576
Cellulosimicrobium	0.0404528694534897
Centipeda	0.0286920850970186
Cephaloticoccus	0
Cetobacterium	0.0544296418835418
Chitinibacter	0.335502228081604
Chlorobium	0.0447660545650654
Christensenella	0.081997961166131
Chryseobacterium	0.0600493543875595
Citrobacter	0.163973786254964
Cloacibacillus	0.174123523933138
Clostridium	1.33257122670929
Clostridium sensu stricto	0.0555921205402245
Clostridium sensu stricto 1	1.66464260840968
Clostridium sensu stricto 10	0
Clostridium sensu stricto 11	0.230600064870501
Clostridium sensu stricto 12	0.228988570561313
Clostridium sensu stricto 13	0.410037188244964
Clostridium sensu stricto 14	0.0456094866504393
Clostridium sensu stricto 15	0.0890774381011404
Clostridium sensu stricto 16	0.136144322672968
Clostridium sensu stricto 17	0
Clostridium sensu stricto 18	0.0562397228427105
Clostridium sensu stricto 19	0.117581277660626
Clostridium sensu stricto 2	0.0472010246745097
Clostridium sensu stricto 3	0
Clostridium sensu stricto 4	0.0353800055330307
Clostridium sensu stricto 5	0.0618174039632506
Clostridium sensu stricto 7	0.123314847624741
Clostridium sensu stricto 8	0.177442688062755
Cnuella	0.60453647429137
Collinsella	0.134344655134356
Comamonas	0.0627188702373171
Coprobacillus	0.0303922869827958
Coprobacter	0.0567414069149817
Coprococcus 1	0
Coprococcus 2	0
Coprococcus 3	0.0924124145138864
Coriobacterium	0.0393542091631786
Corynebacterium	0.512829404739961
Corynebacterium 1	1.38298507672827
Cronobacter	0
Cryobacterium	0.111569925744621
Cryptobacterium	0.073022418877633
Cupriavidus	0.0585692189847465
Curvibacter	0.027927469526585
Cutibacterium	0.029201036087457
Dechlorobacter	0
Deinococcus	0.165148015151588
Delftia	0.0917234124142666
Dermabacter	0.236557195203288
Dermacoccus	0.0448693367304515
Desulfobulbus	0.0489949451416002
Desulfovibrio	0.206176499981206
Dialister	0.113806437271
Dictyoglomus	0.125256095875216
Dielma	0.0469649115748334
Dietzia	0.165785799372633
Dolosicoccus	0.0641948974274717
Dolosigranulum	0.076904091678477
Dorea	0.0846509790570628
Dyadobacter	0.0740195954844199
Dysgonomonas	0.224113975063332
Eggerthella	0.57878895641901
Eggerthia	0.0519263006554947
Eikenella	0
Eisenbergiella	0
Elusimicrobium	0.0923449896220553
Empedobacter	0.0642354827242245
Enorma	0
Enterobacter	1.0988965912056
Enterococcus	0.654637457327164
Enterorhabdus	0.211083089400284
Enterovibrio	0.0495566192418108
Eremococcus	0
Erwinia	0.0701627101748602
Erysipelatoclostridium	0.119426395359995
Escherichia	0.652379465890276
Escherichia-Shigella	0.530011777310181
Ethanoligenens	0.0882684712749237
Eubacterium	0.30195762345556
Ezakiella	0
Facklamia	0.801695377846496
Faecalitalea	0.153818465830207
Fastidiosipila	0
Fictibacillus	0
Filifactor	0
Finegoldia	0.0659127691123853
Flavobacterium	0.232345316821038
Flavonifractor	0.0540391242092368
Franconibacter	0.0529208587909816
Fretibacterium	0
Fusicatenibacter	0.124351472788437
Fusobacterium	0.792895168212606
Gallibacterium	0.0292961535147074
Garciella	0
Gardnerella	0.045198396587049
Gemella	0.204804738741396
Gemmatirosa	0.0313119330573767
Geobacillus	0
Geomicrobium	0
Georgenia	0
Gluconobacter	0.0641162282727958
Gordonia	0.21151835776897
Gordonibacter	0.0357215097974337
Granulicatella	0.131099326776522
Grimontia	0.1110827927673
Haematobacter	0.123804728803777
Haemophilus	0.800349589949506
Hafnia-Obesumbacterium	0
Halodesulfovibrio	0.0348275386137503
Halomonas	0.131054176983094
Halopiger	0.0763542806776351
Harryflintia	0.045112760475944
Helicobacter	0.436866160624607
Hespellia	0.0614966312463993
Hodemania	0
Holdemanella	0
Holdemania	0.0444500322559351
Howardella	0.0825528965927873
Hungatella	0.0401736846971858
Hydrobacter	0.0349666493447565
Hydrogenibacillus	0.034352092643613
Hydrogenoanaerobacterium	0.101923423381464
Hymenobacter	0.0678043048163108
Intestinibacter	0.0623044481225683
Intestinimonas	0.951184496559526
Isoptericola	0.0409948262386011
Janibacter	0.220569134354601
Johnsonella	0.359861630941859
Jonesia	0
Kandleria	0.441994854249769
Kerstersia	0.0469925447533028
Kingella	0.0902141825301115
Klebsiella	0.0284707188576257
Kluyvera	0.0723489129429556
Kocuria	0.284592783571566
Kosakonia	0
Kurthia	0
Kytococcus	0.0388156059850661
Lachnoanaerobaculum	0.077850781585124
Lachnobacterium	0.0879668162346475
Lachnoclostridium	1.09434325538285
Lachnoclostridium 10	0
Lachnoclostridium 12	0.0476904974367872
Lachnoclostridium 5	0.385331867035671
Lachnospira	0.683949754987673
Lachnospiraceae NC2004 group	0.0808230409654122
Lachnospiraceae NK4A136 group	0.0514120577419491
Lactobacillus	1.71863244635889
Lactococcus	0.652283221902643
Lautropia	0.0884380897894459
Lawsonella	0.0360699937460677
Leifsonia	0
Leminorella	0.0270631742198286
Leptothrix	0.232307229415612
Leptotrichia	1.1281493436561
Leuconostoc	0.270498950501609
Limnobacter	0.195890273233347
Lysinibacillus	0.030656876267173
[truncated: 214 more rows]
