# Supplementary material for: Pediatric Acute Lymphoblastic Leukemia Patients Exhibit Distinctive Alterations in the Gut Microbiota
Source: Front Cell Infect Microbiol. 2020 Oct 16;10:558799. doi: 10.3389/fcimb.2020.558799 (PMC7596659; doi:10.3389/fcimb.2020.558799)
Supplement: Supplementary file 1 [file Data_Sheet_1.ZIP › rawdata/Case/19T020001_output.xls.result.txt]

Species Information: (%)
Abiotrophia defectiva	0.110717144654016
Abiotrophia para-adiacens	0.293037688288239
Acetanaerobacterium elongatum	0.300510992166594
Acetobacterium tundrae	0
Achromobacter denitrificans	0.183120967241116
Achromobacter xylosoxidans	0
Acidaminococcus fermentans	0
Acidaminococcus intestini	0
Acidovorax facilis	0
Acidovorax sp	0.0474349148838597
Acidovorax temperans	0
Acinetobacter baumannii	0
Acinetobacter calcoaceticus	0
Acinetobacter haemolyticus/baumannii	0.57527253603416
Acinetobacter johnsonii	0.071639290661969
Acinetobacter junii	0
Acinetobacter lwoffii	0
Acinetobacter pittii	0
Acinetobacter radioresistens	0
Acinetobacter septicus	0
Actinobacillus capsulatus	0.0949050347106823
Actinobacillus pleuropneumoniae	0
Actinobaculum massiliense	0
Actinobaculum schaalii	0.133276962213846
Actinomadura vinacea	0
Actinomyces canis	0.0362157023384869
Actinomyces cardiffensis	0
Actinomyces georgiae	0.186153797497137
Actinomyces graevenitzii	0.0654000940856481
Actinomyces johnsonii	0.0656609188732813
Actinomyces massiliensis	0.0430962839329947
Actinomyces meyeri	0.121079740747311
Actinomyces naeslundii	0
Actinomyces neuii	0.0844244248821525
Actinomyces odontolyticus	0.0412927284373691
Actinomyces oris	0
Actinomyces radingae	0.0315305792278429
Actinomyces sp._ph3	0.18678106972563
Actinomyces turicensis	0
Actinomyces urogenitalis	0.0381891457046037
Actinomyces viscosus	0
Adlercreutzia equolifaciens	0.104893024423945
Aeribacillus pallidus	0.212885359208806
Aerococcus christensenii	0.0840609507315904
Aerococcus viridans	0
Aeromicrobium massiliense	0.0683043796051112
Aeromonas allosaccharophila/veronii	0.0400321856596327
Aeromonas bestiarum	0
Aeromonas hydrophila	0.103899975231976
Aeromonas jandaei	0
Aeromonas media/tecta	0
Aeromonas veronii	0
Afipia birgiae	0.0553899881017862
Agathobaculum butyriciproducens	0
Aggregatibacter actinomycetemcomitans	0.0844890220781239
Aggregatibacter aphrophilus	0.696580237832489
Aggregatibacter segnis	0.039440517078983
Agrobacterium tumefaciens	0.24082880896039
Agrococcus jejuensis	0
Agrococcus terreus	0.116497186859237
Akkermansia glycaniphila	0
Akkermansia muciniphila	0
Alcaligenes faecalis	0.045712207876466
Algoriella xinjiangensis	0
Aliagarivorans marinus	0
Alistipes finegoldii	0
Alistipes indistinctus	0
Alistipes inops	0
Alistipes obesi	0
Alistipes onderdonkii	0
Alistipes putredinis	0
Alistipes senegalensis	0.0985450043056392
Alistipes shahii	0
Alistipes timonensis	0
Allisonella histaminiformans	0
Alloiococcus otitis	0
Alloprevotella rava	0.0639570968982919
Alloprevotella tannerae	0.0490129756120547
Alloscardovia omnicolens	0
Alysiella filiformis	0.0579499090881549
Amaricoccus kaplicensis	0
Anaerobiospirillum succiniciproducens	0
Anaerobiospirillum thomasii	0.145231829165983
Anaerococcus hydrogenalis	0.0735691631232663
Anaerococcus lactolyticus	0.0288752422929092
Anaerococcus obesiensis	0.0499067914835755
Anaerococcus octavius	0
Anaerococcus prevotii	0.0413766694407738
Anaerococcus senegalensis	0
Anaerococcus tetradius	0
Anaerococcus vaginalis	0
Anaerofilum agile	0.0775390259422362
Anaerofilum pentosovorans	0
Anaerofustis stercorihominis	0
Anaeroglobus geminatus	0.0875457437903738
Anaerorhabdus furcosa	0
Anaerosporobacter mobilis	0
Anaerostipes butyraticus	0.0559751873838561
Anaerostipes caccae	0
Anaerostipes hadrus	0.044417352154567
Anaerotruncus colihominis	0.109105039124622
Anaerotruncus sp	0
Anaerovorax odorimutans	0
Ancylobacter polymorphus	0.0951713231181272
Aneurinibacillus aneurinilyticus	0.0345001021566373
Aneurinibacillus migulanus	0
Anoxynatronum sibiricum	0.0286433364437686
Aquabacterium commune	0.0633810126509108
Arcanobacterium haemolyticum	0
Arcanobacterium pyogenes	0.0439793247501791
Arcobacter butzleri	0.0704695513084089
Arcobacter cryaerophilus	0
Arthrobacter albus	0
Arthrobacter castelli	0
Arthrobacter oxydans	0.0416022218190216
Arthrobacter polychromogenes	0
Asaccharobacter celatus	0.243535133041526
Atlantibacter hermannii	0
Atopobium minutum	0
Atopobium parvulum	0.108082299896814
Atopobium rimae	0.081011365231804
Atopobium vaginae	0
Atopostipes suicloacalis	0
Aurantimonas altamirensis	0
Aureimonas altamirensis	0
Averyella dalhousiensis	0.0561394366111994
Azonexus hydrophilus	0
Azospirillum lipoferum	0.0488976071017743
Bacillus altitudinis	0.456420153223846
Bacillus amyloliquefaciens	0.0768646471295384
Bacillus anthracis	0.0325117081702206
Bacillus atrophaeus	0.0317292742859156
Bacillus badius	0
Bacillus beijingensis	0.0750527961897422
Bacillus benzoevorans	0
Bacillus cereus	0
Bacillus circulans	0
Bacillus clausii	0
Bacillus coagulans	0
Bacillus cytotoxicus	0.029312184788446
Bacillus endophyticus	0
Bacillus firmus	0
Bacillus flexus	0
Bacillus fordii	0.162476764565116
Bacillus halodurans	0
Bacillus idriensis	0
Bacillus infantis	0
Bacillus licheniformis	0.0578193163998813
Bacillus marisflavi	0.0786885884240189
Bacillus massilioanorexius	0.0453882366301436
Bacillus massiliosenegalensis	0.0315696418083088
Bacillus megaterium	0
Bacillus methanolicus	0
Bacillus mojavensis	1.01776515219986
Bacillus mycoides	0
Bacillus nealsonii	0
Bacillus niacini	0
Bacillus polyfermenticus	0.621488268411019
Bacillus pseudofirmus	0.0465849382672275
Bacillus pseudomycoides	0
Bacillus pumilus	0.0669438832717069
Bacillus senegalensis	0.0512545398513248
Bacillus simplex	0
Bacillus siralis	0
Bacillus sonorensis	0.0435260346458555
Bacillus subtilis	0.028490931605807
Bacillus thermoamylovorans	0.202309794317071
Bacillus thuringiensis	0.184064713214925
Bacillus timonensis	0.0520621166676667
Bacillus toyonensis/wiedmanii/thuringiensis	0.0300576189646272
Bacillus vallismortis	0.0362506456674181
Bacteroides acidifaciens	0.0514223126887135
Bacteroides caccae	0.0597668194464323
Bacteroides cellulosiluticus	0.0549245343632239
Bacteroides cellulosilyticus	0.0320889252880096
Bacteroides clarus	0.131416108534742
Bacteroides coagulans	0
Bacteroides coprocola	0
Bacteroides coprophilus	0.0986489002406913
Bacteroides dorei	0
Bacteroides eggerthii	0.0339689313680054
Bacteroides faecis	0
Bacteroides finegoldii	0
Bacteroides fluxus	0
Bacteroides fragilis	0.0373205571664212
Bacteroides galacturonicus	0.0481963292610553
Bacteroides gallinarum	0.0394676013265523
Bacteroides gallinceum	0.0325018613974756
Bacteroides graminisolvens	0
Bacteroides helcogenes	0.0396489962317897
Bacteroides intestinalis	0
Bacteroides massiliensis	0.0406673472354886
Bacteroides massilinensis	0
Bacteroides nordii	0
Bacteroides oleiciplenus	0
Bacteroides ovatus	0
Bacteroides paurosaccharolyticus	0
Bacteroides pectinophilus	0
Bacteroides plebeius	0
Bacteroides propinonicifaciens	0
Bacteroides pyogenes	0
Bacteroides salanitronis	0
Bacteroides salyersiae	0.0781343660008615
Bacteroides sartorii	0
Bacteroides stercorirosoris	0
Bacteroides stercoris	0
Bacteroides thetaiotaomicron	0
Bacteroides timonensis	0
Bacteroides uniformis	0.030131203938998
Bacteroides ureolyticus	0.0705342327228739
Bacteroides vulgatus	0.2251392349838
Bacteroides xylanisolvens	0
Bacteroides xylanolyticus	0
Barnesiella intestinihominis	0
Barnesiella viscericola	0
Bartonella birtlesii	0.0340077704705096
Bavariicoccus seileri	0.0415250152670471
Bergeyella zoohelcum	0
Bifidobacterium actinocoloniiforme	0
Bifidobacterium adolescentis	0
Bifidobacterium adolescentis/ruminantium	0.0505504678955
Bifidobacterium angulatum	0.0373409827756035
Bifidobacterium animalis	0
Bifidobacterium asteroides	0
Bifidobacterium avesanii	0
Bifidobacterium bifidum	0.0281202764648373
Bifidobacterium bohemicum	0
Bifidobacterium bombi	0.0725600871618906
Bifidobacterium boum	0.210490735473925
Bifidobacterium breve	0
Bifidobacterium callitrichos	0
Bifidobacterium catenulatum	0.135959044691185
Bifidobacterium catenulatum/pseudoctenulatum	0.0933839945676202
Bifidobacterium choerinum	0.117433151634437
Bifidobacterium commune	0
Bifidobacterium coryneforme	0
Bifidobacterium crudilactis/psychraerophilum	0.0323509188005998
Bifidobacterium cuniculi	0.0628367599495958
Bifidobacterium dentium	0.228119521849757
Bifidobacterium eulemuris/lemurum	0.487578467234016
Bifidobacterium faecale	0
Bifidobacterium gallicum	0.0598015289317305
Bifidobacterium gallinarum	0
Bifidobacterium hapali	0
Bifidobacterium indicum	0
Bifidobacterium kashiwanohense	0.0996262056871033
Bifidobacterium longum	0.0701961858560842
Bifidobacterium longum	0.0723114329364885
Bifidobacterium merycicum	0
Bifidobacterium mongoliense	0
Bifidobacterium moukalabense	0.370102171237316
Bifidobacterium pseudocatenulatum	0.0408251510803146
Bifidobacterium pseudocatenulatum	0.186491212496692
Bifidobacterium pseudolongum	0.074587518622841
Bifidobacterium pullorum	0
Bifidobacterium pullorum/hapali	0.127253101200073
Bifidobacterium ramosum	0.0756018358742412
Bifidobacterium reuteri	0.0487819668362955
Bifidobacterium ruminantium	0.057108000573488
Bifidobacterium saeculare	0
Bifidobacterium saguini	0
Bifidobacterium scardovii	0.0436133620380371
Bifidobacterium stercoris	0
Bifidobacterium thermacidophilum	0.073557616022152
Bifidobacterium thermophilum	0
Bifidobacterium tissieri	0.066916243488736
Bifidobacterium tsurumiense	0.0529359704006312
Bifissio spartinae	2.02697062161119
Bilophila wadsworthia	0
Blastococcus massiliensis	2.07119520818138
Blastomonas natatoria	0.0310499159772683
Blautia caecimuris	0
Blautia coccoides	0.0550781091925702
Blautia faecis	0.0362575809293526
Blautia glucerasea	0
Blautia hansenii	0
Blautia hydrogenotrophica	0
Blautia luti	0.131421593520355
Blautia marasmi	0
Blautia obeum	0
Blautia producta	0
Blautia schinkii	0.085600193181929
Blautia sp._GD8	0
Blautia stercoris	0.0370455745672602
Blautia wexlerae	0
Bordetella hinzii	0
Brachybacterium muris	0.0450089137007459
Brachybacterium paraconglomeratum	0.0390836211495925
Brachymonas chironomi	0
Brachyspira aalborgi	0.0940457108469729
Brachyspira pilosicoli	0
Bradyrhizobium denitrificans	3.86740239937564
Bradyrhizobium elkanii	0
Bradyrhizobium japonicum	0
Brevibacillus agri	0
Brevibacillus borstelensis	0
Brevibacillus brevis	0.0488188224438198
Brevibacillus massiliensis	0
Brevibacterium casei	0.0803127171992863
Brevibacterium epidermidis	0.138790145596546
Brevibacterium halotolerans	0.980609877021215
Brevibacterium iodinum	0
Brevibacterium linens	0.031246150483913
Brevibacterium luteolum	0
Brevibacterium mcbrellneri	0.168554430172358
Brevibacterium paucivorans	0
Brevibacterium pityocampae	0.0511037557443281
Brevibacterium ravenspurgense/massiliense	0.143230192715593
Brevibacterium senegalense	0
Brevundimonas bacteroides	0.511438383110966
Brevundimonas diminuta	0.0411688359684139
Brevundimonas subvibrioides	0.108746590996385
Brevundimonas terrae	0.0879868389281508
Brevundimonas vesicularis	0.0496897039625137
Brochothrix thermosphacta	0
Buchnera aphidicola	0.4871793323555
Buchnera sp.	0.0521900179256456
Bulleidia extructa	0.0308137506414973
Burkholderia cepacia	0.0416167496675299
Burkholderia glumae	0
Burkholderia plantarii	0.0335725697134098
Butyricicoccus faecihominis	0
Butyricicoccus pullicaecorum	0
Butyricimonas faecihominis	0
Butyricimonas paravirosa	0
Butyricimonas synergistica	0
Butyricimonas virosa	0
Butyrivibrio crossotus	0.118954339317287
Butyrivibrio fibrisolvens	0.0503117801551207
C.viride 16S	0.0436279326930527
Caldicoprobacter faecalis	0
Campylobacter coli	0.23488193527313
Campylobacter concisus	0
Campylobacter curvus	0
Campylobacter faecalis	0.0859697956193264
Campylobacter fetus	0
Campylobacter gracilis	0.0303914192580505
Campylobacter hominis	0
Campylobacter hyointestinalis	0.0305049142151719
Campylobacter jejuni	0.596891761233177
Campylobacter lari	0
Campylobacter rectus	0
Campylobacter showae	0.0338938843703573
Campylobacter upsaliensis	0
Campylobacter ureolyticus	0
Candidatus Blastococcus	0.0539253128574984
Candidatus Dorea	0
Candidatus Soleaferrea	0
Candidatus Stoquefichus	0.0304223124736528
Candidatus Streptomyces	0.0397924007220035
Capnocytophaga gingivalis	0
Capnocytophaga granulosa	0.0364691635462088
Capnocytophaga haemolytica	0.0423624871243467
Capnocytophaga leadbetteri	0.0879514297888675
Capnocytophaga ochracea	0.028870472795349
Capnocytophaga sputigena	0.0410672784135424
Cardiobacterium hominis	0.109557299835147
Cardiobacterium valvarum	0
Carnobacterium maltaromaticum	0
Castellaniella defragrans	0
Catabacter hongkongensis	0
Catenibacterium mitsuokai	1.21761561257267
Catonella morbi	0
Catonella sp.	0
Cedecea davisae	0
Cedecea lapagei	0.0452811820534088
Cellulomonas composti	0.267666344131457
Cellulomonas denverensis	0
Cellulomonas massiliensis	0
Cellulomonas parahominis	0
Cellulosilyticum lentocellum	0.0980754671299279
Cellulosimicrobium cellulans	0
Centipeda periodontii	0.0284342970971326
Cephaloticoccus primus	0
Cetobacterium somerae	0
Chlamydia abortus	0.0337597821182839
Chlamydia trachomatis	0.0823303408063766
Chlorobium phaeobacteroides	0
Christensenella minuta	0.0506185216424462
Chryseobacterium bovis	0.0285212161193873
Chryseobacterium hominis	0
Citrobacter amalonaticus	0
Citrobacter braakii	0.255688673377375
Citrobacter farmeri	0.0306927382250797
Citrobacter freundii	0.038932250938108
Citrobacter gillenii	0
Citrobacter intermedius	0
Citrobacter murliniae	0
Citrobacter pasteurii	0
Citrobacter sedlakii	0.0367388656806408
Citrobacter werkmanii	0
Citrobacter youngae	0.092334054760154
Cloacibacillus evryensis	0.156141698251263
Cloacibacillus porcorum	0
Cloacibacterium normanense	0.247956001660013
Clostridioides difficile	0
Clostridium acetobutylicum	0
Clostridium acidisoli	0
Clostridium aciditolerans	0
Clostridium aerotolerans	0
Clostridium akagii	0.0294154431077968
Clostridium aldenense	0
Clostridium aldrichii	0
Clostridium algidicarnis	0
Clostridium amazonense	0
Clostridium aminovalericum	0.0354517976034762
Clostridium amygdalinum	0.245375257385092
Clostridium amylolyticum	0.0522127580573575
Clostridium arbusti	0
Clostridium argentinense	0.0298849191786492
Clostridium asparagiforme	0.494886708354368
Clostridium aurantibutyricum	0.0323798878171113
Clostridium autoethanogenum	0
Clostridium baratii/Eubacterium nitrigenese	0.602712623099205
Clostridium beijerinckii	0
Clostridium bifermentans	0
Clostridium bolteae/aminovalericum	0.0338628494046215
Clostridium botulinum	0
Clostridium bowmanii	0
Clostridium butyricum	0.0389624677296631
Clostridium cadaveris	0.0357205076378842
Clostridium carboxidivorans	0
Clostridium cavendishii	0
Clostridium celatum	0.869237958199259
Clostridium celerecrescens	0
Clostridium cellobioparum	0
Clostridium cellulolyticum	0.0326917017892106
Clostridium chartatabidum	0.0578073036596231
Clostridium chauvoei	0.0618033287216958
Clostridium chromiireducens	0.0591001753017137
Clostridium citroniae	0
Clostridium clariflavum	0
Clostridium clostridioforme	0
Clostridium cochlearium	0
Clostridium cocleatum	0
Clostridium colicanis	0
Clostridium colinum	0.0406615364309104
Clostridium collagenovorans	0
Clostridium cylindrosporum	0
Clostridium dakarense	0
Clostridium difficile	0
Clostridium diolis	0.257535665330737
Clostridium disporicum/celatum	0
Clostridium drakei	0
Clostridium estertheticum	0.0287767998385487
Clostridium fallax	0
Clostridium felsineum	0
Clostridium ganghwense	0
Clostridium ghonii	0.0347660981576221
Clostridium glycolicum	0
Clostridium glycyrrhizinilyticum	0
Clostridium grantii	0
Clostridium haemolyticum	0
Clostridium hathewayi	0
Clostridium herbivorans	0
Clostridium hiranonis	0
Clostridium homopropionicum	0
Clostridium huakuii	0
Clostridium hungatei	0
Clostridium hylemonae	0.0478448019910847
Clostridium indolis/methoxybenzovorans	0.31572524779099
Clostridium innocuum	0
Clostridium irregulare	0
Clostridium isatidis	0
Clostridium jeddahense	0
Clostridium kogasensis	0
Clostridium lactatifermentans	0
Clostridium lavalense/bolteae	0.039402086696216
Clostridium leptum	0.125624438973951
Clostridium limosum	0
Clostridium lituseburense	0
Clostridium lundense	0
Clostridium malenominatum	0
Clostridium massiliodielmoense	0
Clostridium methoxybenzovorans	0.549078540388259
Clostridium methylpentosum	0.0642906539697075
Clostridium neonatale	0
Clostridium nexile	0.0847316776533575
Clostridium novyi	0.0464594474871468
Clostridium oceanicum	0
Clostridium oroticum	0
Clostridium paraputrificum	0
Clostridium pascui	0
Clostridium pasteurianum	0
Clostridium perfringens	0
Clostridium polysaccharolyticum	0
Clostridium populeti	0
Clostridium psychrophilum	0
Clostridium punense	0
Clostridium putrefaciens	0.930801352403843
Clostridium ramosum	0
Clostridium rectum	0
Clostridium saccharobutylicum	0
Clostridium saccharogumia	0.0303212101654374
Clostridium saccharolyticum	0
Clostridium saccharoperbutylacetonicum	0
Clostridium sardiniense	0
Clostridium sartagoforme	0.0915254887830536
Clostridium scatologenes	0.0332113497120933
Clostridium schirmacherense	0.0485436833963774
Clostridium scindens	0.0586992932511262
Clostridium senegalense	0
Clostridium septicum	0
Clostridium sordellii	0
Clostridium sp._16S_	0
Clostridium sphenoides	0.0514719575262548
Clostridium spiroforme	0
Clostridium sporogenes	0.0707991038168773
Clostridium sporosphaeroides	0
Clostridium sticklandii	0.0368527746217916
Clostridium straminisolvens	0.0338194160106302
Clostridium subterminale	0
Clostridium sufflavum	0
Clostridium sulfidigenes	0
Clostridium swellfunianum	0
Clostridium symbiosum	0.0421111320881556
Clostridium tagluense	0
Clostridium tepidiprofundi	0
Clostridium termitidis	0.0310715857563605
Clostridium tertium	0
Clostridium tetani	0.074735352508898
Clostridium tetanomorphum	0
Clostridium thermoalcaliphilum	0
Clostridium thermopalmarium	0
Clostridium thiosulfatireducens	0
Clostridium tunisiense	0
Clostridium tyrobutyricum	0
Clostridium ventriculi	0
Clostridium vincentii	0
Clostridium viride	0
Clostridium vulturis	0
Clostridium xylanolyticum	0
Clostridium xylanovorans	0
Collinsella aerofaciens	0
Collinsella intestinalis	0
Collinsella massiliensis	0
Collinsella stercoris	0.0324999052645142
Collinsella tanakaei	0.0523033799004993
Comamonas aquatica	0
Comamonas kerstersii	0
Comamonas terrigena	0
Comamonas testosteroni	0
Coprobacillus cateniformis	0
Coprobacter fastidiosus	0
Coprobacter secundus	0
Coprococcus catus	0
Coprococcus comes	0.0395288550268953
Coprococcus eutactus	0
Coriobacterium glomerans	0
Corynebacterium accolens	0.0411801200225464
Corynebacterium afermentans	0.232126888663562
Corynebacterium ammoniagenes	0
Corynebacterium amycolatum	0.0337040728842763
Corynebacterium appendicis	0.189283208352057
Corynebacterium argentoratense	0
Corynebacterium aurimucosum	0.0345346121647346
Corynebacterium casei	0
Corynebacterium coyleae	0
Corynebacterium durum	0
Corynebacterium frankenforstense	0
Corynebacterium freneyi	0.492645490185484
Corynebacterium genitalium	0
Corynebacterium glaucum	0
Corynebacterium glucuronolyticum	0.034488503071018
Corynebacterium jeikeium	0.0644303121569646
Corynebacterium kroppenstedtii	1.06408459461174
Corynebacterium matruchotii	0
Corynebacterium minutissimum	0.0324776064168734
Corynebacterium mucifaciens	0
Corynebacterium propinquum	0.0492897642938008
Corynebacterium pseudodiphthericum	0
Corynebacterium resistens	0
Corynebacterium simulans	0
Corynebacterium singulare	0.153065894195417
Corynebacterium sp._1152	0.041580572844383
Corynebacterium striatum	0
Corynebacterium sundsvallense	0.0573235964160863
Corynebacterium tuberculostearicum	0
Corynebacterium tuscaniense	0.848056178150937
Corynebacterium ulcerans	0.0640076000790804
Corynebacterium ureicelerivorans	0
Corynebacterium variabile	0.224137067137901
Corynebacterium xerosis	0.04305778741762
Cronobacter sakazakii	0
Cryptobacterium curtum	0.0287837863181071
Cupriavidus metallidurans	0
Curtobacterium flaccumfaciens	0
Deinococcus aquaticus	0
Deinococcus indicus	0
Deinococcus proteolyticus	0
Delftia acidovorans	0.0383304534490607
Dermabacter hominis	0.109981201422629
Dermabacter vaginalis	0.0993363405809723
Dermacoccus nishinomiyaensis	0.032869842394564
Desulfitobacterium frappieri	0.0341918906380594
Desulfobulbus propionicus	0
Desulfotomaculum guttoideum	0
Desulfovibrio alkalitolerans	0
Desulfovibrio desulfuricans	0
Desulfovibrio fairfieldensis	0.0355047437722832
Desulfovibrio legallii	0.0287119041376082
Desulfovibrio legallis	0
Desulfovibrio piger	0
Desulfovibrio termitidis	0
Dialister invisus	0
Dialister micraerophilus	0
Dialister pneumosintes	0
Dialister succinatiphilus	0
Dictyoglomus thermophilum	0
Dielma fastidiosa	0
Dietzia cinnamea	0.059846121528756
Dietzia maris	0.351805869786812
Dietzia natronolimnaea	0
Dolosicoccus paucivorans	0
Dolosigranulum pigrum	0.0554782693684501
Dorea formicigenerans	0.0298991865010237
Dorea longicatena	0.0297684105362997
Dorea massiliensis	0
Dyadobacter beijingensis	0.0402922554704348
Dyadobacter fermentans	0
Dysgonomonas capnocytophagoides	0
Dysgonomonas gadei	0
Dysgonomonas macrotermitis	0
Dysgonomonas mossii	0
Edwardsiella tarda	0.118572349392223
Eggerthella lenta	0.132116452979002
Eggerthella sinensis	0.325853880953122
Eggerthella timonensis	0.0313698294994188
Eggerthia catenaformis	0
Eikenella corrodens	0
Eisenbergiella tayi	0
Elusimicrobium minutum	0.0301315236192247
Empedobacter falsenii	0.0468663861706482
Enorma massiliensis	0.028431133900295
Enterobacter aerogenes	0
Enterobacter asburiae	0
Enterobacter cancerogenus	0
Enterobacter cloacae	0.155150218894528
Enterobacter massiliensis	0.0672548860967318
Enterococcus asini	0
Enterococcus avium	0.050459239505526
Enterococcus caccae	0.038319664063733
Enterococcus casseliflavus	0
Enterococcus casseliflavus/galliarum	0.02807745130629
Enterococcus cecorum	0
Enterococcus devriesei	0
Enterococcus dispar	0
Enterococcus durans/hirae	0.0351737119346715
Enterococcus faecalis	0.175708339211017
Enterococcus faecium	0
Enterococcus gallinarum	0
Enterococcus gilvus	0.0325067339185595
Enterococcus italicus	0
Enterococcus malodoratus	0
Enterococcus mundtii	0
Enterococcus phoeniculicola	0
Enterococcus raffinosus	0
Enterococcus saccharolyticus	0
Enterorhabdus caecimuris	0.0450279368906694
Enterovibrio nigricans	0
Eremococcus coleocola	0
Erysipelatoclostridium ramosum	0.0634477129853409
Escherichia albertii	0.116839849836521
Escherichia coli	2.91695458131928
Escherichia fergusonii	0.261621155421782
Escherichia hermannii	0.420545859333552
Ethanoligenens harbinense	0.0633327588976744
Eubacterium barkeri	0.0434074094969591
Eubacterium biforme	0
Eubacterium brachy	0
Eubacterium budayi	0.241433969183492
Eubacterium callanderi	0
Eubacterium celluloscolvens	0.110156562823402
Eubacterium cellulosolvens	0
Eubacterium contortum	0
Eubacterium coprostanoligenes	0
Eubacterium cylindroides	0
Eubacterium desmolans	0
Eubacterium dolichum	0
Eubacterium eligens	0.150186511014224
Eubacterium fissicatena	0.0976713602412404
Eubacterium hallii	0
Eubacterium infirmum	0
Eubacterium limosum	0
Eubacterium moniliforme	0
Eubacterium multiforme	0.0547560369232567
Eubacterium nitritogenes	0.0470145312344816
Eubacterium nodatum	0
Eubacterium oxidoreducens	0
Eubacterium pyruvativorans	0
Eubacterium ramulus	0.0831020312329755
Eubacterium rectale	0
Eubacterium ruminantium	0
Eubacterium saphenum	0
Eubacterium siraeum	0
Eubacterium sp	0.0318997730005133
Eubacterium sulci	0.0415033796373213
Eubacterium tenue	0
Eubacterium tortuosum	0
Eubacterium tortusum	0
Eubacterium uniforme	0
Eubacterium ventriosum	0
Eubacterium xylanophilum	0.034781929174259
Eubacterium yurii	0.0305076336884924
Exiguobacterium aurantiacum	0.945207222843884
Facklamia hominis/miroungae	0
Facklamia ignava	0.0712648545551324
Facklamia languida	0
Facklamia tabacinasalis	0.738736507394543
Faecalibacterium prausnitzii	0
Faecalibacterium prausnitzii S9G3	0.0872886062896902
Faecalicatena contorta	0.0633592627396463
Faecalitalea cylindroides	0
Fermentimonas caenicola	0
Ferrimonas balearica	0
Fictibacillus arsenicus	0
Filifactor alocis	0.0345259872744323
Filifactor villosus	0
Finegoldia magna	0
Flavobacterium banpakuense	0.0632701056803528
Flavobacterium branchiophilum	0
Flavobacterium cheniae	0
Flavobacterium daejeonense	0
Flavobacterium lindanitolerans	0
Flavobacterium oncorhynchi	0
Flavobacterium sp._TISTR	0
Flavonifractor plautii	0.0749834355293064
Flavonifractor sp	0
Flexispira rappini	0
Flintibacter butyricus	0
Fretibacterium fastidiosum	0
Fusicatenibacter saccharivorans	0.0985382983618336
Fusobacterium equinum	0
Fusobacterium gonidiaformans	0.0339359436228876
Fusobacterium mortiferum	0.0320025051982862
Fusobacterium naviforme	0
Fusobacterium necrogenes	0.0574104771153244
Fusobacterium necrophorum	0
Fusobacterium nucleatum	0.0500381748989
Fusobacterium periodonticum	0
Fusobacterium russii	0
Fusobacterium ulcerans	0.0705278565626206
Fusobacterium varium	0.129197822999771
Gallibacterium anatis	0
Garciella nitratireducens	0
Gardnerella vaginalis	0
Gemella haemolysans	0.0357515357741121
Gemella morbillorum	0.0353572509659399
Gemella sanguinis	0.121257457769189
Gemmatirosa kalamazoonesis	0
Gemmiger formicilis	0
Geobacillus stearothermophilus	0.0385664821198755
Geobacillus vulcani	0.0303339408216886
Georgenia muralis	0
Gluconobacter oxydans	0
Gordonia bronchialis	0
Gordonia jacobaea	0.0512831956900138
Gordonia otitidis	0
Gordonia rubripertincta	0.0691269658191103
Gordonia terrae	0.0401506169586531
Gordonibacter pamelaeae	0.0308475266083299
Gordonibacter urolithinfaciens	0
Granulicatella adiacens	0.486740102976008
Granulicatella elegans	0
Grimontia hollisae	0.0992303047649602
Haematobacter missouriensis	0.0546475519982846
Haemophilus haemolyticus	0.300101509756592
Haemophilus influenzae	0
Haemophilus parahaemolyticus	0
Haemophilus parainfluenzae	0.0980711307248558
Haemophilus paraphrohaemolyticus	0
Haemophilus pittmaniae	0
Haemophilus quentini	0
Haemophilus sputorum	0
Hafnia alvei	0
Halobiforma nitratireducens	0.141036126375808
Halomonas salina	0
Harryflintia acetispora	0.0370170360976815
Helicobacter bilis	0
Helicobacter canadensis	0
Helicobacter cinaedi	0
Helicobacter fennelliae	0
Helicobacter pametensis	0.0319402058351207
Helicobacter pullorum	0.0338624194149803
Helicobacter pylori	0.0463871179707909
Helicobacter rodentium	0
Helicobacter winghamensis	0.0688604758346874
Herbaspirillum massiliense	0.481545287810023
Hespellia porcina	0
Hespellia stercorisuis	0
Holdemanella biformis	0
Holdemania filiformis	0
Holdemania massiliensis	0
Howardella ureilytica	0.0366086074060893
Hungatella effluvii	0
Hydrobacter penzbergensis	0.064720800315097
Hydrogenibacillus schlegelii	0.0367970188573186
Hydrogenoanaerobacterium saccharovorans	0.0755990829216309
Hymenobacter rigui	0.0329084921727145
Intestinibacter bartlettii	0.0627546161877064
Intestinimonas butyriciproducens	0
Janibacter hoylei	0.0879324157037632
Janibacter indicus	0.0662801069916947
Janibacter limosus	0
Janibacter terrae	0
Johnsonella ignava	0.094077553733713
Jonesia denitrificans	0
Kallipyga massiliensis	0
Kandleria vitulina	0.313422991689494
Kerstersia gyiorum	0.0316461973827312
Kineothrix alysoides	0
Kingella denitrificans	0.0286287689863394
Kingella kingae	0
Kingella oralis	0
Klebsiella aerogenes	0.0286568656119906
Klebsiella oxytoca	0
Klebsiella pneumoniae	0.0394195384718528
Klebsiella variicola	0
Kluyvera ascorbata	0
Kluyvera intermedia	0
Kocuria halotolerans	0.0283266785888185
Kocuria indica	0.194732405575125
Kocuria kristinae	0
Kocuria marina	0.0765489560398998
Kocuria palustris	0
Kocuria rhizophila	0.131928988648912
Kocuria rosea	0.047053342184289
Kosakonia cowanii	0
Kurthia gibsonii	0
Kurthia massiliensis	0
Kurthia senegalensis	0
Kytococcus schroeteri	0
Kytococcus sedentarius	0
Lachnoanaerobaculum saburreum	0.0407053342454385
Lachnoanaerobaculum umeaense	0
Lachnobacterium bovis	0.0796480780464486
Lachnoclostridium phytofermentans	0
Lachnoclostridium sp	0.0294343927927007
Lachnospira multipara	0.0744996858052011
Lachnospira pectinoschiza	1.18291493313411
Lactobacillus acidophilus	0
Lactobacillus agilis	0
Lactobacillus alimentarius	0.356239175579822
Lactobacillus alvi	0
Lactobacillus amylolyticus	0
Lactobacillus amylophilus	0
Lactobacillus amylovorus	0
Lactobacillus animalis	0
Lactobacillus antri	0
Lactobacillus apinorum	0.473717974619725
Lactobacillus apodemi	0
Lactobacillus bifermentans	0.0343053622402531
Lactobacillus brevis	0
Lactobacillus buchneri	0.0574809922714007
Lactobacillus casei	0
Lactobacillus ceti	0
Lactobacillus coleohominis	0
Lactobacillus coryniformis	0.0428960269782665
Lactobacillus crispatus	0
Lactobacillus curvatus	0
Lactobacillus delbrueckii	0
Lactobacillus dextrinicus	0
Lactobacillus fermemtum	0
Lactobacillus fermentum	0
Lactobacillus fructivorans/homohiochii	0.0866357113444063
Lactobacillus gasseri	0
Lactobacillus gastricus	0
Lactobacillus gigeriorum	0
Lactobacillus helveticus	0.0313110617985613
Lactobacillus herbarum	0
Lactobacillus iners	0
Lactobacillus jensenii	0.0330384598591663
Lactobacillus johnsonii	0
Lactobacillus kalixensis	0
Lactobacillus kitasatonis	0
Lactobacillus kunkeei	0.0297566061680903
Lactobacillus malefermentans	0
Lactobacillus mindensis	0
Lactobacillus mucosae	0.0421340229091383
Lactobacillus mudanjiangensis	0
Lactobacillus oris	0
Lactobacillus parabuchneri	0
Lactobacillus paracasei	0.0328649306145336
Lactobacillus parafarraginis	0
Lactobacillus pentosus	0
Lactobacillus plantarum	0.0490129862870817
Lactobacillus porcinae	0.0523379238268884
Lactobacillus rapi	0
Lactobacillus reuteri	0
Lactobacillus rhamnosus	0
Lactobacillus rogosae	0.0334044089161255
Lactobacillus rossiae	0
Lactobacillus ruminis	0
Lactobacillus sakei	0.0801104534209174
Lactobacillus salivarius	0
Lactobacillus sanfranciscensis	0
Lactobacillus saniviri	0
Lactobacillus senioris	0
Lactobacillus sharpeae	0.0884354423566297
Lactobacillus thermophilus	0
Lactobacillus ultunensis	0
Lactobacillus vaccinostercus	0.0395139963271929
Lactobacillus vaginalis	0.0592138237999045
Lactobacillus versmoldensis	0
Lactobacillus xiangfangensis	0.0346835847981622
Lactococcus formosensis	0
Lactococcus garvieae	0.0301277869683157
Lactococcus lactis	0.121898507211189
Lactococcus plantarum	0.158715325301051
Lactococcus raffinolactis	0
Lactonifactor longoviformis	0
Laribacter hongkongensis	0.164570028125456
Lautropia mirabilis	0.236354986545141
Lawsonella clevelandensis	0
Leifsonia aquatica/naganoensis	0
Leminorella grimontii	0.0280456243326065
Leminorella richardii	0
Leptothrix discophora	0.230825679852648
Leptothrix mobilis	0
Leptotrichia amnionii	0
Leptotrichia buccalis	4.34482209412803
Leptotrichia goodfellowii	0
Leptotrichia hofstadii	0.145178028615738
Leptotrichia wadei	0
Leuconostoc carnosum	0
Leuconostoc citreum	0.108622249506993
Leuconostoc citreum/holzapfelii	0
Leuconostoc gelidum	0
Leuconostoc lactis	0
Leuconostoc mesenteroides	0
Leuconostoc pseudomesenteroides/rapi/kimchii/mesenteroides	0.157103995709708
Limnobacter thiooxidans	0.103925536334691
Longicatena caecimuris	0.040169234952312
Lysinibacillus fusiformis	0
Lysinibacillus massiliensis	0
Lysinibacillus sphaericus	0
Lysobacter soli	0.0321196474349814
Mageeibacillus indolicus	0.0728105946832392
Mannheimia granulomatis	0
Marichromatium gracile	0
Marvinbryantia formatexigens	0.217483515337651
Massilia aurea	0.193397301858601
Massiliomicrobiota timonensis	0
Megamonas funiformis	0.0373209669103029
Megamonas hypermegale	0
Megamonas rupellensis	0.0330344222825948
Megasphaera elsdenii	0
Megasphaera indica	0
Megasphaera micronuciformis	0.031660153234033
Megasphaera paucivorans	0
Megasphaera sp	0
Mesorhizobium loti	0
Methanobrevibacter smithii	0.0642502630354853
Methanobrevibacter smithii/gottschalkii	0
Methanosphaera cuniculi	0
Methanosphaera stadtmanae	0
Methylobacterium adhaesivum	0.0363156509647431
Methylobacterium jeotgali	0.216702078027993
Methylobacterium mesophilicum	0.0737941963676655
Methylobacterium populi	0
Methylobacterium radiotolerans	0
Methylobacterium zatmanii	0.200791966009148
Methyloversatilis universalis	0
Microbacterium aurum	0.0306880127574842
Microbacterium barkeri	0
Microbacterium chocolatum	0
Microbacterium foliorum	0.0385493105549447
Microbacterium gubbeenense	0.0365079117715063
Microbacterium hydrocarbonoxydans	0
Microbacterium lacticum	0.0338579180708821
Microbacterium luteolum	0.816758463233055
Microbacterium oleivorans	0.634676480305529
Microbacterium paraoxydans	0.066209078628018
Microbacterium phyllosphaerae	0
Microbacterium schleiferi	0
Micrococcus luteus	0
Micrococcus lylae	0
Micromonospora aurantiaca	0.0436682782306446
Micromonospora krabiensis	0
Microvirga massiliensis	0
Microvirgula aerodenitrificans	0
Mitsuokella jalaludinii	0
Mitsuokella multacida	0
Mobiluncus curtisii	0.158607025640479
Moellerella wisconsensis	0.10175673697826
Mogibacterium diversum	0
Mogibacterium neglectum	0.07722962731679
Mogibacterium pumilum	0
Mogibacterium timidum	0
Mogibacterium vescum	0
Monoglobus pectinilyticus	0.0932330605570957
Moraxella atlantae	0
Moraxella catarrhalis	0.0316830928064182
Moraxella caviae	0
Moraxella lacunata	0.0432512600188088
Moraxella nonliquefaciens	0
Moraxella osloensis	0.0493594020842221
Morganella morganii	0
Moryella indoligenes	0.0463615352429063
Murdochiella asaccharolytica	0.063862466485338
Muribaculum intestinale	0
Murimonas intestini	0.0630126818842525
Mycobacterium abscessus	0.35454838841871
Mycobacterium avium	0.393117120846672
Mycobacterium florentinum	0.0333359860147263
Mycobacterium fortuitum	0.226969837215429
Mycobacterium iranicum	0.0634595017100893
Mycobacterium mucogenicum	0.079622799257207
Mycoplasma hominis	0
Mycoplasma pneumoniae	1.04739995498151
Negativicoccus succinicivorans	0
Neisseria bacilliformis	0
Neisseria cinerea	0
Neisseria elongata	0
Neisseria flava	0
Neisseria flavescens/perflava	0
Neisseria gonorrhoeae	0.0670526517843733
Neisseria macacae	0.106381648674542
Neisseria meningitidis	0
Neisseria mucosa	0.337793783620661
Neisseria sicca	0.043712221416878
Neisseria subflava	0
Nevskia ramosa	0.0370508345017463
Nitriliruptor alkaliphilus	0
Oceanobacillus caeni	0
Oceanobacillus massiliensis	0.0284337198529559
Ochrobactrum anthropi	0.0283810308357612
Ochrobactrum intermedium	0.0383758322507775
Ochrobactrum pituitosum	0
Odoribacter laneus	0
Odoribacter splanchnicus	0
Oligella urethralis	0.0849650345772677
Olsenella profusa	0
Olsenella scatoligenes	0
Olsenella uli	0.0627572102445165
Olsenella umbonata	0.171457119494521
Orenia metallireducens	0
Oribacterium parvum	0
Oribacterium sinus	0.220163676375796
Ornithobacterium rhinotracheale	0
Oscillibacter ruminantium	0
Oscillibacter sp	0
Oscillibacter valericigenes	0
Oxalobacter formigenes	0
Paenibacillus alvei	0.106607829870988
Paenibacillus antibioticophila	0.0566879952154801
Paenibacillus barcinonensis	0.036526597844893
Paenibacillus barengoltzii	0.962122561388679
Paenibacillus daejeonensis	0.0382785929714547
Paenibacillus durus	0
Paenibacillus glucanolyticus	0
Paenibacillus graminis	0
Paenibacillus illinoisensis	0.0296318862240697
Paenibacillus kribbensis	0.03180036437983
Paenibacillus lactis	0.354998946642987
Paenibacillus lautus	0
Paenibacillus provencensis	0
Paenibacillus pueri	0.0517403698254929
Paenibacillus rhizosphaerae	0
Paenibacillus riograndensis	0.238477390134496
Paenibacillus sabinae/forsythiae	0
Paenibacillus senegalensis	0
Paenibacillus thiaminolyticus	0
Paenibacillus timonensis	0
Pantoea agglomerans	0.331251665640578
Pantoea conspicua	0
Papillibacter cinnamivorans	0
Parabacteroides distasonis	0.0336751543514792
Parabacteroides goldsteinii	0.198225521172092
Parabacteroides gordonii	0
Parabacteroides johnsonii	0
Parabacteroides merdae	0.0399562894471754
Paracoccus carotinifaciens	0.0487823190928492
Paracoccus marinus	0.0615592918036343
Paracoccus sanguinis	0
Paracoccus yeei	0.0774540938991785
Paraeggerthella hongkongensis	0.05543864483138
Paraprevotella clara	0
Paraprevotella xylaniphila	0
Parascardovia denticolens	0
Parasporobacterium paucivorans	0.0849728467094115
Parasutterella excrementihominis	0.0282876873055017
Parasutterella secunda	0.041936883983058
Parvimonas micra	0.128732230314213
Pediococcus acidilactici	0.0401840460296761
Pediococcus damnosus	0
Pediococcus pentosaceus	1.19146252616544
Pedobacter daejeonensis	0
Pedomicrobium ferrugineum	0
Pelomonas saccharophila	0.0976789466815498
Peptoclostridium difficile	0
Peptococcus niger	0
Peptococcus sp.	0
Peptoniphilus asaccharolyticus	0
Peptoniphilus coxii	0
Peptoniphilus duerdenii	0
Peptoniphilus grossensis	0
Peptoniphilus harei	0
Peptoniphilus indolicus	0
Peptoniphilus lacrimalis	0.0613165645697356
Peptoniphilus senegalensis	0.0402216175598974
Peptoniphilus timonensis	0
Peptostreptococcus anaerobius	0.0462977987167728
Peptostreptococcus russellii	0
Peptostreptococcus stomatis	0.0781835632657228
Phascolarctobacterium faecium	0
Phascolarctobacterium succinatutens	0.198321236135973
Phenylobacterium haematophilum	0.246613510665628
Phyllobacterium myrsinacearum	0
Planococcus rifietoensis	0
Planomicrobium chinense	0
Planomonospora sphaerica	0.129077553466388
Plesiomonas shigelloides	0
Porphyromonas asaccharolytica	0
Porphyromonas catoniae	0.0339867304036178
Porphyromonas endodontalis	0
Porphyromonas gingivalis	0
Porphyromonas somerae	0.0817781728806458
Porphyromonas uenonis	0
Prevotella albensis	0
Prevotella amnii	0
Prevotella amniotica	0
Prevotella aurantiaca	0
Prevotella baroniae	0
Prevotella bergensis	0
Prevotella bivia	0
Prevotella brevis	0
Prevotella bryantii	0
Prevotella buccae	0
Prevotella buccalis	0
Prevotella conceptionensis	0.0335209499822395
Prevotella copri	0.0280867770136141
Prevotella corporis	0.0555731872941814
Prevotella dentalis	0
Prevotella dentasini	0
Prevotella denticola	0
Prevotella disiens	0
Prevotella enoeca	0
Prevotella falsenii	0
Prevotella fusca	0
Prevotella histicola	0.132266788282989
Prevotella intermedia	0
Prevotella loescheii	0.0321234645056615
Prevotella maculosa	0
Prevotella marshii	0
Prevotella melaninogenica	0
Prevotella micans	0
Prevotella multidaccharivorax	0
Prevotella multiformis	0.0391471384737414
Prevotella multisaccharivorax	0.0323368304731785
Prevotella nanceiensis	0
Prevotella nigrescens	0.0294805466925876
Prevotella oralis	0
Prevotella oris	0
Prevotella oryzae	0
Prevotella oulorum	0
Prevotella pallens	0
Prevotella paludivivens	0.161138717414641
Prevotella pleuritidis	0
Prevotella ruminicola	0.0632645631907785
Prevotella saccharolytica	0.0709430947049882
Prevotella salivae	0
Prevotella scopos/jejuni	0
Prevotella shahii	0
Prevotella stercorea	0.0604028040266833
Prevotella timonensis	0
Prevotella veroralis	0
Promicromonospora flava	0.149879669608494
Propionibacterium acidifaciens	0.26471167743609
Propionibacterium acidipropionici	0.333793142261006
Propionibacterium acnes	0
Propionibacterium australiense	0
Propionibacterium avidum	0
Propionibacterium cyclohexanicum	0.0351151375649257
Propionibacterium damnosum	0.0820156826336097
Propionibacterium freudenreichii	0.0293008191058637
Propionibacterium granulosum	0.0409783183910391
Propionibacterium jensenii	0.0489192113666935
Propionibacterium microaerophilum	0.132822114432334
Propionibacterium namnetense	0
Propionibacterium propionicum	0.0355602244113091
Propionibacterium thoenii	0.185963738624401
Propionicimonas paludicola	0.0286692769427762
Propionimicrobium lymphophilum	0.595909012702833
Propionivibrio dicarboxylicus	0
Prosthecobacter fluviatilis	0
Proteus mirabilis	0
Proteus penneri	0.266728721043241
Proteus vulgaris	0
Providencia alcalifaciens	0
Providencia rettgeri	0
Providencia rustigianii	0
Providencia stuartii	0.0515914027985062
Pseudoclavibacter massiliense	0
Pseudoclavibacter sp._Timone	0
Pseudoflavonifractor capillosus	0
Pseudomonas aeruginosa	0
Pseudomonas alcaliphila	0
Pseudomonas fluorescens	0
Pseudomonas fragi	0
Pseudomonas fragi/thivervalensis/deceptionensis	0.0450260922792792
Pseudomonas monteilii	0.707060663421662
Pseudomonas nitroreducens	0
Pseudomonas oleovorans	0
Pseudomonas putida	0
Pseudomonas stutzeri	0.0719703567652778
Pseudopropionibacterium propionicum	0
Pseudoramibacter alactolyticus	0.0604528260398017
Pseudothermotoga thermarum	0
Pseudoxanthomonas mexicana	0
Psychrobacter arenosus	0.0287448155162985
Pyramidobacter piscolens	0.119805249874868
Ralstonia insidiosa	0.0337976055914924
Ralstonia mannitolilytica	0
Ralstonia solanacearum	0
Raoultella ornithinolytica	0
Raoultella planticola	0.104704131137059
Rheinheimera perlucida	0
Rheinheimera texasensis	0
Rhizobium pusense	0.107019913246772
Rhodanobacter ginsenosidimutans	0.704242232483841
Rhodobacter sphaeroides	0
Rhodococcus equi	0
Rhodococcus erythropolis	0
Rhodococcus rhodochrous	0.0416100096143572
Riemerella anatipestifer	0.0381222984075957
Riemerella columbina	0
Robinsoniella peoriensis	0
Romboutsia lituseburensis	0
Roseburia faecis	0.809506506789097
Roseburia hominis	0
Roseburia intestinalis	0
Roseburia inulinivorans	0.0566133648708305
Roseburia sp	0.341878278008419
Roseomonas mucosa	0.0388549161291089
Rothia aeria	0.0790394893129406
Rothia dentocariosa	0.0295152104359527
Rothia mucilaginosa	0.166900483451043
Rubinisphaera brasiliensis	0
Rudanella lutea	0.126044351669526
Ruminococcus albus	0
Ruminococcus bromii	0.0820250679066581
Ruminococcus callidus	0
Ruminococcus champanellensis	0
Ruminococcus faecis	0.0648160733475445
Ruminococcus flavefaciens	0
Ruminococcus gauvreauii	0.0350737412197635
Ruminococcus gnavus	0.113646353957915
Ruminococcus lactaris	0
Ruminococcus sp	0.0471431300257327
Ruminococcus sp. Marseille-P2780	0.0283563554147506
Ruminococcus sp. Marseille-P650	0.0410585436666087
Ruminococcus torques	0.0334167788283864
Ruthenibacterium lactatiformans	0
Salmonella enterica	0
Sarcina maxima	0
Sarcina ventriculi	0.0445251623004513
Scardovia inopinata	0.0348234788010332
Scardovia wiggsiae	0.0944485449153096
Schlesneria paludicola	0
Schwartzia sp.	0
Schwartzia succinivorans	0
Selenomonas artemidis	0
Selenomonas infelix	0.0304329824567877
Selenomonas noxia	0.131936704631452
Selenomonas ruminantium	0
Selenomonas sputigena	0
Sellimonas intestinalis	0.0569324323096082
Senegalemassilia anaerobia	0.0355721391766149
Senegalimassilia anaerobia	0.105490269100715
Serratia ficaria	0
Serratia fonticola	0.183029158691229
Serratia liquefaciens	0.034886015676613
Serratia marcescens	0
Shigella dysenteriae	0
Shuttleworthia satelles	0.0625658801269667
Silanimonas lenta	0.0287310411420777
Simonsiella muelleri	0.096604796980478
Skermanella aerolata	0
Slackia equolifaciens	0
Slackia exigua	0.0361399364912271
Slackia faecicanis	0.0491109786992667
Slackia isoflavoniconvertens	0
Slackia piriformis	0.0606862208618988
Snodgrassella alvi	0.0566187304749895
Soleaferrea massiliensis	0
Solobacterium moorei	0.0648359065318335
Sphingobacterium faecium	0
Sphingobacterium multivorum	0.0717717039438929
Sphingobacterium spiritivorum	0
Sphingobium hydrophobicum	0
Sphingobium yanoikuyae	0.145474403901112
Sphingomonas adhaesiva	0
Sphingomonas ginsenosidimutans	0.027962973857194
Sphingomonas hankookensis	0.139585902533091
Sphingomonas panni	0.0317566742220454
Sphingomonas paucimobilis	0
Sphingomonas pseudosanguinis	1.15049681647453
Spirosoma linguale	0.0624932567407443
Sporanaerobacter acetigenes	0
Sporolactobacillus nakayamae	0.0437382713917169
Sporosarcina koreensis	0
Staphylococcus arlettae	0
Staphylococcus aureus	0.0310049808893645
Staphylococcus auricularis	0.0461849894183212
Staphylococcus capitis	0.287953990156959
Staphylococcus cohnii	0.0515051320144031
Staphylococcus condimenti	0
Staphylococcus epidermidis	0.0447534592168583
Staphylococcus epidermidis/muscae	0
Staphylococcus equorum/edaphicus/saprophyticus	0
Staphylococcus haemolyticus	0.0470212405727175
Staphylococcus hominis	0
Staphylococcus intermedius	2.04285739400566
Staphylococcus kloosii	0
Staphylococcus lentus	0.465425683818909
Staphylococcus lugdunensis	0.0818148584818435
Staphylococcus nepalensis	0.0901158651457368
Staphylococcus pasteuri	0
Staphylococcus pettenkoferi	0
Staphylococcus saccharolyticus	0.0453459241696091
Staphylococcus saprophyticus	0
Staphylococcus schleiferi	0
Staphylococcus sciuri	0.084849050712232
Staphylococcus simulans	0.0354447739860768
Staphylococcus succinus	0
Staphylococcus vitulinus	0.050168682359151
Staphylococcus warneri	0.0515298161132585
Staphylococcus xylosus	0
Stenotrophomonas daejeonensis	0
Stenotrophomonas maltophilia	0.158524544033153
Stenotrophomonas rhizophila	0
Stomatobaculum longum	0
Stoquefichus massiliensis	0
Streptobacillus moniliformis	0
Streptococcus agalactiae	0
Streptococcus alactolyticus	0
Streptococcus anginosus	0
Streptococcus australis	0.0810537757713669
Streptococcus caballi	0
Streptococcus cameli	0
Streptococcus canis	0
Streptococcus caprae	0
Streptococcus castoreus	0.0313509111537603
Streptococcus constellatus	0
Streptococcus criceti	0
Streptococcus cristatus	0.101827378617529
Streptococcus dentasini	0.0356628701466297
Streptococcus dentirousetti	0
Streptococcus devriesei	0
Streptococcus didelphis	0
Streptococcus downei	0
Streptococcus dysgalactiae	0
Streptococcus equi	0.049890964773792
Streptococcus equinus	0
Streptococcus equinus/lutetiensis/infantarius	0
Streptococcus fryi	0.0502041434203127
Streptococcus gallolyticus	0
Streptococcus gordonii	0.0583306247169015
Streptococcus gordonii/mutans	0.0386191609615888
Streptococcus henryi	0
Streptococcus hongkongensis	0
Streptococcus hyovaginalis	0
Streptococcus ictaluri	0
Streptococcus infantarius	0.0324041563762042
Streptococcus infantis	0.948526150543732
Streptococcus iniae	0
Streptococcus intermedius/uberis	0.375318262917637
Streptococcus lactarius	0.045334335287406
Streptococcus lutetiensis	0
Streptococcus macedonicus	0
Streptococcus marimammalium	0
Streptococcus massiliensis	0.0503511163955458
Streptococcus merionis	0
Streptococcus minor	0
Streptococcus mitis	0.258123785461317
Streptococcus mitis/pneumoniae/pseudoneumoniae	0.20655081300846
Streptococcus moroccensis	0
Streptococcus mutans	0.0634626599256898
Streptococcus oralis	0.270678660309532
Streptococcus oricebi	0
Streptococcus orisasini	0
Streptococcus ovis	0.048297085545124
Streptococcus parasaguinis	0.198043390134801
Streptococcus parasanguinis	0.403024315738767
Streptococcus parauberis	0.0295319574174878
Streptococcus pasteurianus	0
Streptococcus peroris	0
Streptococcus pharyngis	0
Streptococcus pleomorphus	0
Streptococcus plurextorum	0
Streptococcus pneumoniae	0.071143741924261
Streptococcus porci	0
Streptococcus porcinus	0.0580049389909153
Streptococcus porcorum	0.0293401569329554
Streptococcus pyogenes	0
Streptococcus pyogensis	0
Streptococcus ratti/ursoris	0
Streptococcus rubneri	0.0643726314864372
Streptococcus rupicaprae	0
Streptococcus salivarius	1.4793528486065
Streptococcus saliviloxodontae	0
Streptococcus sanguinis	0.0929350474167302
Streptococcus sanguinis/vestibularis	0.0975775366694316
Streptococcus sinensis	0
Streptococcus sobrinus	0.0284772295252702
Streptococcus suis	0
Streptococcus tangierensis	0
Streptococcus thermophilus	0.194370324871728
Streptococcus thoraltensis	0
Streptococcus uberis	0.0758116121389539
Streptococcus vestibularis	0.566621983685681
Streptococcus viridans	0.243069919609346
Streptomyces misionensis	0
Streptomyces thermoviolaceus	0
Streptomyces thermovulgaris	0.0318202281209326
Subdoligranulum variabile	0
Succinatimonas hippei	0
Succiniclasticum ruminis	0.0669162187352078
Succinivibrio dextrinosolvens	0.410788349424284
Sulfurimonas autotrophica	0
Sutterella parvirubra	0
Sutterella stercoricanis	0.0307477470871694
Sutterella wadsworthensis	0.0491556115710966
Symbiobacterium thermophilum	0
Tannerella forsythia	0
Tatumella ptyseos	0.0283872369054474
Tetragenococcus solitarius	0
Tetrasphaera australiensis	0
Thiomicrospira cyclica	0
Timonella senegalensis	0
Tissierella praeacuta	0
Trabulsiella guamensis	0.0818115473029864
Treponema berlinense	0
Treponema denticola	0
Treponema lecithinolyticum	0
Treponema maltophilum	0.0437845307208368
Treponema medium	0
Treponema porcinum	0
Treponema socranskii	0
Treponema succinifaciens	0
Treponema vincentii	0
Tropheryma whipplei	0
Trueperella bernardiae	0
Trueperella pyogenes	0.0394248039587985
Tumebacillus permanentifrigoris	0.029759449511468
Turicella otitidis	0.0564349595884965
Turicibacter sanguinis	0.0513966682726805
Turicimonas muris	0
Tyzzerella nexilis	0.049127067195193
Ureaplasma parvum	0
Ureaplasma urealyticum	0
Ureibacillus suwonensis	0.0352267121686356
Ureibacillus thermosphaericus	0
Vagococcus penaei	0
Vagococcus teuberi	0
Varibaculum cambriense	0.342992875463953
Variovorax boronicumulans	0.0346092820403313
Veillonella atypica	0.460880494066413
Veillonella dispar	1.67195055736018
Veillonella parvula	0.188692304788917
Veillonella ratti	0
Veillonella rogosae	0.126223654630656
Veillonella tobetsuensis	0.174566820073079
Vibrio cholerae	0.0636849868897095
Vibrio cincinnatiensis	0.0352807528682895
Vibrio fluvialis	0
Vibrio furnissii	0
Vibrio mimicus	0
Vibrio parahaemolyticus	0
Victivallis vadensis	0.0509208514954302
Virgibacillus proomii	0
Weeksella virosa	0
Weissella cibaria	0
Weissella confusa	0.872404900282079
Weissella paramesenteroides	0
Yersinia aleksiciae	0
Yersinia bercovieri	0.0570504580882206
Yersinia enterocolitica	0
Yersinia frederiksenii	0.0340033283606471
Yersinia kristensenii	0
Yersinia pseudotuberculosis	0
Yersinia rohdei	0
Yokenella regensburgei	0.132389201325244
Yonghaparkia alkaliphila	0
Kingdom Information: (%)
Archaea	0.205286389411293
Bacteria	99.7947136105886
Phylum Information: (%)
Actinobacteria	17.4016423557585
Bacteroidetes	5.0960404985582
Deinococcus-Thermus	0
Dictyoglomi	0
Elusimicrobia	0.0301315236192247
Epsilonbacteraeota	1.23354856611803
Euryarchaeota	0.205286389411293
Firmicutes	41.0702359778302
Fusobacteria	4.89763889041599
Gemmatimonadetes	0
Halanaerobiaeota	0
Lentisphaerae	0.0509208514954302
Other	4.1310654925993
Planctomycetes	0
Proteobacteria	24.3062221865937
Spirochaetes	0.13783024156781
Synergistetes	0.27594694812613
Tenericutes	1.16349007790617
Thermotogae	0
Verrucomicrobia	0
Class Information: (%)
Actinobacteria	12.0760456027493
Actinobacteridae	3.67368212137862
Alphaproteobacteria	9.0078753476108
Bacilli	22.6168663874612
Bacteroides	0.157960628483573
Bacteroidetes	0
Bacteroidia	4.93807987007463
Betaproteobacteria	0
Brachyspirae	0.0940457108469729
Campylobacteria	1.23354856611803
Chlorobia	0
Clostridia	13.2998607832413
Coriobacteriia	1.65191463163056
Deinococci	0
Deltaproteobacteria	0.0642166479098914
Dictyoglomia	0
Elusimicrobia	0.0301315236192247
Epsilonproteobacteria	0.0305049142151719
Erysipelotrichia	1.81202308781127
Flavobacteria	0
Fusobacteria	0.0500381748989
Fusobacteriia	4.84760071551709
Gammaproteobacteria	15.2036252768578
Gemmatimonadetes	0
Halanaerobiia	0
Halobacteria	0.141036126375808
Lentisphaeria	0.0509208514954302
Methanobacteria	0.0642502630354853
Mollicutes	1.16349007790617
Negativicutes	3.34148571931637
Nitriliruptoria	0
Other	4.1310654925993
Planctomycetacia	0
Spirochaetes	0
Spirochaetia	0.0437845307208368
Synergistia	0.27594694812613
Thermotogae	0
Verrucomicrobiae	0
Order Information: (%)
Acetobacterales	0.0878679024161906
Actinomycetales	3.73407684515945
Aeromonadales	0.778640927905894
Alteromonadales	0
Azospirillales	0
Bacillales	9.89786645129149
Bacteroidales	2.2573381785883
Betaproteobacteriales	2.64207432914661
Bifidobacteriales	3.20570593549754
Brachyspirales	0.0940457108469729
Campylobacterales	1.2640534803332
Cardiobacteriales	0.109557299835147
Caulobacterales	1.09454147073383
Chitinophagales	2.09169142192629
Chlorobiales	0
Chromatiales	0
Clostridiale	0.142056335823915
Clostridiales	13.1578044474174
Coriobacteriales	1.65191463163056
Corynebacteriales	3.8311632244506
Cytophagales	0.26173835605342
Deinococcales	0
Desulfobacterales	0
Desulfovibrionales	0.0642166479098914
Dictyoglomales	0
Elusimicrobiales	0.0301315236192247
Enterobacteriales	3.70392369411453
Erysipelotrichales	1.81202308781127
Flavobacteriales	0.413500838046298
Fusobacterales	0.0500381748989
Fusobacteriales	4.84760071551709
Fusobacteriales: Leptotrichiacea	0
Gemmatimonadales	0
Halanaerobiales	0
Halobacteriales	0.141036126375808
Lactobacillales	12.7189999361697
Methanobacteriales	0.0642502630354853
Micrococcales	3.741355557992
Micromonosporales	0.0436682782306446
Mycoplasmatales	1.16349007790617
Neisseriales	0
Nitriliruptorales	0
Oceanospirillales	0.0961951486506588
Opitutales	0
Other	4.1310654925993
Pasteurellales	1.38473119410599
Planctomycetales	0
Propionibacteriales	1.03286010121039
Pseudomonadales	2.23372623099511
Rhizobiales	6.05669603070158
Rhodobacterales	0.242443256793947
Salinisphaerales	0.0370508345017463
Selenomonadales	3.34148571931637
Sphingobacteriales	0.0717717039438929
Sphingomonadales	1.52632668696524
Spirochaetales	0.0437845307208368
Streptomycetales	0.0318202281209326
Streptosporangiales	0.129077553466388
Synergistales	0.27594694812613
Thermotogales	0
Thiomicrospirales	0
Verrucomicrobiales	0
Vibrionales	3.18160038071768
Victivallales	0.0509208514954302
Xanthomonadales	1.03612523688448
Family Information: (%)
Acetobacteraceae	0.0878679024161906
Acidaminococcaceae	0.26523745487118
Actinomycetaceae	1.44084919051569
Aerococcaceae	0.894062312681265
Aeromonadaceae	0.222620749315628
Akkermansiaceae	0
Alicyclobacillaceae	0.029759449511468
Alteromonadaceae	0
Aquaspirillaceae	0
Arcobacteraceae	0.0704695513084089
Atopobiaceae	0.423307994867656
Azospirillaceae	0
Bacillaceae	4.24876252360945
Bacteroidaceae	1.01846137576766
Barnesiellaceae	0
Beijerinckiaceae	0.527603891369549
Bifidobacteriaceae	3.20570593549754
Blautia	0
Bogoriellaceae	0
Brachyspiraceae	0.0940457108469729
Brevibacteriaceae	0.613237391912025
Burkholderiaceae	1.68276178999473
Caldicoprobacteraceae	0
Campylobacteraceae	1.01253370996921
Cardiobacteriaceae	0.109557299835147
Carnobacteriaceae	0.835256060632697
Caulobacteraceae	1.09454147073383
Cellulomonadaceae	0.267666344131457
Chitinibacteraceae	0.164570028125456
Chitinophagaceae	2.09169142192629
Chlorobiaceae	0
Christensenellaceae	0.0506185216424462
Chromatiaceae	0
Clostridiaceae	1.21228195486583
Clostridiaceae 1	3.3127751278856
Clostridiaceae 2	0.0286433364437686
Clostridiales	0.142056335823915
Coriobacteriaceae	0.0848032851650135
Corynebacteriaceae	3.45623636768058
Corynebacterineae	0.974635346480811
Deinococcaceae	0
Dermabacteraceae	0.33646786427156
Dermacoccaceae	0.032869842394564
Desulfobulbaceae	0
Desulfovibrionaceae	0.0642166479098914
Dictyoglomaceae	0
Dietziaceae	0.351805869786812
Dysgonomonadaceae	0
Eggerthellaceae	1.14380335159789
Elusimicrobiaceae	0.0301315236192247
Enterbacteriaceae	0.420545859333552
Enterobacteriaceae	3.28337783478098
Enterococcaceae	0.255362635101691
Erysipelotrichaceae	1.81202308781127
Eubacteriaceae	0.103860235536761
Family XI	0.516529417612211
Family XIII	0.118733006954111
Family XVIII	0
Flavobacteriaceae	0.299990937348667
Fusobacteriaceae	0.407638767672222
Gemmatimonadaceae	0
Halobacteroidaceae	0
Haloferacaceae	0.141036126375808
Halomonadaceae	0.0961951486506588
Helicobacteraceae	0.181050219055579
Hymenobacteraceae	0.0329084921727145
Hyphomicrobiaceae	0
Intrasporangiaceae	0.378349589833359
Jonesiaceae	0
Lachnospiraceae	6.49334819338627
Lactobacillaceae	1.58185718248326
Leptotrichia	0
Leptotrichiaceae	4.49000012274377
Leuconostocaceae	2.40970412508514
Listeriaceae	0
Marinifilaceae	0
Methanobacteriaceae	0.0642502630354853
Microbacteriaceae	1.80622196859753
Micrococcaceae	0.449772749567094
Micrococcineae	0.0416022218190216
Micromonosporaceae	0.0436682782306446
Moraxellaceae	0.829707003289967
Muribaculaceae	0
Mycobacteriaceae	0.176418286982023
Mycoplasmataceae	1.16349007790617
Neisseriaceae	0.794742511026415
Nitriliruptoraceae	0
Nocardiaceae	0.120410161509124
Nocardioidaceae	0.108454996563764
Opitutaceae	0
Other	4.1310654925993
Paenibacillaceae	2.23480609259355
Pasteurellaceae	1.38473119410599
Peptococcaceae	0
Peptostreptococcaceae	0.217743611858695
Planococcaceae	0
Porphyromonadaceae	0.115764903284264
Prevotellaceae	0.851254934565631
Promicromonosporaceae	0
Propionibacteriaceae	0.924405104646625
Propionibacterineae	0.860052432120392
Pseudomonadaceae	1.40401922770514
Psychromonadaceae	0
Rhizobiaceae	1.51112842873648
Rhodanobacteraceae	0.704242232483841
Rhodobacteraceae	0.242443256793947
Rhodocyclaceae	0
Rikenellaceae	0
Rubinisphaeraceae	0
Ruminococcaceae	1.29563728574095
Schlesneriaceae	0
Solimonadaceae	0.0370508345017463
Sphingobacteriaceae	0.0717717039438929
Sphingomonadaceae	1.52632668696524
Spirochaetaceae	0.0437845307208368
Spirosomaceae	0.228829863880705
Sporolactobacillaceae	0.0437382713917169
Staphylococcaceae	3.14843386967606
Streptococcacaeae	0.0301277869683157
Streptococcaceae	6.71262983321735
Streptomycetaceae	0.0318202281209326
Streptomycineae	0
Streptosporangiaceae	0.129077553466388
Succinivibrionaceae	0.556020178590266
Synergistaceae	0.27594694812613
Tannerellaceae	0.271856964970747
Thermomonosporaceae	0
Thermotogaceae	0
Thiomicrospiraceae	0
Thiovulaceae	0
Veillonellaceae	3.07624826444519
Verrucomicrobiaceae	0
Vibrionaceae	3.18160038071768
Victivallaceae	0.0509208514954302
Weeksellaceae	0.113509900697631
Xanthobacteraceae	4.01796371059555
Xanthomonadaceae	0.331883004400642
Genus Information: (%)
Acetanaerobacterium	0.300510992166594
Acetivibrio	0
Acetobacter	0.0490129862870817
Acetobacterium	0
Achromobacter	0.0283810308357612
Acidaminococcus	0
Acidovorax	0
Acinetobacter	0.676668432864219
Actinobacillus	0.0949050347106823
Actinobaculum	0
Actinomadura	0
Actinomyces	0.899824485452457
Adlercreutzia	0.104893024423945
Aerococcus	0.0840609507315904
Aeromicrobium	0.0683043796051112
Aeromonas	0.222620749315628
Afipia	0.0553899881017862
Agathobacter	0
Aggregatibacter	0.123929539157107
Agrobacterium	0.24082880896039
Agrococcus	0.116497186859237
Akkermansia	0
Alcaligenes	0
Algoriella	0
Aliagarivorans	0
Alistipes	0
Allisonella	0
Alloiococcus	0
Alloprevotella	0.112970072510347
Allorhizobium-Neorhizobium-Pararhizobium-Rhizobium	1.12927193605881
Alloscardovia	0
Alysiella	0.0579499090881549
Amaricoccus	0
Anaerobiospirillum	0.145231829165983
Anaerococcus	0.0288752422929092
Anaerofilum	0.0775390259422362
Anaerofustis	0
Anaeroglobus	0.0875457437903738
Anaerospora	0
Anaerosporobacter	0
Anaerostipes	0.0559751873838561
Anaerovorax	0
Ancylobacter	0.0951713231181272
Aneurinibacillus	0
Anoxynatronum	0.0286433364437686
Aquabacterium	0.0633810126509108
Arcanobacterium	0
Arcobacter	0.0704695513084089
Arthrobacter	0.0416022218190216
Asaccharobacter	0.243535133041526
Atopobium	0.189093665128618
Atopostipes	0
Aureimonas	0
Bacillus	4.09981991349458
Bacteroides	1.01846137576766
Barnesiella	0
Bartonella	0.0340077704705096
Bavariicoccus	0.0415250152670471
Bergeyella	0
Bifidobacterium	3.07643391178119
Blautia	0.204724749016968
Bordetella	0
Brachybacterium	0.127150322267958
Brachymonas	0
Brachyspira	0.0940457108469729
Bradyrhizobium	3.86740239937564
Brevibacillus	0.296204283809263
Brevibacterium	0.613237391912025
Brevundimonas	0.287591969855463
Brochothrix	0
Buchnera	0.539369350281145
Bulleidia	0.0308137506414973
Burkholderia-Caballeronia-Paraburkholderia	0.0335725697134098
Butyricicoccus	0
Butyricimonas	0
Butyrivibrio	0.118954339317287
Caldicoprobacter	0
Campylobacter	1.01253370996921
Capnocytophaga	0.236720831668314
Cardiobacterium	0.109557299835147
Castellaniella	0
Catabacter	0
Catenibacterium	1.21761561257267
Catonella	0.110717144654016
Caulobacter	0.56033599021274
Cellulomonas	0.267666344131457
Cellulosilyticum	0.0980754671299279
Cellulosimicrobium	0
Centipeda	0.0284342970971326
Cephaloticoccus	0
Cetobacterium	0
Chitinibacter	0.164570028125456
Chlorobium	0
Christensenella	0.0506185216424462
Chryseobacterium	0.0285212161193873
Citrobacter	0.0452811820534088
Cloacibacillus	0.156141698251263
Clostridium	1.21228195486583
Clostridium sensu stricto	0
Clostridium sensu stricto 1	1.91592279654833
Clostridium sensu stricto 10	0
Clostridium sensu stricto 11	0.0323798878171113
Clostridium sensu stricto 12	0.0626267928198901
Clostridium sensu stricto 13	0.0784286025750266
Clostridium sensu stricto 14	0
Clostridium sensu stricto 15	0.074735352508898
Clostridium sensu stricto 16	0
Clostridium sensu stricto 17	0
Clostridium sensu stricto 18	0.0389624677296631
Clostridium sensu stricto 19	0
Clostridium sensu stricto 2	0.0357205076378842
Clostridium sensu stricto 3	0.0522127580573575
Clostridium sensu stricto 4	0
Clostridium sensu stricto 5	0
Clostridium sensu stricto 7	0.0464594474871468
Clostridium sensu stricto 8	0.930801352403843
Cnuella	2.02697062161119
Collinsella	0.0848032851650135
Comamonas	0
Coprobacillus	0
Coprobacter	0
Coprococcus 1	0
Coprococcus 2	0
Coprococcus 3	0.0395288550268953
Coriobacterium	0
Corynebacterium	0.372203564658044
Corynebacterium 1	3.02759784343404
Cronobacter	0
Cryobacterium	0.0324776064168734
Cryptobacterium	0.0287837863181071
Cupriavidus	0
Curvibacter	0.0929350474167302
Cutibacterium	0
Dechlorobacter	0
Deinococcus	0
Delftia	0.0383304534490607
Dermabacter	0.209317542003602
Dermacoccus	0.032869842394564
Desulfobulbus	0
Desulfovibrio	0.0642166479098914
Dialister	0
Dictyoglomus	0
Dielma	0
Dietzia	0.351805869786812
Dolosicoccus	0
Dolosigranulum	0.0554782693684501
Dorea	0.0298991865010237
Dyadobacter	0.0402922554704348
Dysgonomonas	0
Eggerthella	0.489340163431543
Eggerthia	0
Eikenella	0
Eisenbergiella	0
Elusimicrobium	0.0301315236192247
Empedobacter	0.0468663861706482
Enorma	0
Enterobacter	0.432031265467708
Enterococcus	0.163378380329118
Enterorhabdus	0.0450279368906694
Enterovibrio	0
Eremococcus	0
Erwinia	0.0435260346458555
Erysipelatoclostridium	0.0937689231507783
Escherichia	0.420545859333552
Escherichia-Shigella	0.378461005258303
Ethanoligenens	0.0633327588976744
Eubacterium	0.185463745320874
Ezakiella	0
Facklamia	0.810001361949675
Faecalitalea	0.040169234952312
Fastidiosipila	0.0728105946832392
Fictibacillus	0
Filifactor	0
Finegoldia	0
Flavobacterium	0.0632701056803528
Flavonifractor	0.0749834355293064
Franconibacter	0
Fretibacterium	0
Fusicatenibacter	0.0985382983618336
Fusobacterium	0.407638767672222
Gallibacterium	0
Garciella	0
Gardnerella	0
Gemella	0.192366244509241
Gemmatirosa	0
Geobacillus	0.0303339408216886
Geomicrobium	0.0465849382672275
Georgenia	0
Gluconobacter	0
Gordonia	0.0512831956900138
Gordonibacter	0.0308475266083299
Granulicatella	0.779777791264247
Grimontia	0.0992303047649602
Haematobacter	0.0546475519982846
Haemophilus	1.1658966202382
Hafnia-Obesumbacterium	0
Halodesulfovibrio	0
Halomonas	0.0961951486506588
Halopiger	0.141036126375808
Harryflintia	0.0370170360976815
Helicobacter	0.181050219055579
Hespellia	0
Hodemania	0
Holdemanella	0
Holdemania	0
Howardella	0.0366086074060893
Hungatella	0
Hydrobacter	0.064720800315097
Hydrogenibacillus	0.0367970188573186
Hydrogenoanaerobacterium	0.0755990829216309
Hymenobacter	0.0329084921727145
Intestinibacter	0.0627546161877064
Intestinimonas	0
Isoptericola	0
Janibacter	0.154212522695458
Johnsonella	0.094077553733713
Jonesia	0
Kandleria	0.313422991689494
Kerstersia	0.0316461973827312
Kingella	0.0286287689863394
Klebsiella	0
Kluyvera	0.292427539058016
Kocuria	0.299608040203843
Kosakonia	0.0306927382250797
Kurthia	0
Kytococcus	0
Lachnoanaerobaculum	0.0407053342454385
Lachnobacterium	0.0796480780464486
Lachnoclostridium	0.643541935684734
Lachnoclostridium 10	0
Lachnoclostridium 12	0
Lachnoclostridium 5	0.845925755299605
Lachnospira	1.33901535711649
Lachnospiraceae NC2004 group	0
Lachnospiraceae NK4A136 group	0.0550781091925702
Lactobacillus	1.54167313645359
Lactococcus	0.310741619480555
Lautropia	0.236354986545141
Lawsonella	0
Leifsonia	0
Leminorella	0.0280456243326065
Leptothrix	0.230825679852648
Leptotrichia	4.49000012274377
Leuconostoc	1.53729922480306
Limnobacter	0.103925536334691
Lysinibacillus	0
[truncated: 214 more rows]
