# Supplementary material for: Pediatric Acute Lymphoblastic Leukemia Patients Exhibit Distinctive Alterations in the Gut Microbiota
Source: Front Cell Infect Microbiol. 2020 Oct 16;10:558799. doi: 10.3389/fcimb.2020.558799 (PMC7596659; doi:10.3389/fcimb.2020.558799)
Supplement: Supplementary file 1 [file Data_Sheet_1.ZIP › rawdata/Case/19T020005_output.xls.result.txt]

Species Information: (%)
Abiotrophia defectiva	0.030685397515612
Abiotrophia para-adiacens	0
Acetanaerobacterium elongatum	0.172348206216764
Acetobacterium tundrae	0
Achromobacter denitrificans	0.122509639191718
Achromobacter xylosoxidans	0.0854047703437976
Acidaminococcus fermentans	0.0461743316842482
Acidaminococcus intestini	0
Acidovorax facilis	0
Acidovorax sp	0.0280828704505148
Acidovorax temperans	0.03483256185337
Acinetobacter baumannii	0
Acinetobacter calcoaceticus	0.0524630957629475
Acinetobacter haemolyticus/baumannii	0.175159742546865
Acinetobacter johnsonii	0.145437921474093
Acinetobacter junii	0
Acinetobacter lwoffii	0
Acinetobacter pittii	0.0456470672019379
Acinetobacter radioresistens	0
Acinetobacter septicus	0
Actinobacillus capsulatus	0.203065461553189
Actinobacillus pleuropneumoniae	0
Actinobaculum massiliense	0
Actinobaculum schaalii	0.0509904826200199
Actinomadura vinacea	0
Actinomyces canis	0
Actinomyces cardiffensis	0.0765026012690285
Actinomyces georgiae	0.0280972722197601
Actinomyces graevenitzii	0.0788076147475639
Actinomyces johnsonii	0.0774109184096672
Actinomyces massiliensis	0.0324435428535113
Actinomyces meyeri	0.0293640358968546
Actinomyces naeslundii	0
Actinomyces neuii	0.0423464077744746
Actinomyces odontolyticus	0
Actinomyces oris	0
Actinomyces radingae	0.265354372708749
Actinomyces sp._ph3	0.0918930681323195
Actinomyces turicensis	0
Actinomyces urogenitalis	0.0489443651582777
Actinomyces viscosus	0.0457352240665992
Adlercreutzia equolifaciens	0.028139056373844
Aeribacillus pallidus	0.193277809057128
Aerococcus christensenii	0.0629537484152166
Aerococcus viridans	0
Aeromicrobium massiliense	0
Aeromonas allosaccharophila/veronii	0.0660411701454774
Aeromonas bestiarum	0.0705428589761254
Aeromonas hydrophila	0.101130822751507
Aeromonas jandaei	0.0615989010323896
Aeromonas media/tecta	0.0659356563901897
Aeromonas veronii	0.0400482126894487
Afipia birgiae	0
Agathobaculum butyriciproducens	0
Aggregatibacter actinomycetemcomitans	0.0710639438067433
Aggregatibacter aphrophilus	0.581327037754289
Aggregatibacter segnis	0.0414875738037196
Agrobacterium tumefaciens	0.254013970434655
Agrococcus jejuensis	0
Agrococcus terreus	0.491938132996153
Akkermansia glycaniphila	0
Akkermansia muciniphila	0.0278704379498604
Alcaligenes faecalis	0.0826722721848805
Algoriella xinjiangensis	0
Aliagarivorans marinus	0.0529847048406052
Alistipes finegoldii	0
Alistipes indistinctus	0
Alistipes inops	0
Alistipes obesi	0
Alistipes onderdonkii	0
Alistipes putredinis	0.04088543182869
Alistipes senegalensis	0.114580509481057
Alistipes shahii	0
Alistipes timonensis	0.0319622912116959
Allisonella histaminiformans	0.206456600298787
Alloiococcus otitis	0
Alloprevotella rava	0.0963076151775578
Alloprevotella tannerae	0.429818503934078
Alloscardovia omnicolens	0
Alysiella filiformis	0.242018814749934
Amaricoccus kaplicensis	0
Anaerobiospirillum succiniciproducens	0
Anaerobiospirillum thomasii	0.0603989934679443
Anaerococcus hydrogenalis	0.104003195037056
Anaerococcus lactolyticus	0
Anaerococcus obesiensis	0.0466719561367718
Anaerococcus octavius	0
Anaerococcus prevotii	0.0562021983496158
Anaerococcus senegalensis	0
Anaerococcus tetradius	0
Anaerococcus vaginalis	0
Anaerofilum agile	0.148756388933192
Anaerofilum pentosovorans	0
Anaerofustis stercorihominis	0
Anaeroglobus geminatus	0.0332478088454527
Anaerorhabdus furcosa	0.0284822559153716
Anaerosporobacter mobilis	0
Anaerostipes butyraticus	0.124855042443913
Anaerostipes caccae	0.0541122754205042
Anaerostipes hadrus	0.0476105365015548
Anaerotruncus colihominis	0.316480150621086
Anaerotruncus sp	0
Anaerovorax odorimutans	0.0455386952169963
Ancylobacter polymorphus	0.0605526110388557
Aneurinibacillus aneurinilyticus	0.0437654955383759
Aneurinibacillus migulanus	0.0505105020984877
Anoxynatronum sibiricum	0
Aquabacterium commune	0.0357145460137577
Arcanobacterium haemolyticum	0.0616573941051508
Arcanobacterium pyogenes	0.0524652290318885
Arcobacter butzleri	0.107809687062001
Arcobacter cryaerophilus	0
Arthrobacter albus	0.0604512663768212
Arthrobacter castelli	0
Arthrobacter oxydans	0.0286487449609848
Arthrobacter polychromogenes	0
Asaccharobacter celatus	0.124805388155366
Atlantibacter hermannii	0
Atopobium minutum	0
Atopobium parvulum	0.0423428517236469
Atopobium rimae	0.163284968400709
Atopobium vaginae	0
Atopostipes suicloacalis	0
Aurantimonas altamirensis	0
Aureimonas altamirensis	0.0475353128483515
Averyella dalhousiensis	0
Azonexus hydrophilus	0
Azospirillum lipoferum	0.056156198233292
Bacillus altitudinis	0.422769428045591
Bacillus amyloliquefaciens	0.0611323204853372
Bacillus anthracis	0
Bacillus atrophaeus	0
Bacillus badius	0
Bacillus beijingensis	0.129024588028683
Bacillus benzoevorans	0
Bacillus cereus	0.0487735417431922
Bacillus circulans	0
Bacillus clausii	0.0410690875407983
Bacillus coagulans	0
Bacillus cytotoxicus	0
Bacillus endophyticus	0
Bacillus firmus	0.0310532442162881
Bacillus flexus	0.0318846171558953
Bacillus fordii	0.0408431702919347
Bacillus halodurans	0.0278623008498243
Bacillus idriensis	0
Bacillus infantis	0.0400301980739131
Bacillus licheniformis	0.0923876596160591
Bacillus marisflavi	0.222648464883907
Bacillus massilioanorexius	0.0399582114406631
Bacillus massiliosenegalensis	0.058074089671665
Bacillus megaterium	0
Bacillus methanolicus	0.0296471786712119
Bacillus mojavensis	0.0899435742246126
Bacillus mycoides	0
Bacillus nealsonii	0
Bacillus niacini	0
Bacillus polyfermenticus	0.173209075630947
Bacillus pseudofirmus	0
Bacillus pseudomycoides	0.0371105806620897
Bacillus pumilus	0.0885675767509618
Bacillus senegalensis	0.112263116383284
Bacillus simplex	0.197066951874923
Bacillus siralis	0
Bacillus sonorensis	0.105199580283074
Bacillus subtilis	0.0349385249515333
Bacillus thermoamylovorans	0.164605381466408
Bacillus thuringiensis	0.28312829777118
Bacillus timonensis	0.0478973744337472
Bacillus toyonensis/wiedmanii/thuringiensis	0.0494204656019534
Bacillus vallismortis	0.0433642707880378
Bacteroides acidifaciens	0.0455302946543903
Bacteroides caccae	0.0339391548221448
Bacteroides cellulosiluticus	0.0598930439134453
Bacteroides cellulosilyticus	0.0682895440149763
Bacteroides clarus	0
Bacteroides coagulans	0
Bacteroides coprocola	0.0305756916289628
Bacteroides coprophilus	0.0712108981209923
Bacteroides dorei	0.365166859874252
Bacteroides eggerthii	0.10581605587091
Bacteroides faecis	0
Bacteroides finegoldii	0.0627953400756091
Bacteroides fluxus	0
Bacteroides fragilis	1.09319329884637
Bacteroides galacturonicus	0.126743182773368
Bacteroides gallinarum	0.0554835492004445
Bacteroides gallinceum	0.0472715432187125
Bacteroides graminisolvens	0
Bacteroides helcogenes	0.0406013591386442
Bacteroides intestinalis	0
Bacteroides massiliensis	0.306233043335957
Bacteroides massilinensis	0.0526585256448945
Bacteroides nordii	0.0280952798757921
Bacteroides oleiciplenus	0
Bacteroides ovatus	0
Bacteroides paurosaccharolyticus	0
Bacteroides pectinophilus	0
Bacteroides plebeius	0.0439262352697075
Bacteroides propinonicifaciens	0
Bacteroides pyogenes	0.101080649510317
Bacteroides salanitronis	0
Bacteroides salyersiae	0.0386696700738444
Bacteroides sartorii	0
Bacteroides stercorirosoris	0.0353346063469379
Bacteroides stercoris	0
Bacteroides thetaiotaomicron	0.0961718232508792
Bacteroides timonensis	0
Bacteroides uniformis	0
Bacteroides ureolyticus	0.194307200139916
Bacteroides vulgatus	0.138750943840404
Bacteroides xylanisolvens	0.030652990380003
Bacteroides xylanolyticus	0.028405388416056
Barnesiella intestinihominis	0
Barnesiella viscericola	0
Bartonella birtlesii	0.0311875178864664
Bavariicoccus seileri	0.0985122643285268
Bergeyella zoohelcum	0.055968318488154
Bifidobacterium actinocoloniiforme	0.0523789534440806
Bifidobacterium adolescentis	0
Bifidobacterium adolescentis/ruminantium	0.0387201733350813
Bifidobacterium angulatum	0
Bifidobacterium animalis	0
Bifidobacterium asteroides	0
Bifidobacterium avesanii	0.126084222936353
Bifidobacterium bifidum	0.0344411134496637
Bifidobacterium bohemicum	0
Bifidobacterium bombi	0.0562106944930924
Bifidobacterium boum	0.114657447637024
Bifidobacterium breve	0.039533133970654
Bifidobacterium callitrichos	0.0381899584145658
Bifidobacterium catenulatum	0.161502815256207
Bifidobacterium catenulatum/pseudoctenulatum	0.110105938259899
Bifidobacterium choerinum	0.0919925700780017
Bifidobacterium commune	0.0547105477549519
Bifidobacterium coryneforme	0
Bifidobacterium crudilactis/psychraerophilum	0.0789697446207321
Bifidobacterium cuniculi	0.0676240829578457
Bifidobacterium dentium	0.281184721119036
Bifidobacterium eulemuris/lemurum	0
Bifidobacterium faecale	0
Bifidobacterium gallicum	0.124164185147202
Bifidobacterium gallinarum	0.0382240833407938
Bifidobacterium hapali	0.0311500190827558
Bifidobacterium indicum	0.0438909276659618
Bifidobacterium kashiwanohense	0.108673720038968
Bifidobacterium longum	0.114527882708632
Bifidobacterium longum	0.155143738695567
Bifidobacterium merycicum	0.0348058132690759
Bifidobacterium mongoliense	0
Bifidobacterium moukalabense	0.739664517526588
Bifidobacterium pseudocatenulatum	0.067527808161909
Bifidobacterium pseudocatenulatum	0.134076892513671
Bifidobacterium pseudolongum	0.0637300088416224
Bifidobacterium pullorum	0
Bifidobacterium pullorum/hapali	0.178097864171735
Bifidobacterium ramosum	0.0366065977087064
Bifidobacterium reuteri	0.141103146841307
Bifidobacterium ruminantium	0
Bifidobacterium saeculare	0.0289699381200377
Bifidobacterium saguini	0
Bifidobacterium scardovii	0.0371579111768269
Bifidobacterium stercoris	0
Bifidobacterium thermacidophilum	0.241744538801329
Bifidobacterium thermophilum	0.0903187429672626
Bifidobacterium tissieri	0.0339765447717554
Bifidobacterium tsurumiense	0.34002263951424
Bifissio spartinae	1.50719082805979
Bilophila wadsworthia	0.0277776990774947
Blastococcus massiliensis	0.0866323107424441
Blastomonas natatoria	0.0597010821794542
Blautia caecimuris	0.241622316513735
Blautia coccoides	0.0436833969926327
Blautia faecis	0.0302374120420365
Blautia glucerasea	0
Blautia hansenii	0
Blautia hydrogenotrophica	0
Blautia luti	0.0704687620256127
Blautia marasmi	0
Blautia obeum	0
Blautia producta	0.0357789790819525
Blautia schinkii	0.171206071091123
Blautia sp._GD8	0
Blautia stercoris	0.0315098113649236
Blautia wexlerae	0
Bordetella hinzii	0
Brachybacterium muris	0.0339195290032063
Brachybacterium paraconglomeratum	0
Brachymonas chironomi	0
Brachyspira aalborgi	0.0675920255421368
Brachyspira pilosicoli	0
Bradyrhizobium denitrificans	0.167473102259094
Bradyrhizobium elkanii	0.0451845746195256
Bradyrhizobium japonicum	0
Brevibacillus agri	0.0281062201500514
Brevibacillus borstelensis	0.0543101469119199
Brevibacillus brevis	0.110064507820249
Brevibacillus massiliensis	0
Brevibacterium casei	0.055486640110389
Brevibacterium epidermidis	0.0430022569671945
Brevibacterium halotolerans	0.0537211060907297
Brevibacterium iodinum	0
Brevibacterium linens	0.0445105988716346
Brevibacterium luteolum	0.0348418965673242
Brevibacterium mcbrellneri	0.045583118923283
Brevibacterium paucivorans	0.0608292925800685
Brevibacterium pityocampae	0.13673559248505
Brevibacterium ravenspurgense/massiliense	0
Brevibacterium senegalense	0.028899554418389
Brevundimonas bacteroides	0.181902631231043
Brevundimonas diminuta	0.0390311620284034
Brevundimonas subvibrioides	0.241881205151043
Brevundimonas terrae	0.0295807963662385
Brevundimonas vesicularis	0.0419042554088648
Brochothrix thermosphacta	0
Buchnera aphidicola	0.469267983463662
Buchnera sp.	0.0319778225494821
Bulleidia extructa	0.0289494928655444
Burkholderia cepacia	0.0530216139390761
Burkholderia glumae	0
Burkholderia plantarii	0.0318065315815752
Butyricicoccus faecihominis	0.0373169553572835
Butyricicoccus pullicaecorum	0.0532461278501343
Butyricimonas faecihominis	0
Butyricimonas paravirosa	0.0318898557531339
Butyricimonas synergistica	0
Butyricimonas virosa	0.0310734913755444
Butyrivibrio crossotus	0.114677852183062
Butyrivibrio fibrisolvens	0.0550776681201619
C.viride 16S	0.111608977771653
Caldicoprobacter faecalis	0
Campylobacter coli	0.28098268386264
Campylobacter concisus	0
Campylobacter curvus	0.0484328459119243
Campylobacter faecalis	0.0891489402902326
Campylobacter fetus	0
Campylobacter gracilis	0
Campylobacter hominis	0
Campylobacter hyointestinalis	0.0682061799123778
Campylobacter jejuni	0.423704031402047
Campylobacter lari	0.0722984044497464
Campylobacter rectus	0
Campylobacter showae	0
Campylobacter upsaliensis	0
Campylobacter ureolyticus	0.0486291721621504
Candidatus Blastococcus	0
Candidatus Dorea	0.0350769182997844
Candidatus Soleaferrea	0
Candidatus Stoquefichus	0.0768572601390586
Candidatus Streptomyces	0.0477992882443633
Capnocytophaga gingivalis	0.0360744393357923
Capnocytophaga granulosa	0
Capnocytophaga haemolytica	0.0505020118918309
Capnocytophaga leadbetteri	0.0703517872543087
Capnocytophaga ochracea	0.046079598499887
Capnocytophaga sputigena	0.0601971849664809
Cardiobacterium hominis	0.110186684955593
Cardiobacterium valvarum	0
Carnobacterium maltaromaticum	0
Castellaniella defragrans	0
Catabacter hongkongensis	0
Catenibacterium mitsuokai	0.712424493387415
Catonella morbi	0
Catonella sp.	0
Cedecea davisae	0.041129008536076
Cedecea lapagei	0.0717097016488013
Cellulomonas composti	0.318816408461603
Cellulomonas denverensis	0
Cellulomonas massiliensis	0
Cellulomonas parahominis	0
Cellulosilyticum lentocellum	0.0795186429636665
Cellulosimicrobium cellulans	0
Centipeda periodontii	0
Cephaloticoccus primus	0
Cetobacterium somerae	0.043598782173224
Chlamydia abortus	0.0391819429002472
Chlamydia trachomatis	0.155875724295535
Chlorobium phaeobacteroides	0.074209085118151
Christensenella minuta	0.0579509567189756
Chryseobacterium bovis	0.0388090269782191
Chryseobacterium hominis	0
Citrobacter amalonaticus	0
Citrobacter braakii	0.238066461031594
Citrobacter farmeri	0
Citrobacter freundii	0.0727425298671339
Citrobacter gillenii	0
Citrobacter intermedius	0
Citrobacter murliniae	0
Citrobacter pasteurii	0
Citrobacter sedlakii	0.0325905279551897
Citrobacter werkmanii	0
Citrobacter youngae	0.0830407851796203
Cloacibacillus evryensis	0.339276283841187
Cloacibacillus porcorum	0
Cloacibacterium normanense	2.47975832933885
Clostridioides difficile	0.0682724725353737
Clostridium acetobutylicum	0.0335600668394565
Clostridium acidisoli	0.0473756093610669
Clostridium aciditolerans	0
Clostridium aerotolerans	0
Clostridium akagii	0.0493837398113664
Clostridium aldenense	0.0675558301109557
Clostridium aldrichii	0
Clostridium algidicarnis	0
Clostridium amazonense	0
Clostridium aminovalericum	0.229523813592546
Clostridium amygdalinum	0
Clostridium amylolyticum	0.0484098204595334
Clostridium arbusti	0
Clostridium argentinense	0.0297135482699884
Clostridium asparagiforme	0.528776714171816
Clostridium aurantibutyricum	0.0875999436351841
Clostridium autoethanogenum	0
Clostridium baratii/Eubacterium nitrigenese	0
Clostridium beijerinckii	0.0520478139382345
Clostridium bifermentans	0
Clostridium bolteae/aminovalericum	0.118363014974777
Clostridium botulinum	0
Clostridium bowmanii	0.0303502570016852
Clostridium butyricum	0.190447949042435
Clostridium cadaveris	0.0463799095845333
Clostridium carboxidivorans	0
Clostridium cavendishii	0.0346184188672085
Clostridium celatum	0.83057674364014
Clostridium celerecrescens	0
Clostridium cellobioparum	0
Clostridium cellulolyticum	0.0359321465411496
Clostridium chartatabidum	0.0572055053977532
Clostridium chauvoei	0.0906016442995755
Clostridium chromiireducens	0.198793616585442
Clostridium citroniae	0.0458062511889247
Clostridium clariflavum	0.0388617773858193
Clostridium clostridioforme	0.0394373858678532
Clostridium cochlearium	0
Clostridium cocleatum	0.0296551791795633
Clostridium colicanis	0.0468082528845727
Clostridium colinum	0.0375401354571617
Clostridium collagenovorans	0.0495169837626564
Clostridium cylindrosporum	0.0610999911167396
Clostridium dakarense	0.0317491021288258
Clostridium difficile	0
Clostridium diolis	0.225510138101935
Clostridium disporicum/celatum	0
Clostridium drakei	0.052334891008512
Clostridium estertheticum	0.0984577500527957
Clostridium fallax	0.0485960217574188
Clostridium felsineum	0.0703074398252081
Clostridium ganghwense	0
Clostridium ghonii	0.0322539616426024
Clostridium glycolicum	0
Clostridium glycyrrhizinilyticum	0.0694431449599711
Clostridium grantii	0
Clostridium haemolyticum	0
Clostridium hathewayi	0
Clostridium herbivorans	0
Clostridium hiranonis	0
Clostridium homopropionicum	0
Clostridium huakuii	0.0478964485931158
Clostridium hungatei	0.0660383426406508
Clostridium hylemonae	0.115076368873666
Clostridium indolis/methoxybenzovorans	0.292965330356417
Clostridium innocuum	0.043063983558643
Clostridium irregulare	0
Clostridium isatidis	0
Clostridium jeddahense	0.0428545282776728
Clostridium kogasensis	0
Clostridium lactatifermentans	0.0442017875194705
Clostridium lavalense/bolteae	0.0602228880044388
Clostridium leptum	0.0768204998337794
Clostridium limosum	0
Clostridium lituseburense	0.0422275771618019
Clostridium lundense	0.0363041560222621
Clostridium malenominatum	0.0795889340395455
Clostridium massiliodielmoense	0
Clostridium methoxybenzovorans	0.342476412863938
Clostridium methylpentosum	0.0540020912747967
Clostridium neonatale	0
Clostridium nexile	0.0524726841739461
Clostridium novyi	0.21918960074492
Clostridium oceanicum	0
Clostridium oroticum	0
Clostridium paraputrificum	0.100168874690792
Clostridium pascui	0
Clostridium pasteurianum	0.0466392053327187
Clostridium perfringens	0.0352295388879551
Clostridium polysaccharolyticum	0.0362232469071544
Clostridium populeti	0.0364676923954957
Clostridium psychrophilum	0
Clostridium punense	0
Clostridium putrefaciens	0.262327824164267
Clostridium ramosum	0
Clostridium rectum	0.0441663927710996
Clostridium saccharobutylicum	0.147494757751646
Clostridium saccharogumia	0.043041169419385
Clostridium saccharolyticum	0.0964414847633836
Clostridium saccharoperbutylacetonicum	0.0592136704770688
Clostridium sardiniense	0
Clostridium sartagoforme	0.181401587275915
Clostridium scatologenes	0.0376743001946406
Clostridium schirmacherense	0.0304484184218013
Clostridium scindens	0.0479191186446927
Clostridium senegalense	0.028575455639581
Clostridium septicum	0
Clostridium sordellii	0
Clostridium sp._16S_	0
Clostridium sphenoides	0.157981308307652
Clostridium spiroforme	0
Clostridium sporogenes	0.0602974675122028
Clostridium sporosphaeroides	0
Clostridium sticklandii	0.104641554473252
Clostridium straminisolvens	0
Clostridium subterminale	0.0284023853190096
Clostridium sufflavum	0
Clostridium sulfidigenes	0
Clostridium swellfunianum	0
Clostridium symbiosum	0.341701808184416
Clostridium tagluense	0.0279571277725149
Clostridium tepidiprofundi	0
Clostridium termitidis	0.0782776933527511
Clostridium tertium	0
Clostridium tetani	0.121959022095132
Clostridium tetanomorphum	0
Clostridium thermoalcaliphilum	0.02915322665273
Clostridium thermopalmarium	0
Clostridium thiosulfatireducens	0
Clostridium tunisiense	0.0400373733780415
Clostridium tyrobutyricum	0
Clostridium ventriculi	0
Clostridium vincentii	0.0346148436528792
Clostridium viride	0
Clostridium vulturis	0.0409022515763877
Clostridium xylanolyticum	0
Clostridium xylanovorans	0
Collinsella aerofaciens	0
Collinsella intestinalis	0
Collinsella massiliensis	0
Collinsella stercoris	0.0751774583249909
Collinsella tanakaei	0.104824813004026
Comamonas aquatica	0.037344348026642
Comamonas kerstersii	0.0530905170081268
Comamonas terrigena	0
Comamonas testosteroni	0
Coprobacillus cateniformis	0
Coprobacter fastidiosus	0.0594151691470751
Coprobacter secundus	0
Coprococcus catus	0
Coprococcus comes	0.044056143557166
Coprococcus eutactus	0.0282450830984925
Coriobacterium glomerans	0
Corynebacterium accolens	0
Corynebacterium afermentans	0.0591391969069758
Corynebacterium ammoniagenes	0.0810946512855052
Corynebacterium amycolatum	0.0697884568144103
Corynebacterium appendicis	0
Corynebacterium argentoratense	0
Corynebacterium aurimucosum	0
Corynebacterium casei	0
Corynebacterium coyleae	0.0294518865755603
Corynebacterium durum	0.045230606184498
Corynebacterium frankenforstense	0
Corynebacterium freneyi	0.0828748220918568
Corynebacterium genitalium	0.0462874874466704
Corynebacterium glaucum	0
Corynebacterium glucuronolyticum	0.125028615217394
Corynebacterium jeikeium	0.0587643695707315
Corynebacterium kroppenstedtii	0.143165928149526
Corynebacterium matruchotii	0.0290653755719048
Corynebacterium minutissimum	0.0780848480983932
Corynebacterium mucifaciens	0.042803177435349
Corynebacterium propinquum	0.0697712464057265
Corynebacterium pseudodiphthericum	0
Corynebacterium resistens	0
Corynebacterium simulans	0.0654521806120544
Corynebacterium singulare	0.0617257410434137
Corynebacterium sp._1152	0
Corynebacterium striatum	0
Corynebacterium sundsvallense	0.0301598624887855
Corynebacterium tuberculostearicum	0.0593110483933744
Corynebacterium tuscaniense	0.48882843601421
Corynebacterium ulcerans	0.127688631016865
Corynebacterium ureicelerivorans	0.0502667291080144
Corynebacterium variabile	0.0394229143087725
Corynebacterium xerosis	0.283070427857794
Cronobacter sakazakii	0
Cryptobacterium curtum	0.0375734248810884
Cupriavidus metallidurans	0.0786138290655847
Curtobacterium flaccumfaciens	0.0463760949540128
Deinococcus aquaticus	0
Deinococcus indicus	0.0736353998528235
Deinococcus proteolyticus	0.0575376364181148
Delftia acidovorans	0.0389719146688327
Dermabacter hominis	0.0818478233126016
Dermabacter vaginalis	0.0849111349034346
Dermacoccus nishinomiyaensis	0.069140906205967
Desulfitobacterium frappieri	0
Desulfobulbus propionicus	0
Desulfotomaculum guttoideum	0
Desulfovibrio alkalitolerans	0
Desulfovibrio desulfuricans	0
Desulfovibrio fairfieldensis	0.0347346004909362
Desulfovibrio legallii	0.0353411966401757
Desulfovibrio legallis	0
Desulfovibrio piger	0
Desulfovibrio termitidis	0
Dialister invisus	0
Dialister micraerophilus	0
Dialister pneumosintes	0
Dialister succinatiphilus	0
Dictyoglomus thermophilum	0.132444198347094
Dielma fastidiosa	0.0434475354507802
Dietzia cinnamea	0.0532537925453028
Dietzia maris	0.167626534005741
Dietzia natronolimnaea	0
Dolosicoccus paucivorans	0
Dolosigranulum pigrum	0.0786171760155674
Dorea formicigenerans	0.123526733717697
Dorea longicatena	0.0359921907592586
Dorea massiliensis	0
Dyadobacter beijingensis	0
Dyadobacter fermentans	0
Dysgonomonas capnocytophagoides	0.0575164640598009
Dysgonomonas gadei	0.085169279183915
Dysgonomonas macrotermitis	0.0775618296770872
Dysgonomonas mossii	0
Edwardsiella tarda	0.432238431419917
Eggerthella lenta	0.0638753569955403
Eggerthella sinensis	0.363813725095147
Eggerthella timonensis	0.0856462119244117
Eggerthia catenaformis	0.043456220031763
Eikenella corrodens	0
Eisenbergiella tayi	0
Elusimicrobium minutum	0.0590944261952163
Empedobacter falsenii	0.0342117397460155
Enorma massiliensis	0.0346006719278932
Enterobacter aerogenes	0
Enterobacter asburiae	0
Enterobacter cancerogenus	0.0341883586270743
Enterobacter cloacae	1.61518972767265
Enterobacter massiliensis	0.103685499018745
Enterococcus asini	0
Enterococcus avium	0.281737219071382
Enterococcus caccae	0
Enterococcus casseliflavus	0
Enterococcus casseliflavus/galliarum	0.13085938209161
Enterococcus cecorum	0
Enterococcus devriesei	0
Enterococcus dispar	0.0283698866735182
Enterococcus durans/hirae	0
Enterococcus faecalis	0.0805666357313375
Enterococcus faecium	0
Enterococcus gallinarum	0.0290313570722283
Enterococcus gilvus	0
Enterococcus italicus	0
Enterococcus malodoratus	0.0755735757878579
Enterococcus mundtii	0
Enterococcus phoeniculicola	0
Enterococcus raffinosus	0.0456462188812239
Enterococcus saccharolyticus	0.0604205542426116
Enterorhabdus caecimuris	0.166379099016464
Enterovibrio nigricans	0.0284452632666234
Eremococcus coleocola	0
Erysipelatoclostridium ramosum	0.0349821600707446
Escherichia albertii	0.950746837817429
Escherichia coli	1.43095789016161
Escherichia fergusonii	0.629798971966904
Escherichia hermannii	0.413110398104956
Ethanoligenens harbinense	0.0684370241605197
Eubacterium barkeri	0
Eubacterium biforme	0
Eubacterium brachy	0
Eubacterium budayi	0.860131461324617
Eubacterium callanderi	0
Eubacterium celluloscolvens	0.0991251238338842
Eubacterium cellulosolvens	0.0373230977179208
Eubacterium contortum	0.0354451340300545
Eubacterium coprostanoligenes	0.0784620921983286
Eubacterium cylindroides	0
Eubacterium desmolans	0
Eubacterium dolichum	0.0483615114764658
Eubacterium eligens	0.0326553371174879
Eubacterium fissicatena	0.0604435658879953
Eubacterium hallii	0
Eubacterium infirmum	0
Eubacterium limosum	0
Eubacterium moniliforme	0.0281710210695947
Eubacterium multiforme	0.11661314689527
Eubacterium nitritogenes	0.111031889736696
Eubacterium nodatum	0.0936749384454654
Eubacterium oxidoreducens	0.0387708424129562
Eubacterium pyruvativorans	0.0333001883827779
Eubacterium ramulus	0
Eubacterium rectale	0.0646019870341337
Eubacterium ruminantium	0.0986204827624549
Eubacterium saphenum	0
Eubacterium siraeum	0
Eubacterium sp	0.0323675277623376
Eubacterium sulci	0.0605745621760227
Eubacterium tenue	0.0355630808742563
Eubacterium tortuosum	0
Eubacterium tortusum	0
Eubacterium uniforme	0.0446775629063727
Eubacterium ventriosum	0
Eubacterium xylanophilum	0.0463357339992293
Eubacterium yurii	0.0398414079130078
Exiguobacterium aurantiacum	0.130219069039974
Facklamia hominis/miroungae	0
Facklamia ignava	0.0960657883101534
Facklamia languida	0
Facklamia tabacinasalis	0.92691420375284
Faecalibacterium prausnitzii	0.047265051254756
Faecalibacterium prausnitzii S9G3	0.0917767209882864
Faecalicatena contorta	0.251877948778402
Faecalitalea cylindroides	0.0768670481795519
Fermentimonas caenicola	0
Ferrimonas balearica	0.0608829980827684
Fictibacillus arsenicus	0
Filifactor alocis	0.0606921238581053
Filifactor villosus	0
Finegoldia magna	0.0862387703286795
Flavobacterium banpakuense	0
Flavobacterium branchiophilum	0.0368689024875272
Flavobacterium cheniae	0.0382183276449625
Flavobacterium daejeonense	0
Flavobacterium lindanitolerans	0.0681884100285993
Flavobacterium oncorhynchi	0
Flavobacterium sp._TISTR	0
Flavonifractor plautii	0.0894386815011945
Flavonifractor sp	0.150892148580438
Flexispira rappini	0
Flintibacter butyricus	0.0815821753511739
Fretibacterium fastidiosum	0
Fusicatenibacter saccharivorans	0.182719161441552
Fusobacterium equinum	0.0726026728835207
Fusobacterium gonidiaformans	0.0756136634449329
Fusobacterium mortiferum	0
Fusobacterium naviforme	0.0646309705137104
Fusobacterium necrogenes	0.034437694311957
Fusobacterium necrophorum	0.0389150768439432
Fusobacterium nucleatum	0.0394843700234671
Fusobacterium periodonticum	0
Fusobacterium russii	0
Fusobacterium ulcerans	0.0906164629660542
Fusobacterium varium	0.166492982188257
Gallibacterium anatis	0
Garciella nitratireducens	0
Gardnerella vaginalis	0
Gemella haemolysans	0.1233967922063
Gemella morbillorum	0.0425557625211827
Gemella sanguinis	0
Gemmatirosa kalamazoonesis	0
Gemmiger formicilis	0.210956512332121
Geobacillus stearothermophilus	0
Geobacillus vulcani	0.0404327924560758
Georgenia muralis	0
Gluconobacter oxydans	0.0317865609742969
Gordonia bronchialis	0
Gordonia jacobaea	0.0718291243246899
Gordonia otitidis	0.030699614272827
Gordonia rubripertincta	0.0974878763124926
Gordonia terrae	0.0443103789327961
Gordonibacter pamelaeae	0
Gordonibacter urolithinfaciens	0.0345177290829289
Granulicatella adiacens	0.168798309727287
Granulicatella elegans	0
Grimontia hollisae	0.153944504936003
Haematobacter missouriensis	0.150362822128225
Haemophilus haemolyticus	0.207855324058488
Haemophilus influenzae	0
Haemophilus parahaemolyticus	0.0656897720779922
Haemophilus parainfluenzae	0.14286863115864
Haemophilus paraphrohaemolyticus	0
Haemophilus pittmaniae	0
Haemophilus quentini	0
Haemophilus sputorum	0.0813152264979987
Hafnia alvei	0
Halobiforma nitratireducens	0.0816597134555759
Halomonas salina	0
Harryflintia acetispora	0.0298283625074489
Helicobacter bilis	0.0326989236322867
Helicobacter canadensis	0
Helicobacter cinaedi	0.0643282621679287
Helicobacter fennelliae	0
Helicobacter pametensis	0.0440403612624253
Helicobacter pullorum	0
Helicobacter pylori	0.125090868230938
Helicobacter rodentium	0.0408180572965402
Helicobacter winghamensis	0.0555127174234472
Herbaspirillum massiliense	0.545898188220549
Hespellia porcina	0.045698847949959
Hespellia stercorisuis	0
Holdemanella biformis	0
Holdemania filiformis	0
Holdemania massiliensis	0
Howardella ureilytica	0
Hungatella effluvii	0
Hydrobacter penzbergensis	0.0421927759042993
Hydrogenibacillus schlegelii	0.0423899047608326
Hydrogenoanaerobacterium saccharovorans	0.161137476989802
Hymenobacter rigui	0.0899828706536411
Intestinibacter bartlettii	0.0564899097767258
Intestinimonas butyriciproducens	0.0807864262053246
Janibacter hoylei	0.0469181400765119
Janibacter indicus	0.197970973898055
Janibacter limosus	0
Janibacter terrae	0.0439697653726184
Johnsonella ignava	0.0711762307954022
Jonesia denitrificans	0
Kallipyga massiliensis	0
Kandleria vitulina	0.234474514946872
Kerstersia gyiorum	0
Kineothrix alysoides	0.0399055436036622
Kingella denitrificans	0.0657426934219047
Kingella kingae	0
Kingella oralis	0
Klebsiella aerogenes	0.0640956680199542
Klebsiella oxytoca	0
Klebsiella pneumoniae	0.0672578860757923
Klebsiella variicola	0
Kluyvera ascorbata	0.225502841654214
Kluyvera intermedia	0
Kocuria halotolerans	0
Kocuria indica	0.0291478383096335
Kocuria kristinae	0.0385903038222335
Kocuria marina	0.111520144625576
Kocuria palustris	0
Kocuria rhizophila	0.0289409335139806
Kocuria rosea	0
Kosakonia cowanii	0
Kurthia gibsonii	0
Kurthia massiliensis	0
Kurthia senegalensis	0
Kytococcus schroeteri	0
Kytococcus sedentarius	0
Lachnoanaerobaculum saburreum	0
Lachnoanaerobaculum umeaense	0.0286718873706999
Lachnobacterium bovis	0.1437768095451
Lachnoclostridium phytofermentans	0
Lachnoclostridium sp	0.0913030106287567
Lachnospira multipara	0.127767872119137
Lachnospira pectinoschiza	0.166369369452623
Lactobacillus acidophilus	0
Lactobacillus agilis	0
Lactobacillus alimentarius	0.282828327662055
Lactobacillus alvi	0
Lactobacillus amylolyticus	0
Lactobacillus amylophilus	0
Lactobacillus amylovorus	0.0506241163349168
Lactobacillus animalis	0
Lactobacillus antri	0
Lactobacillus apinorum	0
Lactobacillus apodemi	0
Lactobacillus bifermentans	0
Lactobacillus brevis	0
Lactobacillus buchneri	0
Lactobacillus casei	0
Lactobacillus ceti	0.0421573215742955
Lactobacillus coleohominis	0
Lactobacillus coryniformis	0.0427374129147246
Lactobacillus crispatus	0
Lactobacillus curvatus	0
Lactobacillus delbrueckii	0.0563319094361449
Lactobacillus dextrinicus	0
Lactobacillus fermemtum	0.0470298562408577
Lactobacillus fermentum	0.042896995015049
Lactobacillus fructivorans/homohiochii	0.105040876526584
Lactobacillus gasseri	0.0335520706253294
Lactobacillus gastricus	0
Lactobacillus gigeriorum	0
Lactobacillus helveticus	0.116120768884586
Lactobacillus herbarum	0.0284082930240803
Lactobacillus iners	0
Lactobacillus jensenii	0.100993490053898
Lactobacillus johnsonii	0
Lactobacillus kalixensis	0
Lactobacillus kitasatonis	0
Lactobacillus kunkeei	0.0752206129661139
Lactobacillus malefermentans	0.0482795039396161
Lactobacillus mindensis	0
Lactobacillus mucosae	0
Lactobacillus mudanjiangensis	0
Lactobacillus oris	0
Lactobacillus parabuchneri	0.0344755140809499
Lactobacillus paracasei	0
Lactobacillus parafarraginis	0
Lactobacillus pentosus	0
Lactobacillus plantarum	0.122579738271177
Lactobacillus porcinae	0.20210894396909
Lactobacillus rapi	0.0781840161065832
Lactobacillus reuteri	0
Lactobacillus rhamnosus	0.0322289799000078
Lactobacillus rogosae	0.111280202568806
Lactobacillus rossiae	0
Lactobacillus ruminis	0
Lactobacillus sakei	0
Lactobacillus salivarius	0
Lactobacillus sanfranciscensis	0.0583174416723141
Lactobacillus saniviri	0
Lactobacillus senioris	0
Lactobacillus sharpeae	0.087813419878595
Lactobacillus thermophilus	0
Lactobacillus ultunensis	0.0307183188838208
Lactobacillus vaccinostercus	0.0463887373598519
Lactobacillus vaginalis	0
Lactobacillus versmoldensis	0.0434638734092808
Lactobacillus xiangfangensis	0.245442113719872
Lactococcus formosensis	0
Lactococcus garvieae	0.0537418039526912
Lactococcus lactis	0.338451569503578
Lactococcus plantarum	0.0950216992782662
Lactococcus raffinolactis	0
Lactonifactor longoviformis	0
Laribacter hongkongensis	0.195174035486815
Lautropia mirabilis	0.133798717396923
Lawsonella clevelandensis	0.0406778383004689
Leifsonia aquatica/naganoensis	0
Leminorella grimontii	0
Leminorella richardii	0
Leptothrix discophora	0.169929537052678
Leptothrix mobilis	0.0312702489949012
Leptotrichia amnionii	0
Leptotrichia buccalis	0.730177775743426
Leptotrichia goodfellowii	0
Leptotrichia hofstadii	0.169920831616822
Leptotrichia wadei	0
Leuconostoc carnosum	0
Leuconostoc citreum	0
Leuconostoc citreum/holzapfelii	0
Leuconostoc gelidum	0
Leuconostoc lactis	0.0459293404215455
Leuconostoc mesenteroides	0
Leuconostoc pseudomesenteroides/rapi/kimchii/mesenteroides	0.0463478467125613
Limnobacter thiooxidans	0.0842763360763086
Longicatena caecimuris	0.0297794193983638
Lysinibacillus fusiformis	0
Lysinibacillus massiliensis	0
Lysinibacillus sphaericus	0.0343669477706153
Lysobacter soli	0.0809327490493687
Mageeibacillus indolicus	0
Mannheimia granulomatis	0
Marichromatium gracile	0
Marvinbryantia formatexigens	0.0757490488865882
Massilia aurea	0.187976424403574
Massiliomicrobiota timonensis	0
Megamonas funiformis	0.0589574972627931
Megamonas hypermegale	0
Megamonas rupellensis	0.0691763251680712
Megasphaera elsdenii	0.0354660494089834
Megasphaera indica	0.0366180146893448
Megasphaera micronuciformis	0
Megasphaera paucivorans	0.0641689865718396
Megasphaera sp	0
Mesorhizobium loti	0
Methanobrevibacter smithii	0.0500332426904881
Methanobrevibacter smithii/gottschalkii	0.0289199047444852
Methanosphaera cuniculi	0.0300959897989452
Methanosphaera stadtmanae	0
Methylobacterium adhaesivum	0.0479124399179055
Methylobacterium jeotgali	0.672209448667497
Methylobacterium mesophilicum	0.208330733494205
Methylobacterium populi	0.041271877160072
Methylobacterium radiotolerans	0.0620816867226016
Methylobacterium zatmanii	0.113019123696152
Methyloversatilis universalis	0
Microbacterium aurum	0.0495028710852965
Microbacterium barkeri	0
Microbacterium chocolatum	0
Microbacterium foliorum	0.0292067196548553
Microbacterium gubbeenense	0.032276792935663
Microbacterium hydrocarbonoxydans	0
Microbacterium lacticum	0.076348042982525
Microbacterium luteolum	2.11415865745364
Microbacterium oleivorans	0.511705644314666
Microbacterium paraoxydans	0.0935087556897758
Microbacterium phyllosphaerae	0.0356705345501776
Microbacterium schleiferi	0.0383404092471979
Micrococcus luteus	0.0752728401864101
Micrococcus lylae	0
Micromonospora aurantiaca	0
Micromonospora krabiensis	0
Microvirga massiliensis	0
Microvirgula aerodenitrificans	0
Mitsuokella jalaludinii	0.0439255976348094
Mitsuokella multacida	0.0561096776343386
Mobiluncus curtisii	0.22511323275385
Moellerella wisconsensis	0.297567802349584
Mogibacterium diversum	0
Mogibacterium neglectum	0.108471769977029
Mogibacterium pumilum	0
Mogibacterium timidum	0
Mogibacterium vescum	0
Monoglobus pectinilyticus	0
Moraxella atlantae	0.07324035381798
Moraxella catarrhalis	0.168340620631218
Moraxella caviae	0
Moraxella lacunata	0.0697259264548324
Moraxella nonliquefaciens	0
Moraxella osloensis	0.0536734530542781
Morganella morganii	0.0986293717527919
Moryella indoligenes	0.0458924524945817
Murdochiella asaccharolytica	0.0620616798182561
Muribaculum intestinale	0.0308769501871278
Murimonas intestini	0.0727453820305236
Mycobacterium abscessus	0.0610247447356182
Mycobacterium avium	0.100487389003168
Mycobacterium florentinum	0.0728311501343696
Mycobacterium fortuitum	0.0372479068492604
Mycobacterium iranicum	0.0657710276169817
Mycobacterium mucogenicum	0.0614636077707153
Mycoplasma hominis	0.0357467661020396
Mycoplasma pneumoniae	0
Negativicoccus succinicivorans	0
Neisseria bacilliformis	0
Neisseria cinerea	0.0323890215936615
Neisseria elongata	0.0469741159488498
Neisseria flava	0.0300922706780192
Neisseria flavescens/perflava	0
Neisseria gonorrhoeae	0.0652448873753671
Neisseria macacae	0.216375680900281
Neisseria meningitidis	0
Neisseria mucosa	0.174379917120952
Neisseria sicca	0.104675923578191
Neisseria subflava	0.0289996646670073
Nevskia ramosa	0.0632641568867516
Nitriliruptor alkaliphilus	0
Oceanobacillus caeni	0.0323598656739757
Oceanobacillus massiliensis	0
Ochrobactrum anthropi	0.0372494229843352
Ochrobactrum intermedium	0
Ochrobactrum pituitosum	0.0321658341687374
Odoribacter laneus	0
Odoribacter splanchnicus	0
Oligella urethralis	0.141163382742438
Olsenella profusa	0.0489285864135572
Olsenella scatoligenes	0.0480892698676184
Olsenella uli	0.0566847946696982
Olsenella umbonata	0.0319544110537211
Orenia metallireducens	0
Oribacterium parvum	0
Oribacterium sinus	0.256982747227384
Ornithobacterium rhinotracheale	0
Oscillibacter ruminantium	0.0466430476977046
Oscillibacter sp	0
Oscillibacter valericigenes	0.0413006271985238
Oxalobacter formigenes	0
Paenibacillus alvei	0.032303350637214
Paenibacillus antibioticophila	0.0475197528391296
Paenibacillus barcinonensis	0.0492487979030349
Paenibacillus barengoltzii	0.0529050541560247
Paenibacillus daejeonensis	0.0416808076229181
Paenibacillus durus	0.0383724147841321
Paenibacillus glucanolyticus	0.0298419889721869
Paenibacillus graminis	0.0315412510747008
Paenibacillus illinoisensis	0.122912673568932
Paenibacillus kribbensis	0
Paenibacillus lactis	0.110324981265593
Paenibacillus lautus	0.0578107274904243
Paenibacillus provencensis	0.0302180599786659
Paenibacillus pueri	0.0466289213259623
Paenibacillus rhizosphaerae	0
Paenibacillus riograndensis	0.530375977508695
Paenibacillus sabinae/forsythiae	0.0329389927342664
Paenibacillus senegalensis	0
Paenibacillus thiaminolyticus	0.0292246697417055
Paenibacillus timonensis	0.0433605467518353
Pantoea agglomerans	0.869071694928939
Pantoea conspicua	0.0883737680208858
Papillibacter cinnamivorans	0.0425428596418982
Parabacteroides distasonis	0
Parabacteroides goldsteinii	0.0800079766733611
Parabacteroides gordonii	0
Parabacteroides johnsonii	0.0750552076391185
Parabacteroides merdae	0.104743758186731
Paracoccus carotinifaciens	0
Paracoccus marinus	0.114438648902916
Paracoccus sanguinis	0
Paracoccus yeei	0.0299157874404341
Paraeggerthella hongkongensis	0.0821439145517235
Paraprevotella clara	0
Paraprevotella xylaniphila	0
Parascardovia denticolens	0.027790097600425
Parasporobacterium paucivorans	0.176762802200961
Parasutterella excrementihominis	0.0609954516831189
Parasutterella secunda	0.0789646121569131
Parvimonas micra	1.09288511774197
Pediococcus acidilactici	0.0780802954427992
Pediococcus damnosus	0
Pediococcus pentosaceus	0.0552904541864189
Pedobacter daejeonensis	0
Pedomicrobium ferrugineum	0
Pelomonas saccharophila	0.140560003361972
Peptoclostridium difficile	0.0769832309669268
Peptococcus niger	0
Peptococcus sp.	0
Peptoniphilus asaccharolyticus	0
Peptoniphilus coxii	0
Peptoniphilus duerdenii	0
Peptoniphilus grossensis	0
Peptoniphilus harei	0
Peptoniphilus indolicus	0.0294570580763297
Peptoniphilus lacrimalis	0.041729213203578
Peptoniphilus senegalensis	0.0705041919003127
Peptoniphilus timonensis	0.0291176003570661
Peptostreptococcus anaerobius	0.0416475307325833
Peptostreptococcus russellii	0
Peptostreptococcus stomatis	0.0783914044925943
Phascolarctobacterium faecium	0
Phascolarctobacterium succinatutens	0.178408489889627
Phenylobacterium haematophilum	0.0408560018812363
Phyllobacterium myrsinacearum	0.0351784793608258
Planococcus rifietoensis	0.0599110943880174
Planomicrobium chinense	0
Planomonospora sphaerica	0.215695267310071
Plesiomonas shigelloides	0
Porphyromonas asaccharolytica	0.0473805887953409
Porphyromonas catoniae	0.0776246801066521
Porphyromonas endodontalis	0
Porphyromonas gingivalis	0.23386659470527
Porphyromonas somerae	0.301177948543489
Porphyromonas uenonis	0.269863789099411
Prevotella albensis	0
Prevotella amnii	0.150607958670863
Prevotella amniotica	0
Prevotella aurantiaca	0.0392971690708659
Prevotella baroniae	0.0587285307416279
Prevotella bergensis	0.0292471464859224
Prevotella bivia	0
Prevotella brevis	0
Prevotella bryantii	0
Prevotella buccae	0
Prevotella buccalis	0
Prevotella conceptionensis	0.1066385104953
Prevotella copri	0.0398191639291341
Prevotella corporis	0.0484855136627486
Prevotella dentalis	0
Prevotella dentasini	0.0419749281876972
Prevotella denticola	0.0276716737076448
Prevotella disiens	0
Prevotella enoeca	0
Prevotella falsenii	0
Prevotella fusca	0
Prevotella histicola	0.119247861735598
Prevotella intermedia	0
Prevotella loescheii	0.110039101056133
Prevotella maculosa	0.0560881411085755
Prevotella marshii	0
Prevotella melaninogenica	0
Prevotella micans	0.0306561917609888
Prevotella multidaccharivorax	0
Prevotella multiformis	0.106312561584702
Prevotella multisaccharivorax	0.0380424490703507
Prevotella nanceiensis	0
Prevotella nigrescens	0.0506929756872899
Prevotella oralis	0
Prevotella oris	0.0324758379284202
Prevotella oryzae	0
Prevotella oulorum	0
Prevotella pallens	0.0364588193741305
Prevotella paludivivens	0.570811993687456
Prevotella pleuritidis	0
Prevotella ruminicola	0.0524776152541676
Prevotella saccharolytica	0.13159185968094
Prevotella salivae	0.0470777605735006
Prevotella scopos/jejuni	0
Prevotella shahii	0
Prevotella stercorea	0.269954827384032
Prevotella timonensis	0.0667019219255821
Prevotella veroralis	0
Promicromonospora flava	0.0674964954659501
Propionibacterium acidifaciens	0.453000272374313
Propionibacterium acidipropionici	0.133596600868378
Propionibacterium acnes	0
Propionibacterium australiense	0.0286232303278558
Propionibacterium avidum	0.0599337285335907
Propionibacterium cyclohexanicum	0.0537842529600548
Propionibacterium damnosum	0.0830729199660894
Propionibacterium freudenreichii	0.0631215588252516
Propionibacterium granulosum	0.0359379998268856
Propionibacterium jensenii	0.0375120211831244
Propionibacterium microaerophilum	0.0483407581458588
Propionibacterium namnetense	0
Propionibacterium propionicum	0.0289839758179089
Propionibacterium thoenii	0.234045418468238
Propionicimonas paludicola	0
Propionimicrobium lymphophilum	0.197587344296546
Propionivibrio dicarboxylicus	0
Prosthecobacter fluviatilis	0.0540813479608922
Proteus mirabilis	0
Proteus penneri	0.364069857243901
Proteus vulgaris	0
Providencia alcalifaciens	0
Providencia rettgeri	0
Providencia rustigianii	0.0500830792042395
Providencia stuartii	0.180712255099341
Pseudoclavibacter massiliense	0.0424971976547904
Pseudoclavibacter sp._Timone	0
Pseudoflavonifractor capillosus	0.230361608383979
Pseudomonas aeruginosa	0
Pseudomonas alcaliphila	0
Pseudomonas fluorescens	0
Pseudomonas fragi	0
Pseudomonas fragi/thivervalensis/deceptionensis	0.0593203486033591
Pseudomonas monteilii	1.00614831572492
Pseudomonas nitroreducens	0.0391197091145833
Pseudomonas oleovorans	0.0562425187289306
Pseudomonas putida	0.0373755913730143
Pseudomonas stutzeri	0.0970951788169926
Pseudopropionibacterium propionicum	0
Pseudoramibacter alactolyticus	0.0754277722192347
Pseudothermotoga thermarum	0
Pseudoxanthomonas mexicana	0
Psychrobacter arenosus	0.0286359002722397
Pyramidobacter piscolens	0.137823365550296
Ralstonia insidiosa	0.161425164394369
Ralstonia mannitolilytica	0.0396101043886247
Ralstonia solanacearum	0
Raoultella ornithinolytica	0
Raoultella planticola	0.369907577333011
Rheinheimera perlucida	0.0327210129403897
Rheinheimera texasensis	0.0367804030512942
Rhizobium pusense	0.0555176230954203
Rhodanobacter ginsenosidimutans	0.13626645942544
Rhodobacter sphaeroides	0.0421038227490566
Rhodococcus equi	0.0326745536950955
Rhodococcus erythropolis	0.0400309377208049
Rhodococcus rhodochrous	0.0366647811933092
Riemerella anatipestifer	0.0499569359957509
Riemerella columbina	0.03954538081492
Robinsoniella peoriensis	0
Romboutsia lituseburensis	0.0368634356309756
Roseburia faecis	0.708042872804236
Roseburia hominis	0
Roseburia intestinalis	0
Roseburia inulinivorans	0.105892510725123
Roseburia sp	0.183897491141788
Roseomonas mucosa	0.040394668100316
Rothia aeria	0
Rothia dentocariosa	0
Rothia mucilaginosa	0.0286628878758853
Rubinisphaera brasiliensis	0.0534792123377693
Rudanella lutea	0.16003607339063
Ruminococcus albus	0
Ruminococcus bromii	0.0828979373188816
Ruminococcus callidus	0.0287681673062389
Ruminococcus champanellensis	0
Ruminococcus faecis	0.106194389987755
Ruminococcus flavefaciens	0
Ruminococcus gauvreauii	0.0773975067274372
Ruminococcus gnavus	0.0653471524890211
Ruminococcus lactaris	0
Ruminococcus sp	0.0677006254544459
Ruminococcus sp. Marseille-P2780	0.0280230850595551
Ruminococcus sp. Marseille-P650	0.0685123024220528
Ruminococcus torques	0.0984466679886989
Ruthenibacterium lactatiformans	0.0777372545529437
Salmonella enterica	0
Sarcina maxima	0
Sarcina ventriculi	0.0512830342396165
Scardovia inopinata	0.084508631978295
Scardovia wiggsiae	0.098668152676633
Schlesneria paludicola	0
Schwartzia sp.	0
Schwartzia succinivorans	0.04210471523755
Selenomonas artemidis	0
Selenomonas infelix	0
Selenomonas noxia	0.051328886910533
Selenomonas ruminantium	0
Selenomonas sputigena	0
Sellimonas intestinalis	0.107143155764582
Senegalemassilia anaerobia	0.0703627105285395
Senegalimassilia anaerobia	0.247587744739138
Serratia ficaria	0
Serratia fonticola	0.220488764721998
Serratia liquefaciens	0.0315440273275929
Serratia marcescens	0.0291101857423912
Shigella dysenteriae	0
Shuttleworthia satelles	0.214124808142487
Silanimonas lenta	0.0335491052196659
Simonsiella muelleri	0.101673948971149
Skermanella aerolata	0
Slackia equolifaciens	0.049044113805047
Slackia exigua	0.0498809825045118
Slackia faecicanis	0.0752093323213566
Slackia isoflavoniconvertens	0.0470717398069147
Slackia piriformis	0.236525802206718
Snodgrassella alvi	0
Soleaferrea massiliensis	0
Solobacterium moorei	0.0318674786666015
Sphingobacterium faecium	0.0282676261190405
Sphingobacterium multivorum	0.392985350737298
Sphingobacterium spiritivorum	0.0326669119138765
Sphingobium hydrophobicum	0
Sphingobium yanoikuyae	0.434791992821877
Sphingomonas adhaesiva	0
Sphingomonas ginsenosidimutans	0.054098523069546
Sphingomonas hankookensis	0.0363883528639534
Sphingomonas panni	0
Sphingomonas paucimobilis	0.0361842688221161
Sphingomonas pseudosanguinis	1.36206860799477
Spirosoma linguale	0.0340734709156094
Sporanaerobacter acetigenes	0
Sporolactobacillus nakayamae	0.126462442933563
Sporosarcina koreensis	0
Staphylococcus arlettae	0
Staphylococcus aureus	0.0785912787844219
Staphylococcus auricularis	0.0296246574092762
Staphylococcus capitis	0.326947546169848
Staphylococcus cohnii	0.0674326480092795
Staphylococcus condimenti	0
Staphylococcus epidermidis	0.041177790770328
Staphylococcus epidermidis/muscae	0
Staphylococcus equorum/edaphicus/saprophyticus	0
Staphylococcus haemolyticus	0
Staphylococcus hominis	0
Staphylococcus intermedius	0
Staphylococcus kloosii	0
Staphylococcus lentus	0
Staphylococcus lugdunensis	0.0691280626149027
Staphylococcus nepalensis	0
Staphylococcus pasteuri	0.0314265005146626
Staphylococcus pettenkoferi	0.0384208058321041
Staphylococcus saccharolyticus	0.0652747912828784
Staphylococcus saprophyticus	0
Staphylococcus schleiferi	0.0441849978233232
Staphylococcus sciuri	0
Staphylococcus simulans	0.0647302222295524
Staphylococcus succinus	0
Staphylococcus vitulinus	0
Staphylococcus warneri	0.0395517795449872
Staphylococcus xylosus	0.0301597498974759
Stenotrophomonas daejeonensis	0.03333894620912
Stenotrophomonas maltophilia	1.30893658536456
Stenotrophomonas rhizophila	0.0357127670155232
Stomatobaculum longum	0
Stoquefichus massiliensis	0.0379402219051961
Streptobacillus moniliformis	0
Streptococcus agalactiae	0
Streptococcus alactolyticus	0
Streptococcus anginosus	0
Streptococcus australis	0
Streptococcus caballi	0.0398237914470357
Streptococcus cameli	0
Streptococcus canis	0
Streptococcus caprae	0
Streptococcus castoreus	0.0580121012488092
Streptococcus constellatus	0
Streptococcus criceti	0
Streptococcus cristatus	0.195185299091139
Streptococcus dentasini	0.0512718198273677
Streptococcus dentirousetti	0.0297133991896755
Streptococcus devriesei	0
Streptococcus didelphis	0
Streptococcus downei	0
Streptococcus dysgalactiae	0
Streptococcus equi	0.0436514303277087
Streptococcus equinus	0.065497443916443
Streptococcus equinus/lutetiensis/infantarius	0
Streptococcus fryi	0.028279712155047
Streptococcus gallolyticus	0
Streptococcus gordonii	0
Streptococcus gordonii/mutans	0
Streptococcus henryi	0
Streptococcus hongkongensis	0
Streptococcus hyovaginalis	0
Streptococcus ictaluri	0
Streptococcus infantarius	0.0670187576166378
Streptococcus infantis	0.779977504112381
Streptococcus iniae	0
Streptococcus intermedius/uberis	0.0620092190273495
Streptococcus lactarius	0
Streptococcus lutetiensis	0
Streptococcus macedonicus	0
Streptococcus marimammalium	0
Streptococcus massiliensis	0
Streptococcus merionis	0
Streptococcus minor	0
Streptococcus mitis	0
Streptococcus mitis/pneumoniae/pseudoneumoniae	0
Streptococcus moroccensis	0
Streptococcus mutans	0.0310956537149051
Streptococcus oralis	0.049296486719809
Streptococcus oricebi	0
Streptococcus orisasini	0
Streptococcus ovis	0
Streptococcus parasaguinis	0.0535902621387578
Streptococcus parasanguinis	0
Streptococcus parauberis	0.0376509705081771
Streptococcus pasteurianus	0
Streptococcus peroris	0
Streptococcus pharyngis	0
Streptococcus pleomorphus	0
Streptococcus plurextorum	0.0363162810875953
Streptococcus pneumoniae	0
Streptococcus porci	0
Streptococcus porcinus	0.0552945945371004
Streptococcus porcorum	0.0560169215747389
Streptococcus pyogenes	0
Streptococcus pyogensis	0
Streptococcus ratti/ursoris	0
Streptococcus rubneri	0
Streptococcus rupicaprae	0
Streptococcus salivarius	0
Streptococcus saliviloxodontae	0
Streptococcus sanguinis	0
Streptococcus sanguinis/vestibularis	0
Streptococcus sinensis	0
Streptococcus sobrinus	0.0493199797440017
Streptococcus suis	0
Streptococcus tangierensis	0.0283244324751666
Streptococcus thermophilus	0.0378684936394405
Streptococcus thoraltensis	0
Streptococcus uberis	0.0819228842516735
Streptococcus vestibularis	0
Streptococcus viridans	0.195338201112174
Streptomyces misionensis	0
Streptomyces thermoviolaceus	0
Streptomyces thermovulgaris	0
Subdoligranulum variabile	0
Succinatimonas hippei	0
Succiniclasticum ruminis	0.0663459162529635
Succinivibrio dextrinosolvens	0.715798766450413
Sulfurimonas autotrophica	0.0368801029475782
Sutterella parvirubra	0
Sutterella stercoricanis	0.0488282547713309
Sutterella wadsworthensis	0
Symbiobacterium thermophilum	0
Tannerella forsythia	0
Tatumella ptyseos	0.0349914006139597
Tetragenococcus solitarius	0.0388547243749516
Tetrasphaera australiensis	0
Thiomicrospira cyclica	0
Timonella senegalensis	0.0905008708663958
Tissierella praeacuta	0
Trabulsiella guamensis	0.316482993955115
Treponema berlinense	0.0881367613229387
Treponema denticola	0
Treponema lecithinolyticum	0
Treponema maltophilum	0
Treponema medium	0
Treponema porcinum	0
Treponema socranskii	0
Treponema succinifaciens	0.0404545120768744
Treponema vincentii	0.0755534622918661
Tropheryma whipplei	0
Trueperella bernardiae	0.0530929458370185
Trueperella pyogenes	0
Tumebacillus permanentifrigoris	0.0430517226117949
Turicella otitidis	0.0466320561548203
Turicibacter sanguinis	0
Turicimonas muris	0.0341912633483204
Tyzzerella nexilis	0.0572393987851771
Ureaplasma parvum	0
Ureaplasma urealyticum	0
Ureibacillus suwonensis	0.0469340354639819
Ureibacillus thermosphaericus	0
Vagococcus penaei	0
Vagococcus teuberi	0
Varibaculum cambriense	0.137243689991148
Variovorax boronicumulans	0.0339865926876853
Veillonella atypica	0
Veillonella dispar	0.183237152944334
Veillonella parvula	0.67623187464486
Veillonella ratti	0
Veillonella rogosae	0.0856017346235241
Veillonella tobetsuensis	0.166105364381417
Vibrio cholerae	0.0445179957785859
Vibrio cincinnatiensis	0
Vibrio fluvialis	0
Vibrio furnissii	0.0360180726828037
Vibrio mimicus	0
Vibrio parahaemolyticus	0
Victivallis vadensis	0.0877632250427255
Virgibacillus proomii	0
Weeksella virosa	0.0435098121944375
Weissella cibaria	0
Weissella confusa	0.461509111189922
Weissella paramesenteroides	0
Yersinia aleksiciae	0.0302101765638778
Yersinia bercovieri	0.0539523140596073
Yersinia enterocolitica	0
Yersinia frederiksenii	0.0462007804852702
Yersinia kristensenii	0
Yersinia pseudotuberculosis	0.0331851224760719
Yersinia rohdei	0
Yokenella regensburgei	0.269757135561101
Yonghaparkia alkaliphila	0
Kingdom Information: (%)
Archaea	0.190708850689494
Bacteria	99.8092911493106
Phylum Information: (%)
Actinobacteria	17.5618171120459
Bacteroidetes	9.4432238277984
Deinococcus-Thermus	0.131173036270938
Dictyoglomi	0.132444198347094
Elusimicrobia	0.0590944261952163
Epsilonbacteraeota	1.39807665365214
Euryarchaeota	0.190708850689494
Firmicutes	36.6305433043182
Fusobacteria	1.63134979933852
Gemmatimonadetes	0
Halanaerobiaeota	0
Lentisphaerae	0.0877632250427255
Other	3.01950007577602
Planctomycetes	0.0534792123377693
Proteobacteria	28.5992336483538
Spirochaetes	0.271736761233816
Synergistetes	0.477099649391483
Tenericutes	0.230804433297821
Thermotogae	0
Verrucomicrobia	0.0819517859107526
Class Information: (%)
Actinobacteria	13.2628976435371
Actinobacteridae	2.28300643832976
Alphaproteobacteria	5.42288962320662
Bacilli	14.6634575761811
Bacteroides	0.354130312916969
Bacteroidetes	0
Bacteroidia	9.01488442976328
Betaproteobacteria	0
Brachyspirae	0.0675920255421368
Campylobacteria	1.39807665365214
Chlorobia	0.074209085118151
Clostridia	18.3039120560896
Coriobacteriia	2.01591303017903
Deinococci	0.131173036270938
Deltaproteobacteria	0.0978534962086065
Dictyoglomia	0.132444198347094
Elusimicrobia	0.0590944261952163
Epsilonproteobacteria	0.140504584362124
Erysipelotrichia	1.42885246254706
Flavobacteria	0
Fusobacteria	0.0783994468674103
Fusobacteriia	1.55295035247111
Gammaproteobacteria	22.9379859445764
Gemmatimonadetes	0
Halanaerobiia	0
Halobacteria	0.0816597134555759
Lentisphaeria	0.0877632250427255
Methanobacteria	0.109049137233919
Mollicutes	0.230804433297821
Negativicutes	2.23432120950054
Nitriliruptoria	0
Other	3.01950007577602
Planctomycetacia	0.0534792123377693
Spirochaetes	0.0404545120768744
Spirochaetia	0.163690223614805
Synergistia	0.477099649391483
Thermotogae	0
Verrucomicrobiae	0.0819517859107526
Order Information: (%)
Acetobacterales	0.19476096734579
Actinomycetales	2.43373328301476
Aeromonadales	1.4041438467874
Alteromonadales	0.153539365048577
Azospirillales	0
Bacillales	7.18564455934123
Bacteroidales	6.41313695865919
Betaproteobacteriales	3.25660329014195
Bifidobacteriales	4.34085052104849
Brachyspirales	0.0675920255421368
Campylobacterales	1.53858123801426
Cardiobacteriales	0.171069683038361
Caulobacterales	0.631312250300121
Chitinophagales	1.54938360396408
Chlorobiales	0.074209085118151
Chromatiales	0
Clostridiale	0.204341235572189
Clostridiales	18.0995708205174
Coriobacteriales	2.01591303017903
Corynebacteriales	2.36177808031896
Cytophagales	0.28409241495988
Deinococcales	0.131173036270938
Desulfobacterales	0
Desulfovibrionales	0.0978534962086065
Dictyoglomales	0.132444198347094
Elusimicrobiales	0.0590944261952163
Enterobacteriales	8.03224612564143
Erysipelotrichales	1.42885246254706
Flavobacteriales	0.668481876326886
Fusobacterales	0.0783994468674103
Fusobacteriales	1.55295035247111
Fusobacteriales: Leptotrichiacea	0
Gemmatimonadales	0
Halanaerobiales	0
Halobacteriales	0.0816597134555759
Lactobacillales	7.47781301683986
Methanobacteriales	0.109049137233919
Micrococcales	5.41654145128299
Micromonosporales	0
Mycoplasmatales	0.230804433297821
Neisseriales	0
Nitriliruptorales	0
Oceanospirillales	0.0923876596160591
Opitutales	0
Other	3.01950007577602
Pasteurellales	1.39467297071106
Planctomycetales	0.0534792123377693
Propionibacteriales	0.777305478891565
Pseudomonadales	4.66747648780898
Rhizobiales	2.31886631933741
Rhodobacterales	0.294717258471575
Salinisphaerales	0.0632641568867516
Selenomonadales	2.23432120950054
Sphingobacteriales	0.453919888770215
Sphingomonadales	1.98323282775172
Spirochaetales	0.204144735691679
Streptomycetales	0
Streptosporangiales	0.215695267310071
Synergistales	0.477099649391483
Thermotogales	0
Thiomicrospirales	0
Verrucomicrobiales	0.0819517859107526
Vibrionales	1.8372052278396
Victivallales	0.0877632250427255
Xanthomonadales	1.86537713105628
Family Information: (%)
Acetobacteraceae	0.19476096734579
Acidaminococcaceae	0.290928737826839
Actinomycetaceae	1.29400668592397
Aerococcaceae	1.08593374047821
Aeromonadaceae	0.627946086869045
Akkermansiaceae	0.0278704379498604
Alicyclobacillaceae	0.0430517226117949
Alteromonadaceae	0.100554660207972
Aquaspirillaceae	0
Arcobacteraceae	0.107809687062001
Atopobiaceae	0.39128488212895
Azospirillaceae	0
Bacillaceae	4.41482920180714
Bacteroidaceae	2.02180131182213
Barnesiellaceae	0.0594151691470751
Beijerinckiaceae	1.14482530965843
Bifidobacteriaceae	4.34085052104849
Blautia	0
Bogoriellaceae	0
Brachyspiraceae	0.0675920255421368
Brevibacteriaceae	0.449888950923333
Burkholderiaceae	1.98295458632783
Caldicoprobacteraceae	0
Campylobacteraceae	1.03140225799112
Cardiobacteriaceae	0.171069683038361
Carnobacteriaceae	0.247415485742854
Caulobacteraceae	0.631312250300121
Cellulomonadaceae	0.318816408461603
Chitinibacteraceae	0.195174035486815
Chitinophagaceae	1.54938360396408
Chlorobiaceae	0.074209085118151
Christensenellaceae	0.0579509567189756
Chromatiaceae	0
Clostridiaceae	1.05970403007216
Clostridiaceae 1	5.10800735368359
Clostridiaceae 2	0.0703074398252081
Clostridiales	0.204341235572189
Coriobacteriaceae	0.180002271329016
Corynebacteriaceae	1.85320834278811
Corynebacterineae	0.330063966035934
Deinococcaceae	0.131173036270938
Dermabacteraceae	0.483748915077037
Dermacoccaceae	0.069140906205967
Desulfobulbaceae	0
Desulfovibrionaceae	0.0978534962086065
Dictyoglomaceae	0.132444198347094
Dietziaceae	0.167626534005741
Dysgonomonadaceae	0.220247572920803
Eggerthellaceae	1.44462587672106
Elusimicrobiaceae	0.0590944261952163
Enterbacteriaceae	0.413110398104956
Enterobacteriaceae	7.61913572753648
Enterococcaceae	0.852126741349163
Erysipelotrichaceae	1.42885246254706
Eubacteriaceae	0.0754277722192347
Family XI	1.53452659224591
Family XIII	0.341560154198291
Family XVIII	0
Flavobacteriaceae	0.406480662109389
Fusobacteriaceae	0.731251191978271
Gemmatimonadaceae	0
Halobacteroidaceae	0
Haloferacaceae	0.0816597134555759
Halomonadaceae	0.0923876596160591
Helicobacteraceae	0.362489190013566
Hymenobacteraceae	0.0899828706536411
Hyphomicrobiaceae	0
Intrasporangiaceae	0.328281793655958
Jonesiaceae	0
Lachnospiraceae	7.10130451169365
Lactobacillaceae	1.8616504986085
Leptotrichia	0
Leptotrichiaceae	0.900098607360248
Leuconostocaceae	0.686449261606447
Listeriaceae	0
Marinifilaceae	0.0629633471286783
Methanobacteriaceae	0.109049137233919
Microbacteriaceae	3.55074140900834
Micrococcaceae	0.215923067950752
Micrococcineae	0.089100011337806
Micromonosporaceae	0
Moraxellaceae	0.980604716449888
Muribaculaceae	0.0308769501871278
Mycobacteriaceae	0.200065785522067
Mycoplasmataceae	0.230804433297821
Neisseriaceae	1.0784746683273
Nitriliruptoraceae	0
Nocardiaceae	0.20001661491001
Nocardioidaceae	0.0443103789327961
Opitutaceae	0
Other	3.01950007577602
Paenibacillaceae	1.7373299840728
Pasteurellaceae	1.39467297071106
Peptococcaceae	0
Peptostreptococcaceae	0.417971570737073
Planococcaceae	0.0942780421586327
Porphyromonadaceae	0.929913601250163
Prevotellaceae	2.78722663187531
Promicromonosporaceae	0
Propionibacteriaceae	0.732995099958769
Propionibacterineae	0.661423422810074
Pseudomonadaceae	3.68687177135909
Psychromonadaceae	0.0529847048406052
Rhizobiaceae	0.900830721761506
Rhodanobacteraceae	0.13626645942544
Rhodobacteraceae	0.294717258471575
Rhodocyclaceae	0
Rikenellaceae	0.04088543182869
Rubinisphaeraceae	0.0534792123377693
Ruminococcaceae	2.4987629938508
Schlesneriaceae	0
Solimonadaceae	0.0632641568867516
Sphingobacteriaceae	0.453919888770215
Sphingomonadaceae	1.98323282775172
Spirochaetaceae	0.204144735691679
Spirosomaceae	0.194109544306239
Sporolactobacillaceae	0.126462442933563
Staphylococcaceae	0.603740611029809
Streptococcacaeae	0.0537418039526912
Streptococcaceae	2.690495485102
Streptomycetaceae	0
Streptomycineae	0
Streptosporangiaceae	0.215695267310071
Succinivibrionaceae	0.776197759918357
Synergistaceae	0.477099649391483
Tannerellaceae	0.25980694249921
Thermomonosporaceae	0
Thermotogaceae	0
Thiomicrospiraceae	0
Thiovulaceae	0.0368801029475782
Veillonellaceae	1.9433924716737
Verrucomicrobiaceae	0.0540813479608922
Vibrionaceae	1.8372052278396
Victivallaceae	0.0877632250427255
Weeksellaceae	0.262001214217497
Xanthobacteraceae	0.273210287917475
Xanthomonadaceae	1.72911067163084
Genus Information: (%)
Acetanaerobacterium	0.172348206216764
Acetivibrio	0
Acetobacter	0.122579738271177
Acetobacterium	0
Achromobacter	0.0372494229843352
Acidaminococcus	0.0461743316842482
Acidovorax	0.03483256185337
Acinetobacter	0.556896191541321
Actinobacillus	0.268755233631182
Actinobaculum	0
Actinomadura	0
Actinomyces	0.816899423236805
Adlercreutzia	0.028139056373844
Aerococcus	0.0629537484152166
Aeromicrobium	0
Aeromonas	0.627946086869045
Afipia	0
Agathobacter	0.0646019870341337
Aggregatibacter	0.112551517610463
Agrobacterium	0.254013970434655
Agrococcus	0.491938132996153
Akkermansia	0.0278704379498604
Alcaligenes	0.0410690875407983
Algoriella	0
Aliagarivorans	0.0529847048406052
Alistipes	0.04088543182869
Allisonella	0.206456600298787
Alloiococcus	0
Alloprevotella	0.526126119111635
Allorhizobium-Neorhizobium-Pararhizobium-Rhizobium	0.445231983967049
Alloscardovia	0
Alysiella	0.242018814749934
Amaricoccus	0
Anaerobiospirillum	0.0603989934679443
Anaerococcus	0
Anaerofilum	0.148756388933192
Anaerofustis	0
Anaeroglobus	0.0332478088454527
Anaerospora	0
Anaerosporobacter	0.0364676923954957
Anaerostipes	0.178967317864417
Anaerovorax	0.0455386952169963
Ancylobacter	0.0605526110388557
Aneurinibacillus	0.0505105020984877
Anoxynatronum	0
Aquabacterium	0.0357145460137577
Arcanobacterium	0.0616573941051508
Arcobacter	0.107809687062001
Arthrobacter	0.089100011337806
Asaccharobacter	0.124805388155366
Atopobium	0.205627820124355
Atopostipes	0
Aureimonas	0.0475353128483515
Bacillus	4.25271260345228
Bacteroides	2.02180131182213
Barnesiella	0
Bartonella	0.0311875178864664
Bavariicoccus	0.0985122643285268
Bergeyella	0.055968318488154
Bifidobacterium	4.12988363879314
Blautia	0.409617281028261
Bordetella	0
Brachybacterium	0.316989956861
Brachymonas	0
Brachyspira	0.0675920255421368
Bradyrhizobium	0.212657676878619
Brevibacillus	0.429524179477724
Brevibacterium	0.449888950923333
Brevundimonas	0.352397418954549
Brochothrix	0
Buchnera	0.501245806013144
Bulleidia	0.0289494928655444
Burkholderia-Caballeronia-Paraburkholderia	0.0318065315815752
Butyricicoccus	0.0905630832074178
Butyricimonas	0.0629633471286783
Butyrivibrio	0.114677852183062
Caldicoprobacter	0
Campylobacter	1.03140225799112
Capnocytophaga	0.2632050219483
Cardiobacterium	0.171069683038361
Castellaniella	0
Catabacter	0
Catenibacterium	0.712424493387415
Catonella	0.030685397515612
Caulobacter	0.238058829464335
Cellulomonas	0.318816408461603
Cellulosilyticum	0.0795186429636665
Cellulosimicrobium	0
Centipeda	0
Cephaloticoccus	0
Cetobacterium	0.043598782173224
Chitinibacter	0.195174035486815
Chlorobium	0.074209085118151
Christensenella	0.0579509567189756
Chryseobacterium	0.0388090269782191
Citrobacter	0.0717097016488013
Cloacibacillus	0.339276283841187
Clostridium	1.05970403007216
Clostridium sensu stricto	0.0703074398252081
Clostridium sensu stricto 1	3.22801012127183
Clostridium sensu stricto 10	0
Clostridium sensu stricto 11	0.170676994237297
Clostridium sensu stricto 12	0.233407745708305
Clostridium sensu stricto 13	0.275707810332544
Clostridium sensu stricto 14	0.0363041560222621
Clostridium sensu stricto 15	0.121959022095132
Clostridium sensu stricto 16	0.0795889340395455
Clostridium sensu stricto 17	0
Clostridium sensu stricto 18	0.190447949042435
Clostridium sensu stricto 19	0.0610999911167396
Clostridium sensu stricto 2	0.0463799095845333
Clostridium sensu stricto 3	0.0484098204595334
Clostridium sensu stricto 4	0.0485960217574188
Clostridium sensu stricto 5	0.0346184188672085
Clostridium sensu stricto 7	0.21918960074492
Clostridium sensu stricto 8	0.262327824164267
Cnuella	1.50719082805979
Collinsella	0.180002271329016
Comamonas	0.0904348650347688
Coprobacillus	0
Coprobacter	0.0594151691470751
Coprococcus 1	0
Coprococcus 2	0.0282450830984925
Coprococcus 3	0.044056143557166
Coriobacterium	0
Corynebacterium	0.386152424897637
Corynebacterium 1	1.37974602343519
Cronobacter	0
Cryobacterium	0.0780848480983932
Cryptobacterium	0.0375734248810884
Cupriavidus	0.0786138290655847
Curvibacter	0
Cutibacterium	0
Dechlorobacter	0
Deinococcus	0.131173036270938
Delftia	0.0810757374178892
Dermabacter	0.166758958216036
Dermacoccus	0.069140906205967
Desulfobulbus	0
Desulfovibrio	0.0978534962086065
Dialister	0.030652990380003
Dictyoglomus	0.132444198347094
Dielma	0.0434475354507802
Dietzia	0.167626534005741
Dolosicoccus	0
Dolosigranulum	0.0786171760155674
Dorea	0.123526733717697
Dyadobacter	0
Dysgonomonas	0.220247572920803
Eggerthella	0.513335294015099
Eggerthia	0.043456220031763
Eikenella	0
Eisenbergiella	0
Elusimicrobium	0.0590944261952163
Empedobacter	0.0342117397460155
Enorma	0
Enterobacter	1.46237294594329
Enterococcus	0.403991176502074
Enterorhabdus	0.166379099016464
Enterovibrio	0.0284452632666234
Eremococcus	0
Erwinia	0.105199580283074
Erysipelatoclostridium	0.107678508669693
Escherichia	0.413110398104956
Escherichia-Shigella	1.58054580978433
Ethanoligenens	0.0684370241605197
Eubacterium	0.204341235572189
Ezakiella	0
Facklamia	1.02297999206299
Faecalitalea	0.155007979054381
Fastidiosipila	0
Fictibacillus	0
Filifactor	0
Finegoldia	0.0862387703286795
Flavobacterium	0.143275640161089
Flavonifractor	0.0894386815011945
Franconibacter	0
Fretibacterium	0
Fusicatenibacter	0.182719161441552
Fusobacterium	0.687652409805047
Gallibacterium	0
Garciella	0
Gardnerella	0
Gemella	0.165952554727483
Gemmatirosa	0
Geobacillus	0.0404327924560758
Geomicrobium	0
Georgenia	0
Gluconobacter	0.0317865609742969
Gordonia	0.102528738597517
Gordonibacter	0.0345177290829289
Granulicatella	0.168798309727287
Grimontia	0.153944504936003
Haematobacter	0.150362822128225
Haemophilus	1.01336621946942
Hafnia-Obesumbacterium	0
Halodesulfovibrio	0
Halomonas	0.0923876596160591
Halopiger	0.0816597134555759
Harryflintia	0.0298283625074489
Helicobacter	0.362489190013566
Hespellia	0.045698847949959
Hodemania	0
Holdemanella	0
Holdemania	0
Howardella	0
Hungatella	0
Hydrobacter	0.0421927759042993
Hydrogenibacillus	0.0423899047608326
Hydrogenoanaerobacterium	0.161137476989802
Hymenobacter	0.0899828706536411
Intestinibacter	0.0564899097767258
Intestinimonas	0.0807864262053246
Isoptericola	0
Janibacter	0.288858879347185
Johnsonella	0.0711762307954022
Jonesia	0
Kandleria	0.234474514946872
Kerstersia	0
Kingella	0.0657426934219047
Klebsiella	0
Kluyvera	0.270656988986783
Kocuria	0.179258286757443
Kosakonia	0
Kurthia	0
Kytococcus	0
Lachnoanaerobaculum	0.0286718873706999
Lachnobacterium	0.1437768095451
Lachnoclostridium	1.25571662200229
Lachnoclostridium 10	0
Lachnoclostridium 12	0.0362232469071544
Lachnoclostridium 5	0.50045772117159
Lachnospira	0.532160626913934
Lachnospiraceae NC2004 group	0.12484687317944
Lachnospiraceae NK4A136 group	0.0436833969926327
Lactobacillus	1.7835702031657
Lactococcus	0.54354698217068
Lautropia	0.133798717396923
Lawsonella	0.0406778383004689
Leifsonia	0
Leminorella	0
Leptothrix	0.201199786047579
Leptotrichia	0.900098607360248
Leuconostoc	0.182043155401476
Limnobacter	0.0842763360763086
Lysinibacillus	0
[truncated: 214 more rows]
