# Supplementary material for: Pediatric Acute Lymphoblastic Leukemia Patients Exhibit Distinctive Alterations in the Gut Microbiota
Source: Front Cell Infect Microbiol. 2020 Oct 16;10:558799. doi: 10.3389/fcimb.2020.558799 (PMC7596659; doi:10.3389/fcimb.2020.558799)
Supplement: Supplementary file 1 [file Data_Sheet_1.ZIP › rawdata/Case/19T020006_output.xls.result.txt]

Species Information: (%)
Abiotrophia defectiva	0.0922181295741732
Abiotrophia para-adiacens	0.0641313091389447
Acetanaerobacterium elongatum	0.485671573647794
Acetobacterium tundrae	0
Achromobacter denitrificans	0.201129762079637
Achromobacter xylosoxidans	0.0434782363616176
Acidaminococcus fermentans	0.0309752475750659
Acidaminococcus intestini	0
Acidovorax facilis	0
Acidovorax sp	0
Acidovorax temperans	0
Acinetobacter baumannii	0
Acinetobacter calcoaceticus	0.0294907380668218
Acinetobacter haemolyticus/baumannii	0.468245049306987
Acinetobacter johnsonii	0.0995430729054318
Acinetobacter junii	0
Acinetobacter lwoffii	0
Acinetobacter pittii	0
Acinetobacter radioresistens	0
Acinetobacter septicus	0
Actinobacillus capsulatus	0.250453663723078
Actinobacillus pleuropneumoniae	0
Actinobaculum massiliense	0
Actinobaculum schaalii	0.0306932643500099
Actinomadura vinacea	0
Actinomyces canis	0
Actinomyces cardiffensis	0
Actinomyces georgiae	0
Actinomyces graevenitzii	0
Actinomyces johnsonii	0.036501212978743
Actinomyces massiliensis	0
Actinomyces meyeri	0
Actinomyces naeslundii	0
Actinomyces neuii	0.0471423708418958
Actinomyces odontolyticus	0
Actinomyces oris	0
Actinomyces radingae	0.0333142162426957
Actinomyces sp._ph3	0.127438234336989
Actinomyces turicensis	0
Actinomyces urogenitalis	0.033259738500089
Actinomyces viscosus	0
Adlercreutzia equolifaciens	0.0325971332067712
Aeribacillus pallidus	0.333619654402693
Aerococcus christensenii	0.0325367062468996
Aerococcus viridans	0
Aeromicrobium massiliense	0.0287333134968572
Aeromonas allosaccharophila/veronii	0.0342586241439214
Aeromonas bestiarum	0.0373211490908901
Aeromonas hydrophila	0.0540294357875201
Aeromonas jandaei	0.0460107017270196
Aeromonas media/tecta	0
Aeromonas veronii	0
Afipia birgiae	0
Agathobaculum butyriciproducens	0.03286458328603
Aggregatibacter actinomycetemcomitans	0.0757147307970331
Aggregatibacter aphrophilus	0.570107420930755
Aggregatibacter segnis	0.0359850283811779
Agrobacterium tumefaciens	0.363380263059744
Agrococcus jejuensis	0
Agrococcus terreus	0.162894393913565
Akkermansia glycaniphila	0
Akkermansia muciniphila	0.753727874619677
Alcaligenes faecalis	0.0428452796063213
Algoriella xinjiangensis	0
Aliagarivorans marinus	0.0286391363762792
Alistipes finegoldii	0
Alistipes indistinctus	0.0295822662592384
Alistipes inops	0
Alistipes obesi	0
Alistipes onderdonkii	0.0567092183522011
Alistipes putredinis	0.0966681009330096
Alistipes senegalensis	0.0808467480972014
Alistipes shahii	0
Alistipes timonensis	0.0506597624317755
Allisonella histaminiformans	0
Alloiococcus otitis	0
Alloprevotella rava	0.051437552646808
Alloprevotella tannerae	0.634017107022117
Alloscardovia omnicolens	0
Alysiella filiformis	0.0808251341748308
Amaricoccus kaplicensis	0
Anaerobiospirillum succiniciproducens	0
Anaerobiospirillum thomasii	0.135099899273311
Anaerococcus hydrogenalis	0.091882327065328
Anaerococcus lactolyticus	0
Anaerococcus obesiensis	0.049722505057879
Anaerococcus octavius	0
Anaerococcus prevotii	0.0360040106926537
Anaerococcus senegalensis	0.0495403732794604
Anaerococcus tetradius	0
Anaerococcus vaginalis	0
Anaerofilum agile	0.032275902661419
Anaerofilum pentosovorans	0
Anaerofustis stercorihominis	0
Anaeroglobus geminatus	0.0406552465823888
Anaerorhabdus furcosa	0
Anaerosporobacter mobilis	0
Anaerostipes butyraticus	0.0698856319548094
Anaerostipes caccae	0.0487109811830118
Anaerostipes hadrus	0.0337484234725981
Anaerotruncus colihominis	0.370989390780752
Anaerotruncus sp	0
Anaerovorax odorimutans	0
Ancylobacter polymorphus	0.0787260958442359
Aneurinibacillus aneurinilyticus	0
Aneurinibacillus migulanus	0.0611644147286239
Anoxynatronum sibiricum	0.181066168999306
Aquabacterium commune	0.0451701390312408
Arcanobacterium haemolyticum	0
Arcanobacterium pyogenes	0
Arcobacter butzleri	0.174358242827258
Arcobacter cryaerophilus	0.0337671623912617
Arthrobacter albus	0.0338719421570097
Arthrobacter castelli	0.0432991447616388
Arthrobacter oxydans	0.0367250718670262
Arthrobacter polychromogenes	0.0365987272630074
Asaccharobacter celatus	0.0459332063616516
Atlantibacter hermannii	0
Atopobium minutum	0
Atopobium parvulum	0.0302205424572272
Atopobium rimae	0.179834756350643
Atopobium vaginae	0
Atopostipes suicloacalis	0.0621096957686425
Aurantimonas altamirensis	0.0398345923130861
Aureimonas altamirensis	0.0346550388285364
Averyella dalhousiensis	0
Azonexus hydrophilus	0
Azospirillum lipoferum	0.0417034501233691
Bacillus altitudinis	0.32214134730445
Bacillus amyloliquefaciens	0.0361844666828594
Bacillus anthracis	0.0328881104618464
Bacillus atrophaeus	0
Bacillus badius	0
Bacillus beijingensis	0.0814584089290555
Bacillus benzoevorans	0.0299731557980589
Bacillus cereus	0
Bacillus circulans	0
Bacillus clausii	0.0305690916210721
Bacillus coagulans	0
Bacillus cytotoxicus	0.0282394577844964
Bacillus endophyticus	0.148506076421571
Bacillus firmus	0
Bacillus flexus	0
Bacillus fordii	0.0474174404152805
Bacillus halodurans	0
Bacillus idriensis	0.029639588279022
Bacillus infantis	0.0347815350998872
Bacillus licheniformis	0.0454731441196
Bacillus marisflavi	0.107453406269746
Bacillus massilioanorexius	0
Bacillus massiliosenegalensis	0
Bacillus megaterium	0
Bacillus methanolicus	0
Bacillus mojavensis	0.0832531393457425
Bacillus mycoides	0
Bacillus nealsonii	0
Bacillus niacini	0
Bacillus polyfermenticus	0.22599566788463
Bacillus pseudofirmus	0
Bacillus pseudomycoides	0.0365589718579132
Bacillus pumilus	0.0700508718841233
Bacillus senegalensis	0.0551311123548473
Bacillus simplex	0
Bacillus siralis	0
Bacillus sonorensis	0
Bacillus subtilis	0.0333720482789438
Bacillus thermoamylovorans	0.139382619149133
Bacillus thuringiensis	0.230212114232787
Bacillus timonensis	0.492762413498341
Bacillus toyonensis/wiedmanii/thuringiensis	0
Bacillus vallismortis	0.0343196339875703
Bacteroides acidifaciens	0.0326815338872442
Bacteroides caccae	0.12642296597623
Bacteroides cellulosiluticus	0.0936241907506013
Bacteroides cellulosilyticus	0.122473156614856
Bacteroides clarus	0
Bacteroides coagulans	0
Bacteroides coprocola	0
Bacteroides coprophilus	0.0558381129818151
Bacteroides dorei	0.284414702363301
Bacteroides eggerthii	0.20130788021953
Bacteroides faecis	0.0742282589690207
Bacteroides finegoldii	0.0376750068704531
Bacteroides fluxus	0
Bacteroides fragilis	0.0576347683535657
Bacteroides galacturonicus	0.0967887441694222
Bacteroides gallinarum	0.0683643509109086
Bacteroides gallinceum	0.0312827444132048
Bacteroides graminisolvens	0
Bacteroides helcogenes	0.0466432776992028
Bacteroides intestinalis	0
Bacteroides massiliensis	0.170744171998711
Bacteroides massilinensis	0.0304463705632967
Bacteroides nordii	0
Bacteroides oleiciplenus	0
Bacteroides ovatus	0
Bacteroides paurosaccharolyticus	0.151003312711191
Bacteroides pectinophilus	0.0392326605022203
Bacteroides plebeius	0
Bacteroides propinonicifaciens	0
Bacteroides pyogenes	0.0925815300974198
Bacteroides salanitronis	0
Bacteroides salyersiae	0.0851854744777255
Bacteroides sartorii	0
Bacteroides stercorirosoris	0.0329779498145032
Bacteroides stercoris	0
Bacteroides thetaiotaomicron	0.112470543607294
Bacteroides timonensis	0
Bacteroides uniformis	0.419681383868464
Bacteroides ureolyticus	0.137549786393402
Bacteroides vulgatus	0.592453125987975
Bacteroides xylanisolvens	0
Bacteroides xylanolyticus	0
Barnesiella intestinihominis	0
Barnesiella viscericola	0
Bartonella birtlesii	0.0366712377287845
Bavariicoccus seileri	0.0469778630633254
Bergeyella zoohelcum	0
Bifidobacterium actinocoloniiforme	0.0502936431823505
Bifidobacterium adolescentis	0
Bifidobacterium adolescentis/ruminantium	0
Bifidobacterium angulatum	0
Bifidobacterium animalis	0
Bifidobacterium asteroides	0
Bifidobacterium avesanii	0.072382175404113
Bifidobacterium bifidum	0.0781490071126419
Bifidobacterium bohemicum	0
Bifidobacterium bombi	0.04413859200543
Bifidobacterium boum	0.109872228047741
Bifidobacterium breve	0
Bifidobacterium callitrichos	0
Bifidobacterium catenulatum	0.134253241471314
Bifidobacterium catenulatum/pseudoctenulatum	0.145261718465148
Bifidobacterium choerinum	0.207054906211481
Bifidobacterium commune	0
Bifidobacterium coryneforme	0
Bifidobacterium crudilactis/psychraerophilum	0
Bifidobacterium cuniculi	0.0680961348019377
Bifidobacterium dentium	0.177412395497388
Bifidobacterium eulemuris/lemurum	0
Bifidobacterium faecale	0
Bifidobacterium gallicum	0.0557725101957154
Bifidobacterium gallinarum	0
Bifidobacterium hapali	0
Bifidobacterium indicum	0.0302725799793007
Bifidobacterium kashiwanohense	0.0837141355791012
Bifidobacterium longum	0.105766619321
Bifidobacterium longum	0.242681281168757
Bifidobacterium merycicum	0
Bifidobacterium mongoliense	0
Bifidobacterium moukalabense	0.585189684038077
Bifidobacterium pseudocatenulatum	0.0473467106975467
Bifidobacterium pseudocatenulatum	0
Bifidobacterium pseudolongum	0.332515693805809
Bifidobacterium pullorum	0
Bifidobacterium pullorum/hapali	0.108897974852131
Bifidobacterium ramosum	0.0665505877249539
Bifidobacterium reuteri	0.111000675034392
Bifidobacterium ruminantium	0
Bifidobacterium saeculare	0
Bifidobacterium saguini	0
Bifidobacterium scardovii	0
Bifidobacterium stercoris	0
Bifidobacterium thermacidophilum	0.198802519399924
Bifidobacterium thermophilum	0.0700778035198638
Bifidobacterium tissieri	0.0471843564598566
Bifidobacterium tsurumiense	0.0345477181574247
Bifissio spartinae	1.90217663766061
Bilophila wadsworthia	0.0405807801055084
Blastococcus massiliensis	0.168874478398074
Blastomonas natatoria	0
Blautia caecimuris	0.384670108836794
Blautia coccoides	0.0632724436671227
Blautia faecis	0.0494032899191115
Blautia glucerasea	0
Blautia hansenii	0
Blautia hydrogenotrophica	0.180257696519996
Blautia luti	0.622294963530851
Blautia marasmi	0
Blautia obeum	0.0339886483865569
Blautia producta	0
Blautia schinkii	0.289245140666981
Blautia sp._GD8	0
Blautia stercoris	0.063018154234834
Blautia wexlerae	0
Bordetella hinzii	0
Brachybacterium muris	0
Brachybacterium paraconglomeratum	0.0351102277604637
Brachymonas chironomi	0
Brachyspira aalborgi	0.0537968109746305
Brachyspira pilosicoli	0
Bradyrhizobium denitrificans	0.0346295571172804
Bradyrhizobium elkanii	0.0293415997556618
Bradyrhizobium japonicum	0
Brevibacillus agri	0
Brevibacillus borstelensis	0
Brevibacillus brevis	0.0526287641103733
Brevibacillus massiliensis	0
Brevibacterium casei	0.0669994872383378
Brevibacterium epidermidis	0.0479555040515572
Brevibacterium halotolerans	0.199609040274021
Brevibacterium iodinum	0
Brevibacterium linens	0.0682010481132142
Brevibacterium luteolum	0
Brevibacterium mcbrellneri	0.0977133662481383
Brevibacterium paucivorans	0.083253087296469
Brevibacterium pityocampae	0
Brevibacterium ravenspurgense/massiliense	0.0417310566186699
Brevibacterium senegalense	0
Brevundimonas bacteroides	0.100899693671931
Brevundimonas diminuta	0
Brevundimonas subvibrioides	0.157285948086658
Brevundimonas terrae	0
Brevundimonas vesicularis	0
Brochothrix thermosphacta	0
Buchnera aphidicola	0.281972826498043
Buchnera sp.	0
Bulleidia extructa	0
Burkholderia cepacia	0.0426709845930834
Burkholderia glumae	0
Burkholderia plantarii	0
Butyricicoccus faecihominis	0.0721266451209267
Butyricicoccus pullicaecorum	0
Butyricimonas faecihominis	0
Butyricimonas paravirosa	0.0496799726231609
Butyricimonas synergistica	0.145962298077225
Butyricimonas virosa	0.0881343009352494
Butyrivibrio crossotus	0.140940492151021
Butyrivibrio fibrisolvens	0.188454151598797
C.viride 16S	0.0704448711957296
Caldicoprobacter faecalis	0
Campylobacter coli	0.234365790114172
Campylobacter concisus	0
Campylobacter curvus	0
Campylobacter faecalis	0.0616277647414685
Campylobacter fetus	0
Campylobacter gracilis	0
Campylobacter hominis	0
Campylobacter hyointestinalis	0
Campylobacter jejuni	0.426909510386872
Campylobacter lari	0.0578319790558601
Campylobacter rectus	0
Campylobacter showae	0
Campylobacter upsaliensis	0
Campylobacter ureolyticus	0
Candidatus Blastococcus	0
Candidatus Dorea	0
Candidatus Soleaferrea	0
Candidatus Stoquefichus	0.0506240835442493
Candidatus Streptomyces	0
Capnocytophaga gingivalis	0
Capnocytophaga granulosa	0
Capnocytophaga haemolytica	0.0581928241373831
Capnocytophaga leadbetteri	0.0792164271958511
Capnocytophaga ochracea	0
Capnocytophaga sputigena	0.0316525279088852
Cardiobacterium hominis	0.059184857000643
Cardiobacterium valvarum	0
Carnobacterium maltaromaticum	0
Castellaniella defragrans	0
Catabacter hongkongensis	0.0294573867290972
Catenibacterium mitsuokai	1.63830522532919
Catonella morbi	0
Catonella sp.	0
Cedecea davisae	0
Cedecea lapagei	0.0383597221695638
Cellulomonas composti	0.0648331283082357
Cellulomonas denverensis	0.0386766893371687
Cellulomonas massiliensis	0.0304142254895572
Cellulomonas parahominis	0
Cellulosilyticum lentocellum	0.0639035668586099
Cellulosimicrobium cellulans	0
Centipeda periodontii	0
Cephaloticoccus primus	0
Cetobacterium somerae	0.0287254664089092
Chlamydia abortus	0.032930604918661
Chlamydia trachomatis	0.0809133193509215
Chlorobium phaeobacteroides	0
Christensenella minuta	0.0829762144242731
Chryseobacterium bovis	0
Chryseobacterium hominis	0
Citrobacter amalonaticus	0
Citrobacter braakii	0.246138593928498
Citrobacter farmeri	0
Citrobacter freundii	0.0418784878410449
Citrobacter gillenii	0
Citrobacter intermedius	0
Citrobacter murliniae	0
Citrobacter pasteurii	0.0509556156547013
Citrobacter sedlakii	0
Citrobacter werkmanii	0.0308059712717793
Citrobacter youngae	0.0429830021433514
Cloacibacillus evryensis	0.189282944273296
Cloacibacillus porcorum	0
Cloacibacterium normanense	1.30171677500677
Clostridioides difficile	0
Clostridium acetobutylicum	0.0308858150493623
Clostridium acidisoli	0
Clostridium aciditolerans	0
Clostridium aerotolerans	0
Clostridium akagii	0
Clostridium aldenense	0.133987456971515
Clostridium aldrichii	0
Clostridium algidicarnis	0
Clostridium amazonense	0
Clostridium aminovalericum	0.0791627780174203
Clostridium amygdalinum	0
Clostridium amylolyticum	0
Clostridium arbusti	0
Clostridium argentinense	0.0327630269740271
Clostridium asparagiforme	1.60062563712611
Clostridium aurantibutyricum	0.0380071722196639
Clostridium autoethanogenum	0
Clostridium baratii/Eubacterium nitrigenese	0
Clostridium beijerinckii	0.0354259897888026
Clostridium bifermentans	0
Clostridium bolteae/aminovalericum	0.196800348293811
Clostridium botulinum	0
Clostridium bowmanii	0
Clostridium butyricum	0
Clostridium cadaveris	0
Clostridium carboxidivorans	0
Clostridium cavendishii	0
Clostridium celatum	1.10390885174938
Clostridium celerecrescens	0
Clostridium cellobioparum	0
Clostridium cellulolyticum	0
Clostridium chartatabidum	0.0644469369165624
Clostridium chauvoei	0.0619587382361439
Clostridium chromiireducens	0.0452818304852571
Clostridium citroniae	0.0482188764546787
Clostridium clariflavum	0.065490401998396
Clostridium clostridioforme	0.0396834953223832
Clostridium cochlearium	0
Clostridium cocleatum	0
Clostridium colicanis	0
Clostridium colinum	0.0282771618590641
Clostridium collagenovorans	0.03883683662494
Clostridium cylindrosporum	0
Clostridium dakarense	0
Clostridium difficile	0
Clostridium diolis	0.25368921804246
Clostridium disporicum/celatum	0
Clostridium drakei	0
Clostridium estertheticum	0.0289337214480065
Clostridium fallax	0
Clostridium felsineum	0
Clostridium ganghwense	0
Clostridium ghonii	0
Clostridium glycolicum	0
Clostridium glycyrrhizinilyticum	0.106218144122926
Clostridium grantii	0
Clostridium haemolyticum	0
Clostridium hathewayi	0.169553872316599
Clostridium herbivorans	0
Clostridium hiranonis	0.0502228106603511
Clostridium homopropionicum	0
Clostridium huakuii	0
Clostridium hungatei	0
Clostridium hylemonae	0.233233120661151
Clostridium indolis/methoxybenzovorans	0.996743269917261
Clostridium innocuum	0.112089236897389
Clostridium irregulare	0
Clostridium isatidis	0
Clostridium jeddahense	0.0893707236733364
Clostridium kogasensis	0
Clostridium lactatifermentans	0
Clostridium lavalense/bolteae	0.283490825001959
Clostridium leptum	0.351334508357073
Clostridium limosum	0
Clostridium lituseburense	0
Clostridium lundense	0
Clostridium malenominatum	0.0544607338032061
Clostridium massiliodielmoense	0.0293876236620065
Clostridium methoxybenzovorans	0.321719458026977
Clostridium methylpentosum	0.0954349511446554
Clostridium neonatale	0
Clostridium nexile	0.129372978831575
Clostridium novyi	0
Clostridium oceanicum	0.0303776659154335
Clostridium oroticum	0
Clostridium paraputrificum	0
Clostridium pascui	0.119585729307884
Clostridium pasteurianum	0
Clostridium perfringens	0
Clostridium polysaccharolyticum	0.0340111552514145
Clostridium populeti	0
Clostridium psychrophilum	0
Clostridium punense	0
Clostridium putrefaciens	0.652530093517716
Clostridium ramosum	0
Clostridium rectum	0
Clostridium saccharobutylicum	0
Clostridium saccharogumia	0
Clostridium saccharolyticum	0.270403265983576
Clostridium saccharoperbutylacetonicum	0
Clostridium sardiniense	0
Clostridium sartagoforme	0.11870722633155
Clostridium scatologenes	0
Clostridium schirmacherense	0
Clostridium scindens	0.580067464086179
Clostridium senegalense	0
Clostridium septicum	0
Clostridium sordellii	0.0320984916579898
Clostridium sp._16S_	0
Clostridium sphenoides	0.0793645900601569
Clostridium spiroforme	0
Clostridium sporogenes	0.0758882456570128
Clostridium sporosphaeroides	0.0415537377735205
Clostridium sticklandii	0.141016100478697
Clostridium straminisolvens	0.0400869064714996
Clostridium subterminale	0
Clostridium sufflavum	0
Clostridium sulfidigenes	0
Clostridium swellfunianum	0
Clostridium symbiosum	1.80252199175597
Clostridium tagluense	0.0341164000280451
Clostridium tepidiprofundi	0
Clostridium termitidis	0.0773999497933774
Clostridium tertium	0
Clostridium tetani	0.0334533571089839
Clostridium tetanomorphum	0.0320087641819278
Clostridium thermoalcaliphilum	0
Clostridium thermopalmarium	0
Clostridium thiosulfatireducens	0
Clostridium tunisiense	0
Clostridium tyrobutyricum	0
Clostridium ventriculi	0
Clostridium vincentii	0
Clostridium viride	0
Clostridium vulturis	0
Clostridium xylanolyticum	0
Clostridium xylanovorans	0
Collinsella aerofaciens	0
Collinsella intestinalis	0.0325250815326041
Collinsella massiliensis	0
Collinsella stercoris	0.0631935132457173
Collinsella tanakaei	0.0383298373987859
Comamonas aquatica	0
Comamonas kerstersii	0
Comamonas terrigena	0
Comamonas testosteroni	0
Coprobacillus cateniformis	0
Coprobacter fastidiosus	0.0429806047836524
Coprobacter secundus	0
Coprococcus catus	0
Coprococcus comes	0.0298921735347608
Coprococcus eutactus	0
Coriobacterium glomerans	0.095778152420415
Corynebacterium accolens	0
Corynebacterium afermentans	0.0480271197819838
Corynebacterium ammoniagenes	0.0355291124309352
Corynebacterium amycolatum	0
Corynebacterium appendicis	0
Corynebacterium argentoratense	0
Corynebacterium aurimucosum	0
Corynebacterium casei	0
Corynebacterium coyleae	0.0394811788799644
Corynebacterium durum	0
Corynebacterium frankenforstense	0
Corynebacterium freneyi	0.312035173219058
Corynebacterium genitalium	0
Corynebacterium glaucum	0
Corynebacterium glucuronolyticum	0.0861945888260403
Corynebacterium jeikeium	0.0382951432442825
Corynebacterium kroppenstedtii	0.184556495394608
Corynebacterium matruchotii	0.0367784248230369
Corynebacterium minutissimum	0.0417155400281418
Corynebacterium mucifaciens	0
Corynebacterium propinquum	0.0294035427503985
Corynebacterium pseudodiphthericum	0
Corynebacterium resistens	0
Corynebacterium simulans	0
Corynebacterium singulare	0.041470585201313
Corynebacterium sp._1152	0
Corynebacterium striatum	0
Corynebacterium sundsvallense	0
Corynebacterium tuberculostearicum	0
Corynebacterium tuscaniense	0.521977445925183
Corynebacterium ulcerans	0.0801653902555214
Corynebacterium ureicelerivorans	0
Corynebacterium variabile	0
Corynebacterium xerosis	0.240248928737553
Cronobacter sakazakii	0.0309716741828883
Cryptobacterium curtum	0
Cupriavidus metallidurans	0
Curtobacterium flaccumfaciens	0
Deinococcus aquaticus	0
Deinococcus indicus	0.0296642739593719
Deinococcus proteolyticus	0
Delftia acidovorans	0
Dermabacter hominis	0
Dermabacter vaginalis	0.0625537971780646
Dermacoccus nishinomiyaensis	0.0343309486152356
Desulfitobacterium frappieri	0.083509893014157
Desulfobulbus propionicus	0
Desulfotomaculum guttoideum	0
Desulfovibrio alkalitolerans	0
Desulfovibrio desulfuricans	0.0358098241314441
Desulfovibrio fairfieldensis	0
Desulfovibrio legallii	0.0474656527064852
Desulfovibrio legallis	0
Desulfovibrio piger	0
Desulfovibrio termitidis	0
Dialister invisus	0
Dialister micraerophilus	0
Dialister pneumosintes	0.0317848694718977
Dialister succinatiphilus	0
Dictyoglomus thermophilum	0.0970586733124814
Dielma fastidiosa	0.0312104053866895
Dietzia cinnamea	0.0836442720399387
Dietzia maris	0.184823087259666
Dietzia natronolimnaea	0
Dolosicoccus paucivorans	0.0604307450023407
Dolosigranulum pigrum	0.035307499675211
Dorea formicigenerans	0.0579851054086691
Dorea longicatena	0.0872983751340089
Dorea massiliensis	0
Dyadobacter beijingensis	0
Dyadobacter fermentans	0
Dysgonomonas capnocytophagoides	0.0610785407344173
Dysgonomonas gadei	0
Dysgonomonas macrotermitis	0
Dysgonomonas mossii	0
Edwardsiella tarda	0.281293278526041
Eggerthella lenta	0.0703165546766929
Eggerthella sinensis	0.791850536758628
Eggerthella timonensis	0.0354938562418842
Eggerthia catenaformis	0
Eikenella corrodens	0
Eisenbergiella tayi	0.0547573135621075
Elusimicrobium minutum	0.165657120103588
Empedobacter falsenii	0.0655319182211021
Enorma massiliensis	0.033455830487115
Enterobacter aerogenes	0
Enterobacter asburiae	0
Enterobacter cancerogenus	0
Enterobacter cloacae	0.824579810433395
Enterobacter massiliensis	0.0338988506544474
Enterococcus asini	0
Enterococcus avium	0
Enterococcus caccae	0
Enterococcus casseliflavus	0
Enterococcus casseliflavus/galliarum	0.0428686125105756
Enterococcus cecorum	0
Enterococcus devriesei	0
Enterococcus dispar	0
Enterococcus durans/hirae	0.0285148322848104
Enterococcus faecalis	0.0863890822300187
Enterococcus faecium	0
Enterococcus gallinarum	0.0336492676101885
Enterococcus gilvus	0
Enterococcus italicus	0
Enterococcus malodoratus	0.0820405143530943
Enterococcus mundtii	0
Enterococcus phoeniculicola	0
Enterococcus raffinosus	0
Enterococcus saccharolyticus	0.0507089745778484
Enterorhabdus caecimuris	0.0490478042638317
Enterovibrio nigricans	0
Eremococcus coleocola	0
Erysipelatoclostridium ramosum	0.0928678578749728
Escherichia albertii	0.577168019416097
Escherichia coli	2.19231102534594
Escherichia fergusonii	0.744290237918112
Escherichia hermannii	1.2657899359104
Ethanoligenens harbinense	0.107110555454017
Eubacterium barkeri	0
Eubacterium biforme	0
Eubacterium brachy	0
Eubacterium budayi	0.824597334855644
Eubacterium callanderi	0.0436125104104438
Eubacterium celluloscolvens	0.203580924051373
Eubacterium cellulosolvens	0
Eubacterium contortum	0.0611303769371202
Eubacterium coprostanoligenes	0
Eubacterium cylindroides	0
Eubacterium desmolans	0
Eubacterium dolichum	0
Eubacterium eligens	0
Eubacterium fissicatena	0.180686387170666
Eubacterium hallii	0
Eubacterium infirmum	0.463794611778422
Eubacterium limosum	0
Eubacterium moniliforme	0
Eubacterium multiforme	0
Eubacterium nitritogenes	0.0465441085775782
Eubacterium nodatum	0
Eubacterium oxidoreducens	0
Eubacterium pyruvativorans	0.0466269721681647
Eubacterium ramulus	0
Eubacterium rectale	0
Eubacterium ruminantium	0.0979877822047496
Eubacterium saphenum	0
Eubacterium siraeum	0.056175348238787
Eubacterium sp	0.0400326933807207
Eubacterium sulci	0.0559153612908694
Eubacterium tenue	0
Eubacterium tortuosum	0
Eubacterium tortusum	0
Eubacterium uniforme	0.0335149598140977
Eubacterium ventriosum	0.0829137609686107
Eubacterium xylanophilum	0.0360497831472483
Eubacterium yurii	0.0516552870287328
Exiguobacterium aurantiacum	0.195336152692739
Facklamia hominis/miroungae	0
Facklamia ignava	0.0552579555219387
Facklamia languida	0
Facklamia tabacinasalis	0.563446515385468
Faecalibacterium prausnitzii	0
Faecalibacterium prausnitzii S9G3	0.0446820317850133
Faecalicatena contorta	0.270552921123588
Faecalitalea cylindroides	0.121060577451965
Fermentimonas caenicola	0.0803564034480691
Ferrimonas balearica	0.0349375977115565
Fictibacillus arsenicus	0
Filifactor alocis	0.0304244439436042
Filifactor villosus	0
Finegoldia magna	0
Flavobacterium banpakuense	0
Flavobacterium branchiophilum	0.0430944118449233
Flavobacterium cheniae	0
Flavobacterium daejeonense	0
Flavobacterium lindanitolerans	0
Flavobacterium oncorhynchi	0
Flavobacterium sp._TISTR	0
Flavonifractor plautii	0.166240913457596
Flavonifractor sp	0.270199016919562
Flexispira rappini	0
Flintibacter butyricus	0.21274704855741
Fretibacterium fastidiosum	0
Fusicatenibacter saccharivorans	0.252893212261275
Fusobacterium equinum	0
Fusobacterium gonidiaformans	0.0284015614344441
Fusobacterium mortiferum	0
Fusobacterium naviforme	0.133265946786406
Fusobacterium necrogenes	0.0501956765028075
Fusobacterium necrophorum	0
Fusobacterium nucleatum	0
Fusobacterium periodonticum	0
Fusobacterium russii	0
Fusobacterium ulcerans	0.0728673356989607
Fusobacterium varium	0.100825519129077
Gallibacterium anatis	0
Garciella nitratireducens	0
Gardnerella vaginalis	0
Gemella haemolysans	0.0387201882787948
Gemella morbillorum	0
Gemella sanguinis	0.09242671192464
Gemmatirosa kalamazoonesis	0
Gemmiger formicilis	0.164953779445974
Geobacillus stearothermophilus	0.031323882856673
Geobacillus vulcani	0
Georgenia muralis	0
Gluconobacter oxydans	0
Gordonia bronchialis	0
Gordonia jacobaea	0.107935315149709
Gordonia otitidis	0
Gordonia rubripertincta	0.0931224913796253
Gordonia terrae	0.0375311740692549
Gordonibacter pamelaeae	0
Gordonibacter urolithinfaciens	0
Granulicatella adiacens	0.057906908748903
Granulicatella elegans	0
Grimontia hollisae	0.244342162727037
Haematobacter missouriensis	0.0865155060482394
Haemophilus haemolyticus	0.297768981609729
Haemophilus influenzae	0
Haemophilus parahaemolyticus	0
Haemophilus parainfluenzae	0.122938619843636
Haemophilus paraphrohaemolyticus	0
Haemophilus pittmaniae	0
Haemophilus quentini	0
Haemophilus sputorum	0.0659028841391318
Hafnia alvei	0
Halobiforma nitratireducens	0.0768819073676911
Halomonas salina	0
Harryflintia acetispora	0
Helicobacter bilis	0
Helicobacter canadensis	0.0315066958029969
Helicobacter cinaedi	0.188991062807934
Helicobacter fennelliae	0
Helicobacter pametensis	0.0300968352525111
Helicobacter pullorum	0
Helicobacter pylori	0.0471742118070681
Helicobacter rodentium	0
Helicobacter winghamensis	0.181998145956674
Herbaspirillum massiliense	0.198800811821093
Hespellia porcina	0.0301958821291372
Hespellia stercorisuis	0
Holdemanella biformis	0
Holdemania filiformis	0.0818947052406351
Holdemania massiliensis	0
Howardella ureilytica	0.0562765753614995
Hungatella effluvii	0.707373316605331
Hydrobacter penzbergensis	0
Hydrogenibacillus schlegelii	0.0426524675692522
Hydrogenoanaerobacterium saccharovorans	0.243170983503782
Hymenobacter rigui	0.0430608026169882
Intestinibacter bartlettii	0.0810679999750948
Intestinimonas butyriciproducens	0.0603033896332342
Janibacter hoylei	0.0308640263348543
Janibacter indicus	0.1360305659664
Janibacter limosus	0
Janibacter terrae	0
Johnsonella ignava	0.124048126393881
Jonesia denitrificans	0
Kallipyga massiliensis	0
Kandleria vitulina	0.487251092235744
Kerstersia gyiorum	0
Kineothrix alysoides	0
Kingella denitrificans	0.0313286615417651
Kingella kingae	0
Kingella oralis	0
Klebsiella aerogenes	0.0446089651303261
Klebsiella oxytoca	0
Klebsiella pneumoniae	0.0501354354511124
Klebsiella variicola	0
Kluyvera ascorbata	0.145282108277695
Kluyvera intermedia	0.0327199212311753
Kocuria halotolerans	0
Kocuria indica	0.0613086946559557
Kocuria kristinae	0
Kocuria marina	0.0590454451173364
Kocuria palustris	0
Kocuria rhizophila	0.0412473143779591
Kocuria rosea	0
Kosakonia cowanii	0
Kurthia gibsonii	0
Kurthia massiliensis	0
Kurthia senegalensis	0
Kytococcus schroeteri	0
Kytococcus sedentarius	0
Lachnoanaerobaculum saburreum	0.0498866836359752
Lachnoanaerobaculum umeaense	0.0343096569812
Lachnobacterium bovis	0.249762086139928
Lachnoclostridium phytofermentans	0
Lachnoclostridium sp	0.145994808482628
Lachnospira multipara	0.157757680473708
Lachnospira pectinoschiza	0.922850724723955
Lactobacillus acidophilus	0
Lactobacillus agilis	0
Lactobacillus alimentarius	0.304247442519601
Lactobacillus alvi	0
Lactobacillus amylolyticus	0.0326550239019371
Lactobacillus amylophilus	0
Lactobacillus amylovorus	0
Lactobacillus animalis	0
Lactobacillus antri	0
Lactobacillus apinorum	0
Lactobacillus apodemi	0
Lactobacillus bifermentans	0
Lactobacillus brevis	0
Lactobacillus buchneri	0
Lactobacillus casei	0
Lactobacillus ceti	0.08781510723281
Lactobacillus coleohominis	0
Lactobacillus coryniformis	0
Lactobacillus crispatus	0.040028897756575
Lactobacillus curvatus	0
Lactobacillus delbrueckii	0
Lactobacillus dextrinicus	0
Lactobacillus fermemtum	0
Lactobacillus fermentum	0
Lactobacillus fructivorans/homohiochii	0.107062439435499
Lactobacillus gasseri	0
Lactobacillus gastricus	0
Lactobacillus gigeriorum	0
Lactobacillus helveticus	0.0463074085342063
Lactobacillus herbarum	0.0316914011798626
Lactobacillus iners	0
Lactobacillus jensenii	0
Lactobacillus johnsonii	0
Lactobacillus kalixensis	0
Lactobacillus kitasatonis	0
Lactobacillus kunkeei	0.0768511734633784
Lactobacillus malefermentans	0
Lactobacillus mindensis	0
Lactobacillus mucosae	0
Lactobacillus mudanjiangensis	0
Lactobacillus oris	0
Lactobacillus parabuchneri	0
Lactobacillus paracasei	0
Lactobacillus parafarraginis	0
Lactobacillus pentosus	0
Lactobacillus plantarum	0.0506978064751277
Lactobacillus porcinae	0.349870716764347
Lactobacillus rapi	0.0539822289418292
Lactobacillus reuteri	0
Lactobacillus rhamnosus	0
Lactobacillus rogosae	0.0815163147063749
Lactobacillus rossiae	0
Lactobacillus ruminis	0
Lactobacillus sakei	0
Lactobacillus salivarius	0
Lactobacillus sanfranciscensis	0.0586254628085405
Lactobacillus saniviri	0
Lactobacillus senioris	0
Lactobacillus sharpeae	0.047364033922302
Lactobacillus thermophilus	0
Lactobacillus ultunensis	0
Lactobacillus vaccinostercus	0
Lactobacillus vaginalis	0.457730500676374
Lactobacillus versmoldensis	0
Lactobacillus xiangfangensis	0.264369609358569
Lactococcus formosensis	0
Lactococcus garvieae	0
Lactococcus lactis	0.147876074387657
Lactococcus plantarum	0.0573773283295545
Lactococcus raffinolactis	0
Lactonifactor longoviformis	0
Laribacter hongkongensis	0.14649193339428
Lautropia mirabilis	0.0833643285370061
Lawsonella clevelandensis	0
Leifsonia aquatica/naganoensis	0
Leminorella grimontii	0
Leminorella richardii	0.0599617802927254
Leptothrix discophora	0.410120699689087
Leptothrix mobilis	0
Leptotrichia amnionii	0
Leptotrichia buccalis	1.15632963852999
Leptotrichia goodfellowii	0
Leptotrichia hofstadii	0.086958149570457
Leptotrichia wadei	0
Leuconostoc carnosum	0
Leuconostoc citreum	0
Leuconostoc citreum/holzapfelii	0
Leuconostoc gelidum	0
Leuconostoc lactis	0.0563008224129787
Leuconostoc mesenteroides	0
Leuconostoc pseudomesenteroides/rapi/kimchii/mesenteroides	0.0901436651766904
Limnobacter thiooxidans	0.0659070328823618
Longicatena caecimuris	0
Lysinibacillus fusiformis	0
Lysinibacillus massiliensis	0
Lysinibacillus sphaericus	0
Lysobacter soli	0.0598389044553583
Mageeibacillus indolicus	0
Mannheimia granulomatis	0.0336518571116735
Marichromatium gracile	0
Marvinbryantia formatexigens	0.320795996577513
Massilia aurea	0.242748256835228
Massiliomicrobiota timonensis	0
Megamonas funiformis	0
Megamonas hypermegale	0
Megamonas rupellensis	0.0336966102251635
Megasphaera elsdenii	0
Megasphaera indica	0
Megasphaera micronuciformis	0
Megasphaera paucivorans	0
Megasphaera sp	0.0358178957745919
Mesorhizobium loti	0
Methanobrevibacter smithii	0.0605871474815768
Methanobrevibacter smithii/gottschalkii	0
Methanosphaera cuniculi	0
Methanosphaera stadtmanae	0.0414391835824173
Methylobacterium adhaesivum	0
Methylobacterium jeotgali	0.47792725247418
Methylobacterium mesophilicum	0.101482184122098
Methylobacterium populi	0.0330134028672882
Methylobacterium radiotolerans	0
Methylobacterium zatmanii	0.116912727411017
Methyloversatilis universalis	0.032363636345526
Microbacterium aurum	0.0336895012541169
Microbacterium barkeri	0
Microbacterium chocolatum	0
Microbacterium foliorum	0
Microbacterium gubbeenense	0.115133941075811
Microbacterium hydrocarbonoxydans	0
Microbacterium lacticum	0.0342071646780387
Microbacterium luteolum	0.73295875668165
Microbacterium oleivorans	0.543437914935787
Microbacterium paraoxydans	0.0729675325696605
Microbacterium phyllosphaerae	0
Microbacterium schleiferi	0
Micrococcus luteus	0
Micrococcus lylae	0
Micromonospora aurantiaca	0
Micromonospora krabiensis	0
Microvirga massiliensis	0
Microvirgula aerodenitrificans	0
Mitsuokella jalaludinii	0.0462692284000964
Mitsuokella multacida	0
Mobiluncus curtisii	0.0549555573621244
Moellerella wisconsensis	0.191544466805337
Mogibacterium diversum	0
Mogibacterium neglectum	0.0620549665297921
Mogibacterium pumilum	0
Mogibacterium timidum	0
Mogibacterium vescum	0
Monoglobus pectinilyticus	0
Moraxella atlantae	0.0328886546521983
Moraxella catarrhalis	0.219511571016439
Moraxella caviae	0
Moraxella lacunata	0.079712965214907
Moraxella nonliquefaciens	0
Moraxella osloensis	0.066166460099814
Morganella morganii	0
Moryella indoligenes	0
Murdochiella asaccharolytica	0.0356042758058641
Muribaculum intestinale	0
Murimonas intestini	0.0963572730353027
Mycobacterium abscessus	0.198787593593946
Mycobacterium avium	0.214516701550304
Mycobacterium florentinum	0
Mycobacterium fortuitum	0.0918204075577078
Mycobacterium iranicum	0.0529011779576172
Mycobacterium mucogenicum	0.0379009022110633
Mycoplasma hominis	0
Mycoplasma pneumoniae	0
Negativicoccus succinicivorans	0
Neisseria bacilliformis	0
Neisseria cinerea	0
Neisseria elongata	0.0380957588368133
Neisseria flava	0
Neisseria flavescens/perflava	0
Neisseria gonorrhoeae	0.108128396447205
Neisseria macacae	0.0691233416982433
Neisseria meningitidis	0
Neisseria mucosa	0.224096745488396
Neisseria sicca	0.046684293671603
Neisseria subflava	0.0282427555569124
Nevskia ramosa	0
Nitriliruptor alkaliphilus	0
Oceanobacillus caeni	0
Oceanobacillus massiliensis	0
Ochrobactrum anthropi	0.0338786429885574
Ochrobactrum intermedium	0
Ochrobactrum pituitosum	0
Odoribacter laneus	0
Odoribacter splanchnicus	0.0672138111027385
Oligella urethralis	0.130347921038904
Olsenella profusa	0.0285402742251254
Olsenella scatoligenes	0
Olsenella uli	0.0301511766596534
Olsenella umbonata	0.0467884151806967
Orenia metallireducens	0
Oribacterium parvum	0
Oribacterium sinus	1.04900554091464
Ornithobacterium rhinotracheale	0
Oscillibacter ruminantium	0.038061261158198
Oscillibacter sp	0.14092168705266
Oscillibacter valericigenes	0
Oxalobacter formigenes	0.0913774473088884
Paenibacillus alvei	0.0800862093261085
Paenibacillus antibioticophila	0.0645812050316894
Paenibacillus barcinonensis	0
Paenibacillus barengoltzii	0.0516810551907072
Paenibacillus daejeonensis	0
Paenibacillus durus	0
Paenibacillus glucanolyticus	0
Paenibacillus graminis	0
Paenibacillus illinoisensis	0.0499963294710373
Paenibacillus kribbensis	0
Paenibacillus lactis	0.0635577556352761
Paenibacillus lautus	0
Paenibacillus provencensis	0
Paenibacillus pueri	0
Paenibacillus rhizosphaerae	0
Paenibacillus riograndensis	0.239078784703896
Paenibacillus sabinae/forsythiae	0
Paenibacillus senegalensis	0.0629650263023705
Paenibacillus thiaminolyticus	0
Paenibacillus timonensis	0
Pantoea agglomerans	0.903371796499339
Pantoea conspicua	0.0286909128439768
Papillibacter cinnamivorans	0.0300224800450004
Parabacteroides distasonis	0.534255940093598
Parabacteroides goldsteinii	0.0301369164276211
Parabacteroides gordonii	0
Parabacteroides johnsonii	0.131154385257963
Parabacteroides merdae	0.0283560928721082
Paracoccus carotinifaciens	0
Paracoccus marinus	0.0882306849409975
Paracoccus sanguinis	0
Paracoccus yeei	0
Paraeggerthella hongkongensis	0.149763789936398
Paraprevotella clara	0.0421306407340815
Paraprevotella xylaniphila	0
Parascardovia denticolens	0
Parasporobacterium paucivorans	0.177531674485556
Parasutterella excrementihominis	0.201883507624884
Parasutterella secunda	0.0597668605934471
Parvimonas micra	0.470548667732558
Pediococcus acidilactici	0.0300913497909605
Pediococcus damnosus	0
Pediococcus pentosaceus	0.0680728130506321
Pedobacter daejeonensis	0
Pedomicrobium ferrugineum	0
Pelomonas saccharophila	0.157224049075337
Peptoclostridium difficile	0
Peptococcus niger	0
Peptococcus sp.	0
Peptoniphilus asaccharolyticus	0
Peptoniphilus coxii	0
Peptoniphilus duerdenii	0
Peptoniphilus grossensis	0
Peptoniphilus harei	0
Peptoniphilus indolicus	0.0300771524468874
Peptoniphilus lacrimalis	0
Peptoniphilus senegalensis	0.0505074117751807
Peptoniphilus timonensis	0
Peptostreptococcus anaerobius	0
Peptostreptococcus russellii	0
Peptostreptococcus stomatis	0.173976551284473
Phascolarctobacterium faecium	0.361100081501337
Phascolarctobacterium succinatutens	0.227881440487678
Phenylobacterium haematophilum	0.0646992583772075
Phyllobacterium myrsinacearum	0
Planococcus rifietoensis	0.0349454497654389
Planomicrobium chinense	0
Planomonospora sphaerica	0.13364829811899
Plesiomonas shigelloides	0
Porphyromonas asaccharolytica	0
Porphyromonas catoniae	0.0341560978474976
Porphyromonas endodontalis	0
Porphyromonas gingivalis	0
Porphyromonas somerae	0.135129940408156
Porphyromonas uenonis	0.0877862235265632
Prevotella albensis	0
Prevotella amnii	0.085224172490949
Prevotella amniotica	0
Prevotella aurantiaca	0.0689622695239266
Prevotella baroniae	0
Prevotella bergensis	0.037604672435714
Prevotella bivia	0.146367291684371
Prevotella brevis	0
Prevotella bryantii	0
Prevotella buccae	0
Prevotella buccalis	0
Prevotella conceptionensis	0.0654819683113605
Prevotella copri	0.0295907142496286
Prevotella corporis	0.0403794666245033
Prevotella dentalis	0
Prevotella dentasini	0
Prevotella denticola	0
Prevotella disiens	0
Prevotella enoeca	0
Prevotella falsenii	0
Prevotella fusca	0
Prevotella histicola	0.163758364087159
Prevotella intermedia	0
Prevotella loescheii	0.035531990017259
Prevotella maculosa	0
Prevotella marshii	0
Prevotella melaninogenica	0
Prevotella micans	0
Prevotella multidaccharivorax	0
Prevotella multiformis	0.0595798006467469
Prevotella multisaccharivorax	0
Prevotella nanceiensis	0
Prevotella nigrescens	0
Prevotella oralis	0
Prevotella oris	0
Prevotella oryzae	0
Prevotella oulorum	0
Prevotella pallens	0.0334990959109806
Prevotella paludivivens	0.535575429884137
Prevotella pleuritidis	0
Prevotella ruminicola	0.0435058475145468
Prevotella saccharolytica	0.0847202568601311
Prevotella salivae	0
Prevotella scopos/jejuni	0
Prevotella shahii	0
Prevotella stercorea	0.12682397943474
Prevotella timonensis	0.0367082007141756
Prevotella veroralis	0
Promicromonospora flava	0.116688792987567
Propionibacterium acidifaciens	0.835911562860579
Propionibacterium acidipropionici	0.134585611066768
Propionibacterium acnes	0
Propionibacterium australiense	0
Propionibacterium avidum	0
Propionibacterium cyclohexanicum	0
Propionibacterium damnosum	0.222411549960678
Propionibacterium freudenreichii	0.0393381160640152
Propionibacterium granulosum	0
Propionibacterium jensenii	0.0420449252628559
Propionibacterium microaerophilum	0.045472836401706
Propionibacterium namnetense	0
Propionibacterium propionicum	0
Propionibacterium thoenii	0.201396518402746
Propionicimonas paludicola	0
Propionimicrobium lymphophilum	0.397785746527661
Propionivibrio dicarboxylicus	0
Prosthecobacter fluviatilis	0.03175627148125
Proteus mirabilis	0
Proteus penneri	0.168787424107455
Proteus vulgaris	0
Providencia alcalifaciens	0
Providencia rettgeri	0
Providencia rustigianii	0
Providencia stuartii	0.101069410092001
Pseudoclavibacter massiliense	0
Pseudoclavibacter sp._Timone	0
Pseudoflavonifractor capillosus	0.315624749360701
Pseudomonas aeruginosa	0
Pseudomonas alcaliphila	0
Pseudomonas fluorescens	0.0346314007727196
Pseudomonas fragi	0
Pseudomonas fragi/thivervalensis/deceptionensis	0.0359979268892179
Pseudomonas monteilii	1.11128017171633
Pseudomonas nitroreducens	0
Pseudomonas oleovorans	0
Pseudomonas putida	0
Pseudomonas stutzeri	0.0535742130696262
Pseudopropionibacterium propionicum	0
Pseudoramibacter alactolyticus	0.0378317624472837
Pseudothermotoga thermarum	0
Pseudoxanthomonas mexicana	0
Psychrobacter arenosus	0.0480180631638045
Pyramidobacter piscolens	0.0582350102565389
Ralstonia insidiosa	0.080524039864353
Ralstonia mannitolilytica	0.0426651668214536
Ralstonia solanacearum	0
Raoultella ornithinolytica	0
Raoultella planticola	0.377135971825659
Rheinheimera perlucida	0
Rheinheimera texasensis	0
Rhizobium pusense	0.0693984932446259
Rhodanobacter ginsenosidimutans	1.06482205603751
Rhodobacter sphaeroides	0.0402863497240831
Rhodococcus equi	0
Rhodococcus erythropolis	0
Rhodococcus rhodochrous	0
Riemerella anatipestifer	0
Riemerella columbina	0
Robinsoniella peoriensis	0
Romboutsia lituseburensis	0.0567628812967183
Roseburia faecis	1.5005691001223
Roseburia hominis	0
Roseburia intestinalis	0.0308289221832917
Roseburia inulinivorans	0.0676518010916026
Roseburia sp	0.195088069401728
Roseomonas mucosa	0.0371989086069962
Rothia aeria	0
Rothia dentocariosa	0
Rothia mucilaginosa	0
Rubinisphaera brasiliensis	0.0430154677829795
Rudanella lutea	0.129115789350044
Ruminococcus albus	0
Ruminococcus bromii	0.136457016441824
Ruminococcus callidus	0
Ruminococcus champanellensis	0.0464940638113384
Ruminococcus faecis	0.236333102666866
Ruminococcus flavefaciens	0
Ruminococcus gauvreauii	0.0655440258395765
Ruminococcus gnavus	0.960742779948221
Ruminococcus lactaris	0
Ruminococcus sp	0.25949595719261
Ruminococcus sp. Marseille-P2780	0.127459079628899
Ruminococcus sp. Marseille-P650	0
Ruminococcus torques	0.0867051671670764
Ruthenibacterium lactatiformans	0.604538378000984
Salmonella enterica	0
Sarcina maxima	0
Sarcina ventriculi	0.0991887633901522
Scardovia inopinata	0.0794690682585586
Scardovia wiggsiae	0.116971871120788
Schlesneria paludicola	0
Schwartzia sp.	0
Schwartzia succinivorans	0
Selenomonas artemidis	0
Selenomonas infelix	0
Selenomonas noxia	0.0292508999190562
Selenomonas ruminantium	0
Selenomonas sputigena	0
Sellimonas intestinalis	0.166263282461689
Senegalemassilia anaerobia	0.0560165235769809
Senegalimassilia anaerobia	0.12314289279021
Serratia ficaria	0.0319835281483701
Serratia fonticola	0.28895555805919
Serratia liquefaciens	0.0300773302362416
Serratia marcescens	0
Shigella dysenteriae	0
Shuttleworthia satelles	0.153426371303209
Silanimonas lenta	0.0352741931774658
Simonsiella muelleri	0.366267320104491
Skermanella aerolata	0
Slackia equolifaciens	0.0312091761069183
Slackia exigua	0
Slackia faecicanis	0.0466804194347695
Slackia isoflavoniconvertens	0
Slackia piriformis	0.124240955517346
Snodgrassella alvi	0
Soleaferrea massiliensis	0.0554630096864746
Solobacterium moorei	0.0369243029642936
Sphingobacterium faecium	0
Sphingobacterium multivorum	0.165088634707416
Sphingobacterium spiritivorum	0
Sphingobium hydrophobicum	0
Sphingobium yanoikuyae	0.307099850917692
Sphingomonas adhaesiva	0
Sphingomonas ginsenosidimutans	0.0394853860910659
Sphingomonas hankookensis	0.053257253936881
Sphingomonas panni	0
Sphingomonas paucimobilis	0
Sphingomonas pseudosanguinis	1.01979662219788
Spirosoma linguale	0.0313439626514962
Sporanaerobacter acetigenes	0
Sporolactobacillus nakayamae	0.0565933226960652
Sporosarcina koreensis	0.0318174702652521
Staphylococcus arlettae	0
Staphylococcus aureus	0.0901578923330386
Staphylococcus auricularis	0.0344932518449059
Staphylococcus capitis	0.114874760052159
Staphylococcus cohnii	0.0681624504993498
Staphylococcus condimenti	0
Staphylococcus epidermidis	0
Staphylococcus epidermidis/muscae	0
Staphylococcus equorum/edaphicus/saprophyticus	0
Staphylococcus haemolyticus	0.035780683446298
Staphylococcus hominis	0
Staphylococcus intermedius	0.201823108911934
Staphylococcus kloosii	0
Staphylococcus lentus	0.0899970803168228
Staphylococcus lugdunensis	0.167973066778263
Staphylococcus nepalensis	0
Staphylococcus pasteuri	0
Staphylococcus pettenkoferi	0
Staphylococcus saccharolyticus	0.0412234084471061
Staphylococcus saprophyticus	0.0296404082993517
Staphylococcus schleiferi	0
Staphylococcus sciuri	0.0295559746483561
Staphylococcus simulans	0.0439274057580741
Staphylococcus succinus	0
Staphylococcus vitulinus	0
Staphylococcus warneri	0.0506978306867965
Staphylococcus xylosus	0
Stenotrophomonas daejeonensis	0
Stenotrophomonas maltophilia	0.328366648341318
Stenotrophomonas rhizophila	0
Stomatobaculum longum	0
Stoquefichus massiliensis	0
Streptobacillus moniliformis	0
Streptococcus agalactiae	0
Streptococcus alactolyticus	0
Streptococcus anginosus	0
Streptococcus australis	0
Streptococcus caballi	0
Streptococcus cameli	0
Streptococcus canis	0
Streptococcus caprae	0
Streptococcus castoreus	0
Streptococcus constellatus	0
Streptococcus criceti	0
Streptococcus cristatus	0.0533601570825049
Streptococcus dentasini	0.0593534402626466
Streptococcus dentirousetti	0
Streptococcus devriesei	0
Streptococcus didelphis	0
Streptococcus downei	0
Streptococcus dysgalactiae	0
Streptococcus equi	0.028699649523492
Streptococcus equinus	0.0517518107485471
Streptococcus equinus/lutetiensis/infantarius	0
Streptococcus fryi	0.0283422413578269
Streptococcus gallolyticus	0
Streptococcus gordonii	0
Streptococcus gordonii/mutans	0
Streptococcus henryi	0
Streptococcus hongkongensis	0
Streptococcus hyovaginalis	0
Streptococcus ictaluri	0
Streptococcus infantarius	0.0360833598355545
Streptococcus infantis	0.824025591515994
Streptococcus iniae	0
Streptococcus intermedius/uberis	0.0669732647882387
Streptococcus lactarius	0
Streptococcus lutetiensis	0
Streptococcus macedonicus	0
Streptococcus marimammalium	0
Streptococcus massiliensis	0
Streptococcus merionis	0
Streptococcus minor	0
Streptococcus mitis	0.0356366554900817
Streptococcus mitis/pneumoniae/pseudoneumoniae	0.0374045754537091
Streptococcus moroccensis	0
Streptococcus mutans	0.0480211838989504
Streptococcus oralis	0.0575302340925804
Streptococcus oricebi	0
Streptococcus orisasini	0
Streptococcus ovis	0
Streptococcus parasaguinis	0.0483012768702858
Streptococcus parasanguinis	0.0903573324014776
Streptococcus parauberis	0
Streptococcus pasteurianus	0
Streptococcus peroris	0
Streptococcus pharyngis	0
Streptococcus pleomorphus	0
Streptococcus plurextorum	0.0470094684641637
Streptococcus pneumoniae	0
Streptococcus porci	0
Streptococcus porcinus	0.040082381841226
Streptococcus porcorum	0
Streptococcus pyogenes	0
Streptococcus pyogensis	0
Streptococcus ratti/ursoris	0
Streptococcus rubneri	0
Streptococcus rupicaprae	0
Streptococcus salivarius	0.191590964161911
Streptococcus saliviloxodontae	0
Streptococcus sanguinis	0
Streptococcus sanguinis/vestibularis	0
Streptococcus sinensis	0
Streptococcus sobrinus	0.0282325557641695
Streptococcus suis	0
Streptococcus tangierensis	0
Streptococcus thermophilus	0.0839075778640627
Streptococcus thoraltensis	0
Streptococcus uberis	0.107792903222676
Streptococcus vestibularis	0.136607811351333
Streptococcus viridans	0.228534673438482
Streptomyces misionensis	0
Streptomyces thermoviolaceus	0
Streptomyces thermovulgaris	0.0406481205622518
Subdoligranulum variabile	0
Succinatimonas hippei	0
Succiniclasticum ruminis	0.0801212801820317
Succinivibrio dextrinosolvens	0.54460009711712
Sulfurimonas autotrophica	0.0413403465266669
Sutterella parvirubra	0
Sutterella stercoricanis	0
Sutterella wadsworthensis	0.0284992228822521
Symbiobacterium thermophilum	0
Tannerella forsythia	0
Tatumella ptyseos	0.140531949918838
Tetragenococcus solitarius	0
Tetrasphaera australiensis	0
Thiomicrospira cyclica	0.0438035801631795
Timonella senegalensis	0.030980580130842
Tissierella praeacuta	0
Trabulsiella guamensis	0.169816003425766
Treponema berlinense	0.0324365843533917
Treponema denticola	0
Treponema lecithinolyticum	0
Treponema maltophilum	0.0291597940657247
Treponema medium	0
Treponema porcinum	0
Treponema socranskii	0
Treponema succinifaciens	0
Treponema vincentii	0.0757098641089593
Tropheryma whipplei	0
Trueperella bernardiae	0
Trueperella pyogenes	0
Tumebacillus permanentifrigoris	0.0355881481915134
Turicella otitidis	0.0332228743687272
Turicibacter sanguinis	0
Turicimonas muris	0
Tyzzerella nexilis	0.13637295509829
Ureaplasma parvum	0
Ureaplasma urealyticum	0
Ureibacillus suwonensis	0.0333483399749427
Ureibacillus thermosphaericus	0
Vagococcus penaei	0.056029539898061
Vagococcus teuberi	0
Varibaculum cambriense	0.208849391627858
Variovorax boronicumulans	0
Veillonella atypica	0
Veillonella dispar	0.0542373027959674
Veillonella parvula	0.123249141850228
Veillonella ratti	0
Veillonella rogosae	0.0439976246626225
Veillonella tobetsuensis	0.0424221109500601
Vibrio cholerae	0.0898166103181813
Vibrio cincinnatiensis	0
Vibrio fluvialis	0
Vibrio furnissii	0
Vibrio mimicus	0
Vibrio parahaemolyticus	0
Victivallis vadensis	0.0318333948727735
Virgibacillus proomii	0
Weeksella virosa	0
Weissella cibaria	0
Weissella confusa	0.641831937296511
Weissella paramesenteroides	0
Yersinia aleksiciae	0.030332105749453
Yersinia bercovieri	0.0384134441909888
Yersinia enterocolitica	0
Yersinia frederiksenii	0.0352466805744179
Yersinia kristensenii	0
Yersinia pseudotuberculosis	0.0400403026169501
Yersinia rohdei	0
Yokenella regensburgei	0.420437390278749
Yonghaparkia alkaliphila	0.0439148621224055
Kingdom Information: (%)
Archaea	0.178908238431685
Bacteria	99.8210917615684
Phylum Information: (%)
Actinobacteria	13.587430864245
Bacteroidetes	9.56876370194685
Deinococcus-Thermus	0.0296642739593719
Dictyoglomi	0.0970586733124814
Elusimicrobia	0.165657120103588
Epsilonbacteraeota	1.45213576861488
Euryarchaeota	0.178908238431685
Firmicutes	44.4629213303118
Fusobacteria	1.68799373800465
Gemmatimonadetes	0
Halanaerobiaeota	0
Lentisphaerae	0.0318333948727735
Other	2.77021398484011
Planctomycetes	0.0430154677829795
Proteobacteria	24.5864543651707
Spirochaetes	0.191103053502706
Synergistetes	0.247517954529835
Tenericutes	0.113843924269583
Thermotogae	0
Verrucomicrobia	0.785484146100927
Class Information: (%)
Actinobacteria	9.38809727324089
Actinobacteridae	2.27683840902836
Alphaproteobacteria	3.84855648885302
Bacilli	12.175952674776
Bacteroides	0.292903092120505
Bacteroidetes	0
Bacteroidia	9.27586060982635
Betaproteobacteria	0
Brachyspirae	0.0537968109746305
Campylobacteria	1.45213576861488
Chlorobia	0
Clostridia	28.4478418404861
Coriobacteriia	1.92249518197576
Deinococci	0.0296642739593719
Deltaproteobacteria	0.123856256943438
Dictyoglomia	0.0970586733124814
Elusimicrobia	0.165657120103588
Epsilonproteobacteria	0.0578319790558601
Erysipelotrichia	2.60160340338088
Flavobacteria	0
Fusobacteria	0
Fusobacteriia	1.68799373800465
Gammaproteobacteria	20.5562096403183
Gemmatimonadetes	0
Halanaerobiia	0
Halobacteria	0.0768819073676911
Lentisphaeria	0.0318333948727735
Methanobacteria	0.102026331063994
Mollicutes	0.113843924269583
Negativicutes	1.23752341166892
Nitriliruptoria	0
Other	2.77021398484011
Planctomycetacia	0.0430154677829795
Spirochaetes	0
Spirochaetia	0.137306242528076
Synergistia	0.247517954529835
Thermotogae	0
Verrucomicrobiae	0.785484146100927
Order Information: (%)
Acetobacterales	0.0878967150821239
Actinomycetales	1.8894507833748
Aeromonadales	0.958773313409529
Alteromonadales	0.0286391363762792
Azospirillales	0
Bacillales	5.4747719486487
Bacteroidales	6.97815912491807
Betaproteobacteriales	3.15995577546418
Bifidobacteriales	3.40367583151275
Brachyspirales	0.0537968109746305
Campylobacterales	1.50996774767074
Cardiobacteriales	0.0941224547121995
Caulobacterales	0.364588350259165
Chitinophagales	1.90217663766061
Chlorobiales	0
Chromatiales	0
Clostridiale	0.277128577246191
Clostridiales	28.1707132632399
Coriobacteriales	1.92249518197576
Corynebacteriales	1.91579292927675
Cytophagales	0.203520554618528
Deinococcales	0.0296642739593719
Desulfobacterales	0
Desulfovibrionales	0.123856256943438
Dictyoglomales	0.0970586733124814
Elusimicrobiales	0.165657120103588
Enterobacteriales	6.75811283956782
Erysipelotrichales	2.60160340338088
Flavobacteriales	0.319818750042226
Fusobacterales	0
Fusobacteriales	1.68799373800465
Fusobacteriales: Leptotrichiacea	0
Gemmatimonadales	0
Halanaerobiales	0
Halobacteriales	0.0768819073676911
Lactobacillales	6.70118072612728
Methanobacteriales	0.102026331063994
Micrococcales	2.98175792246936
Micromonosporales	0
Mycoplasmatales	0.113843924269583
Neisseriales	0
Nitriliruptorales	0
Oceanospirillales	0.0454731441196
Opitutales	0
Other	2.77021398484011
Pasteurellales	1.45252318653621
Planctomycetales	0.0430154677829795
Propionibacteriales	1.29996179695435
Pseudomonadales	3.69689530146256
Rhizobiales	1.80168611937898
Rhodobacterales	0.174746190989237
Salinisphaerales	0
Selenomonadales	1.23752341166892
Sphingobacteriales	0.165088634707416
Sphingomonadales	1.41963911314352
Spirochaetales	0.137306242528076
Streptomycetales	0.0406481205622518
Streptosporangiales	0.13364829811899
Synergistales	0.247517954529835
Thermotogales	0
Thiomicrospirales	0.0438035801631795
Verrucomicrobiales	0.785484146100927
Vibrionales	2.69518649725499
Victivallales	0.0318333948727735
Xanthomonadales	1.62272441125179
Family Information: (%)
Acetobacteraceae	0.0878967150821239
Acidaminococcaceae	0.700078049746112
Actinomycetaceae	0.541460721890395
Aerococcaceae	0.711671922156647
Aeromonadaceae	0.279073317019097
Akkermansiaceae	0.753727874619677
Alicyclobacillaceae	0.0355881481915134
Alteromonadaceae	0
Aquaspirillaceae	0
Arcobacteraceae	0.208125405218519
Atopobiaceae	0.315535164873346
Azospirillaceae	0
Bacillaceae	3.41397249111701
Bacteroidaceae	3.00004983117635
Barnesiellaceae	0.0429806047836524
Beijerinckiaceae	0.729335566874583
Bifidobacteriaceae	3.40367583151275
Blautia	0
Bogoriellaceae	0
Brachyspiraceae	0.0537968109746305
Brevibacteriaceae	0.405853549566386
Burkholderiaceae	1.98830779820411
Caldicoprobacteraceae	0
Campylobacteraceae	0.780735044298373
Cardiobacteriaceae	0.0941224547121995
Carnobacteriaceae	0.219455413331701
Caulobacteraceae	0.364588350259165
Cellulomonadaceae	0.103509817645404
Chitinibacteraceae	0.14649193339428
Chitinophagaceae	1.90217663766061
Chlorobiaceae	0
Christensenellaceae	0.11243360115337
Chromatiaceae	0
Clostridiaceae	2.05717238596332
Clostridiaceae 1	3.86655129899675
Clostridiaceae 2	0.181066168999306
Clostridiales	0.277128577246191
Coriobacteriaceae	0.229826584597522
Corynebacteriaceae	1.48713707510105
Corynebacterineae	0.505124702701957
Deinococcaceae	0.0296642739593719
Dermabacteraceae	0.337912953676081
Dermacoccaceae	0.0343309486152356
Desulfobulbaceae	0
Desulfovibrionaceae	0.123856256943438
Dictyoglomaceae	0.0970586733124814
Dietziaceae	0.184823087259666
Dysgonomonadaceae	0.141434944182486
Eggerthellaceae	1.37713343250489
Elusimicrobiaceae	0.165657120103588
Enterbacteriaceae	1.2657899359104
Enterobacteriaceae	5.49232290365742
Enterococcaceae	0.380127720361919
Erysipelotrichaceae	2.60160340338088
Eubacteriaceae	0.0814442728577276
Family XI	0.703381006881397
Family XIII	0.628391911767248
Family XVIII	0
Flavobacteriaceae	0.254286831821124
Fusobacteriaceae	0.444705949904209
Gemmatimonadaceae	0
Halobacteroidaceae	0
Haloferacaceae	0.0768819073676911
Halomonadaceae	0.0454731441196
Helicobacteraceae	0.479766951627184
Hymenobacteraceae	0.0430608026169882
Hyphomicrobiaceae	0
Intrasporangiaceae	0.166894592301254
Jonesiaceae	0
Lachnospiraceae	16.4952709686332
Lactobacillaceae	1.94802608950627
Leptotrichia	0
Leptotrichiaceae	1.24328778810044
Leuconostocaceae	0.856349237936813
Listeriaceae	0
Marinifilaceae	0.350990382738374
Methanobacteriaceae	0.102026331063994
Microbacteriaceae	1.78091960725918
Micrococcaceae	0.163653284534931
Micrococcineae	0.107195741287043
Micromonosporaceae	0
Moraxellaceae	1.12042774788978
Muribaculaceae	0
Mycobacteriaceae	0.0908020801686805
Mycoplasmataceae	0.113843924269583
Neisseriaceae	0.992792407520259
Nitriliruptoraceae	0
Nocardiaceae	0.201057806529334
Nocardioidaceae	0.0662644875661121
Opitutaceae	0
Other	2.77021398484011
Paenibacillaceae	1.05935919890278
Pasteurellaceae	1.45252318653621
Peptococcaceae	0
Peptostreptococcaceae	0.41368553024537
Planococcaceae	0.0667629200306911
Porphyromonadaceae	0.257072261782217
Prevotellaceae	2.27876818005925
Promicromonosporaceae	0.0304142254895572
Propionibacteriaceae	1.23369730938824
Propionibacterineae	0.645911441094754
Pseudomonadaceae	2.57646755357278
Psychromonadaceae	0.0286391363762792
Rhizobiaceae	0.929653299787217
Rhodanobacteraceae	1.06482205603751
Rhodobacteraceae	0.174746190989237
Rhodocyclaceae	0.032363636345526
Rikenellaceae	0.182959585544449
Rubinisphaeraceae	0.0430154677829795
Ruminococcaceae	3.7624630179456
Schlesneriaceae	0
Solimonadaceae	0
Sphingobacteriaceae	0.165088634707416
Sphingomonadaceae	1.41963911314352
Spirochaetaceae	0.137306242528076
Spirosomaceae	0.16045975200154
Sporolactobacillaceae	0.0565933226960652
Staphylococcaceae	0.711348967507215
Streptococcacaeae	0
Streptococcaceae	2.58555034283392
Streptomycetaceae	0.0406481205622518
Streptomycineae	0
Streptosporangiaceae	0.13364829811899
Succinivibrionaceae	0.679699996390431
Synergistaceae	0.247517954529835
Tannerellaceae	0.72390333465129
Thermomonosporaceae	0
Thermotogaceae	0
Thiomicrospiraceae	0.0438035801631795
Thiovulaceae	0.0413403465266669
Veillonellaceae	0.537445361922808
Verrucomicrobiaceae	0.03175627148125
Vibrionaceae	2.69518649725499
Victivallaceae	0.0318333948727735
Weeksellaceae	0.0655319182211021
Xanthobacteraceae	0.142697252717178
Xanthomonadaceae	0.557902355214283
Genus Information: (%)
Acetanaerobacterium	0.485671573647794
Acetivibrio	0
Acetobacter	0.0506978064751277
Acetobacterium	0
Achromobacter	0.0338786429885574
Acidaminococcus	0.0309752475750659
Acidovorax	0
Acinetobacter	0.674130033742619
Actinobacillus	0.250453663723078
Actinobaculum	0
Actinomadura	0
Actinomyces	0.277655772900413
Adlercreutzia	0.0325971332067712
Aerococcus	0.0325367062468996
Aeromicrobium	0.0287333134968572
Aeromonas	0.279073317019097
Afipia	0
Agathobacter	0
Aggregatibacter	0.111699759178211
Agrobacterium	0.363380263059744
Agrococcus	0.162894393913565
Akkermansia	0.753727874619677
Alcaligenes	0.0305690916210721
Algoriella	0
Aliagarivorans	0.0286391363762792
Alistipes	0.182959585544449
Allisonella	0
Alloiococcus	0
Alloprevotella	0.685454659668925
Allorhizobium-Neorhizobium-Pararhizobium-Rhizobium	0.425548266925526
Alloscardovia	0
Alysiella	0.0808251341748308
Amaricoccus	0
Anaerobiospirillum	0.135099899273311
Anaerococcus	0
Anaerofilum	0.032275902661419
Anaerofustis	0
Anaeroglobus	0.0406552465823888
Anaerospora	0
Anaerosporobacter	0
Anaerostipes	0.118596613137821
Anaerovorax	0
Ancylobacter	0.0787260958442359
Aneurinibacillus	0.0611644147286239
Anoxynatronum	0.181066168999306
Aquabacterium	0.0451701390312408
Arcanobacterium	0
Arcobacter	0.208125405218519
Arthrobacter	0.150494886048682
Asaccharobacter	0.0459332063616516
Atopobium	0.210055298807871
Atopostipes	0.0621096957686425
Aureimonas	0.0346550388285364
Bacillus	3.33797168357281
Bacteroides	3.00004983117635
Barnesiella	0
Bartonella	0.0366712377287845
Bavariicoccus	0.0469778630633254
Bergeyella	0
Bifidobacterium	3.2072348921334
Blautia	1.33363286142814
Bordetella	0
Brachybacterium	0.275359156498017
Brachymonas	0
Brachyspira	0.0537968109746305
Bradyrhizobium	0.0639711568729422
Brevibacillus	0.386248418513067
Brevibacterium	0.405853549566386
Brevundimonas	0.157285948086658
Brochothrix	0
Buchnera	0.281972826498043
Bulleidia	0
Burkholderia-Caballeronia-Paraburkholderia	0
Butyricicoccus	0.0721266451209267
Butyricimonas	0.283776571635635
Butyrivibrio	0.140940492151021
Caldicoprobacter	0
Campylobacter	0.780735044298373
Capnocytophaga	0.211192419976201
Cardiobacterium	0.0941224547121995
Castellaniella	0
Catabacter	0.0294573867290972
Catenibacterium	1.63830522532919
Catonella	0.0922181295741732
Caulobacter	0.1426031437953
Cellulomonas	0.103509817645404
Cellulosilyticum	0.0639035668586099
Cellulosimicrobium	0
Centipeda	0
Cephaloticoccus	0
Cetobacterium	0.0287254664089092
Chitinibacter	0.14649193339428
Chlorobium	0
Christensenella	0.0829762144242731
Chryseobacterium	0
Citrobacter	0.120121309096044
Cloacibacillus	0.189282944273296
Clostridium	2.05717238596332
Clostridium sensu stricto	0
Clostridium sensu stricto 1	2.6409493172134
Clostridium sensu stricto 10	0
Clostridium sensu stricto 11	0.107729823893966
Clostridium sensu stricto 12	0
Clostridium sensu stricto 13	0.186465156309956
Clostridium sensu stricto 14	0.0320087641819278
Clostridium sensu stricto 15	0.0334533571089839
Clostridium sensu stricto 16	0.0544607338032061
Clostridium sensu stricto 17	0
Clostridium sensu stricto 18	0.0303776659154335
Clostridium sensu stricto 19	0
Clostridium sensu stricto 2	0
Clostridium sensu stricto 3	0
Clostridium sensu stricto 4	0
Clostridium sensu stricto 5	0
Clostridium sensu stricto 7	0.0293876236620065
Clostridium sensu stricto 8	0.652530093517716
Cnuella	1.90217663766061
Collinsella	0.134048432177107
Comamonas	0
Coprobacillus	0
Coprobacter	0.0429806047836524
Coprococcus 1	0
Coprococcus 2	0
Coprococcus 3	0.0298921735347608
Coriobacterium	0.095778152420415
Corynebacterium	0.251165523686582
Corynebacterium 1	1.20274867704574
Cronobacter	0
Cryobacterium	0.0417155400281418
Cryptobacterium	0
Cupriavidus	0
Curvibacter	0
Cutibacterium	0
Dechlorobacter	0
Deinococcus	0.0296642739593719
Delftia	0.0402863497240831
Dermabacter	0.0625537971780646
Dermacoccus	0.0343309486152356
Desulfobulbus	0
Desulfovibrio	0.0880464328119936
Dialister	0.0317848694718977
Dictyoglomus	0.0970586733124814
Dielma	0.0312104053866895
Dietzia	0.184823087259666
Dolosicoccus	0.0604307450023407
Dolosigranulum	0.035307499675211
Dorea	0.0579851054086691
Dyadobacter	0
Dysgonomonas	0.0610785407344173
Eggerthella	0.897660947677206
Eggerthia	0
Eikenella	0
Eisenbergiella	0.0547573135621075
Elusimicrobium	0.165657120103588
Empedobacter	0.0655319182211021
Enorma	0
Enterobacter	0.212322907387237
Enterococcus	0.243471049790344
Enterorhabdus	0.0490478042638317
Enterovibrio	0
Eremococcus	0
Erwinia	0
Erysipelatoclostridium	0.0928678578749728
Escherichia	1.2657899359104
Escherichia-Shigella	1.32145825733421
Ethanoligenens	0.107110555454017
Eubacterium	0.320741087656635
Ezakiella	0
Facklamia	0.618704470907407
Faecalitalea	0.121060577451965
Fastidiosipila	0
Fictibacillus	0
Filifactor	0
Finegoldia	0
Flavobacterium	0.0430944118449233
Flavonifractor	0.166240913457596
Franconibacter	0.0309716741828883
Fretibacterium	0
Fusicatenibacter	0.252893212261275
Fusobacterium	0.4159804834953
Gallibacterium	0
Garciella	0
Gardnerella	0
Gemella	0.131146900203435
Gemmatirosa	0
Geobacillus	0
Geomicrobium	0
Georgenia	0
Gluconobacter	0
Gordonia	0.107935315149709
Gordonibacter	0
Granulicatella	0.122038217887848
Grimontia	0.244342162727037
Haematobacter	0.0865155060482394
Haemophilus	1.05671790652325
Hafnia-Obesumbacterium	0
Halodesulfovibrio	0.0358098241314441
Halomonas	0.0454731441196
Halopiger	0.0768819073676911
Harryflintia	0
Helicobacter	0.479766951627184
Hespellia	0.0301958821291372
Hodemania	0
Holdemanella	0
Holdemania	0.0818947052406351
Howardella	0.0562765753614995
Hungatella	0.707373316605331
Hydrobacter	0
Hydrogenibacillus	0.0426524675692522
Hydrogenoanaerobacterium	0.243170983503782
Hymenobacter	0.0430608026169882
Intestinibacter	0.0810679999750948
Intestinimonas	0.0603033896332342
Isoptericola	0.0304142254895572
Janibacter	0.166894592301254
Johnsonella	0.124048126393881
Jonesia	0
Kandleria	0.487251092235744
Kerstersia	0
Kingella	0.0313286615417651
Klebsiella	0
Kluyvera	0.246138593928498
Kocuria	0.120354139773292
Kosakonia	0
Kurthia	0
Kytococcus	0
Lachnoanaerobaculum	0.0841963406171753
Lachnobacterium	0.249762086139928
Lachnoclostridium	4.54455618650091
Lachnoclostridium 10	0
Lachnoclostridium 12	0.0340111552514145
Lachnoclostridium 5	0.401084048087134
Lachnospira	1.25891346407346
Lachnospiraceae NC2004 group	0.270403265983576
Lachnospiraceae NK4A136 group	0.0632724436671227
Lactobacillus	1.91793473971531
Lactococcus	0.205253402717212
Lautropia	0.0833643285370061
Lawsonella	0
Leifsonia	0
Leminorella	0.0599617802927254
Leptothrix	0.410120699689087
Leptotrichia	1.24328778810044
Leuconostoc	0.214517300640301
Limnobacter	0.0659070328823618
Lysinibacillus	0
[truncated: 214 more rows]
