# Supplementary material for: Pediatric Acute Lymphoblastic Leukemia Patients Exhibit Distinctive Alterations in the Gut Microbiota
Source: Front Cell Infect Microbiol. 2020 Oct 16;10:558799. doi: 10.3389/fcimb.2020.558799 (PMC7596659; doi:10.3389/fcimb.2020.558799)
Supplement: Supplementary file 1 [file Data_Sheet_1.ZIP › rawdata/Case/19T020013_output.xls.result.txt]

Species Information: (%)
Abiotrophia defectiva	0
Abiotrophia para-adiacens	0.331135406912906
Acetanaerobacterium elongatum	0.0688355366579916
Acetobacterium tundrae	0
Achromobacter denitrificans	0.114363454745402
Achromobacter xylosoxidans	0
Acidaminococcus fermentans	0
Acidaminococcus intestini	0
Acidovorax facilis	0
Acidovorax sp	0.221097318912196
Acidovorax temperans	0
Acinetobacter baumannii	0
Acinetobacter calcoaceticus	0
Acinetobacter haemolyticus/baumannii	0.384974014918768
Acinetobacter johnsonii	0
Acinetobacter junii	0
Acinetobacter lwoffii	0
Acinetobacter pittii	0
Acinetobacter radioresistens	0
Acinetobacter septicus	0
Actinobacillus capsulatus	0.034327994304432
Actinobacillus pleuropneumoniae	0
Actinobaculum massiliense	0
Actinobaculum schaalii	0.035409316210065
Actinomadura vinacea	0
Actinomyces canis	0
Actinomyces cardiffensis	0
Actinomyces georgiae	0.0966374757745225
Actinomyces graevenitzii	0.0335345559698931
Actinomyces johnsonii	0.048414321328551
Actinomyces massiliensis	0
Actinomyces meyeri	0.0681211907206024
Actinomyces naeslundii	0
Actinomyces neuii	0
Actinomyces odontolyticus	0
Actinomyces oris	0
Actinomyces radingae	0
Actinomyces sp._ph3	0.0335144267878584
Actinomyces turicensis	0
Actinomyces urogenitalis	0
Actinomyces viscosus	0
Adlercreutzia equolifaciens	0.0664875776326382
Aeribacillus pallidus	0
Aerococcus christensenii	0
Aerococcus viridans	0
Aeromicrobium massiliense	0.0339935159125686
Aeromonas allosaccharophila/veronii	0.0344933555580742
Aeromonas bestiarum	0
Aeromonas hydrophila	0.031432605008162
Aeromonas jandaei	0
Aeromonas media/tecta	0
Aeromonas veronii	0
Afipia birgiae	0.215557029062405
Agathobaculum butyriciproducens	0
Aggregatibacter actinomycetemcomitans	0.058900339602032
Aggregatibacter aphrophilus	1.24457259720642
Aggregatibacter segnis	0
Agrobacterium tumefaciens	0.54269598578184
Agrococcus jejuensis	0
Agrococcus terreus	0.118465553863847
Akkermansia glycaniphila	0
Akkermansia muciniphila	0
Alcaligenes faecalis	0
Algoriella xinjiangensis	0
Aliagarivorans marinus	0
Alistipes finegoldii	0
Alistipes indistinctus	0
Alistipes inops	0
Alistipes obesi	0
Alistipes onderdonkii	0
Alistipes putredinis	0
Alistipes senegalensis	0.0469656597911392
Alistipes shahii	0
Alistipes timonensis	0
Allisonella histaminiformans	0
Alloiococcus otitis	0
Alloprevotella rava	0.0714174314670837
Alloprevotella tannerae	0.114522915243496
Alloscardovia omnicolens	0
Alysiella filiformis	0.0364569377731522
Amaricoccus kaplicensis	0
Anaerobiospirillum succiniciproducens	0
Anaerobiospirillum thomasii	0.193487202413323
Anaerococcus hydrogenalis	0
Anaerococcus lactolyticus	0
Anaerococcus obesiensis	0
Anaerococcus octavius	0
Anaerococcus prevotii	0
Anaerococcus senegalensis	0
Anaerococcus tetradius	0
Anaerococcus vaginalis	0
Anaerofilum agile	0
Anaerofilum pentosovorans	0
Anaerofustis stercorihominis	0
Anaeroglobus geminatus	0.0458998925450226
Anaerorhabdus furcosa	0
Anaerosporobacter mobilis	0
Anaerostipes butyraticus	0.0362227029761643
Anaerostipes caccae	0
Anaerostipes hadrus	0
Anaerotruncus colihominis	0.0653759047962884
Anaerotruncus sp	0
Anaerovorax odorimutans	0
Ancylobacter polymorphus	0.0609989479599665
Aneurinibacillus aneurinilyticus	0.0392526856680248
Aneurinibacillus migulanus	0
Anoxynatronum sibiricum	0
Aquabacterium commune	0.032990992064905
Arcanobacterium haemolyticum	0
Arcanobacterium pyogenes	0
Arcobacter butzleri	0.043136588844147
Arcobacter cryaerophilus	0
Arthrobacter albus	0
Arthrobacter castelli	0
Arthrobacter oxydans	0
Arthrobacter polychromogenes	0
Asaccharobacter celatus	0.10403167363534
Atlantibacter hermannii	0.0455955386691054
Atopobium minutum	0
Atopobium parvulum	0
Atopobium rimae	0
Atopobium vaginae	0
Atopostipes suicloacalis	0
Aurantimonas altamirensis	0
Aureimonas altamirensis	0
Averyella dalhousiensis	0
Azonexus hydrophilus	0
Azospirillum lipoferum	0
Bacillus altitudinis	0.871693424788799
Bacillus amyloliquefaciens	0
Bacillus anthracis	0
Bacillus atrophaeus	0
Bacillus badius	0
Bacillus beijingensis	0.0396496260995867
Bacillus benzoevorans	0
Bacillus cereus	0
Bacillus circulans	0
Bacillus clausii	0
Bacillus coagulans	0
Bacillus cytotoxicus	0
Bacillus endophyticus	0
Bacillus firmus	0
Bacillus flexus	0
Bacillus fordii	0.161824403709712
Bacillus halodurans	0
Bacillus idriensis	0.046225002818737
Bacillus infantis	0
Bacillus licheniformis	0
Bacillus marisflavi	0.066514146736762
Bacillus massilioanorexius	0
Bacillus massiliosenegalensis	0
Bacillus megaterium	0.0343201285170982
Bacillus methanolicus	0
Bacillus mojavensis	1.35574755163305
Bacillus mycoides	0
Bacillus nealsonii	0
Bacillus niacini	0
Bacillus polyfermenticus	1.06154493985702
Bacillus pseudofirmus	0
Bacillus pseudomycoides	0
Bacillus pumilus	0.0747284524414622
Bacillus senegalensis	0
Bacillus simplex	0
Bacillus siralis	0
Bacillus sonorensis	0
Bacillus subtilis	0
Bacillus thermoamylovorans	0.134688948235095
Bacillus thuringiensis	0.23970168586968
Bacillus timonensis	0
Bacillus toyonensis/wiedmanii/thuringiensis	0
Bacillus vallismortis	0
Bacteroides acidifaciens	0
Bacteroides caccae	0
Bacteroides cellulosiluticus	0.0682852171298201
Bacteroides cellulosilyticus	0.0848528996871854
Bacteroides clarus	0.0554828669264213
Bacteroides coagulans	0
Bacteroides coprocola	0.0555570092968015
Bacteroides coprophilus	0.0605823442943979
Bacteroides dorei	0.0506528765841778
Bacteroides eggerthii	0
Bacteroides faecis	0
Bacteroides finegoldii	0
Bacteroides fluxus	0
Bacteroides fragilis	0.167784129801851
Bacteroides galacturonicus	0
Bacteroides gallinarum	0
Bacteroides gallinceum	0.0290041752751437
Bacteroides graminisolvens	0
Bacteroides helcogenes	0
Bacteroides intestinalis	0
Bacteroides massiliensis	0.0412592021048138
Bacteroides massilinensis	0
Bacteroides nordii	0.0329335504788735
Bacteroides oleiciplenus	0
Bacteroides ovatus	0
Bacteroides paurosaccharolyticus	0
Bacteroides pectinophilus	0
Bacteroides plebeius	0
Bacteroides propinonicifaciens	0
Bacteroides pyogenes	0
Bacteroides salanitronis	0
Bacteroides salyersiae	0.033939203978314
Bacteroides sartorii	0
Bacteroides stercorirosoris	0
Bacteroides stercoris	0
Bacteroides thetaiotaomicron	0
Bacteroides timonensis	0
Bacteroides uniformis	0.0309866938519351
Bacteroides ureolyticus	0.048744936123821
Bacteroides vulgatus	0.401659245394976
Bacteroides xylanisolvens	0
Bacteroides xylanolyticus	0
Barnesiella intestinihominis	0
Barnesiella viscericola	0
Bartonella birtlesii	0
Bavariicoccus seileri	0
Bergeyella zoohelcum	0
Bifidobacterium actinocoloniiforme	0
Bifidobacterium adolescentis	0
Bifidobacterium adolescentis/ruminantium	0.15195417044199
Bifidobacterium angulatum	0
Bifidobacterium animalis	0
Bifidobacterium asteroides	0
Bifidobacterium avesanii	0
Bifidobacterium bifidum	0.0297633499085821
Bifidobacterium bohemicum	0
Bifidobacterium bombi	0.0771291949838385
Bifidobacterium boum	0.0878185952289879
Bifidobacterium breve	0
Bifidobacterium callitrichos	0
Bifidobacterium catenulatum	0.100951339662529
Bifidobacterium catenulatum/pseudoctenulatum	0
Bifidobacterium choerinum	0.0443055692931852
Bifidobacterium commune	0
Bifidobacterium coryneforme	0
Bifidobacterium crudilactis/psychraerophilum	0
Bifidobacterium cuniculi	0
Bifidobacterium dentium	0.0746251051150906
Bifidobacterium eulemuris/lemurum	0
Bifidobacterium faecale	0
Bifidobacterium gallicum	0.0287691953836584
Bifidobacterium gallinarum	0
Bifidobacterium hapali	0
Bifidobacterium indicum	0
Bifidobacterium kashiwanohense	0.0397298613462497
Bifidobacterium longum	0.0513088920672903
Bifidobacterium longum	0.0846773886552364
Bifidobacterium merycicum	0
Bifidobacterium mongoliense	0
Bifidobacterium moukalabense	0.165530457100636
Bifidobacterium pseudocatenulatum	0.0349560603157331
Bifidobacterium pseudocatenulatum	0
Bifidobacterium pseudolongum	0.0306576384866482
Bifidobacterium pullorum	0
Bifidobacterium pullorum/hapali	0.0335079448022901
Bifidobacterium ramosum	0.0354232140653716
Bifidobacterium reuteri	0
Bifidobacterium ruminantium	0
Bifidobacterium saeculare	0
Bifidobacterium saguini	0
Bifidobacterium scardovii	0
Bifidobacterium stercoris	0
Bifidobacterium thermacidophilum	0
Bifidobacterium thermophilum	0
Bifidobacterium tissieri	0
Bifidobacterium tsurumiense	2.14273081208504
Bifissio spartinae	2.28921494421613
Bilophila wadsworthia	0
Blastococcus massiliensis	0.318833089999458
Blastomonas natatoria	0.0439009948168114
Blautia caecimuris	0
Blautia coccoides	0.041852879124595
Blautia faecis	0
Blautia glucerasea	0
Blautia hansenii	0
Blautia hydrogenotrophica	0
Blautia luti	0.115021095809458
Blautia marasmi	0
Blautia obeum	0
Blautia producta	0
Blautia schinkii	0.0981141629545253
Blautia sp._GD8	0
Blautia stercoris	0
Blautia wexlerae	0
Bordetella hinzii	0
Brachybacterium muris	0
Brachybacterium paraconglomeratum	0
Brachymonas chironomi	0
Brachyspira aalborgi	0.0394559472244292
Brachyspira pilosicoli	0
Bradyrhizobium denitrificans	0.0393032760688415
Bradyrhizobium elkanii	0
Bradyrhizobium japonicum	0
Brevibacillus agri	0
Brevibacillus borstelensis	0
Brevibacillus brevis	0.0408362394660563
Brevibacillus massiliensis	0
Brevibacterium casei	0.0459169502103379
Brevibacterium epidermidis	0.0350895732683858
Brevibacterium halotolerans	2.50757996169319
Brevibacterium iodinum	0
Brevibacterium linens	0
Brevibacterium luteolum	0
Brevibacterium mcbrellneri	0
Brevibacterium paucivorans	0
Brevibacterium pityocampae	2.85213397354962
Brevibacterium ravenspurgense/massiliense	0.282428052948756
Brevibacterium senegalense	0
Brevundimonas bacteroides	2.31822955968254
Brevundimonas diminuta	0.0530226532171959
Brevundimonas subvibrioides	0.0603093081240999
Brevundimonas terrae	1.66954051304742
Brevundimonas vesicularis	0.0524632694199368
Brochothrix thermosphacta	0
Buchnera aphidicola	0.189476100470217
Buchnera sp.	0.0697624279573362
Bulleidia extructa	0
Burkholderia cepacia	0
Burkholderia glumae	0
Burkholderia plantarii	0
Butyricicoccus faecihominis	0
Butyricicoccus pullicaecorum	0
Butyricimonas faecihominis	0
Butyricimonas paravirosa	0
Butyricimonas synergistica	0
Butyricimonas virosa	0
Butyrivibrio crossotus	0.0394501505824235
Butyrivibrio fibrisolvens	0
C.viride 16S	0
Caldicoprobacter faecalis	0
Campylobacter coli	0.138216556337527
Campylobacter concisus	0
Campylobacter curvus	0
Campylobacter faecalis	0.0408023888292922
Campylobacter fetus	0
Campylobacter gracilis	0
Campylobacter hominis	0
Campylobacter hyointestinalis	0
Campylobacter jejuni	1.77710933791654
Campylobacter lari	0
Campylobacter rectus	0
Campylobacter showae	0
Campylobacter upsaliensis	0
Campylobacter ureolyticus	0
Candidatus Blastococcus	0.0298843508248517
Candidatus Dorea	0
Candidatus Soleaferrea	0
Candidatus Stoquefichus	0
Candidatus Streptomyces	0
Capnocytophaga gingivalis	0
Capnocytophaga granulosa	0
Capnocytophaga haemolytica	0
Capnocytophaga leadbetteri	0
Capnocytophaga ochracea	0
Capnocytophaga sputigena	0
Cardiobacterium hominis	0.0556566582926479
Cardiobacterium valvarum	0
Carnobacterium maltaromaticum	0
Castellaniella defragrans	0
Catabacter hongkongensis	0
Catenibacterium mitsuokai	0.302899664803514
Catonella morbi	0
Catonella sp.	0
Cedecea davisae	0
Cedecea lapagei	0.0608451913042179
Cellulomonas composti	0.102372190026808
Cellulomonas denverensis	0
Cellulomonas massiliensis	0
Cellulomonas parahominis	0.0683275785188254
Cellulosilyticum lentocellum	0.0331328936956404
Cellulosimicrobium cellulans	0
Centipeda periodontii	0
Cephaloticoccus primus	0
Cetobacterium somerae	0
Chlamydia abortus	0
Chlamydia trachomatis	0.0290066968415112
Chlorobium phaeobacteroides	0
Christensenella minuta	0
Chryseobacterium bovis	0
Chryseobacterium hominis	0
Citrobacter amalonaticus	0
Citrobacter braakii	0.0306864549918252
Citrobacter farmeri	0
Citrobacter freundii	0
Citrobacter gillenii	0
Citrobacter intermedius	0
Citrobacter murliniae	0
Citrobacter pasteurii	0
Citrobacter sedlakii	0
Citrobacter werkmanii	0
Citrobacter youngae	0.0331895655774774
Cloacibacillus evryensis	0.0460076484543993
Cloacibacillus porcorum	0
Cloacibacterium normanense	0.280555768029058
Clostridioides difficile	0
Clostridium acetobutylicum	0
Clostridium acidisoli	0
Clostridium aciditolerans	0
Clostridium aerotolerans	0
Clostridium akagii	0
Clostridium aldenense	0
Clostridium aldrichii	0
Clostridium algidicarnis	0
Clostridium amazonense	0
Clostridium aminovalericum	0.0339839920602219
Clostridium amygdalinum	3.83962785514355
Clostridium amylolyticum	0.117413339307052
Clostridium arbusti	0
Clostridium argentinense	0
Clostridium asparagiforme	0.224112703415994
Clostridium aurantibutyricum	0
Clostridium autoethanogenum	0
Clostridium baratii/Eubacterium nitrigenese	1.55777444169095
Clostridium beijerinckii	0
Clostridium bifermentans	0
Clostridium bolteae/aminovalericum	0
Clostridium botulinum	0
Clostridium bowmanii	0
Clostridium butyricum	0
Clostridium cadaveris	0
Clostridium carboxidivorans	0
Clostridium cavendishii	0
Clostridium celatum	1.21806564301521
Clostridium celerecrescens	0
Clostridium cellobioparum	0
Clostridium cellulolyticum	0
Clostridium chartatabidum	0
Clostridium chauvoei	0.0356311536976934
Clostridium chromiireducens	0.0318603646659404
Clostridium citroniae	0
Clostridium clariflavum	0
Clostridium clostridioforme	0.0389520201282526
Clostridium cochlearium	0
Clostridium cocleatum	0
Clostridium colicanis	0
Clostridium colinum	0.0500500478495156
Clostridium collagenovorans	0
Clostridium cylindrosporum	1.12208515130173
Clostridium dakarense	0
Clostridium difficile	0.122527367147126
Clostridium diolis	0.161729085973426
Clostridium disporicum/celatum	0
Clostridium drakei	0
Clostridium estertheticum	0
Clostridium fallax	0
Clostridium felsineum	0
Clostridium ganghwense	0
Clostridium ghonii	0
Clostridium glycolicum	0
Clostridium glycyrrhizinilyticum	0
Clostridium grantii	0
Clostridium haemolyticum	0
Clostridium hathewayi	0
Clostridium herbivorans	0
Clostridium hiranonis	0
Clostridium homopropionicum	0
Clostridium huakuii	0
Clostridium hungatei	0
Clostridium hylemonae	0.0542829637836824
Clostridium indolis/methoxybenzovorans	0.216384390301449
Clostridium innocuum	0
Clostridium irregulare	0
Clostridium isatidis	0
Clostridium jeddahense	0
Clostridium kogasensis	0
Clostridium lactatifermentans	0.0301380188870459
Clostridium lavalense/bolteae	0
Clostridium leptum	0.0486314674290131
Clostridium limosum	0
Clostridium lituseburense	0
Clostridium lundense	0
Clostridium malenominatum	0
Clostridium massiliodielmoense	0
Clostridium methoxybenzovorans	0.120907686331597
Clostridium methylpentosum	0.0453470252382489
Clostridium neonatale	0
Clostridium nexile	0.0642921407543964
Clostridium novyi	0
Clostridium oceanicum	0
Clostridium oroticum	0
Clostridium paraputrificum	0
Clostridium pascui	0.042659314914623
Clostridium pasteurianum	0
Clostridium perfringens	0
Clostridium polysaccharolyticum	0
Clostridium populeti	0
Clostridium psychrophilum	0
Clostridium punense	0.0328287610754478
Clostridium putrefaciens	0.231669095944517
Clostridium ramosum	0
Clostridium rectum	0
Clostridium saccharobutylicum	0
Clostridium saccharogumia	0
Clostridium saccharolyticum	0
Clostridium saccharoperbutylacetonicum	0
Clostridium sardiniense	0
Clostridium sartagoforme	0.045736111225672
Clostridium scatologenes	0
Clostridium schirmacherense	0.0325441442725518
Clostridium scindens	0.0541932611971349
Clostridium senegalense	0
Clostridium septicum	0
Clostridium sordellii	0
Clostridium sp._16S_	0
Clostridium sphenoides	0.0387460336013293
Clostridium spiroforme	0
Clostridium sporogenes	0.0440371391236148
Clostridium sporosphaeroides	0
Clostridium sticklandii	0
Clostridium straminisolvens	0
Clostridium subterminale	0
Clostridium sufflavum	0
Clostridium sulfidigenes	0
Clostridium swellfunianum	0
Clostridium symbiosum	0.0814907582295235
Clostridium tagluense	0
Clostridium tepidiprofundi	0
Clostridium termitidis	0
Clostridium tertium	0
Clostridium tetani	0
Clostridium tetanomorphum	0
Clostridium thermoalcaliphilum	0
Clostridium thermopalmarium	0
Clostridium thiosulfatireducens	0
Clostridium tunisiense	0
Clostridium tyrobutyricum	0
Clostridium ventriculi	0
Clostridium vincentii	0
Clostridium viride	0
Clostridium vulturis	0
Clostridium xylanolyticum	0
Clostridium xylanovorans	0
Collinsella aerofaciens	0
Collinsella intestinalis	0
Collinsella massiliensis	0
Collinsella stercoris	0.0420017076472392
Collinsella tanakaei	0
Comamonas aquatica	0
Comamonas kerstersii	0
Comamonas terrigena	0
Comamonas testosteroni	0
Coprobacillus cateniformis	0
Coprobacter fastidiosus	0
Coprobacter secundus	0
Coprococcus catus	0
Coprococcus comes	0
Coprococcus eutactus	0
Coriobacterium glomerans	0.0358858619730609
Corynebacterium accolens	0
Corynebacterium afermentans	0.0709982421265418
Corynebacterium ammoniagenes	0
Corynebacterium amycolatum	0.0352661366398383
Corynebacterium appendicis	0.0425231455553488
Corynebacterium argentoratense	0
Corynebacterium aurimucosum	0
Corynebacterium casei	0
Corynebacterium coyleae	0
Corynebacterium durum	0
Corynebacterium frankenforstense	0
Corynebacterium freneyi	0.126523940759096
Corynebacterium genitalium	0
Corynebacterium glaucum	0.0295046049120219
Corynebacterium glucuronolyticum	0
Corynebacterium jeikeium	0.0520512491258067
Corynebacterium kroppenstedtii	0.315204283286682
Corynebacterium matruchotii	0
Corynebacterium minutissimum	0.0314244870986105
Corynebacterium mucifaciens	0
Corynebacterium propinquum	0.202824309910195
Corynebacterium pseudodiphthericum	0.0566253380366338
Corynebacterium resistens	0
Corynebacterium simulans	0
Corynebacterium singulare	0.0723256393416291
Corynebacterium sp._1152	0
Corynebacterium striatum	0
Corynebacterium sundsvallense	0.055993273645622
Corynebacterium tuberculostearicum	0
Corynebacterium tuscaniense	0.516173738333747
Corynebacterium ulcerans	0.0734836003126218
Corynebacterium ureicelerivorans	0.0465802858138462
Corynebacterium variabile	0
Corynebacterium xerosis	0
Cronobacter sakazakii	0
Cryptobacterium curtum	0
Cupriavidus metallidurans	0
Curtobacterium flaccumfaciens	0
Deinococcus aquaticus	0
Deinococcus indicus	0
Deinococcus proteolyticus	0
Delftia acidovorans	0.0420316245348406
Dermabacter hominis	0.0290292753730964
Dermabacter vaginalis	0.0429588436421768
Dermacoccus nishinomiyaensis	0
Desulfitobacterium frappieri	0
Desulfobulbus propionicus	0
Desulfotomaculum guttoideum	0
Desulfovibrio alkalitolerans	0
Desulfovibrio desulfuricans	0
Desulfovibrio fairfieldensis	0
Desulfovibrio legallii	0.0381434019771798
Desulfovibrio legallis	0
Desulfovibrio piger	0
Desulfovibrio termitidis	0
Dialister invisus	0
Dialister micraerophilus	0
Dialister pneumosintes	0
Dialister succinatiphilus	0
Dictyoglomus thermophilum	0
Dielma fastidiosa	0
Dietzia cinnamea	0
Dietzia maris	0.148568047262275
Dietzia natronolimnaea	0
Dolosicoccus paucivorans	0
Dolosigranulum pigrum	0.0380782646695829
Dorea formicigenerans	0
Dorea longicatena	0.0407497996203744
Dorea massiliensis	0
Dyadobacter beijingensis	0.102274839403324
Dyadobacter fermentans	0
Dysgonomonas capnocytophagoides	0
Dysgonomonas gadei	0
Dysgonomonas macrotermitis	0
Dysgonomonas mossii	0
Edwardsiella tarda	0.0964341335106398
Eggerthella lenta	0.0522104668746083
Eggerthella sinensis	0.32764759114315
Eggerthella timonensis	0.0309604380638823
Eggerthia catenaformis	0
Eikenella corrodens	0
Eisenbergiella tayi	0
Elusimicrobium minutum	0
Empedobacter falsenii	0
Enorma massiliensis	0
Enterobacter aerogenes	0
Enterobacter asburiae	0
Enterobacter cancerogenus	0
Enterobacter cloacae	0.25777392763272
Enterobacter massiliensis	0.0634652849203381
Enterococcus asini	0.142172787833522
Enterococcus avium	0.132852408691214
Enterococcus caccae	0
Enterococcus casseliflavus	0
Enterococcus casseliflavus/galliarum	0
Enterococcus cecorum	0
Enterococcus devriesei	0
Enterococcus dispar	0
Enterococcus durans/hirae	1.28401603465743
Enterococcus faecalis	0.129320953935474
Enterococcus faecium	0.208078552189587
Enterococcus gallinarum	0
Enterococcus gilvus	0
Enterococcus italicus	0
Enterococcus malodoratus	0
Enterococcus mundtii	0.240595112297426
Enterococcus phoeniculicola	0
Enterococcus raffinosus	0.139814891049293
Enterococcus saccharolyticus	0.0750514243603132
Enterorhabdus caecimuris	0.0354314345232734
Enterovibrio nigricans	0
Eremococcus coleocola	0
Erysipelatoclostridium ramosum	0
Escherichia albertii	0.212160637221983
Escherichia coli	0.882440158997944
Escherichia fergusonii	0.123205882209912
Escherichia hermannii	0.288790126048945
Ethanoligenens harbinense	0
Eubacterium barkeri	0
Eubacterium biforme	0
Eubacterium brachy	0
Eubacterium budayi	0.0697272183344757
Eubacterium callanderi	0
Eubacterium celluloscolvens	0.1315313670687
Eubacterium cellulosolvens	0
Eubacterium contortum	0
Eubacterium coprostanoligenes	0.030577508752807
Eubacterium cylindroides	0
Eubacterium desmolans	0.0338772629514224
Eubacterium dolichum	0
Eubacterium eligens	0
Eubacterium fissicatena	0.172788064731213
Eubacterium hallii	0
Eubacterium infirmum	0
Eubacterium limosum	0
Eubacterium moniliforme	0
Eubacterium multiforme	0.0604893352979754
Eubacterium nitritogenes	0
Eubacterium nodatum	0
Eubacterium oxidoreducens	0
Eubacterium pyruvativorans	0
Eubacterium ramulus	0
Eubacterium rectale	0
Eubacterium ruminantium	0.0368825255098243
Eubacterium saphenum	0
Eubacterium siraeum	0
Eubacterium sp	0
Eubacterium sulci	0
Eubacterium tenue	0
Eubacterium tortuosum	0
Eubacterium tortusum	0
Eubacterium uniforme	0
Eubacterium ventriosum	0.0403663568013589
Eubacterium xylanophilum	0
Eubacterium yurii	0.0325758821212136
Exiguobacterium aurantiacum	1.86667376351634
Facklamia hominis/miroungae	0
Facklamia ignava	0
Facklamia languida	0
Facklamia tabacinasalis	0.311933498063483
Faecalibacterium prausnitzii	0
Faecalibacterium prausnitzii S9G3	0.114873597676678
Faecalicatena contorta	0.0666126699556321
Faecalitalea cylindroides	0
Fermentimonas caenicola	0
Ferrimonas balearica	0.0298906922479651
Fictibacillus arsenicus	0.0726852806127098
Filifactor alocis	0
Filifactor villosus	0
Finegoldia magna	0.080722255310988
Flavobacterium banpakuense	0.0288675836632222
Flavobacterium branchiophilum	0
Flavobacterium cheniae	0
Flavobacterium daejeonense	0
Flavobacterium lindanitolerans	0
Flavobacterium oncorhynchi	0
Flavobacterium sp._TISTR	0
Flavonifractor plautii	0.0557609206514461
Flavonifractor sp	0.0366142622536605
Flexispira rappini	0
Flintibacter butyricus	0.0339693764594559
Fretibacterium fastidiosum	0
Fusicatenibacter saccharivorans	0.0438015416294849
Fusobacterium equinum	0
Fusobacterium gonidiaformans	0
Fusobacterium mortiferum	0.0612200963953388
Fusobacterium naviforme	0
Fusobacterium necrogenes	0.0392409081362055
Fusobacterium necrophorum	0
Fusobacterium nucleatum	0.032865688924879
Fusobacterium periodonticum	0
Fusobacterium russii	0
Fusobacterium ulcerans	0
Fusobacterium varium	0.0935097281300913
Gallibacterium anatis	0
Garciella nitratireducens	0
Gardnerella vaginalis	0
Gemella haemolysans	0
Gemella morbillorum	0.0340921570681837
Gemella sanguinis	0.034694088047445
Gemmatirosa kalamazoonesis	0
Gemmiger formicilis	0
Geobacillus stearothermophilus	0.0397816004008772
Geobacillus vulcani	0
Georgenia muralis	0
Gluconobacter oxydans	0
Gordonia bronchialis	0
Gordonia jacobaea	0
Gordonia otitidis	0.041822719568697
Gordonia rubripertincta	0.03413628522574
Gordonia terrae	0
Gordonibacter pamelaeae	0
Gordonibacter urolithinfaciens	0
Granulicatella adiacens	0.0725416541633252
Granulicatella elegans	0
Grimontia hollisae	0.0974805385670576
Haematobacter missouriensis	0.0296669773659476
Haemophilus haemolyticus	2.2260644321892
Haemophilus influenzae	0.0334952365249067
Haemophilus parahaemolyticus	0
Haemophilus parainfluenzae	0
Haemophilus paraphrohaemolyticus	0
Haemophilus pittmaniae	0
Haemophilus quentini	0
Haemophilus sputorum	0
Hafnia alvei	0
Halobiforma nitratireducens	0.0839493009026755
Halomonas salina	0
Harryflintia acetispora	0
Helicobacter bilis	0
Helicobacter canadensis	0
Helicobacter cinaedi	0.0315106741421702
Helicobacter fennelliae	0
Helicobacter pametensis	0.0472711267179667
Helicobacter pullorum	0
Helicobacter pylori	0.105239375787018
Helicobacter rodentium	0
Helicobacter winghamensis	0.0387947571226511
Herbaspirillum massiliense	0.132780654923955
Hespellia porcina	0.0368644601143264
Hespellia stercorisuis	0
Holdemanella biformis	0
Holdemania filiformis	0
Holdemania massiliensis	0
Howardella ureilytica	0
Hungatella effluvii	0.0308125720113534
Hydrobacter penzbergensis	0.0466873447401784
Hydrogenibacillus schlegelii	0.285547050001268
Hydrogenoanaerobacterium saccharovorans	0.0287475037407515
Hymenobacter rigui	0
Intestinibacter bartlettii	0
Intestinimonas butyriciproducens	0
Janibacter hoylei	0
Janibacter indicus	0.0296864487171838
Janibacter limosus	0
Janibacter terrae	0
Johnsonella ignava	0.0347835116483422
Jonesia denitrificans	0
Kallipyga massiliensis	0
Kandleria vitulina	0.172816820952465
Kerstersia gyiorum	0
Kineothrix alysoides	0
Kingella denitrificans	0
Kingella kingae	0
Kingella oralis	0
Klebsiella aerogenes	0.0321015810306784
Klebsiella oxytoca	0
Klebsiella pneumoniae	0.0437166204064252
Klebsiella variicola	0
Kluyvera ascorbata	0.030701872068207
Kluyvera intermedia	0
Kocuria halotolerans	0
Kocuria indica	0.0393342689039462
Kocuria kristinae	0
Kocuria marina	0.056985767356287
Kocuria palustris	0
Kocuria rhizophila	0
Kocuria rosea	0
Kosakonia cowanii	0
Kurthia gibsonii	0
Kurthia massiliensis	0
Kurthia senegalensis	0
Kytococcus schroeteri	0
Kytococcus sedentarius	0
Lachnoanaerobaculum saburreum	0
Lachnoanaerobaculum umeaense	0
Lachnobacterium bovis	0.0508009012641404
Lachnoclostridium phytofermentans	0.0505392708043563
Lachnoclostridium sp	0
Lachnospira multipara	0
Lachnospira pectinoschiza	0.369404128882445
Lactobacillus acidophilus	0
Lactobacillus agilis	0
Lactobacillus alimentarius	0.235015590358487
Lactobacillus alvi	0
Lactobacillus amylolyticus	0
Lactobacillus amylophilus	0
Lactobacillus amylovorus	0
Lactobacillus animalis	0
Lactobacillus antri	0
Lactobacillus apinorum	0
Lactobacillus apodemi	0
Lactobacillus bifermentans	0
Lactobacillus brevis	0
Lactobacillus buchneri	0
Lactobacillus casei	0
Lactobacillus ceti	0
Lactobacillus coleohominis	0
Lactobacillus coryniformis	0.0419546284441177
Lactobacillus crispatus	0
Lactobacillus curvatus	0
Lactobacillus delbrueckii	0
Lactobacillus dextrinicus	0
Lactobacillus fermemtum	0
Lactobacillus fermentum	0.0290646510900881
Lactobacillus fructivorans/homohiochii	0
Lactobacillus gasseri	0
Lactobacillus gastricus	0
Lactobacillus gigeriorum	0
Lactobacillus helveticus	0
Lactobacillus herbarum	0
Lactobacillus iners	0
Lactobacillus jensenii	0.0301704692203626
Lactobacillus johnsonii	0
Lactobacillus kalixensis	0
Lactobacillus kitasatonis	0
Lactobacillus kunkeei	0.0299843355986244
Lactobacillus malefermentans	0
Lactobacillus mindensis	0
Lactobacillus mucosae	0.0482860822949577
Lactobacillus mudanjiangensis	0
Lactobacillus oris	0
Lactobacillus parabuchneri	0
Lactobacillus paracasei	0
Lactobacillus parafarraginis	0
Lactobacillus pentosus	0
Lactobacillus plantarum	0
Lactobacillus porcinae	0.0523744258956866
Lactobacillus rapi	0
Lactobacillus reuteri	0
Lactobacillus rhamnosus	0
Lactobacillus rogosae	0
Lactobacillus rossiae	0
Lactobacillus ruminis	0
Lactobacillus sakei	0.0565597907176763
Lactobacillus salivarius	0
Lactobacillus sanfranciscensis	0
Lactobacillus saniviri	0
Lactobacillus senioris	0
Lactobacillus sharpeae	0
Lactobacillus thermophilus	0
Lactobacillus ultunensis	0
Lactobacillus vaccinostercus	0
Lactobacillus vaginalis	0.0629724411920488
Lactobacillus versmoldensis	0
Lactobacillus xiangfangensis	0.0643497575439721
Lactococcus formosensis	0
Lactococcus garvieae	0
Lactococcus lactis	0.290727277294626
Lactococcus plantarum	0
Lactococcus raffinolactis	0
Lactonifactor longoviformis	0
Laribacter hongkongensis	0.045932220179965
Lautropia mirabilis	0.0833758481052085
Lawsonella clevelandensis	0
Leifsonia aquatica/naganoensis	0
Leminorella grimontii	0
Leminorella richardii	0
Leptothrix discophora	0.0858156926908031
Leptothrix mobilis	0
Leptotrichia amnionii	0
Leptotrichia buccalis	7.61602012035214
Leptotrichia goodfellowii	0
Leptotrichia hofstadii	0.0691722971884956
Leptotrichia wadei	0
Leuconostoc carnosum	0
Leuconostoc citreum	0.051708876427898
Leuconostoc citreum/holzapfelii	0
Leuconostoc gelidum	0
Leuconostoc lactis	0
Leuconostoc mesenteroides	0.0289924170688155
Leuconostoc pseudomesenteroides/rapi/kimchii/mesenteroides	0.0823439874865745
Limnobacter thiooxidans	0
Longicatena caecimuris	0
Lysinibacillus fusiformis	0
Lysinibacillus massiliensis	0
Lysinibacillus sphaericus	0
Lysobacter soli	0
Mageeibacillus indolicus	0.0541609478387276
Mannheimia granulomatis	0
Marichromatium gracile	0
Marvinbryantia formatexigens	0.157097306657107
Massilia aurea	0.515556683288395
Massiliomicrobiota timonensis	0
Megamonas funiformis	0.06377204482527
Megamonas hypermegale	0
Megamonas rupellensis	0
Megasphaera elsdenii	0
Megasphaera indica	0
Megasphaera micronuciformis	0
Megasphaera paucivorans	0
Megasphaera sp	0
Mesorhizobium loti	0
Methanobrevibacter smithii	0.0589482305462358
Methanobrevibacter smithii/gottschalkii	0
Methanosphaera cuniculi	0
Methanosphaera stadtmanae	0
Methylobacterium adhaesivum	0.0475529743298397
Methylobacterium jeotgali	0.213605163844492
Methylobacterium mesophilicum	0.0618055393805739
Methylobacterium populi	0
Methylobacterium radiotolerans	0
Methylobacterium zatmanii	1.19776246382888
Methyloversatilis universalis	0
Microbacterium aurum	0
Microbacterium barkeri	0
Microbacterium chocolatum	0
Microbacterium foliorum	0
Microbacterium gubbeenense	0.0388428017255846
Microbacterium hydrocarbonoxydans	0
Microbacterium lacticum	0
Microbacterium luteolum	0.201258454390237
Microbacterium oleivorans	3.22131265105034
Microbacterium paraoxydans	0.102198413957406
Microbacterium phyllosphaerae	0
Microbacterium schleiferi	0
Micrococcus luteus	0
Micrococcus lylae	0
Micromonospora aurantiaca	0
Micromonospora krabiensis	0
Microvirga massiliensis	0
Microvirgula aerodenitrificans	0
Mitsuokella jalaludinii	0
Mitsuokella multacida	0
Mobiluncus curtisii	0.062307024988115
Moellerella wisconsensis	0.102865553150286
Mogibacterium diversum	0
Mogibacterium neglectum	0.0388888043683865
Mogibacterium pumilum	0
Mogibacterium timidum	0
Mogibacterium vescum	0
Monoglobus pectinilyticus	0
Moraxella atlantae	0
Moraxella catarrhalis	0.0453191047508841
Moraxella caviae	0
Moraxella lacunata	0
Moraxella nonliquefaciens	0
Moraxella osloensis	0
Morganella morganii	0
Moryella indoligenes	0
Murdochiella asaccharolytica	0.0508656299553723
Muribaculum intestinale	0
Murimonas intestini	0
Mycobacterium abscessus	0.344380430889472
Mycobacterium avium	0
Mycobacterium florentinum	0.0287497302211986
Mycobacterium fortuitum	0.187114136935716
Mycobacterium iranicum	0.0336133040347682
Mycobacterium mucogenicum	0.0296572189182029
Mycoplasma hominis	0
Mycoplasma pneumoniae	0
Negativicoccus succinicivorans	0.108533730740029
Neisseria bacilliformis	0
Neisseria cinerea	0
Neisseria elongata	0
Neisseria flava	0
Neisseria flavescens/perflava	0
Neisseria gonorrhoeae	0.0494256456249691
Neisseria macacae	0.072083745696555
Neisseria meningitidis	0
Neisseria mucosa	0.86512969789286
Neisseria sicca	0.0348746911416814
Neisseria subflava	0
Nevskia ramosa	0
Nitriliruptor alkaliphilus	0
Oceanobacillus caeni	0
Oceanobacillus massiliensis	0
Ochrobactrum anthropi	0.26152516389671
Ochrobactrum intermedium	0
Ochrobactrum pituitosum	0
Odoribacter laneus	0
Odoribacter splanchnicus	0
Oligella urethralis	0.116272185353631
Olsenella profusa	0
Olsenella scatoligenes	0
Olsenella uli	0
Olsenella umbonata	0.132696769653245
Orenia metallireducens	0
Oribacterium parvum	0
Oribacterium sinus	0.0853664992391698
Ornithobacterium rhinotracheale	0
Oscillibacter ruminantium	0
Oscillibacter sp	0
Oscillibacter valericigenes	0.0510176745975881
Oxalobacter formigenes	0
Paenibacillus alvei	0.0485096311435404
Paenibacillus antibioticophila	0
Paenibacillus barcinonensis	0.0588023736059343
Paenibacillus barengoltzii	0
Paenibacillus daejeonensis	0
Paenibacillus durus	0
Paenibacillus glucanolyticus	0
Paenibacillus graminis	0
Paenibacillus illinoisensis	0
Paenibacillus kribbensis	0
Paenibacillus lactis	0.0624599157463062
Paenibacillus lautus	0
Paenibacillus provencensis	0
Paenibacillus pueri	0
Paenibacillus rhizosphaerae	0
Paenibacillus riograndensis	0.185752365085532
Paenibacillus sabinae/forsythiae	0
Paenibacillus senegalensis	0
Paenibacillus thiaminolyticus	0
Paenibacillus timonensis	0
Pantoea agglomerans	0.371809558730662
Pantoea conspicua	0
Papillibacter cinnamivorans	0
Parabacteroides distasonis	0.194139318045775
Parabacteroides goldsteinii	1.20100821175688
Parabacteroides gordonii	0
Parabacteroides johnsonii	0
Parabacteroides merdae	0
Paracoccus carotinifaciens	0
Paracoccus marinus	0.0305318406930372
Paracoccus sanguinis	0
Paracoccus yeei	0
Paraeggerthella hongkongensis	0
Paraprevotella clara	0
Paraprevotella xylaniphila	0
Parascardovia denticolens	0.0328845374982469
Parasporobacterium paucivorans	0.0397964695202917
Parasutterella excrementihominis	0
Parasutterella secunda	0.0293097281493176
Parvimonas micra	0.128240138947078
Pediococcus acidilactici	0
Pediococcus damnosus	0
Pediococcus pentosaceus	0
Pedobacter daejeonensis	0
Pedomicrobium ferrugineum	0
Pelomonas saccharophila	0.10653706514883
Peptoclostridium difficile	0
Peptococcus niger	0
Peptococcus sp.	0
Peptoniphilus asaccharolyticus	0
Peptoniphilus coxii	0
Peptoniphilus duerdenii	0
Peptoniphilus grossensis	0
Peptoniphilus harei	0
Peptoniphilus indolicus	0
Peptoniphilus lacrimalis	0
Peptoniphilus senegalensis	0
Peptoniphilus timonensis	0
Peptostreptococcus anaerobius	0.0302639568720432
Peptostreptococcus russellii	0
Peptostreptococcus stomatis	0.0397392444808285
Phascolarctobacterium faecium	0.0354838540565635
Phascolarctobacterium succinatutens	0.0507838601294581
Phenylobacterium haematophilum	0.204081747634483
Phyllobacterium myrsinacearum	0
Planococcus rifietoensis	0
Planomicrobium chinense	0
Planomonospora sphaerica	0.0568763237582799
Plesiomonas shigelloides	0
Porphyromonas asaccharolytica	0
Porphyromonas catoniae	0
Porphyromonas endodontalis	0
Porphyromonas gingivalis	0
Porphyromonas somerae	0.121618299189384
Porphyromonas uenonis	0
Prevotella albensis	0
Prevotella amnii	0
Prevotella amniotica	0
Prevotella aurantiaca	0
Prevotella baroniae	0
Prevotella bergensis	0
Prevotella bivia	0
Prevotella brevis	0
Prevotella bryantii	0
Prevotella buccae	0
Prevotella buccalis	0
Prevotella conceptionensis	0
Prevotella copri	0
Prevotella corporis	0
Prevotella dentalis	0
Prevotella dentasini	0
Prevotella denticola	0
Prevotella disiens	0.0390407249059341
Prevotella enoeca	0
Prevotella falsenii	0
Prevotella fusca	0
Prevotella histicola	0.0419690027939336
Prevotella intermedia	0
Prevotella loescheii	0.0331075823148287
Prevotella maculosa	0
Prevotella marshii	0
Prevotella melaninogenica	0
Prevotella micans	0
Prevotella multidaccharivorax	0
Prevotella multiformis	0
Prevotella multisaccharivorax	0
Prevotella nanceiensis	0
Prevotella nigrescens	0
Prevotella oralis	0.0309285674997889
Prevotella oris	0
Prevotella oryzae	0
Prevotella oulorum	0
Prevotella pallens	0
Prevotella paludivivens	0.170618586989286
Prevotella pleuritidis	0
Prevotella ruminicola	0.063412951064519
Prevotella saccharolytica	0.0294574665446286
Prevotella salivae	0
Prevotella scopos/jejuni	0
Prevotella shahii	0
Prevotella stercorea	0.04502861069064
Prevotella timonensis	0
Prevotella veroralis	0
Promicromonospora flava	0.0668836487260569
Propionibacterium acidifaciens	0.14548678572187
Propionibacterium acidipropionici	0.373334878663523
Propionibacterium acnes	0
Propionibacterium australiense	0
Propionibacterium avidum	0
Propionibacterium cyclohexanicum	0.0294102470530091
Propionibacterium damnosum	0.0387256080363073
Propionibacterium freudenreichii	0
Propionibacterium granulosum	0
Propionibacterium jensenii	0.0310908664390612
Propionibacterium microaerophilum	0.0839610660203003
Propionibacterium namnetense	0
Propionibacterium propionicum	0
Propionibacterium thoenii	0.132206663129118
Propionicimonas paludicola	0
Propionimicrobium lymphophilum	0.380938720643442
Propionivibrio dicarboxylicus	0
Prosthecobacter fluviatilis	0
Proteus mirabilis	0
Proteus penneri	0.0606455653109266
Proteus vulgaris	0
Providencia alcalifaciens	0
Providencia rettgeri	0
Providencia rustigianii	0
Providencia stuartii	0
Pseudoclavibacter massiliense	0
Pseudoclavibacter sp._Timone	0
Pseudoflavonifractor capillosus	0.0556825527911547
Pseudomonas aeruginosa	0
Pseudomonas alcaliphila	0
Pseudomonas fluorescens	0
Pseudomonas fragi	0
Pseudomonas fragi/thivervalensis/deceptionensis	0.0351806414504749
Pseudomonas monteilii	0.973559073035077
Pseudomonas nitroreducens	0
Pseudomonas oleovorans	0
Pseudomonas putida	0
Pseudomonas stutzeri	0.0760252367433987
Pseudopropionibacterium propionicum	0
Pseudoramibacter alactolyticus	0
Pseudothermotoga thermarum	0
Pseudoxanthomonas mexicana	0
Psychrobacter arenosus	0
Pyramidobacter piscolens	0
Ralstonia insidiosa	0.033607738774621
Ralstonia mannitolilytica	0
Ralstonia solanacearum	0
Raoultella ornithinolytica	0
Raoultella planticola	0.271221913014602
Rheinheimera perlucida	0
Rheinheimera texasensis	0
Rhizobium pusense	0.0476091786242489
Rhodanobacter ginsenosidimutans	0.130170437317731
Rhodobacter sphaeroides	0
Rhodococcus equi	0
Rhodococcus erythropolis	0
Rhodococcus rhodochrous	0
Riemerella anatipestifer	0
Riemerella columbina	0
Robinsoniella peoriensis	0
Romboutsia lituseburensis	0
Roseburia faecis	0.34362051873999
Roseburia hominis	0
Roseburia intestinalis	0
Roseburia inulinivorans	0.0321628708892424
Roseburia sp	0.175296573042348
Roseomonas mucosa	0
Rothia aeria	0
Rothia dentocariosa	0
Rothia mucilaginosa	0
Rubinisphaera brasiliensis	0
Rudanella lutea	0.0619468104716405
Ruminococcus albus	0
Ruminococcus bromii	0.0409746266845053
Ruminococcus callidus	0
Ruminococcus champanellensis	0
Ruminococcus faecis	0.028996631965926
Ruminococcus flavefaciens	0
Ruminococcus gauvreauii	0
Ruminococcus gnavus	0.167408307331218
Ruminococcus lactaris	0
Ruminococcus sp	0
Ruminococcus sp. Marseille-P2780	0
Ruminococcus sp. Marseille-P650	0
Ruminococcus torques	0
Ruthenibacterium lactatiformans	0.0309133386479859
Salmonella enterica	0.155910616567423
Sarcina maxima	0
Sarcina ventriculi	0.0301630840027491
Scardovia inopinata	0.0467155251879082
Scardovia wiggsiae	0.0722803761334552
Schlesneria paludicola	0
Schwartzia sp.	0
Schwartzia succinivorans	0.0367972045201165
Selenomonas artemidis	0
Selenomonas infelix	0
Selenomonas noxia	0.144572238514639
Selenomonas ruminantium	0
Selenomonas sputigena	0
Sellimonas intestinalis	0
Senegalemassilia anaerobia	0
Senegalimassilia anaerobia	0.0445792890544439
Serratia ficaria	0
Serratia fonticola	0.127462724742843
Serratia liquefaciens	0
Serratia marcescens	0
Shigella dysenteriae	0
Shuttleworthia satelles	0.0457126265118062
Silanimonas lenta	0
Simonsiella muelleri	0.0765293120725701
Skermanella aerolata	0
Slackia equolifaciens	0
Slackia exigua	0.131396179208568
Slackia faecicanis	0
Slackia isoflavoniconvertens	0
Slackia piriformis	0.0595145680347386
Snodgrassella alvi	0
Soleaferrea massiliensis	0
Solobacterium moorei	0.0962805651891192
Sphingobacterium faecium	0
Sphingobacterium multivorum	0
Sphingobacterium spiritivorum	0
Sphingobium hydrophobicum	0
Sphingobium yanoikuyae	0.0743533488783083
Sphingomonas adhaesiva	0
Sphingomonas ginsenosidimutans	0
Sphingomonas hankookensis	0.445361226618833
Sphingomonas panni	0.201062544838626
Sphingomonas paucimobilis	0
Sphingomonas pseudosanguinis	0.845409170047799
Spirosoma linguale	0
Sporanaerobacter acetigenes	0
Sporolactobacillus nakayamae	0
Sporosarcina koreensis	0
Staphylococcus arlettae	0
Staphylococcus aureus	0.0335924413127869
Staphylococcus auricularis	0.0941654666798886
Staphylococcus capitis	0.351304591369016
Staphylococcus cohnii	0.0492529097388958
Staphylococcus condimenti	0
Staphylococcus epidermidis	0.0632216824083038
Staphylococcus epidermidis/muscae	0
Staphylococcus equorum/edaphicus/saprophyticus	0
Staphylococcus haemolyticus	0
Staphylococcus hominis	0
Staphylococcus intermedius	0.254025611060937
Staphylococcus kloosii	0
Staphylococcus lentus	0.0398300528911025
Staphylococcus lugdunensis	0.115869917328156
Staphylococcus nepalensis	2.62599398270873
Staphylococcus pasteuri	0
Staphylococcus pettenkoferi	0
Staphylococcus saccharolyticus	0
Staphylococcus saprophyticus	0
Staphylococcus schleiferi	0
Staphylococcus sciuri	0.0586129773020076
Staphylococcus simulans	0.0555479300445989
Staphylococcus succinus	0
Staphylococcus vitulinus	0
Staphylococcus warneri	0
Staphylococcus xylosus	0
Stenotrophomonas daejeonensis	0
Stenotrophomonas maltophilia	0.0687205573068126
Stenotrophomonas rhizophila	0
Stomatobaculum longum	0
Stoquefichus massiliensis	0
Streptobacillus moniliformis	0
Streptococcus agalactiae	0
Streptococcus alactolyticus	0
Streptococcus anginosus	0
Streptococcus australis	0
Streptococcus caballi	0
Streptococcus cameli	0
Streptococcus canis	0
Streptococcus caprae	0
Streptococcus castoreus	0.0351404051019068
Streptococcus constellatus	0
Streptococcus criceti	0
Streptococcus cristatus	0.0697267937704505
Streptococcus dentasini	0
Streptococcus dentirousetti	0
Streptococcus devriesei	0
Streptococcus didelphis	0
Streptococcus downei	0
Streptococcus dysgalactiae	0
Streptococcus equi	0.038016217333081
Streptococcus equinus	0
Streptococcus equinus/lutetiensis/infantarius	0
Streptococcus fryi	0
Streptococcus gallolyticus	0
Streptococcus gordonii	0
Streptococcus gordonii/mutans	0
Streptococcus henryi	0
Streptococcus hongkongensis	0
Streptococcus hyovaginalis	0
Streptococcus ictaluri	0
Streptococcus infantarius	0
Streptococcus infantis	6.73378004514506
Streptococcus iniae	0
Streptococcus intermedius/uberis	0.0830243287304937
Streptococcus lactarius	0.0829432301696134
Streptococcus lutetiensis	0.0546736648264172
Streptococcus macedonicus	0
Streptococcus marimammalium	0
Streptococcus massiliensis	0
Streptococcus merionis	0
Streptococcus minor	0
Streptococcus mitis	0.133619574921216
Streptococcus mitis/pneumoniae/pseudoneumoniae	0.128392442109155
Streptococcus moroccensis	0
Streptococcus mutans	0.0285976670833484
Streptococcus oralis	0.158435386129026
Streptococcus oricebi	0
Streptococcus orisasini	0
Streptococcus ovis	0
Streptococcus parasaguinis	0.204290055345937
Streptococcus parasanguinis	0.059457872847844
Streptococcus parauberis	0
Streptococcus pasteurianus	0
Streptococcus peroris	0
Streptococcus pharyngis	0
Streptococcus pleomorphus	0
Streptococcus plurextorum	0
Streptococcus pneumoniae	0.0737492128246789
Streptococcus porci	0
Streptococcus porcinus	0
Streptococcus porcorum	0
Streptococcus pyogenes	0
Streptococcus pyogensis	0
Streptococcus ratti/ursoris	0
Streptococcus rubneri	0.0422196332153556
Streptococcus rupicaprae	0
Streptococcus salivarius	0.271099326176395
Streptococcus saliviloxodontae	0
Streptococcus sanguinis	0
Streptococcus sanguinis/vestibularis	0
Streptococcus sinensis	0
Streptococcus sobrinus	0
Streptococcus suis	0
Streptococcus tangierensis	0
Streptococcus thermophilus	0.0555600430736203
Streptococcus thoraltensis	0
Streptococcus uberis	0
Streptococcus vestibularis	0.16295890638661
Streptococcus viridans	0.0804880887860356
Streptomyces misionensis	0
Streptomyces thermoviolaceus	0
Streptomyces thermovulgaris	0
Subdoligranulum variabile	0
Succinatimonas hippei	0
Succiniclasticum ruminis	0.0328905592722544
Succinivibrio dextrinosolvens	0.230662048377083
Sulfurimonas autotrophica	0
Sutterella parvirubra	0
Sutterella stercoricanis	0
Sutterella wadsworthensis	0.0391653582416263
Symbiobacterium thermophilum	0
Tannerella forsythia	0
Tatumella ptyseos	0.0375740916694249
Tetragenococcus solitarius	0
Tetrasphaera australiensis	0
Thiomicrospira cyclica	0
Timonella senegalensis	0
Tissierella praeacuta	0
Trabulsiella guamensis	0.10624657592773
Treponema berlinense	0
Treponema denticola	0
Treponema lecithinolyticum	0
Treponema maltophilum	0
Treponema medium	0
Treponema porcinum	0
Treponema socranskii	0
Treponema succinifaciens	0
Treponema vincentii	0
Tropheryma whipplei	0
Trueperella bernardiae	0
Trueperella pyogenes	0
Tumebacillus permanentifrigoris	0
Turicella otitidis	0.0331000157660633
Turicibacter sanguinis	0
Turicimonas muris	0
Tyzzerella nexilis	0.0507018304254228
Ureaplasma parvum	0
Ureaplasma urealyticum	0
Ureibacillus suwonensis	0.0313370088585832
Ureibacillus thermosphaericus	0
Vagococcus penaei	0
Vagococcus teuberi	0.223532556485295
Varibaculum cambriense	0.131096499476832
Variovorax boronicumulans	0
Veillonella atypica	0.608965918218768
Veillonella dispar	0.443176321610841
Veillonella parvula	0.0660521237887067
Veillonella ratti	0
Veillonella rogosae	0
Veillonella tobetsuensis	0.141849865067169
Vibrio cholerae	0.0290492534631504
Vibrio cincinnatiensis	0
Vibrio fluvialis	0
Vibrio furnissii	0
Vibrio mimicus	0
Vibrio parahaemolyticus	0
Victivallis vadensis	0
Virgibacillus proomii	0
Weeksella virosa	0
Weissella cibaria	0
Weissella confusa	3.52343036252409
Weissella paramesenteroides	0
Yersinia aleksiciae	0
Yersinia bercovieri	0
Yersinia enterocolitica	0
Yersinia frederiksenii	0
Yersinia kristensenii	0
Yersinia pseudotuberculosis	0
Yersinia rohdei	0
Yokenella regensburgei	0.167719320430784
Yonghaparkia alkaliphila	0
Kingdom Information: (%)
Archaea	0.142897531448911
Bacteria	99.857102468551
Phylum Information: (%)
Actinobacteria	16.0386186277988
Bacteroidetes	5.67920141212735
Deinococcus-Thermus	0
Dictyoglomi	0
Elusimicrobia	0
Epsilonbacteraeota	2.22208080569732
Euryarchaeota	0.142897531448911
Firmicutes	42.5359259926879
Fusobacteria	7.91202883912715
Gemmatimonadetes	0
Halanaerobiaeota	0
Lentisphaerae	0
Other	1.32379980782994
Planctomycetes	0
Proteobacteria	24.0309766907623
Spirochaetes	0.0394559472244292
Synergistetes	0.0460076484543993
Tenericutes	0.0290066968415112
Thermotogae	0
Verrucomicrobia	0
Class Information: (%)
Actinobacteria	13.0645262534289
Actinobacteridae	1.9558281059801
Alphaproteobacteria	10.5611991626521
Bacilli	26.8865481225013
Bacteroides	0.146034328528785
Bacteroidetes	0
Bacteroidia	5.53316708359857
Betaproteobacteria	0
Brachyspirae	0.0394559472244292
Campylobacteria	2.22208080569732
Chlorobia	0
Clostridia	13.2986032059527
Coriobacteriia	1.01826426838974
Deinococci	0
Deltaproteobacteria	0.0381434019771798
Dictyoglomia	0
Elusimicrobia	0
Epsilonproteobacteria	0
Erysipelotrichia	0.571997050945098
Flavobacteria	0
Fusobacteria	0.032865688924879
Fusobacteriia	7.87916315020227
Gammaproteobacteria	13.431634126133
Gemmatimonadetes	0
Halanaerobiia	0
Halobacteria	0.0839493009026755
Lentisphaeria	0
Methanobacteria	0.0589482305462358
Mollicutes	0.0290066968415112
Negativicutes	1.77877761328884
Nitriliruptoria	0
Other	1.32379980782994
Planctomycetacia	0
Spirochaetes	0
Spirochaetia	0
Synergistia	0.0460076484543993
Thermotogae	0
Verrucomicrobiae	0
Order Information: (%)
Acetobacterales	0
Actinomycetales	2.07449077827181
Aeromonadales	0.556589358093403
Alteromonadales	0
Azospirillales	0
Bacillales	10.8744496446065
Bacteroidales	3.15020988963286
Betaproteobacteriales	2.64098378537604
Bifidobacteriales	3.36571922776197
Brachyspirales	0.0394559472244292
Campylobacterales	2.22208080569732
Cardiobacteriales	0.085547350540613
Caulobacterales	4.35764705112567
Chitinophagales	2.33590228895631
Chlorobiales	0
Chromatiales	0
Clostridiale	0.165408630020123
Clostridiales	13.1331945759325
Coriobacteriales	1.01826426838974
Corynebacteriales	1.9181015286334
Cytophagales	0.164221649874965
Deinococcales	0
Desulfobacterales	0
Desulfovibrionales	0.0381434019771798
Dictyoglomales	0
Elusimicrobiales	0
Enterobacteriales	2.95951781149278
Erysipelotrichales	0.571997050945098
Flavobacteriales	0.0288675836632222
Fusobacterales	0.032865688924879
Fusobacteriales	7.87916315020227
Fusobacteriales: Leptotrichiacea	0
Gemmatimonadales	0
Halanaerobiales	0
Halobacteriales	0.0839493009026755
Lactobacillales	16.0120984778948
Methanobacteriales	0.0589482305462358
Micrococcales	7.01533723165269
Micromonosporales	0
Mycoplasmatales	0.0290066968415112
Neisseriales	0
Nitriliruptorales	0
Oceanospirillales	0
Opitutales	0
Other	1.32379980782994
Pasteurellales	3.67110981265167
Planctomycetales	0
Propionibacteriales	0.58982926933089
Pseudomonadales	2.17163178122946
Rhizobiales	4.53326600826711
Rhodobacterales	0.0601988180589848
Salinisphaerales	0
Selenomonadales	1.77877761328884
Sphingobacteriales	0
Sphingomonadales	1.61008728520038
Spirochaetales	0
Streptomycetales	0
Streptosporangiales	0.0568763237582799
Synergistales	0.0460076484543993
Thermotogales	0
Thiomicrospirales	0
Verrucomicrobiales	0
Vibrionales	1.09811032238554
Victivallales	0
Xanthomonadales	0.248143904363439
Family Information: (%)
Acetobacteraceae	0
Acidaminococcaceae	0.119158273458276
Actinomycetaceae	0.473625495046375
Aerococcaceae	0.311933498063483
Aeromonadaceae	0.132440107302998
Akkermansiaceae	0
Alicyclobacillaceae	0
Alteromonadaceae	0
Aquaspirillaceae	0
Arcobacteraceae	0.043136588844147
Atopobiaceae	0.132696769653245
Azospirillaceae	0
Bacillaceae	6.8490789663368
Bacteroidaceae	0.993940221126681
Barnesiellaceae	0
Beijerinckiaceae	1.52072614138378
Bifidobacteriaceae	3.36571922776197
Blautia	0
Bogoriellaceae	0
Brachyspiraceae	0.0394559472244292
Brevibacteriaceae	3.2155685499771
Burkholderiaceae	1.46055153499429
Caldicoprobacteraceae	0
Campylobacteraceae	1.95612828308336
Cardiobacteriaceae	0.085547350540613
Carnobacteriaceae	0.441755325745814
Caulobacteraceae	4.35764705112567
Cellulomonadaceae	0.170699768545633
Chitinibacteraceae	0.045932220179965
Chitinophagaceae	2.33590228895631
Chlorobiaceae	0
Christensenellaceae	0
Chromatiaceae	0
Clostridiaceae	1.99496233195414
Clostridiaceae 1	3.36192275696454
Clostridiaceae 2	0
Clostridiales	0.165408630020123
Coriobacteriaceae	0.0778875696203001
Corynebacteriaceae	1.72917780356569
Corynebacterineae	0.531494567825189
Deinococcaceae	0
Dermabacteraceae	0.0719881190152731
Dermacoccaceae	0
Desulfobulbaceae	0
Desulfovibrionaceae	0.0381434019771798
Dictyoglomaceae	0
Dietziaceae	0.148568047262275
Dysgonomonadaceae	0
Eggerthellaceae	0.807679929116199
Elusimicrobiaceae	0
Enterbacteriaceae	0.288790126048945
Enterobacteriaceae	2.67072768544384
Enterococcaceae	2.23803521537449
Erysipelotrichaceae	0.571997050945098
Eubacteriaceae	0
Family XI	0.328614269329067
Family XIII	0.0388888043683865
Family XVIII	0
Flavobacteriaceae	0.0288675836632222
Fusobacteriaceae	0.226836421586515
Gemmatimonadaceae	0
Halobacteroidaceae	0
Haloferacaceae	0.0839493009026755
Halomonadaceae	0
Helicobacteraceae	0.222815933769806
Hymenobacteraceae	0
Hyphomicrobiaceae	0
Intrasporangiaceae	0.0296864487171838
Jonesiaceae	0
Lachnospiraceae	6.75495142800783
Lactobacillaceae	0.535123394949632
Leptotrichia	0
Leptotrichiaceae	7.68519241754064
Leuconostocaceae	3.74310766824633
Listeriaceae	0
Marinifilaceae	0
Methanobacteriaceae	0.0589482305462358
Microbacteriaceae	3.71350236208602
Micrococcaceae	0.0963200362602332
Micrococcineae	0
Micromonosporaceae	0
Moraxellaceae	0.460277455268276
Muribaculaceae	0
Mycobacteriaceae	0.0920202531741696
Mycoplasmataceae	0.0290066968415112
Neisseriaceae	1.13450003020179
Nitriliruptoraceae	0
Nocardiaceae	0.075959004794437
Nocardioidaceae	0.0339935159125686
Opitutaceae	0
Other	1.32379980782994
Paenibacillaceae	0.435613210715394
Pasteurellaceae	3.67110981265167
Peptococcaceae	0
Peptostreptococcaceae	0.102579083474085
Planococcaceae	0
Porphyromonadaceae	0.121618299189384
Prevotellaceae	0.639503839514138
Promicromonosporaceae	0
Propionibacteriaceae	0.555835753418321
Propionibacterineae	0.65931908228831
Pseudomonadaceae	1.71135432596119
Psychromonadaceae	0
Rhizobiaceae	2.69668061379211
Rhodanobacteraceae	0.130170437317731
Rhodobacteraceae	0.0601988180589848
Rhodocyclaceae	0
Rikenellaceae	0
Rubinisphaeraceae	0
Ruminococcaceae	0.620062146950123
Schlesneriaceae	0
Solimonadaceae	0
Sphingobacteriaceae	0
Sphingomonadaceae	1.61008728520038
Spirochaetaceae	0
Spirosomaceae	0.164221649874965
Sporolactobacillaceae	0
Staphylococcaceae	3.52097122243871
Streptococcacaeae	0
Streptococcaceae	8.742143375515
Streptomycetaceae	0
Streptomycineae	0
Streptosporangiaceae	0.0568763237582799
Succinivibrionaceae	0.424149250790405
Synergistaceae	0.0460076484543993
Tannerellaceae	1.39514752980266
Thermomonosporaceae	0
Thermotogaceae	0
Thiomicrospiraceae	0
Thiovulaceae	0
Veillonellaceae	1.65961933983056
Verrucomicrobiaceae	0
Vibrionaceae	1.09811032238554
Victivallaceae	0
Weeksellaceae	0
Xanthobacteraceae	0.315859253091213
Xanthomonadaceae	0.117973467045708
Genus Information: (%)
Acetanaerobacterium	0.0688355366579916
Acetivibrio	0
Acetobacter	0
Acetobacterium	0
Achromobacter	0.26152516389671
Acidaminococcus	0
Acidovorax	0
Acinetobacter	0.414958350517392
Actinobacillus	0.034327994304432
Actinobaculum	0
Actinomadura	0
Actinomyces	0.280221970581427
Adlercreutzia	0.0664875776326382
Aerococcus	0
Aeromicrobium	0.0339935159125686
Aeromonas	0.132440107302998
Afipia	0.215557029062405
Agathobacter	0
Aggregatibacter	0.058900339602032
Agrobacterium	0.54269598578184
Agrococcus	0.118465553863847
Akkermansia	0
Alcaligenes	0
Algoriella	0
Aliagarivorans	0
Alistipes	0
Allisonella	0
Alloiococcus	0
Alloprevotella	0.185940346710579
Allorhizobium-Neorhizobium-Pararhizobium-Rhizobium	2.10637544938602
Alloscardovia	0
Alysiella	0.0364569377731522
Amaricoccus	0
Anaerobiospirillum	0.193487202413323
Anaerococcus	0
Anaerofilum	0
Anaerofustis	0
Anaeroglobus	0.0458998925450226
Anaerospora	0
Anaerosporobacter	0
Anaerostipes	0.0362227029761643
Anaerovorax	0
Ancylobacter	0.0609989479599665
Aneurinibacillus	0
Anoxynatronum	0
Aquabacterium	0.032990992064905
Arcanobacterium	0
Arcobacter	0.043136588844147
Arthrobacter	0
Asaccharobacter	0.10403167363534
Atopobium	0
Atopostipes	0
Aureimonas	0
Bacillus	6.45950962686424
Bacteroides	0.993940221126681
Barnesiella	0
Bartonella	0
Bavariicoccus	0
Bergeyella	0
Bifidobacterium	3.21383878894236
Blautia	0.115021095809458
Bordetella	0
Brachybacterium	0
Brachymonas	0
Brachyspira	0.0394559472244292
Bradyrhizobium	0.0393032760688415
Brevibacillus	0.0800889251340811
Brevibacterium	3.2155685499771
Brevundimonas	1.83533574380865
Brochothrix	0
Buchnera	0.259238528427553
Bulleidia	0
Burkholderia-Caballeronia-Paraburkholderia	0
Butyricicoccus	0
Butyricimonas	0
Butyrivibrio	0.0394501505824235
Caldicoprobacter	0
Campylobacter	1.95612828308336
Capnocytophaga	0
Cardiobacterium	0.085547350540613
Castellaniella	0
Catabacter	0
Catenibacterium	0.302899664803514
Catonella	0
Caulobacter	2.31822955968254
Cellulomonas	0.170699768545633
Cellulosilyticum	0.0331328936956404
Cellulosimicrobium	0
Centipeda	0
Cephaloticoccus	0
Cetobacterium	0
Chitinibacter	0.045932220179965
Chlorobium	0
Christensenella	0
Chryseobacterium	0
Citrobacter	0.0608451913042179
Cloacibacillus	0.0460076484543993
Clostridium	1.99496233195414
Clostridium sensu stricto	0
Clostridium sensu stricto 1	1.75255986614587
Clostridium sensu stricto 10	0
Clostridium sensu stricto 11	0
Clostridium sensu stricto 12	0
Clostridium sensu stricto 13	0.108032220262623
Clostridium sensu stricto 14	0
Clostridium sensu stricto 15	0
Clostridium sensu stricto 16	0
Clostridium sensu stricto 17	0
Clostridium sensu stricto 18	0
Clostridium sensu stricto 19	1.12208515130173
Clostridium sensu stricto 2	0
Clostridium sensu stricto 3	0.117413339307052
Clostridium sensu stricto 4	0
Clostridium sensu stricto 5	0
Clostridium sensu stricto 7	0
Clostridium sensu stricto 8	0.231669095944517
Cnuella	2.28921494421613
Collinsella	0.0420017076472392
Comamonas	0
Coprobacillus	0
Coprobacter	0
Coprococcus 1	0
Coprococcus 2	0
Coprococcus 3	0
Coriobacterium	0.0358858619730609
Corynebacterium	0.201107180475797
Corynebacterium 1	1.49497060732383
Cronobacter	0
Cryobacterium	0.0314244870986105
Cryptobacterium	0
Cupriavidus	0
Curvibacter	0
Cutibacterium	0
Dechlorobacter	0
Deinococcus	0
Delftia	0.0420316245348406
Dermabacter	0.0719881190152731
Dermacoccus	0
Desulfobulbus	0
Desulfovibrio	0.0381434019771798
Dialister	0
Dictyoglomus	0
Dielma	0
Dietzia	0.148568047262275
Dolosicoccus	0
Dolosigranulum	0.0380782646695829
Dorea	0
Dyadobacter	0.102274839403324
Dysgonomonas	0
Eggerthella	0.41081849608164
Eggerthia	0
Eikenella	0
Eisenbergiella	0
Elusimicrobium	0
Empedobacter	0
Enorma	0
Enterobacter	0.264438980299667
Enterococcus	1.64105513790056
Enterorhabdus	0.0354314345232734
Enterovibrio	0
Eremococcus	0
Erwinia	0
Erysipelatoclostridium	0
Escherichia	0.288790126048945
Escherichia-Shigella	0.543445071621482
Ethanoligenens	0
Eubacterium	0.165408630020123
Ezakiella	0
Facklamia	0.311933498063483
Faecalitalea	0
Fastidiosipila	0.0541609478387276
Fictibacillus	0.0726852806127098
Filifactor	0
Finegoldia	0.080722255310988
Flavobacterium	0.0288675836632222
Flavonifractor	0.0557609206514461
Franconibacter	0
Fretibacterium	0
Fusicatenibacter	0.0438015416294849
Fusobacterium	0.226836421586515
Gallibacterium	0
Garciella	0
Gardnerella	0
Gemella	0.0687862451156287
Gemmatirosa	0
Geobacillus	0
Geomicrobium	0
Georgenia	0
Gluconobacter	0
Gordonia	0.041822719568697
Gordonibacter	0
Granulicatella	0.403677061076231
Grimontia	0.0974805385670576
Haematobacter	0.0296669773659476
Haemophilus	3.5778814787452
Hafnia-Obesumbacterium	0
Halodesulfovibrio	0
Halomonas	0
Halopiger	0.0839493009026755
Harryflintia	0
Helicobacter	0.222815933769806
Hespellia	0.0368644601143264
Hodemania	0
Holdemanella	0
Holdemania	0
Howardella	0
Hungatella	0.0308125720113534
Hydrobacter	0.0466873447401784
Hydrogenibacillus	0.285547050001268
Hydrogenoanaerobacterium	0.0287475037407515
Hymenobacter	0
Intestinibacter	0
Intestinimonas	0
Isoptericola	0
Janibacter	0.0296864487171838
Johnsonella	0.0347835116483422
Jonesia	0
Kandleria	0.172816820952465
Kerstersia	0
Kingella	0
Klebsiella	0
Kluyvera	0.0306864549918252
Kocuria	0.0963200362602332
Kosakonia	0
Kurthia	0
Kytococcus	0
Lachnoanaerobaculum	0
Lachnobacterium	0.0508009012641404
Lachnoclostridium	0.453031706754587
Lachnoclostridium 10	0.0505392708043563
Lachnoclostridium 12	0
Lachnoclostridium 5	3.99928157507648
Lachnospira	0.369404128882445
Lachnospiraceae NC2004 group	0
Lachnospiraceae NK4A136 group	0.041852879124595
Lactobacillus	0.535123394949632
Lactococcus	0.290727277294626
Lautropia	0.0833758481052085
Lawsonella	0
Leifsonia	0
Leminorella	0
Leptothrix	0.0858156926908031
Leptotrichia	7.68519241754064
Leuconostoc	0.190612654632149
Limnobacter	0
Lysinibacillus	0
[truncated: 214 more rows]
