# Supplementary material for: Pediatric Acute Lymphoblastic Leukemia Patients Exhibit Distinctive Alterations in the Gut Microbiota
Source: Front Cell Infect Microbiol. 2020 Oct 16;10:558799. doi: 10.3389/fcimb.2020.558799 (PMC7596659; doi:10.3389/fcimb.2020.558799)
Supplement: Supplementary file 1 [file Data_Sheet_1.ZIP › rawdata/Case/19T020016_output.xls.result.txt]

Species Information: (%)
Abiotrophia defectiva	0.0413087144679395
Abiotrophia para-adiacens	0.208079676347482
Acetanaerobacterium elongatum	0.326954300191407
Acetobacterium tundrae	0.0369584288652522
Achromobacter denitrificans	0.195963946395118
Achromobacter xylosoxidans	0
Acidaminococcus fermentans	0.02919948488771
Acidaminococcus intestini	0.0482661659640286
Acidovorax facilis	0
Acidovorax sp	0.0559682092286305
Acidovorax temperans	0
Acinetobacter baumannii	0
Acinetobacter calcoaceticus	0.0703386235094257
Acinetobacter haemolyticus/baumannii	0.278984993872231
Acinetobacter johnsonii	0.0495643842699496
Acinetobacter junii	0
Acinetobacter lwoffii	0
Acinetobacter pittii	0
Acinetobacter radioresistens	0
Acinetobacter septicus	0
Actinobacillus capsulatus	0.314077446378047
Actinobacillus pleuropneumoniae	0
Actinobaculum massiliense	0
Actinobaculum schaalii	0.0437229944762741
Actinomadura vinacea	0
Actinomyces canis	0.0490152088218871
Actinomyces cardiffensis	0.0387211543969713
Actinomyces georgiae	0.0418813939780767
Actinomyces graevenitzii	0
Actinomyces johnsonii	0.0308417322485562
Actinomyces massiliensis	0.0350489737651966
Actinomyces meyeri	0.02850764460637
Actinomyces naeslundii	0
Actinomyces neuii	0.102297284266746
Actinomyces odontolyticus	0
Actinomyces oris	0
Actinomyces radingae	0
Actinomyces sp._ph3	0.132641262699001
Actinomyces turicensis	0
Actinomyces urogenitalis	0
Actinomyces viscosus	0
Adlercreutzia equolifaciens	0.0314248470791933
Aeribacillus pallidus	0.25953893633355
Aerococcus christensenii	0.0349786939370286
Aerococcus viridans	0
Aeromicrobium massiliense	0.0598968414818686
Aeromonas allosaccharophila/veronii	0.105532754838313
Aeromonas bestiarum	0.0565316570589537
Aeromonas hydrophila	0.0347031856642926
Aeromonas jandaei	0
Aeromonas media/tecta	0
Aeromonas veronii	0.0299173559444853
Afipia birgiae	0
Agathobaculum butyriciproducens	0.0820241414075827
Aggregatibacter actinomycetemcomitans	0.0914317813889755
Aggregatibacter aphrophilus	0.415246826422082
Aggregatibacter segnis	0.0287179162453815
Agrobacterium tumefaciens	0.307331792718299
Agrococcus jejuensis	0
Agrococcus terreus	0.18550077071145
Akkermansia glycaniphila	0
Akkermansia muciniphila	0.223488996216729
Alcaligenes faecalis	0.0558890924351594
Algoriella xinjiangensis	0.0373097929798441
Aliagarivorans marinus	0.0457973714596123
Alistipes finegoldii	0
Alistipes indistinctus	0
Alistipes inops	0
Alistipes obesi	0.0314596779194728
Alistipes onderdonkii	0
Alistipes putredinis	0
Alistipes senegalensis	0.0501338014891903
Alistipes shahii	0
Alistipes timonensis	0.0281739287334952
Allisonella histaminiformans	0
Alloiococcus otitis	0
Alloprevotella rava	0.0422108852795122
Alloprevotella tannerae	1.79004836066776
Alloscardovia omnicolens	0
Alysiella filiformis	0.240539702976566
Amaricoccus kaplicensis	0
Anaerobiospirillum succiniciproducens	0
Anaerobiospirillum thomasii	0.162696382245344
Anaerococcus hydrogenalis	0.0337287249160102
Anaerococcus lactolyticus	0.054341485573825
Anaerococcus obesiensis	0.0682926908777221
Anaerococcus octavius	0
Anaerococcus prevotii	0.0354425415717467
Anaerococcus senegalensis	0.0345338950674906
Anaerococcus tetradius	0
Anaerococcus vaginalis	0
Anaerofilum agile	0.042818297155301
Anaerofilum pentosovorans	0
Anaerofustis stercorihominis	0
Anaeroglobus geminatus	0
Anaerorhabdus furcosa	0.0302979909317505
Anaerosporobacter mobilis	0
Anaerostipes butyraticus	0.0658664001328986
Anaerostipes caccae	0
Anaerostipes hadrus	0.150094395084433
Anaerotruncus colihominis	0.102692635291382
Anaerotruncus sp	0.0378611453570122
Anaerovorax odorimutans	0.0279269414132866
Ancylobacter polymorphus	0.1823144286381
Aneurinibacillus aneurinilyticus	0.0319518806453632
Aneurinibacillus migulanus	0
Anoxynatronum sibiricum	0.075165905175679
Aquabacterium commune	0.0417793231259503
Arcanobacterium haemolyticum	0
Arcanobacterium pyogenes	0.044988020075535
Arcobacter butzleri	0.0986336722161558
Arcobacter cryaerophilus	0
Arthrobacter albus	0.0399335273320837
Arthrobacter castelli	0.0977561718748905
Arthrobacter oxydans	0.0483569031686115
Arthrobacter polychromogenes	0.029318139681781
Asaccharobacter celatus	0.033878140317869
Atlantibacter hermannii	0.0296443216578765
Atopobium minutum	0
Atopobium parvulum	0.0956671357308992
Atopobium rimae	0.101422010789777
Atopobium vaginae	0
Atopostipes suicloacalis	0
Aurantimonas altamirensis	0
Aureimonas altamirensis	0.336474472556508
Averyella dalhousiensis	0
Azonexus hydrophilus	0
Azospirillum lipoferum	0.0473307779930144
Bacillus altitudinis	0.490680214792468
Bacillus amyloliquefaciens	0.0700733285618829
Bacillus anthracis	0.0403540337527381
Bacillus atrophaeus	0
Bacillus badius	0
Bacillus beijingensis	0.0973183723068611
Bacillus benzoevorans	0
Bacillus cereus	0.034395314448739
Bacillus circulans	0
Bacillus clausii	0.0439047391826367
Bacillus coagulans	0
Bacillus cytotoxicus	0.038620746351777
Bacillus endophyticus	0.0334015369294421
Bacillus firmus	0
Bacillus flexus	0
Bacillus fordii	0.1051951325974
Bacillus halodurans	0
Bacillus idriensis	0.0703750580623613
Bacillus infantis	0
Bacillus licheniformis	0.0656772957168228
Bacillus marisflavi	0.077201820215183
Bacillus massilioanorexius	0.048682607031678
Bacillus massiliosenegalensis	0.0385933115333038
Bacillus megaterium	0
Bacillus methanolicus	0
Bacillus mojavensis	0.156664264730354
Bacillus mycoides	0
Bacillus nealsonii	0
Bacillus niacini	0
Bacillus polyfermenticus	0.482344932576477
Bacillus pseudofirmus	0
Bacillus pseudomycoides	0.0404840140506245
Bacillus pumilus	0.0587246097855918
Bacillus senegalensis	0.0682758050363443
Bacillus simplex	0
Bacillus siralis	0
Bacillus sonorensis	0.0351243607976865
Bacillus subtilis	0.0414001377038697
Bacillus thermoamylovorans	0.223979982321267
Bacillus thuringiensis	0.213703824801743
Bacillus timonensis	0.030413775085747
Bacillus toyonensis/wiedmanii/thuringiensis	0.0359250723767219
Bacillus vallismortis	0.0374319246293456
Bacteroides acidifaciens	0.0779120043922692
Bacteroides caccae	0.190717887215117
Bacteroides cellulosiluticus	0.0519610867933148
Bacteroides cellulosilyticus	0.0721490582314119
Bacteroides clarus	0.034856596151803
Bacteroides coagulans	0
Bacteroides coprocola	0.228593872382951
Bacteroides coprophilus	0.160530003950384
Bacteroides dorei	0
Bacteroides eggerthii	0.219041182736847
Bacteroides faecis	0
Bacteroides finegoldii	0.0376393713726331
Bacteroides fluxus	0
Bacteroides fragilis	0.68082907587966
Bacteroides galacturonicus	0.0555437995465514
Bacteroides gallinarum	0.0298025560330182
Bacteroides gallinceum	0
Bacteroides graminisolvens	0
Bacteroides helcogenes	0.0340038632797597
Bacteroides intestinalis	0
Bacteroides massiliensis	0.425553672105444
Bacteroides massilinensis	0.0431074619759358
Bacteroides nordii	0.0443019261707439
Bacteroides oleiciplenus	0
Bacteroides ovatus	0.0374316283709549
Bacteroides paurosaccharolyticus	0
Bacteroides pectinophilus	0.0336994682807467
Bacteroides plebeius	0
Bacteroides propinonicifaciens	0
Bacteroides pyogenes	0
Bacteroides salanitronis	0
Bacteroides salyersiae	0.0486701813685362
Bacteroides sartorii	0
Bacteroides stercorirosoris	0.0566851814994509
Bacteroides stercoris	0.171078300676616
Bacteroides thetaiotaomicron	0.0561600494329202
Bacteroides timonensis	0
Bacteroides uniformis	0.174826821355652
Bacteroides ureolyticus	0.0998041359480267
Bacteroides vulgatus	3.31669993027168
Bacteroides xylanisolvens	0
Bacteroides xylanolyticus	0
Barnesiella intestinihominis	0
Barnesiella viscericola	0
Bartonella birtlesii	0.0425949896717519
Bavariicoccus seileri	0.0426607266753974
Bergeyella zoohelcum	0.0342280572821597
Bifidobacterium actinocoloniiforme	0
Bifidobacterium adolescentis	0
Bifidobacterium adolescentis/ruminantium	0.0323757348252512
Bifidobacterium angulatum	0.0658454973968885
Bifidobacterium animalis	0
Bifidobacterium asteroides	0.0415459509637687
Bifidobacterium avesanii	0.0440848151580131
Bifidobacterium bifidum	0.0371296340038158
Bifidobacterium bohemicum	0
Bifidobacterium bombi	0.062922808404989
Bifidobacterium boum	0.122118015786767
Bifidobacterium breve	0
Bifidobacterium callitrichos	0
Bifidobacterium catenulatum	0.104764676226411
Bifidobacterium catenulatum/pseudoctenulatum	0.215104870289922
Bifidobacterium choerinum	0.223943809277268
Bifidobacterium commune	0.0546036271050626
Bifidobacterium coryneforme	0
Bifidobacterium crudilactis/psychraerophilum	0
Bifidobacterium cuniculi	0.0551985414551615
Bifidobacterium dentium	0.178507712948483
Bifidobacterium eulemuris/lemurum	0
Bifidobacterium faecale	0.080932901352077
Bifidobacterium gallicum	0.0658282906800126
Bifidobacterium gallinarum	0
Bifidobacterium hapali	0.0537916770618941
Bifidobacterium indicum	0
Bifidobacterium kashiwanohense	0.0535992880026549
Bifidobacterium longum	0.201948534374224
Bifidobacterium longum	0.146695428142933
Bifidobacterium merycicum	0
Bifidobacterium mongoliense	0.0330548951695303
Bifidobacterium moukalabense	0.592116170773588
Bifidobacterium pseudocatenulatum	0
Bifidobacterium pseudocatenulatum	0
Bifidobacterium pseudolongum	0.0849538579855899
Bifidobacterium pullorum	0
Bifidobacterium pullorum/hapali	0.102903516023217
Bifidobacterium ramosum	0.0900931238221944
Bifidobacterium reuteri	0.216919573808556
Bifidobacterium ruminantium	0
Bifidobacterium saeculare	0
Bifidobacterium saguini	0
Bifidobacterium scardovii	0.0497101645528601
Bifidobacterium stercoris	0
Bifidobacterium thermacidophilum	0.138524194799175
Bifidobacterium thermophilum	0.0485502988811232
Bifidobacterium tissieri	0.0930165493655806
Bifidobacterium tsurumiense	0.0475825243857308
Bifissio spartinae	1.91626368960097
Bilophila wadsworthia	0
Blastococcus massiliensis	0.183877641265704
Blastomonas natatoria	0.123869980439199
Blautia caecimuris	0.177453230917367
Blautia coccoides	0
Blautia faecis	0.0487409898594261
Blautia glucerasea	0
Blautia hansenii	0
Blautia hydrogenotrophica	0
Blautia luti	0.211669376994027
Blautia marasmi	0
Blautia obeum	0.0332095335382938
Blautia producta	0
Blautia schinkii	0.119217298330662
Blautia sp._GD8	0
Blautia stercoris	0.0288850462907836
Blautia wexlerae	0
Bordetella hinzii	0
Brachybacterium muris	0
Brachybacterium paraconglomeratum	0.0533521518072008
Brachymonas chironomi	0.0303084615295527
Brachyspira aalborgi	0.145562958866575
Brachyspira pilosicoli	0
Bradyrhizobium denitrificans	0.0790273855747408
Bradyrhizobium elkanii	0.029592424456602
Bradyrhizobium japonicum	0.0420476866673913
Brevibacillus agri	0
Brevibacillus borstelensis	0
Brevibacillus brevis	0.0530675179741169
Brevibacillus massiliensis	0
Brevibacterium casei	0.191818980090381
Brevibacterium epidermidis	0.0738083478436395
Brevibacterium halotolerans	0.371201279422263
Brevibacterium iodinum	0
Brevibacterium linens	0.0485703701660723
Brevibacterium luteolum	0
Brevibacterium mcbrellneri	0.0353016409023521
Brevibacterium paucivorans	0.0518136086538141
Brevibacterium pityocampae	0.114013799885625
Brevibacterium ravenspurgense/massiliense	0.146750943208202
Brevibacterium senegalense	0
Brevundimonas bacteroides	0.132891726723497
Brevundimonas diminuta	0.0472762920534554
Brevundimonas subvibrioides	0.124235303593707
Brevundimonas terrae	0.0300903635570506
Brevundimonas vesicularis	0.033672095714187
Brochothrix thermosphacta	0
Buchnera aphidicola	0.0615420290881461
Buchnera sp.	0.0343451632881306
Bulleidia extructa	0
Burkholderia cepacia	0
Burkholderia glumae	0
Burkholderia plantarii	0.0364717560202929
Butyricicoccus faecihominis	0.102801960253878
Butyricicoccus pullicaecorum	0.105484378160649
Butyricimonas faecihominis	0
Butyricimonas paravirosa	0
Butyricimonas synergistica	0.0384060607257494
Butyricimonas virosa	0
Butyrivibrio crossotus	0.187171040246924
Butyrivibrio fibrisolvens	0.0595733172405871
C.viride 16S	0.0602720034021266
Caldicoprobacter faecalis	0
Campylobacter coli	0.311344534607369
Campylobacter concisus	0
Campylobacter curvus	0
Campylobacter faecalis	0.188037655470811
Campylobacter fetus	0.0311150616855591
Campylobacter gracilis	0.034198524854347
Campylobacter hominis	0
Campylobacter hyointestinalis	0
Campylobacter jejuni	0.634192968442302
Campylobacter lari	0
Campylobacter rectus	0
Campylobacter showae	0.0684528071937764
Campylobacter upsaliensis	0
Campylobacter ureolyticus	0
Candidatus Blastococcus	0
Candidatus Dorea	0
Candidatus Soleaferrea	0
Candidatus Stoquefichus	0
Candidatus Streptomyces	0
Capnocytophaga gingivalis	0
Capnocytophaga granulosa	0.044452216906543
Capnocytophaga haemolytica	0.0387653441248883
Capnocytophaga leadbetteri	0.116084142092713
Capnocytophaga ochracea	0
Capnocytophaga sputigena	0.0403301544827566
Cardiobacterium hominis	0.0987088161480668
Cardiobacterium valvarum	0
Carnobacterium maltaromaticum	0.0375332032904836
Castellaniella defragrans	0
Catabacter hongkongensis	0.0373781561074004
Catenibacterium mitsuokai	1.85639442420037
Catonella morbi	0
Catonella sp.	0
Cedecea davisae	0.0389260962890985
Cedecea lapagei	0.0631262774124569
Cellulomonas composti	0.0427290706867375
Cellulomonas denverensis	0
Cellulomonas massiliensis	0
Cellulomonas parahominis	0.0728020109875595
Cellulosilyticum lentocellum	0.0527258230151581
Cellulosimicrobium cellulans	0.0806335780179301
Centipeda periodontii	0
Cephaloticoccus primus	0.0481081848456639
Cetobacterium somerae	0
Chlamydia abortus	0.123751555024196
Chlamydia trachomatis	0.16859429136363
Chlorobium phaeobacteroides	0
Christensenella minuta	0.106523051328303
Chryseobacterium bovis	0
Chryseobacterium hominis	0
Citrobacter amalonaticus	0
Citrobacter braakii	0
Citrobacter farmeri	0.0491732938261099
Citrobacter freundii	0.0291460530578575
Citrobacter gillenii	0
Citrobacter intermedius	0.0943211503959047
Citrobacter murliniae	0
Citrobacter pasteurii	0
Citrobacter sedlakii	0
Citrobacter werkmanii	0
Citrobacter youngae	0.0531355728601297
Cloacibacillus evryensis	0.127648718929832
Cloacibacillus porcorum	0
Cloacibacterium normanense	2.52084323096027
Clostridioides difficile	0
Clostridium acetobutylicum	0.0356223094656887
Clostridium acidisoli	0
Clostridium aciditolerans	0
Clostridium aerotolerans	0
Clostridium akagii	0.0286275619550231
Clostridium aldenense	0.0682691218454211
Clostridium aldrichii	0
Clostridium algidicarnis	0
Clostridium amazonense	0.0281925235603797
Clostridium aminovalericum	0.0607363160800342
Clostridium amygdalinum	0
Clostridium amylolyticum	0.0365716228730178
Clostridium arbusti	0
Clostridium argentinense	0
Clostridium asparagiforme	0.56833732170818
Clostridium aurantibutyricum	0.0449294104541995
Clostridium autoethanogenum	0
Clostridium baratii/Eubacterium nitrigenese	0.147532060286058
Clostridium beijerinckii	0.0366638310119447
Clostridium bifermentans	0
Clostridium bolteae/aminovalericum	0.13308687000738
Clostridium botulinum	0
Clostridium bowmanii	0
Clostridium butyricum	0.0510475201144773
Clostridium cadaveris	0.040812695402035
Clostridium carboxidivorans	0
Clostridium cavendishii	0
Clostridium celatum	1.11613642784559
Clostridium celerecrescens	0
Clostridium cellobioparum	0.0591239590325818
Clostridium cellulolyticum	0
Clostridium chartatabidum	0.0561376400502902
Clostridium chauvoei	0.0646280501627715
Clostridium chromiireducens	0.0421586722931147
Clostridium citroniae	0.0287227530569726
Clostridium clariflavum	0.0769533821140986
Clostridium clostridioforme	0
Clostridium cochlearium	0
Clostridium cocleatum	0.052881999362144
Clostridium colicanis	0
Clostridium colinum	0.0376037616909829
Clostridium collagenovorans	0.0287586337182119
Clostridium cylindrosporum	0
Clostridium dakarense	0
Clostridium difficile	0
Clostridium diolis	0.244750148699099
Clostridium disporicum/celatum	0
Clostridium drakei	0
Clostridium estertheticum	0
Clostridium fallax	0.0350009573631989
Clostridium felsineum	0
Clostridium ganghwense	0
Clostridium ghonii	0.0823093871235161
Clostridium glycolicum	0
Clostridium glycyrrhizinilyticum	0.0731009797005531
Clostridium grantii	0
Clostridium haemolyticum	0
Clostridium hathewayi	0
Clostridium herbivorans	0.0313225106895907
Clostridium hiranonis	0
Clostridium homopropionicum	0
Clostridium huakuii	0.0500863256419158
Clostridium hungatei	0
Clostridium hylemonae	0.0876702242955963
Clostridium indolis/methoxybenzovorans	0.342890563505933
Clostridium innocuum	0.051056937412182
Clostridium irregulare	0
Clostridium isatidis	0
Clostridium jeddahense	0.0484081113101101
Clostridium kogasensis	0
Clostridium lactatifermentans	0
Clostridium lavalense/bolteae	0.140313580525681
Clostridium leptum	0.112890310735539
Clostridium limosum	0
Clostridium lituseburense	0
Clostridium lundense	0
Clostridium malenominatum	0.0417020107909861
Clostridium massiliodielmoense	0.0581846079758491
Clostridium methoxybenzovorans	0.273423019688738
Clostridium methylpentosum	0.140002885834299
Clostridium neonatale	0
Clostridium nexile	0.0722979188552848
Clostridium novyi	0.0443538034106111
Clostridium oceanicum	0
Clostridium oroticum	0
Clostridium paraputrificum	0
Clostridium pascui	0.0583588456455572
Clostridium pasteurianum	0.0370111217842415
Clostridium perfringens	0
Clostridium polysaccharolyticum	0.0590945554421872
Clostridium populeti	0
Clostridium psychrophilum	0
Clostridium punense	0
Clostridium putrefaciens	0.796889832170946
Clostridium ramosum	0
Clostridium rectum	0
Clostridium saccharobutylicum	0
Clostridium saccharogumia	0.0620911993461172
Clostridium saccharolyticum	0.10636777738232
Clostridium saccharoperbutylacetonicum	0
Clostridium sardiniense	0
Clostridium sartagoforme	0.0541937824344123
Clostridium scatologenes	0.0348846572747492
Clostridium schirmacherense	0
Clostridium scindens	0.150992444363891
Clostridium senegalense	0
Clostridium septicum	0
Clostridium sordellii	0
Clostridium sp._16S_	0
Clostridium sphenoides	0.0543088588082289
Clostridium spiroforme	0
Clostridium sporogenes	0.118222001788707
Clostridium sporosphaeroides	0
Clostridium sticklandii	0.074658970688084
Clostridium straminisolvens	0.0686371223703139
Clostridium subterminale	0
Clostridium sufflavum	0
Clostridium sulfidigenes	0
Clostridium swellfunianum	0
Clostridium symbiosum	0.586274865253043
Clostridium tagluense	0
Clostridium tepidiprofundi	0
Clostridium termitidis	0.0660226852957287
Clostridium tertium	0
Clostridium tetani	0.042261184501957
Clostridium tetanomorphum	0
Clostridium thermoalcaliphilum	0
Clostridium thermopalmarium	0
Clostridium thiosulfatireducens	0
Clostridium tunisiense	0.0337578775136233
Clostridium tyrobutyricum	0
Clostridium ventriculi	0
Clostridium vincentii	0
Clostridium viride	0
Clostridium vulturis	0
Clostridium xylanolyticum	0
Clostridium xylanovorans	0.0320979939122819
Collinsella aerofaciens	0.0365475126307125
Collinsella intestinalis	0
Collinsella massiliensis	0
Collinsella stercoris	0.0545928200856089
Collinsella tanakaei	0.0387029028344801
Comamonas aquatica	0
Comamonas kerstersii	0
Comamonas terrigena	0
Comamonas testosteroni	0
Coprobacillus cateniformis	0
Coprobacter fastidiosus	0.0356808189168714
Coprobacter secundus	0
Coprococcus catus	0
Coprococcus comes	0.113595504530687
Coprococcus eutactus	0.0758986886447588
Coriobacterium glomerans	0.0442062086981766
Corynebacterium accolens	0.0349949868261256
Corynebacterium afermentans	0.0884306727497232
Corynebacterium ammoniagenes	0.0434917954822007
Corynebacterium amycolatum	0.0359232923368981
Corynebacterium appendicis	0.0281093902888955
Corynebacterium argentoratense	0
Corynebacterium aurimucosum	0.0356116589740516
Corynebacterium casei	0
Corynebacterium coyleae	0
Corynebacterium durum	0.0291617742427837
Corynebacterium frankenforstense	0
Corynebacterium freneyi	0.131426752989767
Corynebacterium genitalium	0
Corynebacterium glaucum	0
Corynebacterium glucuronolyticum	0.0455280478261859
Corynebacterium jeikeium	0.0829390525908427
Corynebacterium kroppenstedtii	0.134690804299939
Corynebacterium matruchotii	0.0285530626578524
Corynebacterium minutissimum	0.0551022840180836
Corynebacterium mucifaciens	0
Corynebacterium propinquum	0.0293364408288663
Corynebacterium pseudodiphthericum	0
Corynebacterium resistens	0.0305357698473099
Corynebacterium simulans	0
Corynebacterium singulare	0.0784327406134235
Corynebacterium sp._1152	0
Corynebacterium striatum	0
Corynebacterium sundsvallense	0
Corynebacterium tuberculostearicum	0
Corynebacterium tuscaniense	0.919547391857121
Corynebacterium ulcerans	0.103915432586542
Corynebacterium ureicelerivorans	0.0355788553696745
Corynebacterium variabile	0.0438337021630989
Corynebacterium xerosis	0.246297883866942
Cronobacter sakazakii	0
Cryptobacterium curtum	0.0439172023259117
Cupriavidus metallidurans	0
Curtobacterium flaccumfaciens	0
Deinococcus aquaticus	0
Deinococcus indicus	0
Deinococcus proteolyticus	0.0289666958138319
Delftia acidovorans	0
Dermabacter hominis	0.0534521842440428
Dermabacter vaginalis	0.140583413786819
Dermacoccus nishinomiyaensis	0.0597416480734281
Desulfitobacterium frappieri	0
Desulfobulbus propionicus	0
Desulfotomaculum guttoideum	0
Desulfovibrio alkalitolerans	0
Desulfovibrio desulfuricans	0
Desulfovibrio fairfieldensis	0.0287770857081416
Desulfovibrio legallii	0.0409651828528078
Desulfovibrio legallis	0
Desulfovibrio piger	0
Desulfovibrio termitidis	0
Dialister invisus	0
Dialister micraerophilus	0
Dialister pneumosintes	0.0386530008853218
Dialister succinatiphilus	0.0332174355885802
Dictyoglomus thermophilum	0.107144808180878
Dielma fastidiosa	0
Dietzia cinnamea	0.0856888130115336
Dietzia maris	0.0904134070490355
Dietzia natronolimnaea	0
Dolosicoccus paucivorans	0.0492810414335749
Dolosigranulum pigrum	0
Dorea formicigenerans	0.0582658810508512
Dorea longicatena	0.0785308765451711
Dorea massiliensis	0
Dyadobacter beijingensis	0
Dyadobacter fermentans	0
Dysgonomonas capnocytophagoides	0.185107206732876
Dysgonomonas gadei	0
Dysgonomonas macrotermitis	0
Dysgonomonas mossii	0
Edwardsiella tarda	0
Eggerthella lenta	0.0396082922671454
Eggerthella sinensis	0.414791411185554
Eggerthella timonensis	0.0543951497865703
Eggerthia catenaformis	0
Eikenella corrodens	0.0480046722642891
Eisenbergiella tayi	0
Elusimicrobium minutum	0.4466277756668
Empedobacter falsenii	0.105736118234377
Enorma massiliensis	0.0455281955203241
Enterobacter aerogenes	0
Enterobacter asburiae	0
Enterobacter cancerogenus	0
Enterobacter cloacae	0.149440575713794
Enterobacter massiliensis	0.0326021994467842
Enterococcus asini	0.0543373961374524
Enterococcus avium	0.0317321524548221
Enterococcus caccae	0
Enterococcus casseliflavus	0
Enterococcus casseliflavus/galliarum	0
Enterococcus cecorum	0
Enterococcus devriesei	0
Enterococcus dispar	0
Enterococcus durans/hirae	0.228419228345832
Enterococcus faecalis	0.0743112074123457
Enterococcus faecium	0.0365072614402272
Enterococcus gallinarum	0
Enterococcus gilvus	0
Enterococcus italicus	0
Enterococcus malodoratus	0.0757070957308219
Enterococcus mundtii	0.0704876689724324
Enterococcus phoeniculicola	0
Enterococcus raffinosus	0.0474450434279513
Enterococcus saccharolyticus	0.0345727693939152
Enterorhabdus caecimuris	0.0498718752140803
Enterovibrio nigricans	0
Eremococcus coleocola	0
Erysipelatoclostridium ramosum	0.185809604957471
Escherichia albertii	0
Escherichia coli	2.04714753947797
Escherichia fergusonii	0.644587453978124
Escherichia hermannii	0.68099987228053
Ethanoligenens harbinense	0.142866676656987
Eubacterium barkeri	0.0424861820122999
Eubacterium biforme	0.033328340482394
Eubacterium brachy	0
Eubacterium budayi	0.295764810041368
Eubacterium callanderi	0
Eubacterium celluloscolvens	0.129580646080968
Eubacterium cellulosolvens	0
Eubacterium contortum	0.0380603922623415
Eubacterium coprostanoligenes	0
Eubacterium cylindroides	0
Eubacterium desmolans	0
Eubacterium dolichum	0.0365432464734143
Eubacterium eligens	0.0384194486674657
Eubacterium fissicatena	0.124377424474103
Eubacterium hallii	0
Eubacterium infirmum	0
Eubacterium limosum	0
Eubacterium moniliforme	0
Eubacterium multiforme	0.0635303735206241
Eubacterium nitritogenes	0.0862866928044514
Eubacterium nodatum	0
Eubacterium oxidoreducens	0.103041455092137
Eubacterium pyruvativorans	0.0350388387794699
Eubacterium ramulus	0
Eubacterium rectale	0.0586849464941033
Eubacterium ruminantium	0.0910843628112661
Eubacterium saphenum	0
Eubacterium siraeum	0
Eubacterium sp	0.0387352848621592
Eubacterium sulci	0.0703738763852142
Eubacterium tenue	0
Eubacterium tortuosum	0
Eubacterium tortusum	0
Eubacterium uniforme	0.0280718257927977
Eubacterium ventriosum	0.0477170005690072
Eubacterium xylanophilum	0.0549725666919761
Eubacterium yurii	0.0372080578124745
Exiguobacterium aurantiacum	0.494076470067325
Facklamia hominis/miroungae	0
Facklamia ignava	0.0669872771441435
Facklamia languida	0
Facklamia tabacinasalis	1.20117524052781
Faecalibacterium prausnitzii	0.647596364669102
Faecalibacterium prausnitzii S9G3	0.538125698164275
Faecalicatena contorta	0.694911237993721
Faecalitalea cylindroides	0
Fermentimonas caenicola	0.0461744352919303
Ferrimonas balearica	0.0505515494946071
Fictibacillus arsenicus	0
Filifactor alocis	0.0501160501463275
Filifactor villosus	0
Finegoldia magna	0
Flavobacterium banpakuense	0
Flavobacterium branchiophilum	0
Flavobacterium cheniae	0
Flavobacterium daejeonense	0
Flavobacterium lindanitolerans	0.0339055473034486
Flavobacterium oncorhynchi	0
Flavobacterium sp._TISTR	0
Flavonifractor plautii	0.179304026729406
Flavonifractor sp	0.208728141372582
Flexispira rappini	0
Flintibacter butyricus	0.128290958530682
Fretibacterium fastidiosum	0
Fusicatenibacter saccharivorans	0.124356502074223
Fusobacterium equinum	0
Fusobacterium gonidiaformans	0.0516452824588796
Fusobacterium mortiferum	0
Fusobacterium naviforme	0.105477156926979
Fusobacterium necrogenes	0.0594752452515298
Fusobacterium necrophorum	0
Fusobacterium nucleatum	0.0281821750070837
Fusobacterium periodonticum	0
Fusobacterium russii	0.0282079977739352
Fusobacterium ulcerans	0.0855102352800667
Fusobacterium varium	0.185718975612515
Gallibacterium anatis	0
Garciella nitratireducens	0
Gardnerella vaginalis	0.0316470814936121
Gemella haemolysans	0.0371626962152027
Gemella morbillorum	0
Gemella sanguinis	0
Gemmatirosa kalamazoonesis	0
Gemmiger formicilis	0.421894340019785
Geobacillus stearothermophilus	0.0361476456943654
Geobacillus vulcani	0
Georgenia muralis	0
Gluconobacter oxydans	0
Gordonia bronchialis	0
Gordonia jacobaea	0.0746081467009689
Gordonia otitidis	0
Gordonia rubripertincta	0.0709262154546212
Gordonia terrae	0
Gordonibacter pamelaeae	0
Gordonibacter urolithinfaciens	0
Granulicatella adiacens	0.169557965857949
Granulicatella elegans	0
Grimontia hollisae	0.163802265390291
Haematobacter missouriensis	0.0660676481630561
Haemophilus haemolyticus	0.420417661461292
Haemophilus influenzae	0
Haemophilus parahaemolyticus	0
Haemophilus parainfluenzae	0.157097040715163
Haemophilus paraphrohaemolyticus	0
Haemophilus pittmaniae	0
Haemophilus quentini	0
Haemophilus sputorum	0
Hafnia alvei	0
Halobiforma nitratireducens	0.0768261805420513
Halomonas salina	0
Harryflintia acetispora	0.0298615865647877
Helicobacter bilis	0
Helicobacter canadensis	0
Helicobacter cinaedi	0.0337716257621111
Helicobacter fennelliae	0
Helicobacter pametensis	0.183409270611989
Helicobacter pullorum	0.0320333959529514
Helicobacter pylori	0.110466548139581
Helicobacter rodentium	0.061215080754308
Helicobacter winghamensis	0.164098254989096
Herbaspirillum massiliense	0.161256118706889
Hespellia porcina	0
Hespellia stercorisuis	0
Holdemanella biformis	0
Holdemania filiformis	0
Holdemania massiliensis	0
Howardella ureilytica	0.101250539685331
Hungatella effluvii	0.086793179031356
Hydrobacter penzbergensis	0
Hydrogenibacillus schlegelii	0
Hydrogenoanaerobacterium saccharovorans	0.158513915337046
Hymenobacter rigui	0.0999023499777763
Intestinibacter bartlettii	0.0701051648937023
Intestinimonas butyriciproducens	0
Janibacter hoylei	0
Janibacter indicus	0.209616715753262
Janibacter limosus	0
Janibacter terrae	0.0375473707928646
Johnsonella ignava	0.0715297496704718
Jonesia denitrificans	0
Kallipyga massiliensis	0
Kandleria vitulina	0.36422128271409
Kerstersia gyiorum	0
Kineothrix alysoides	0
Kingella denitrificans	0.0540687684548384
Kingella kingae	0
Kingella oralis	0.0324845380372755
Klebsiella aerogenes	0.0369337491162686
Klebsiella oxytoca	0
Klebsiella pneumoniae	0.0548923886462923
Klebsiella variicola	0
Kluyvera ascorbata	0
Kluyvera intermedia	0
Kocuria halotolerans	0.0595309192199505
Kocuria indica	0.0403071154119906
Kocuria kristinae	0
Kocuria marina	0.130982264133132
Kocuria palustris	0
Kocuria rhizophila	0
Kocuria rosea	0.0497737872420167
Kosakonia cowanii	0
Kurthia gibsonii	0
Kurthia massiliensis	0
Kurthia senegalensis	0
Kytococcus schroeteri	0
Kytococcus sedentarius	0
Lachnoanaerobaculum saburreum	0
Lachnoanaerobaculum umeaense	0
Lachnobacterium bovis	0.107042118623579
Lachnoclostridium phytofermentans	0.0421679509226576
Lachnoclostridium sp	0.0345449862513366
Lachnospira multipara	0.0328500568934949
Lachnospira pectinoschiza	1.44418275755061
Lactobacillus acidophilus	0
Lactobacillus agilis	0
Lactobacillus alimentarius	0.267987067813259
Lactobacillus alvi	0
Lactobacillus amylolyticus	0
Lactobacillus amylophilus	0
Lactobacillus amylovorus	0
Lactobacillus animalis	0
Lactobacillus antri	0
Lactobacillus apinorum	0
Lactobacillus apodemi	0
Lactobacillus bifermentans	0.0443035906922446
Lactobacillus brevis	0
Lactobacillus buchneri	0
Lactobacillus casei	0
Lactobacillus ceti	0
Lactobacillus coleohominis	0
Lactobacillus coryniformis	0.0471759453864479
Lactobacillus crispatus	0.0289437123030184
Lactobacillus curvatus	0
Lactobacillus delbrueckii	0.0320365493307593
Lactobacillus dextrinicus	0
Lactobacillus fermemtum	0
Lactobacillus fermentum	0.0280687566456176
Lactobacillus fructivorans/homohiochii	0.0487023819036874
Lactobacillus gasseri	0
Lactobacillus gastricus	0
Lactobacillus gigeriorum	0.0464576473144298
Lactobacillus helveticus	0
Lactobacillus herbarum	0.0318542412987481
Lactobacillus iners	0
Lactobacillus jensenii	0.0428835176262573
Lactobacillus johnsonii	0
Lactobacillus kalixensis	0
Lactobacillus kitasatonis	0
Lactobacillus kunkeei	0.0612680688167844
Lactobacillus malefermentans	0.0329787101724488
Lactobacillus mindensis	0
Lactobacillus mucosae	0
Lactobacillus mudanjiangensis	0
Lactobacillus oris	0
Lactobacillus parabuchneri	0
Lactobacillus paracasei	0
Lactobacillus parafarraginis	0
Lactobacillus pentosus	0
Lactobacillus plantarum	0.0400717258253863
Lactobacillus porcinae	0.0990144431696123
Lactobacillus rapi	0
Lactobacillus reuteri	0.0366174650786118
Lactobacillus rhamnosus	0
Lactobacillus rogosae	0.0460828028309109
Lactobacillus rossiae	0
Lactobacillus ruminis	0
Lactobacillus sakei	0.0347393998787991
Lactobacillus salivarius	0
Lactobacillus sanfranciscensis	0.0421783171109901
Lactobacillus saniviri	0.0360309085782737
Lactobacillus senioris	0
Lactobacillus sharpeae	0.0833981691649386
Lactobacillus thermophilus	0
Lactobacillus ultunensis	0
Lactobacillus vaccinostercus	0
Lactobacillus vaginalis	0.0280235231037471
Lactobacillus versmoldensis	0
Lactobacillus xiangfangensis	0.197195184568518
Lactococcus formosensis	0
Lactococcus garvieae	0
Lactococcus lactis	0.196022234036521
Lactococcus plantarum	0.0385498551796799
Lactococcus raffinolactis	0
Lactonifactor longoviformis	0
Laribacter hongkongensis	0.124046903382814
Lautropia mirabilis	0.0605140572047967
Lawsonella clevelandensis	0.0529464021110918
Leifsonia aquatica/naganoensis	0
Leminorella grimontii	0.0287027862858524
Leminorella richardii	0
Leptothrix discophora	0.203867022520088
Leptothrix mobilis	0
Leptotrichia amnionii	0
Leptotrichia buccalis	1.23178195622723
Leptotrichia goodfellowii	0
Leptotrichia hofstadii	0.0880141573932826
Leptotrichia wadei	0
Leuconostoc carnosum	0
Leuconostoc citreum	0.0881335248565261
Leuconostoc citreum/holzapfelii	0
Leuconostoc gelidum	0.0281179697361833
Leuconostoc lactis	0
Leuconostoc mesenteroides	0
Leuconostoc pseudomesenteroides/rapi/kimchii/mesenteroides	0.0712261825490848
Limnobacter thiooxidans	0.171220112974641
Longicatena caecimuris	0.0354550958774852
Lysinibacillus fusiformis	0
Lysinibacillus massiliensis	0.0353844489179179
Lysinibacillus sphaericus	0
Lysobacter soli	0.0724274737029109
Mageeibacillus indolicus	0.106982776550386
Mannheimia granulomatis	0.0348778071486071
Marichromatium gracile	0
Marvinbryantia formatexigens	0.276112706998816
Massilia aurea	0.517204990895064
Massiliomicrobiota timonensis	0
Megamonas funiformis	0.0288640233792883
Megamonas hypermegale	0
Megamonas rupellensis	0.0574891315612668
Megasphaera elsdenii	0
Megasphaera indica	0
Megasphaera micronuciformis	0
Megasphaera paucivorans	0
Megasphaera sp	0.0481360475919218
Mesorhizobium loti	0
Methanobrevibacter smithii	0.155023888033218
Methanobrevibacter smithii/gottschalkii	0
Methanosphaera cuniculi	0.0363650441348547
Methanosphaera stadtmanae	0
Methylobacterium adhaesivum	0.0444315173603631
Methylobacterium jeotgali	0.266894373422653
Methylobacterium mesophilicum	0.0833515385797388
Methylobacterium populi	0
Methylobacterium radiotolerans	0.0381092432915814
Methylobacterium zatmanii	0.128756452964416
Methyloversatilis universalis	0
Microbacterium aurum	0
Microbacterium barkeri	0
Microbacterium chocolatum	0
Microbacterium foliorum	0
Microbacterium gubbeenense	0.0910982370760088
Microbacterium hydrocarbonoxydans	0
Microbacterium lacticum	0.0479142820859384
Microbacterium luteolum	0.86931864797911
Microbacterium oleivorans	0.950676823595179
Microbacterium paraoxydans	0.110135406006602
Microbacterium phyllosphaerae	0.0354551124438826
Microbacterium schleiferi	0
Micrococcus luteus	0
Micrococcus lylae	0
Micromonospora aurantiaca	0.0831247225850373
Micromonospora krabiensis	0
Microvirga massiliensis	0
Microvirgula aerodenitrificans	0
Mitsuokella jalaludinii	0.085906353718047
Mitsuokella multacida	0.0374048436077245
Mobiluncus curtisii	0.0561283073467336
Moellerella wisconsensis	0.127759775075085
Mogibacterium diversum	0
Mogibacterium neglectum	0.0410117091165771
Mogibacterium pumilum	0.0416314764251236
Mogibacterium timidum	0
Mogibacterium vescum	0
Monoglobus pectinilyticus	0.0642092172229169
Moraxella atlantae	0
Moraxella catarrhalis	0.0794410733302431
Moraxella caviae	0.0376215539685976
Moraxella lacunata	0.0361659183459816
Moraxella nonliquefaciens	0
Moraxella osloensis	0.0657725662721711
Morganella morganii	0
Moryella indoligenes	0.0372352566548789
Murdochiella asaccharolytica	0.105238822962711
Muribaculum intestinale	0
Murimonas intestini	0.119114921095403
Mycobacterium abscessus	0.080119976071826
Mycobacterium avium	0.0384988867842789
Mycobacterium florentinum	0.118016457471382
Mycobacterium fortuitum	0.0674146248498535
Mycobacterium iranicum	0.147314575989515
Mycobacterium mucogenicum	0.0473387639963184
Mycoplasma hominis	0
Mycoplasma pneumoniae	0
Negativicoccus succinicivorans	0
Neisseria bacilliformis	0
Neisseria cinerea	0
Neisseria elongata	0.0611698810441401
Neisseria flava	0.0308097515721145
Neisseria flavescens/perflava	0
Neisseria gonorrhoeae	0.0425024069704609
Neisseria macacae	0.0812429134356015
Neisseria meningitidis	0
Neisseria mucosa	0.209282297207221
Neisseria sicca	0
Neisseria subflava	0
Nevskia ramosa	0.0587155978571175
Nitriliruptor alkaliphilus	0
Oceanobacillus caeni	0
Oceanobacillus massiliensis	0
Ochrobactrum anthropi	0.055775899352682
Ochrobactrum intermedium	0.0589142789881089
Ochrobactrum pituitosum	0
Odoribacter laneus	0
Odoribacter splanchnicus	0
Oligella urethralis	0.171135763399394
Olsenella profusa	0.0394984728883134
Olsenella scatoligenes	0
Olsenella uli	0.0870554886811424
Olsenella umbonata	0.0445859693492731
Orenia metallireducens	0
Oribacterium parvum	0
Oribacterium sinus	0.292914658711846
Ornithobacterium rhinotracheale	0
Oscillibacter ruminantium	0.0295205983407574
Oscillibacter sp	0.0448472239148846
Oscillibacter valericigenes	0.0342352212735798
Oxalobacter formigenes	0
Paenibacillus alvei	0.0401891098025932
Paenibacillus antibioticophila	0.0473884005053214
Paenibacillus barcinonensis	0.0373314890665345
Paenibacillus barengoltzii	0
Paenibacillus daejeonensis	0.0918049975017682
Paenibacillus durus	0
Paenibacillus glucanolyticus	0
Paenibacillus graminis	0.0341597776809561
Paenibacillus illinoisensis	0.0557542828424734
Paenibacillus kribbensis	0
Paenibacillus lactis	0.389754371960588
Paenibacillus lautus	0.0362070437682017
Paenibacillus provencensis	0.0407775807332842
Paenibacillus pueri	0.054147919324568
Paenibacillus rhizosphaerae	0
Paenibacillus riograndensis	0.324602492718917
Paenibacillus sabinae/forsythiae	0
Paenibacillus senegalensis	0.0534512418847634
Paenibacillus thiaminolyticus	0.0353813498977607
Paenibacillus timonensis	0
Pantoea agglomerans	0.42709368968906
Pantoea conspicua	0
Papillibacter cinnamivorans	0
Parabacteroides distasonis	0.696927438877043
Parabacteroides goldsteinii	0.303324272591268
Parabacteroides gordonii	0
Parabacteroides johnsonii	0.038496534963885
Parabacteroides merdae	0.0295174227257233
Paracoccus carotinifaciens	0
Paracoccus marinus	0.0888585286829702
Paracoccus sanguinis	0
Paracoccus yeei	0.0719671619673074
Paraeggerthella hongkongensis	0.0820613341433381
Paraprevotella clara	0
Paraprevotella xylaniphila	0
Parascardovia denticolens	0.0295257003272326
Parasporobacterium paucivorans	0.131712115998007
Parasutterella excrementihominis	0.0565428744133411
Parasutterella secunda	0.0669523392623774
Parvimonas micra	0.0770952794640787
Pediococcus acidilactici	0.0302848926021946
Pediococcus damnosus	0
Pediococcus pentosaceus	0.0925267898458005
Pedobacter daejeonensis	0
Pedomicrobium ferrugineum	0
Pelomonas saccharophila	0.0870653228568424
Peptoclostridium difficile	0.0520768442843276
Peptococcus niger	0
Peptococcus sp.	0
Peptoniphilus asaccharolyticus	0
Peptoniphilus coxii	0
Peptoniphilus duerdenii	0
Peptoniphilus grossensis	0
Peptoniphilus harei	0
Peptoniphilus indolicus	0
Peptoniphilus lacrimalis	0
Peptoniphilus senegalensis	0.039741251058201
Peptoniphilus timonensis	0
Peptostreptococcus anaerobius	0
Peptostreptococcus russellii	0
Peptostreptococcus stomatis	0.100377922749406
Phascolarctobacterium faecium	0.048827480882336
Phascolarctobacterium succinatutens	0.236429903151703
Phenylobacterium haematophilum	0.090944778944341
Phyllobacterium myrsinacearum	0
Planococcus rifietoensis	0.0777242521574037
Planomicrobium chinense	0.0319313746446157
Planomonospora sphaerica	0.207571751040515
Plesiomonas shigelloides	0
Porphyromonas asaccharolytica	0
Porphyromonas catoniae	0.068012283902178
Porphyromonas endodontalis	0
Porphyromonas gingivalis	0
Porphyromonas somerae	0.166260263825915
Porphyromonas uenonis	0.1467617653317
Prevotella albensis	0
Prevotella amnii	0
Prevotella amniotica	0
Prevotella aurantiaca	0.0295963905745172
Prevotella baroniae	0
Prevotella bergensis	0.0301681569037116
Prevotella bivia	0
Prevotella brevis	0
Prevotella bryantii	0
Prevotella buccae	0
Prevotella buccalis	0
Prevotella conceptionensis	0.0709608411924653
Prevotella copri	0.0553048188033813
Prevotella corporis	0.0556287514786089
Prevotella dentalis	0
Prevotella dentasini	0
Prevotella denticola	0.046493344986326
Prevotella disiens	0
Prevotella enoeca	0
Prevotella falsenii	0
Prevotella fusca	0
Prevotella histicola	0.161443885034479
Prevotella intermedia	0
Prevotella loescheii	0.0478650186975312
Prevotella maculosa	0
Prevotella marshii	0
Prevotella melaninogenica	0
Prevotella micans	0
Prevotella multidaccharivorax	0.0320319176504476
Prevotella multiformis	0.0471022551177027
Prevotella multisaccharivorax	0.0422014600684471
Prevotella nanceiensis	0
Prevotella nigrescens	0.0403279494476689
Prevotella oralis	0
Prevotella oris	0.0278649850655796
Prevotella oryzae	0
Prevotella oulorum	0
Prevotella pallens	0
Prevotella paludivivens	0.588177309252588
Prevotella pleuritidis	0
Prevotella ruminicola	0.0960740523289108
Prevotella saccharolytica	0.128381381234359
Prevotella salivae	0
Prevotella scopos/jejuni	0
Prevotella shahii	0.0313485016141324
Prevotella stercorea	0.0909810636201833
Prevotella timonensis	0.0550977394260915
Prevotella veroralis	0
Promicromonospora flava	0.135180262919189
Propionibacterium acidifaciens	0.382592054571701
Propionibacterium acidipropionici	0.458850776417102
Propionibacterium acnes	0
Propionibacterium australiense	0.0383241457958492
Propionibacterium avidum	0
Propionibacterium cyclohexanicum	0.0345985201591698
Propionibacterium damnosum	0.0485897837403635
Propionibacterium freudenreichii	0.054438475907879
Propionibacterium granulosum	0.0314844327443046
Propionibacterium jensenii	0.0287496402597606
Propionibacterium microaerophilum	0.0990814425140097
Propionibacterium namnetense	0.0343473843584632
Propionibacterium propionicum	0
Propionibacterium thoenii	0.298294368983074
Propionicimonas paludicola	0.0349199778794918
Propionimicrobium lymphophilum	0.448202491281377
Propionivibrio dicarboxylicus	0
Prosthecobacter fluviatilis	0.0308439881000444
Proteus mirabilis	0.0277750798859132
Proteus penneri	0.0812543570188005
Proteus vulgaris	0.0293897292116802
Providencia alcalifaciens	0.0308498452562551
Providencia rettgeri	0
Providencia rustigianii	0
Providencia stuartii	0.0405678656881673
Pseudoclavibacter massiliense	0
Pseudoclavibacter sp._Timone	0
Pseudoflavonifractor capillosus	0.303103276278755
Pseudomonas aeruginosa	0
Pseudomonas alcaliphila	0
Pseudomonas fluorescens	0
Pseudomonas fragi	0
Pseudomonas fragi/thivervalensis/deceptionensis	0.0476244683912688
Pseudomonas monteilii	0.920368461521466
Pseudomonas nitroreducens	0
Pseudomonas oleovorans	0
Pseudomonas putida	0
Pseudomonas stutzeri	0
Pseudopropionibacterium propionicum	0
Pseudoramibacter alactolyticus	0
Pseudothermotoga thermarum	0
Pseudoxanthomonas mexicana	0
Psychrobacter arenosus	0
Pyramidobacter piscolens	0.0819863039569925
Ralstonia insidiosa	0.118813179693858
Ralstonia mannitolilytica	0.0466939162705191
Ralstonia solanacearum	0
Raoultella ornithinolytica	0
Raoultella planticola	0.0584659994426223
Rheinheimera perlucida	0
Rheinheimera texasensis	0
Rhizobium pusense	0.137165426265666
Rhodanobacter ginsenosidimutans	0.452440409260808
Rhodobacter sphaeroides	0
Rhodococcus equi	0
Rhodococcus erythropolis	0
Rhodococcus rhodochrous	0.0701324010648325
Riemerella anatipestifer	0
Riemerella columbina	0
Robinsoniella peoriensis	0
Romboutsia lituseburensis	0.0697503118449631
Roseburia faecis	0.704061361361203
Roseburia hominis	0
Roseburia intestinalis	0.0571946028303646
Roseburia inulinivorans	0.0668180696652906
Roseburia sp	0.337397545796348
Roseomonas mucosa	0.0502093878459048
Rothia aeria	0
Rothia dentocariosa	0
Rothia mucilaginosa	0.0377066199767806
Rubinisphaera brasiliensis	0.0498807331677702
Rudanella lutea	0.19652146319974
Ruminococcus albus	0.0299324532402177
Ruminococcus bromii	0.106360602887061
Ruminococcus callidus	0
Ruminococcus champanellensis	0.0288583616567836
Ruminococcus faecis	0.0673299781804355
Ruminococcus flavefaciens	0
Ruminococcus gauvreauii	0.0672497173385647
Ruminococcus gnavus	0.537362453603953
Ruminococcus lactaris	0
Ruminococcus sp	0.997243576356409
Ruminococcus sp. Marseille-P2780	0.0392685701532467
Ruminococcus sp. Marseille-P650	0.0297252997287324
Ruminococcus torques	0.0948804225825885
Ruthenibacterium lactatiformans	0.0689646573579496
Salmonella enterica	0.0282899229284427
Sarcina maxima	0
Sarcina ventriculi	0.215090536028327
Scardovia inopinata	0.0563678039353126
Scardovia wiggsiae	0.128218937745102
Schlesneria paludicola	0
Schwartzia sp.	0
Schwartzia succinivorans	0
Selenomonas artemidis	0
Selenomonas infelix	0
Selenomonas noxia	0.0454971196992051
Selenomonas ruminantium	0
Selenomonas sputigena	0
Sellimonas intestinalis	0.0748862887755966
Senegalemassilia anaerobia	0.0398702553881756
Senegalimassilia anaerobia	0.126330780561031
Serratia ficaria	0
Serratia fonticola	0.150627201809902
Serratia liquefaciens	0.0447930102571308
Serratia marcescens	0
Shigella dysenteriae	0
Shuttleworthia satelles	0.138256414481939
Silanimonas lenta	0
Simonsiella muelleri	0.421315601380547
Skermanella aerolata	0.0389144128011694
Slackia equolifaciens	0
Slackia exigua	0.138358079546972
Slackia faecicanis	0.0384651001457198
Slackia isoflavoniconvertens	0
Slackia piriformis	0.109626834001643
Snodgrassella alvi	0
Soleaferrea massiliensis	0.052363913568608
Solobacterium moorei	0.0778467666873439
Sphingobacterium faecium	0
Sphingobacterium multivorum	0.116764399641879
Sphingobacterium spiritivorum	0
Sphingobium hydrophobicum	0
Sphingobium yanoikuyae	0.217671518860946
Sphingomonas adhaesiva	0
Sphingomonas ginsenosidimutans	0.0282334140440285
Sphingomonas hankookensis	0.09474910091306
Sphingomonas panni	0.123790991309601
Sphingomonas paucimobilis	0
Sphingomonas pseudosanguinis	0.77182207709196
Spirosoma linguale	0
Sporanaerobacter acetigenes	0
Sporolactobacillus nakayamae	0.0914763028039105
Sporosarcina koreensis	0
Staphylococcus arlettae	0
Staphylococcus aureus	0.0526215598781345
Staphylococcus auricularis	0.0293444632275774
Staphylococcus capitis	0.100422063077627
Staphylococcus cohnii	0.108094560871438
Staphylococcus condimenti	0
Staphylococcus epidermidis	0.031300535053838
Staphylococcus epidermidis/muscae	0
Staphylococcus equorum/edaphicus/saprophyticus	0
Staphylococcus haemolyticus	0.0477752043675493
Staphylococcus hominis	0
Staphylococcus intermedius	0.241669615325188
Staphylococcus kloosii	0
Staphylococcus lentus	0.0542676301500999
Staphylococcus lugdunensis	0.183399043344979
Staphylococcus nepalensis	0.233378189625112
Staphylococcus pasteuri	0
Staphylococcus pettenkoferi	0
Staphylococcus saccharolyticus	0.0785490495494882
Staphylococcus saprophyticus	0
Staphylococcus schleiferi	0
Staphylococcus sciuri	0.0315042630543313
Staphylococcus simulans	0.222951969376886
Staphylococcus succinus	0
Staphylococcus vitulinus	0.0346598644060491
Staphylococcus warneri	0.061224903183348
Staphylococcus xylosus	0
Stenotrophomonas daejeonensis	0
Stenotrophomonas maltophilia	0.250444929498245
Stenotrophomonas rhizophila	0.0327472083756549
Stomatobaculum longum	0
Stoquefichus massiliensis	0.0311816056584581
Streptobacillus moniliformis	0
Streptococcus agalactiae	0
Streptococcus alactolyticus	0
Streptococcus anginosus	0
Streptococcus australis	0.0329761218168944
Streptococcus caballi	0
Streptococcus cameli	0
Streptococcus canis	0
Streptococcus caprae	0
Streptococcus castoreus	0
Streptococcus constellatus	0
Streptococcus criceti	0
Streptococcus cristatus	0.0872998773932712
Streptococcus dentasini	0.0371080142941821
Streptococcus dentirousetti	0
Streptococcus devriesei	0.0303049628938498
Streptococcus didelphis	0.0374144076535475
Streptococcus downei	0
Streptococcus dysgalactiae	0
Streptococcus equi	0.02952751138875
Streptococcus equinus	0
Streptococcus equinus/lutetiensis/infantarius	0.041074285047233
Streptococcus fryi	0.0439730548200777
Streptococcus gallolyticus	0.0304674851083792
Streptococcus gordonii	0.129091995165066
Streptococcus gordonii/mutans	0.0290780216063373
Streptococcus henryi	0.03778916147941
Streptococcus hongkongensis	0
Streptococcus hyovaginalis	0
Streptococcus ictaluri	0
Streptococcus infantarius	0.0382567580860581
Streptococcus infantis	1.02911804059282
Streptococcus iniae	0
Streptococcus intermedius/uberis	0.0804780119036838
Streptococcus lactarius	0
Streptococcus lutetiensis	0
Streptococcus macedonicus	0
Streptococcus marimammalium	0
Streptococcus massiliensis	0
Streptococcus merionis	0.0366929795509803
Streptococcus minor	0
Streptococcus mitis	0.19561316772737
Streptococcus mitis/pneumoniae/pseudoneumoniae	0.198851601988326
Streptococcus moroccensis	0
Streptococcus mutans	0.0314321605166542
Streptococcus oralis	0.379938461106522
Streptococcus oricebi	0
Streptococcus orisasini	0
Streptococcus ovis	0
Streptococcus parasaguinis	0
Streptococcus parasanguinis	0.031985080982734
Streptococcus parauberis	0
Streptococcus pasteurianus	0
Streptococcus peroris	0
Streptococcus pharyngis	0
Streptococcus pleomorphus	0
Streptococcus plurextorum	0.0319267329458315
Streptococcus pneumoniae	0.110981826450893
Streptococcus porci	0
Streptococcus porcinus	0.0421534293223964
Streptococcus porcorum	0
Streptococcus pyogenes	0
Streptococcus pyogensis	0
Streptococcus ratti/ursoris	0
Streptococcus rubneri	0.0363655444592372
Streptococcus rupicaprae	0
Streptococcus salivarius	0
Streptococcus saliviloxodontae	0
Streptococcus sanguinis	0
Streptococcus sanguinis/vestibularis	0
Streptococcus sinensis	0
Streptococcus sobrinus	0.0469476251998155
Streptococcus suis	0.0362548155615715
Streptococcus tangierensis	0
Streptococcus thermophilus	0
Streptococcus thoraltensis	0
Streptococcus uberis	0.0453020935271038
Streptococcus vestibularis	0
Streptococcus viridans	0.331818506420135
Streptomyces misionensis	0
Streptomyces thermoviolaceus	0
Streptomyces thermovulgaris	0
Subdoligranulum variabile	0
Succinatimonas hippei	0
Succiniclasticum ruminis	0.152985112674124
Succinivibrio dextrinosolvens	0.531481165138274
Sulfurimonas autotrophica	0.0307079319090016
Sutterella parvirubra	0
Sutterella stercoricanis	0
Sutterella wadsworthensis	0.355368412068758
Symbiobacterium thermophilum	0
Tannerella forsythia	0
Tatumella ptyseos	0
Tetragenococcus solitarius	0
Tetrasphaera australiensis	0
Thiomicrospira cyclica	0
Timonella senegalensis	0
Tissierella praeacuta	0
Trabulsiella guamensis	0.0382133798272449
Treponema berlinense	0.0347308719557461
Treponema denticola	0
Treponema lecithinolyticum	0
Treponema maltophilum	0.0470400058969567
Treponema medium	0
Treponema porcinum	0
Treponema socranskii	0
Treponema succinifaciens	0
Treponema vincentii	0.0548365609784488
Tropheryma whipplei	0
Trueperella bernardiae	0
Trueperella pyogenes	0
Tumebacillus permanentifrigoris	0.0353199532893759
Turicella otitidis	0.0999411224308258
Turicibacter sanguinis	0.035110854880963
Turicimonas muris	0
Tyzzerella nexilis	0.0577565225536754
Ureaplasma parvum	0
Ureaplasma urealyticum	0
Ureibacillus suwonensis	0.0302795367261652
Ureibacillus thermosphaericus	0
Vagococcus penaei	0
Vagococcus teuberi	0.0571039476467255
Varibaculum cambriense	0.326899744994375
Variovorax boronicumulans	0.036455628092918
Veillonella atypica	0
Veillonella dispar	0.0828995840122451
Veillonella parvula	0.0511847947250081
Veillonella ratti	0
Veillonella rogosae	0.0809740972126285
Veillonella tobetsuensis	0.0766370762001644
Vibrio cholerae	0.0615890188795565
Vibrio cincinnatiensis	0
Vibrio fluvialis	0
Vibrio furnissii	0
Vibrio mimicus	0
Vibrio parahaemolyticus	0
Victivallis vadensis	0.0482933516558789
Virgibacillus proomii	0
Weeksella virosa	0.0500169777526404
Weissella cibaria	0.0433181738338485
Weissella confusa	0.63445204572973
Weissella paramesenteroides	0
Yersinia aleksiciae	0
Yersinia bercovieri	0.0286897575718448
Yersinia enterocolitica	0
Yersinia frederiksenii	0.159346623928071
Yersinia kristensenii	0.0378430768198519
Yersinia pseudotuberculosis	0
Yersinia rohdei	0
Yokenella regensburgei	0.102452239003873
Yonghaparkia alkaliphila	0.0316608302920438
Kingdom Information: (%)
Archaea	0.268215112710124
Bacteria	99.73178488729
Phylum Information: (%)
Actinobacteria	15.6930077934658
Bacteroidetes	13.7372442755442
Deinococcus-Thermus	0.0289666958138319
Dictyoglomi	0.107144808180878
Elusimicrobia	0.4466277756668
Epsilonbacteraeota	1.9505622709038
Euryarchaeota	0.268215112710124
Firmicutes	39.9649645429306
Fusobacteria	1.91412923207783
Gemmatimonadetes	0
Halanaerobiaeota	0
Lentisphaerae	0.0482933516558789
Other	3.50208935422539
Planctomycetes	0.0498807331677702
Proteobacteria	21.2022816175223
Spirochaetes	0.282170397697727
Synergistetes	0.209635022886825
Tenericutes	0.292345846387827
Thermotogae	0
Verrucomicrobia	0.302441169162437
Class Information: (%)
Actinobacteria	11.6402633461048
Actinobacteridae	2.4740676596587
Alphaproteobacteria	4.64853931356072
Bacilli	16.0045311636019
Bacteroides	0.194872684717277
Bacteroidetes	0.0320319176504476
Bacteroidia	13.5103396731765
Betaproteobacteria	0
Brachyspirae	0.145562958866575
Campylobacteria	1.9505622709038
Chlorobia	0
Clostridia	20.0045596434199
Coriobacteriia	1.57867678770238
Deinococci	0.0289666958138319
Deltaproteobacteria	0.0697422685609494
Dictyoglomia	0.107144808180878
Elusimicrobia	0.4466277756668
Epsilonproteobacteria	0.0311150616855591
Erysipelotrichia	2.78770940284333
Flavobacteria	0
Fusobacteria	0.0281821750070837
Fusobacteriia	1.88594705707075
Gammaproteobacteria	16.4528849737151
Gemmatimonadetes	0
Halanaerobiia	0
Halobacteria	0.0768261805420513
Lentisphaeria	0.0482933516558789
Methanobacteria	0.191388932168073
Mollicutes	0.292345846387827
Negativicutes	1.16816433306539
Nitriliruptoria	0
Other	3.50208935422539
Planctomycetacia	0.0498807331677702
Spirochaetes	0
Spirochaetia	0.136607438831152
Synergistia	0.209635022886825
Thermotogae	0
Verrucomicrobiae	0.302441169162437
Order Information: (%)
Acetobacterales	0.0902811136712911
Actinomycetales	2.34585682562889
Aeromonadales	1.03559752439533
Alteromonadales	0.0457973714596123
Azospirillales	0.0389144128011694
Bacillales	7.8181008038705
Bacteroidales	10.9069640219645
Betaproteobacteriales	3.66658452284774
Bifidobacteriales	3.584126206524
Brachyspirales	0.145562958866575
Campylobacterales	1.98167733258936
Cardiobacteriales	0.149260365642674
Caulobacterales	0.506441338579252
Chitinophagales	1.91626368960097
Chlorobiales	0
Chromatiales	0
Clostridiale	0.229716097218319
Clostridiales	19.7748435462016
Coriobacteriales	1.57867678770238
Corynebacteriales	2.52928234082224
Cytophagales	0.296423813177517
Deinococcales	0.0289666958138319
Desulfobacterales	0
Desulfovibrionales	0.0697422685609494
Dictyoglomales	0.107144808180878
Elusimicrobiales	0.4466277756668
Enterobacteriales	4.14415752705871
Erysipelotrichales	2.78770940284333
Flavobacteriales	0.50082835115937
Fusobacterales	0.0281821750070837
Fusobacteriales	1.88594705707075
Fusobacteriales: Leptotrichiacea	0
Gemmatimonadales	0
Halanaerobiales	0
Halobacteriales	0.0768261805420513
Lactobacillales	8.18643035973145
Methanobacteriales	0.191388932168073
Micrococcales	4.33148774363486
Micromonosporales	0.0831247225850373
Mycoplasmatales	0.292345846387827
Neisseriales	0
Nitriliruptorales	0
Oceanospirillales	0.124591574704932
Opitutales	0.0481081848456639
Other	3.50208935422539
Pasteurellales	1.57284830621044
Planctomycetales	0.0498807331677702
Propionibacteriales	1.03288141552792
Pseudomonadales	2.0749157629213
Rhizobiales	2.42587202703688
Rhodobacterales	0.226893338813334
Salinisphaerales	0.0587155978571175
Selenomonadales	1.16816433306539
Sphingobacteriales	0.116764399641879
Sphingomonadales	1.36013708265879
Spirochaetales	0.136607438831152
Streptomycetales	0
Streptosporangiales	0.207571751040515
Synergistales	0.209635022886825
Thermotogales	0
Thiomicrospirales	0
Verrucomicrobiales	0.254332984316773
Vibrionales	2.54811235300283
Victivallales	0.0482933516558789
Xanthomonadales	1.0323040676144
Family Information: (%)
Acetobacteraceae	0.0902811136712911
Acidaminococcaceae	0.515708147559901
Actinomycetaceae	0.841982707123913
Aerococcaceae	1.35242225304256
Aeromonadaceae	0.341419977011711
Akkermansiaceae	0.223488996216729
Alicyclobacillaceae	0.0353199532893759
Alteromonadaceae	0
Aquaspirillaceae	0
Arcobacteraceae	0.0986336722161558
Atopobiaceae	0.368229077439405
Azospirillaceae	0.0389144128011694
Bacillaceae	4.96591559648178
Bacteroidaceae	5.61152677171546
Barnesiellaceae	0.0356808189168714
Beijerinckiaceae	0.561543125618753
Bifidobacteriaceae	3.584126206524
Blautia	0
Bogoriellaceae	0
Brachyspiraceae	0.145562958866575
Brevibacteriaceae	0.662077690750086
Burkholderiaceae	2.35192683769399
Caldicoprobacteraceae	0
Campylobacteraceae	1.26734155225416
Cardiobacteriaceae	0.149260365642674
Carnobacteriaceae	0.377637642205431
Caulobacteraceae	0.506441338579252
Cellulomonadaceae	0.115531081674297
Chitinibacteraceae	0.124046903382814
Chitinophagaceae	1.91626368960097
Chlorobiaceae	0
Christensenellaceae	0.143901207435703
Chromatiaceae	0
Clostridiaceae	1.08592366098425
Clostridiaceae 1	3.87670567392101
Clostridiaceae 2	0.075165905175679
Clostridiales	0.229716097218319
Coriobacteriaceae	0.174049444248978
Corynebacteriaceae	2.06909544691012
Corynebacterineae	0.186033487705958
Deinococcaceae	0.0289666958138319
Dermabacteraceae	0.493685633705004
Dermacoccaceae	0.0597416480734281
Desulfobulbaceae	0
Desulfovibrionaceae	0.0697422685609494
Dictyoglomaceae	0.107144808180878
Dietziaceae	0.0904134070490355
Dysgonomonadaceae	0.231281642024806
Eggerthellaceae	1.036398266014
Elusimicrobiaceae	0.4466277756668
Enterbacteriaceae	0.68099987228053
Enterobacteriaceae	3.46315765477818
Enterococcaceae	0.696904504693229
Erysipelotrichaceae	2.78770940284333
Eubacteriaceae	0.079444610877552
Family XI	0.309280825787564
Family XIII	0.215982842119671
Family XVIII	0
Flavobacteriaceae	0.273537404910349
Fusobacteriaceae	0.594333118457317
Gemmatimonadaceae	0
Halobacteroidaceae	0
Haloferacaceae	0.0768261805420513
Halomonadaceae	0.124591574704932
Helicobacteraceae	0.584994176210036
Hymenobacteraceae	0.0999023499777763
Hyphomicrobiaceae	0
Intrasporangiaceae	0.290997788709225
Jonesiaceae	0
Lachnospiraceae	9.96857937497452
Lactobacillaceae	1.21410304644931
Leptotrichia	0
Leptotrichiaceae	1.31979611362052
Leuconostocaceae	1.02058284307559
Listeriaceae	0
Marinifilaceae	0.0384060607257494
Methanobacteriaceae	0.191388932168073
Microbacteriaceae	2.3768623942083
Micrococcaceae	0.398708871704796
Micrococcineae	0.117608570182476
Micromonosporaceae	0.0831247225850373
Moraxellaceae	0.744126711638454
Muribaculaceae	0
Mycobacteriaceae	0.312669797457215
Mycoplasmataceae	0.292345846387827
Neisseriaceae	1.19061078177094
Nitriliruptoraceae	0
Nocardiaceae	0.14553436215559
Nocardioidaceae	0.0598968414818686
Opitutaceae	0.0481081848456639
Other	3.50208935422539
Paenibacillaceae	1.5513486149598
Pasteurellaceae	1.57284830621044
Peptococcaceae	0
Peptostreptococcaceae	0.277441457300546
Planococcaceae	0.145040075719937
Porphyromonadaceae	0.381034313059793
Prevotellaceae	3.5093090684444
Promicromonosporaceae	0.0806335780179301
Propionibacteriaceae	0.972984574046052
Propionibacterineae	0.965050444658615
Pseudomonadaceae	1.33078905128285
Psychromonadaceae	0.0457973714596123
Rhizobiaceae	1.53134697608129
Rhodanobacteraceae	0.452440409260808
Rhodobacteraceae	0.226893338813334
Rhodocyclaceae	0
Rikenellaceae	0.0314596779194728
Rubinisphaeraceae	0.0498807331677702
Ruminococcaceae	3.77958068384027
Schlesneriaceae	0
Solimonadaceae	0.0587155978571175
Sphingobacteriaceae	0.116764399641879
Sphingomonadaceae	1.36013708265879
Spirochaetaceae	0.136607438831152
Spirosomaceae	0.19652146319974
Sporolactobacillaceae	0.0914763028039105
Staphylococcaceae	0.991837564400486
Streptococcacaeae	0
Streptococcaceae	3.52478007026533
Streptomycetaceae	0
Streptomycineae	0
Streptosporangiaceae	0.207571751040515
Succinivibrionaceae	0.694177547383618
Synergistaceae	0.209635022886825
Tannerellaceae	1.06826566915792
Thermomonosporaceae	0
Thermotogaceae	0
Thiomicrospiraceae	0
Thiovulaceae	0.0307079319090016
Veillonellaceae	0.65245618550549
Verrucomicrobiaceae	0.0308439881000444
Vibrionaceae	2.54811235300283
Victivallaceae	0.0482933516558789
Weeksellaceae	0.227290946249021
Xanthobacteraceae	0.332981925336834
Xanthomonadaceae	0.579863658353596
Genus Information: (%)
Acetanaerobacterium	0.326954300191407
Acetivibrio	0
Acetobacter	0.0400717258253863
Acetobacterium	0.0369584288652522
Achromobacter	0.055775899352682
Acidaminococcus	0.0774656508517386
Acidovorax	0
Acinetobacter	0.494315848149346
Actinobacillus	0.314077446378047
Actinobaculum	0
Actinomadura	0
Actinomyces	0.458954654782805
Adlercreutzia	0.0314248470791933
Aerococcus	0.0349786939370286
Aeromicrobium	0.0598968414818686
Aeromonas	0.341419977011711
Afipia	0
Agathobacter	0.0586849464941033
Aggregatibacter	0.120149697634357
Agrobacterium	0.307331792718299
Agrococcus	0.18550077071145
Akkermansia	0.223488996216729
Alcaligenes	0.0439047391826367
Algoriella	0.0373097929798441
Aliagarivorans	0.0457973714596123
Alistipes	0.0314596779194728
Allisonella	0
Alloiococcus	0
Alloprevotella	1.83225924594727
Allorhizobium-Neorhizobium-Pararhizobium-Rhizobium	0.707780294869068
Alloscardovia	0
Alysiella	0.240539702976566
Amaricoccus	0
Anaerobiospirillum	0.162696382245344
Anaerococcus	0.054341485573825
Anaerofilum	0.042818297155301
Anaerofustis	0
Anaeroglobus	0
Anaerospora	0
Anaerosporobacter	0
Anaerostipes	0.0658664001328986
Anaerovorax	0.0279269414132866
Ancylobacter	0.1823144286381
Aneurinibacillus	0
Anoxynatronum	0.075165905175679
Aquabacterium	0.0417793231259503
Arcanobacterium	0
Arcobacter	0.0986336722161558
Arthrobacter	0.215364742057367
Asaccharobacter	0.033878140317869
Atopobium	0.197089146520677
Atopostipes	0
Aureimonas	0.336474472556508
Bacillus	4.93563605975562
Bacteroides	5.61152677171546
Barnesiella	0
Bartonella	0.0425949896717519
Bavariicoccus	0.0426607266753974
Bergeyella	0.0342280572821597
Bifidobacterium	3.33836668302274
Blautia	0.499958177599898
Bordetella	0
Brachybacterium	0.299650035674143
Brachymonas	0.0303084615295527
Brachyspira	0.145562958866575
Bradyrhizobium	0.108619810031343
Brevibacillus	0.34455833495303
Brevibacterium	0.662077690750086
Brevundimonas	0.2352740549184
Brochothrix	0
Buchnera	0.0958871923762766
Bulleidia	0
Burkholderia-Caballeronia-Paraburkholderia	0.0364717560202929
Butyricicoccus	0.208286338414528
Butyricimonas	0.0384060607257494
Butyrivibrio	0.187171040246924
Caldicoprobacter	0
Campylobacter	1.26734155225416
Capnocytophaga	0.239631857606901
Cardiobacterium	0.149260365642674
Castellaniella	0
Catabacter	0.0373781561074004
Catenibacterium	1.85639442420037
Catonella	0.0413087144679395
Caulobacter	0.180222504716511
Cellulomonas	0.115531081674297
Cellulosilyticum	0.0527258230151581
Cellulosimicrobium	0.0806335780179301
Centipeda	0
Cephaloticoccus	0.0481081848456639
Cetobacterium	0
Chitinibacter	0.124046903382814
Chlorobium	0
Christensenella	0.106523051328303
Chryseobacterium	0
Citrobacter	0.157447427808362
Cloacibacillus	0.127648718929832
Clostridium	1.08592366098425
Clostridium sensu stricto	0
Clostridium sensu stricto 1	2.13456163627601
Clostridium sensu stricto 10	0
Clostridium sensu stricto 11	0.13750287719848
Clostridium sensu stricto 12	0.100523341014014
Clostridium sensu stricto 13	0.142203048801096
Clostridium sensu stricto 14	0
Clostridium sensu stricto 15	0.042261184501957
Clostridium sensu stricto 16	0.0417020107909861
Clostridium sensu stricto 17	0
Clostridium sensu stricto 18	0.0510475201144773
Clostridium sensu stricto 19	0
Clostridium sensu stricto 2	0.040812695402035
Clostridium sensu stricto 3	0.0365716228730178
Clostridium sensu stricto 4	0.0350009573631989
Clostridium sensu stricto 5	0
Clostridium sensu stricto 7	0.10253841138646
Clostridium sensu stricto 8	0.796889832170946
Cnuella	1.91626368960097
Collinsella	0.129843235550801
Comamonas	0
Coprobacillus	0
Coprobacter	0.0356808189168714
Coprococcus 1	0
Coprococcus 2	0.0758986886447588
Coprococcus 3	0.113595504530687
Coriobacterium	0.0442062086981766
Corynebacterium	0.295588990063087
Corynebacterium 1	1.62061893230512
Cronobacter	0
Cryobacterium	0.0551022840180836
Cryptobacterium	0.0439172023259117
Cupriavidus	0
Curvibacter	0
Cutibacterium	0.0343473843584632
Dechlorobacter	0
Deinococcus	0.0289666958138319
Delftia	0
Dermabacter	0.194035598030861
Dermacoccus	0.0597416480734281
Desulfobulbus	0
Desulfovibrio	0.0697422685609494
Dialister	0.0718704364739019
Dictyoglomus	0.107144808180878
Dielma	0
Dietzia	0.0904134070490355
Dolosicoccus	0.0492810414335749
Dolosigranulum	0
Dorea	0.0582658810508512
Dyadobacter	0
Dysgonomonas	0.185107206732876
Eggerthella	0.50879485323927
Eggerthia	0
Eikenella	0.0480046722642891
Eisenbergiella	0
Elusimicrobium	0.4466277756668
Empedobacter	0.105736118234377
Enorma	0
Enterobacter	0.895750745768314
Enterococcus	0.494920008943851
Enterorhabdus	0.0498718752140803
Enterovibrio	0
Eremococcus	0
Erwinia	0.0351243607976865
Erysipelatoclostridium	0.300782803665732
Escherichia	0.68099987228053
Escherichia-Shigella	0.681094715418351
Ethanoligenens	0.142866676656987
Eubacterium	0.272202279230619
Ezakiella	0
Facklamia	1.26816251767195
Faecalitalea	0.0719983423508995
Fastidiosipila	0.106982776550386
Fictibacillus	0
Filifactor	0
Finegoldia	0
Flavobacterium	0.0339055473034486
Flavonifractor	0.179304026729406
Franconibacter	0
Fretibacterium	0
Fusicatenibacter	0.124356502074223
Fusobacterium	0.594333118457317
Gallibacterium	0
Garciella	0
Gardnerella	0.0316470814936121
Gemella	0.0371626962152027
Gemmatirosa	0
Geobacillus	0
Geomicrobium	0
Georgenia	0
Gluconobacter	0
Gordonia	0.0746081467009689
Gordonibacter	0
Granulicatella	0.377637642205431
Grimontia	0.163802265390291
Haematobacter	0.0660676481630561
Haemophilus	1.10374335504943
Hafnia-Obesumbacterium	0
Halodesulfovibrio	0
Halomonas	0.124591574704932
Halopiger	0.0768261805420513
Harryflintia	0.0298615865647877
Helicobacter	0.584994176210036
Hespellia	0
Hodemania	0
Holdemanella	0
Holdemania	0
Howardella	0.101250539685331
Hungatella	0.086793179031356
Hydrobacter	0
Hydrogenibacillus	0
Hydrogenoanaerobacterium	0.158513915337046
Hymenobacter	0.0999023499777763
Intestinibacter	0.0701051648937023
Intestinimonas	0
Isoptericola	0
Janibacter	0.247164086546126
Johnsonella	0.0715297496704718
Jonesia	0
Kandleria	0.36422128271409
Kerstersia	0
Kingella	0.0865533064921139
Klebsiella	0
Kluyvera	0
Kocuria	0.230820298765073
Kosakonia	0.0491732938261099
Kurthia	0
Kytococcus	0
Lachnoanaerobaculum	0
Lachnobacterium	0.107042118623579
Lachnoclostridium	1.56336771022366
Lachnoclostridium 10	0.0421679509226576
Lachnoclostridium 12	0.0904170661317779
Lachnoclostridium 5	0.327731878496967
Lachnospira	1.57865941682157
Lachnospiraceae NC2004 group	0.10636777738232
Lachnospiraceae NK4A136 group	0
Lactobacillus	1.18381815384712
Lactococcus	0.26660863854696
Lautropia	0.0605140572047967
Lawsonella	0.0529464021110918
Leifsonia	0
Leminorella	0.0287027862858524
Leptothrix	0.203867022520088
Leptotrichia	1.31979611362052
Leuconostoc	0.314743866866394
Limnobacter	0.171220112974641
Lysinibacillus	0.0353844489179179
[truncated: 214 more rows]
