# Supplementary material for: Pediatric Acute Lymphoblastic Leukemia Patients Exhibit Distinctive Alterations in the Gut Microbiota
Source: Front Cell Infect Microbiol. 2020 Oct 16;10:558799. doi: 10.3389/fcimb.2020.558799 (PMC7596659; doi:10.3389/fcimb.2020.558799)
Supplement: Supplementary file 1 [file Data_Sheet_1.ZIP › rawdata/Case/19T020018_output.xls.result.txt]

Species Information: (%)
Abiotrophia defectiva	0
Abiotrophia para-adiacens	0.0374041083274725
Acetanaerobacterium elongatum	0.19762514980958
Acetobacterium tundrae	0
Achromobacter denitrificans	0.165476842410307
Achromobacter xylosoxidans	0
Acidaminococcus fermentans	0
Acidaminococcus intestini	0
Acidovorax facilis	0
Acidovorax sp	0
Acidovorax temperans	0
Acinetobacter baumannii	0
Acinetobacter calcoaceticus	0.0780145976976705
Acinetobacter haemolyticus/baumannii	0.11440303923318
Acinetobacter johnsonii	0.112647118013614
Acinetobacter junii	0
Acinetobacter lwoffii	0
Acinetobacter pittii	0
Acinetobacter radioresistens	0
Acinetobacter septicus	0.0292302920828339
Actinobacillus capsulatus	0.236775402867863
Actinobacillus pleuropneumoniae	0
Actinobaculum massiliense	0
Actinobaculum schaalii	0.0392191509352142
Actinomadura vinacea	0
Actinomyces canis	0.0404748608352517
Actinomyces cardiffensis	0.0426336854879253
Actinomyces georgiae	0.0706069944807626
Actinomyces graevenitzii	0.0374779353923982
Actinomyces johnsonii	0.0435387875832707
Actinomyces massiliensis	0.0323357970218272
Actinomyces meyeri	0.0473379885763886
Actinomyces naeslundii	0
Actinomyces neuii	0.036096216186747
Actinomyces odontolyticus	0
Actinomyces oris	0
Actinomyces radingae	0
Actinomyces sp._ph3	0.138133650252698
Actinomyces turicensis	0
Actinomyces urogenitalis	0
Actinomyces viscosus	0
Adlercreutzia equolifaciens	0.0404675795963728
Aeribacillus pallidus	0.6847025463291
Aerococcus christensenii	0.031279313550416
Aerococcus viridans	0
Aeromicrobium massiliense	0
Aeromonas allosaccharophila/veronii	0.0316908703947649
Aeromonas bestiarum	0.0715704310114749
Aeromonas hydrophila	0.051104960326813
Aeromonas jandaei	0.0300814672461817
Aeromonas media/tecta	0
Aeromonas veronii	0.0376688131961442
Afipia birgiae	0
Agathobaculum butyriciproducens	0.0473884825724221
Aggregatibacter actinomycetemcomitans	0.170110691628859
Aggregatibacter aphrophilus	0.498792806121383
Aggregatibacter segnis	0.0321052078051286
Agrobacterium tumefaciens	0.388484728004656
Agrococcus jejuensis	0
Agrococcus terreus	0.196604858793194
Akkermansia glycaniphila	0
Akkermansia muciniphila	0
Alcaligenes faecalis	0.0522898549690599
Algoriella xinjiangensis	0
Aliagarivorans marinus	0.0544843160800426
Alistipes finegoldii	0
Alistipes indistinctus	0
Alistipes inops	0
Alistipes obesi	0
Alistipes onderdonkii	0
Alistipes putredinis	0.0365544137341303
Alistipes senegalensis	0.0463405188639073
Alistipes shahii	0
Alistipes timonensis	0
Allisonella histaminiformans	0
Alloiococcus otitis	0
Alloprevotella rava	0.063596210286653
Alloprevotella tannerae	0.742143238578568
Alloscardovia omnicolens	0
Alysiella filiformis	0.197090601864673
Amaricoccus kaplicensis	0
Anaerobiospirillum succiniciproducens	0.0324189904830814
Anaerobiospirillum thomasii	0.208807406134579
Anaerococcus hydrogenalis	0.0611528913542226
Anaerococcus lactolyticus	0
Anaerococcus obesiensis	0.0486657363407206
Anaerococcus octavius	0
Anaerococcus prevotii	0.0664201439829214
Anaerococcus senegalensis	0
Anaerococcus tetradius	0
Anaerococcus vaginalis	0
Anaerofilum agile	0.0590362948282055
Anaerofilum pentosovorans	0
Anaerofustis stercorihominis	0
Anaeroglobus geminatus	0.0366357233233589
Anaerorhabdus furcosa	0.033637237532974
Anaerosporobacter mobilis	0.0507827783400398
Anaerostipes butyraticus	0.110794694346701
Anaerostipes caccae	0.0289774848194755
Anaerostipes hadrus	0.18996597792164
Anaerotruncus colihominis	0.264453067435886
Anaerotruncus sp	0.035237485447828
Anaerovorax odorimutans	0
Ancylobacter polymorphus	0.118484515613937
Aneurinibacillus aneurinilyticus	0.0286559131213039
Aneurinibacillus migulanus	0
Anoxynatronum sibiricum	0.1739977324635
Aquabacterium commune	0.0362570258032694
Arcanobacterium haemolyticum	0
Arcanobacterium pyogenes	0.0557111877629227
Arcobacter butzleri	0.222010716930285
Arcobacter cryaerophilus	0
Arthrobacter albus	0.0349766365453451
Arthrobacter castelli	0.20346789875999
Arthrobacter oxydans	0.0394914845207838
Arthrobacter polychromogenes	0.0467579117558201
Asaccharobacter celatus	0.063693681168061
Atlantibacter hermannii	0
Atopobium minutum	0
Atopobium parvulum	0.107167369084077
Atopobium rimae	0.161133696937042
Atopobium vaginae	0
Atopostipes suicloacalis	0
Aurantimonas altamirensis	0
Aureimonas altamirensis	0.151780758400041
Averyella dalhousiensis	0
Azonexus hydrophilus	0
Azospirillum lipoferum	0.06255659425843
Bacillus altitudinis	0.275539189095247
Bacillus amyloliquefaciens	0.0424534553973181
Bacillus anthracis	0
Bacillus atrophaeus	0
Bacillus badius	0
Bacillus beijingensis	0.130571861820669
Bacillus benzoevorans	0
Bacillus cereus	0.0378999147677896
Bacillus circulans	0
Bacillus clausii	0.0448911488051034
Bacillus coagulans	0.0331935733412955
Bacillus cytotoxicus	0.0421819460553373
Bacillus endophyticus	0
Bacillus firmus	0
Bacillus flexus	0
Bacillus fordii	0
Bacillus halodurans	0
Bacillus idriensis	0.0563611243220397
Bacillus infantis	0
Bacillus licheniformis	0.0927943548446085
Bacillus marisflavi	0.153570380921613
Bacillus massilioanorexius	0.0421538798271341
Bacillus massiliosenegalensis	0.076460355549208
Bacillus megaterium	0
Bacillus methanolicus	0
Bacillus mojavensis	0.0506017807706699
Bacillus mycoides	0
Bacillus nealsonii	0
Bacillus niacini	0
Bacillus polyfermenticus	0.0991137701552971
Bacillus pseudofirmus	0
Bacillus pseudomycoides	0.0418633565477405
Bacillus pumilus	0.121081889860669
Bacillus senegalensis	0.043916555685421
Bacillus simplex	0
Bacillus siralis	0
Bacillus sonorensis	0.0519882263402579
Bacillus subtilis	0.0510924088409965
Bacillus thermoamylovorans	0.133462195190034
Bacillus thuringiensis	0.334272768619716
Bacillus timonensis	0
Bacillus toyonensis/wiedmanii/thuringiensis	0
Bacillus vallismortis	0.0320041072826246
Bacteroides acidifaciens	0.0531998824621716
Bacteroides caccae	0.148523608834611
Bacteroides cellulosiluticus	0.0401745762944001
Bacteroides cellulosilyticus	0.0395515571156967
Bacteroides clarus	0.193700368189768
Bacteroides coagulans	0
Bacteroides coprocola	1.18781753147259
Bacteroides coprophilus	0.266929741864411
Bacteroides dorei	0
Bacteroides eggerthii	0.128183305755107
Bacteroides faecis	0
Bacteroides finegoldii	0.0303193836808098
Bacteroides fluxus	0
Bacteroides fragilis	0.551794945358336
Bacteroides galacturonicus	0.110533510428854
Bacteroides gallinarum	0.0342061841465049
Bacteroides gallinceum	0
Bacteroides graminisolvens	0
Bacteroides helcogenes	0.0342732826055448
Bacteroides intestinalis	0
Bacteroides massiliensis	0.399985356878117
Bacteroides massilinensis	0.0836862741159937
Bacteroides nordii	0.12056266845733
Bacteroides oleiciplenus	0
Bacteroides ovatus	0
Bacteroides paurosaccharolyticus	0
Bacteroides pectinophilus	0.12606927862745
Bacteroides plebeius	0
Bacteroides propinonicifaciens	0
Bacteroides pyogenes	0
Bacteroides salanitronis	0
Bacteroides salyersiae	0.0753500651336737
Bacteroides sartorii	0
Bacteroides stercorirosoris	0.0671366592279924
Bacteroides stercoris	0.0333866144922985
Bacteroides thetaiotaomicron	0
Bacteroides timonensis	0
Bacteroides uniformis	0.100466848458145
Bacteroides ureolyticus	0.0730253035318888
Bacteroides vulgatus	2.11398450214734
Bacteroides xylanisolvens	0
Bacteroides xylanolyticus	0
Barnesiella intestinihominis	0
Barnesiella viscericola	0
Bartonella birtlesii	0.0900838875356398
Bavariicoccus seileri	0.0592516823033449
Bergeyella zoohelcum	0
Bifidobacterium actinocoloniiforme	0
Bifidobacterium adolescentis	0
Bifidobacterium adolescentis/ruminantium	0.0366234463942526
Bifidobacterium angulatum	0.0351211465696238
Bifidobacterium animalis	0
Bifidobacterium asteroides	0.0297103573414804
Bifidobacterium avesanii	0
Bifidobacterium bifidum	0
Bifidobacterium bohemicum	0
Bifidobacterium bombi	0.0611819237318397
Bifidobacterium boum	0.256582929617644
Bifidobacterium breve	0
Bifidobacterium callitrichos	0
Bifidobacterium catenulatum	0.121529267272839
Bifidobacterium catenulatum/pseudoctenulatum	0.223730882555954
Bifidobacterium choerinum	0.271467862899486
Bifidobacterium commune	0.0586998483155207
Bifidobacterium coryneforme	0
Bifidobacterium crudilactis/psychraerophilum	0
Bifidobacterium cuniculi	0.0828492403682618
Bifidobacterium dentium	0.305900538636641
Bifidobacterium eulemuris/lemurum	0
Bifidobacterium faecale	0.0321604478355384
Bifidobacterium gallicum	0.0733879313524811
Bifidobacterium gallinarum	0.0334938191837383
Bifidobacterium hapali	0.0323698157216885
Bifidobacterium indicum	0.0372106052204103
Bifidobacterium kashiwanohense	0.0808657670714156
Bifidobacterium longum	0.130779297479133
Bifidobacterium longum	0.0490781838688341
Bifidobacterium merycicum	0
Bifidobacterium mongoliense	0.0438580462103607
Bifidobacterium moukalabense	0.857450620216197
Bifidobacterium pseudocatenulatum	0.0362056952077128
Bifidobacterium pseudocatenulatum	0
Bifidobacterium pseudolongum	0.0918040186349656
Bifidobacterium pullorum	0
Bifidobacterium pullorum/hapali	0.114425327659758
Bifidobacterium ramosum	0.057244540810743
Bifidobacterium reuteri	0.170611114641987
Bifidobacterium ruminantium	0
Bifidobacterium saeculare	0
Bifidobacterium saguini	0
Bifidobacterium scardovii	0.034415864377718
Bifidobacterium stercoris	0
Bifidobacterium thermacidophilum	0.0793208197924388
Bifidobacterium thermophilum	0.0583964864218011
Bifidobacterium tissieri	0.161021984145046
Bifidobacterium tsurumiense	0.0286379062622338
Bifissio spartinae	1.76036598674859
Bilophila wadsworthia	0
Blastococcus massiliensis	0.085610498503602
Blastomonas natatoria	0.0387293265390988
Blautia caecimuris	0
Blautia coccoides	0.0304878436887247
Blautia faecis	0.0916699764530011
Blautia glucerasea	0
Blautia hansenii	0
Blautia hydrogenotrophica	0.353317552816176
Blautia luti	0.28166707435079
Blautia marasmi	0
Blautia obeum	0.0428057471979983
Blautia producta	0
Blautia schinkii	0.114587603728435
Blautia sp._GD8	0
Blautia stercoris	0.122495902191982
Blautia wexlerae	0
Bordetella hinzii	0
Brachybacterium muris	0.0281230651681918
Brachybacterium paraconglomeratum	0.0421350822514737
Brachymonas chironomi	0.0447537781575559
Brachyspira aalborgi	0.0656087901342779
Brachyspira pilosicoli	0
Bradyrhizobium denitrificans	0.0928282408339483
Bradyrhizobium elkanii	0
Bradyrhizobium japonicum	0.0371027500390582
Brevibacillus agri	0
Brevibacillus borstelensis	0.0318851627964527
Brevibacillus brevis	0.0712603090761892
Brevibacillus massiliensis	0
Brevibacterium casei	0.170733998715163
Brevibacterium epidermidis	0.0952902854256838
Brevibacterium halotolerans	0.163984229225717
Brevibacterium iodinum	0
Brevibacterium linens	0.0522847832800731
Brevibacterium luteolum	0
Brevibacterium mcbrellneri	0.0282926932133341
Brevibacterium paucivorans	0.0566573535835866
Brevibacterium pityocampae	0.0573364230911887
Brevibacterium ravenspurgense/massiliense	0.062894845560983
Brevibacterium senegalense	0
Brevundimonas bacteroides	0.28786160858565
Brevundimonas diminuta	0.088675485702344
Brevundimonas subvibrioides	0.243918183623778
Brevundimonas terrae	0.0534383571512762
Brevundimonas vesicularis	0.0451198943724534
Brochothrix thermosphacta	0
Buchnera aphidicola	0.150017093320438
Buchnera sp.	0
Bulleidia extructa	0
Burkholderia cepacia	0
Burkholderia glumae	0
Burkholderia plantarii	0
Butyricicoccus faecihominis	0.164930293659574
Butyricicoccus pullicaecorum	0.0306977570016108
Butyricimonas faecihominis	0
Butyricimonas paravirosa	0
Butyricimonas synergistica	0
Butyricimonas virosa	0
Butyrivibrio crossotus	0.261756165138256
Butyrivibrio fibrisolvens	0.0410603663501407
C.viride 16S	0.0595727296899522
Caldicoprobacter faecalis	0
Campylobacter coli	0.758483048250359
Campylobacter concisus	0
Campylobacter curvus	0
Campylobacter faecalis	0.190886581468372
Campylobacter fetus	0
Campylobacter gracilis	0
Campylobacter hominis	0
Campylobacter hyointestinalis	0
Campylobacter jejuni	0.337787245389505
Campylobacter lari	0.031485743924952
Campylobacter rectus	0
Campylobacter showae	0.0370542022590328
Campylobacter upsaliensis	0
Campylobacter ureolyticus	0
Candidatus Blastococcus	0
Candidatus Dorea	0.0967792382767482
Candidatus Soleaferrea	0
Candidatus Stoquefichus	0
Candidatus Streptomyces	0
Capnocytophaga gingivalis	0
Capnocytophaga granulosa	0
Capnocytophaga haemolytica	0.0291483278823926
Capnocytophaga leadbetteri	0.128188464475182
Capnocytophaga ochracea	0
Capnocytophaga sputigena	0
Cardiobacterium hominis	0.164966623683708
Cardiobacterium valvarum	0
Carnobacterium maltaromaticum	0
Castellaniella defragrans	0
Catabacter hongkongensis	0.032452405723243
Catenibacterium mitsuokai	2.25517695898044
Catonella morbi	0
Catonella sp.	0
Cedecea davisae	0.039256147016637
Cedecea lapagei	0.0585463065620714
Cellulomonas composti	0.0396181723016622
Cellulomonas denverensis	0
Cellulomonas massiliensis	0
Cellulomonas parahominis	0.0307418321531129
Cellulosilyticum lentocellum	0.0544254302760298
Cellulosimicrobium cellulans	0.0786683803233829
Centipeda periodontii	0
Cephaloticoccus primus	0.0922757887295351
Cetobacterium somerae	0
Chlamydia abortus	0.110916281089761
Chlamydia trachomatis	0.139689584923886
Chlorobium phaeobacteroides	0.032289514115315
Christensenella minuta	0.191295622424283
Chryseobacterium bovis	0.0450849773641936
Chryseobacterium hominis	0
Citrobacter amalonaticus	0
Citrobacter braakii	0
Citrobacter farmeri	0
Citrobacter freundii	0.0412888747829854
Citrobacter gillenii	0
Citrobacter intermedius	0.03029786675817
Citrobacter murliniae	0
Citrobacter pasteurii	0
Citrobacter sedlakii	0
Citrobacter werkmanii	0
Citrobacter youngae	0.0357304068276565
Cloacibacillus evryensis	0.166871917872558
Cloacibacillus porcorum	0
Cloacibacterium normanense	1.76351615236511
Clostridioides difficile	0
Clostridium acetobutylicum	0.0415399410070915
Clostridium acidisoli	0
Clostridium aciditolerans	0
Clostridium aerotolerans	0
Clostridium akagii	0
Clostridium aldenense	0.0717049402688655
Clostridium aldrichii	0
Clostridium algidicarnis	0
Clostridium amazonense	0
Clostridium aminovalericum	0.284169671117433
Clostridium amygdalinum	0.031432087118764
Clostridium amylolyticum	0.0531974366771128
Clostridium arbusti	0
Clostridium argentinense	0
Clostridium asparagiforme	0.431212543075835
Clostridium aurantibutyricum	0.0511696491941296
Clostridium autoethanogenum	0
Clostridium baratii/Eubacterium nitrigenese	0.314574945673239
Clostridium beijerinckii	0.0279192126615503
Clostridium bifermentans	0
Clostridium bolteae/aminovalericum	0.0993141048416648
Clostridium botulinum	0
Clostridium bowmanii	0
Clostridium butyricum	0.0463229285646359
Clostridium cadaveris	0.0350809625508338
Clostridium carboxidivorans	0
Clostridium cavendishii	0
Clostridium celatum	0.780335855389029
Clostridium celerecrescens	0
Clostridium cellobioparum	0
Clostridium cellulolyticum	0
Clostridium chartatabidum	0.0367002156732026
Clostridium chauvoei	0.0645538952568664
Clostridium chromiireducens	0.0683150279242143
Clostridium citroniae	0
Clostridium clariflavum	0.0354311708748086
Clostridium clostridioforme	0.0544555402068233
Clostridium cochlearium	0
Clostridium cocleatum	0
Clostridium colicanis	0
Clostridium colinum	0.035686682270123
Clostridium collagenovorans	0.036962988097602
Clostridium cylindrosporum	0
Clostridium dakarense	0
Clostridium difficile	0
Clostridium diolis	0.14021101282459
Clostridium disporicum/celatum	0
Clostridium drakei	0
Clostridium estertheticum	0.0366461578553858
Clostridium fallax	0.035122565604622
Clostridium felsineum	0
Clostridium ganghwense	0
Clostridium ghonii	0.11679627881184
Clostridium glycolicum	0
Clostridium glycyrrhizinilyticum	0.198413278628781
Clostridium grantii	0
Clostridium haemolyticum	0
Clostridium hathewayi	0
Clostridium herbivorans	0
Clostridium hiranonis	0
Clostridium homopropionicum	0
Clostridium huakuii	0.0420563866358839
Clostridium hungatei	0
Clostridium hylemonae	0.175901490296635
Clostridium indolis/methoxybenzovorans	0.260100795929002
Clostridium innocuum	0
Clostridium irregulare	0
Clostridium isatidis	0
Clostridium jeddahense	0.0380874436030989
Clostridium kogasensis	0
Clostridium lactatifermentans	0
Clostridium lavalense/bolteae	0.159222681696798
Clostridium leptum	0.160736937339109
Clostridium limosum	0
Clostridium lituseburense	0
Clostridium lundense	0
Clostridium malenominatum	0.0503864785985351
Clostridium massiliodielmoense	0
Clostridium methoxybenzovorans	0.577986122762454
Clostridium methylpentosum	0.0629920159033872
Clostridium neonatale	0
Clostridium nexile	0.160282945504805
Clostridium novyi	0.0302646540027417
Clostridium oceanicum	0
Clostridium oroticum	0
Clostridium paraputrificum	0
Clostridium pascui	0.0375899563141728
Clostridium pasteurianum	0.0393712418592731
Clostridium perfringens	0
Clostridium polysaccharolyticum	0.0553071098123967
Clostridium populeti	0.0366234722000232
Clostridium psychrophilum	0
Clostridium punense	0
Clostridium putrefaciens	0.642822589059461
Clostridium ramosum	0
Clostridium rectum	0
Clostridium saccharobutylicum	0
Clostridium saccharogumia	0.0345073374985876
Clostridium saccharolyticum	0
Clostridium saccharoperbutylacetonicum	0.0398991717641588
Clostridium sardiniense	0
Clostridium sartagoforme	0.0983464913572893
Clostridium scatologenes	0.0324165118976542
Clostridium schirmacherense	0
Clostridium scindens	0.225441362499226
Clostridium senegalense	0
Clostridium septicum	0
Clostridium sordellii	0
Clostridium sp._16S_	0
Clostridium sphenoides	0.0678068459501347
Clostridium spiroforme	0
Clostridium sporogenes	0.275613614960718
Clostridium sporosphaeroides	0
Clostridium sticklandii	0.0563766670979709
Clostridium straminisolvens	0.0568724170506435
Clostridium subterminale	0.0450094626225618
Clostridium sufflavum	0
Clostridium sulfidigenes	0
Clostridium swellfunianum	0
Clostridium symbiosum	0.16361763958596
Clostridium tagluense	0
Clostridium tepidiprofundi	0
Clostridium termitidis	0.0558502831398812
Clostridium tertium	0
Clostridium tetani	0.0517753737910526
Clostridium tetanomorphum	0
Clostridium thermoalcaliphilum	0
Clostridium thermopalmarium	0
Clostridium thiosulfatireducens	0
Clostridium tunisiense	0.031648931234702
Clostridium tyrobutyricum	0
Clostridium ventriculi	0
Clostridium vincentii	0
Clostridium viride	0
Clostridium vulturis	0
Clostridium xylanolyticum	0
Clostridium xylanovorans	0.0390005959675963
Collinsella aerofaciens	0.0493675954846
Collinsella intestinalis	0
Collinsella massiliensis	0
Collinsella stercoris	0.111450043042988
Collinsella tanakaei	0.0703042028664662
Comamonas aquatica	0
Comamonas kerstersii	0
Comamonas terrigena	0
Comamonas testosteroni	0
Coprobacillus cateniformis	0
Coprobacter fastidiosus	0
Coprobacter secundus	0
Coprococcus catus	0
Coprococcus comes	0.104070877289743
Coprococcus eutactus	0.0947321016436609
Coriobacterium glomerans	0.0372128898198225
Corynebacterium accolens	0.0711074389416529
Corynebacterium afermentans	0.0589657043554989
Corynebacterium ammoniagenes	0.0403480216946225
Corynebacterium amycolatum	0.0419489586071604
Corynebacterium appendicis	0.0411820866352825
Corynebacterium argentoratense	0
Corynebacterium aurimucosum	0.0301077713186825
Corynebacterium casei	0
Corynebacterium coyleae	0
Corynebacterium durum	0.0338171273505382
Corynebacterium frankenforstense	0
Corynebacterium freneyi	0.160806374665094
Corynebacterium genitalium	0
Corynebacterium glaucum	0
Corynebacterium glucuronolyticum	0.0928942954520675
Corynebacterium jeikeium	0.0764252018684141
Corynebacterium kroppenstedtii	0.0818575459771809
Corynebacterium matruchotii	0
Corynebacterium minutissimum	0.0642065939812612
Corynebacterium mucifaciens	0.0305808127991583
Corynebacterium propinquum	0.0432939513111838
Corynebacterium pseudodiphthericum	0
Corynebacterium resistens	0
Corynebacterium simulans	0.0303197407010212
Corynebacterium singulare	0.118441422994752
Corynebacterium sp._1152	0
Corynebacterium striatum	0
Corynebacterium sundsvallense	0.0369862586133539
Corynebacterium tuberculostearicum	0.0414383895846056
Corynebacterium tuscaniense	1.18605664096909
Corynebacterium ulcerans	0.17610364473831
Corynebacterium ureicelerivorans	0.044874533019318
Corynebacterium variabile	0.064866224635825
Corynebacterium xerosis	0.158532016825235
Cronobacter sakazakii	0.0451205092340934
Cryptobacterium curtum	0.0516984323740194
Cupriavidus metallidurans	0
Curtobacterium flaccumfaciens	0
Deinococcus aquaticus	0
Deinococcus indicus	0.02930990876231
Deinococcus proteolyticus	0
Delftia acidovorans	0
Dermabacter hominis	0.126456140194125
Dermabacter vaginalis	0.139274090250896
Dermacoccus nishinomiyaensis	0.0596941015616232
Desulfitobacterium frappieri	0
Desulfobulbus propionicus	0
Desulfotomaculum guttoideum	0
Desulfovibrio alkalitolerans	0
Desulfovibrio desulfuricans	0
Desulfovibrio fairfieldensis	0.0301389932260961
Desulfovibrio legallii	0.0315432678973184
Desulfovibrio legallis	0
Desulfovibrio piger	0.0308285828592026
Desulfovibrio termitidis	0
Dialister invisus	0
Dialister micraerophilus	0
Dialister pneumosintes	0.028913399279725
Dialister succinatiphilus	0
Dictyoglomus thermophilum	0.0860835272613099
Dielma fastidiosa	0
Dietzia cinnamea	0.129560363065887
Dietzia maris	0.103276475605917
Dietzia natronolimnaea	0
Dolosicoccus paucivorans	0.042534198858784
Dolosigranulum pigrum	0.0353549115472276
Dorea formicigenerans	0.0827320720711213
Dorea longicatena	0.095156669212921
Dorea massiliensis	0
Dyadobacter beijingensis	0
Dyadobacter fermentans	0
Dysgonomonas capnocytophagoides	0.0756333558573147
Dysgonomonas gadei	0.0291343095201892
Dysgonomonas macrotermitis	0.0293769961600722
Dysgonomonas mossii	0
Edwardsiella tarda	0.034177357782563
Eggerthella lenta	0.0437610895495183
Eggerthella sinensis	0.509445134214743
Eggerthella timonensis	0.0432320147885837
Eggerthia catenaformis	0
Eikenella corrodens	0.0280237577441985
Eisenbergiella tayi	0
Elusimicrobium minutum	0.143384211732615
Empedobacter falsenii	0.0693824204149863
Enorma massiliensis	0.0351139796894109
Enterobacter aerogenes	0
Enterobacter asburiae	0
Enterobacter cancerogenus	0
Enterobacter cloacae	0.528316521191085
Enterobacter massiliensis	0.0543998870510002
Enterococcus asini	0
Enterococcus avium	0.0425783141189579
Enterococcus caccae	0
Enterococcus casseliflavus	0
Enterococcus casseliflavus/galliarum	0.0306152157658635
Enterococcus cecorum	0
Enterococcus devriesei	0
Enterococcus dispar	0
Enterococcus durans/hirae	0
Enterococcus faecalis	0.0318238522728168
Enterococcus faecium	0
Enterococcus gallinarum	0
Enterococcus gilvus	0
Enterococcus italicus	0
Enterococcus malodoratus	0.0413652524397188
Enterococcus mundtii	0
Enterococcus phoeniculicola	0
Enterococcus raffinosus	0
Enterococcus saccharolyticus	0
Enterorhabdus caecimuris	0.0587041597565345
Enterovibrio nigricans	0
Eremococcus coleocola	0
Erysipelatoclostridium ramosum	0.164414762413019
Escherichia albertii	0.0632778333565566
Escherichia coli	2.28883609162772
Escherichia fergusonii	0.610855954172485
Escherichia hermannii	0.56491535328717
Ethanoligenens harbinense	0.0840567368444896
Eubacterium barkeri	0
Eubacterium biforme	0.0339627241503889
Eubacterium brachy	0
Eubacterium budayi	0.790087664570888
Eubacterium callanderi	0
Eubacterium celluloscolvens	0.0935848928407021
Eubacterium cellulosolvens	0
Eubacterium contortum	0.0742568412973874
Eubacterium coprostanoligenes	0.0409489429996754
Eubacterium cylindroides	0
Eubacterium desmolans	0
Eubacterium dolichum	0.0331889655100558
Eubacterium eligens	0.224272315595783
Eubacterium fissicatena	0.279979397049239
Eubacterium hallii	0
Eubacterium infirmum	0
Eubacterium limosum	0.119844952585232
Eubacterium moniliforme	0
Eubacterium multiforme	0.072284903367117
Eubacterium nitritogenes	0.0975743579560875
Eubacterium nodatum	0.0510370263377955
Eubacterium oxidoreducens	0
Eubacterium pyruvativorans	0.0400868799445847
Eubacterium ramulus	0.0399165056984273
Eubacterium rectale	0.160854215039662
Eubacterium ruminantium	0.148473978803294
Eubacterium saphenum	0
Eubacterium siraeum	0
Eubacterium sp	0.0357495066573949
Eubacterium sulci	0
Eubacterium tenue	0
Eubacterium tortuosum	0
Eubacterium tortusum	0
Eubacterium uniforme	0.0372893580158179
Eubacterium ventriosum	0.0648198836791291
Eubacterium xylanophilum	0.033815874207483
Eubacterium yurii	0.0449773514308459
Exiguobacterium aurantiacum	0.404554448660773
Facklamia hominis/miroungae	0
Facklamia ignava	0.0516310415954394
Facklamia languida	0
Facklamia tabacinasalis	1.41686984148003
Faecalibacterium prausnitzii	0.154018615157339
Faecalibacterium prausnitzii S9G3	0.207941862360771
Faecalicatena contorta	0.323982874051407
Faecalitalea cylindroides	0
Fermentimonas caenicola	0.0305120547460705
Ferrimonas balearica	0.0496165135583025
Fictibacillus arsenicus	0
Filifactor alocis	0.033513247810854
Filifactor villosus	0
Finegoldia magna	0
Flavobacterium banpakuense	0
Flavobacterium branchiophilum	0.0299589498014034
Flavobacterium cheniae	0.0282837920425664
Flavobacterium daejeonense	0
Flavobacterium lindanitolerans	0.0428190689496915
Flavobacterium oncorhynchi	0
Flavobacterium sp._TISTR	0
Flavonifractor plautii	0.0718090402293275
Flavonifractor sp	0.122104784503318
Flexispira rappini	0
Flintibacter butyricus	0.152365985570672
Fretibacterium fastidiosum	0
Fusicatenibacter saccharivorans	0.192361429765196
Fusobacterium equinum	0
Fusobacterium gonidiaformans	0.0548964569070459
Fusobacterium mortiferum	0
Fusobacterium naviforme	0.0680394140719343
Fusobacterium necrogenes	0.0543773040274651
Fusobacterium necrophorum	0
Fusobacterium nucleatum	0.033755686255619
Fusobacterium periodonticum	0
Fusobacterium russii	0
Fusobacterium ulcerans	0.0937085780859376
Fusobacterium varium	0.343903118508682
Gallibacterium anatis	0
Garciella nitratireducens	0
Gardnerella vaginalis	0
Gemella haemolysans	0.0872028333061052
Gemella morbillorum	0.0455682682750026
Gemella sanguinis	0.0301622435804096
Gemmatirosa kalamazoonesis	0
Gemmiger formicilis	0.170897713113824
Geobacillus stearothermophilus	0.0441739707821395
Geobacillus vulcani	0
Georgenia muralis	0
Gluconobacter oxydans	0
Gordonia bronchialis	0
Gordonia jacobaea	0.0515738976575626
Gordonia otitidis	0
Gordonia rubripertincta	0.171383401441858
Gordonia terrae	0
Gordonibacter pamelaeae	0
Gordonibacter urolithinfaciens	0.0323021623397146
Granulicatella adiacens	0.167690983704061
Granulicatella elegans	0
Grimontia hollisae	0.158511752332372
Haematobacter missouriensis	0.0786292142977533
Haemophilus haemolyticus	0.29699484669893
Haemophilus influenzae	0
Haemophilus parahaemolyticus	0
Haemophilus parainfluenzae	0.167809136737211
Haemophilus paraphrohaemolyticus	0
Haemophilus pittmaniae	0
Haemophilus quentini	0
Haemophilus sputorum	0
Hafnia alvei	0
Halobiforma nitratireducens	0.115198244136237
Halomonas salina	0
Harryflintia acetispora	0.0324269349598631
Helicobacter bilis	0
Helicobacter canadensis	0
Helicobacter cinaedi	0
Helicobacter fennelliae	0
Helicobacter pametensis	0.143728030513699
Helicobacter pullorum	0
Helicobacter pylori	0.0511266675723117
Helicobacter rodentium	0.0345790125007206
Helicobacter winghamensis	0.178808643418659
Herbaspirillum massiliense	0.207599158383908
Hespellia porcina	0.0334483423221363
Hespellia stercorisuis	0
Holdemanella biformis	0
Holdemania filiformis	0
Holdemania massiliensis	0
Howardella ureilytica	0.126886901646421
Hungatella effluvii	0
Hydrobacter penzbergensis	0
Hydrogenibacillus schlegelii	0.0308216853635028
Hydrogenoanaerobacterium saccharovorans	0.171942985787485
Hymenobacter rigui	0.0792222099856465
Intestinibacter bartlettii	0.0294926917250403
Intestinimonas butyriciproducens	0
Janibacter hoylei	0.0386913184417819
Janibacter indicus	0.0989680763424986
Janibacter limosus	0
Janibacter terrae	0.0439839444895135
Johnsonella ignava	0.0842521517817765
Jonesia denitrificans	0
Kallipyga massiliensis	0
Kandleria vitulina	0.124465398812071
Kerstersia gyiorum	0
Kineothrix alysoides	0
Kingella denitrificans	0.0488964963649015
Kingella kingae	0
Kingella oralis	0
Klebsiella aerogenes	0.0595540471576386
Klebsiella oxytoca	0
Klebsiella pneumoniae	0.059807277548465
Klebsiella variicola	0
Kluyvera ascorbata	0
Kluyvera intermedia	0
Kocuria halotolerans	0.0761400312428647
Kocuria indica	0.0653024128676187
Kocuria kristinae	0
Kocuria marina	0.155982533054722
Kocuria palustris	0
Kocuria rhizophila	0
Kocuria rosea	0
Kosakonia cowanii	0
Kurthia gibsonii	0
Kurthia massiliensis	0
Kurthia senegalensis	0
Kytococcus schroeteri	0
Kytococcus sedentarius	0
Lachnoanaerobaculum saburreum	0.0333980279879896
Lachnoanaerobaculum umeaense	0
Lachnobacterium bovis	0.33661463539067
Lachnoclostridium phytofermentans	0
Lachnoclostridium sp	0.101762148417231
Lachnospira multipara	0.118386440022213
Lachnospira pectinoschiza	1.32407013340288
Lactobacillus acidophilus	0
Lactobacillus agilis	0
Lactobacillus alimentarius	0.277661290628284
Lactobacillus alvi	0
Lactobacillus amylolyticus	0
Lactobacillus amylophilus	0
Lactobacillus amylovorus	0
Lactobacillus animalis	0
Lactobacillus antri	0
Lactobacillus apinorum	0
Lactobacillus apodemi	0
Lactobacillus bifermentans	0.0290641307337288
Lactobacillus brevis	0
Lactobacillus buchneri	0
Lactobacillus casei	0
Lactobacillus ceti	0
Lactobacillus coleohominis	0
Lactobacillus coryniformis	0.0397134828381419
Lactobacillus crispatus	0.0304834000173867
Lactobacillus curvatus	0
Lactobacillus delbrueckii	0.0408117465504454
Lactobacillus dextrinicus	0
Lactobacillus fermemtum	0
Lactobacillus fermentum	0
Lactobacillus fructivorans/homohiochii	0.156218600164136
Lactobacillus gasseri	0
Lactobacillus gastricus	0
Lactobacillus gigeriorum	0.066257670076253
Lactobacillus helveticus	0.0294995857517348
Lactobacillus herbarum	0
Lactobacillus iners	0
Lactobacillus jensenii	0
Lactobacillus johnsonii	0
Lactobacillus kalixensis	0
Lactobacillus kitasatonis	0
Lactobacillus kunkeei	0.0562714664184401
Lactobacillus malefermentans	0
Lactobacillus mindensis	0
Lactobacillus mucosae	0
Lactobacillus mudanjiangensis	0
Lactobacillus oris	0
Lactobacillus parabuchneri	0.0363612022022882
Lactobacillus paracasei	0
Lactobacillus parafarraginis	0
Lactobacillus pentosus	0
Lactobacillus plantarum	0.0532885580788727
Lactobacillus porcinae	0.080488076753973
Lactobacillus rapi	0
Lactobacillus reuteri	0
Lactobacillus rhamnosus	0
Lactobacillus rogosae	0.214224002582495
Lactobacillus rossiae	0
Lactobacillus ruminis	0
Lactobacillus sakei	0.0347566529522932
Lactobacillus salivarius	0
Lactobacillus sanfranciscensis	0.0474391207886135
Lactobacillus saniviri	0
Lactobacillus senioris	0.0281706112303209
Lactobacillus sharpeae	0.0483077497700322
Lactobacillus thermophilus	0
Lactobacillus ultunensis	0
Lactobacillus vaccinostercus	0
Lactobacillus vaginalis	0
Lactobacillus versmoldensis	0
Lactobacillus xiangfangensis	0.145944127116308
Lactococcus formosensis	0
Lactococcus garvieae	0
Lactococcus lactis	0.184669730860613
Lactococcus plantarum	0.0508144640166216
Lactococcus raffinolactis	0.02931463177659
Lactonifactor longoviformis	0
Laribacter hongkongensis	0.295121045080274
Lautropia mirabilis	0.106060316814485
Lawsonella clevelandensis	0.0949841235013411
Leifsonia aquatica/naganoensis	0
Leminorella grimontii	0.0290489903497364
Leminorella richardii	0
Leptothrix discophora	0.399167332560221
Leptothrix mobilis	0
Leptotrichia amnionii	0
Leptotrichia buccalis	0.620030014565124
Leptotrichia goodfellowii	0
Leptotrichia hofstadii	0.130273591221717
Leptotrichia wadei	0
Leuconostoc carnosum	0
Leuconostoc citreum	0
Leuconostoc citreum/holzapfelii	0
Leuconostoc gelidum	0
Leuconostoc lactis	0
Leuconostoc mesenteroides	0
Leuconostoc pseudomesenteroides/rapi/kimchii/mesenteroides	0
Limnobacter thiooxidans	0.0923371219122362
Longicatena caecimuris	0
Lysinibacillus fusiformis	0
Lysinibacillus massiliensis	0
Lysinibacillus sphaericus	0.0280197411170953
Lysobacter soli	0.0716019814077553
Mageeibacillus indolicus	0.0555428002583303
Mannheimia granulomatis	0.103117470581719
Marichromatium gracile	0
Marvinbryantia formatexigens	0.255199074774073
Massilia aurea	0.432313162104802
Massiliomicrobiota timonensis	0
Megamonas funiformis	0.0511981773130352
Megamonas hypermegale	0
Megamonas rupellensis	0.0732056785750489
Megasphaera elsdenii	0
Megasphaera indica	0
Megasphaera micronuciformis	0
Megasphaera paucivorans	0.0305388894145033
Megasphaera sp	0.0382504998961013
Mesorhizobium loti	0
Methanobrevibacter smithii	0.147893270752316
Methanobrevibacter smithii/gottschalkii	0
Methanosphaera cuniculi	0
Methanosphaera stadtmanae	0
Methylobacterium adhaesivum	0.0343728132323735
Methylobacterium jeotgali	0.586617835327211
Methylobacterium mesophilicum	0.102064508213482
Methylobacterium populi	0.0299085544356587
Methylobacterium radiotolerans	0.0337975519592
Methylobacterium zatmanii	0.116667879672188
Methyloversatilis universalis	0.034501920704701
Microbacterium aurum	0.0358005002741037
Microbacterium barkeri	0
Microbacterium chocolatum	0
Microbacterium foliorum	0
Microbacterium gubbeenense	0.127921025277249
Microbacterium hydrocarbonoxydans	0
Microbacterium lacticum	0.0625181767162255
Microbacterium luteolum	1.5558057904064
Microbacterium oleivorans	0.598096781795873
Microbacterium paraoxydans	0.117842009524606
Microbacterium phyllosphaerae	0
Microbacterium schleiferi	0
Micrococcus luteus	0
Micrococcus lylae	0
Micromonospora aurantiaca	0
Micromonospora krabiensis	0
Microvirga massiliensis	0
Microvirgula aerodenitrificans	0
Mitsuokella jalaludinii	0
Mitsuokella multacida	0.0382828659645402
Mobiluncus curtisii	0.188317806979054
Moellerella wisconsensis	0.213086555936093
Mogibacterium diversum	0
Mogibacterium neglectum	0
Mogibacterium pumilum	0
Mogibacterium timidum	0
Mogibacterium vescum	0
Monoglobus pectinilyticus	0
Moraxella atlantae	0.0332511806961942
Moraxella catarrhalis	0.0677594451850727
Moraxella caviae	0.0427113497962396
Moraxella lacunata	0.10689520631202
Moraxella nonliquefaciens	0
Moraxella osloensis	0.15745173135918
Morganella morganii	0.0375719119194916
Moryella indoligenes	0.0307425533790998
Murdochiella asaccharolytica	0.0387594361724517
Muribaculum intestinale	0
Murimonas intestini	0.0451354867062503
Mycobacterium abscessus	0.0699557579410343
Mycobacterium avium	0.0389351108855811
Mycobacterium florentinum	0.194687028366772
Mycobacterium fortuitum	0.0870537378616492
Mycobacterium iranicum	0.0801202805304634
Mycobacterium mucogenicum	0.0902091731609376
Mycoplasma hominis	0.0366022515850094
Mycoplasma pneumoniae	0
Negativicoccus succinicivorans	0
Neisseria bacilliformis	0
Neisseria cinerea	0
Neisseria elongata	0.0860839443125242
Neisseria flava	0
Neisseria flavescens/perflava	0
Neisseria gonorrhoeae	0.0501810810776266
Neisseria macacae	0.125625772626244
Neisseria meningitidis	0
Neisseria mucosa	0.207012763430889
Neisseria sicca	0
Neisseria subflava	0
Nevskia ramosa	0.0390206127299621
Nitriliruptor alkaliphilus	0
Oceanobacillus caeni	0
Oceanobacillus massiliensis	0
Ochrobactrum anthropi	0.055020151853282
Ochrobactrum intermedium	0.051300732135078
Ochrobactrum pituitosum	0
Odoribacter laneus	0
Odoribacter splanchnicus	0
Oligella urethralis	0.141962233953549
Olsenella profusa	0.0317850125941128
Olsenella scatoligenes	0
Olsenella uli	0.0391970598078074
Olsenella umbonata	0.0485659104937824
Orenia metallireducens	0
Oribacterium parvum	0
Oribacterium sinus	0.821242019023011
Ornithobacterium rhinotracheale	0
Oscillibacter ruminantium	0.0492605656549947
Oscillibacter sp	0
Oscillibacter valericigenes	0.0900777855361015
Oxalobacter formigenes	0
Paenibacillus alvei	0
Paenibacillus antibioticophila	0.0333749576733484
Paenibacillus barcinonensis	0.0281008711223496
Paenibacillus barengoltzii	0.054693895848429
Paenibacillus daejeonensis	0
Paenibacillus durus	0
Paenibacillus glucanolyticus	0
Paenibacillus graminis	0
Paenibacillus illinoisensis	0.0464278359859079
Paenibacillus kribbensis	0
Paenibacillus lactis	0.30841566414125
Paenibacillus lautus	0
Paenibacillus provencensis	0.0348091759099193
Paenibacillus pueri	0.0427246155623846
Paenibacillus rhizosphaerae	0
Paenibacillus riograndensis	0.509565179648113
Paenibacillus sabinae/forsythiae	0
Paenibacillus senegalensis	0.0437905395026986
Paenibacillus thiaminolyticus	0
Paenibacillus timonensis	0
Pantoea agglomerans	0.499553780379878
Pantoea conspicua	0.0315440045523295
Papillibacter cinnamivorans	0
Parabacteroides distasonis	0.0569042406368032
Parabacteroides goldsteinii	0.522441759083408
Parabacteroides gordonii	0
Parabacteroides johnsonii	0
Parabacteroides merdae	0.0624784402667243
Paracoccus carotinifaciens	0
Paracoccus marinus	0.106401457561373
Paracoccus sanguinis	0
Paracoccus yeei	0.0394848595091596
Paraeggerthella hongkongensis	0.0528539446023897
Paraprevotella clara	0
Paraprevotella xylaniphila	0
Parascardovia denticolens	0.0316736350242214
Parasporobacterium paucivorans	0.217829230457702
Parasutterella excrementihominis	0.054379498229432
Parasutterella secunda	0.130303651853588
Parvimonas micra	0.102954062101071
Pediococcus acidilactici	0.0350127115225591
Pediococcus damnosus	0
Pediococcus pentosaceus	0.071547581237312
Pedobacter daejeonensis	0
Pedomicrobium ferrugineum	0
Pelomonas saccharophila	0.184987540746203
Peptoclostridium difficile	0
Peptococcus niger	0
Peptococcus sp.	0
Peptoniphilus asaccharolyticus	0
Peptoniphilus coxii	0
Peptoniphilus duerdenii	0
Peptoniphilus grossensis	0
Peptoniphilus harei	0
Peptoniphilus indolicus	0
Peptoniphilus lacrimalis	0
Peptoniphilus senegalensis	0.0412225123420194
Peptoniphilus timonensis	0
Peptostreptococcus anaerobius	0.0382324741623425
Peptostreptococcus russellii	0
Peptostreptococcus stomatis	0.0833477795271868
Phascolarctobacterium faecium	0.0420656381385968
Phascolarctobacterium succinatutens	0.16527071182425
Phenylobacterium haematophilum	0
Phyllobacterium myrsinacearum	0
Planococcus rifietoensis	0.0417688299995621
Planomicrobium chinense	0.0302130698846463
Planomonospora sphaerica	0.272205899821298
Plesiomonas shigelloides	0
Porphyromonas asaccharolytica	0
Porphyromonas catoniae	0.0558841579655538
Porphyromonas endodontalis	0
Porphyromonas gingivalis	0
Porphyromonas somerae	0.182951294148335
Porphyromonas uenonis	0.0644838515643145
Prevotella albensis	0
Prevotella amnii	0
Prevotella amniotica	0
Prevotella aurantiaca	0
Prevotella baroniae	0.0568436774069939
Prevotella bergensis	0.0292123979506397
Prevotella bivia	0
Prevotella brevis	0
Prevotella bryantii	0
Prevotella buccae	0
Prevotella buccalis	0
Prevotella conceptionensis	0.113053134108628
Prevotella copri	0.0283812861464922
Prevotella corporis	0.0491734409805256
Prevotella dentalis	0
Prevotella dentasini	0
Prevotella denticola	0.0346531536906507
Prevotella disiens	0
Prevotella enoeca	0
Prevotella falsenii	0
Prevotella fusca	0
Prevotella histicola	0.245999189275201
Prevotella intermedia	0
Prevotella loescheii	0.0446823704806263
Prevotella maculosa	0
Prevotella marshii	0
Prevotella melaninogenica	0
Prevotella micans	0
Prevotella multidaccharivorax	0.0290372292424493
Prevotella multiformis	0.0607701381722033
Prevotella multisaccharivorax	0.0303022083508976
Prevotella nanceiensis	0
Prevotella nigrescens	0.0388859772021746
Prevotella oralis	0
Prevotella oris	0
Prevotella oryzae	0
Prevotella oulorum	0
Prevotella pallens	0
Prevotella paludivivens	0.531533471608244
Prevotella pleuritidis	0
Prevotella ruminicola	0.124110469832119
Prevotella saccharolytica	0.183520355247295
Prevotella salivae	0.0285606071582621
Prevotella scopos/jejuni	0
Prevotella shahii	0.0281084609058117
Prevotella stercorea	0.149739576646957
Prevotella timonensis	0.0433977662622683
Prevotella veroralis	0
Promicromonospora flava	0.0818999113317029
Propionibacterium acidifaciens	0.584625179342448
Propionibacterium acidipropionici	1.11842894386022
Propionibacterium acnes	0
Propionibacterium australiense	0
Propionibacterium avidum	0.0345451384768994
Propionibacterium cyclohexanicum	0.0348751247318418
Propionibacterium damnosum	0.174869818959902
Propionibacterium freudenreichii	0.0579993292594222
Propionibacterium granulosum	0
Propionibacterium jensenii	0
Propionibacterium microaerophilum	0.083953508869758
Propionibacterium namnetense	0
Propionibacterium propionicum	0
Propionibacterium thoenii	0.806608525853771
Propionicimonas paludicola	0
Propionimicrobium lymphophilum	0.47899245101404
Propionivibrio dicarboxylicus	0
Prosthecobacter fluviatilis	0
Proteus mirabilis	0
Proteus penneri	0.122330744396145
Proteus vulgaris	0.041349763462125
Providencia alcalifaciens	0
Providencia rettgeri	0
Providencia rustigianii	0
Providencia stuartii	0.0473378436980978
Pseudoclavibacter massiliense	0
Pseudoclavibacter sp._Timone	0
Pseudoflavonifractor capillosus	0.187959349429955
Pseudomonas aeruginosa	0
Pseudomonas alcaliphila	0
Pseudomonas fluorescens	0
Pseudomonas fragi	0
Pseudomonas fragi/thivervalensis/deceptionensis	0.0603700242801022
Pseudomonas monteilii	0.656902786709666
Pseudomonas nitroreducens	0
Pseudomonas oleovorans	0
Pseudomonas putida	0
Pseudomonas stutzeri	0.0319274698597818
Pseudopropionibacterium propionicum	0
Pseudoramibacter alactolyticus	0.0357675779321963
Pseudothermotoga thermarum	0
Pseudoxanthomonas mexicana	0
Psychrobacter arenosus	0
Pyramidobacter piscolens	0.0520418924389441
Ralstonia insidiosa	0.255691571932691
Ralstonia mannitolilytica	0.0387551184889499
Ralstonia solanacearum	0
Raoultella ornithinolytica	0
Raoultella planticola	0.0881386357490811
Rheinheimera perlucida	0
Rheinheimera texasensis	0.029656964189146
Rhizobium pusense	0.0373216424081676
Rhodanobacter ginsenosidimutans	1.10615515799952
Rhodobacter sphaeroides	0
Rhodococcus equi	0
Rhodococcus erythropolis	0
Rhodococcus rhodochrous	0.117181638909452
Riemerella anatipestifer	0.0340066724368795
Riemerella columbina	0
Robinsoniella peoriensis	0
Romboutsia lituseburensis	0.0587782213694647
Roseburia faecis	1.34260788485333
Roseburia hominis	0
Roseburia intestinalis	0
Roseburia inulinivorans	0.196551007862234
Roseburia sp	0.342088821879108
Roseomonas mucosa	0.0518684951292759
Rothia aeria	0
Rothia dentocariosa	0
Rothia mucilaginosa	0
Rubinisphaera brasiliensis	0.0384595485134413
Rudanella lutea	0.17498755899714
Ruminococcus albus	0
Ruminococcus bromii	0.140821296338368
Ruminococcus callidus	0
Ruminococcus champanellensis	0
Ruminococcus faecis	0.300909756074217
Ruminococcus flavefaciens	0
Ruminococcus gauvreauii	0.118849922213316
Ruminococcus gnavus	0.440846778942084
Ruminococcus lactaris	0
Ruminococcus sp	0.220229270975026
Ruminococcus sp. Marseille-P2780	0
Ruminococcus sp. Marseille-P650	0.0295611804786309
Ruminococcus torques	0.105251149992701
Ruthenibacterium lactatiformans	0
Salmonella enterica	0.0376287080082978
Sarcina maxima	0
Sarcina ventriculi	0.213909239584446
Scardovia inopinata	0.0523308992221398
Scardovia wiggsiae	0.110824719688808
Schlesneria paludicola	0
Schwartzia sp.	0
Schwartzia succinivorans	0.0452301058566073
Selenomonas artemidis	0
Selenomonas infelix	0
Selenomonas noxia	0
Selenomonas ruminantium	0
Selenomonas sputigena	0
Sellimonas intestinalis	0.119786876301493
Senegalemassilia anaerobia	0.0507501017345851
Senegalimassilia anaerobia	0.268731963248296
Serratia ficaria	0.0299909806561296
Serratia fonticola	0.153782929256969
Serratia liquefaciens	0.0558316963433202
Serratia marcescens	0
Shigella dysenteriae	0
Shuttleworthia satelles	0.108079706081165
Silanimonas lenta	0
Simonsiella muelleri	0.443736208871638
Skermanella aerolata	0
Slackia equolifaciens	0
Slackia exigua	0.342772199065919
Slackia faecicanis	0.0792950446938023
Slackia isoflavoniconvertens	0
Slackia piriformis	0.181288341657349
Snodgrassella alvi	0
Soleaferrea massiliensis	0.0992020886987148
Solobacterium moorei	0.041705236888151
Sphingobacterium faecium	0.0287710729454786
Sphingobacterium multivorum	0.0835017113499716
Sphingobacterium spiritivorum	0
Sphingobium hydrophobicum	0
Sphingobium yanoikuyae	0.271093936025629
Sphingomonas adhaesiva	0
Sphingomonas ginsenosidimutans	0
Sphingomonas hankookensis	0.0359209037319464
Sphingomonas panni	0.0339990805280632
Sphingomonas paucimobilis	0
Sphingomonas pseudosanguinis	0.828734368311955
Spirosoma linguale	0.0358348329705166
Sporanaerobacter acetigenes	0
Sporolactobacillus nakayamae	0.107047907528677
Sporosarcina koreensis	0
Staphylococcus arlettae	0
Staphylococcus aureus	0
Staphylococcus auricularis	0
Staphylococcus capitis	0.23666401218491
Staphylococcus cohnii	0.210014861326681
Staphylococcus condimenti	0
Staphylococcus epidermidis	0.0578892762489291
Staphylococcus epidermidis/muscae	0
Staphylococcus equorum/edaphicus/saprophyticus	0
Staphylococcus haemolyticus	0.0315950063500254
Staphylococcus hominis	0
Staphylococcus intermedius	0.0507434812645364
Staphylococcus kloosii	0
Staphylococcus lentus	0
Staphylococcus lugdunensis	0.276503798139548
Staphylococcus nepalensis	0
Staphylococcus pasteuri	0
Staphylococcus pettenkoferi	0
Staphylococcus saccharolyticus	0.0320733225048413
Staphylococcus saprophyticus	0.0368324309376868
Staphylococcus schleiferi	0
Staphylococcus sciuri	0
Staphylococcus simulans	0.400614198681516
Staphylococcus succinus	0
Staphylococcus vitulinus	0
Staphylococcus warneri	0.0736915597328656
Staphylococcus xylosus	0
Stenotrophomonas daejeonensis	0
Stenotrophomonas maltophilia	0.367876417598874
Stenotrophomonas rhizophila	0
Stomatobaculum longum	0
Stoquefichus massiliensis	0.0389100203679757
Streptobacillus moniliformis	0.0354684663288452
Streptococcus agalactiae	0
Streptococcus alactolyticus	0
Streptococcus anginosus	0
Streptococcus australis	0
Streptococcus caballi	0
Streptococcus cameli	0
Streptococcus canis	0
Streptococcus caprae	0
Streptococcus castoreus	0
Streptococcus constellatus	0
Streptococcus criceti	0
Streptococcus cristatus	0.109792679551637
Streptococcus dentasini	0.0516793547033728
Streptococcus dentirousetti	0
Streptococcus devriesei	0
Streptococcus didelphis	0.0352249598364341
Streptococcus downei	0
Streptococcus dysgalactiae	0
Streptococcus equi	0.0402203895932532
Streptococcus equinus	0
Streptococcus equinus/lutetiensis/infantarius	0
Streptococcus fryi	0.0559369782177745
Streptococcus gallolyticus	0
Streptococcus gordonii	0.155192204080554
Streptococcus gordonii/mutans	0
Streptococcus henryi	0.0302908923133533
Streptococcus hongkongensis	0
Streptococcus hyovaginalis	0
Streptococcus ictaluri	0
Streptococcus infantarius	0.0485073643057775
Streptococcus infantis	0.606767624458084
Streptococcus iniae	0
Streptococcus intermedius/uberis	0.0375806130385017
Streptococcus lactarius	0
Streptococcus lutetiensis	0
Streptococcus macedonicus	0
Streptococcus marimammalium	0
Streptococcus massiliensis	0
Streptococcus merionis	0
Streptococcus minor	0
Streptococcus mitis	0
Streptococcus mitis/pneumoniae/pseudoneumoniae	0
Streptococcus moroccensis	0
Streptococcus mutans	0
Streptococcus oralis	0
Streptococcus oricebi	0
Streptococcus orisasini	0
Streptococcus ovis	0
Streptococcus parasaguinis	0
Streptococcus parasanguinis	0.0331904121748097
Streptococcus parauberis	0
Streptococcus pasteurianus	0
Streptococcus peroris	0
Streptococcus pharyngis	0
Streptococcus pleomorphus	0
Streptococcus plurextorum	0
Streptococcus pneumoniae	0
Streptococcus porci	0
Streptococcus porcinus	0.0535680900396378
Streptococcus porcorum	0
Streptococcus pyogenes	0
Streptococcus pyogensis	0
Streptococcus ratti/ursoris	0
Streptococcus rubneri	0
Streptococcus rupicaprae	0
Streptococcus salivarius	0
Streptococcus saliviloxodontae	0
Streptococcus sanguinis	0
Streptococcus sanguinis/vestibularis	0
Streptococcus sinensis	0
Streptococcus sobrinus	0.0647391481104301
Streptococcus suis	0
Streptococcus tangierensis	0
Streptococcus thermophilus	0
Streptococcus thoraltensis	0
Streptococcus uberis	0.0714980158022484
Streptococcus vestibularis	0
Streptococcus viridans	0.246505680038828
Streptomyces misionensis	0
Streptomyces thermoviolaceus	0
Streptomyces thermovulgaris	0
Subdoligranulum variabile	0
Succinatimonas hippei	0
Succiniclasticum ruminis	0.135744023516701
Succinivibrio dextrinosolvens	0.932109010301444
Sulfurimonas autotrophica	0
Sutterella parvirubra	0
Sutterella stercoricanis	0
Sutterella wadsworthensis	0.182342894426043
Symbiobacterium thermophilum	0
Tannerella forsythia	0
Tatumella ptyseos	0.0669981803815821
Tetragenococcus solitarius	0.0396028462115604
Tetrasphaera australiensis	0
Thiomicrospira cyclica	0
Timonella senegalensis	0.0633592728499114
Tissierella praeacuta	0
Trabulsiella guamensis	0.0440339242765473
Treponema berlinense	0.0413857595817362
Treponema denticola	0
Treponema lecithinolyticum	0
Treponema maltophilum	0.0359046046354453
Treponema medium	0
Treponema porcinum	0
Treponema socranskii	0
Treponema succinifaciens	0
Treponema vincentii	0.0686180437875944
Tropheryma whipplei	0
Trueperella bernardiae	0.0320789331030175
Trueperella pyogenes	0
Tumebacillus permanentifrigoris	0.0347871990642748
Turicella otitidis	0.101235316903458
Turicibacter sanguinis	0.0295602758771696
Turicimonas muris	0.047508557200533
Tyzzerella nexilis	0.0421853144715529
Ureaplasma parvum	0
Ureaplasma urealyticum	0
Ureibacillus suwonensis	0
Ureibacillus thermosphaericus	0
Vagococcus penaei	0
Vagococcus teuberi	0
Varibaculum cambriense	0.272346912503418
Variovorax boronicumulans	0.0427412151839297
Veillonella atypica	0
Veillonella dispar	0.296053239552218
Veillonella parvula	0.0708190803939238
Veillonella ratti	0
Veillonella rogosae	0.138263095488635
Veillonella tobetsuensis	0.0444858916550828
Vibrio cholerae	0.0944385313304004
Vibrio cincinnatiensis	0
Vibrio fluvialis	0
Vibrio furnissii	0
Vibrio mimicus	0
Vibrio parahaemolyticus	0
Victivallis vadensis	0.0612948409311077
Virgibacillus proomii	0
Weeksella virosa	0.0281432418382194
Weissella cibaria	0
Weissella confusa	0.576773665463749
Weissella paramesenteroides	0
Yersinia aleksiciae	0
Yersinia bercovieri	0.0292161761188899
Yersinia enterocolitica	0
Yersinia frederiksenii	0.0750159439106488
Yersinia kristensenii	0.0332743419261147
Yersinia pseudotuberculosis	0
Yersinia rohdei	0
Yokenella regensburgei	0.319707997820408
Yonghaparkia alkaliphila	0.0375448220565422
Kingdom Information: (%)
Archaea	0.263091514888553
Bacteria	99.7369084851116
Phylum Information: (%)
Actinobacteria	19.174572784688
Bacteroidetes	11.6565117503991
Deinococcus-Thermus	0.02930990876231
Dictyoglomi	0.0860835272613099
Elusimicrobia	0.143384211732615
Epsilonbacteraeota	1.95446414830294
Euryarchaeota	0.263091514888553
Firmicutes	37.4667044165007
Fusobacteria	1.46796587778322
Gemmatimonadetes	0
Halanaerobiaeota	0
Lentisphaerae	0.0612948409311077
Other	2.73907157937344
Planctomycetes	0.0384595485134413
Proteobacteria	24.1091709760845
Spirochaetes	0.211517198139054
Synergistetes	0.218913810311502
Tenericutes	0.287208117598656
Thermotogae	0
Verrucomicrobia	0.0922757887295351
Class Information: (%)
Actinobacteria	13.5517745753805
Actinobacteridae	3.46710064536981
Alphaproteobacteria	4.87806320636311
Bacilli	11.8914290322927
Bacteroides	0.196886153942283
Bacteroidetes	0.0290372292424493
Bacteroidia	11.3982988530991
Betaproteobacteria	0
Brachyspirae	0.0656087901342779
Campylobacteria	1.95446414830294
Chlorobia	0.032289514115315
Clostridia	21.600759799045
Coriobacteriia	2.15569756393771
Deinococci	0.02930990876231
Deltaproteobacteria	0.0925108439826171
Dictyoglomia	0.0860835272613099
Elusimicrobia	0.143384211732615
Epsilonproteobacteria	0.031485743924952
Erysipelotrichia	2.71665617351247
Flavobacteria	0
Fusobacteria	0.033755686255619
Fusobacteriia	1.43421019152761
Gammaproteobacteria	19.1071111818138
Gemmatimonadetes	0
Halanaerobiia	0
Halobacteria	0.115198244136237
Lentisphaeria	0.0612948409311077
Methanobacteria	0.147893270752316
Mollicutes	0.287208117598656
Negativicutes	1.25785941165045
Nitriliruptoria	0
Other	2.73907157937344
Planctomycetacia	0.0384595485134413
Spirochaetes	0
Spirochaetia	0.145908408004776
Synergistia	0.218913810311502
Thermotogae	0
Verrucomicrobiae	0.0922757887295351
Order Information: (%)
Acetobacterales	0.105157053208149
Actinomycetales	3.6763886057695
Aeromonadales	1.5490223300161
Alteromonadales	0.0841412802691886
Azospirillales	0
Bacillales	6.07041697106078
Bacteroidales	9.02652294808098
Betaproteobacteriales	4.0528272412595
Bifidobacteriales	3.88096498975291
Brachyspirales	0.0656087901342779
Campylobacterales	1.9859498922279
Cardiobacteriales	0.21458313724201
Caulobacterales	0.781570123693932
Chitinophagales	1.76036598674859
Chlorobiales	0.032289514115315
Chromatiales	0
Clostridiale	0.200586481664304
Clostridiales	21.4001733173807
Coriobacteriales	2.15569756393771
Corynebacteriales	3.2660599144098
Cytophagales	0.290044601953303
Deinococcales	0.02930990876231
Desulfobacterales	0
Desulfovibrionales	0.0925108439826171
Dictyoglomales	0.0860835272613099
Elusimicrobiales	0.143384211732615
Enterobacteriales	4.28881896418802
Erysipelotrichales	2.71665617351247
Flavobacteriales	0.435015915205515
Fusobacterales	0.033755686255619
Fusobacteriales	1.43421019152761
Fusobacteriales: Leptotrichiacea	0
Gemmatimonadales	0
Halanaerobiales	0
Halobacteriales	0.115198244136237
Lactobacillales	5.82101206123196
Methanobacteriales	0.147893270752316
Micrococcales	4.82476305590846
Micromonosporales	0
Mycoplasmatales	0.287208117598656
Neisseriales	0
Nitriliruptorales	0
Oceanospirillales	0.144095086979687
Opitutales	0.0922757887295351
Other	2.73907157937344
Pasteurellales	1.50570556244109
Planctomycetales	0.0384595485134413
Propionibacteriales	1.09849275508833
Pseudomonadales	2.44185565077464
Rhizobiales	2.55834288295605
Rhodobacterales	0.224515531368286
Salinisphaerales	0.0390206127299621
Selenomonadales	1.25785941165045
Sphingobacteriales	0.11227278429545
Sphingomonadales	1.20847761513669
Spirochaetales	0.145908408004776
Streptomycetales	0
Streptosporangiales	0.272205899821298
Synergistales	0.218913810311502
Thermotogales	0
Thiomicrospirales	0
Verrucomicrobiales	0
Vibrionales	2.94240057397201
Victivallales	0.0612948409311077
Xanthomonadales	1.84464074194161
Family Information: (%)
Acetobacteraceae	0.105157053208149
Acidaminococcaceae	0.343080373479548
Actinomycetaceae	0.981379568402759
Aerococcaceae	1.54231439548467
Aeromonadaceae	0.375686923096992
Akkermansiaceae	0
Alicyclobacillaceae	0.0347871990642748
Alteromonadaceae	0.029656964189146
Aquaspirillaceae	0
Arcobacteraceae	0.222010716930285
Atopobiaceae	0.387849048916822
Azospirillaceae	0
Bacillaceae	3.0702491957739
Bacteroidaceae	5.2244637148644
Barnesiellaceae	0
Beijerinckiaceae	0.903429142840113
Bifidobacteriaceae	3.88096498975291
Blautia	0
Bogoriellaceae	0
Brachyspiraceae	0.0656087901342779
Brevibacteriaceae	0.523490382870013
Burkholderiaceae	2.53655364918183
Caldicoprobacteraceae	0
Campylobacteraceae	1.35569682129222
Cardiobacteriaceae	0.21458313724201
Carnobacteriaceae	0.240450003578761
Caulobacteraceae	0.781570123693932
Cellulomonadaceae	0.0703600044547751
Chitinibacteraceae	0.295121045080274
Chitinophagaceae	1.76036598674859
Chlorobiaceae	0.032289514115315
Christensenellaceae	0.223748028147526
Chromatiaceae	0
Clostridiaceae	1.52648484449574
Clostridiaceae 1	3.76469895831432
Clostridiaceae 2	0.1739977324635
Clostridiales	0.200586481664304
Coriobacteriaceae	0.268334731213876
Corynebacteriaceae	2.63377536200179
Corynebacterineae	0.233516518607756
Deinococcaceae	0.02930990876231
Dermabacteraceae	0.494520394689922
Dermacoccaceae	0.0596941015616232
Desulfobulbaceae	0
Desulfovibrionaceae	0.0925108439826171
Dictyoglomaceae	0.0860835272613099
Dietziaceae	0.103276475605917
Dysgonomonadaceae	0.164656716283647
Eggerthellaceae	1.49951378380701
Elusimicrobiaceae	0.143384211732615
Enterbacteriaceae	0.56491535328717
Enterobacteriaceae	3.72390361090085
Enterococcaceae	0.271412640098868
Erysipelotrichaceae	2.71665617351247
Eubacteriaceae	0.155612530517429
Family XI	0.371066987417961
Family XIII	0.0911239062823802
Family XVIII	0
Flavobacteriaceae	0.258398603151236
Fusobacteriaceae	0.682193805667538
Gemmatimonadaceae	0
Halobacteroidaceae	0
Haloferacaceae	0.115198244136237
Halomonadaceae	0.144095086979687
Helicobacteraceae	0.40824235400539
Hymenobacteraceae	0.0792222099856465
Hyphomicrobiaceae	0
Intrasporangiaceae	0.246509563909619
Jonesiaceae	0
Lachnospiraceae	12.2087505325056
Lactobacillaceae	1.05671401278879
Leptotrichia	0
Leptotrichiaceae	0.785772072115686
Leuconostocaceae	0.719439101855642
Listeriaceae	0
Marinifilaceae	0
Methanobacteriaceae	0.147893270752316
Microbacteriaceae	2.79634055882546
Micrococcaceae	0.618074514834648
Micrococcineae	0.121226032821949
Micromonosporaceae	0
Moraxellaceae	0.83182900013574
Muribaculaceae	0
Mycobacteriaceae	0.365016482058173
Mycoplasmataceae	0.287208117598656
Neisseriaceae	1.18665062629269
Nitriliruptoraceae	0
Nocardiaceae	0.222957299099421
Nocardioidaceae	0
Opitutaceae	0.0922757887295351
Other	2.73907157937344
Paenibacillaceae	1.91840666671745
Pasteurellaceae	1.50570556244109
Peptococcaceae	0
Peptostreptococcaceae	0.25482851821488
Planococcaceae	0.100001641001304
Porphyromonadaceae	0.303319303678204
Prevotellaceae	2.65570435953366
Promicromonosporaceae	0.0786683803233829
Propionibacteriaceae	1.09849275508833
Propionibacterineae	2.21840593602055
Pseudomonadaceae	1.6100266506389
Psychromonadaceae	0.0544843160800426
Rhizobiaceae	1.40649823362899
Rhodanobacteraceae	1.10615515799952
Rhodobacteraceae	0.224515531368286
Rhodocyclaceae	0.034501920704701
Rikenellaceae	0.0365544137341303
Rubinisphaeraceae	0.0384595485134413
Ruminococcaceae	2.7927946241829
Schlesneriaceae	0
Solimonadaceae	0.0390206127299621
Sphingobacteriaceae	0.11227278429545
Sphingomonadaceae	1.20847761513669
Spirochaetaceae	0.145908408004776
Spirosomaceae	0.210822391967657
Sporolactobacillaceae	0.107047907528677
Staphylococcaceae	0.676991015813661
Streptococcacaeae	0
Streptococcaceae	1.99068190742524
Streptomycetaceae	0
Streptomycineae	0
Streptosporangiaceae	0.272205899821298
Succinivibrionaceae	1.1733354069191
Synergistaceae	0.218913810311502
Tannerellaceae	0.641824439986936
Thermomonosporaceae	0
Thermotogaceae	0
Thiomicrospiraceae	0
Thiovulaceae	0
Veillonellaceae	0.914779038170901
Verrucomicrobiaceae	0
Vibrionaceae	2.94240057397201
Victivallaceae	0.0612948409311077
Weeksellaceae	0.176617312054279
Xanthobacteraceae	0.248415506486944
Xanthomonadaceae	0.738485583942096
Genus Information: (%)
Acetanaerobacterium	0.19762514980958
Acetivibrio	0
Acetobacter	0.0532885580788727
Acetobacterium	0
Achromobacter	0.055020151853282
Acidaminococcus	0
Acidovorax	0
Acinetobacter	0.423760086787034
Actinobacillus	0.236775402867863
Actinobaculum	0
Actinomadura	0
Actinomyces	0.48863591581727
Adlercreutzia	0.0404675795963728
Aerococcus	0.031279313550416
Aeromicrobium	0
Aeromonas	0.375686923096992
Afipia	0
Agathobacter	0.160854215039662
Aggregatibacter	0.202215899433987
Agrobacterium	0.388484728004656
Agrococcus	0.196604858793194
Akkermansia	0
Alcaligenes	0.0448911488051034
Algoriella	0
Aliagarivorans	0.0544843160800426
Alistipes	0.0365544137341303
Allisonella	0
Alloiococcus	0
Alloprevotella	0.805739448865221
Allorhizobium-Neorhizobium-Pararhizobium-Rhizobium	0.73882721728049
Alloscardovia	0
Alysiella	0.197090601864673
Amaricoccus	0
Anaerobiospirillum	0.24122639661766
Anaerococcus	0
Anaerofilum	0.0590362948282055
Anaerofustis	0
Anaeroglobus	0.0366357233233589
Anaerospora	0
Anaerosporobacter	0.087406250540063
Anaerostipes	0.139772179166176
Anaerovorax	0
Ancylobacter	0.118484515613937
Aneurinibacillus	0
Anoxynatronum	0.1739977324635
Aquabacterium	0.0362570258032694
Arcanobacterium	0
Arcobacter	0.222010716930285
Arthrobacter	0.324693931581939
Asaccharobacter	0.063693681168061
Atopobium	0.268301066021119
Atopostipes	0
Aureimonas	0.151780758400041
Bacillus	3.03942751041039
Bacteroides	5.2244637148644
Barnesiella	0
Bartonella	0.0900838875356398
Bavariicoccus	0.0592516823033449
Bergeyella	0
Bifidobacterium	3.68613573581774
Blautia	0.891956253009947
Bordetella	0
Brachybacterium	0.2287901642449
Brachymonas	0.0447537781575559
Brachyspira	0.0656087901342779
Bradyrhizobium	0.0928282408339483
Brevibacillus	0.816503931323046
Brevibacterium	0.523490382870013
Brevundimonas	0.431151920849852
Brochothrix	0
Buchnera	0.150017093320438
Bulleidia	0
Burkholderia-Caballeronia-Paraburkholderia	0
Butyricicoccus	0.195628050661185
Butyricimonas	0
Butyrivibrio	0.261756165138256
Caldicoprobacter	0
Campylobacter	1.35569682129222
Capnocytophaga	0.157336792357575
Cardiobacterium	0.21458313724201
Castellaniella	0
Catabacter	0.032452405723243
Catenibacterium	2.25517695898044
Catonella	0
Caulobacter	0.35041820284408
Cellulomonas	0.0703600044547751
Cellulosilyticum	0.0544254302760298
Cellulosimicrobium	0.0786683803233829
Centipeda	0
Cephaloticoccus	0.0922757887295351
Cetobacterium	0
Chitinibacter	0.295121045080274
Chlorobium	0.032289514115315
Christensenella	0.191295622424283
Chryseobacterium	0.0450849773641936
Citrobacter	0.0888441733202414
Cloacibacillus	0.166871917872558
Clostridium	1.52648484449574
Clostridium sensu stricto	0
Clostridium sensu stricto 1	2.24805166101781
Clostridium sensu stricto 10	0
Clostridium sensu stricto 11	0.129672578298823
Clostridium sensu stricto 12	0.0717877537569273
Clostridium sensu stricto 13	0.156304736807321
Clostridium sensu stricto 14	0
Clostridium sensu stricto 15	0.0517753737910526
Clostridium sensu stricto 16	0.0503864785985351
Clostridium sensu stricto 17	0
Clostridium sensu stricto 18	0.0463229285646359
Clostridium sensu stricto 19	0
Clostridium sensu stricto 2	0.0350809625508338
Clostridium sensu stricto 3	0.0531974366771128
Clostridium sensu stricto 4	0.035122565604622
Clostridium sensu stricto 5	0
Clostridium sensu stricto 7	0.0302646540027417
Clostridium sensu stricto 8	0.642822589059461
Cnuella	1.76036598674859
Collinsella	0.231121841394054
Comamonas	0
Coprobacillus	0
Coprobacter	0
Coprococcus 1	0
Coprococcus 2	0.0947321016436609
Coprococcus 3	0.104070877289743
Coriobacterium	0.0372128898198225
Corynebacterium	0.361780771896415
Corynebacterium 1	2.07577514970057
Cronobacter	0
Cryobacterium	0.0642065939812612
Cryptobacterium	0.0516984323740194
Cupriavidus	0
Curvibacter	0
Cutibacterium	0
Dechlorobacter	0
Deinococcus	0.02930990876231
Delftia	0.02931463177659
Dermabacter	0.265730230445021
Dermacoccus	0.0596941015616232
Desulfobulbus	0
Desulfovibrio	0.0925108439826171
Dialister	0.028913399279725
Dictyoglomus	0.0860835272613099
Dielma	0
Dietzia	0.103276475605917
Dolosicoccus	0.042534198858784
Dolosigranulum	0.0353549115472276
Dorea	0.0827320720711213
Dyadobacter	0
Dysgonomonas	0.134144661537576
Eggerthella	0.596438238552845
Eggerthia	0
Eikenella	0.0280237577441985
Eisenbergiella	0
Elusimicrobium	0.143384211732615
Empedobacter	0.0693824204149863
Enorma	0
Enterobacter	0.723044742801371
Enterococcus	0.129979797465005
Enterorhabdus	0.0587041597565345
Enterovibrio	0
Eremococcus	0
Erwinia	0.0519882263402579
Erysipelatoclostridium	0.198922099911607
Escherichia	0.56491535328717
Escherichia-Shigella	0.674133787529041
Ethanoligenens	0.0840567368444896
Eubacterium	0.320431434249536
Ezakiella	0
Facklamia	1.46850088307547
Faecalitalea	0.0331889655100558
Fastidiosipila	0.0555428002583303
Fictibacillus	0
Filifactor	0
Finegoldia	0
Flavobacterium	0.101061810793661
Flavonifractor	0.0718090402293275
Franconibacter	0.0451205092340934
Fretibacterium	0
Fusicatenibacter	0.192361429765196
Fusobacterium	0.682193805667538
Gallibacterium	0
Garciella	0
Gardnerella	0
Gemella	0.162933345161518
Gemmatirosa	0
Geobacillus	0
Geomicrobium	0
Georgenia	0
Gluconobacter	0
Gordonia	0.0515738976575626
Gordonibacter	0.0323021623397146
Granulicatella	0.205095092031533
Grimontia	0.158511752332372
Haematobacter	0.0786292142977533
Haemophilus	0.963596789557524
Hafnia-Obesumbacterium	0
Halodesulfovibrio	0
Halomonas	0.144095086979687
Halopiger	0.115198244136237
Harryflintia	0.0324269349598631
Helicobacter	0.40824235400539
Hespellia	0.0334483423221363
Hodemania	0
Holdemanella	0
Holdemania	0
Howardella	0.126886901646421
Hungatella	0
Hydrobacter	0
Hydrogenibacillus	0.0308216853635028
Hydrogenoanaerobacterium	0.171942985787485
Hymenobacter	0.0792222099856465
Intestinibacter	0.0294926917250403
Intestinimonas	0
Isoptericola	0
Janibacter	0.181643339273794
Johnsonella	0.0842521517817765
Jonesia	0
Kandleria	0.124465398812071
Kerstersia	0
Kingella	0.0488964963649015
Klebsiella	0
Kluyvera	0
Kocuria	0.297424977165206
Kosakonia	0
Kurthia	0
Kytococcus	0
Lachnoanaerobaculum	0.0333980279879896
Lachnobacterium	0.33661463539067
Lachnoclostridium	1.32074679456213
Lachnoclostridium 10	0
Lachnoclostridium 12	0.0553071098123967
Lachnoclostridium 5	0.677225055831352
Lachnospira	1.76721408643644
Lachnospiraceae NC2004 group	0
Lachnospiraceae NK4A136 group	0.0304878436887247
Lactobacillus	1.02170130126623
Lactococcus	0.27629594142768
Lautropia	0.106060316814485
Lawsonella	0.0949841235013411
Leifsonia	0
Leminorella	0.0290489903497364
Leptothrix	0.399167332560221
Leptotrichia	0.750303605786841
Leuconostoc	0.142665436391893
Limnobacter	0.0923371219122362
Lysinibacillus	0
[truncated: 214 more rows]
