# Supplementary material for: Pediatric Acute Lymphoblastic Leukemia Patients Exhibit Distinctive Alterations in the Gut Microbiota
Source: Front Cell Infect Microbiol. 2020 Oct 16;10:558799. doi: 10.3389/fcimb.2020.558799 (PMC7596659; doi:10.3389/fcimb.2020.558799)
Supplement: Supplementary file 1 [file Data_Sheet_1.ZIP › rawdata/Case/19T020019_output.xls.result.txt]

Species Information: (%)
Abiotrophia defectiva	0
Abiotrophia para-adiacens	0.0352930868854129
Acetanaerobacterium elongatum	0.217699286041913
Acetobacterium tundrae	0.0610662359548267
Achromobacter denitrificans	0.133645678564084
Achromobacter xylosoxidans	0
Acidaminococcus fermentans	0.0388460479255769
Acidaminococcus intestini	0
Acidovorax facilis	0.0291275450874603
Acidovorax sp	0
Acidovorax temperans	0
Acinetobacter baumannii	0
Acinetobacter calcoaceticus	0.0286221462427522
Acinetobacter haemolyticus/baumannii	0.110720817605353
Acinetobacter johnsonii	0.0555696460059077
Acinetobacter junii	0
Acinetobacter lwoffii	0
Acinetobacter pittii	0
Acinetobacter radioresistens	0
Acinetobacter septicus	0.0394282996015389
Actinobacillus capsulatus	0.440647077307876
Actinobacillus pleuropneumoniae	0
Actinobaculum massiliense	0.0307702225765007
Actinobaculum schaalii	0.0411115008992414
Actinomadura vinacea	0
Actinomyces canis	0.0542791013325381
Actinomyces cardiffensis	0.0317608754136714
Actinomyces georgiae	0.044505677180435
Actinomyces graevenitzii	0.0288479226969433
Actinomyces johnsonii	0.0353610927349049
Actinomyces massiliensis	0
Actinomyces meyeri	0.0386546118624027
Actinomyces naeslundii	0
Actinomyces neuii	0.0711605374880048
Actinomyces odontolyticus	0
Actinomyces oris	0
Actinomyces radingae	0
Actinomyces sp._ph3	0.160083766917546
Actinomyces turicensis	0
Actinomyces urogenitalis	0
Actinomyces viscosus	0
Adlercreutzia equolifaciens	0.0366530330436514
Aeribacillus pallidus	0.15966022367696
Aerococcus christensenii	0.0352504636477642
Aerococcus viridans	0
Aeromicrobium massiliense	0.0289147390198754
Aeromonas allosaccharophila/veronii	0.0464039157871157
Aeromonas bestiarum	0
Aeromonas hydrophila	0.0288254896585648
Aeromonas jandaei	0
Aeromonas media/tecta	0
Aeromonas veronii	0
Afipia birgiae	0
Agathobaculum butyriciproducens	0
Aggregatibacter actinomycetemcomitans	0.0922724573573903
Aggregatibacter aphrophilus	0.541083920665789
Aggregatibacter segnis	0.0388538122238086
Agrobacterium tumefaciens	0.403423938690544
Agrococcus jejuensis	0
Agrococcus terreus	0.191393177875008
Akkermansia glycaniphila	0
Akkermansia muciniphila	0
Alcaligenes faecalis	0.0424771227019224
Algoriella xinjiangensis	0
Aliagarivorans marinus	0.085092008812583
Alistipes finegoldii	0
Alistipes indistinctus	0
Alistipes inops	0
Alistipes obesi	0
Alistipes onderdonkii	0
Alistipes putredinis	0.0961162082460828
Alistipes senegalensis	0.0501505900534371
Alistipes shahii	0
Alistipes timonensis	0.0311117979131867
Allisonella histaminiformans	0
Alloiococcus otitis	0
Alloprevotella rava	0.0667318082346814
Alloprevotella tannerae	0.947369082160515
Alloscardovia omnicolens	0
Alysiella filiformis	0.184318930874006
Amaricoccus kaplicensis	0
Anaerobiospirillum succiniciproducens	0
Anaerobiospirillum thomasii	0.0813391866171274
Anaerococcus hydrogenalis	0.0585639808069909
Anaerococcus lactolyticus	0.0282136142616818
Anaerococcus obesiensis	0
Anaerococcus octavius	0
Anaerococcus prevotii	0.0600794760365254
Anaerococcus senegalensis	0.0305000555449013
Anaerococcus tetradius	0
Anaerococcus vaginalis	0
Anaerofilum agile	0.0604534394000247
Anaerofilum pentosovorans	0
Anaerofustis stercorihominis	0
Anaeroglobus geminatus	0
Anaerorhabdus furcosa	0.0333174175125586
Anaerosporobacter mobilis	0.0750412177216583
Anaerostipes butyraticus	0.0739300770775644
Anaerostipes caccae	0.0320264961868766
Anaerostipes hadrus	0.0475976985275899
Anaerotruncus colihominis	0.266630644697656
Anaerotruncus sp	0.0455972646265944
Anaerovorax odorimutans	0.0307013749287157
Ancylobacter polymorphus	0.063402315961359
Aneurinibacillus aneurinilyticus	0.0327100019220821
Aneurinibacillus migulanus	0.0292492220641183
Anoxynatronum sibiricum	0.14813427972722
Aquabacterium commune	0
Arcanobacterium haemolyticum	0
Arcanobacterium pyogenes	0.0597675980582457
Arcobacter butzleri	0.159174734622887
Arcobacter cryaerophilus	0
Arthrobacter albus	0
Arthrobacter castelli	0.166017581265326
Arthrobacter oxydans	0.0446964120077517
Arthrobacter polychromogenes	0.0582473431090966
Asaccharobacter celatus	0.0787779046261196
Atlantibacter hermannii	0
Atopobium minutum	0
Atopobium parvulum	0
Atopobium rimae	0.135139466523613
Atopobium vaginae	0
Atopostipes suicloacalis	0
Aurantimonas altamirensis	0
Aureimonas altamirensis	0.0400506384370618
Averyella dalhousiensis	0
Azonexus hydrophilus	0
Azospirillum lipoferum	0.0476423593085378
Bacillus altitudinis	0.349754106118926
Bacillus amyloliquefaciens	0.0467072819709744
Bacillus anthracis	0.0311560470333942
Bacillus atrophaeus	0
Bacillus badius	0
Bacillus beijingensis	0.096253694105113
Bacillus benzoevorans	0
Bacillus cereus	0.0331780406368735
Bacillus circulans	0
Bacillus clausii	0.059000233149651
Bacillus coagulans	0
Bacillus cytotoxicus	0.0548758477489411
Bacillus endophyticus	0
Bacillus firmus	0
Bacillus flexus	0
Bacillus fordii	0
Bacillus halodurans	0
Bacillus idriensis	0.0704841149546261
Bacillus infantis	0
Bacillus licheniformis	0.0638064636018417
Bacillus marisflavi	0.145211357854038
Bacillus massilioanorexius	0.0441595339203688
Bacillus massiliosenegalensis	0.044695766358437
Bacillus megaterium	0
Bacillus methanolicus	0
Bacillus mojavensis	0.0780992538485913
Bacillus mycoides	0
Bacillus nealsonii	0
Bacillus niacini	0
Bacillus polyfermenticus	0.0857367685323921
Bacillus pseudofirmus	0
Bacillus pseudomycoides	0.0340357033228519
Bacillus pumilus	0.122239458198972
Bacillus senegalensis	0.0472274959853483
Bacillus simplex	0
Bacillus siralis	0
Bacillus sonorensis	0.0428824485359141
Bacillus subtilis	0.0549463088570709
Bacillus thermoamylovorans	0.113576924957631
Bacillus thuringiensis	0.333052018357785
Bacillus timonensis	0.0333937645114732
Bacillus toyonensis/wiedmanii/thuringiensis	0.0333852279206795
Bacillus vallismortis	0.0507321309091857
Bacteroides acidifaciens	0.0785875038102287
Bacteroides caccae	0.220399226739338
Bacteroides cellulosiluticus	0.0892807011323733
Bacteroides cellulosilyticus	0.145220439902724
Bacteroides clarus	0
Bacteroides coagulans	0.0389586430173054
Bacteroides coprocola	0.247294624978394
Bacteroides coprophilus	0.242034372297769
Bacteroides dorei	0.408482110207982
Bacteroides eggerthii	0.154510675066252
Bacteroides faecis	0
Bacteroides finegoldii	0.0605371240815739
Bacteroides fluxus	0
Bacteroides fragilis	0.078761262410836
Bacteroides galacturonicus	0.082823552316678
Bacteroides gallinarum	0.0500754562236155
Bacteroides gallinceum	0
Bacteroides graminisolvens	0
Bacteroides helcogenes	0.0562016505163472
Bacteroides intestinalis	0
Bacteroides massiliensis	0.832557108893451
Bacteroides massilinensis	0.694280130783651
Bacteroides nordii	0.0577087112331475
Bacteroides oleiciplenus	0
Bacteroides ovatus	0.0344774122439944
Bacteroides paurosaccharolyticus	0
Bacteroides pectinophilus	0
Bacteroides plebeius	0.0590934991601823
Bacteroides propinonicifaciens	0
Bacteroides pyogenes	0.0841558040171383
Bacteroides salanitronis	0
Bacteroides salyersiae	0.0848795318866969
Bacteroides sartorii	0
Bacteroides stercorirosoris	0.0478354172290186
Bacteroides stercoris	0.06167844050003
Bacteroides thetaiotaomicron	0.0447582508966649
Bacteroides timonensis	0
Bacteroides uniformis	0.246629724000711
Bacteroides ureolyticus	0.116669535414909
Bacteroides vulgatus	0.282610373271463
Bacteroides xylanisolvens	0
Bacteroides xylanolyticus	0
Barnesiella intestinihominis	0
Barnesiella viscericola	0
Bartonella birtlesii	0.0834732493682391
Bavariicoccus seileri	0.057028748696499
Bergeyella zoohelcum	0
Bifidobacterium actinocoloniiforme	0
Bifidobacterium adolescentis	0
Bifidobacterium adolescentis/ruminantium	0.0405879458551533
Bifidobacterium angulatum	0.0529310896630313
Bifidobacterium animalis	0
Bifidobacterium asteroides	0
Bifidobacterium avesanii	0
Bifidobacterium bifidum	0
Bifidobacterium bohemicum	0
Bifidobacterium bombi	0.0663649869875993
Bifidobacterium boum	0.206101703201559
Bifidobacterium breve	0
Bifidobacterium callitrichos	0.0298174565735658
Bifidobacterium catenulatum	0.128802124962176
Bifidobacterium catenulatum/pseudoctenulatum	0.208633946229166
Bifidobacterium choerinum	0.196772887749851
Bifidobacterium commune	0.0723656575871957
Bifidobacterium coryneforme	0
Bifidobacterium crudilactis/psychraerophilum	0
Bifidobacterium cuniculi	0.0514575804796344
Bifidobacterium dentium	0.327243922041595
Bifidobacterium eulemuris/lemurum	0
Bifidobacterium faecale	0.0467797397475495
Bifidobacterium gallicum	0.116234872605414
Bifidobacterium gallinarum	0
Bifidobacterium hapali	0
Bifidobacterium indicum	0.0339172642552457
Bifidobacterium kashiwanohense	0.118610070877968
Bifidobacterium longum	0.0576798603184806
Bifidobacterium longum	0.259586143985495
Bifidobacterium merycicum	0
Bifidobacterium mongoliense	0
Bifidobacterium moukalabense	0.449846647026638
Bifidobacterium pseudocatenulatum	0.0484757395667327
Bifidobacterium pseudocatenulatum	0
Bifidobacterium pseudolongum	0.201711275221107
Bifidobacterium pullorum	0
Bifidobacterium pullorum/hapali	0.119792417408458
Bifidobacterium ramosum	0.105139466923458
Bifidobacterium reuteri	0.269207060678111
Bifidobacterium ruminantium	0
Bifidobacterium saeculare	0
Bifidobacterium saguini	0
Bifidobacterium scardovii	0.031202633124129
Bifidobacterium stercoris	0
Bifidobacterium thermacidophilum	0.105685700885546
Bifidobacterium thermophilum	0
Bifidobacterium tissieri	0.0595267640684211
Bifidobacterium tsurumiense	0.0524052745906737
Bifissio spartinae	1.60657497616254
Bilophila wadsworthia	0.0284806722432423
Blastococcus massiliensis	0.0712425566831292
Blastomonas natatoria	0.0419405205837128
Blautia caecimuris	0
Blautia coccoides	0
Blautia faecis	0.0445259679392924
Blautia glucerasea	0
Blautia hansenii	0
Blautia hydrogenotrophica	0.0791214077583861
Blautia luti	0.363673109387715
Blautia marasmi	0
Blautia obeum	0
Blautia producta	0
Blautia schinkii	0.16685085385792
Blautia sp._GD8	0
Blautia stercoris	0.0661290287075892
Blautia wexlerae	0
Bordetella hinzii	0
Brachybacterium muris	0.0323485615274607
Brachybacterium paraconglomeratum	0.0624282686039345
Brachymonas chironomi	0.0371483785537816
Brachyspira aalborgi	0.0915529447293228
Brachyspira pilosicoli	0
Bradyrhizobium denitrificans	0.0628220425557305
Bradyrhizobium elkanii	0
Bradyrhizobium japonicum	0.0284383565913299
Brevibacillus agri	0
Brevibacillus borstelensis	0.10770403909438
Brevibacillus brevis	0.0687564737726595
Brevibacillus massiliensis	0
Brevibacterium casei	0.188183435982143
Brevibacterium epidermidis	0.0711952386449358
Brevibacterium halotolerans	0.122766742433484
Brevibacterium iodinum	0
Brevibacterium linens	0.063722766557807
Brevibacterium luteolum	0
Brevibacterium mcbrellneri	0
Brevibacterium paucivorans	0.0510754077554403
Brevibacterium pityocampae	0
Brevibacterium ravenspurgense/massiliense	0.0686130698041525
Brevibacterium senegalense	0
Brevundimonas bacteroides	0.370448629125926
Brevundimonas diminuta	0
Brevundimonas subvibrioides	0.311303190780394
Brevundimonas terrae	0
Brevundimonas vesicularis	0.0520037504350884
Brochothrix thermosphacta	0
Buchnera aphidicola	0.127643834794608
Buchnera sp.	0.0294909072705389
Bulleidia extructa	0
Burkholderia cepacia	0
Burkholderia glumae	0
Burkholderia plantarii	0.0463844569337521
Butyricicoccus faecihominis	0.107590463888126
Butyricicoccus pullicaecorum	0
Butyricimonas faecihominis	0.0359918321289761
Butyricimonas paravirosa	0
Butyricimonas synergistica	0
Butyricimonas virosa	0.137390713603404
Butyrivibrio crossotus	0.0859670851502598
Butyrivibrio fibrisolvens	0.0594006839213838
C.viride 16S	0.0959263565609717
Caldicoprobacter faecalis	0
Campylobacter coli	0.850521270647964
Campylobacter concisus	0
Campylobacter curvus	0
Campylobacter faecalis	0.157604627956667
Campylobacter fetus	0
Campylobacter gracilis	0
Campylobacter hominis	0
Campylobacter hyointestinalis	0
Campylobacter jejuni	0.448579133294689
Campylobacter lari	0.0285868587263951
Campylobacter rectus	0
Campylobacter showae	0.0593127956757915
Campylobacter upsaliensis	0
Campylobacter ureolyticus	0
Candidatus Blastococcus	0.0323558607603312
Candidatus Dorea	0.145914229981446
Candidatus Soleaferrea	0
Candidatus Stoquefichus	0
Candidatus Streptomyces	0
Capnocytophaga gingivalis	0
Capnocytophaga granulosa	0
Capnocytophaga haemolytica	0
Capnocytophaga leadbetteri	0.101369731955303
Capnocytophaga ochracea	0
Capnocytophaga sputigena	0.0405018544143792
Cardiobacterium hominis	0.182213425607235
Cardiobacterium valvarum	0
Carnobacterium maltaromaticum	0
Castellaniella defragrans	0
Catabacter hongkongensis	0.033433594247007
Catenibacterium mitsuokai	1.43904495865674
Catonella morbi	0
Catonella sp.	0
Cedecea davisae	0
Cedecea lapagei	0.0344147105827028
Cellulomonas composti	0.0762334736683379
Cellulomonas denverensis	0
Cellulomonas massiliensis	0
Cellulomonas parahominis	0.0287128929568156
Cellulosilyticum lentocellum	0.11791404141622
Cellulosimicrobium cellulans	0.0470450963023867
Centipeda periodontii	0
Cephaloticoccus primus	0.0491279036309909
Cetobacterium somerae	0
Chlamydia abortus	0.0780676240759652
Chlamydia trachomatis	0.121398430832073
Chlorobium phaeobacteroides	0.0280161276110437
Christensenella minuta	0.133584906019527
Chryseobacterium bovis	0.118595062960152
Chryseobacterium hominis	0.0338497910130187
Citrobacter amalonaticus	0
Citrobacter braakii	0
Citrobacter farmeri	0.0316375010239014
Citrobacter freundii	0
Citrobacter gillenii	0
Citrobacter intermedius	0.0315004536522615
Citrobacter murliniae	0
Citrobacter pasteurii	0
Citrobacter sedlakii	0
Citrobacter werkmanii	0
Citrobacter youngae	0.0761155291191477
Cloacibacillus evryensis	0.20686937684637
Cloacibacillus porcorum	0
Cloacibacterium normanense	1.62550412048604
Clostridioides difficile	0
Clostridium acetobutylicum	0
Clostridium acidisoli	0
Clostridium aciditolerans	0
Clostridium aerotolerans	0
Clostridium akagii	0.0307647182947603
Clostridium aldenense	0.0874828196169169
Clostridium aldrichii	0
Clostridium algidicarnis	0
Clostridium amazonense	0.0278422225796593
Clostridium aminovalericum	0.0863866189007606
Clostridium amygdalinum	0.029334855229674
Clostridium amylolyticum	0.0440943331070274
Clostridium arbusti	0
Clostridium argentinense	0
Clostridium asparagiforme	0.387923415407819
Clostridium aurantibutyricum	0.0290414257866557
Clostridium autoethanogenum	0
Clostridium baratii/Eubacterium nitrigenese	0.213288125222894
Clostridium beijerinckii	0
Clostridium bifermentans	0
Clostridium bolteae/aminovalericum	0
Clostridium botulinum	0
Clostridium bowmanii	0
Clostridium butyricum	0.0361584985597965
Clostridium cadaveris	0
Clostridium carboxidivorans	0
Clostridium cavendishii	0
Clostridium celatum	0.738702698870088
Clostridium celerecrescens	0
Clostridium cellobioparum	0.0398851532116517
Clostridium cellulolyticum	0.0305068847162044
Clostridium chartatabidum	0.0330277271527425
Clostridium chauvoei	0.079760727460892
Clostridium chromiireducens	0.0882636836612805
Clostridium citroniae	0
Clostridium clariflavum	0.029982716742425
Clostridium clostridioforme	0.0593246708939902
Clostridium cochlearium	0
Clostridium cocleatum	0.0280337401891996
Clostridium colicanis	0
Clostridium colinum	0.0355256988141872
Clostridium collagenovorans	0.0336337986264964
Clostridium cylindrosporum	0
Clostridium dakarense	0
Clostridium difficile	0
Clostridium diolis	0.151730749690894
Clostridium disporicum/celatum	0
Clostridium drakei	0
Clostridium estertheticum	0
Clostridium fallax	0.0378369411056582
Clostridium felsineum	0
Clostridium ganghwense	0
Clostridium ghonii	0.10230088205063
Clostridium glycolicum	0
Clostridium glycyrrhizinilyticum	0.0565396092672909
Clostridium grantii	0
Clostridium haemolyticum	0
Clostridium hathewayi	0
Clostridium herbivorans	0
Clostridium hiranonis	0
Clostridium homopropionicum	0
Clostridium huakuii	0.0348590172968709
Clostridium hungatei	0.0285406977937448
Clostridium hylemonae	0.0673991570509542
Clostridium indolis/methoxybenzovorans	0.402287058763748
Clostridium innocuum	0
Clostridium irregulare	0
Clostridium isatidis	0
Clostridium jeddahense	0.0933143528852973
Clostridium kogasensis	0
Clostridium lactatifermentans	0
Clostridium lavalense/bolteae	0.0383894998558028
Clostridium leptum	0.1893367626258
Clostridium limosum	0
Clostridium lituseburense	0
Clostridium lundense	0
Clostridium malenominatum	0.0331220592876232
Clostridium massiliodielmoense	0
Clostridium methoxybenzovorans	0.489059621086505
Clostridium methylpentosum	0.103444894897853
Clostridium neonatale	0
Clostridium nexile	0.347371321244271
Clostridium novyi	0.0502871779624947
Clostridium oceanicum	0.0536080208546763
Clostridium oroticum	0
Clostridium paraputrificum	0
Clostridium pascui	0
Clostridium pasteurianum	0.0363185269078389
Clostridium perfringens	0
Clostridium polysaccharolyticum	0.155768433906704
Clostridium populeti	0.0306936767070664
Clostridium psychrophilum	0
Clostridium punense	0
Clostridium putrefaciens	2.01099420902555
Clostridium ramosum	0
Clostridium rectum	0
Clostridium saccharobutylicum	0
Clostridium saccharogumia	0
Clostridium saccharolyticum	0
Clostridium saccharoperbutylacetonicum	0.0318263924715316
Clostridium sardiniense	0
Clostridium sartagoforme	0.0844097567222938
Clostridium scatologenes	0.0304845553697523
Clostridium schirmacherense	0.0366340381325595
Clostridium scindens	0.142962925753832
Clostridium senegalense	0
Clostridium septicum	0
Clostridium sordellii	0
Clostridium sp._16S_	0
Clostridium sphenoides	0.100079395223153
Clostridium spiroforme	0
Clostridium sporogenes	0.272584280741175
Clostridium sporosphaeroides	0
Clostridium sticklandii	0.0411062779589352
Clostridium straminisolvens	0.0635049367886949
Clostridium subterminale	0.109504033299436
Clostridium sufflavum	0
Clostridium sulfidigenes	0
Clostridium swellfunianum	0
Clostridium symbiosum	0.207524811896742
Clostridium tagluense	0
Clostridium tepidiprofundi	0
Clostridium termitidis	0.0415294990432795
Clostridium tertium	0
Clostridium tetani	0.0752866532447801
Clostridium tetanomorphum	0
Clostridium thermoalcaliphilum	0
Clostridium thermopalmarium	0
Clostridium thiosulfatireducens	0
Clostridium tunisiense	0
Clostridium tyrobutyricum	0
Clostridium ventriculi	0
Clostridium vincentii	0.0282175560488607
Clostridium viride	0
Clostridium vulturis	0
Clostridium xylanolyticum	0
Clostridium xylanovorans	0.0571957468482215
Collinsella aerofaciens	0.0441399825789931
Collinsella intestinalis	0
Collinsella massiliensis	0
Collinsella stercoris	0.0854026348399177
Collinsella tanakaei	0.0552472894994127
Comamonas aquatica	0
Comamonas kerstersii	0
Comamonas terrigena	0
Comamonas testosteroni	0
Coprobacillus cateniformis	0
Coprobacter fastidiosus	0.0309686515618218
Coprobacter secundus	0
Coprococcus catus	0
Coprococcus comes	0.302199575420386
Coprococcus eutactus	0.106031799598669
Coriobacterium glomerans	0.028235880737595
Corynebacterium accolens	0
Corynebacterium afermentans	0.0283658394387279
Corynebacterium ammoniagenes	0.0557004316575941
Corynebacterium amycolatum	0.0393242995366265
Corynebacterium appendicis	0.0476445966327099
Corynebacterium argentoratense	0
Corynebacterium aurimucosum	0.0541892367559287
Corynebacterium casei	0
Corynebacterium coyleae	0.0296412188095174
Corynebacterium durum	0.0298233237894784
Corynebacterium frankenforstense	0
Corynebacterium freneyi	0.457944994888114
Corynebacterium genitalium	0.0280158711860964
Corynebacterium glaucum	0
Corynebacterium glucuronolyticum	0.0895186402361596
Corynebacterium jeikeium	0.096950148738336
Corynebacterium kroppenstedtii	0.0694606863097305
Corynebacterium matruchotii	0
Corynebacterium minutissimum	0.0417416318903295
Corynebacterium mucifaciens	0
Corynebacterium propinquum	0.305593318800362
Corynebacterium pseudodiphthericum	0.0284814931663957
Corynebacterium resistens	0
Corynebacterium simulans	0
Corynebacterium singulare	0.111736159177727
Corynebacterium sp._1152	0
Corynebacterium striatum	0
Corynebacterium sundsvallense	0
Corynebacterium tuberculostearicum	0.0337323490806905
Corynebacterium tuscaniense	1.29261423583
Corynebacterium ulcerans	0.273284130622658
Corynebacterium ureicelerivorans	0
Corynebacterium variabile	0
Corynebacterium xerosis	0.156294961314777
Cronobacter sakazakii	0
Cryptobacterium curtum	0.0278905128383022
Cupriavidus metallidurans	0
Curtobacterium flaccumfaciens	0
Deinococcus aquaticus	0
Deinococcus indicus	0.0281947748969215
Deinococcus proteolyticus	0
Delftia acidovorans	0
Dermabacter hominis	0.0396218214169366
Dermabacter vaginalis	0.0933740391773716
Dermacoccus nishinomiyaensis	0.083932996362235
Desulfitobacterium frappieri	0.0921561810654697
Desulfobulbus propionicus	0
Desulfotomaculum guttoideum	0
Desulfovibrio alkalitolerans	0
Desulfovibrio desulfuricans	0
Desulfovibrio fairfieldensis	0
Desulfovibrio legallii	0.0476753232166391
Desulfovibrio legallis	0
Desulfovibrio piger	0.05842926265132
Desulfovibrio termitidis	0
Dialister invisus	0
Dialister micraerophilus	0
Dialister pneumosintes	0
Dialister succinatiphilus	0.0538178909511124
Dictyoglomus thermophilum	0.0874837888093156
Dielma fastidiosa	0
Dietzia cinnamea	0.237756968756433
Dietzia maris	0.119197590422984
Dietzia natronolimnaea	0.0283383213123502
Dolosicoccus paucivorans	0.0639903716964081
Dolosigranulum pigrum	0.0424050773872104
Dorea formicigenerans	0.0666131813902551
Dorea longicatena	0.0669929670041661
Dorea massiliensis	0
Dyadobacter beijingensis	0
Dyadobacter fermentans	0
Dysgonomonas capnocytophagoides	0.0694902967230519
Dysgonomonas gadei	0.0299394563878342
Dysgonomonas macrotermitis	0
Dysgonomonas mossii	0
Edwardsiella tarda	0
Eggerthella lenta	0.0348353243566845
Eggerthella sinensis	0.746806542886798
Eggerthella timonensis	0.0338884933041348
Eggerthia catenaformis	0
Eikenella corrodens	0.0320489498509846
Eisenbergiella tayi	0
Elusimicrobium minutum	0.0887212445493324
Empedobacter falsenii	0.0833498156366418
Enorma massiliensis	0.0482508612323235
Enterobacter aerogenes	0
Enterobacter asburiae	0
Enterobacter cancerogenus	0
Enterobacter cloacae	0.166992647934792
Enterobacter massiliensis	0.0575587940296235
Enterococcus asini	0
Enterococcus avium	0.044911537848289
Enterococcus caccae	0
Enterococcus casseliflavus	0
Enterococcus casseliflavus/galliarum	0
Enterococcus cecorum	0
Enterococcus devriesei	0
Enterococcus dispar	0
Enterococcus durans/hirae	0
Enterococcus faecalis	0.0325100112022368
Enterococcus faecium	0
Enterococcus gallinarum	0
Enterococcus gilvus	0
Enterococcus italicus	0
Enterococcus malodoratus	0.0470230921092381
Enterococcus mundtii	0
Enterococcus phoeniculicola	0
Enterococcus raffinosus	0
Enterococcus saccharolyticus	0
Enterorhabdus caecimuris	0.0898339646188082
Enterovibrio nigricans	0
Eremococcus coleocola	0
Erysipelatoclostridium ramosum	0.132074803871127
Escherichia albertii	0.033368501489023
Escherichia coli	2.71100911787406
Escherichia fergusonii	0.550091183287183
Escherichia hermannii	0.656385539280249
Ethanoligenens harbinense	0.0294956423425641
Eubacterium barkeri	0
Eubacterium biforme	0.0304434772439396
Eubacterium brachy	0
Eubacterium budayi	0.553221073387268
Eubacterium callanderi	0
Eubacterium celluloscolvens	0.111007299740495
Eubacterium cellulosolvens	0.032334424845034
Eubacterium contortum	0.0850850308473182
Eubacterium coprostanoligenes	0
Eubacterium cylindroides	0
Eubacterium desmolans	0
Eubacterium dolichum	0.0290931583609216
Eubacterium eligens	0.265590914412668
Eubacterium fissicatena	0.121054662523566
Eubacterium hallii	0.0350674241239618
Eubacterium infirmum	0
Eubacterium limosum	0
Eubacterium moniliforme	0
Eubacterium multiforme	0.0457154290380504
Eubacterium nitritogenes	0.111404490264091
Eubacterium nodatum	0.045214704806983
Eubacterium oxidoreducens	0.0505196948462152
Eubacterium pyruvativorans	0
Eubacterium ramulus	0
Eubacterium rectale	0.0817572084837713
Eubacterium ruminantium	0.188643549360846
Eubacterium saphenum	0
Eubacterium siraeum	0
Eubacterium sp	0.0544733799879513
Eubacterium sulci	0.0368908805995657
Eubacterium tenue	0
Eubacterium tortuosum	0
Eubacterium tortusum	0
Eubacterium uniforme	0
Eubacterium ventriosum	0.0800588989379799
Eubacterium xylanophilum	0.0359206478096456
Eubacterium yurii	0.0565571657116362
Exiguobacterium aurantiacum	0.0970977604422092
Facklamia hominis/miroungae	0
Facklamia ignava	0.0365216887812614
Facklamia languida	0
Facklamia tabacinasalis	0.914671650783842
Faecalibacterium prausnitzii	0.246450070418877
Faecalibacterium prausnitzii S9G3	0.361695500218976
Faecalicatena contorta	0.142908023036076
Faecalitalea cylindroides	0.102981596267791
Fermentimonas caenicola	0.110814129654356
Ferrimonas balearica	0.0302770068999182
Fictibacillus arsenicus	0
Filifactor alocis	0.0400617166137312
Filifactor villosus	0
Finegoldia magna	0
Flavobacterium banpakuense	0
Flavobacterium branchiophilum	0
Flavobacterium cheniae	0.0321779330188229
Flavobacterium daejeonense	0
Flavobacterium lindanitolerans	0.033881270434844
Flavobacterium oncorhynchi	0
Flavobacterium sp._TISTR	0
Flavonifractor plautii	0.141065479657553
Flavonifractor sp	0.270574962852522
Flexispira rappini	0
Flintibacter butyricus	0.210620346491826
Fretibacterium fastidiosum	0
Fusicatenibacter saccharivorans	0.0959959030729487
Fusobacterium equinum	0
Fusobacterium gonidiaformans	0.0559146462921765
Fusobacterium mortiferum	0
Fusobacterium naviforme	0.0527615032965472
Fusobacterium necrogenes	0.0391913950991533
Fusobacterium necrophorum	0
Fusobacterium nucleatum	0.0297034015618017
Fusobacterium periodonticum	0
Fusobacterium russii	0
Fusobacterium ulcerans	0.0884458931368351
Fusobacterium varium	0.397231196236612
Gallibacterium anatis	0
Garciella nitratireducens	0
Gardnerella vaginalis	0.0286881731007057
Gemella haemolysans	0.0629851220865518
Gemella morbillorum	0.0335019105687156
Gemella sanguinis	0.0902129843208078
Gemmatirosa kalamazoonesis	0
Gemmiger formicilis	0.169947722664594
Geobacillus stearothermophilus	0.0400961009863574
Geobacillus vulcani	0
Georgenia muralis	0
Gluconobacter oxydans	0
Gordonia bronchialis	0
Gordonia jacobaea	0.0424334250184323
Gordonia otitidis	0
Gordonia rubripertincta	0.153183064186737
Gordonia terrae	0.0573778256676635
Gordonibacter pamelaeae	0.0527789422248411
Gordonibacter urolithinfaciens	0.0417858357471122
Granulicatella adiacens	0.117562198943613
Granulicatella elegans	0
Grimontia hollisae	0.0804736654917917
Haematobacter missouriensis	0.089827390521054
Haemophilus haemolyticus	0.341064248642777
Haemophilus influenzae	0
Haemophilus parahaemolyticus	0
Haemophilus parainfluenzae	0.18810282129318
Haemophilus paraphrohaemolyticus	0
Haemophilus pittmaniae	0
Haemophilus quentini	0
Haemophilus sputorum	0
Hafnia alvei	0
Halobiforma nitratireducens	0.115168083168399
Halomonas salina	0.0355278109456484
Harryflintia acetispora	0.037633093131262
Helicobacter bilis	0
Helicobacter canadensis	0
Helicobacter cinaedi	0.0430710159134083
Helicobacter fennelliae	0
Helicobacter pametensis	0.0629476531303489
Helicobacter pullorum	0.0477848740591666
Helicobacter pylori	0.111870674690429
Helicobacter rodentium	0
Helicobacter winghamensis	0.157391438403936
Herbaspirillum massiliense	0.149292931320316
Hespellia porcina	0.0365937511301742
Hespellia stercorisuis	0
Holdemanella biformis	0
Holdemania filiformis	0
Holdemania massiliensis	0
Howardella ureilytica	0.0402560115817261
Hungatella effluvii	0
Hydrobacter penzbergensis	0
Hydrogenibacillus schlegelii	0
Hydrogenoanaerobacterium saccharovorans	0.133579381380045
Hymenobacter rigui	0.0573298675506753
Intestinibacter bartlettii	0.233423428471839
Intestinimonas butyriciproducens	0
Janibacter hoylei	0.0344765555514215
Janibacter indicus	0.255156652664526
Janibacter limosus	0
Janibacter terrae	0.0322903744720732
Johnsonella ignava	0.131915862163983
Jonesia denitrificans	0
Kallipyga massiliensis	0
Kandleria vitulina	0.138668714778324
Kerstersia gyiorum	0
Kineothrix alysoides	0
Kingella denitrificans	0.0352029974631102
Kingella kingae	0
Kingella oralis	0
Klebsiella aerogenes	0.063894386001441
Klebsiella oxytoca	0
Klebsiella pneumoniae	0.0352059528871417
Klebsiella variicola	0
Kluyvera ascorbata	0
Kluyvera intermedia	0.0286755522043634
Kocuria halotolerans	0.0702894428976098
Kocuria indica	0.076408643748629
Kocuria kristinae	0
Kocuria marina	0.0830697439563354
Kocuria palustris	0
Kocuria rhizophila	0
Kocuria rosea	0
Kosakonia cowanii	0
Kurthia gibsonii	0
Kurthia massiliensis	0
Kurthia senegalensis	0
Kytococcus schroeteri	0
Kytococcus sedentarius	0
Lachnoanaerobaculum saburreum	0.0355248662671788
Lachnoanaerobaculum umeaense	0
Lachnobacterium bovis	0.260678346838079
Lachnoclostridium phytofermentans	0
Lachnoclostridium sp	0.0603339808225788
Lachnospira multipara	0.153640858870598
Lachnospira pectinoschiza	0.501887099019481
Lactobacillus acidophilus	0
Lactobacillus agilis	0
Lactobacillus alimentarius	0.421101283034186
Lactobacillus alvi	0
Lactobacillus amylolyticus	0
Lactobacillus amylophilus	0
Lactobacillus amylovorus	0
Lactobacillus animalis	0
Lactobacillus antri	0
Lactobacillus apinorum	0
Lactobacillus apodemi	0
Lactobacillus bifermentans	0.0400566606299187
Lactobacillus brevis	0
Lactobacillus buchneri	0.0309227716456754
Lactobacillus casei	0
Lactobacillus ceti	0
Lactobacillus coleohominis	0
Lactobacillus coryniformis	0.0446882736772439
Lactobacillus crispatus	0
Lactobacillus curvatus	0
Lactobacillus delbrueckii	0
Lactobacillus dextrinicus	0
Lactobacillus fermemtum	0
Lactobacillus fermentum	0.0299211681473885
Lactobacillus fructivorans/homohiochii	0.111373055898777
Lactobacillus gasseri	0
Lactobacillus gastricus	0
Lactobacillus gigeriorum	0.186104984326769
Lactobacillus helveticus	0
Lactobacillus herbarum	0
Lactobacillus iners	0
Lactobacillus jensenii	0.0426727053533137
Lactobacillus johnsonii	0
Lactobacillus kalixensis	0
Lactobacillus kitasatonis	0
Lactobacillus kunkeei	0.049605324010496
Lactobacillus malefermentans	0
Lactobacillus mindensis	0
Lactobacillus mucosae	0
Lactobacillus mudanjiangensis	0.0310913898513048
Lactobacillus oris	0
Lactobacillus parabuchneri	0.0352607082361443
Lactobacillus paracasei	0
Lactobacillus parafarraginis	0
Lactobacillus pentosus	0
Lactobacillus plantarum	0.042369740253876
Lactobacillus porcinae	0.0675163455845302
Lactobacillus rapi	0
Lactobacillus reuteri	0.0477015781959337
Lactobacillus rhamnosus	0
Lactobacillus rogosae	0.0760759393279982
Lactobacillus rossiae	0
Lactobacillus ruminis	0
Lactobacillus sakei	0.0279448768910125
Lactobacillus salivarius	0
Lactobacillus sanfranciscensis	0
Lactobacillus saniviri	0
Lactobacillus senioris	0
Lactobacillus sharpeae	0.0383400412641429
Lactobacillus thermophilus	0
Lactobacillus ultunensis	0
Lactobacillus vaccinostercus	0
Lactobacillus vaginalis	0
Lactobacillus versmoldensis	0
Lactobacillus xiangfangensis	0.246524151943347
Lactococcus formosensis	0
Lactococcus garvieae	0
Lactococcus lactis	0.316326706377857
Lactococcus plantarum	0.0551151995308537
Lactococcus raffinolactis	0.0309275629914894
Lactonifactor longoviformis	0
Laribacter hongkongensis	0.363971167525413
Lautropia mirabilis	0.0745365882178505
Lawsonella clevelandensis	0
Leifsonia aquatica/naganoensis	0
Leminorella grimontii	0.0322978857270629
Leminorella richardii	0
Leptothrix discophora	0.231229881329212
Leptothrix mobilis	0
Leptotrichia amnionii	0
Leptotrichia buccalis	1.03374329595379
Leptotrichia goodfellowii	0
Leptotrichia hofstadii	0.157023524296369
Leptotrichia wadei	0.038332555207435
Leuconostoc carnosum	0
Leuconostoc citreum	0
Leuconostoc citreum/holzapfelii	0
Leuconostoc gelidum	0
Leuconostoc lactis	0.0286524042392247
Leuconostoc mesenteroides	0
Leuconostoc pseudomesenteroides/rapi/kimchii/mesenteroides	0
Limnobacter thiooxidans	0.0452191502154937
Longicatena caecimuris	0.0320499080176359
Lysinibacillus fusiformis	0
Lysinibacillus massiliensis	0
Lysinibacillus sphaericus	0
Lysobacter soli	0.0515978462801938
Mageeibacillus indolicus	0.0491430927692086
Mannheimia granulomatis	0.0605741569098513
Marichromatium gracile	0
Marvinbryantia formatexigens	0.17505226537431
Massilia aurea	0.361768543574382
Massiliomicrobiota timonensis	0
Megamonas funiformis	0.52841458003022
Megamonas hypermegale	0
Megamonas rupellensis	0.144685171935911
Megasphaera elsdenii	0
Megasphaera indica	0
Megasphaera micronuciformis	0
Megasphaera paucivorans	0.0372569542702717
Megasphaera sp	0.0473521023344952
Mesorhizobium loti	0
Methanobrevibacter smithii	0.156117722432838
Methanobrevibacter smithii/gottschalkii	0
Methanosphaera cuniculi	0
Methanosphaera stadtmanae	0
Methylobacterium adhaesivum	0.0505713628197313
Methylobacterium jeotgali	0.430363051877227
Methylobacterium mesophilicum	0.164352060469319
Methylobacterium populi	0.0368408982720976
Methylobacterium radiotolerans	0.039406944256778
Methylobacterium zatmanii	0.108476840944011
Methyloversatilis universalis	0.105545306162465
Microbacterium aurum	0.0314453180609087
Microbacterium barkeri	0
Microbacterium chocolatum	0
Microbacterium foliorum	0
Microbacterium gubbeenense	0.0776205242607399
Microbacterium hydrocarbonoxydans	0
Microbacterium lacticum	0.0434701974398634
Microbacterium luteolum	4.83036397471939
Microbacterium oleivorans	0.597831840168668
Microbacterium paraoxydans	0.34167489870875
Microbacterium phyllosphaerae	0.0343343842240678
Microbacterium schleiferi	0
Micrococcus luteus	0
Micrococcus lylae	0
Micromonospora aurantiaca	0.0335036684014264
Micromonospora krabiensis	0.035732949862881
Microvirga massiliensis	0
Microvirgula aerodenitrificans	0
Mitsuokella jalaludinii	0
Mitsuokella multacida	0.0328438365516534
Mobiluncus curtisii	0.159723222818303
Moellerella wisconsensis	0.193072305678558
Mogibacterium diversum	0
Mogibacterium neglectum	0
Mogibacterium pumilum	0
Mogibacterium timidum	0
Mogibacterium vescum	0
Monoglobus pectinilyticus	0
Moraxella atlantae	0.0295168594338052
Moraxella catarrhalis	0.0717438303428045
Moraxella caviae	0.0347619997675627
Moraxella lacunata	0.0456596170750239
Moraxella nonliquefaciens	0
Moraxella osloensis	0.0351324141118615
Morganella morganii	0
Moryella indoligenes	0.0313311714439694
Murdochiella asaccharolytica	0.128294712480302
Muribaculum intestinale	0
Murimonas intestini	0.0402575190769685
Mycobacterium abscessus	0.175805368171425
Mycobacterium avium	0.0314774306152399
Mycobacterium florentinum	0.125612940902074
Mycobacterium fortuitum	0.195641267844503
Mycobacterium iranicum	0.092937816160463
Mycobacterium mucogenicum	0.0736148333783377
Mycoplasma hominis	0.0298101646416206
Mycoplasma pneumoniae	0
Negativicoccus succinicivorans	0
Neisseria bacilliformis	0
Neisseria cinerea	0
Neisseria elongata	0.0350112932017849
Neisseria flava	0
Neisseria flavescens/perflava	0
Neisseria gonorrhoeae	0.0643423024804688
Neisseria macacae	0.102777481605683
Neisseria meningitidis	0
Neisseria mucosa	0.218610777125828
Neisseria sicca	0.034859685374468
Neisseria subflava	0
Nevskia ramosa	0
Nitriliruptor alkaliphilus	0
Oceanobacillus caeni	0.0382048808995507
Oceanobacillus massiliensis	0.0367335295149088
Ochrobactrum anthropi	0.0564641231886416
Ochrobactrum intermedium	0.0283732988528057
Ochrobactrum pituitosum	0.0313926950743271
Odoribacter laneus	0
Odoribacter splanchnicus	0.0450582759225461
Oligella urethralis	0.207928793458592
Olsenella profusa	0.0530184287346051
Olsenella scatoligenes	0
Olsenella uli	0.0462833688816448
Olsenella umbonata	0.0408956983061324
Orenia metallireducens	0
Oribacterium parvum	0
Oribacterium sinus	0.680096097544142
Ornithobacterium rhinotracheale	0
Oscillibacter ruminantium	0.0421721495316202
Oscillibacter sp	0.0413262329880305
Oscillibacter valericigenes	0.166173000557505
Oxalobacter formigenes	0.0507967206179349
Paenibacillus alvei	0
Paenibacillus antibioticophila	0.0324544969677006
Paenibacillus barcinonensis	0
Paenibacillus barengoltzii	0
Paenibacillus daejeonensis	0
Paenibacillus durus	0
Paenibacillus glucanolyticus	0
Paenibacillus graminis	0
Paenibacillus illinoisensis	0.0533684341681056
Paenibacillus kribbensis	0
Paenibacillus lactis	0.162390984586439
Paenibacillus lautus	0
Paenibacillus provencensis	0
Paenibacillus pueri	0.0528975789172611
Paenibacillus rhizosphaerae	0
Paenibacillus riograndensis	0.782469887337021
Paenibacillus sabinae/forsythiae	0
Paenibacillus senegalensis	0.0651169841367347
Paenibacillus thiaminolyticus	0
Paenibacillus timonensis	0
Pantoea agglomerans	0.421390743143686
Pantoea conspicua	0
Papillibacter cinnamivorans	0
Parabacteroides distasonis	0.300308982728502
Parabacteroides goldsteinii	0.667467366337503
Parabacteroides gordonii	0
Parabacteroides johnsonii	0.0607493596761768
Parabacteroides merdae	0.034162768002506
Paracoccus carotinifaciens	0
Paracoccus marinus	0.0636429089249163
Paracoccus sanguinis	0.0331036218341592
Paracoccus yeei	0.0580579055413913
Paraeggerthella hongkongensis	0.0666828499962027
Paraprevotella clara	0.0292301014705235
Paraprevotella xylaniphila	0
Parascardovia denticolens	0.0315535396365937
Parasporobacterium paucivorans	0.203943113321909
Parasutterella excrementihominis	0.12995674000706
Parasutterella secunda	0.106800200552191
Parvimonas micra	0.138290686974937
Pediococcus acidilactici	0.0579821169886854
Pediococcus damnosus	0
Pediococcus pentosaceus	0.061656198914277
Pedobacter daejeonensis	0
Pedomicrobium ferrugineum	0
Pelomonas saccharophila	0.0893027276545803
Peptoclostridium difficile	0.0325274073789835
Peptococcus niger	0
Peptococcus sp.	0
Peptoniphilus asaccharolyticus	0.032190778049257
Peptoniphilus coxii	0
Peptoniphilus duerdenii	0
Peptoniphilus grossensis	0
Peptoniphilus harei	0
Peptoniphilus indolicus	0
Peptoniphilus lacrimalis	0
Peptoniphilus senegalensis	0.0479100185815647
Peptoniphilus timonensis	0
Peptostreptococcus anaerobius	0.0359571765386828
Peptostreptococcus russellii	0
Peptostreptococcus stomatis	0.0666446362756644
Phascolarctobacterium faecium	0
Phascolarctobacterium succinatutens	0.105095581801434
Phenylobacterium haematophilum	0.0354391546307058
Phyllobacterium myrsinacearum	0
Planococcus rifietoensis	0.0336260151659416
Planomicrobium chinense	0.0335659883919943
Planomonospora sphaerica	0.230846052391168
Plesiomonas shigelloides	0
Porphyromonas asaccharolytica	0
Porphyromonas catoniae	0.0555136068245647
Porphyromonas endodontalis	0.0282784979954122
Porphyromonas gingivalis	0
Porphyromonas somerae	0.220156264258571
Porphyromonas uenonis	0.0653992787288373
Prevotella albensis	0
Prevotella amnii	0.106211336423304
Prevotella amniotica	0.0401396936393233
Prevotella aurantiaca	0.0705192704345021
Prevotella baroniae	0.0338904541196428
Prevotella bergensis	0
Prevotella bivia	0
Prevotella brevis	0
Prevotella bryantii	0.0303586964748582
Prevotella buccae	0
Prevotella buccalis	0
Prevotella conceptionensis	0.152801524954767
Prevotella copri	0.0498670354106603
Prevotella corporis	0.0762642587862476
Prevotella dentalis	0.0483690268649944
Prevotella dentasini	0
Prevotella denticola	0.0316209863125424
Prevotella disiens	0.0343235308573543
Prevotella enoeca	0
Prevotella falsenii	0
Prevotella fusca	0
Prevotella histicola	0.0807564439818996
Prevotella intermedia	0
Prevotella loescheii	0.0489433968929145
Prevotella maculosa	0
Prevotella marshii	0
Prevotella melaninogenica	0
Prevotella micans	0
Prevotella multidaccharivorax	0
Prevotella multiformis	0.0666938913091326
Prevotella multisaccharivorax	0.0340554399802207
Prevotella nanceiensis	0
Prevotella nigrescens	0.029769677660846
Prevotella oralis	0
Prevotella oris	0
Prevotella oryzae	0
Prevotella oulorum	0
Prevotella pallens	0
Prevotella paludivivens	0.278198086273446
Prevotella pleuritidis	0
Prevotella ruminicola	0.153936226508826
Prevotella saccharolytica	0.0750387403770696
Prevotella salivae	0.0300677881831259
Prevotella scopos/jejuni	0
Prevotella shahii	0
Prevotella stercorea	0.0778408013146935
Prevotella timonensis	0.152336244510973
Prevotella veroralis	0
Promicromonospora flava	0.08530437593668
Propionibacterium acidifaciens	0.6655553719616
Propionibacterium acidipropionici	0.628908912886167
Propionibacterium acnes	0
Propionibacterium australiense	0.028821712009904
Propionibacterium avidum	0.0605950025420255
Propionibacterium cyclohexanicum	0.0331002367014588
Propionibacterium damnosum	0.0595271430613042
Propionibacterium freudenreichii	0
Propionibacterium granulosum	0
Propionibacterium jensenii	0
Propionibacterium microaerophilum	0.0976490342767034
Propionibacterium namnetense	0.0362843294862702
Propionibacterium propionicum	0.0336046520825386
Propionibacterium thoenii	0.608184688542416
Propionicimonas paludicola	0
Propionimicrobium lymphophilum	0.721358424069476
Propionivibrio dicarboxylicus	0
Prosthecobacter fluviatilis	0
Proteus mirabilis	0
Proteus penneri	0.0588546677532208
Proteus vulgaris	0.0383497476258975
Providencia alcalifaciens	0
Providencia rettgeri	0
Providencia rustigianii	0
Providencia stuartii	0.0292592505204803
Pseudoclavibacter massiliense	0
Pseudoclavibacter sp._Timone	0
Pseudoflavonifractor capillosus	0.317093799671059
Pseudomonas aeruginosa	0
Pseudomonas alcaliphila	0
Pseudomonas fluorescens	0
Pseudomonas fragi	0
Pseudomonas fragi/thivervalensis/deceptionensis	0.0477977927827427
Pseudomonas monteilii	0.640239157771828
Pseudomonas nitroreducens	0
Pseudomonas oleovorans	0
Pseudomonas putida	0
Pseudomonas stutzeri	0
Pseudopropionibacterium propionicum	0
Pseudoramibacter alactolyticus	0.0711332865317598
Pseudothermotoga thermarum	0
Pseudoxanthomonas mexicana	0
Psychrobacter arenosus	0
Pyramidobacter piscolens	0.028082785684103
Ralstonia insidiosa	0.228455035251786
Ralstonia mannitolilytica	0.0487555878982604
Ralstonia solanacearum	0
Raoultella ornithinolytica	0
Raoultella planticola	0.087923014122685
Rheinheimera perlucida	0
Rheinheimera texasensis	0.0291371749156462
Rhizobium pusense	0.033229597437401
Rhodanobacter ginsenosidimutans	1.18906651918736
Rhodobacter sphaeroides	0
Rhodococcus equi	0
Rhodococcus erythropolis	0
Rhodococcus rhodochrous	0.069625334515253
Riemerella anatipestifer	0
Riemerella columbina	0
Robinsoniella peoriensis	0.0339293638631952
Romboutsia lituseburensis	0
Roseburia faecis	0.816764196575794
Roseburia hominis	0
Roseburia intestinalis	0.0465586663573632
Roseburia inulinivorans	0.104601101957606
Roseburia sp	0.211116373847076
Roseomonas mucosa	0.0700451819691761
Rothia aeria	0
Rothia dentocariosa	0
Rothia mucilaginosa	0
Rubinisphaera brasiliensis	0.0458230467106086
Rudanella lutea	0.205815653713263
Ruminococcus albus	0
Ruminococcus bromii	0.14652592666275
Ruminococcus callidus	0
Ruminococcus champanellensis	0.0316495946064093
Ruminococcus faecis	0.170241405425542
Ruminococcus flavefaciens	0
Ruminococcus gauvreauii	0.106882602694684
Ruminococcus gnavus	0.276914987912535
Ruminococcus lactaris	0
Ruminococcus sp	0.167059988910724
Ruminococcus sp. Marseille-P2780	0.0365953902373075
Ruminococcus sp. Marseille-P650	0
Ruminococcus torques	0.177006583314359
Ruthenibacterium lactatiformans	0
Salmonella enterica	0.0600992804545743
Sarcina maxima	0
Sarcina ventriculi	0.240310938354055
Scardovia inopinata	0.031041928084235
Scardovia wiggsiae	0.14940160106959
Schlesneria paludicola	0
Schwartzia sp.	0
Schwartzia succinivorans	0.132238557405909
Selenomonas artemidis	0
Selenomonas infelix	0
Selenomonas noxia	0.0498267070765872
Selenomonas ruminantium	0
Selenomonas sputigena	0
Sellimonas intestinalis	0.0413187786787004
Senegalemassilia anaerobia	0.031507653475141
Senegalimassilia anaerobia	0.157498811396117
Serratia ficaria	0.0294212216562085
Serratia fonticola	0.152381212740233
Serratia liquefaciens	0.0298856421395851
Serratia marcescens	0
Shigella dysenteriae	0
Shuttleworthia satelles	0.0847430309288869
Silanimonas lenta	0
Simonsiella muelleri	0.301988282278675
Skermanella aerolata	0.118865066111604
Slackia equolifaciens	0.0300661651373684
Slackia exigua	0.399637833606867
Slackia faecicanis	0.0401133270579521
Slackia isoflavoniconvertens	0
Slackia piriformis	0.151036881737036
Snodgrassella alvi	0
Soleaferrea massiliensis	0.0502544342682724
Solobacterium moorei	0.0571722717585881
Sphingobacterium faecium	0.0358852711886738
Sphingobacterium multivorum	0.141195190714541
Sphingobacterium spiritivorum	0
Sphingobium hydrophobicum	0
Sphingobium yanoikuyae	0.358727947680203
Sphingomonas adhaesiva	0
Sphingomonas ginsenosidimutans	0
Sphingomonas hankookensis	0.0356354841078708
Sphingomonas panni	0
Sphingomonas paucimobilis	0
Sphingomonas pseudosanguinis	0.670719920323078
Spirosoma linguale	0.0412524055412408
Sporanaerobacter acetigenes	0
Sporolactobacillus nakayamae	0.125234370505093
Sporosarcina koreensis	0.0282401109400208
Staphylococcus arlettae	0
Staphylococcus aureus	0.0308731841847728
Staphylococcus auricularis	0.0311092714394413
Staphylococcus capitis	0.208301147847652
Staphylococcus cohnii	0.10105708028809
Staphylococcus condimenti	0
Staphylococcus epidermidis	0.0501210395152107
Staphylococcus epidermidis/muscae	0
Staphylococcus equorum/edaphicus/saprophyticus	0
Staphylococcus haemolyticus	0.0485731455145803
Staphylococcus hominis	0
Staphylococcus intermedius	0
Staphylococcus kloosii	0
Staphylococcus lentus	0
Staphylococcus lugdunensis	0.247245004188026
Staphylococcus nepalensis	0
Staphylococcus pasteuri	0
Staphylococcus pettenkoferi	0
Staphylococcus saccharolyticus	0.0295396735404704
Staphylococcus saprophyticus	0.0402160865736882
Staphylococcus schleiferi	0
Staphylococcus sciuri	0
Staphylococcus simulans	0.0339283622709969
Staphylococcus succinus	0
Staphylococcus vitulinus	0
Staphylococcus warneri	0.0643681626433881
Staphylococcus xylosus	0
Stenotrophomonas daejeonensis	0
Stenotrophomonas maltophilia	0.94342756626615
Stenotrophomonas rhizophila	0.03687455248377
Stomatobaculum longum	0
Stoquefichus massiliensis	0.0354265872617063
Streptobacillus moniliformis	0.0287243953190821
Streptococcus agalactiae	0
Streptococcus alactolyticus	0
Streptococcus anginosus	0
Streptococcus australis	0
Streptococcus caballi	0
Streptococcus cameli	0
Streptococcus canis	0.0296869957921254
Streptococcus caprae	0
Streptococcus castoreus	0.0363799174907563
Streptococcus constellatus	0
Streptococcus criceti	0
Streptococcus cristatus	0.0568677737740686
Streptococcus dentasini	0.0388720014128849
Streptococcus dentirousetti	0
Streptococcus devriesei	0
Streptococcus didelphis	0.0404360297383041
Streptococcus downei	0
Streptococcus dysgalactiae	0
Streptococcus equi	0.0473300108332247
Streptococcus equinus	0
Streptococcus equinus/lutetiensis/infantarius	0
Streptococcus fryi	0.0500270789955299
Streptococcus gallolyticus	0
Streptococcus gordonii	0.0749595118317218
Streptococcus gordonii/mutans	0
Streptococcus henryi	0
Streptococcus hongkongensis	0
Streptococcus hyovaginalis	0
Streptococcus ictaluri	0
Streptococcus infantarius	0.040094397972048
Streptococcus infantis	0.80702915417753
Streptococcus iniae	0
Streptococcus intermedius/uberis	0.0370049055527417
Streptococcus lactarius	0
Streptococcus lutetiensis	0
Streptococcus macedonicus	0
Streptococcus marimammalium	0
Streptococcus massiliensis	0
Streptococcus merionis	0
Streptococcus minor	0
Streptococcus mitis	0
Streptococcus mitis/pneumoniae/pseudoneumoniae	0
Streptococcus moroccensis	0
Streptococcus mutans	0
Streptococcus oralis	0.0284632046797452
Streptococcus oricebi	0
Streptococcus orisasini	0
Streptococcus ovis	0
Streptococcus parasaguinis	0.0301260520203416
Streptococcus parasanguinis	0.0334151303075996
Streptococcus parauberis	0
Streptococcus pasteurianus	0
Streptococcus peroris	0
Streptococcus pharyngis	0
Streptococcus pleomorphus	0
Streptococcus plurextorum	0
Streptococcus pneumoniae	0
Streptococcus porci	0
Streptococcus porcinus	0.0582842178429228
Streptococcus porcorum	0
Streptococcus pyogenes	0
Streptococcus pyogensis	0
Streptococcus ratti/ursoris	0
Streptococcus rubneri	0
Streptococcus rupicaprae	0
Streptococcus salivarius	0
Streptococcus saliviloxodontae	0
Streptococcus sanguinis	0
Streptococcus sanguinis/vestibularis	0
Streptococcus sinensis	0
Streptococcus sobrinus	0
Streptococcus suis	0
Streptococcus tangierensis	0.0292490848408373
Streptococcus thermophilus	0
Streptococcus thoraltensis	0
Streptococcus uberis	0.060455708764969
Streptococcus vestibularis	0
Streptococcus viridans	0.179607710481603
Streptomyces misionensis	0
Streptomyces thermoviolaceus	0
Streptomyces thermovulgaris	0
Subdoligranulum variabile	0.0442111765709603
Succinatimonas hippei	0
Succiniclasticum ruminis	0.114105476028808
Succinivibrio dextrinosolvens	1.61186842348647
Sulfurimonas autotrophica	0
Sutterella parvirubra	0
Sutterella stercoricanis	0
Sutterella wadsworthensis	0.10299730607416
Symbiobacterium thermophilum	0
Tannerella forsythia	0
Tatumella ptyseos	0
Tetragenococcus solitarius	0
Tetrasphaera australiensis	0
Thiomicrospira cyclica	0
Timonella senegalensis	0.0589894029913622
Tissierella praeacuta	0
Trabulsiella guamensis	0.0371165295374671
Treponema berlinense	0
Treponema denticola	0
Treponema lecithinolyticum	0
Treponema maltophilum	0.0414809576940871
Treponema medium	0
Treponema porcinum	0
Treponema socranskii	0
Treponema succinifaciens	0
Treponema vincentii	0.0536396283460738
Tropheryma whipplei	0
Trueperella bernardiae	0.0340918720292209
Trueperella pyogenes	0
Tumebacillus permanentifrigoris	0.0334118823493823
Turicella otitidis	0.0864940061982045
Turicibacter sanguinis	0.0322427628495971
Turicimonas muris	0.0416466318333242
Tyzzerella nexilis	0
Ureaplasma parvum	0
Ureaplasma urealyticum	0
Ureibacillus suwonensis	0.0295099042951561
Ureibacillus thermosphaericus	0
Vagococcus penaei	0.0277890723077786
Vagococcus teuberi	0
Varibaculum cambriense	0.165266382976812
Variovorax boronicumulans	0.0413587929513907
Veillonella atypica	0
Veillonella dispar	0.100698264072565
Veillonella parvula	0.0636653736789274
Veillonella ratti	0
Veillonella rogosae	0.0976384571489258
Veillonella tobetsuensis	0.0294855168285744
Vibrio cholerae	0.0671243274447069
Vibrio cincinnatiensis	0
Vibrio fluvialis	0
Vibrio furnissii	0
Vibrio mimicus	0
Vibrio parahaemolyticus	0
Victivallis vadensis	0
Virgibacillus proomii	0
Weeksella virosa	0
Weissella cibaria	0
Weissella confusa	0.525771936716387
Weissella paramesenteroides	0
Yersinia aleksiciae	0
Yersinia bercovieri	0.032726185876988
Yersinia enterocolitica	0
Yersinia frederiksenii	0.114475320318177
Yersinia kristensenii	0.0438502859433132
Yersinia pseudotuberculosis	0
Yersinia rohdei	0
Yokenella regensburgei	0.059352303114341
Yonghaparkia alkaliphila	0
Kingdom Information: (%)
Archaea	0.271285805601237
Bacteria	99.7287141943988
Phylum Information: (%)
Actinobacteria	22.5708789652571
Bacteroidetes	11.69289200832
Deinococcus-Thermus	0.0281947748969215
Dictyoglomi	0.0874837888093156
Elusimicrobia	0.0887212445493324
Epsilonbacteraeota	2.09825821839529
Euryarchaeota	0.271285805601237
Firmicutes	35.0494967671658
Fusobacteria	1.96113352301354
Gemmatimonadetes	0
Halanaerobiaeota	0
Lentisphaerae	0
Other	2.81762967762753
Planctomycetes	0.0458230467106086
Proteobacteria	22.5881723631727
Spirochaetes	0.186673530769484
Synergistetes	0.234952162530473
Tenericutes	0.229276219549659
Thermotogae	0
Verrucomicrobia	0.0491279036309909
Class Information: (%)
Actinobacteria	17.179881164825
Actinobacteridae	3.07184743914829
Alphaproteobacteria	4.40616654368685
Bacilli	11.3987171199476
Bacteroides	0.900230367330933
Bacteroidetes	0.0401396936393233
Bacteroidia	10.7245058197387
Betaproteobacteria	0
Brachyspirae	0.0915529447293228
Campylobacteria	2.09825821839529
Chlorobia	0.0280161276110437
Clostridia	20.0049885545791
Coriobacteriia	2.31915036128379
Deinococci	0.0281947748969215
Deltaproteobacteria	0.134585258111201
Dictyoglomia	0.0874837888093156
Elusimicrobia	0.0887212445493324
Epsilonproteobacteria	0.0285868587263951
Erysipelotrichia	2.02467933226249
Flavobacteria	0
Fusobacteria	0.0297034015618017
Fusobacteriia	1.93143012145173
Gammaproteobacteria	18.0188337026483
Gemmatimonadetes	0
Halanaerobiia	0
Halobacteria	0.115168083168399
Lentisphaeria	0
Methanobacteria	0.156117722432838
Mollicutes	0.229276219549659
Negativicutes	1.62111176037666
Nitriliruptoria	0
Other	2.81762967762753
Planctomycetacia	0.0458230467106086
Spirochaetes	0
Spirochaetia	0.095120586040161
Synergistia	0.234952162530473
Thermotogae	0
Verrucomicrobiae	0.0491279036309909
Order Information: (%)
Acetobacterales	0.112414922223052
Actinomycetales	2.97430294357573
Aeromonadales	1.91364837340332
Alteromonadales	0.114229183728229
Azospirillales	0.118865066111604
Bacillales	5.74018124228998
Bacteroidales	9.10386695493434
Betaproteobacteriales	3.67460497474989
Bifidobacteriales	3.69756547450508
Brachyspirales	0.0915529447293228
Campylobacterales	2.12684507712168
Cardiobacteriales	0.212490432507153
Caulobacterales	0.816837084280652
Chitinophagales	1.60657497616254
Chlorobiales	0.0280161276110437
Chromatiales	0
Clostridiale	0.195924156972386
Clostridiales	19.8090643976067
Coriobacteriales	2.31915036128379
Corynebacteriales	3.73698563963131
Cytophagales	0.304397926805179
Deinococcales	0.0281947748969215
Desulfobacterales	0
Desulfovibrionales	0.134585258111201
Dictyoglomales	0.0874837888093156
Elusimicrobiales	0.0887212445493324
Enterobacteriales	3.2529151106659
Erysipelotrichales	2.02467933226249
Flavobacteriales	0.472955560903686
Fusobacterales	0.0297034015618017
Fusobacteriales	1.93143012145173
Fusobacteriales: Leptotrichiacea	0
Gemmatimonadales	0
Halanaerobiales	0
Halobacteriales	0.115168083168399
Lactobacillales	5.65853587765761
Methanobacteriales	0.156117722432838
Micrococcales	7.97137923668948
Micromonosporales	0.0692366182643073
Mycoplasmatales	0.229276219549659
Neisseriales	0
Nitriliruptorales	0
Oceanospirillales	0.127707573400296
Opitutales	0.0491279036309909
Other	2.81762967762753
Pasteurellales	1.70259849440067
Planctomycetales	0.0458230467106086
Propionibacteriales	1.57141263891625
Pseudomonadales	1.6559269414936
Rhizobiales	2.00639377155515
Rhodobacterales	0.244631826821521
Salinisphaerales	0
Selenomonadales	1.62111176037666
Sphingobacteriales	0.177080461903215
Sphingomonadales	1.10702387269487
Spirochaetales	0.095120586040161
Streptomycetales	0
Streptosporangiales	0.230846052391168
Synergistales	0.234952162530473
Thermotogales	0
Thiomicrospirales	0
Verrucomicrobiales	0
Vibrionales	2.92340865726632
Victivallales	0
Xanthomonadales	2.4413039610329
Family Information: (%)
Acetobacteraceae	0.112414922223052
Acidaminococcaceae	0.258047105755819
Actinomycetaceae	0.854505286027283
Aerococcaceae	1.05043417490928
Aeromonadaceae	0.220440763299718
Akkermansiaceae	0
Alicyclobacillaceae	0.0334118823493823
Alteromonadaceae	0.0291371749156462
Aquaspirillaceae	0
Arcobacteraceae	0.159174734622887
Atopobiaceae	0.275336962445995
Azospirillaceae	0.118865066111604
Bacillaceae	3.15611724674238
Bacteroidaceae	4.39995782448766
Barnesiellaceae	0.0309686515618218
Beijerinckiaceae	0.830011158639164
Bifidobacteriaceae	3.69756547450508
Blautia	0
Bogoriellaceae	0
Brachyspiraceae	0.0915529447293228
Brevibacteriaceae	0.442789918744478
Burkholderiaceae	2.195927800807
Caldicoprobacteraceae	0
Campylobacteraceae	1.54460468630151
Cardiobacteriaceae	0.212490432507153
Carnobacteriaceae	0.195260363216236
Caulobacteraceae	0.816837084280652
Cellulomonadaceae	0.104946366625154
Chitinibacteraceae	0.363971167525413
Chitinophagaceae	1.60657497616254
Chlorobiaceae	0.0280161276110437
Christensenellaceae	0.167018500266534
Chromatiaceae	0
Clostridiaceae	1.28832553084526
Clostridiaceae 1	4.92957146376592
Clostridiaceae 2	0.14813427972722
Clostridiales	0.195924156972386
Coriobacteriaceae	0.213025787655919
Corynebacteriaceae	3.15851498085506
Corynebacterineae	0.402924066631168
Deinococcaceae	0.0281947748969215
Dermabacteraceae	0.384067652040481
Dermacoccaceae	0.083932996362235
Desulfobulbaceae	0
Desulfovibrionaceae	0.134585258111201
Dictyoglomaceae	0.0874837888093156
Dietziaceae	0.147535911735334
Dysgonomonadaceae	0.210243882765242
Eggerthellaceae	1.83078761118188
Elusimicrobiaceae	0.0887212445493324
Enterbacteriaceae	0.656385539280249
Enterobacteriaceae	2.59652957138565
Enterococcaceae	0.176752450961805
Erysipelotrichaceae	2.02467933226249
Eubacteriaceae	0.132199522486587
Family XI	0.612727927796084
Family XIII	0.112806960335265
Family XVIII	0
Flavobacteriaceae	0.237160891293873
Fusobacteriaceae	0.703309752236857
Gemmatimonadaceae	0
Halobacteroidaceae	0
Haloferacaceae	0.115168083168399
Halomonadaceae	0.127707573400296
Helicobacteraceae	0.423065656197288
Hymenobacteraceae	0.0573298675506753
Hyphomicrobiaceae	0
Intrasporangiaceae	0.321923582688021
Jonesiaceae	0
Lachnospiraceae	9.10682812992783
Lactobacillaceae	1.4127826403648
Leptotrichia	0
Leptotrichiaceae	1.25782377077668
Leuconostocaceae	0.709207293144434
Listeriaceae	0
Marinifilaceae	0.218440821654926
Methanobacteriaceae	0.156117722432838
Microbacteriaceae	6.18987594734772
Micrococcaceae	0.465410746383153
Micrococcineae	0.102943755116848
Micromonosporaceae	0.0692366182643073
Moraxellaceae	0.500760954197105
Muribaculaceae	0
Mycobacteriaceae	0.292165590440875
Mycoplasmataceae	0.229276219549659
Neisseriaceae	1.00916070025501
Nitriliruptoraceae	0
Nocardiaceae	0.19561648920517
Nocardioidaceae	0.0862925646875389
Opitutaceae	0.0491279036309909
Other	2.81762967762753
Paenibacillaceae	1.54677832664346
Pasteurellaceae	1.70259849440067
Peptococcaceae	0
Peptostreptococcaceae	0.392582406997823
Planococcaceae	0.0954321144979567
Porphyromonadaceae	0.369347647807385
Prevotellaceae	2.71610344166654
Promicromonosporaceae	0.0470450963023867
Propionibacteriaceae	1.48512007422871
Propionibacterineae	1.48846943339116
Pseudomonadaceae	1.15516598729649
Psychromonadaceae	0.085092008812583
Rhizobiaceae	1.02171989780757
Rhodanobacteraceae	1.18906651918736
Rhodobacteraceae	0.244631826821521
Rhodocyclaceae	0.105545306162465
Rikenellaceae	0.0961162082460828
Rubinisphaeraceae	0.0458230467106086
Ruminococcaceae	3.10556969243422
Schlesneriaceae	0
Solimonadaceae	0
Sphingobacteriaceae	0.177080461903215
Sphingomonadaceae	1.10702387269487
Spirochaetaceae	0.095120586040161
Spirosomaceae	0.247068059254504
Sporolactobacillaceae	0.125234370505093
Staphylococcaceae	0.596507284575636
Streptococcacaeae	0
Streptococcaceae	2.11409895506105
Streptomycetaceae	0
Streptomycineae	0
Streptosporangiaceae	0.230846052391168
Succinivibrionaceae	1.6932076101036
Synergistaceae	0.234952162530473
Tannerellaceae	1.06268847674469
Thermomonosporaceae	0
Thermotogaceae	0
Thiomicrospiraceae	0
Thiovulaceae	0
Veillonellaceae	1.36306465462084
Verrucomicrobiaceae	0
Vibrionaceae	2.92340865726632
Victivallaceae	0
Weeksellaceae	0.235794669609813
Xanthobacteraceae	0.154662715108419
Xanthomonadaceae	1.25223744184554
Genus Information: (%)
Acetanaerobacterium	0.217699286041913
Acetivibrio	0
Acetobacter	0.042369740253876
Acetobacterium	0.0610662359548267
Achromobacter	0.0564641231886416
Acidaminococcus	0.0388460479255769
Acidovorax	0.0291275450874603
Acinetobacter	0.283946233466048
Actinobacillus	0.440647077307876
Actinobaculum	0.0307702225765007
Actinomadura	0
Actinomyces	0.464653585626447
Adlercreutzia	0.0366530330436514
Aerococcus	0.0352504636477642
Aeromicrobium	0.0289147390198754
Aeromonas	0.220440763299718
Afipia	0
Agathobacter	0.0817572084837713
Aggregatibacter	0.131126269581199
Agrobacterium	0.403423938690544
Agrococcus	0.191393177875008
Akkermansia	0
Alcaligenes	0.059000233149651
Algoriella	0
Aliagarivorans	0.085092008812583
Alistipes	0.0961162082460828
Allisonella	0
Alloiococcus	0
Alloprevotella	1.0141008903952
Allorhizobium-Neorhizobium-Pararhizobium-Rhizobium	0.430149778799995
Alloscardovia	0
Alysiella	0.184318930874006
Amaricoccus	0
Anaerobiospirillum	0.0813391866171274
Anaerococcus	0.0282136142616818
Anaerofilum	0.0604534394000247
Anaerofustis	0
Anaeroglobus	0
Anaerospora	0.0339293638631952
Anaerosporobacter	0.105734894428725
Anaerostipes	0.105956573264441
Anaerovorax	0.0307013749287157
Ancylobacter	0.063402315961359
Aneurinibacillus	0.0292492220641183
Anoxynatronum	0.14813427972722
Aquabacterium	0
Arcanobacterium	0
Arcobacter	0.159174734622887
Arthrobacter	0.268961336382174
Asaccharobacter	0.0787779046261196
Atopobium	0.135139466523613
Atopostipes	0
Aureimonas	0.0400506384370618
Bacillus	3.08840246154767
Bacteroides	4.39995782448766
Barnesiella	0
Bartonella	0.0834732493682391
Bavariicoccus	0.057028748696499
Bergeyella	0
Bifidobacterium	3.45688023261395
Blautia	0.553449513792982
Bordetella	0
Brachybacterium	0.251071791446173
Brachymonas	0.0371483785537816
Brachyspira	0.0915529447293228
Bradyrhizobium	0.0628220425557305
Brevibacillus	0.368830738466081
Brevibacterium	0.442789918744478
Brevundimonas	0.363306941215482
Brochothrix	0
Buchnera	0.157134742065146
Bulleidia	0
Burkholderia-Caballeronia-Paraburkholderia	0.0463844569337521
Butyricicoccus	0.107590463888126
Butyricimonas	0.17338254573238
Butyrivibrio	0.0859670851502598
Caldicoprobacter	0
Campylobacter	1.54460468630151
Capnocytophaga	0.171101687840206
Cardiobacterium	0.212490432507153
Castellaniella	0
Catabacter	0.033433594247007
Catenibacterium	1.43904495865674
Catonella	0
Caulobacter	0.418090988434464
Cellulomonas	0.104946366625154
Cellulosilyticum	0.11791404141622
Cellulosimicrobium	0.0470450963023867
Centipeda	0
Cephaloticoccus	0.0491279036309909
Cetobacterium	0
Chitinibacter	0.363971167525413
Chlorobium	0.0280161276110437
Christensenella	0.133584906019527
Chryseobacterium	0.152444853973171
Citrobacter	0.0659151642349642
Cloacibacillus	0.20686937684637
Clostridium	1.28832553084526
Clostridium sensu stricto	0
Clostridium sensu stricto 1	1.97879029597023
Clostridium sensu stricto 10	0
Clostridium sensu stricto 11	0.0905174469928114
Clostridium sensu stricto 12	0.0975678005723515
Clostridium sensu stricto 13	0.180997088728867
Clostridium sensu stricto 14	0
Clostridium sensu stricto 15	0.0752866532447801
Clostridium sensu stricto 16	0.0331220592876232
Clostridium sensu stricto 17	0
Clostridium sensu stricto 18	0.0897665194144728
Clostridium sensu stricto 19	0
Clostridium sensu stricto 2	0
Clostridium sensu stricto 3	0.0440943331070274
Clostridium sensu stricto 4	0.0378369411056582
Clostridium sensu stricto 5	0
Clostridium sensu stricto 7	0.0502871779624947
Clostridium sensu stricto 8	2.01099420902555
Cnuella	1.60657497616254
Collinsella	0.184789906918324
Comamonas	0
Coprobacillus	0
Coprobacter	0.0309686515618218
Coprococcus 1	0
Coprococcus 2	0.106031799598669
Coprococcus 3	0.302199575420386
Coriobacterium	0.028235880737595
Corynebacterium	0.449473427253419
Corynebacterium 1	2.62254754740343
Cronobacter	0
Cryobacterium	0.0417416318903295
Cryptobacterium	0.0278905128383022
Cupriavidus	0
Curvibacter	0
Cutibacterium	0.0362843294862702
Dechlorobacter	0
Deinococcus	0.0281947748969215
Delftia	0.0309275629914894
Dermabacter	0.132995860594308
Dermacoccus	0.083932996362235
Desulfobulbus	0
Desulfovibrio	0.134585258111201
Dialister	0.0538178909511124
Dictyoglomus	0.0874837888093156
Dielma	0
Dietzia	0.147535911735334
Dolosicoccus	0.0639903716964081
Dolosigranulum	0.0424050773872104
Dorea	0.0666131813902551
Dyadobacter	0
Dysgonomonas	0.0994297531108861
Eggerthella	0.815530360547617
Eggerthia	0
Eikenella	0.0320489498509846
Eisenbergiella	0
Elusimicrobium	0.0887212445493324
Empedobacter	0.0833498156366418
Enorma	0
Enterobacter	0.246471288882459
Enterococcus	0.0470230921092381
Enterorhabdus	0.0898339646188082
Enterovibrio	0
Eremococcus	0
Erwinia	0.0428824485359141
Erysipelatoclostridium	0.160108544060326
Escherichia	0.656385539280249
Escherichia-Shigella	0.583459684776206
Ethanoligenens	0.0294956423425641
Eubacterium	0.195924156972386
Ezakiella	0.0389586430173054
Facklamia	0.951193339565104
Faecalitalea	0.164124662646348
Fastidiosipila	0.0491430927692086
Fictibacillus	0
Filifactor	0
Finegoldia	0
Flavobacterium	0.0660592034536669
Flavonifractor	0.141065479657553
Franconibacter	0
Fretibacterium	0
Fusicatenibacter	0.0959959030729487
Fusobacterium	0.703309752236857
Gallibacterium	0
Garciella	0
Gardnerella	0.0286881731007057
Gemella	0.186700016976075
Gemmatirosa	0
Geobacillus	0
Geomicrobium	0
Georgenia	0
Gluconobacter	0
Gordonia	0.0424334250184323
Gordonibacter	0.0945647779719533
Granulicatella	0.152855285829026
Grimontia	0.0804736654917917
Haematobacter	0.089827390521054
Haemophilus	1.07025099060175
Hafnia-Obesumbacterium	0
Halodesulfovibrio	0
Halomonas	0.127707573400296
Halopiger	0.115168083168399
Harryflintia	0.037633093131262
Helicobacter	0.423065656197288
Hespellia	0.0365937511301742
Hodemania	0
Holdemanella	0
Holdemania	0
Howardella	0.0402560115817261
Hungatella	0
Hydrobacter	0
Hydrogenibacillus	0
Hydrogenoanaerobacterium	0.133579381380045
Hymenobacter	0.0573298675506753
Intestinibacter	0.233423428471839
Intestinimonas	0
Isoptericola	0
Janibacter	0.321923582688021
Johnsonella	0.131915862163983
Jonesia	0
Kandleria	0.138668714778324
Kerstersia	0
Kingella	0.0352029974631102
Klebsiella	0
Kluyvera	0
Kocuria	0.229767830602574
Kosakonia	0.0316375010239014
Kurthia	0
Kytococcus	0
Lachnoanaerobaculum	0.0355248662671788
Lachnobacterium	0.260678346838079
Lachnoclostridium	1.00915740988755
Lachnoclostridium 10	0
Lachnoclostridium 12	0.155768433906704
Lachnoclostridium 5	0.618473871539332
Lachnospira	0.814427449534755
Lachnospiraceae NC2004 group	0
Lachnospiraceae NK4A136 group	0
Lactobacillus	1.35480052337612
Lactococcus	0.371441905908711
Lautropia	0.0745365882178505
Lawsonella	0
Leifsonia	0
Leminorella	0.0322978857270629
Leptothrix	0.231229881329212
Leptotrichia	1.2290993754576
Leuconostoc	0.153514188280658
Limnobacter	0.0452191502154937
Lysinibacillus	0
[truncated: 214 more rows]
