# Supplementary material for: Pediatric Acute Lymphoblastic Leukemia Patients Exhibit Distinctive Alterations in the Gut Microbiota
Source: Front Cell Infect Microbiol. 2020 Oct 16;10:558799. doi: 10.3389/fcimb.2020.558799 (PMC7596659; doi:10.3389/fcimb.2020.558799)
Supplement: Supplementary file 1 [file Data_Sheet_1.ZIP › rawdata/Case/19T020030_output.xls.result.txt]

Species Information: (%)
Abiotrophia defectiva	0
Abiotrophia para-adiacens	0.040170082020877
Acetanaerobacterium elongatum	0.190239675900656
Acetobacterium tundrae	0.031803047027452
Achromobacter denitrificans	0.0989704794399135
Achromobacter xylosoxidans	0.0322511255472257
Acidaminococcus fermentans	0.0531912512511171
Acidaminococcus intestini	0.0527852937373937
Acidovorax facilis	0
Acidovorax sp	0.0561665243588927
Acidovorax temperans	0
Acinetobacter baumannii	0
Acinetobacter calcoaceticus	0.0517322805599678
Acinetobacter haemolyticus/baumannii	0.0926740317973371
Acinetobacter johnsonii	0.0871825899077311
Acinetobacter junii	0
Acinetobacter lwoffii	0.0338982500062121
Acinetobacter pittii	0
Acinetobacter radioresistens	0
Acinetobacter septicus	0
Actinobacillus capsulatus	0.112404189593704
Actinobacillus pleuropneumoniae	0
Actinobaculum massiliense	0.0517256037790544
Actinobaculum schaalii	0.112563863075891
Actinomadura vinacea	0
Actinomyces canis	0.0574941870087479
Actinomyces cardiffensis	0.0358884656580442
Actinomyces georgiae	0.0787517835617131
Actinomyces graevenitzii	0.0368778796613502
Actinomyces johnsonii	0.0570358042920502
Actinomyces massiliensis	0
Actinomyces meyeri	0.0669522356672595
Actinomyces naeslundii	0.0457926765555542
Actinomyces neuii	0.175767722181846
Actinomyces odontolyticus	0.0370170584500192
Actinomyces oris	0.0350436909737385
Actinomyces radingae	0
Actinomyces sp._ph3	0.0556203751799227
Actinomyces turicensis	0
Actinomyces urogenitalis	0
Actinomyces viscosus	0
Adlercreutzia equolifaciens	0.0617484382238851
Aeribacillus pallidus	0.302750305136035
Aerococcus christensenii	0.0636380451054025
Aerococcus viridans	0
Aeromicrobium massiliense	0.0695795351980324
Aeromonas allosaccharophila/veronii	0.143327179477629
Aeromonas bestiarum	0.0386620088813424
Aeromonas hydrophila	0.0406890835052666
Aeromonas jandaei	0.0487238715745449
Aeromonas media/tecta	0
Aeromonas veronii	0.0446169867721801
Afipia birgiae	0
Agathobaculum butyriciproducens	0
Aggregatibacter actinomycetemcomitans	0.0957285626988718
Aggregatibacter aphrophilus	0.621020856288482
Aggregatibacter segnis	0
Agrobacterium tumefaciens	0.59281785661907
Agrococcus jejuensis	0
Agrococcus terreus	0.148387399301024
Akkermansia glycaniphila	0.0467238839553109
Akkermansia muciniphila	0
Alcaligenes faecalis	0.0510663255476324
Algoriella xinjiangensis	0.0366521779496885
Aliagarivorans marinus	0.0364685141450723
Alistipes finegoldii	0
Alistipes indistinctus	0.0309371091145318
Alistipes inops	0
Alistipes obesi	0
Alistipes onderdonkii	0
Alistipes putredinis	0.110728180922866
Alistipes senegalensis	0.0573235613750802
Alistipes shahii	0
Alistipes timonensis	0.0472746277713128
Allisonella histaminiformans	0
Alloiococcus otitis	0
Alloprevotella rava	0.0638814905263016
Alloprevotella tannerae	0.809840281311935
Alloscardovia omnicolens	0
Alysiella filiformis	0.151003620372491
Amaricoccus kaplicensis	0.0291497039785134
Anaerobiospirillum succiniciproducens	0
Anaerobiospirillum thomasii	0.225940703236542
Anaerococcus hydrogenalis	0.0432487224401433
Anaerococcus lactolyticus	0.0446876434264632
Anaerococcus obesiensis	0.0609004367897197
Anaerococcus octavius	0
Anaerococcus prevotii	0.0354423612020133
Anaerococcus senegalensis	0.0346416703035815
Anaerococcus tetradius	0
Anaerococcus vaginalis	0
Anaerofilum agile	0.0957772436727248
Anaerofilum pentosovorans	0
Anaerofustis stercorihominis	0
Anaeroglobus geminatus	0.0374143123779378
Anaerorhabdus furcosa	0.104335328822957
Anaerosporobacter mobilis	0.0433843861047716
Anaerostipes butyraticus	0.120037602153794
Anaerostipes caccae	0.0378122801823673
Anaerostipes hadrus	0.106496119748524
Anaerotruncus colihominis	0.183128291690992
Anaerotruncus sp	0.0309582564378781
Anaerovorax odorimutans	0.0326008011333824
Ancylobacter polymorphus	0.0971873725505251
Aneurinibacillus aneurinilyticus	0.0294604038542939
Aneurinibacillus migulanus	0.0378963709229457
Anoxynatronum sibiricum	0.0799369842170542
Aquabacterium commune	0
Arcanobacterium haemolyticum	0
Arcanobacterium pyogenes	0.0410144936925914
Arcobacter butzleri	0.145201054068076
Arcobacter cryaerophilus	0
Arthrobacter albus	0.0340825051357558
Arthrobacter castelli	0.0690598505691055
Arthrobacter oxydans	0.0434089535213099
Arthrobacter polychromogenes	0.0333716867321242
Asaccharobacter celatus	0.0485562480085328
Atlantibacter hermannii	0
Atopobium minutum	0
Atopobium parvulum	0.0785603193015394
Atopobium rimae	0.132166824915074
Atopobium vaginae	0
Atopostipes suicloacalis	0
Aurantimonas altamirensis	0
Aureimonas altamirensis	0.0683945891050774
Averyella dalhousiensis	0
Azonexus hydrophilus	0.0313039208046391
Azospirillum lipoferum	0.0658768851427046
Bacillus altitudinis	0.309059771577524
Bacillus amyloliquefaciens	0.062470689264286
Bacillus anthracis	0.0424202934038588
Bacillus atrophaeus	0
Bacillus badius	0
Bacillus beijingensis	0.202939824257327
Bacillus benzoevorans	0
Bacillus cereus	0.0381631225445833
Bacillus circulans	0
Bacillus clausii	0.0650641476823174
Bacillus coagulans	0.0693682719037292
Bacillus cytotoxicus	0.0490369615090973
Bacillus endophyticus	0.0430974308537871
Bacillus firmus	0
Bacillus flexus	0
Bacillus fordii	0.0308961705040092
Bacillus halodurans	0.0326335512686206
Bacillus idriensis	0.0579254149839663
Bacillus infantis	0
Bacillus licheniformis	0.0676083480064332
Bacillus marisflavi	0.0624625348896416
Bacillus massilioanorexius	0.0459225254651427
Bacillus massiliosenegalensis	0.0402944730048168
Bacillus megaterium	0
Bacillus methanolicus	0
Bacillus mojavensis	0.0677103198111511
Bacillus mycoides	0
Bacillus nealsonii	0
Bacillus niacini	0
Bacillus polyfermenticus	0.10435205854068
Bacillus pseudofirmus	0
Bacillus pseudomycoides	0.0483821909446354
Bacillus pumilus	0.0673313202468852
Bacillus senegalensis	0.0389107138051543
Bacillus simplex	0
Bacillus siralis	0
Bacillus sonorensis	0.0663744062400437
Bacillus subtilis	0.0611998750248289
Bacillus thermoamylovorans	0.0798712635463206
Bacillus thuringiensis	0.541989495550369
Bacillus timonensis	0
Bacillus toyonensis/wiedmanii/thuringiensis	0.0323030000754821
Bacillus vallismortis	0.0421867184989054
Bacteroides acidifaciens	0.110742768840483
Bacteroides caccae	0.306676346190711
Bacteroides cellulosiluticus	0.18708843031657
Bacteroides cellulosilyticus	0.199457599910091
Bacteroides clarus	0
Bacteroides coagulans	0
Bacteroides coprocola	0
Bacteroides coprophilus	0.144912336858113
Bacteroides dorei	0
Bacteroides eggerthii	0.192275343775589
Bacteroides faecis	0.0557496807495972
Bacteroides finegoldii	0.104500938776535
Bacteroides fluxus	0
Bacteroides fragilis	0.878824461690624
Bacteroides galacturonicus	0.094185237887637
Bacteroides gallinarum	0.0408293241049386
Bacteroides gallinceum	0
Bacteroides graminisolvens	0.209080540921612
Bacteroides helcogenes	0.0691173418468715
Bacteroides intestinalis	0
Bacteroides massiliensis	0.258900331568003
Bacteroides massilinensis	0.0353682439641627
Bacteroides nordii	0.148492757669338
Bacteroides oleiciplenus	0
Bacteroides ovatus	0
Bacteroides paurosaccharolyticus	0
Bacteroides pectinophilus	0.031362223025306
Bacteroides plebeius	0
Bacteroides propinonicifaciens	0
Bacteroides pyogenes	0
Bacteroides salanitronis	0
Bacteroides salyersiae	0.0500138553623992
Bacteroides sartorii	0
Bacteroides stercorirosoris	0.0664294222765047
Bacteroides stercoris	0.0380819296469507
Bacteroides thetaiotaomicron	0.0497031937915804
Bacteroides timonensis	0
Bacteroides uniformis	0
Bacteroides ureolyticus	0.0734828898006683
Bacteroides vulgatus	2.04531919873229
Bacteroides xylanisolvens	0
Bacteroides xylanolyticus	0
Barnesiella intestinihominis	0
Barnesiella viscericola	0
Bartonella birtlesii	0.0533181064112053
Bavariicoccus seileri	0.0978082417190488
Bergeyella zoohelcum	0.0309972880781065
Bifidobacterium actinocoloniiforme	0
Bifidobacterium adolescentis	0
Bifidobacterium adolescentis/ruminantium	0.0617835120133025
Bifidobacterium angulatum	0.112426199635885
Bifidobacterium animalis	0
Bifidobacterium asteroides	0.0378739344649516
Bifidobacterium avesanii	0
Bifidobacterium bifidum	0.124372585893712
Bifidobacterium bohemicum	0
Bifidobacterium bombi	0.0587397170398404
Bifidobacterium boum	0.0632039825996439
Bifidobacterium breve	0.0349290961204226
Bifidobacterium callitrichos	0
Bifidobacterium catenulatum	0.0581368817847613
Bifidobacterium catenulatum/pseudoctenulatum	0.206418602373912
Bifidobacterium choerinum	0.220335850546794
Bifidobacterium commune	0.0352942652386448
Bifidobacterium coryneforme	0
Bifidobacterium crudilactis/psychraerophilum	0.0306516853504593
Bifidobacterium cuniculi	0.0914037238685519
Bifidobacterium dentium	0.0951115905127915
Bifidobacterium eulemuris/lemurum	0
Bifidobacterium faecale	0
Bifidobacterium gallicum	0.153411178863986
Bifidobacterium gallinarum	0.0301970331519036
Bifidobacterium hapali	0
Bifidobacterium indicum	0.0359623978879468
Bifidobacterium kashiwanohense	0.103383436410729
Bifidobacterium longum	0.278986854425142
Bifidobacterium longum	0.200350691464292
Bifidobacterium merycicum	0
Bifidobacterium mongoliense	0
Bifidobacterium moukalabense	0.452797226475406
Bifidobacterium pseudocatenulatum	0.0339465309780843
Bifidobacterium pseudocatenulatum	0
Bifidobacterium pseudolongum	0.201793333914254
Bifidobacterium pullorum	0
Bifidobacterium pullorum/hapali	0.16983706437332
Bifidobacterium ramosum	0.0878024018396685
Bifidobacterium reuteri	0.238569331719975
Bifidobacterium ruminantium	0
Bifidobacterium saeculare	0
Bifidobacterium saguini	0
Bifidobacterium scardovii	0.0594130659389529
Bifidobacterium stercoris	0
Bifidobacterium thermacidophilum	0.0872816367805462
Bifidobacterium thermophilum	0.0644844638817988
Bifidobacterium tissieri	0.0723817958773286
Bifidobacterium tsurumiense	0.256650214502016
Bifissio spartinae	0.836931984278698
Bilophila wadsworthia	0
Blastococcus massiliensis	0.061648198618889
Blastomonas natatoria	0.0498773951398969
Blautia caecimuris	0.0675154135785563
Blautia coccoides	0.0477166570725591
Blautia faecis	0
Blautia glucerasea	0
Blautia hansenii	0
Blautia hydrogenotrophica	0
Blautia luti	0.412375439374279
Blautia marasmi	0
Blautia obeum	0.0335192440386304
Blautia producta	0.0333653452524304
Blautia schinkii	0.173523502460057
Blautia sp._GD8	0
Blautia stercoris	0.0591907239892029
Blautia wexlerae	0
Bordetella hinzii	0
Brachybacterium muris	0
Brachybacterium paraconglomeratum	0.0453306940488546
Brachymonas chironomi	0.0386387522340969
Brachyspira aalborgi	0.162497449844127
Brachyspira pilosicoli	0
Bradyrhizobium denitrificans	0.0408464100056474
Bradyrhizobium elkanii	0.0309907801143549
Bradyrhizobium japonicum	0.0401855761289461
Brevibacillus agri	0
Brevibacillus borstelensis	0.0439399576850771
Brevibacillus brevis	0.104813014556903
Brevibacillus massiliensis	0
Brevibacterium casei	0.260853157646007
Brevibacterium epidermidis	0.086290499347644
Brevibacterium halotolerans	0.252804341675213
Brevibacterium iodinum	0
Brevibacterium linens	0.0602445576147701
Brevibacterium luteolum	0
Brevibacterium mcbrellneri	0.0448980217443202
Brevibacterium paucivorans	0.0417062778778451
Brevibacterium pityocampae	0.389882809394458
Brevibacterium ravenspurgense/massiliense	0.0828256863667195
Brevibacterium senegalense	0
Brevundimonas bacteroides	0.39821761094975
Brevundimonas diminuta	0.0557900265885348
Brevundimonas subvibrioides	0.0973971750639157
Brevundimonas terrae	0.0800601477436443
Brevundimonas vesicularis	0.049109135536528
Brochothrix thermosphacta	0
Buchnera aphidicola	0.167241674808556
Buchnera sp.	0.0396952937497239
Bulleidia extructa	0
Burkholderia cepacia	0
Burkholderia glumae	0
Burkholderia plantarii	0.0350169528607655
Butyricicoccus faecihominis	0.0717179737632109
Butyricicoccus pullicaecorum	0.0436710125010728
Butyricimonas faecihominis	0
Butyricimonas paravirosa	0
Butyricimonas synergistica	0.195192885079046
Butyricimonas virosa	0
Butyrivibrio crossotus	0.124356778092146
Butyrivibrio fibrisolvens	0.0528487615979624
C.viride 16S	0.100660186787032
Caldicoprobacter faecalis	0
Campylobacter coli	0.450537624957872
Campylobacter concisus	0
Campylobacter curvus	0
Campylobacter faecalis	0.276566925340978
Campylobacter fetus	0
Campylobacter gracilis	0.0328022457373714
Campylobacter hominis	0.0324775133199027
Campylobacter hyointestinalis	0
Campylobacter jejuni	0.412545670897604
Campylobacter lari	0
Campylobacter rectus	0
Campylobacter showae	0.076422794439064
Campylobacter upsaliensis	0
Campylobacter ureolyticus	0
Candidatus Blastococcus	0
Candidatus Dorea	0
Candidatus Soleaferrea	0
Candidatus Stoquefichus	0.0438427698333116
Candidatus Streptomyces	0
Capnocytophaga gingivalis	0
Capnocytophaga granulosa	0
Capnocytophaga haemolytica	0.0442544762358759
Capnocytophaga leadbetteri	0.200204669052607
Capnocytophaga ochracea	0
Capnocytophaga sputigena	0.0875149529931463
Cardiobacterium hominis	0.235723333460149
Cardiobacterium valvarum	0
Carnobacterium maltaromaticum	0
Castellaniella defragrans	0
Catabacter hongkongensis	0.0304769191582677
Catenibacterium mitsuokai	1.29074003753528
Catonella morbi	0
Catonella sp.	0
Cedecea davisae	0
Cedecea lapagei	0.0408544332204066
Cellulomonas composti	0.0452833974890575
Cellulomonas denverensis	0
Cellulomonas massiliensis	0
Cellulomonas parahominis	0.0790950603186655
Cellulosilyticum lentocellum	0.139001995730543
Cellulosimicrobium cellulans	0.0674155326651929
Centipeda periodontii	0
Cephaloticoccus primus	0.0647867806759805
Cetobacterium somerae	0
Chlamydia abortus	0.0739465546464582
Chlamydia trachomatis	0.350431493123707
Chlorobium phaeobacteroides	0
Christensenella minuta	0.102037492849065
Chryseobacterium bovis	0.0372416279887961
Chryseobacterium hominis	0
Citrobacter amalonaticus	0
Citrobacter braakii	0
Citrobacter farmeri	0.0521724215654437
Citrobacter freundii	0.0477969474749972
Citrobacter gillenii	0
Citrobacter intermedius	0
Citrobacter murliniae	0
Citrobacter pasteurii	0
Citrobacter sedlakii	0
Citrobacter werkmanii	0
Citrobacter youngae	0.0286891759485677
Cloacibacillus evryensis	0.199302356749175
Cloacibacillus porcorum	0
Cloacibacterium normanense	1.07248217367623
Clostridioides difficile	0.0487660720898282
Clostridium acetobutylicum	0.0319380306294582
Clostridium acidisoli	0
Clostridium aciditolerans	0
Clostridium aerotolerans	0
Clostridium akagii	0.0383741454898216
Clostridium aldenense	0.107784927415237
Clostridium aldrichii	0
Clostridium algidicarnis	0
Clostridium amazonense	0
Clostridium aminovalericum	0.0696262583465731
Clostridium amygdalinum	0.0439447357129649
Clostridium amylolyticum	0
Clostridium arbusti	0
Clostridium argentinense	0
Clostridium asparagiforme	0.403499199972616
Clostridium aurantibutyricum	0.045602275233984
Clostridium autoethanogenum	0
Clostridium baratii/Eubacterium nitrigenese	0.078017825805048
Clostridium beijerinckii	0.0376950241671516
Clostridium bifermentans	0
Clostridium bolteae/aminovalericum	0.0653202172923479
Clostridium botulinum	0
Clostridium bowmanii	0
Clostridium butyricum	0.0347493739653995
Clostridium cadaveris	0.0483769600798249
Clostridium carboxidivorans	0
Clostridium cavendishii	0
Clostridium celatum	0.448027637056006
Clostridium celerecrescens	0
Clostridium cellobioparum	0
Clostridium cellulolyticum	0
Clostridium chartatabidum	0.0317897830356802
Clostridium chauvoei	0.0585051446332033
Clostridium chromiireducens	0.0684963631029764
Clostridium citroniae	0.0320984304255124
Clostridium clariflavum	0.0822719488065781
Clostridium clostridioforme	0.0461906862572364
Clostridium cochlearium	0
Clostridium cocleatum	0.0586497468444104
Clostridium colicanis	0
Clostridium colinum	0.0641051277191771
Clostridium collagenovorans	0
Clostridium cylindrosporum	0
Clostridium dakarense	0
Clostridium difficile	0
Clostridium diolis	0.139999796822391
Clostridium disporicum/celatum	0
Clostridium drakei	0
Clostridium estertheticum	0.0396024052542994
Clostridium fallax	0.053986941863489
Clostridium felsineum	0.0383721765528175
Clostridium ganghwense	0
Clostridium ghonii	0.0377730399506854
Clostridium glycolicum	0
Clostridium glycyrrhizinilyticum	0.200632996144678
Clostridium grantii	0
Clostridium haemolyticum	0
Clostridium hathewayi	0.112775032216888
Clostridium herbivorans	0
Clostridium hiranonis	0
Clostridium homopropionicum	0
Clostridium huakuii	0.0335864828495252
Clostridium hungatei	0
Clostridium hylemonae	0.143800501117294
Clostridium indolis/methoxybenzovorans	0.21649831722443
Clostridium innocuum	0.0425456932242907
Clostridium irregulare	0
Clostridium isatidis	0
Clostridium jeddahense	0.048717221204818
Clostridium kogasensis	0
Clostridium lactatifermentans	0
Clostridium lavalense/bolteae	0.0670553759299979
Clostridium leptum	0.211341292896866
Clostridium limosum	0
Clostridium lituseburense	0
Clostridium lundense	0
Clostridium malenominatum	0.0712403909619073
Clostridium massiliodielmoense	0.0295536776351344
Clostridium methoxybenzovorans	0.234401137398215
Clostridium methylpentosum	0.0743599461908733
Clostridium neonatale	0
Clostridium nexile	0.0852287402805514
Clostridium novyi	0.0657995696898102
Clostridium oceanicum	0
Clostridium oroticum	0.0304747239723733
Clostridium paraputrificum	0
Clostridium pascui	0.0633170892243642
Clostridium pasteurianum	0.0317123398078459
Clostridium perfringens	0
Clostridium polysaccharolyticum	0.108262216243426
Clostridium populeti	0.0398703489977096
Clostridium psychrophilum	0
Clostridium punense	0
Clostridium putrefaciens	0.303468099504091
Clostridium ramosum	0.0579295180134676
Clostridium rectum	0.0383719182557602
Clostridium saccharobutylicum	0
Clostridium saccharogumia	0.0400855085658867
Clostridium saccharolyticum	0.0597779693145527
Clostridium saccharoperbutylacetonicum	0.0418008367769692
Clostridium sardiniense	0
Clostridium sartagoforme	0.0601611008881982
Clostridium scatologenes	0.0290124897672375
Clostridium schirmacherense	0.0283253198111635
Clostridium scindens	0.113011955454492
Clostridium senegalense	0
Clostridium septicum	0.0490742221433257
Clostridium sordellii	0
Clostridium sp._16S_	0
Clostridium sphenoides	0.0837198147117534
Clostridium spiroforme	0
Clostridium sporogenes	0.125224377122292
Clostridium sporosphaeroides	0
Clostridium sticklandii	0.0548441773879187
Clostridium straminisolvens	0.126865239930834
Clostridium subterminale	0.0360680705665611
Clostridium sufflavum	0
Clostridium sulfidigenes	0
Clostridium swellfunianum	0
Clostridium symbiosum	0.724546387953233
Clostridium tagluense	0
Clostridium tepidiprofundi	0
Clostridium termitidis	0.0444709217156454
Clostridium tertium	0
Clostridium tetani	0.0750559514465827
Clostridium tetanomorphum	0
Clostridium thermoalcaliphilum	0
Clostridium thermopalmarium	0
Clostridium thiosulfatireducens	0
Clostridium tunisiense	0.0381029907987874
Clostridium tyrobutyricum	0
Clostridium ventriculi	0
Clostridium vincentii	0
Clostridium viride	0
Clostridium vulturis	0
Clostridium xylanolyticum	0
Clostridium xylanovorans	0.0462686658529563
Collinsella aerofaciens	0.0337445055369491
Collinsella intestinalis	0.0803354125682645
Collinsella massiliensis	0.0307111963369174
Collinsella stercoris	0.0589628254349004
Collinsella tanakaei	0
Comamonas aquatica	0
Comamonas kerstersii	0
Comamonas terrigena	0
Comamonas testosteroni	0
Coprobacillus cateniformis	0.0295743370037501
Coprobacter fastidiosus	0.0306202542145484
Coprobacter secundus	0
Coprococcus catus	0
Coprococcus comes	0.0549166067329602
Coprococcus eutactus	0.0450266408165714
Coriobacterium glomerans	0.0731011666496742
Corynebacterium accolens	0.0478527277906846
Corynebacterium afermentans	0.070130752681244
Corynebacterium ammoniagenes	0.037590434354663
Corynebacterium amycolatum	0.0451323453849246
Corynebacterium appendicis	0
Corynebacterium argentoratense	0
Corynebacterium aurimucosum	0.0346792978290425
Corynebacterium casei	0
Corynebacterium coyleae	0
Corynebacterium durum	0.0343615359718189
Corynebacterium frankenforstense	0
Corynebacterium freneyi	0.250396353928604
Corynebacterium genitalium	0
Corynebacterium glaucum	0
Corynebacterium glucuronolyticum	0.0429744874611815
Corynebacterium jeikeium	0.110700807751138
Corynebacterium kroppenstedtii	0.0493519488255064
Corynebacterium matruchotii	0.0466678181910819
Corynebacterium minutissimum	0.0910964621300548
Corynebacterium mucifaciens	0.033180328448768
Corynebacterium propinquum	0.0443063831408468
Corynebacterium pseudodiphthericum	0
Corynebacterium resistens	0.0531425803207197
Corynebacterium simulans	0
Corynebacterium singulare	0.0987885125147441
Corynebacterium sp._1152	0
Corynebacterium striatum	0
Corynebacterium sundsvallense	0
Corynebacterium tuberculostearicum	0.0380042880081589
Corynebacterium tuscaniense	1.73531111604882
Corynebacterium ulcerans	0.11839420033003
Corynebacterium ureicelerivorans	0.0466107294355293
Corynebacterium variabile	0.061333678197333
Corynebacterium xerosis	0.175502060570318
Cronobacter sakazakii	0
Cryptobacterium curtum	0.0433062007737708
Cupriavidus metallidurans	0
Curtobacterium flaccumfaciens	0
Deinococcus aquaticus	0
Deinococcus indicus	0.0337883617668674
Deinococcus proteolyticus	0
Delftia acidovorans	0
Dermabacter hominis	0.0817299386189385
Dermabacter vaginalis	0.141501903861325
Dermacoccus nishinomiyaensis	0.115759450118117
Desulfitobacterium frappieri	0.0369050069404363
Desulfobulbus propionicus	0
Desulfotomaculum guttoideum	0
Desulfovibrio alkalitolerans	0
Desulfovibrio desulfuricans	0
Desulfovibrio fairfieldensis	0
Desulfovibrio legallii	0.0839528903477275
Desulfovibrio legallis	0
Desulfovibrio piger	0.0487575477331877
Desulfovibrio termitidis	0
Dialister invisus	0
Dialister micraerophilus	0
Dialister pneumosintes	0.0586787368396613
Dialister succinatiphilus	0.0342568347638467
Dictyoglomus thermophilum	0.0967267322885887
Dielma fastidiosa	0
Dietzia cinnamea	0.0729666403419053
Dietzia maris	0.068624643582898
Dietzia natronolimnaea	0.0290236934838062
Dolosicoccus paucivorans	0.0647635840295617
Dolosigranulum pigrum	0.0434623898537613
Dorea formicigenerans	0.0347380645491596
Dorea longicatena	0.0785902269979588
Dorea massiliensis	0
Dyadobacter beijingensis	0
Dyadobacter fermentans	0
Dysgonomonas capnocytophagoides	0.0600258193724469
Dysgonomonas gadei	0.0417607024894931
Dysgonomonas macrotermitis	0.0463411827170523
Dysgonomonas mossii	0
Edwardsiella tarda	0.121251782533847
Eggerthella lenta	0
Eggerthella sinensis	0.205842091451951
Eggerthella timonensis	0.0475261765018387
Eggerthia catenaformis	0.0290764811324486
Eikenella corrodens	0.0406065201252668
Eisenbergiella tayi	0.0442254715446602
Elusimicrobium minutum	0
Empedobacter falsenii	0.117478240176438
Enorma massiliensis	0.0306782209896187
Enterobacter aerogenes	0
Enterobacter asburiae	0
Enterobacter cancerogenus	0
Enterobacter cloacae	0.728420921165127
Enterobacter massiliensis	0.0771356836260636
Enterococcus asini	0
Enterococcus avium	0.0896439123388764
Enterococcus caccae	0
Enterococcus casseliflavus	0
Enterococcus casseliflavus/galliarum	0.0351342499591931
Enterococcus cecorum	0
Enterococcus devriesei	0
Enterococcus dispar	0
Enterococcus durans/hirae	0.0455856902583682
Enterococcus faecalis	0.0283594198430968
Enterococcus faecium	0
Enterococcus gallinarum	0
Enterococcus gilvus	0
Enterococcus italicus	0
Enterococcus malodoratus	0.046824979580394
Enterococcus mundtii	0
Enterococcus phoeniculicola	0
Enterococcus raffinosus	0
Enterococcus saccharolyticus	0.050051138095598
Enterorhabdus caecimuris	0.105017331772527
Enterovibrio nigricans	0.037185649561091
Eremococcus coleocola	0
Erysipelatoclostridium ramosum	0.244746157483191
Escherichia albertii	0.351016994703007
Escherichia coli	1.81615351471998
Escherichia fergusonii	0.596773519182182
Escherichia hermannii	0.678919432912347
Ethanoligenens harbinense	0.0593958842547664
Eubacterium barkeri	0
Eubacterium biforme	0.0351154379724048
Eubacterium brachy	0
Eubacterium budayi	0.22282167712651
Eubacterium callanderi	0
Eubacterium celluloscolvens	0.115959352096643
Eubacterium cellulosolvens	0.0333909977132889
Eubacterium contortum	0.0338389836469512
Eubacterium coprostanoligenes	0.0460882728193384
Eubacterium cylindroides	0
Eubacterium desmolans	0
Eubacterium dolichum	0.044080231427496
Eubacterium eligens	0.0458465413462322
Eubacterium fissicatena	0.100199875115757
Eubacterium hallii	0.0290072182184905
Eubacterium infirmum	0
Eubacterium limosum	0.0320141059405209
Eubacterium moniliforme	0
Eubacterium multiforme	0.0421757767671682
Eubacterium nitritogenes	0.107465730984487
Eubacterium nodatum	0.0429442716128117
Eubacterium oxidoreducens	0.031435655783395
Eubacterium pyruvativorans	0
Eubacterium ramulus	0
Eubacterium rectale	0.101379614021802
Eubacterium ruminantium	0.112193491824058
Eubacterium saphenum	0
Eubacterium siraeum	0
Eubacterium sp	0.0474480253508581
Eubacterium sulci	0.0284801673904018
Eubacterium tenue	0.0469963380785841
Eubacterium tortuosum	0
Eubacterium tortusum	0
Eubacterium uniforme	0.059122202364883
Eubacterium ventriosum	0.158826851034957
Eubacterium xylanophilum	0.0513409215446419
Eubacterium yurii	0.0354724703821477
Exiguobacterium aurantiacum	0.194517499540139
Facklamia hominis/miroungae	0
Facklamia ignava	0.0481301856394611
Facklamia languida	0.0575735222227772
Facklamia tabacinasalis	1.08174909163206
Faecalibacterium prausnitzii	0.0672074196205649
Faecalibacterium prausnitzii S9G3	0.0658837317643328
Faecalicatena contorta	0.0951147802717624
Faecalitalea cylindroides	0
Fermentimonas caenicola	0
Ferrimonas balearica	0.0545783940653048
Fictibacillus arsenicus	0
Filifactor alocis	0.0475874404216179
Filifactor villosus	0
Finegoldia magna	0
Flavobacterium banpakuense	0
Flavobacterium branchiophilum	0
Flavobacterium cheniae	0.0283208386899855
Flavobacterium daejeonense	0
Flavobacterium lindanitolerans	0.0590207695599984
Flavobacterium oncorhynchi	0
Flavobacterium sp._TISTR	0
Flavonifractor plautii	0.0952398604113173
Flavonifractor sp	0.233621206127563
Flexispira rappini	0
Flintibacter butyricus	0.0845877547402867
Fretibacterium fastidiosum	0.0384974532850338
Fusicatenibacter saccharivorans	0.0856000465477053
Fusobacterium equinum	0.0328498636192701
Fusobacterium gonidiaformans	0.0592319638101788
Fusobacterium mortiferum	0.0458060213711183
Fusobacterium naviforme	0.106351747858528
Fusobacterium necrogenes	0.0312599235254072
Fusobacterium necrophorum	0.0290896812606949
Fusobacterium nucleatum	0.0375699670101734
Fusobacterium periodonticum	0
Fusobacterium russii	0.034030510060585
Fusobacterium ulcerans	0.17865080433463
Fusobacterium varium	0.19734325186754
Gallibacterium anatis	0
Garciella nitratireducens	0
Gardnerella vaginalis	0.0482143811753163
Gemella haemolysans	0.0555467102557458
Gemella morbillorum	0.0376157569500076
Gemella sanguinis	0.0316027007261322
Gemmatirosa kalamazoonesis	0.031793419527797
Gemmiger formicilis	0.0453655490765815
Geobacillus stearothermophilus	0.0454116787917507
Geobacillus vulcani	0
Georgenia muralis	0
Gluconobacter oxydans	0
Gordonia bronchialis	0
Gordonia jacobaea	0.0586581133459897
Gordonia otitidis	0.033920151290413
Gordonia rubripertincta	0.107345327780316
Gordonia terrae	0
Gordonibacter pamelaeae	0
Gordonibacter urolithinfaciens	0.0353753277433137
Granulicatella adiacens	0.0663132231100321
Granulicatella elegans	0
Grimontia hollisae	0.232708275822869
Haematobacter missouriensis	0.0302020365830507
Haemophilus haemolyticus	0.455030869086611
Haemophilus influenzae	0
Haemophilus parahaemolyticus	0
Haemophilus parainfluenzae	0.0588092959988044
Haemophilus paraphrohaemolyticus	0
Haemophilus pittmaniae	0
Haemophilus quentini	0
Haemophilus sputorum	0.0472315262910331
Hafnia alvei	0
Halobiforma nitratireducens	0.108906458803813
Halomonas salina	0
Harryflintia acetispora	0.0443559530015003
Helicobacter bilis	0.0325001609579453
Helicobacter canadensis	0
Helicobacter cinaedi	0.0296669389434857
Helicobacter fennelliae	0
Helicobacter pametensis	0.179581221197859
Helicobacter pullorum	0
Helicobacter pylori	0.0512492956268917
Helicobacter rodentium	0.0391760103061496
Helicobacter winghamensis	0.0959771581397699
Herbaspirillum massiliense	0.132105755642332
Hespellia porcina	0.0536798910243753
Hespellia stercorisuis	0
Holdemanella biformis	0
Holdemania filiformis	0
Holdemania massiliensis	0
Howardella ureilytica	0.0742755370982347
Hungatella effluvii	0.653367475549852
Hydrobacter penzbergensis	0
Hydrogenibacillus schlegelii	0
Hydrogenoanaerobacterium saccharovorans	0.162434788021546
Hymenobacter rigui	0.0773575509344186
Intestinibacter bartlettii	0.0677865387099465
Intestinimonas butyriciproducens	0
Janibacter hoylei	0.0418093462342182
Janibacter indicus	0.0858185618760113
Janibacter limosus	0
Janibacter terrae	0.0477854497501936
Johnsonella ignava	0.102175553874185
Jonesia denitrificans	0
Kallipyga massiliensis	0
Kandleria vitulina	0.205915861126595
Kerstersia gyiorum	0
Kineothrix alysoides	0
Kingella denitrificans	0.0397547273264989
Kingella kingae	0
Kingella oralis	0
Klebsiella aerogenes	0.0816834596999625
Klebsiella oxytoca	0
Klebsiella pneumoniae	0.165405209398374
Klebsiella variicola	0
Kluyvera ascorbata	0.0625539152914038
Kluyvera intermedia	0.0293489952487714
Kocuria halotolerans	0.0412433397836517
Kocuria indica	0.0977130237291351
Kocuria kristinae	0.0365744950235972
Kocuria marina	0.0710843755470348
Kocuria palustris	0
Kocuria rhizophila	0
Kocuria rosea	0.0410460517813705
Kosakonia cowanii	0
Kurthia gibsonii	0
Kurthia massiliensis	0
Kurthia senegalensis	0
Kytococcus schroeteri	0
Kytococcus sedentarius	0
Lachnoanaerobaculum saburreum	0
Lachnoanaerobaculum umeaense	0.0311141867578594
Lachnobacterium bovis	0.182150470171346
Lachnoclostridium phytofermentans	0.0309364023448627
Lachnoclostridium sp	0.0722880754764233
Lachnospira multipara	0
Lachnospira pectinoschiza	0.557104004757242
Lactobacillus acidophilus	0
Lactobacillus agilis	0
Lactobacillus alimentarius	0.261686359225252
Lactobacillus alvi	0
Lactobacillus amylolyticus	0
Lactobacillus amylophilus	0
Lactobacillus amylovorus	0
Lactobacillus animalis	0
Lactobacillus antri	0
Lactobacillus apinorum	0
Lactobacillus apodemi	0
Lactobacillus bifermentans	0.056187426357554
Lactobacillus brevis	0
Lactobacillus buchneri	0
Lactobacillus casei	0
Lactobacillus ceti	0
Lactobacillus coleohominis	0
Lactobacillus coryniformis	0.0858386705771969
Lactobacillus crispatus	0
Lactobacillus curvatus	0
Lactobacillus delbrueckii	0.0376559356052213
Lactobacillus dextrinicus	0
Lactobacillus fermemtum	0
Lactobacillus fermentum	0.0386626288169422
Lactobacillus fructivorans/homohiochii	0.0636125393961365
Lactobacillus gasseri	0
Lactobacillus gastricus	0
Lactobacillus gigeriorum	0.0810364145163901
Lactobacillus helveticus	0.0356111776128129
Lactobacillus herbarum	0
Lactobacillus iners	0.0304907401648981
Lactobacillus jensenii	0.0530506952999202
Lactobacillus johnsonii	0
Lactobacillus kalixensis	0
Lactobacillus kitasatonis	0
Lactobacillus kunkeei	0.0457781461532403
Lactobacillus malefermentans	0
Lactobacillus mindensis	0
Lactobacillus mucosae	0
Lactobacillus mudanjiangensis	0.0334814586772014
Lactobacillus oris	0
Lactobacillus parabuchneri	0
Lactobacillus paracasei	0
Lactobacillus parafarraginis	0
Lactobacillus pentosus	0
Lactobacillus plantarum	0.0526515678662548
Lactobacillus porcinae	0.115379694991787
Lactobacillus rapi	0
Lactobacillus reuteri	0.051757924350081
Lactobacillus rhamnosus	0.0291430664534647
Lactobacillus rogosae	0.0287915054688529
Lactobacillus rossiae	0
Lactobacillus ruminis	0
Lactobacillus sakei	0.0704919287673697
Lactobacillus salivarius	0
Lactobacillus sanfranciscensis	0.0326043284694065
Lactobacillus saniviri	0.074365166457702
Lactobacillus senioris	0
Lactobacillus sharpeae	0.0580540478363153
Lactobacillus thermophilus	0
Lactobacillus ultunensis	0
Lactobacillus vaccinostercus	0
Lactobacillus vaginalis	0
Lactobacillus versmoldensis	0
Lactobacillus xiangfangensis	0.512605125458785
Lactococcus formosensis	0
Lactococcus garvieae	0
Lactococcus lactis	0.174609739887082
Lactococcus plantarum	0.0493193346029424
Lactococcus raffinolactis	0.0285574732653271
Lactonifactor longoviformis	0
Laribacter hongkongensis	0.167347845522527
Lautropia mirabilis	0.118264679966082
Lawsonella clevelandensis	0.0564535693459468
Leifsonia aquatica/naganoensis	0
Leminorella grimontii	0
Leminorella richardii	0
Leptothrix discophora	0.395635749809259
Leptothrix mobilis	0
Leptotrichia amnionii	0
Leptotrichia buccalis	1.33154864533922
Leptotrichia goodfellowii	0
Leptotrichia hofstadii	0.19444772505981
Leptotrichia wadei	0.0299101185640953
Leuconostoc carnosum	0
Leuconostoc citreum	0
Leuconostoc citreum/holzapfelii	0.0292837796999279
Leuconostoc gelidum	0
Leuconostoc lactis	0.029501555275068
Leuconostoc mesenteroides	0
Leuconostoc pseudomesenteroides/rapi/kimchii/mesenteroides	0.0323672854516375
Limnobacter thiooxidans	0.109547266652715
Longicatena caecimuris	0.0291773618398682
Lysinibacillus fusiformis	0
Lysinibacillus massiliensis	0
Lysinibacillus sphaericus	0.0296432421703652
Lysobacter soli	0.0782054494697726
Mageeibacillus indolicus	0.069520871919429
Mannheimia granulomatis	0.0536892559523027
Marichromatium gracile	0
Marvinbryantia formatexigens	0.187942111975024
Massilia aurea	0.182835650473475
Massiliomicrobiota timonensis	0
Megamonas funiformis	0.0318525858190197
Megamonas hypermegale	0
Megamonas rupellensis	0.0928757827397696
Megasphaera elsdenii	0
Megasphaera indica	0
Megasphaera micronuciformis	0
Megasphaera paucivorans	0.0430478335233878
Megasphaera sp	0.0506529199612409
Mesorhizobium loti	0
Methanobrevibacter smithii	0.342525447234613
Methanobrevibacter smithii/gottschalkii	0
Methanosphaera cuniculi	0.0569227273026223
Methanosphaera stadtmanae	0
Methylobacterium adhaesivum	0.0497120636421498
Methylobacterium jeotgali	0.357192202379856
Methylobacterium mesophilicum	0.0830556568546513
Methylobacterium populi	0.0290366538890143
Methylobacterium radiotolerans	0.0434751098468284
Methylobacterium zatmanii	0.205765456249282
Methyloversatilis universalis	0.0375506454355434
Microbacterium aurum	0.0329037942204873
Microbacterium barkeri	0
Microbacterium chocolatum	0
Microbacterium foliorum	0
Microbacterium gubbeenense	0.0788389483139741
Microbacterium hydrocarbonoxydans	0
Microbacterium lacticum	0.040143829422187
Microbacterium luteolum	1.30417330647813
Microbacterium oleivorans	1.10396515725713
Microbacterium paraoxydans	0.197924387924142
Microbacterium phyllosphaerae	0.0294584471157904
Microbacterium schleiferi	0.027787164051047
Micrococcus luteus	0
Micrococcus lylae	0
Micromonospora aurantiaca	0.102786549765504
Micromonospora krabiensis	0.0371778200096163
Microvirga massiliensis	0
Microvirgula aerodenitrificans	0
Mitsuokella jalaludinii	0.0319833162057702
Mitsuokella multacida	0
Mobiluncus curtisii	0.119410711731647
Moellerella wisconsensis	0.180743350835286
Mogibacterium diversum	0
Mogibacterium neglectum	0
Mogibacterium pumilum	0
Mogibacterium timidum	0
Mogibacterium vescum	0
Monoglobus pectinilyticus	0.0282717377608551
Moraxella atlantae	0
Moraxella catarrhalis	0.056976882435143
Moraxella caviae	0.0553478766272302
Moraxella lacunata	0.0727339079419213
Moraxella nonliquefaciens	0.0311682870652891
Moraxella osloensis	0.092594385661084
Morganella morganii	0
Moryella indoligenes	0.0456235378532597
Murdochiella asaccharolytica	0.0318227497478809
Muribaculum intestinale	0.0311476208944656
Murimonas intestini	0.151672482295825
Mycobacterium abscessus	0.0675748321112667
Mycobacterium avium	0
Mycobacterium florentinum	0.121237562442317
Mycobacterium fortuitum	0.032276836953675
Mycobacterium iranicum	0.085230450503602
Mycobacterium mucogenicum	0.10094424367848
Mycoplasma hominis	0.0358965445794574
Mycoplasma pneumoniae	0
Negativicoccus succinicivorans	0
Neisseria bacilliformis	0
Neisseria cinerea	0
Neisseria elongata	0.0590205856179958
Neisseria flava	0
Neisseria flavescens/perflava	0
Neisseria gonorrhoeae	0
Neisseria macacae	0.0614787174179285
Neisseria meningitidis	0
Neisseria mucosa	0.409560613592422
Neisseria sicca	0.0350798562963166
Neisseria subflava	0
Nevskia ramosa	0.0614784441206859
Nitriliruptor alkaliphilus	0
Oceanobacillus caeni	0
Oceanobacillus massiliensis	0.0406105403985875
Ochrobactrum anthropi	0.0514594472383265
Ochrobactrum intermedium	0.0470836220030601
Ochrobactrum pituitosum	0
Odoribacter laneus	0
Odoribacter splanchnicus	0
Oligella urethralis	0.152586618648343
Olsenella profusa	0.033664564079845
Olsenella scatoligenes	0.0308948005768692
Olsenella uli	0.0373946890499645
Olsenella umbonata	0.0783247974926375
Orenia metallireducens	0
Oribacterium parvum	0
Oribacterium sinus	0.474843190961959
Ornithobacterium rhinotracheale	0
Oscillibacter ruminantium	0
Oscillibacter sp	0.0296474553593908
Oscillibacter valericigenes	0.126654378505496
Oxalobacter formigenes	0.0299391941120211
Paenibacillus alvei	0
Paenibacillus antibioticophila	0.0710702711383281
Paenibacillus barcinonensis	0.0469264567934628
Paenibacillus barengoltzii	0.0283645177646058
Paenibacillus daejeonensis	0.0437811982422214
Paenibacillus durus	0
Paenibacillus glucanolyticus	0
Paenibacillus graminis	0
Paenibacillus illinoisensis	0.0604251389241518
Paenibacillus kribbensis	0
Paenibacillus lactis	0.717016300721694
Paenibacillus lautus	0.0321289518090382
Paenibacillus provencensis	0.03263585051508
Paenibacillus pueri	0.0609651969358108
Paenibacillus rhizosphaerae	0
Paenibacillus riograndensis	0.283065901114278
Paenibacillus sabinae/forsythiae	0.0409613989168133
Paenibacillus senegalensis	0.116516559816168
Paenibacillus thiaminolyticus	0
Paenibacillus timonensis	0
Pantoea agglomerans	0.405130226075535
Pantoea conspicua	0
Papillibacter cinnamivorans	0
Parabacteroides distasonis	0.398163923177161
Parabacteroides goldsteinii	0.0928033557946035
Parabacteroides gordonii	0
Parabacteroides johnsonii	0
Parabacteroides merdae	0.0419752677665827
Paracoccus carotinifaciens	0
Paracoccus marinus	0.110921216829706
Paracoccus sanguinis	0
Paracoccus yeei	0.0324289973492953
Paraeggerthella hongkongensis	0.0420669186500012
Paraprevotella clara	0
Paraprevotella xylaniphila	0
Parascardovia denticolens	0.0653084860147903
Parasporobacterium paucivorans	0.130239825082377
Parasutterella excrementihominis	0.0572285143765425
Parasutterella secunda	0.1222934107282
Parvimonas micra	0.342097489688309
Pediococcus acidilactici	0
Pediococcus damnosus	0
Pediococcus pentosaceus	0.0694335690176755
Pedobacter daejeonensis	0
Pedomicrobium ferrugineum	0
Pelomonas saccharophila	0.143766363857558
Peptoclostridium difficile	0.0947422780603233
Peptococcus niger	0
Peptococcus sp.	0
Peptoniphilus asaccharolyticus	0
Peptoniphilus coxii	0
Peptoniphilus duerdenii	0
Peptoniphilus grossensis	0
Peptoniphilus harei	0
Peptoniphilus indolicus	0
Peptoniphilus lacrimalis	0
Peptoniphilus senegalensis	0.0449757772014959
Peptoniphilus timonensis	0
Peptostreptococcus anaerobius	0.0839386294404933
Peptostreptococcus russellii	0
Peptostreptococcus stomatis	0.133974246320646
Phascolarctobacterium faecium	0.174755990087434
Phascolarctobacterium succinatutens	0.385295072518237
Phenylobacterium haematophilum	0.032099205755537
Phyllobacterium myrsinacearum	0
Planococcus rifietoensis	0.035042529939114
Planomicrobium chinense	0
Planomonospora sphaerica	0.293618198676859
Plesiomonas shigelloides	0
Porphyromonas asaccharolytica	0
Porphyromonas catoniae	0.0972279536523687
Porphyromonas endodontalis	0
Porphyromonas gingivalis	0.0354350921658829
Porphyromonas somerae	0.0941671597063748
Porphyromonas uenonis	0.0915877283749086
Prevotella albensis	0
Prevotella amnii	0
Prevotella amniotica	0
Prevotella aurantiaca	0
Prevotella baroniae	0.0460992763917329
Prevotella bergensis	0
Prevotella bivia	0
Prevotella brevis	0
Prevotella bryantii	0
Prevotella buccae	0
Prevotella buccalis	0
Prevotella conceptionensis	0.133454016311937
Prevotella copri	0.0661011360916741
Prevotella corporis	0.111002382266197
Prevotella dentalis	0
Prevotella dentasini	0.031382270896912
Prevotella denticola	0.0768884142216889
Prevotella disiens	0
Prevotella enoeca	0
Prevotella falsenii	0.0448035351881787
Prevotella fusca	0
Prevotella histicola	0.137218006379493
Prevotella intermedia	0.0372980180473705
Prevotella loescheii	0.0435999140277677
Prevotella maculosa	0
Prevotella marshii	0
Prevotella melaninogenica	0
Prevotella micans	0
Prevotella multidaccharivorax	0.0378403075865515
Prevotella multiformis	0.0635024901865127
Prevotella multisaccharivorax	0.0783387779018676
Prevotella nanceiensis	0
Prevotella nigrescens	0.0779133147234184
Prevotella oralis	0
Prevotella oris	0.0583686663453093
Prevotella oryzae	0
Prevotella oulorum	0
Prevotella pallens	0.0353811181227342
Prevotella paludivivens	0.607115358746973
Prevotella pleuritidis	0
Prevotella ruminicola	0.0939175320223254
Prevotella saccharolytica	0.197800143969869
Prevotella salivae	0.051759912401285
Prevotella scopos/jejuni	0
Prevotella shahii	0.0297959703458745
Prevotella stercorea	0.0687889669734459
Prevotella timonensis	0.0726427717962521
Prevotella veroralis	0
Promicromonospora flava	0.0537133632937497
Propionibacterium acidifaciens	0.587657870902256
Propionibacterium acidipropionici	0.740509191372834
Propionibacterium acnes	0
Propionibacterium australiense	0.0278285064281923
Propionibacterium avidum	0.0327274467420476
Propionibacterium cyclohexanicum	0.0624596974004196
Propionibacterium damnosum	0.049398576282313
Propionibacterium freudenreichii	0.0719670776260807
Propionibacterium granulosum	0
Propionibacterium jensenii	0
Propionibacterium microaerophilum	0.122927223313713
Propionibacterium namnetense	0.0392137618168174
Propionibacterium propionicum	0
Propionibacterium thoenii	0.417263412906231
Propionicimonas paludicola	0
Propionimicrobium lymphophilum	0.927307216367463
Propionivibrio dicarboxylicus	0
Prosthecobacter fluviatilis	0
Proteus mirabilis	0
Proteus penneri	0.17593668360024
Proteus vulgaris	0.0756121047782011
Providencia alcalifaciens	0.0326694503559542
Providencia rettgeri	0
Providencia rustigianii	0
Providencia stuartii	0.0556172922104812
Pseudoclavibacter massiliense	0
Pseudoclavibacter sp._Timone	0
Pseudoflavonifractor capillosus	0.184606784253143
Pseudomonas aeruginosa	0
Pseudomonas alcaliphila	0
Pseudomonas fluorescens	0
Pseudomonas fragi	0
Pseudomonas fragi/thivervalensis/deceptionensis	0.0539418312767151
Pseudomonas monteilii	1.05075261419732
Pseudomonas nitroreducens	0
Pseudomonas oleovorans	0
Pseudomonas putida	0
Pseudomonas stutzeri	0.0315178669536016
Pseudopropionibacterium propionicum	0
Pseudoramibacter alactolyticus	0.0358035398296389
Pseudothermotoga thermarum	0
Pseudoxanthomonas mexicana	0
Psychrobacter arenosus	0
Pyramidobacter piscolens	0.0822511758231421
Ralstonia insidiosa	0.161536452976903
Ralstonia mannitolilytica	0.0375363725085846
Ralstonia solanacearum	0
Raoultella ornithinolytica	0
Raoultella planticola	0.230941928447766
Rheinheimera perlucida	0
Rheinheimera texasensis	0.0507300794733645
Rhizobium pusense	0.031343875502608
Rhodanobacter ginsenosidimutans	0.434110971102394
Rhodobacter sphaeroides	0.0347479312747975
Rhodococcus equi	0.0289362540899571
Rhodococcus erythropolis	0
Rhodococcus rhodochrous	0.0659320211527511
Riemerella anatipestifer	0
Riemerella columbina	0.030061106725756
Robinsoniella peoriensis	0
Romboutsia lituseburensis	0.0620460362605331
Roseburia faecis	0.65750068914337
Roseburia hominis	0
Roseburia intestinalis	0.0566509101416661
Roseburia inulinivorans	0.15607093252587
Roseburia sp	0.227427738173359
Roseomonas mucosa	0.110044172929038
Rothia aeria	0
Rothia dentocariosa	0
Rothia mucilaginosa	0.0302494679678653
Rubinisphaera brasiliensis	0.0383419112731965
Rudanella lutea	0.393351259261381
Ruminococcus albus	0
Ruminococcus bromii	0.113115202381243
Ruminococcus callidus	0
Ruminococcus champanellensis	0
Ruminococcus faecis	0.0999731020164984
Ruminococcus flavefaciens	0
Ruminococcus gauvreauii	0.0753263801110541
Ruminococcus gnavus	0.578288900422011
Ruminococcus lactaris	0
Ruminococcus sp	0.138357393813604
Ruminococcus sp. Marseille-P2780	0.0558468922272928
Ruminococcus sp. Marseille-P650	0.0411804205074092
Ruminococcus torques	0.191678987404732
Ruthenibacterium lactatiformans	0
Salmonella enterica	0.0384431688666513
Sarcina maxima	0
Sarcina ventriculi	0.12874999262628
Scardovia inopinata	0.0407406746290563
Scardovia wiggsiae	0.188944760821234
Schlesneria paludicola	0
Schwartzia sp.	0
Schwartzia succinivorans	0.0516939034938894
Selenomonas artemidis	0
Selenomonas infelix	0
Selenomonas noxia	0.0387523668841166
Selenomonas ruminantium	0
Selenomonas sputigena	0
Sellimonas intestinalis	0.120753200194475
Senegalemassilia anaerobia	0.0858070223576057
Senegalimassilia anaerobia	0.111645433579573
Serratia ficaria	0.0383174613659327
Serratia fonticola	0.178558400538125
Serratia liquefaciens	0.0316407176663528
Serratia marcescens	0
Shigella dysenteriae	0.0839697479769952
Shuttleworthia satelles	0.186751509681532
Silanimonas lenta	0
Simonsiella muelleri	0.446310697986983
Skermanella aerolata	0.0498442946539447
Slackia equolifaciens	0.0282911690093703
Slackia exigua	0.194134241565555
Slackia faecicanis	0.0673371177066471
Slackia isoflavoniconvertens	0
Slackia piriformis	0.0602846870439203
Snodgrassella alvi	0
Soleaferrea massiliensis	0.043037387322671
Solobacterium moorei	0
Sphingobacterium faecium	0.0283678283231772
Sphingobacterium multivorum	0.0922006314013256
Sphingobacterium spiritivorum	0
Sphingobium hydrophobicum	0.037205475191083
Sphingobium yanoikuyae	0.346899408094281
Sphingomonas adhaesiva	0
Sphingomonas ginsenosidimutans	0.0399045033231949
Sphingomonas hankookensis	0.0480999471446236
Sphingomonas panni	0
Sphingomonas paucimobilis	0
Sphingomonas pseudosanguinis	1.12995294537409
Spirosoma linguale	0
Sporanaerobacter acetigenes	0
Sporolactobacillus nakayamae	0.110675860605898
Sporosarcina koreensis	0
Staphylococcus arlettae	0.0301333949229877
Staphylococcus aureus	0.0424785638217492
Staphylococcus auricularis	0.0495723626128291
Staphylococcus capitis	0.248600418783115
Staphylococcus cohnii	0.397498059453914
Staphylococcus condimenti	0.0285474754846313
Staphylococcus epidermidis	0.0724163123102337
Staphylococcus epidermidis/muscae	0
Staphylococcus equorum/edaphicus/saprophyticus	0
Staphylococcus haemolyticus	0.0839685935763145
Staphylococcus hominis	0
Staphylococcus intermedius	0.105135114578289
Staphylococcus kloosii	0
Staphylococcus lentus	0.0369568748902933
Staphylococcus lugdunensis	0.0854495861598379
Staphylococcus nepalensis	0.0315867107407228
Staphylococcus pasteuri	0
Staphylococcus pettenkoferi	0
Staphylococcus saccharolyticus	0.0364333134144275
Staphylococcus saprophyticus	0.0368895787117281
Staphylococcus schleiferi	0
Staphylococcus sciuri	0
Staphylococcus simulans	0.111397071768106
Staphylococcus succinus	0
Staphylococcus vitulinus	0.03717632935058
Staphylococcus warneri	0.24939039174901
Staphylococcus xylosus	0
Stenotrophomonas daejeonensis	0
Stenotrophomonas maltophilia	0.160161794871433
Stenotrophomonas rhizophila	0.0566249802826539
Stomatobaculum longum	0.0301132333428742
Stoquefichus massiliensis	0.04404648234721
Streptobacillus moniliformis	0.0350921405732824
Streptococcus agalactiae	0
Streptococcus alactolyticus	0
Streptococcus anginosus	0
Streptococcus australis	0
Streptococcus caballi	0
Streptococcus cameli	0
Streptococcus canis	0
Streptococcus caprae	0
Streptococcus castoreus	0.064503252100469
Streptococcus constellatus	0
Streptococcus criceti	0
Streptococcus cristatus	0.0830019297738568
Streptococcus dentasini	0.0444534434740067
Streptococcus dentirousetti	0
Streptococcus devriesei	0.0302634886431048
Streptococcus didelphis	0
Streptococcus downei	0
Streptococcus dysgalactiae	0
Streptococcus equi	0.0668303912736634
Streptococcus equinus	0.0418762669124653
Streptococcus equinus/lutetiensis/infantarius	0.0370308056547518
Streptococcus fryi	0.065185207217083
Streptococcus gallolyticus	0
Streptococcus gordonii	0.0725603338339765
Streptococcus gordonii/mutans	0
Streptococcus henryi	0.0319478324071986
Streptococcus hongkongensis	0
Streptococcus hyovaginalis	0
Streptococcus ictaluri	0
Streptococcus infantarius	0.0350058305882562
Streptococcus infantis	1.34124763895172
Streptococcus iniae	0
Streptococcus intermedius/uberis	0.0541269142086749
Streptococcus lactarius	0
Streptococcus lutetiensis	0
Streptococcus macedonicus	0
Streptococcus marimammalium	0
Streptococcus massiliensis	0
Streptococcus merionis	0.0282187205800597
Streptococcus minor	0
Streptococcus mitis	0
Streptococcus mitis/pneumoniae/pseudoneumoniae	0
Streptococcus moroccensis	0
Streptococcus mutans	0
Streptococcus oralis	0
Streptococcus oricebi	0
Streptococcus orisasini	0
Streptococcus ovis	0
Streptococcus parasaguinis	0
Streptococcus parasanguinis	0.0422855661031317
Streptococcus parauberis	0
Streptococcus pasteurianus	0
Streptococcus peroris	0
Streptococcus pharyngis	0
Streptococcus pleomorphus	0
Streptococcus plurextorum	0
Streptococcus pneumoniae	0
Streptococcus porci	0
Streptococcus porcinus	0.0493165611284929
Streptococcus porcorum	0.0297842789512206
Streptococcus pyogenes	0
Streptococcus pyogensis	0
Streptococcus ratti/ursoris	0
Streptococcus rubneri	0
Streptococcus rupicaprae	0
Streptococcus salivarius	0
Streptococcus saliviloxodontae	0
Streptococcus sanguinis	0
Streptococcus sanguinis/vestibularis	0
Streptococcus sinensis	0
Streptococcus sobrinus	0.0437487702499988
Streptococcus suis	0
Streptococcus tangierensis	0
Streptococcus thermophilus	0
Streptococcus thoraltensis	0
Streptococcus uberis	0.0350522727872274
Streptococcus vestibularis	0
Streptococcus viridans	0.18534862411246
Streptomyces misionensis	0
Streptomyces thermoviolaceus	0
Streptomyces thermovulgaris	0
Subdoligranulum variabile	0.0308563365625875
Succinatimonas hippei	0
Succiniclasticum ruminis	0.21438705288083
Succinivibrio dextrinosolvens	0.693262761800325
Sulfurimonas autotrophica	0
Sutterella parvirubra	0
Sutterella stercoricanis	0
Sutterella wadsworthensis	0.0957366309435281
Symbiobacterium thermophilum	0
Tannerella forsythia	0
Tatumella ptyseos	0.0915679013562359
Tetragenococcus solitarius	0.0301026699970919
Tetrasphaera australiensis	0
Thiomicrospira cyclica	0.0329989952940733
Timonella senegalensis	0.0508763429242901
Tissierella praeacuta	0
Trabulsiella guamensis	0.304294923809488
Treponema berlinense	0.0391971646005533
Treponema denticola	0.0417220103215759
Treponema lecithinolyticum	0
Treponema maltophilum	0.0485603280754524
Treponema medium	0
Treponema porcinum	0
Treponema socranskii	0
Treponema succinifaciens	0
Treponema vincentii	0.0600531600258571
Tropheryma whipplei	0
Trueperella bernardiae	0.0288403908350271
Trueperella pyogenes	0
Tumebacillus permanentifrigoris	0
Turicella otitidis	0.0713084001795352
Turicibacter sanguinis	0.0763966829332786
Turicimonas muris	0.041200696371294
Tyzzerella nexilis	0
Ureaplasma parvum	0
Ureaplasma urealyticum	0
Ureibacillus suwonensis	0.0348198535889922
Ureibacillus thermosphaericus	0
Vagococcus penaei	0
Vagococcus teuberi	0
Varibaculum cambriense	0.239210161341039
Variovorax boronicumulans	0.0440704520667347
Veillonella atypica	0.0281114962704382
Veillonella dispar	0.319229774916693
Veillonella parvula	0.205992294667853
Veillonella ratti	0
Veillonella rogosae	0.159790319779633
Veillonella tobetsuensis	0.128155339420685
Vibrio cholerae	0.366351614382883
Vibrio cincinnatiensis	0
Vibrio fluvialis	0
Vibrio furnissii	0
Vibrio mimicus	0
Vibrio parahaemolyticus	0
Victivallis vadensis	0.0933682010987811
Virgibacillus proomii	0
Weeksella virosa	0.0679478798132422
Weissella cibaria	0
Weissella confusa	1.00863141136111
Weissella paramesenteroides	0
Yersinia aleksiciae	0
Yersinia bercovieri	0.0385149517405287
Yersinia enterocolitica	0
Yersinia frederiksenii	0.0776838965151372
Yersinia kristensenii	0.0819226893469756
Yersinia pseudotuberculosis	0
Yersinia rohdei	0
Yokenella regensburgei	0.468167582970049
Yonghaparkia alkaliphila	0.0314063061972765
Kingdom Information: (%)
Archaea	0.508354633341048
Bacteria	99.4916453666589
Phylum Information: (%)
Actinobacteria	19.6731016575741
Bacteroidetes	11.0269740647916
Deinococcus-Thermus	0.0337883617668674
Dictyoglomi	0.0967267322885887
Elusimicrobia	0
Epsilonbacteraeota	1.85470461393297
Euryarchaeota	0.508354633341048
Firmicutes	35.4452003472116
Fusobacteria	2.42914172293191
Gemmatimonadetes	0.031793419527797
Halanaerobiaeota	0
Lentisphaerae	0.0933682010987811
Other	2.3730902004756
Planctomycetes	0.0383419112731965
Proteobacteria	25.15154777808
Spirochaetes	0.352030112867566
Synergistetes	0.320050985857351
Tenericutes	0.460274592349623
Thermotogae	0
Verrucomicrobia	0.111510664631291
Class Information: (%)
Actinobacteria	15.21939082701
Actinobacteridae	2.84636378017009
Alphaproteobacteria	5.26835508043623
Bacilli	13.4764960114481
Bacteroides	0.295939564081401
Bacteroidetes	0.0378403075865515
Bacteroidia	10.6931941931236
Betaproteobacteria	0
Brachyspirae	0.162497449844127
Campylobacteria	1.85470461393297
Chlorobia	0
Clostridia	17.5878826272062
Coriobacteriia	1.60734705039395
Deinococci	0.0337883617668674
Deltaproteobacteria	0.132710438080915
Dictyoglomia	0.0967267322885887
Elusimicrobia	0
Epsilonproteobacteria	0
Erysipelotrichia	2.19532342793946
Flavobacteria	0
Fusobacteria	0.0666596482708683
Fusobacteriia	2.36248207466104
Gammaproteobacteria	19.7504822595629
Gemmatimonadetes	0.031793419527797
Halanaerobiia	0
Halobacteria	0.108906458803813
Lentisphaeria	0.0933682010987811
Methanobacteria	0.399448174537236
Mollicutes	0.460274592349623
Negativicutes	2.18549828061786
Nitriliruptoria	0
Other	2.3730902004756
Planctomycetacia	0.0383419112731965
Spirochaetes	0
Spirochaetia	0.189532663023439
Synergistia	0.320050985857351
Thermotogae	0
Verrucomicrobiae	0.111510664631291
Order Information: (%)
Acetobacterales	0.162695740795293
Actinomycetales	2.8768621050862
Aeromonadales	1.29768513013747
Alteromonadales	0.0871985936184368
Azospirillales	0.0498442946539447
Bacillales	5.7048172459967
Bacteroidales	8.85907078332895
Betaproteobacteriales	3.57471731353303
Bifidobacteriales	4.10113858856942
Brachyspirales	0.162497449844127
Campylobacterales	1.85470461393297
Cardiobacteriales	0.290301727525454
Caulobacterales	0.778550186780614
Chitinophagales	0.836931984278698
Chlorobiales	0
Chromatiales	0
Clostridiale	0.257645017784789
Clostridiales	17.3302376094214
Coriobacteriales	1.60734705039395
Corynebacteriales	3.60019205136956
Cytophagales	0.470708810195799
Deinococcales	0.0337883617668674
Desulfobacterales	0
Desulfovibrionales	0.132710438080915
Dictyoglomales	0.0967267322885887
Elusimicrobiales	0
Enterobacteriales	5.85117767517162
Erysipelotrichales	2.19532342793946
Flavobacteriales	0.739694027263641
Fusobacterales	0.0666596482708683
Fusobacteriales	2.36248207466104
Fusobacteriales: Leptotrichiacea	0
Gemmatimonadales	0.031793419527797
Halanaerobiales	0
Halobacteriales	0.108906458803813
Lactobacillales	7.77167876545144
Methanobacteriales	0.399448174537236
Micrococcales	5.33993270558978
Micromonosporales	0.13996436977512
Mycoplasmatales	0.460274592349623
Neisseriales	0
Nitriliruptorales	0
Oceanospirillales	0.114691970009493
Opitutales	0.0647867806759805
Other	2.3730902004756
Pasteurellales	1.44391455590981
Planctomycetales	0.0383419112731965
Propionibacteriales	1.71404658811318
Pseudomonadales	3.12165861801271
Rhizobiales	2.45982870438972
Rhodobacterales	0.202701954740565
Salinisphaerales	0.0614784441206859
Selenomonadales	2.18549828061786
Sphingobacteriales	0.120568459724503
Sphingomonadales	1.61473419907609
Spirochaetales	0.189532663023439
Streptomycetales	0
Streptosporangiales	0.293618198676859
Synergistales	0.320050985857351
Thermotogales	0
Thiomicrospirales	0.0329989952940733
Verrucomicrobiales	0.0467238839553109
Vibrionales	2.60627469007667
Victivallales	0.0933682010987811
Xanthomonadales	1.26838454615344
Family Information: (%)
Acetobacteraceae	0.162695740795293
Acidaminococcaceae	0.880414660475012
Actinomycetaceae	1.12142874687701
Aerococcaceae	1.31585442862926
Aeromonadaceae	0.378481665100604
Akkermansiaceae	0.0467238839553109
Alicyclobacillaceae	0
Alteromonadaceae	0.0507300794733645
Aquaspirillaceae	0
Arcobacteraceae	0.145201054068076
Atopobiaceae	0.391005995415929
Azospirillaceae	0.0498442946539447
Bacillaceae	2.61021320698433
Bacteroidaceae	4.38622247510301
Barnesiellaceae	0.0306202542145484
Beijerinckiaceae	0.768237142861782
Bifidobacteriaceae	4.10113858856942
Blautia	0
Bogoriellaceae	0
Brachyspiraceae	0.162497449844127
Brevibacteriaceae	0.966701009991763
Burkholderiaceae	2.09569956303442
Caldicoprobacteraceae	0
Campylobacteraceae	1.28135277469279
Cardiobacteriaceae	0.290301727525454
Carnobacteriaceae	0.14994569498467
Caulobacteraceae	0.778550186780614
Cellulomonadaceae	0.124378457807723
Chitinibacteraceae	0.167347845522527
Chitinophagaceae	0.836931984278698
Chlorobiaceae	0
Christensenellaceae	0.132514412007333
Chromatiaceae	0
Clostridiaceae	0.930939573555164
Clostridiaceae 1	2.52339270529843
Clostridiaceae 2	0.118309160769872
Clostridiales	0.257645017784789
Coriobacteriaceae	0.276855106526706
Corynebacteriaceae	3.06533861794299
Corynebacterineae	0.128787923154899
Deinococcaceae	0.0337883617668674
Dermabacteraceae	0.444064597099436
Dermacoccaceae	0.115759450118117
Desulfobulbaceae	0
Desulfovibrionaceae	0.132710438080915
Dictyoglomaceae	0.0967267322885887
Dietziaceae	0.0976483370667042
Dysgonomonadaceae	0.148127704578992
Eggerthellaceae	0.939485948451312
Elusimicrobiaceae	0
Enterbacteriaceae	0.678919432912347
Enterobacteriaceae	5.17225824225928
Enterococcaceae	0.467117959574651
Erysipelotrichaceae	2.19532342793946
Eubacteriaceae	0.0996206927976118
Family XI	0.578815411996552
Family XIII	0.104025240136596
Family XVIII	0
Flavobacteriaceae	0.419315706531613
Fusobacteriaceae	0.838143093395504
Gemmatimonadaceae	0.031793419527797
Halobacteroidaceae	0
Haloferacaceae	0.108906458803813
Halomonadaceae	0.114691970009493
Helicobacteraceae	0.428150785172101
Hymenobacteraceae	0.0773575509344186
Hyphomicrobiaceae	0
Intrasporangiaceae	0.236747036057756
Jonesiaceae	0
Lachnospiraceae	10.0392826835369
Lactobacillaceae	1.63737552510919
Leptotrichia	0
Leptotrichiaceae	1.59099862953641
Leuconostocaceae	1.27837215838973
Listeriaceae	0
Marinifilaceae	0.195192885079046
Methanobacteriaceae	0.399448174537236
Microbacteriaceae	3.08608520241124
Micrococcaceae	0.381607105805275
Micrococcineae	0.11086314538919
Micromonosporaceae	0.13996436977512
Moraxellaceae	0.689454910058886
Muribaculaceae	0.0311476208944656
Mycobacteriaceae	0.307412256624398
Mycoplasmataceae	0.460274592349623
Neisseriaceae	1.2428153387359
Nitriliruptoraceae	0
Nocardiaceae	0.199923592416718
Nocardioidaceae	0.0695795351980324
Opitutaceae	0.0647867806759805
Other	2.3730902004756
Paenibacillaceae	2.05271779484691
Pasteurellaceae	1.44391455590981
Peptococcaceae	0
Peptostreptococcaceae	0.478980331282179
Planococcaceae	0.0646857721094792
Porphyromonadaceae	0.318417933899535
Prevotellaceae	3.0747340727836
Promicromonosporaceae	0.0674155326651929
Propionibacteriaceae	1.64446705291515
Propionibacterineae	1.36282585061714
Pseudomonadaceae	2.43220370795383
Psychromonadaceae	0.0364685141450723
Rhizobiaceae	1.48238142272847
Rhodanobacteraceae	0.434110971102394
Rhodobacteraceae	0.202701954740565
Rhodocyclaceae	0.0688545662401825
Rikenellaceae	0.141665290037398
Rubinisphaeraceae	0.0383419112731965
Ruminococcaceae	2.4491225659726
Schlesneriaceae	0
Solimonadaceae	0.0614784441206859
Sphingobacteriaceae	0.120568459724503
Sphingomonadaceae	1.61473419907609
Spirochaetaceae	0.189532663023439
Spirosomaceae	0.393351259261381
Sporolactobacillaceae	0.110675860605898
Staphylococcaceae	0.741759443518204
Streptococcacaeae	0
Streptococcaceae	2.92301299876394
Streptomycetaceae	0
Streptomycineae	0
Streptosporangiaceae	0.293618198676859
Succinivibrionaceae	0.919203465036867
Synergistaceae	0.320050985857351
Tannerellaceae	0.532942546738347
Thermomonosporaceae	0
Thermotogaceae	0
Thiomicrospiraceae	0.0329989952940733
Thiovulaceae	0
Veillonellaceae	1.30508362014285
Verrucomicrobiaceae	0
Vibrionaceae	2.60627469007667
Victivallaceae	0.0933682010987811
Weeksellaceae	0.320378320732028
Xanthobacteraceae	0.209210138799473
Xanthomonadaceae	0.834273575051044
Genus Information: (%)
Acetanaerobacterium	0.190239675900656
Acetivibrio	0
Acetobacter	0.0526515678662548
Acetobacterium	0.031803047027452
Achromobacter	0.0514594472383265
Acidaminococcus	0.105976544988511
Acidovorax	0
Acinetobacter	0.380633570328218
Actinobacillus	0.112404189593704
Actinobaculum	0.0517256037790544
Actinomadura	0
Actinomyces	0.682241879190246
Adlercreutzia	0.0617484382238851
Aerococcus	0.0636380451054025
Aeromicrobium	0.0695795351980324
Aeromonas	0.378481665100604
Afipia	0
Agathobacter	0.101379614021802
Aggregatibacter	0.0957285626988718
Agrobacterium	0.59281785661907
Agrococcus	0.148387399301024
Akkermansia	0.0467238839553109
Alcaligenes	0.0650641476823174
Algoriella	0.0366521779496885
Aliagarivorans	0.0364685141450723
Alistipes	0.141665290037398
Allisonella	0
Alloiococcus	0
Alloprevotella	0.873721771838236
Allorhizobium-Neorhizobium-Pararhizobium-Rhizobium	0.736506995090508
Alloscardovia	0
Alysiella	0.151003620372491
Amaricoccus	0.0291497039785134
Anaerobiospirillum	0.225940703236542
Anaerococcus	0.0446876434264632
Anaerofilum	0.0957772436727248
Anaerofustis	0
Anaeroglobus	0.0374143123779378
Anaerospora	0
Anaerosporobacter	0.0832547351024812
Anaerostipes	0.157849882336162
Anaerovorax	0.0326008011333824
Ancylobacter	0.0971873725505251
Aneurinibacillus	0.0378963709229457
Anoxynatronum	0.0799369842170542
Aquabacterium	0
Arcanobacterium	0
Arcobacter	0.145201054068076
Arthrobacter	0.179922995958295
Asaccharobacter	0.0485562480085328
Atopobium	0.210727144216613
Atopostipes	0
Aureimonas	0.0683945891050774
Bacillus	2.57539335339533
Bacteroides	4.38622247510301
Barnesiella	0
Bartonella	0.0533181064112053
Bavariicoccus	0.0978082417190488
Bergeyella	0.0309972880781065
Bifidobacterium	3.75793028592902
Blautia	0.605966166233099
Bordetella	0
Brachybacterium	0.220832754619173
Brachymonas	0.0386387522340969
Brachyspira	0.162497449844127
Bradyrhizobium	0.0718371901200023
Brevibacillus	0.480963681232309
Brevibacterium	0.966701009991763
Brevundimonas	0.282356484932623
Brochothrix	0
Buchnera	0.20693696855828
Bulleidia	0
Burkholderia-Caballeronia-Paraburkholderia	0.0350169528607655
Butyricicoccus	0.115388986264284
Butyricimonas	0.195192885079046
Butyrivibrio	0.124356778092146
Caldicoprobacter	0
Campylobacter	1.28135277469279
Capnocytophaga	0.331974098281629
Cardiobacterium	0.290301727525454
Castellaniella	0
Catabacter	0.0304769191582677
Catenibacterium	1.29074003753528
Catonella	0
Caulobacter	0.464094496092455
Cellulomonas	0.124378457807723
Cellulosilyticum	0.139001995730543
Cellulosimicrobium	0.0674155326651929
Centipeda	0
Cephaloticoccus	0.0647867806759805
Cetobacterium	0
Chitinibacter	0.167347845522527
Chlorobium	0
Christensenella	0.102037492849065
Chryseobacterium	0.0372416279887961
Citrobacter	0.0408544332204066
Cloacibacillus	0.199302356749175
Clostridium	0.930939573555164
Clostridium sensu stricto	0.0383721765528175
Clostridium sensu stricto 1	1.33637251334716
Clostridium sensu stricto 10	0
Clostridium sensu stricto 11	0.0775403058634422
Clostridium sensu stricto 12	0.099098975064905
Clostridium sensu stricto 13	0.199399953250401
Clostridium sensu stricto 14	0
Clostridium sensu stricto 15	0.0750559514465827
Clostridium sensu stricto 16	0.0712403909619073
Clostridium sensu stricto 17	0
Clostridium sensu stricto 18	0.0347493739653995
Clostridium sensu stricto 19	0
Clostridium sensu stricto 2	0.0483769600798249
Clostridium sensu stricto 3	0
Clostridium sensu stricto 4	0.053986941863489
Clostridium sensu stricto 5	0
Clostridium sensu stricto 7	0.0953532473249445
Clostridium sensu stricto 8	0.303468099504091
Cnuella	0.836931984278698
Collinsella	0.173042743540114
Comamonas	0
Coprobacillus	0.0295743370037501
Coprobacter	0.0306202542145484
Coprococcus 1	0
Coprococcus 2	0.0450266408165714
Coprococcus 3	0.0549166067329602
Coriobacterium	0.0731011666496742
Corynebacterium	0.312528794635356
Corynebacterium 1	2.62504785378215
Cronobacter	0
Cryobacterium	0.0910964621300548
Cryptobacterium	0.0433062007737708
Cupriavidus	0
Curvibacter	0
Cutibacterium	0.0392137618168174
Dechlorobacter	0.0313039208046391
Deinococcus	0.0337883617668674
Delftia	0.0633054045401246
Dermabacter	0.223231842480264
Dermacoccus	0.115759450118117
Desulfobulbus	0
Desulfovibrio	0.132710438080915
Dialister	0.092935571603508
Dictyoglomus	0.0967267322885887
Dielma	0
Dietzia	0.0976483370667042
Dolosicoccus	0.0647635840295617
Dolosigranulum	0.0434623898537613
Dorea	0.0347380645491596
Dyadobacter	0
Dysgonomonas	0.148127704578992
Eggerthella	0.253368267953789
Eggerthia	0.0290764811324486
Eikenella	0.0406065201252668
Eisenbergiella	0.0442254715446602
Elusimicrobium	0
Empedobacter	0.117478240176438
Enorma	0.0307111963369174
Enterobacter	1.07407756399126
Enterococcus	0.249563135519634
Enterorhabdus	0.105017331772527
Enterovibrio	0.037185649561091
Eremococcus	0
Erwinia	0.0663744062400437
Erysipelatoclostridium	0.343481412893488
Escherichia	0.678919432912347
Escherichia-Shigella	0.947790513885189
Ethanoligenens	0.0593958842547664
Eubacterium	0.289659123725309
Ezakiella	0
Facklamia	1.1874527994943
Faecalitalea	0.0732575932673643
Fastidiosipila	0.069520871919429
Fictibacillus	0
Filifactor	0
Finegoldia	0
Flavobacterium	0.0873416082499839
Flavonifractor	0.0952398604113173
Franconibacter	0
Fretibacterium	0.0384974532850338
Fusicatenibacter	0.0856000465477053
Fusobacterium	0.838143093395504
Gallibacterium	0
Garciella	0
Gardnerella	0.0482143811753163
Gemella	0.124765167931886
Gemmatirosa	0.031793419527797
Geobacillus	0
Geomicrobium	0
Georgenia	0
Gluconobacter	0
Gordonia	0.0925782646364027
Gordonibacter	0.0353753277433137
Granulicatella	0.106483305130909
Grimontia	0.232708275822869
Haematobacter	0.0302020365830507
Haemophilus	1.18209254766493
Hafnia-Obesumbacterium	0
Halodesulfovibrio	0
Halomonas	0.114691970009493
Halopiger	0.108906458803813
Harryflintia	0.0443559530015003
Helicobacter	0.428150785172101
Hespellia	0.0536798910243753
Hodemania	0
Holdemanella	0
Holdemania	0
Howardella	0.0742755370982347
Hungatella	0.653367475549852
Hydrobacter	0
Hydrogenibacillus	0
Hydrogenoanaerobacterium	0.162434788021546
Hymenobacter	0.0773575509344186
Intestinibacter	0.0677865387099465
Intestinimonas	0
Isoptericola	0
Janibacter	0.175413357860423
Johnsonella	0.102175553874185
Jonesia	0
Kandleria	0.205915861126595
Kerstersia	0
Kingella	0.0397547273264989
Klebsiella	0.0839697479769952
Kluyvera	0
Kocuria	0.246615234083419
Kosakonia	0.0521724215654437
Kurthia	0
Kytococcus	0
Lachnoanaerobaculum	0.0311141867578594
Lachnobacterium	0.182150470171346
Lachnoclostridium	1.80203980871267
Lachnoclostridium 10	0.0309364023448627
Lachnoclostridium 12	0.108262216243426
Lachnoclostridium 5	0.362065687822934
Lachnospira	0.680080748113732
Lachnospiraceae NC2004 group	0.0597779693145527
Lachnospiraceae NK4A136 group	0.0477166570725591
Lactobacillus	1.63737552510919
Lactococcus	0.261585010095245
Lautropia	0.118264679966082
Lawsonella	0.0564535693459468
Leifsonia	0
Leminorella	0
Leptothrix	0.395635749809259
Leptotrichia	1.55590648896313
Leuconostoc	0.231078118211679
Limnobacter	0.109547266652715
Lysinibacillus	0
[truncated: 214 more rows]
