# Supplementary material for: Pediatric Acute Lymphoblastic Leukemia Patients Exhibit Distinctive Alterations in the Gut Microbiota
Source: Front Cell Infect Microbiol. 2020 Oct 16;10:558799. doi: 10.3389/fcimb.2020.558799 (PMC7596659; doi:10.3389/fcimb.2020.558799)
Supplement: Supplementary file 1 [file Data_Sheet_1.ZIP › rawdata/Case/19T020034_output.xls.result.txt]

Species Information: (%)
Abiotrophia defectiva	0.0465746732316931
Abiotrophia para-adiacens	0.113016351568398
Acetanaerobacterium elongatum	0.346433659432729
Acetobacterium tundrae	0
Achromobacter denitrificans	0.439556209918675
Achromobacter xylosoxidans	0.0456149370959614
Acidaminococcus fermentans	0.0379600514627391
Acidaminococcus intestini	0.0368848319529109
Acidovorax facilis	0.036567646697597
Acidovorax sp	0.0602827923903938
Acidovorax temperans	0
Acinetobacter baumannii	0
Acinetobacter calcoaceticus	0
Acinetobacter haemolyticus/baumannii	0.0818118453503836
Acinetobacter johnsonii	0.0608142228661691
Acinetobacter junii	0
Acinetobacter lwoffii	0
Acinetobacter pittii	0
Acinetobacter radioresistens	0
Acinetobacter septicus	0.0358924188698689
Actinobacillus capsulatus	0.382029095503594
Actinobacillus pleuropneumoniae	0
Actinobaculum massiliense	0.0530979110096136
Actinobaculum schaalii	0.0341826081830761
Actinomadura vinacea	0
Actinomyces canis	0.0375974409919606
Actinomyces cardiffensis	0
Actinomyces georgiae	0.0979006258431678
Actinomyces graevenitzii	0.0423959377578635
Actinomyces johnsonii	0.0316099570731046
Actinomyces massiliensis	0
Actinomyces meyeri	0.0454476549365868
Actinomyces naeslundii	0
Actinomyces neuii	0.0550832116389778
Actinomyces odontolyticus	0.0408554648975523
Actinomyces oris	0
Actinomyces radingae	0
Actinomyces sp._ph3	0.100225261341277
Actinomyces turicensis	0
Actinomyces urogenitalis	0
Actinomyces viscosus	0
Adlercreutzia equolifaciens	0.0364825274301304
Aeribacillus pallidus	0.407550134800113
Aerococcus christensenii	0
Aerococcus viridans	0
Aeromicrobium massiliense	0.0332350743554883
Aeromonas allosaccharophila/veronii	0.0405096686006473
Aeromonas bestiarum	0.0491438590176324
Aeromonas hydrophila	0.0347799992979654
Aeromonas jandaei	0
Aeromonas media/tecta	0
Aeromonas veronii	0
Afipia birgiae	0
Agathobaculum butyriciproducens	0
Aggregatibacter actinomycetemcomitans	0.075202788218338
Aggregatibacter aphrophilus	0.645173308968119
Aggregatibacter segnis	0
Agrobacterium tumefaciens	0.622150094042391
Agrococcus jejuensis	0
Agrococcus terreus	0.245252592401769
Akkermansia glycaniphila	0
Akkermansia muciniphila	0
Alcaligenes faecalis	0.0371058733329397
Algoriella xinjiangensis	0
Aliagarivorans marinus	0
Alistipes finegoldii	0
Alistipes indistinctus	0
Alistipes inops	0
Alistipes obesi	0
Alistipes onderdonkii	0
Alistipes putredinis	0
Alistipes senegalensis	0.0336086936470683
Alistipes shahii	0
Alistipes timonensis	0
Allisonella histaminiformans	0
Alloiococcus otitis	0
Alloprevotella rava	0.064288235530136
Alloprevotella tannerae	4.35942600928939
Alloscardovia omnicolens	0
Alysiella filiformis	0.24397652017581
Amaricoccus kaplicensis	0
Anaerobiospirillum succiniciproducens	0
Anaerobiospirillum thomasii	0.084860199581475
Anaerococcus hydrogenalis	0.0502388899434955
Anaerococcus lactolyticus	0.0844350533466302
Anaerococcus obesiensis	0
Anaerococcus octavius	0
Anaerococcus prevotii	0.0295274561313363
Anaerococcus senegalensis	0.0417610908662529
Anaerococcus tetradius	0
Anaerococcus vaginalis	0
Anaerofilum agile	0.0357117661398868
Anaerofilum pentosovorans	0
Anaerofustis stercorihominis	0
Anaeroglobus geminatus	0
Anaerorhabdus furcosa	0.0595873216065073
Anaerosporobacter mobilis	0
Anaerostipes butyraticus	0.0750677784518465
Anaerostipes caccae	0
Anaerostipes hadrus	0.0494443880754635
Anaerotruncus colihominis	0.0445717001519966
Anaerotruncus sp	0
Anaerovorax odorimutans	0
Ancylobacter polymorphus	0.0599399759333561
Aneurinibacillus aneurinilyticus	0.0562955200785651
Aneurinibacillus migulanus	0
Anoxynatronum sibiricum	0.0527094189711987
Aquabacterium commune	0.0620142205916846
Arcanobacterium haemolyticum	0
Arcanobacterium pyogenes	0.0333645752140518
Arcobacter butzleri	0.0621905014109787
Arcobacter cryaerophilus	0
Arthrobacter albus	0
Arthrobacter castelli	0
Arthrobacter oxydans	0.0471507621844355
Arthrobacter polychromogenes	0.0490137302709767
Asaccharobacter celatus	0.063747230649161
Atlantibacter hermannii	0.0322976468696875
Atopobium minutum	0
Atopobium parvulum	0.0384030880764378
Atopobium rimae	0.0470111650946143
Atopobium vaginae	0
Atopostipes suicloacalis	0
Aurantimonas altamirensis	0
Aureimonas altamirensis	0
Averyella dalhousiensis	0
Azonexus hydrophilus	0
Azospirillum lipoferum	0.0397879200675969
Bacillus altitudinis	0.455189295846079
Bacillus amyloliquefaciens	0.0384654320754343
Bacillus anthracis	0
Bacillus atrophaeus	0
Bacillus badius	0
Bacillus beijingensis	0.0932431545403287
Bacillus benzoevorans	0
Bacillus cereus	0
Bacillus circulans	0
Bacillus clausii	0.0285802375440918
Bacillus coagulans	0
Bacillus cytotoxicus	0
Bacillus endophyticus	0
Bacillus firmus	0
Bacillus flexus	0
Bacillus fordii	0.050411431446824
Bacillus halodurans	0
Bacillus idriensis	0.0566917946682607
Bacillus infantis	0
Bacillus licheniformis	0.116824307472637
Bacillus marisflavi	0.192508493150213
Bacillus massilioanorexius	0.0317075404298482
Bacillus massiliosenegalensis	0.0308788759656182
Bacillus megaterium	0.0310271396854541
Bacillus methanolicus	0
Bacillus mojavensis	0.102252793538455
Bacillus mycoides	0
Bacillus nealsonii	0
Bacillus niacini	0
Bacillus polyfermenticus	0.225077025902345
Bacillus pseudofirmus	0
Bacillus pseudomycoides	0
Bacillus pumilus	0.141980796813597
Bacillus senegalensis	0.041118581041936
Bacillus simplex	0.0287061047592209
Bacillus siralis	0
Bacillus sonorensis	0.0362510162178775
Bacillus subtilis	0.0464589533222386
Bacillus thermoamylovorans	0.28611619166863
Bacillus thuringiensis	0.379124797896832
Bacillus timonensis	0
Bacillus toyonensis/wiedmanii/thuringiensis	0.0346510098854306
Bacillus vallismortis	0
Bacteroides acidifaciens	0.0338700229739804
Bacteroides caccae	0.0659423061549296
Bacteroides cellulosiluticus	0.773457746722871
Bacteroides cellulosilyticus	1.10974916558796
Bacteroides clarus	0.0949120820194096
Bacteroides coagulans	0
Bacteroides coprocola	0
Bacteroides coprophilus	0.0720928262739544
Bacteroides dorei	0
Bacteroides eggerthii	0.0634072309459236
Bacteroides faecis	0
Bacteroides finegoldii	0.0561156287701976
Bacteroides fluxus	0
Bacteroides fragilis	0.0547365054895335
Bacteroides galacturonicus	0
Bacteroides gallinarum	0.0333880415891476
Bacteroides gallinceum	0
Bacteroides graminisolvens	0.0316033202072971
Bacteroides helcogenes	0
Bacteroides intestinalis	0
Bacteroides massiliensis	0.157907666077848
Bacteroides massilinensis	0.0294834809120862
Bacteroides nordii	0.0732001331305522
Bacteroides oleiciplenus	0
Bacteroides ovatus	0
Bacteroides paurosaccharolyticus	0
Bacteroides pectinophilus	0
Bacteroides plebeius	0
Bacteroides propinonicifaciens	0
Bacteroides pyogenes	0
Bacteroides salanitronis	0
Bacteroides salyersiae	0.0642351328482608
Bacteroides sartorii	0
Bacteroides stercorirosoris	0.0466210314422922
Bacteroides stercoris	0
Bacteroides thetaiotaomicron	0.0322076439078049
Bacteroides timonensis	0
Bacteroides uniformis	0
Bacteroides ureolyticus	0.0927545663589383
Bacteroides vulgatus	0.143197205636825
Bacteroides xylanisolvens	0.057592753634082
Bacteroides xylanolyticus	0
Barnesiella intestinihominis	0
Barnesiella viscericola	0
Bartonella birtlesii	0.100207893430985
Bavariicoccus seileri	0
Bergeyella zoohelcum	0
Bifidobacterium actinocoloniiforme	0
Bifidobacterium adolescentis	0.0424028649397915
Bifidobacterium adolescentis/ruminantium	0.0577017526899578
Bifidobacterium angulatum	0.0326801157248472
Bifidobacterium animalis	0
Bifidobacterium asteroides	0.0362170779534125
Bifidobacterium avesanii	0.036513197164619
Bifidobacterium bifidum	0.0377404409206128
Bifidobacterium bohemicum	0
Bifidobacterium bombi	0.0632307785312155
Bifidobacterium boum	0.202163594593743
Bifidobacterium breve	0
Bifidobacterium callitrichos	0.0285385804990634
Bifidobacterium catenulatum	0.107964555993658
Bifidobacterium catenulatum/pseudoctenulatum	0.149554925009384
Bifidobacterium choerinum	0.171816759071275
Bifidobacterium commune	0.0567538266172912
Bifidobacterium coryneforme	0
Bifidobacterium crudilactis/psychraerophilum	0
Bifidobacterium cuniculi	0.0555039041123689
Bifidobacterium dentium	0.249615571795106
Bifidobacterium eulemuris/lemurum	0
Bifidobacterium faecale	0
Bifidobacterium gallicum	0.0566315576539146
Bifidobacterium gallinarum	0.0375126153890298
Bifidobacterium hapali	0
Bifidobacterium indicum	0
Bifidobacterium kashiwanohense	0.0958661494748893
Bifidobacterium longum	0.0601941958287441
Bifidobacterium longum	0.747024033065116
Bifidobacterium merycicum	0
Bifidobacterium mongoliense	0
Bifidobacterium moukalabense	0.569147794450805
Bifidobacterium pseudocatenulatum	0.0448890046075039
Bifidobacterium pseudocatenulatum	0
Bifidobacterium pseudolongum	0.074503790716161
Bifidobacterium pullorum	0
Bifidobacterium pullorum/hapali	0.0892808318476093
Bifidobacterium ramosum	0.0347080695377375
Bifidobacterium reuteri	0.168823151551151
Bifidobacterium ruminantium	0
Bifidobacterium saeculare	0
Bifidobacterium saguini	0
Bifidobacterium scardovii	0.0325718705563689
Bifidobacterium stercoris	0
Bifidobacterium thermacidophilum	0.0897635896023578
Bifidobacterium thermophilum	0.0306417048049642
Bifidobacterium tissieri	0.0674067753421749
Bifidobacterium tsurumiense	0.832301143934242
Bifissio spartinae	2.13931898325673
Bilophila wadsworthia	0
Blastococcus massiliensis	0.0681680167231064
Blastomonas natatoria	0.0347058255678259
Blautia caecimuris	0
Blautia coccoides	0
Blautia faecis	0
Blautia glucerasea	0
Blautia hansenii	0
Blautia hydrogenotrophica	0
Blautia luti	0.146755090308485
Blautia marasmi	0
Blautia obeum	0.0328475586080934
Blautia producta	0
Blautia schinkii	0.04207584592518
Blautia sp._GD8	0
Blautia stercoris	0.0372758231349417
Blautia wexlerae	0
Bordetella hinzii	0
Brachybacterium muris	0
Brachybacterium paraconglomeratum	0.0370736121077112
Brachymonas chironomi	0
Brachyspira aalborgi	0.0933368708445481
Brachyspira pilosicoli	0
Bradyrhizobium denitrificans	0.0672554261873313
Bradyrhizobium elkanii	0
Bradyrhizobium japonicum	0
Brevibacillus agri	0
Brevibacillus borstelensis	0
Brevibacillus brevis	0.0825521631151736
Brevibacillus massiliensis	0
Brevibacterium casei	0.10612580112083
Brevibacterium epidermidis	0.0523809393999816
Brevibacterium halotolerans	0.221691071397756
Brevibacterium iodinum	0
Brevibacterium linens	0.0331507136385531
Brevibacterium luteolum	0
Brevibacterium mcbrellneri	0.0354616194292067
Brevibacterium paucivorans	0.0295935962068518
Brevibacterium pityocampae	0.342336017430123
Brevibacterium ravenspurgense/massiliense	0.0814272127732621
Brevibacterium senegalense	0
Brevundimonas bacteroides	0.274018151374793
Brevundimonas diminuta	0
Brevundimonas subvibrioides	0.222121974848221
Brevundimonas terrae	0.115192868403499
Brevundimonas vesicularis	0.044931496394007
Brochothrix thermosphacta	0
Buchnera aphidicola	0.211698015396356
Buchnera sp.	0.0351441980303291
Bulleidia extructa	0
Burkholderia cepacia	0
Burkholderia glumae	0
Burkholderia plantarii	0
Butyricicoccus faecihominis	0.0661059921937716
Butyricicoccus pullicaecorum	0
Butyricimonas faecihominis	0
Butyricimonas paravirosa	0
Butyricimonas synergistica	0
Butyricimonas virosa	0
Butyrivibrio crossotus	0.04219619874954
Butyrivibrio fibrisolvens	0.0380633715979049
C.viride 16S	0.0395296323170991
Caldicoprobacter faecalis	0
Campylobacter coli	0.439176894852443
Campylobacter concisus	0
Campylobacter curvus	0.029461087982137
Campylobacter faecalis	0.130199241922196
Campylobacter fetus	0
Campylobacter gracilis	0
Campylobacter hominis	0
Campylobacter hyointestinalis	0
Campylobacter jejuni	0.684986492443039
Campylobacter lari	0
Campylobacter rectus	0
Campylobacter showae	0.0405254952364591
Campylobacter upsaliensis	0
Campylobacter ureolyticus	0
Candidatus Blastococcus	0.0386116692234897
Candidatus Dorea	0.0364542305330393
Candidatus Soleaferrea	0
Candidatus Stoquefichus	0.0292997336611175
Candidatus Streptomyces	0
Capnocytophaga gingivalis	0
Capnocytophaga granulosa	0.034509166009655
Capnocytophaga haemolytica	0
Capnocytophaga leadbetteri	0.0717278671724801
Capnocytophaga ochracea	0
Capnocytophaga sputigena	0.0696523827856621
Cardiobacterium hominis	0.158659422048175
Cardiobacterium valvarum	0
Carnobacterium maltaromaticum	0
Castellaniella defragrans	0
Catabacter hongkongensis	0.0414815056696598
Catenibacterium mitsuokai	2.2322464976851
Catonella morbi	0
Catonella sp.	0
Cedecea davisae	0
Cedecea lapagei	0.0285124064861828
Cellulomonas composti	0.0467791671628847
Cellulomonas denverensis	0
Cellulomonas massiliensis	0
Cellulomonas parahominis	0
Cellulosilyticum lentocellum	0.0539555967761595
Cellulosimicrobium cellulans	0
Centipeda periodontii	0
Cephaloticoccus primus	0.0314965785343727
Cetobacterium somerae	0
Chlamydia abortus	0.151228400683139
Chlamydia trachomatis	0.0595398210226409
Chlorobium phaeobacteroides	0
Christensenella minuta	0.0649104126907654
Chryseobacterium bovis	0.0309923848965231
Chryseobacterium hominis	0
Citrobacter amalonaticus	0
Citrobacter braakii	0
Citrobacter farmeri	0.0436156921955521
Citrobacter freundii	0.0286274402035836
Citrobacter gillenii	0
Citrobacter intermedius	0
Citrobacter murliniae	0
Citrobacter pasteurii	0
Citrobacter sedlakii	0
Citrobacter werkmanii	0
Citrobacter youngae	0.0594889321179081
Cloacibacillus evryensis	0.306003980339413
Cloacibacillus porcorum	0
Cloacibacterium normanense	3.80941567028453
Clostridioides difficile	0
Clostridium acetobutylicum	0
Clostridium acidisoli	0.0347802103032019
Clostridium aciditolerans	0
Clostridium aerotolerans	0
Clostridium akagii	0.033272352050233
Clostridium aldenense	0.0296644648797569
Clostridium aldrichii	0
Clostridium algidicarnis	0
Clostridium amazonense	0
Clostridium aminovalericum	0.0421316091862204
Clostridium amygdalinum	0.291293352694697
Clostridium amylolyticum	0.160575948958
Clostridium arbusti	0
Clostridium argentinense	0
Clostridium asparagiforme	0.0747685949243247
Clostridium aurantibutyricum	0
Clostridium autoethanogenum	0
Clostridium baratii/Eubacterium nitrigenese	1.71377450346469
Clostridium beijerinckii	0.0311524141765973
Clostridium bifermentans	0
Clostridium bolteae/aminovalericum	0.0508889437839222
Clostridium botulinum	0
Clostridium bowmanii	0
Clostridium butyricum	0
Clostridium cadaveris	0.0409140895839732
Clostridium carboxidivorans	0
Clostridium cavendishii	0
Clostridium celatum	2.59529754136269
Clostridium celerecrescens	0
Clostridium cellobioparum	0
Clostridium cellulolyticum	0
Clostridium chartatabidum	0.105027658867569
Clostridium chauvoei	0.0533150570257136
Clostridium chromiireducens	0.0464775135462039
Clostridium citroniae	0.0313153297822396
Clostridium clariflavum	0.0301734723162059
Clostridium clostridioforme	0.0366195860144534
Clostridium cochlearium	0
Clostridium cocleatum	0
Clostridium colicanis	0
Clostridium colinum	0.0344481417763323
Clostridium collagenovorans	0
Clostridium cylindrosporum	0.190066513261869
Clostridium dakarense	0
Clostridium difficile	0.0678536207786827
Clostridium diolis	0.419509407485786
Clostridium disporicum/celatum	0
Clostridium drakei	0
Clostridium estertheticum	0
Clostridium fallax	0
Clostridium felsineum	0
Clostridium ganghwense	0
Clostridium ghonii	0.0606451754563916
Clostridium glycolicum	0
Clostridium glycyrrhizinilyticum	0.0469670354212333
Clostridium grantii	0.0476192969340594
Clostridium haemolyticum	0
Clostridium hathewayi	0
Clostridium herbivorans	0
Clostridium hiranonis	0
Clostridium homopropionicum	0
Clostridium huakuii	0
Clostridium hungatei	0
Clostridium hylemonae	0
Clostridium indolis/methoxybenzovorans	0
Clostridium innocuum	0.0566943670488227
Clostridium irregulare	0
Clostridium isatidis	0
Clostridium jeddahense	0.0536108844818412
Clostridium kogasensis	0
Clostridium lactatifermentans	0
Clostridium lavalense/bolteae	0
Clostridium leptum	0.164347170072858
Clostridium limosum	0
Clostridium lituseburense	0
Clostridium lundense	0.0286713896026742
Clostridium malenominatum	0.0363906613425149
Clostridium massiliodielmoense	0.0296498784663825
Clostridium methoxybenzovorans	0.148805507850732
Clostridium methylpentosum	0.120509484453841
Clostridium neonatale	0
Clostridium nexile	0.0738149275270804
Clostridium novyi	0.0363738711593065
Clostridium oceanicum	0
Clostridium oroticum	0
Clostridium paraputrificum	0
Clostridium pascui	0.0622657194450145
Clostridium pasteurianum	0.065760805320304
Clostridium perfringens	0
Clostridium polysaccharolyticum	0.0345318317727696
Clostridium populeti	0.0345329114871509
Clostridium psychrophilum	0.0324852920608526
Clostridium punense	0.0317197535368358
Clostridium putrefaciens	0.302032176278288
Clostridium ramosum	0
Clostridium rectum	0
Clostridium saccharobutylicum	0
Clostridium saccharogumia	0.0293444389310659
Clostridium saccharolyticum	0
Clostridium saccharoperbutylacetonicum	0.0315010208484797
Clostridium sardiniense	0
Clostridium sartagoforme	0.179399835860164
Clostridium scatologenes	0.0528353899529088
Clostridium schirmacherense	0
Clostridium scindens	0.0784193019025027
Clostridium senegalense	0
Clostridium septicum	0
Clostridium sordellii	0
Clostridium sp._16S_	0
Clostridium sphenoides	0.0670865276042306
Clostridium spiroforme	0
Clostridium sporogenes	0.127160916225494
Clostridium sporosphaeroides	0
Clostridium sticklandii	0.0380792361448193
Clostridium straminisolvens	0.0330160680776882
Clostridium subterminale	0
Clostridium sufflavum	0
Clostridium sulfidigenes	0
Clostridium swellfunianum	0
Clostridium symbiosum	0.0485257634971802
Clostridium tagluense	0
Clostridium tepidiprofundi	0
Clostridium termitidis	0.0395788794285028
Clostridium tertium	0.175303177135467
Clostridium tetani	0.0424340714422478
Clostridium tetanomorphum	0
Clostridium thermoalcaliphilum	0
Clostridium thermopalmarium	0
Clostridium thiosulfatireducens	0
Clostridium tunisiense	0.0304185273969915
Clostridium tyrobutyricum	0
Clostridium ventriculi	0
Clostridium vincentii	0
Clostridium viride	0
Clostridium vulturis	0
Clostridium xylanolyticum	0
Clostridium xylanovorans	0
Collinsella aerofaciens	0
Collinsella intestinalis	0
Collinsella massiliensis	0
Collinsella stercoris	0.125149468596086
Collinsella tanakaei	0.0744853373397318
Comamonas aquatica	0
Comamonas kerstersii	0
Comamonas terrigena	0
Comamonas testosteroni	0
Coprobacillus cateniformis	0.0456905289683638
Coprobacter fastidiosus	0
Coprobacter secundus	0
Coprococcus catus	0
Coprococcus comes	0.0403371358207629
Coprococcus eutactus	0.0372406078216513
Coriobacterium glomerans	0.0458641019545994
Corynebacterium accolens	0
Corynebacterium afermentans	0.0299670744391527
Corynebacterium ammoniagenes	0.030437634867
Corynebacterium amycolatum	0.0377779373400001
Corynebacterium appendicis	0.0300018226736519
Corynebacterium argentoratense	0
Corynebacterium aurimucosum	0.0344154106435241
Corynebacterium casei	0
Corynebacterium coyleae	0.0434470801725691
Corynebacterium durum	0.0339858484165277
Corynebacterium frankenforstense	0
Corynebacterium freneyi	0.0541374314188508
Corynebacterium genitalium	0
Corynebacterium glaucum	0
Corynebacterium glucuronolyticum	0.0442823737566681
Corynebacterium jeikeium	0.103191793622153
Corynebacterium kroppenstedtii	0.097660164978071
Corynebacterium matruchotii	0
Corynebacterium minutissimum	0.0484237456061957
Corynebacterium mucifaciens	0
Corynebacterium propinquum	0.0592672919430372
Corynebacterium pseudodiphthericum	0.0288869735213325
Corynebacterium resistens	0
Corynebacterium simulans	0.04060840002479
Corynebacterium singulare	0.0419197407633033
Corynebacterium sp._1152	0
Corynebacterium striatum	0
Corynebacterium sundsvallense	0
Corynebacterium tuberculostearicum	0
Corynebacterium tuscaniense	0.728762210374217
Corynebacterium ulcerans	0.15982142067241
Corynebacterium ureicelerivorans	0.0467859878108593
Corynebacterium variabile	0
Corynebacterium xerosis	0.0446501991065154
Cronobacter sakazakii	0
Cryptobacterium curtum	0.0381815907058139
Cupriavidus metallidurans	0
Curtobacterium flaccumfaciens	0
Deinococcus aquaticus	0
Deinococcus indicus	0
Deinococcus proteolyticus	0.0293250635511221
Delftia acidovorans	0.028559160243745
Dermabacter hominis	0.0500622020072137
Dermabacter vaginalis	0.0612310518160648
Dermacoccus nishinomiyaensis	0.0349823145857759
Desulfitobacterium frappieri	0
Desulfobulbus propionicus	0
Desulfotomaculum guttoideum	0
Desulfovibrio alkalitolerans	0
Desulfovibrio desulfuricans	0
Desulfovibrio fairfieldensis	0.0340653417697167
Desulfovibrio legallii	0.0343850082278108
Desulfovibrio legallis	0
Desulfovibrio piger	0
Desulfovibrio termitidis	0
Dialister invisus	0
Dialister micraerophilus	0
Dialister pneumosintes	0
Dialister succinatiphilus	0
Dictyoglomus thermophilum	0.199248591092014
Dielma fastidiosa	0
Dietzia cinnamea	0.0328183129754005
Dietzia maris	0.0520895449628564
Dietzia natronolimnaea	0
Dolosicoccus paucivorans	0.410430950780789
Dolosigranulum pigrum	0.0616913462320536
Dorea formicigenerans	0.0553372391585027
Dorea longicatena	0.0411300674428717
Dorea massiliensis	0
Dyadobacter beijingensis	0.0382833710878318
Dyadobacter fermentans	0
Dysgonomonas capnocytophagoides	0.0463060694290364
Dysgonomonas gadei	0
Dysgonomonas macrotermitis	0
Dysgonomonas mossii	0.0384940587716877
Edwardsiella tarda	0.185066255915929
Eggerthella lenta	0
Eggerthella sinensis	0.176693414729292
Eggerthella timonensis	0.0546746600773745
Eggerthia catenaformis	0
Eikenella corrodens	0
Eisenbergiella tayi	0
Elusimicrobium minutum	0.180592054896459
Empedobacter falsenii	0.0801206489109369
Enorma massiliensis	0
Enterobacter aerogenes	0
Enterobacter asburiae	0
Enterobacter cancerogenus	0
Enterobacter cloacae	0.5758665844375
Enterobacter massiliensis	0.0569037796171019
Enterococcus asini	0.030957038886214
Enterococcus avium	0.110657693629351
Enterococcus caccae	0
Enterococcus casseliflavus	0
Enterococcus casseliflavus/galliarum	0
Enterococcus cecorum	0
Enterococcus devriesei	0.0353986799924797
Enterococcus dispar	0
Enterococcus durans/hirae	0.0854352520475643
Enterococcus faecalis	0
Enterococcus faecium	0
Enterococcus gallinarum	0
Enterococcus gilvus	0
Enterococcus italicus	0
Enterococcus malodoratus	0.0472809664033591
Enterococcus mundtii	0.0436286678789463
Enterococcus phoeniculicola	0
Enterococcus raffinosus	0
Enterococcus saccharolyticus	0.0690819521830102
Enterorhabdus caecimuris	0.0481781678219758
Enterovibrio nigricans	0
Eremococcus coleocola	0
Erysipelatoclostridium ramosum	0.0858859648544062
Escherichia albertii	0.445945466757855
Escherichia coli	1.62082158630393
Escherichia fergusonii	0.380232112805097
Escherichia hermannii	0.700900957819094
Ethanoligenens harbinense	0.0468679593732993
Eubacterium barkeri	0
Eubacterium biforme	0
Eubacterium brachy	0
Eubacterium budayi	0.193220699414773
Eubacterium callanderi	0
Eubacterium celluloscolvens	0
Eubacterium cellulosolvens	0.0299043944408053
Eubacterium contortum	0
Eubacterium coprostanoligenes	0.0400659093650694
Eubacterium cylindroides	0
Eubacterium desmolans	0
Eubacterium dolichum	0
Eubacterium eligens	0
Eubacterium fissicatena	0.106474189343098
Eubacterium hallii	0
Eubacterium infirmum	0
Eubacterium limosum	0.0358600585889762
Eubacterium moniliforme	0
Eubacterium multiforme	0.0504023350050806
Eubacterium nitritogenes	0.0736086571788537
Eubacterium nodatum	0.0678092066042714
Eubacterium oxidoreducens	0
Eubacterium pyruvativorans	0
Eubacterium ramulus	0
Eubacterium rectale	0.0357135816074042
Eubacterium ruminantium	0.144901578403188
Eubacterium saphenum	0
Eubacterium siraeum	0
Eubacterium sp	0.037887226663921
Eubacterium sulci	0
Eubacterium tenue	0
Eubacterium tortuosum	0
Eubacterium tortusum	0
Eubacterium uniforme	0
Eubacterium ventriosum	0.0473929422184555
Eubacterium xylanophilum	0
Eubacterium yurii	0.0711372621144551
Exiguobacterium aurantiacum	0.272979740074986
Facklamia hominis/miroungae	0
Facklamia ignava	0.0354007667733107
Facklamia languida	0.0292094572588348
Facklamia tabacinasalis	0.602590202334926
Faecalibacterium prausnitzii	0.0323217881225588
Faecalibacterium prausnitzii S9G3	0.0731338251837047
Faecalicatena contorta	0.19556475973164
Faecalitalea cylindroides	0.054709530563299
Fermentimonas caenicola	0
Ferrimonas balearica	0.0319653862710027
Fictibacillus arsenicus	0
Filifactor alocis	0.0293892572654159
Filifactor villosus	0
Finegoldia magna	0.0383322542417493
Flavobacterium banpakuense	0
Flavobacterium branchiophilum	0
Flavobacterium cheniae	0.0412149906033414
Flavobacterium daejeonense	0
Flavobacterium lindanitolerans	0.0286746053112621
Flavobacterium oncorhynchi	0
Flavobacterium sp._TISTR	0
Flavonifractor plautii	0.129903283797107
Flavonifractor sp	0.0327389338420631
Flexispira rappini	0
Flintibacter butyricus	0.0288034338797147
Fretibacterium fastidiosum	0
Fusicatenibacter saccharivorans	0.0676441317163805
Fusobacterium equinum	0
Fusobacterium gonidiaformans	0.0918067956172362
Fusobacterium mortiferum	0
Fusobacterium naviforme	0.0479179418697208
Fusobacterium necrogenes	0.0429224437097375
Fusobacterium necrophorum	0
Fusobacterium nucleatum	0.0395347009223839
Fusobacterium periodonticum	0
Fusobacterium russii	0
Fusobacterium ulcerans	0.0432486495836729
Fusobacterium varium	0.175518778632647
Gallibacterium anatis	0
Garciella nitratireducens	0
Gardnerella vaginalis	0
Gemella haemolysans	0.0472330117640618
Gemella morbillorum	0.0302579866002554
Gemella sanguinis	0.0299735236661278
Gemmatirosa kalamazoonesis	0
Gemmiger formicilis	0.252737512977499
Geobacillus stearothermophilus	0.0625180471173793
Geobacillus vulcani	0
Georgenia muralis	0
Gluconobacter oxydans	0
Gordonia bronchialis	0
Gordonia jacobaea	0.0423246345674395
Gordonia otitidis	0
Gordonia rubripertincta	0.0643386830693924
Gordonia terrae	0
Gordonibacter pamelaeae	0
Gordonibacter urolithinfaciens	0.0298489023934817
Granulicatella adiacens	0.106506968637687
Granulicatella elegans	0
Grimontia hollisae	0.0788935774734462
Haematobacter missouriensis	0.0743129085806242
Haemophilus haemolyticus	0.782782079394574
Haemophilus influenzae	0
Haemophilus parahaemolyticus	0.0383712354263056
Haemophilus parainfluenzae	0.100082396686518
Haemophilus paraphrohaemolyticus	0
Haemophilus pittmaniae	0
Haemophilus quentini	0
Haemophilus sputorum	0
Hafnia alvei	0
Halobiforma nitratireducens	0.0512619541730053
Halomonas salina	0
Harryflintia acetispora	0
Helicobacter bilis	0
Helicobacter canadensis	0
Helicobacter cinaedi	0
Helicobacter fennelliae	0
Helicobacter pametensis	0.11763461981433
Helicobacter pullorum	0
Helicobacter pylori	0.0466498669172773
Helicobacter rodentium	0.0402386230992336
Helicobacter winghamensis	0.102653327339954
Herbaspirillum massiliense	0.1287881843828
Hespellia porcina	0.0415378248506332
Hespellia stercorisuis	0
Holdemanella biformis	0
Holdemania filiformis	0
Holdemania massiliensis	0
Howardella ureilytica	0.0547644335099793
Hungatella effluvii	0
Hydrobacter penzbergensis	0
Hydrogenibacillus schlegelii	0.0886823426442297
Hydrogenoanaerobacterium saccharovorans	0.0609821653141999
Hymenobacter rigui	0.088295847468855
Intestinibacter bartlettii	0.166421684403915
Intestinimonas butyriciproducens	0
Janibacter hoylei	0
Janibacter indicus	0.0603137181229837
Janibacter limosus	0
Janibacter terrae	0.033966593382404
Johnsonella ignava	0.0363283923762835
Jonesia denitrificans	0
Kallipyga massiliensis	0
Kandleria vitulina	0.161596143771501
Kerstersia gyiorum	0
Kineothrix alysoides	0.0315393325630209
Kingella denitrificans	0
Kingella kingae	0
Kingella oralis	0
Klebsiella aerogenes	0.0657490279559935
Klebsiella oxytoca	0
Klebsiella pneumoniae	0.0333498522872369
Klebsiella variicola	0
Kluyvera ascorbata	0.0701743548714201
Kluyvera intermedia	0
Kocuria halotolerans	0.0425650557337354
Kocuria indica	0.0374160056010668
Kocuria kristinae	0
Kocuria marina	0.125928027445935
Kocuria palustris	0.028746454034525
Kocuria rhizophila	0
Kocuria rosea	0
Kosakonia cowanii	0
Kurthia gibsonii	0
Kurthia massiliensis	0
Kurthia senegalensis	0
Kytococcus schroeteri	0
Kytococcus sedentarius	0
Lachnoanaerobaculum saburreum	0
Lachnoanaerobaculum umeaense	0.0287484155043387
Lachnobacterium bovis	0.0883418189553666
Lachnoclostridium phytofermentans	0
Lachnoclostridium sp	0.0658966718223513
Lachnospira multipara	0
Lachnospira pectinoschiza	1.33092719194746
Lactobacillus acidophilus	0
Lactobacillus agilis	0
Lactobacillus alimentarius	0.215821917067325
Lactobacillus alvi	0
Lactobacillus amylolyticus	0
Lactobacillus amylophilus	0
Lactobacillus amylovorus	0
Lactobacillus animalis	0
Lactobacillus antri	0
Lactobacillus apinorum	0
Lactobacillus apodemi	0
Lactobacillus bifermentans	0.049516919538338
Lactobacillus brevis	0
Lactobacillus buchneri	0
Lactobacillus casei	0
Lactobacillus ceti	0
Lactobacillus coleohominis	0
Lactobacillus coryniformis	0.0493417475511549
Lactobacillus crispatus	0
Lactobacillus curvatus	0
Lactobacillus delbrueckii	0.0537279421819814
Lactobacillus dextrinicus	0
Lactobacillus fermemtum	0
Lactobacillus fermentum	0.0412345865806821
Lactobacillus fructivorans/homohiochii	0.0437042525960027
Lactobacillus gasseri	0
Lactobacillus gastricus	0
Lactobacillus gigeriorum	0.0470024281501685
Lactobacillus helveticus	0.0394576878817208
Lactobacillus herbarum	0
Lactobacillus iners	0
Lactobacillus jensenii	0.0418825390212084
Lactobacillus johnsonii	0
Lactobacillus kalixensis	0
Lactobacillus kitasatonis	0
Lactobacillus kunkeei	0.0624989738812388
Lactobacillus malefermentans	0
Lactobacillus mindensis	0
Lactobacillus mucosae	0
Lactobacillus mudanjiangensis	0
Lactobacillus oris	0
Lactobacillus parabuchneri	0
Lactobacillus paracasei	0
Lactobacillus parafarraginis	0
Lactobacillus pentosus	0
Lactobacillus plantarum	0.0476136757952808
Lactobacillus porcinae	0.0319835128696928
Lactobacillus rapi	0
Lactobacillus reuteri	0.0312591374138837
Lactobacillus rhamnosus	0
Lactobacillus rogosae	0
Lactobacillus rossiae	0
Lactobacillus ruminis	0
Lactobacillus sakei	0.0627550932370256
Lactobacillus salivarius	0
Lactobacillus sanfranciscensis	0
Lactobacillus saniviri	0.0319173962931158
Lactobacillus senioris	0.0428411673858835
Lactobacillus sharpeae	0.0592557123518585
Lactobacillus thermophilus	0
Lactobacillus ultunensis	0
Lactobacillus vaccinostercus	0
Lactobacillus vaginalis	0
Lactobacillus versmoldensis	0
Lactobacillus xiangfangensis	0.0732799653948898
Lactococcus formosensis	0
Lactococcus garvieae	0
Lactococcus lactis	0.339081605530896
Lactococcus plantarum	0.0352267833243328
Lactococcus raffinolactis	0
Lactonifactor longoviformis	0
Laribacter hongkongensis	0.178967031156321
Lautropia mirabilis	0.0871424856492043
Lawsonella clevelandensis	0.066834655026872
Leifsonia aquatica/naganoensis	0
Leminorella grimontii	0.0551623816701265
Leminorella richardii	0
Leptothrix discophora	0.186445471738919
Leptothrix mobilis	0
Leptotrichia amnionii	0
Leptotrichia buccalis	0.823595465299134
Leptotrichia goodfellowii	0
Leptotrichia hofstadii	0.0819677872063199
Leptotrichia wadei	0
Leuconostoc carnosum	0
Leuconostoc citreum	0
Leuconostoc citreum/holzapfelii	0
Leuconostoc gelidum	0
Leuconostoc lactis	0
Leuconostoc mesenteroides	0
Leuconostoc pseudomesenteroides/rapi/kimchii/mesenteroides	0.0322558401698032
Limnobacter thiooxidans	0.0464676303026823
Longicatena caecimuris	0
Lysinibacillus fusiformis	0
Lysinibacillus massiliensis	0
Lysinibacillus sphaericus	0
Lysobacter soli	0.0673003604458248
Mageeibacillus indolicus	0
Mannheimia granulomatis	0.056592766439703
Marichromatium gracile	0
Marvinbryantia formatexigens	0.444674153771789
Massilia aurea	0.0908094124525998
Massiliomicrobiota timonensis	0
Megamonas funiformis	0.0437821368778876
Megamonas hypermegale	0
Megamonas rupellensis	0.0387025866360667
Megasphaera elsdenii	0
Megasphaera indica	0
Megasphaera micronuciformis	0
Megasphaera paucivorans	0
Megasphaera sp	0.0355101188855009
Mesorhizobium loti	0
Methanobrevibacter smithii	0.127600929720898
Methanobrevibacter smithii/gottschalkii	0
Methanosphaera cuniculi	0.0367039881375232
Methanosphaera stadtmanae	0
Methylobacterium adhaesivum	0.0492376997367918
Methylobacterium jeotgali	0.295919514315832
Methylobacterium mesophilicum	0.171783114841378
Methylobacterium populi	0.0667049783315632
Methylobacterium radiotolerans	0.03537397963086
Methylobacterium zatmanii	0.235895560356941
Methyloversatilis universalis	0
Microbacterium aurum	0
Microbacterium barkeri	0
Microbacterium chocolatum	0
Microbacterium foliorum	0
Microbacterium gubbeenense	0.0462114113151272
Microbacterium hydrocarbonoxydans	0
Microbacterium lacticum	0.0576412605926402
Microbacterium luteolum	0.716911878952296
Microbacterium oleivorans	1.20292841359403
Microbacterium paraoxydans	0.133465068677558
Microbacterium phyllosphaerae	0
Microbacterium schleiferi	0.0342342259427999
Micrococcus luteus	0
Micrococcus lylae	0
Micromonospora aurantiaca	0
Micromonospora krabiensis	0
Microvirga massiliensis	0
Microvirgula aerodenitrificans	0
Mitsuokella jalaludinii	0.0792361042235261
Mitsuokella multacida	0
Mobiluncus curtisii	0.0735225575319005
Moellerella wisconsensis	0.255574290436357
Mogibacterium diversum	0
Mogibacterium neglectum	0
Mogibacterium pumilum	0
Mogibacterium timidum	0
Mogibacterium vescum	0
Monoglobus pectinilyticus	0
Moraxella atlantae	0
Moraxella catarrhalis	0.114051753046833
Moraxella caviae	0.0465381312989547
Moraxella lacunata	0.0406298078745948
Moraxella nonliquefaciens	0
Moraxella osloensis	0.040960580351564
Morganella morganii	0
Moryella indoligenes	0
Murdochiella asaccharolytica	0.0579683262039505
Muribaculum intestinale	0
Murimonas intestini	0.0345889245092058
Mycobacterium abscessus	0.0793404085312925
Mycobacterium avium	0
Mycobacterium florentinum	0.037589650533393
Mycobacterium fortuitum	0.0526066834053576
Mycobacterium iranicum	0.0513666731298555
Mycobacterium mucogenicum	0.0536032165375245
Mycoplasma hominis	0.0304352262855898
Mycoplasma pneumoniae	0
Negativicoccus succinicivorans	0.0769676953260364
Neisseria bacilliformis	0
Neisseria cinerea	0
Neisseria elongata	0.0390576092530551
Neisseria flava	0
Neisseria flavescens/perflava	0
Neisseria gonorrhoeae	0
Neisseria macacae	0.162637370583443
Neisseria meningitidis	0
Neisseria mucosa	0.374853545678216
Neisseria sicca	0.0442484205229988
Neisseria subflava	0
Nevskia ramosa	0
Nitriliruptor alkaliphilus	0
Oceanobacillus caeni	0
Oceanobacillus massiliensis	0.036382675835413
Ochrobactrum anthropi	0.0298962775960728
Ochrobactrum intermedium	0
Ochrobactrum pituitosum	0
Odoribacter laneus	0
Odoribacter splanchnicus	0
Oligella urethralis	0.151040097949914
Olsenella profusa	0.0605603888035129
Olsenella scatoligenes	0
Olsenella uli	0.0826794725790753
Olsenella umbonata	0.0364029866680375
Orenia metallireducens	0
Oribacterium parvum	0
Oribacterium sinus	0.127365018913285
Ornithobacterium rhinotracheale	0
Oscillibacter ruminantium	0
Oscillibacter sp	0
Oscillibacter valericigenes	0.0423457974986469
Oxalobacter formigenes	0.0309236661776886
Paenibacillus alvei	0
Paenibacillus antibioticophila	0.0456432413929563
Paenibacillus barcinonensis	0.0437278937439495
Paenibacillus barengoltzii	0.0319983148517314
Paenibacillus daejeonensis	0.0333736687356385
Paenibacillus durus	0
Paenibacillus glucanolyticus	0
Paenibacillus graminis	0.0403648348876224
Paenibacillus illinoisensis	0.0354493575420101
Paenibacillus kribbensis	0
Paenibacillus lactis	0.765095671566665
Paenibacillus lautus	0
Paenibacillus provencensis	0
Paenibacillus pueri	0.0344883119728896
Paenibacillus rhizosphaerae	0
Paenibacillus riograndensis	0.418649770259977
Paenibacillus sabinae/forsythiae	0
Paenibacillus senegalensis	0.0549515179766309
Paenibacillus thiaminolyticus	0.0321381326438782
Paenibacillus timonensis	0
Pantoea agglomerans	0.517674942269416
Pantoea conspicua	0
Papillibacter cinnamivorans	0
Parabacteroides distasonis	7.39097586229848
Parabacteroides goldsteinii	0.430060153807916
Parabacteroides gordonii	0
Parabacteroides johnsonii	0.113899020712318
Parabacteroides merdae	0.0492022640129167
Paracoccus carotinifaciens	0
Paracoccus marinus	0.0777448492081833
Paracoccus sanguinis	0
Paracoccus yeei	0.0500051256799057
Paraeggerthella hongkongensis	0.0394770072299107
Paraprevotella clara	0
Paraprevotella xylaniphila	0
Parascardovia denticolens	0.0338309961951733
Parasporobacterium paucivorans	0.108418523054151
Parasutterella excrementihominis	0.0289613315822377
Parasutterella secunda	0.0599368079133899
Parvimonas micra	0.179595356872574
Pediococcus acidilactici	0.039456566873789
Pediococcus damnosus	0
Pediococcus pentosaceus	0.117343601430251
Pedobacter daejeonensis	0
Pedomicrobium ferrugineum	0
Pelomonas saccharophila	0.0848809906188264
Peptoclostridium difficile	0.0458325502785364
Peptococcus niger	0
Peptococcus sp.	0
Peptoniphilus asaccharolyticus	0.0349069006062451
Peptoniphilus coxii	0
Peptoniphilus duerdenii	0
Peptoniphilus grossensis	0
Peptoniphilus harei	0
Peptoniphilus indolicus	0
Peptoniphilus lacrimalis	0.0332603127972677
Peptoniphilus senegalensis	0.0306558088976198
Peptoniphilus timonensis	0
Peptostreptococcus anaerobius	0
Peptostreptococcus russellii	0
Peptostreptococcus stomatis	0.0764072717631421
Phascolarctobacterium faecium	0
Phascolarctobacterium succinatutens	0.0852180048755833
Phenylobacterium haematophilum	0.0988530403640703
Phyllobacterium myrsinacearum	0
Planococcus rifietoensis	0.039019228421705
Planomicrobium chinense	0
Planomonospora sphaerica	0.172130964856616
Plesiomonas shigelloides	0
Porphyromonas asaccharolytica	0
Porphyromonas catoniae	0.0323566489853724
Porphyromonas endodontalis	0
Porphyromonas gingivalis	0.0923288206417911
Porphyromonas somerae	0.248281482662094
Porphyromonas uenonis	0.128332991091142
Prevotella albensis	0
Prevotella amnii	0.0509374087899198
Prevotella amniotica	0
Prevotella aurantiaca	0.190891738803725
Prevotella baroniae	0.0360373252554338
Prevotella bergensis	0
Prevotella bivia	0
Prevotella brevis	0
Prevotella bryantii	0
Prevotella buccae	0
Prevotella buccalis	0
Prevotella conceptionensis	0.051092033131467
Prevotella copri	0.0342091136909675
Prevotella corporis	0.0369598942464703
Prevotella dentalis	0
Prevotella dentasini	0
Prevotella denticola	0.033992761703966
Prevotella disiens	0
Prevotella enoeca	0
Prevotella falsenii	0
Prevotella fusca	0
Prevotella histicola	0.0918717748120992
Prevotella intermedia	0
Prevotella loescheii	0.0384682485402995
Prevotella maculosa	0
Prevotella marshii	0
Prevotella melaninogenica	0
Prevotella micans	0
Prevotella multidaccharivorax	0
Prevotella multiformis	0.0486420521747195
Prevotella multisaccharivorax	0
Prevotella nanceiensis	0
Prevotella nigrescens	0.0530002680546583
Prevotella oralis	0
Prevotella oris	0
Prevotella oryzae	0
Prevotella oulorum	0
Prevotella pallens	0.0299462682018076
Prevotella paludivivens	0.398063368570037
Prevotella pleuritidis	0.0384965647109065
Prevotella ruminicola	0.106914168332967
Prevotella saccharolytica	0.0923072318396118
Prevotella salivae	0.0329267524283506
Prevotella scopos/jejuni	0
Prevotella shahii	0
Prevotella stercorea	0.0816070047539828
Prevotella timonensis	0.270560439033323
Prevotella veroralis	0
Promicromonospora flava	0.195757618218545
Propionibacterium acidifaciens	0.205762460161852
Propionibacterium acidipropionici	0.289858033299652
Propionibacterium acnes	0
Propionibacterium australiense	0
Propionibacterium avidum	0
Propionibacterium cyclohexanicum	0.0429132652415805
Propionibacterium damnosum	0.0446446033752632
Propionibacterium freudenreichii	0
Propionibacterium granulosum	0.0341993488428452
Propionibacterium jensenii	0
Propionibacterium microaerophilum	0.0787400777350372
Propionibacterium namnetense	0
Propionibacterium propionicum	0
Propionibacterium thoenii	0.219505107968866
Propionicimonas paludicola	0
Propionimicrobium lymphophilum	0.233802728522096
Propionivibrio dicarboxylicus	0
Prosthecobacter fluviatilis	0
Proteus mirabilis	0
Proteus penneri	0.0604458916611595
Proteus vulgaris	0
Providencia alcalifaciens	0
Providencia rettgeri	0
Providencia rustigianii	0
Providencia stuartii	0.034387699811692
Pseudoclavibacter massiliense	0
Pseudoclavibacter sp._Timone	0
Pseudoflavonifractor capillosus	0.0459706441635213
Pseudomonas aeruginosa	0
Pseudomonas alcaliphila	0
Pseudomonas fluorescens	0.030599789919309
Pseudomonas fragi	0
Pseudomonas fragi/thivervalensis/deceptionensis	0.0293685878013215
Pseudomonas monteilii	1.18678754688505
Pseudomonas nitroreducens	0
Pseudomonas oleovorans	0
Pseudomonas putida	0
Pseudomonas stutzeri	0
Pseudopropionibacterium propionicum	0
Pseudoramibacter alactolyticus	0.0329836520604253
Pseudothermotoga thermarum	0
Pseudoxanthomonas mexicana	0
Psychrobacter arenosus	0
Pyramidobacter piscolens	0
Ralstonia insidiosa	0.128604019199558
Ralstonia mannitolilytica	0.0701853172477839
Ralstonia solanacearum	0
Raoultella ornithinolytica	0
Raoultella planticola	0.200524575087815
Rheinheimera perlucida	0
Rheinheimera texasensis	0
Rhizobium pusense	0.0868346514636567
Rhodanobacter ginsenosidimutans	0.674980764056182
Rhodobacter sphaeroides	0
Rhodococcus equi	0
Rhodococcus erythropolis	0.0289963022759866
Rhodococcus rhodochrous	0.143886793449601
Riemerella anatipestifer	0
Riemerella columbina	0.0286113443438062
Robinsoniella peoriensis	0
Romboutsia lituseburensis	0.0323376594352838
Roseburia faecis	0.36731608558007
Roseburia hominis	0
Roseburia intestinalis	0.278204458371352
Roseburia inulinivorans	0.044792539415867
Roseburia sp	0.19841843640497
Roseomonas mucosa	0.0323187720606359
Rothia aeria	0
Rothia dentocariosa	0
Rothia mucilaginosa	0.0339770506982335
Rubinisphaera brasiliensis	0.029865234420817
Rudanella lutea	0.103879718570091
Ruminococcus albus	0.0290969035707547
Ruminococcus bromii	0.0727714697798098
Ruminococcus callidus	0
Ruminococcus champanellensis	0
Ruminococcus faecis	0.0413524026468717
Ruminococcus flavefaciens	0.029673183985142
Ruminococcus gauvreauii	0.0383535706720757
Ruminococcus gnavus	0.397624679679496
Ruminococcus lactaris	0
Ruminococcus sp	0.316420241133781
Ruminococcus sp. Marseille-P2780	0.0553111487361866
Ruminococcus sp. Marseille-P650	0
Ruminococcus torques	0.0364071553913598
Ruthenibacterium lactatiformans	0
Salmonella enterica	0.0575214660166439
Sarcina maxima	0
Sarcina ventriculi	0.121584831050841
Scardovia inopinata	0.0313244700964602
Scardovia wiggsiae	0.121081117670283
Schlesneria paludicola	0
Schwartzia sp.	0
Schwartzia succinivorans	0.031231671684109
Selenomonas artemidis	0
Selenomonas infelix	0
Selenomonas noxia	0.0737081342469764
Selenomonas ruminantium	0
Selenomonas sputigena	0
Sellimonas intestinalis	0
Senegalemassilia anaerobia	0.0521250044080388
Senegalimassilia anaerobia	0.0999313773705314
Serratia ficaria	0.0404627318552945
Serratia fonticola	0.10950650998943
Serratia liquefaciens	0.0551901335397379
Serratia marcescens	0
Shigella dysenteriae	0
Shuttleworthia satelles	0.0458127227593023
Silanimonas lenta	0
Simonsiella muelleri	0.217474561132645
Skermanella aerolata	0
Slackia equolifaciens	0
Slackia exigua	0.251565442446243
Slackia faecicanis	0.0314459115716623
Slackia isoflavoniconvertens	0
Slackia piriformis	0.12367895692652
Snodgrassella alvi	0
Soleaferrea massiliensis	0.0335881188015657
Solobacterium moorei	0
Sphingobacterium faecium	0.0350346009951187
Sphingobacterium multivorum	0.0644454309230625
Sphingobacterium spiritivorum	0
Sphingobium hydrophobicum	0
Sphingobium yanoikuyae	0.176653893708755
Sphingomonas adhaesiva	0
Sphingomonas ginsenosidimutans	0
Sphingomonas hankookensis	0.0347514684336317
Sphingomonas panni	0
Sphingomonas paucimobilis	0
Sphingomonas pseudosanguinis	0.48953602175058
Spirosoma linguale	0
Sporanaerobacter acetigenes	0
Sporolactobacillus nakayamae	0.0431890894400778
Sporosarcina koreensis	0
Staphylococcus arlettae	0
Staphylococcus aureus	0.0379971731034803
Staphylococcus auricularis	0.0482933003200075
Staphylococcus capitis	0.19668560221175
Staphylococcus cohnii	0.144231415357837
Staphylococcus condimenti	0
Staphylococcus epidermidis	0.145274124552184
Staphylococcus epidermidis/muscae	0
Staphylococcus equorum/edaphicus/saprophyticus	0
Staphylococcus haemolyticus	0.0439226964576123
Staphylococcus hominis	0
Staphylococcus intermedius	0.0793073194314436
Staphylococcus kloosii	0
Staphylococcus lentus	0
Staphylococcus lugdunensis	0.461793403977953
Staphylococcus nepalensis	0.130944819753042
Staphylococcus pasteuri	0
Staphylococcus pettenkoferi	0
Staphylococcus saccharolyticus	0.0299022511618671
Staphylococcus saprophyticus	0
Staphylococcus schleiferi	0
Staphylococcus sciuri	0.0450274086974387
Staphylococcus simulans	0.0965355165339346
Staphylococcus succinus	0
Staphylococcus vitulinus	0.035409488867269
Staphylococcus warneri	0.0328465194592763
Staphylococcus xylosus	0
Stenotrophomonas daejeonensis	0
Stenotrophomonas maltophilia	0.113636576001272
Stenotrophomonas rhizophila	0.0509837015471188
Stomatobaculum longum	0.0313531843136503
Stoquefichus massiliensis	0.0439708186248828
Streptobacillus moniliformis	0
Streptococcus agalactiae	0
Streptococcus alactolyticus	0
Streptococcus anginosus	0
Streptococcus australis	0
Streptococcus caballi	0
Streptococcus cameli	0
Streptococcus canis	0
Streptococcus caprae	0
Streptococcus castoreus	0.0691842555801113
Streptococcus constellatus	0
Streptococcus criceti	0
Streptococcus cristatus	0.0458678029253257
Streptococcus dentasini	0.0319231730140839
Streptococcus dentirousetti	0.0357635102426847
Streptococcus devriesei	0.0347699890712272
Streptococcus didelphis	0.052388106530676
Streptococcus downei	0
Streptococcus dysgalactiae	0
Streptococcus equi	0.063987485509877
Streptococcus equinus	0.0285140854526786
Streptococcus equinus/lutetiensis/infantarius	0
Streptococcus fryi	0.0555143383346987
Streptococcus gallolyticus	0
Streptococcus gordonii	0.172323501284071
Streptococcus gordonii/mutans	0.0289337591014071
Streptococcus henryi	0.0540852550970087
Streptococcus hongkongensis	0
Streptococcus hyovaginalis	0
Streptococcus ictaluri	0
Streptococcus infantarius	0.0320442261283572
Streptococcus infantis	1.72139561659373
Streptococcus iniae	0
Streptococcus intermedius/uberis	0.0303092176337237
Streptococcus lactarius	0
Streptococcus lutetiensis	0.058624650650716
Streptococcus macedonicus	0
Streptococcus marimammalium	0
Streptococcus massiliensis	0
Streptococcus merionis	0
Streptococcus minor	0
Streptococcus mitis	0
Streptococcus mitis/pneumoniae/pseudoneumoniae	0
Streptococcus moroccensis	0
Streptococcus mutans	0.0572869055733773
Streptococcus oralis	0.0321319129657153
Streptococcus oricebi	0
Streptococcus orisasini	0
Streptococcus ovis	0
Streptococcus parasaguinis	0.0469765658583257
Streptococcus parasanguinis	0.0553700508570199
Streptococcus parauberis	0
Streptococcus pasteurianus	0
Streptococcus peroris	0.0315707904771254
Streptococcus pharyngis	0
Streptococcus pleomorphus	0
Streptococcus plurextorum	0
Streptococcus pneumoniae	0
Streptococcus porci	0
Streptococcus porcinus	0.0328646925010535
Streptococcus porcorum	0.0366683843833889
Streptococcus pyogenes	0
Streptococcus pyogensis	0
Streptococcus ratti/ursoris	0
Streptococcus rubneri	0
Streptococcus rupicaprae	0
Streptococcus salivarius	0.0512395365321558
Streptococcus saliviloxodontae	0
Streptococcus sanguinis	0
Streptococcus sanguinis/vestibularis	0
Streptococcus sinensis	0
Streptococcus sobrinus	0.0553849604679053
Streptococcus suis	0
Streptococcus tangierensis	0
Streptococcus thermophilus	0
Streptococcus thoraltensis	0
Streptococcus uberis	0.0661133122406549
Streptococcus vestibularis	0.0301149699571673
Streptococcus viridans	0.200331982492744
Streptomyces misionensis	0
Streptomyces thermoviolaceus	0
Streptomyces thermovulgaris	0
Subdoligranulum variabile	0
Succinatimonas hippei	0
Succiniclasticum ruminis	0.102606948632344
Succinivibrio dextrinosolvens	0.744977805249346
Sulfurimonas autotrophica	0.0692771235450039
Sutterella parvirubra	0
Sutterella stercoricanis	0
Sutterella wadsworthensis	0.0364677254557179
Symbiobacterium thermophilum	0.0300514340690549
Tannerella forsythia	0
Tatumella ptyseos	0.13219669968436
Tetragenococcus solitarius	0
Tetrasphaera australiensis	0
Thiomicrospira cyclica	0
Timonella senegalensis	0
Tissierella praeacuta	0
Trabulsiella guamensis	0.162309280970191
Treponema berlinense	0
Treponema denticola	0.0313310049823339
Treponema lecithinolyticum	0
Treponema maltophilum	0.0327546730108361
Treponema medium	0
Treponema porcinum	0
Treponema socranskii	0
Treponema succinifaciens	0
Treponema vincentii	0.056836791657549
Tropheryma whipplei	0
Trueperella bernardiae	0
Trueperella pyogenes	0
Tumebacillus permanentifrigoris	0.0287307897144725
Turicella otitidis	0.0720108652660763
Turicibacter sanguinis	0
Turicimonas muris	0
Tyzzerella nexilis	0.0357856141911686
Ureaplasma parvum	0
Ureaplasma urealyticum	0
Ureibacillus suwonensis	0.0429297375645679
Ureibacillus thermosphaericus	0
Vagococcus penaei	0
Vagococcus teuberi	0.0332115000135113
Varibaculum cambriense	0.295648372130207
Variovorax boronicumulans	0
Veillonella atypica	0
Veillonella dispar	0.0894804227601783
Veillonella parvula	0.228595480419203
Veillonella ratti	0
Veillonella rogosae	0.104423861030296
Veillonella tobetsuensis	0.0379608570975511
Vibrio cholerae	0.0564634717266489
Vibrio cincinnatiensis	0
Vibrio fluvialis	0
Vibrio furnissii	0
Vibrio mimicus	0
Vibrio parahaemolyticus	0
Victivallis vadensis	0.0502484766604124
Virgibacillus proomii	0
Weeksella virosa	0.0457437143407734
Weissella cibaria	0
Weissella confusa	1.21342244061844
Weissella paramesenteroides	0
Yersinia aleksiciae	0
Yersinia bercovieri	0.032866223658226
Yersinia enterocolitica	0
Yersinia frederiksenii	0.125816893262468
Yersinia kristensenii	0.0351673571445184
Yersinia pseudotuberculosis	0
Yersinia rohdei	0
Yokenella regensburgei	0.519120591274171
Yonghaparkia alkaliphila	0
Kingdom Information: (%)
Archaea	0.215566872031426
Bacteria	99.7844331279684
Phylum Information: (%)
Actinobacteria	14.4053784851074
Bacteroidetes	20.5855263225434
Deinococcus-Thermus	0.0293250635511221
Dictyoglomi	0.199248591092014
Elusimicrobia	0.180592054896459
Epsilonbacteraeota	1.76299327456305
Euryarchaeota	0.215566872031426
Firmicutes	37.1653086169686
Fusobacteria	1.37590182010627
Gemmatimonadetes	0
Halanaerobiaeota	0
Lentisphaerae	0.0502484766604124
Other	1.78951564898555
Planctomycetes	0.029865234420817
Proteobacteria	21.417566191713
Spirochaetes	0.214259340495267
Synergistetes	0.306003980339413
Tenericutes	0.24120344799137
Thermotogae	0
Verrucomicrobia	0.0314965785343727
Class Information: (%)
Actinobacteria	10.6717640582818
Actinobacteridae	2.32908460573192
Alphaproteobacteria	4.25595541848051
Bacilli	16.7599911734599
Bacteroides	0.895695793993896
Bacteroidetes	0
Bacteroidia	19.6898305285495
Betaproteobacteria	0
Brachyspirae	0.0933368708445481
Campylobacteria	1.76299327456305
Chlorobia	0
Clostridia	16.5049722192766
Coriobacteriia	1.40452982109366
Deinococci	0.0293250635511221
Deltaproteobacteria	0.0684503499975276
Dictyoglomia	0.199248591092014
Elusimicrobia	0.180592054896459
Epsilonproteobacteria	0
Erysipelotrichia	2.72575479342906
Flavobacteria	0
Fusobacteria	0.0395347009223839
Fusobacteriia	1.33636711918388
Gammaproteobacteria	17.093160423235
Gemmatimonadetes	0
Halanaerobiia	0
Halobacteria	0.0512619541730053
Lentisphaeria	0.0502484766604124
Methanobacteria	0.164304917858421
Mollicutes	0.24120344799137
Negativicutes	1.17459043080299
Nitriliruptoria	0
Other	1.78951564898555
Planctomycetacia	0.029865234420817
Spirochaetes	0
Spirochaetia	0.120922469650719
Synergistia	0.306003980339413
Thermotogae	0
Verrucomicrobiae	0.0314965785343727
Order Information: (%)
Acetobacterales	0.0799324478559167
Actinomycetales	1.90872441149968
Aeromonadales	1.14678002489728
Alteromonadales	0
Azospirillales	0
Bacillales	8.93675249568705
Bacteroidales	17.6850212658673
Betaproteobacteriales	2.92535964071582
Bifidobacteriales	4.54590080794103
Brachyspirales	0.0933368708445481
Campylobacterales	1.76299327456305
Cardiobacteriales	0.190624808319178
Caulobacterales	0.794905451452187
Chitinophagales	2.13931898325673
Chlorobiales	0
Chromatiales	0
Clostridiale	0.037887226663921
Clostridiales	16.4670849926127
Coriobacteriales	1.40452982109366
Corynebacteriales	2.02666047257104
Cytophagales	0.230458937126778
Deinococcales	0.0293250635511221
Desulfobacterales	0
Desulfovibrionales	0.0684503499975276
Dictyoglomales	0.199248591092014
Elusimicrobiales	0.180592054896459
Enterobacteriales	4.65340602935225
Erysipelotrichales	2.72575479342906
Flavobacteriales	0.43124710437444
Fusobacterales	0.0395347009223839
Fusobacteriales	1.33636711918388
Fusobacteriales: Leptotrichiacea	0
Gemmatimonadales	0
Halanaerobiales	0
Halobacteriales	0.0512619541730053
Lactobacillales	7.82323867777283
Methanobacteriales	0.164304917858421
Micrococcales	3.83171847886438
Micromonosporales	0
Mycoplasmatales	0.24120344799137
Neisseriales	0
Nitriliruptorales	0
Oceanospirillales	0.116824307472637
Opitutales	0.0314965785343727
Other	1.78951564898555
Pasteurellales	2.08023367063715
Planctomycetales	0.029865234420817
Propionibacteriales	0.515713528281017
Pseudomonadales	2.96102905604946
Rhizobiales	2.4434074262429
Rhodobacterales	0.202062883468713
Salinisphaerales	0
Selenomonadales	1.17459043080299
Sphingobacteriales	0.0994800319181812
Sphingomonadales	0.735647209460793
Spirochaetales	0.120922469650719
Streptomycetales	0
Streptosporangiales	0.172130964856616
Synergistales	0.306003980339413
Thermotogales	0
Thiomicrospirales	0
Verrucomicrobiales	0
Vibrionales	1.92131111506075
Victivallales	0.0502484766604124
Xanthomonadales	1.09759177073047
Family Information: (%)
Acetobacteraceae	0.0799324478559167
Acidaminococcaceae	0.262669836923578
Actinomycetaceae	0.873384395152212
Aerococcaceae	1.07763137714786
Aeromonadaceae	0.316942020066458
Akkermansiaceae	0
Alicyclobacillaceae	0.0287307897144725
Alteromonadaceae	0
Aquaspirillaceae	0
Arcobacteraceae	0.0621905014109787
Atopobiaceae	0.265057101221678
Azospirillaceae	0
Bacillaceae	5.63158093455946
Bacteroidaceae	2.97414523156028
Barnesiellaceae	0
Beijerinckiaceae	0.854914847213367
Bifidobacteriaceae	4.54590080794103
Blautia	0
Bogoriellaceae	0
Brachyspiraceae	0.0933368708445481
Brevibacteriaceae	0.680475899998809
Burkholderiaceae	1.66414458221333
Caldicoprobacteraceae	0
Campylobacteraceae	1.32434921243627
Cardiobacteriaceae	0.190624808319178
Carnobacteriaceae	0.281214666438139
Caulobacteraceae	0.794905451452187
Cellulomonadaceae	0.0467791671628847
Chitinibacteraceae	0.178967031156321
Chitinophagaceae	2.13931898325673
Chlorobiaceae	0
Christensenellaceae	0.106391918360425
Chromatiaceae	0
Clostridiaceae	2.04718801634181
Clostridiaceae 1	5.33406609605388
Clostridiaceae 2	0.0527094189711987
Clostridiales	0.037887226663921
Coriobacteriaceae	0.245498907890417
Corynebacteriaceae	1.78420211773107
Corynebacterineae	0.13194709193665
Deinococcaceae	0.0293250635511221
Dermabacteraceae	0.193017065037505
Dermacoccaceae	0.0349823145857759
Desulfobulbaceae	0
Desulfovibrionaceae	0.0684503499975276
Dictyoglomaceae	0.199248591092014
Dietziaceae	0.0520895449628564
Dysgonomonadaceae	0.084800128200724
Eggerthellaceae	0.893973811981565
Elusimicrobiaceae	0.180592054896459
Enterbacteriaceae	0.700900957819094
Enterobacteriaceae	3.95250507153316
Enterococcaceae	0.455651751034436
Erysipelotrichaceae	2.72575479342906
Eubacteriaceae	0.0688437106494015
Family XI	0.565490182230198
Family XIII	0.0678092066042714
Family XVIII	0.0300514340690549
Flavobacteriaceae	0.245779011882401
Fusobacteriaceae	0.470338567600815
Gemmatimonadaceae	0
Halobacteroidaceae	0
Haloferacaceae	0.0512619541730053
Halomonadaceae	0.116824307472637
Helicobacteraceae	0.307176437170795
Hymenobacteraceae	0.088295847468855
Hyphomicrobiaceae	0
Intrasporangiaceae	0.0942803115053878
Jonesiaceae	0
Lachnospiraceae	6.06229465464824
Lactobacillaceae	0.835186382464466
Leptotrichia	0
Leptotrichiaceae	0.905563252505454
Leuconostocaceae	1.4670115620362
Listeriaceae	0
Marinifilaceae	0
Methanobacteriaceae	0.164304917858421
Microbacteriaceae	2.48506859708242
Micrococcaceae	0.378542336264863
Micrococcineae	0.0961644924554123
Micromonosporaceae	0
Moraxellaceae	0.52356256842723
Muribaculaceae	0
Mycobacteriaceae	0.142559540200773
Mycoplasmataceae	0.24120344799137
Neisseriaceae	1.08224802734617
Nitriliruptoraceae	0
Nocardiaceae	0.106663317636832
Nocardioidaceae	0.0332350743554883
Opitutaceae	0.0314965785343727
Other	1.78951564898555
Paenibacillaceae	2.04191369868018
Pasteurellaceae	2.08023367063715
Peptococcaceae	0
Peptostreptococcaceae	0.346303877716796
Planococcaceae	0.039019228421705
Porphyromonadaceae	0.501299943380399
Prevotellaceae	6.14063866189423
Promicromonosporaceae	0
Propionibacteriaceae	0.482478453925529
Propionibacterineae	0.666947171221663
Pseudomonadaceae	2.43746648762224
Psychromonadaceae	0
Rhizobiaceae	1.46129717690885
Rhodanobacteraceae	0.674980764056182
Rhodobacteraceae	0.202062883468713
Rhodocyclaceae	0
Rikenellaceae	0
Rubinisphaeraceae	0.029865234420817
Ruminococcaceae	1.89340099899789
Schlesneriaceae	0
Solimonadaceae	0
Sphingobacteriaceae	0.0994800319181812
Sphingomonadaceae	0.735647209460793
Spirochaetaceae	0.120922469650719
Spirosomaceae	0.142163089657923
Sporolactobacillaceae	0.0431890894400778
Staphylococcaceae	1.04485423284071
Streptococcacaeae	0
Streptococcaceae	3.70654293865173
Streptomycetaceae	0
Streptomycineae	0
Streptosporangiaceae	0.172130964856616
Succinivibrionaceae	0.829838004830821
Synergistaceae	0.306003980339413
Tannerellaceae	7.98413730083163
Thermomonosporaceae	0
Thermotogaceae	0
Thiomicrospiraceae	0
Thiovulaceae	0.0692771235450039
Veillonellaceae	0.911920593879408
Verrucomicrobiaceae	0
Vibrionaceae	1.92131111506075
Victivallaceae	0.0502484766604124
Weeksellaceae	0.18546809249204
Xanthobacteraceae	0.127195402120687
Xanthomonadaceae	0.422611006674291
Genus Information: (%)
Acetanaerobacterium	0.346433659432729
Acetivibrio	0
Acetobacter	0.0476136757952808
Acetobacterium	0
Achromobacter	0.0298962775960728
Acidaminococcus	0.07484488341565
Acidovorax	0.036567646697597
Acinetobacter	0.281382295855283
Actinobacillus	0.420400330929899
Actinobaculum	0.0530979110096136
Actinomadura	0
Actinomyces	0.451115554480491
Adlercreutzia	0.0364825274301304
Aerococcus	0
Aeromicrobium	0.0332350743554883
Aeromonas	0.316942020066458
Afipia	0
Agathobacter	0.0357135816074042
Aggregatibacter	0.075202788218338
Agrobacterium	0.622150094042391
Agrococcus	0.245252592401769
Akkermansia	0
Alcaligenes	0.0285802375440918
Algoriella	0
Aliagarivorans	0
Alistipes	0
Allisonella	0
Alloiococcus	0
Alloprevotella	4.42371424481952
Allorhizobium-Neorhizobium-Pararhizobium-Rhizobium	0.652104537971818
Alloscardovia	0
Alysiella	0.24397652017581
Amaricoccus	0
Anaerobiospirillum	0.084860199581475
Anaerococcus	0.0844350533466302
Anaerofilum	0.0357117661398868
Anaerofustis	0
Anaeroglobus	0
Anaerospora	0
Anaerosporobacter	0.0345329114871509
Anaerostipes	0.0750677784518465
Anaerovorax	0
Ancylobacter	0.0599399759333561
Aneurinibacillus	0
Anoxynatronum	0.0527094189711987
Aquabacterium	0.0620142205916846
Arcanobacterium	0
Arcobacter	0.0621905014109787
Arthrobacter	0.0961644924554123
Asaccharobacter	0.063747230649161
Atopobium	0.0854142531710521
Atopostipes	0
Aureimonas	0
Bacillus	5.49996885435067
Bacteroides	2.97414523156028
Barnesiella	0
Bartonella	0.100207893430985
Bavariicoccus	0
Bergeyella	0
Bifidobacterium	4.35966422397912
Blautia	0.21687847205152
Bordetella	0
Brachybacterium	0.0817238112142266
Brachymonas	0
Brachyspira	0.0933368708445481
Bradyrhizobium	0.0672554261873313
Brevibacillus	0.546397817993852
Brevibacterium	0.680475899998809
Brevundimonas	0.382246339645727
Brochothrix	0
Buchnera	0.246842213426685
Bulleidia	0
Burkholderia-Caballeronia-Paraburkholderia	0
Butyricicoccus	0.0661059921937716
Butyricimonas	0
Butyrivibrio	0.04219619874954
Caldicoprobacter	0
Campylobacter	1.32434921243627
Capnocytophaga	0.175889415967797
Cardiobacterium	0.190624808319178
Castellaniella	0
Catabacter	0.0414815056696598
Catenibacterium	2.2322464976851
Catonella	0.0465746732316931
Caulobacter	0.31380607144239
Cellulomonas	0.0467791671628847
Cellulosilyticum	0.0539555967761595
Cellulosimicrobium	0
Centipeda	0
Cephaloticoccus	0.0314965785343727
Cetobacterium	0
Chitinibacter	0.178967031156321
Chlorobium	0
Christensenella	0.0649104126907654
Chryseobacterium	0.0309923848965231
Citrobacter	0.0285124064861828
Cloacibacillus	0.306003980339413
Clostridium	2.04718801634181
Clostridium sensu stricto	0
Clostridium sensu stricto 1	3.95421531790738
Clostridium sensu stricto 10	0
Clostridium sensu stricto 11	0
Clostridium sensu stricto 12	0.186648757626648
Clostridium sensu stricto 13	0.156889292439694
Clostridium sensu stricto 14	0.0286713896026742
Clostridium sensu stricto 15	0.0424340714422478
Clostridium sensu stricto 16	0.0363906613425149
Clostridium sensu stricto 17	0
Clostridium sensu stricto 18	0
Clostridium sensu stricto 19	0.190066513261869
Clostridium sensu stricto 2	0.0409140895839732
Clostridium sensu stricto 3	0.160575948958
Clostridium sensu stricto 4	0
Clostridium sensu stricto 5	0
Clostridium sensu stricto 7	0.113643046559748
Clostridium sensu stricto 8	0.302032176278288
Cnuella	2.13931898325673
Collinsella	0.199634805935818
Comamonas	0
Coprobacillus	0.0456905289683638
Coprobacter	0
Coprococcus 1	0
Coprococcus 2	0.0372406078216513
Coprococcus 3	0.0403371358207629
Coriobacterium	0.0458641019545994
Corynebacterium	0.296943690806091
Corynebacterium 1	1.34841290663203
Cronobacter	0
Cryobacterium	0.0484237456061957
Cryptobacterium	0.0381815907058139
Cupriavidus	0
Curvibacter	0
Cutibacterium	0
Dechlorobacter	0
Deinococcus	0.0293250635511221
Delftia	0.028559160243745
Dermabacter	0.111293253823279
Dermacoccus	0.0349823145857759
Desulfobulbus	0
Desulfovibrio	0.0684503499975276
Dialister	0.057592753634082
Dictyoglomus	0.199248591092014
Dielma	0
Dietzia	0.0520895449628564
Dolosicoccus	0.410430950780789
Dolosigranulum	0.0616913462320536
Dorea	0.0553372391585027
Dyadobacter	0.0382833710878318
Dysgonomonas	0.084800128200724
Eggerthella	0.231368074806666
Eggerthia	0
Eikenella	0
Eisenbergiella	0
Elusimicrobium	0.180592054896459
Empedobacter	0.0801206489109369
Enorma	0
Enterobacter	0.171129217224543
Enterococcus	0.268153889512627
Enterorhabdus	0.0481781678219758
Enterovibrio	0
Eremococcus	0
Erwinia	0.0362510162178775
Erysipelatoclostridium	0.115230403785472
Escherichia	0.700900957819094
Escherichia-Shigella	0.826177579562952
Ethanoligenens	0.0468679593732993
Eubacterium	0.0737472852528973
Ezakiella	0
Facklamia	0.667200426367071
Faecalitalea	0.054709530563299
Fastidiosipila	0
Fictibacillus	0
Filifactor	0
Finegoldia	0.0383322542417493
Flavobacterium	0.0698895959146034
Flavonifractor	0.129903283797107
Franconibacter	0
Fretibacterium	0
Fusicatenibacter	0.0676441317163805
Fusobacterium	0.470338567600815
Gallibacterium	0
Garciella	0
Gardnerella	0
Gemella	0.107464522030445
Gemmatirosa	0
Geobacillus	0
Geomicrobium	0
Georgenia	0
Gluconobacter	0
Gordonia	0.0423246345674395
Gordonibacter	0.0298489023934817
Granulicatella	0.219523320206085
Grimontia	0.0788935774734462
Haematobacter	0.0743129085806242
Haemophilus	1.52803778504921
Hafnia-Obesumbacterium	0
Halodesulfovibrio	0
Halomonas	0.116824307472637
Halopiger	0.0512619541730053
Harryflintia	0
Helicobacter	0.307176437170795
Hespellia	0.0415378248506332
Hodemania	0
Holdemanella	0
Holdemania	0
Howardella	0.0547644335099793
Hungatella	0
Hydrobacter	0
Hydrogenibacillus	0.0886823426442297
Hydrogenoanaerobacterium	0.0609821653141999
Hymenobacter	0.088295847468855
Intestinibacter	0.166421684403915
Intestinimonas	0
Isoptericola	0
Janibacter	0.0942803115053878
Johnsonella	0.0363283923762835
Jonesia	0
Kandleria	0.161596143771501
Kerstersia	0
Kingella	0
Klebsiella	0
Kluyvera	0
Kocuria	0.234655542815262
Kosakonia	0.0436156921955521
Kurthia	0
Kytococcus	0
Lachnoanaerobaculum	0.0287484155043387
Lachnobacterium	0.0883418189553666
Lachnoclostridium	0.346280076421691
Lachnoclostridium 10	0
Lachnoclostridium 12	0.0345318317727696
Lachnoclostridium 5	0.50718538814966
Lachnospira	1.33092719194746
Lachnospiraceae NC2004 group	0
Lachnospiraceae NK4A136 group	0
Lactobacillus	0.795729815590677
Lactococcus	0.42803633103721
Lautropia	0.0871424856492043
Lawsonella	0.066834655026872
Leifsonia	0
Leminorella	0.0551623816701265
Leptothrix	0.186445471738919
Leptotrichia	0.905563252505454
Leuconostoc	0.21235453483708
Limnobacter	0.0464676303026823
Lysinibacillus	0
[truncated: 214 more rows]
