# Supplementary material for: Pediatric Acute Lymphoblastic Leukemia Patients Exhibit Distinctive Alterations in the Gut Microbiota
Source: Front Cell Infect Microbiol. 2020 Oct 16;10:558799. doi: 10.3389/fcimb.2020.558799 (PMC7596659; doi:10.3389/fcimb.2020.558799)
Supplement: Supplementary file 1 [file Data_Sheet_1.ZIP › rawdata/Case/19T030004_output.xls.result.txt]

Species Information: (%)
Abiotrophia defectiva	0.0310228212495045
Abiotrophia para-adiacens	0.102035160493985
Acetanaerobacterium elongatum	0.222982557657643
Acetobacterium tundrae	0.0289155977233809
Achromobacter denitrificans	0.0661168238464382
Achromobacter xylosoxidans	0.0322240992416316
Acidaminococcus fermentans	0
Acidaminococcus intestini	0.0391308481759185
Acidovorax facilis	0
Acidovorax sp	0.0384662788950289
Acidovorax temperans	0
Acinetobacter baumannii	0
Acinetobacter calcoaceticus	0.032823006203877
Acinetobacter haemolyticus/baumannii	0.12196770247752
Acinetobacter johnsonii	0.0619558139629029
Acinetobacter junii	0
Acinetobacter lwoffii	0
Acinetobacter pittii	0
Acinetobacter radioresistens	0
Acinetobacter septicus	0
Actinobacillus capsulatus	0.456329564408421
Actinobacillus pleuropneumoniae	0
Actinobaculum massiliense	0
Actinobaculum schaalii	0.0340748170565604
Actinomadura vinacea	0
Actinomyces canis	0
Actinomyces cardiffensis	0.0389173965515414
Actinomyces georgiae	0.0455763925993369
Actinomyces graevenitzii	0
Actinomyces johnsonii	0.0616604121675355
Actinomyces massiliensis	0
Actinomyces meyeri	0.0310217398539802
Actinomyces naeslundii	0
Actinomyces neuii	0.0517881397449639
Actinomyces odontolyticus	0
Actinomyces oris	0.0311288273879797
Actinomyces radingae	0
Actinomyces sp._ph3	0.0414296737049457
Actinomyces turicensis	0
Actinomyces urogenitalis	0
Actinomyces viscosus	0
Adlercreutzia equolifaciens	0
Aeribacillus pallidus	0.176912499339102
Aerococcus christensenii	0.0516239381639083
Aerococcus viridans	0
Aeromicrobium massiliense	0.0360055094574171
Aeromonas allosaccharophila/veronii	0.0552960282948918
Aeromonas bestiarum	0.0437568184503525
Aeromonas hydrophila	0
Aeromonas jandaei	0.0290738189432013
Aeromonas media/tecta	0
Aeromonas veronii	0
Afipia birgiae	0
Agathobaculum butyriciproducens	0.0521581465273107
Aggregatibacter actinomycetemcomitans	0.101330901411045
Aggregatibacter aphrophilus	0.676174729842076
Aggregatibacter segnis	0.0569789303329663
Agrobacterium tumefaciens	0.774465968677426
Agrococcus jejuensis	0
Agrococcus terreus	0.0696377419426038
Akkermansia glycaniphila	0
Akkermansia muciniphila	3.52177012992125
Alcaligenes faecalis	0.049425060630546
Algoriella xinjiangensis	0.0370265878113647
Aliagarivorans marinus	0.0350622533804829
Alistipes finegoldii	0
Alistipes indistinctus	0.0325081417022081
Alistipes inops	0
Alistipes obesi	0.0433897299623656
Alistipes onderdonkii	0.177954170053877
Alistipes putredinis	0.0712125183959307
Alistipes senegalensis	0.0292966707550147
Alistipes shahii	0
Alistipes timonensis	0.0447241515428268
Allisonella histaminiformans	0
Alloiococcus otitis	0
Alloprevotella rava	0.0484477553980963
Alloprevotella tannerae	0.263715286858023
Alloscardovia omnicolens	0
Alysiella filiformis	0.260818292417657
Amaricoccus kaplicensis	0
Anaerobiospirillum succiniciproducens	0
Anaerobiospirillum thomasii	0.131027582391999
Anaerococcus hydrogenalis	0.160744214756967
Anaerococcus lactolyticus	0.0365876194407912
Anaerococcus obesiensis	0.0422505385730878
Anaerococcus octavius	0
Anaerococcus prevotii	0.0874359999437844
Anaerococcus senegalensis	0.0397665482814777
Anaerococcus tetradius	0
Anaerococcus vaginalis	0
Anaerofilum agile	0.0415674394638295
Anaerofilum pentosovorans	0
Anaerofustis stercorihominis	0
Anaeroglobus geminatus	0
Anaerorhabdus furcosa	0.0298622987529807
Anaerosporobacter mobilis	0
Anaerostipes butyraticus	0.0773013764958335
Anaerostipes caccae	0.0346906014276593
Anaerostipes hadrus	0.130106388773519
Anaerotruncus colihominis	0.349687578107231
Anaerotruncus sp	0
Anaerovorax odorimutans	0
Ancylobacter polymorphus	0.13042707183898
Aneurinibacillus aneurinilyticus	0.0296817348826269
Aneurinibacillus migulanus	0.0424573301281731
Anoxynatronum sibiricum	0.126080361275066
Aquabacterium commune	0
Arcanobacterium haemolyticum	0
Arcanobacterium pyogenes	0.0413031600691132
Arcobacter butzleri	0.15361310188773
Arcobacter cryaerophilus	0
Arthrobacter albus	0
Arthrobacter castelli	0.0401517157534796
Arthrobacter oxydans	0
Arthrobacter polychromogenes	0
Asaccharobacter celatus	0.0423738238778708
Atlantibacter hermannii	0
Atopobium minutum	0
Atopobium parvulum	0.0438798189439991
Atopobium rimae	0.131705147179141
Atopobium vaginae	0
Atopostipes suicloacalis	0
Aurantimonas altamirensis	0
Aureimonas altamirensis	0.071930543325453
Averyella dalhousiensis	0
Azonexus hydrophilus	0
Azospirillum lipoferum	0.0557727502141727
Bacillus altitudinis	0.190506242246126
Bacillus amyloliquefaciens	0.0743270781074884
Bacillus anthracis	0.0323807941170543
Bacillus atrophaeus	0
Bacillus badius	0
Bacillus beijingensis	0.175397685629042
Bacillus benzoevorans	0
Bacillus cereus	0.0537821510697232
Bacillus circulans	0
Bacillus clausii	0.032880550692804
Bacillus coagulans	0.0297365919584062
Bacillus cytotoxicus	0.047369115221474
Bacillus endophyticus	0.0528768538820545
Bacillus firmus	0
Bacillus flexus	0
Bacillus fordii	0.0340229099839469
Bacillus halodurans	0
Bacillus idriensis	0.0718684534052409
Bacillus infantis	0
Bacillus licheniformis	0.0853419223592346
Bacillus marisflavi	0.0814404128532493
Bacillus massilioanorexius	0.0336808460615107
Bacillus massiliosenegalensis	0.0312333780517559
Bacillus megaterium	0
Bacillus methanolicus	0
Bacillus mojavensis	0.112227893742941
Bacillus mycoides	0
Bacillus nealsonii	0
Bacillus niacini	0
Bacillus polyfermenticus	0.141715254349194
Bacillus pseudofirmus	0
Bacillus pseudomycoides	0
Bacillus pumilus	0.0641295741702646
Bacillus senegalensis	0
Bacillus simplex	0
Bacillus siralis	0
Bacillus sonorensis	0.0700402151437976
Bacillus subtilis	0.0399164032491787
Bacillus thermoamylovorans	0.0616953356424073
Bacillus thuringiensis	0.533290185894715
Bacillus timonensis	0
Bacillus toyonensis/wiedmanii/thuringiensis	0
Bacillus vallismortis	0.0294776168364871
Bacteroides acidifaciens	0.048867841448321
Bacteroides caccae	0.069451816166468
Bacteroides cellulosiluticus	0.0549630126364063
Bacteroides cellulosilyticus	0.0771215120653097
Bacteroides clarus	0.0299399287787428
Bacteroides coagulans	0
Bacteroides coprocola	0
Bacteroides coprophilus	0.106449175597038
Bacteroides dorei	0.0863640967581649
Bacteroides eggerthii	0.340781421943002
Bacteroides faecis	0.0427412244767115
Bacteroides finegoldii	0.0385739047525187
Bacteroides fluxus	0
Bacteroides fragilis	0.522138978984725
Bacteroides galacturonicus	0.10748315601043
Bacteroides gallinarum	0
Bacteroides gallinceum	0
Bacteroides graminisolvens	0
Bacteroides helcogenes	0
Bacteroides intestinalis	0
Bacteroides massiliensis	0.511772013476244
Bacteroides massilinensis	0.0312082796951937
Bacteroides nordii	0.101477658313472
Bacteroides oleiciplenus	0
Bacteroides ovatus	0
Bacteroides paurosaccharolyticus	0
Bacteroides pectinophilus	0.0745909768782274
Bacteroides plebeius	0
Bacteroides propinonicifaciens	0
Bacteroides pyogenes	0.0344457838261384
Bacteroides salanitronis	0
Bacteroides salyersiae	0.149749013336777
Bacteroides sartorii	0
Bacteroides stercorirosoris	0.0329849483589074
Bacteroides stercoris	0.142776362971059
Bacteroides thetaiotaomicron	0.0503901873396247
Bacteroides timonensis	0
Bacteroides uniformis	0
Bacteroides ureolyticus	0.0408133856445408
Bacteroides vulgatus	0.621242525243186
Bacteroides xylanisolvens	0
Bacteroides xylanolyticus	0
Barnesiella intestinihominis	0
Barnesiella viscericola	0
Bartonella birtlesii	0.0369705424294536
Bavariicoccus seileri	0.0685432358121167
Bergeyella zoohelcum	0
Bifidobacterium actinocoloniiforme	0.0285085303693205
Bifidobacterium adolescentis	0
Bifidobacterium adolescentis/ruminantium	0.0411072186564997
Bifidobacterium angulatum	0.0315384128687606
Bifidobacterium animalis	0
Bifidobacterium asteroides	0.040060282673489
Bifidobacterium avesanii	0
Bifidobacterium bifidum	0
Bifidobacterium bohemicum	0
Bifidobacterium bombi	0.0347806452742062
Bifidobacterium boum	0.105627673965355
Bifidobacterium breve	0
Bifidobacterium callitrichos	0.0360236038569073
Bifidobacterium catenulatum	0.0310776578945876
Bifidobacterium catenulatum/pseudoctenulatum	0.166150454583829
Bifidobacterium choerinum	0.192591320181358
Bifidobacterium commune	0.0406971385595877
Bifidobacterium coryneforme	0
Bifidobacterium crudilactis/psychraerophilum	0
Bifidobacterium cuniculi	0.0416479908835549
Bifidobacterium dentium	0.191271058525741
Bifidobacterium eulemuris/lemurum	0
Bifidobacterium faecale	0
Bifidobacterium gallicum	0.0985607162460712
Bifidobacterium gallinarum	0
Bifidobacterium hapali	0
Bifidobacterium indicum	0.0603891378209963
Bifidobacterium kashiwanohense	0.0624985382627116
Bifidobacterium longum	0.152620044052472
Bifidobacterium longum	0.152308642209822
Bifidobacterium merycicum	0
Bifidobacterium mongoliense	0
Bifidobacterium moukalabense	0.269379212420239
Bifidobacterium pseudocatenulatum	0.0286130260657822
Bifidobacterium pseudocatenulatum	0
Bifidobacterium pseudolongum	0.0703869725924837
Bifidobacterium pullorum	0
Bifidobacterium pullorum/hapali	0.152501160298569
Bifidobacterium ramosum	0.0589755800559177
Bifidobacterium reuteri	0.153609354744124
Bifidobacterium ruminantium	0
Bifidobacterium saeculare	0
Bifidobacterium saguini	0
Bifidobacterium scardovii	0.0437031282307671
Bifidobacterium stercoris	0
Bifidobacterium thermacidophilum	0.497217370013518
Bifidobacterium thermophilum	0.0852019226653078
Bifidobacterium tissieri	0.0747337578807686
Bifidobacterium tsurumiense	0.360090754351107
Bifissio spartinae	0.83005809854422
Bilophila wadsworthia	0.0475304509185295
Blastococcus massiliensis	0.0843454108071593
Blastomonas natatoria	0.0412999560365829
Blautia caecimuris	0.188526144584511
Blautia coccoides	0.0344826710652225
Blautia faecis	0.0302703036165566
Blautia glucerasea	0
Blautia hansenii	0
Blautia hydrogenotrophica	0
Blautia luti	0.44403189928105
Blautia marasmi	0
Blautia obeum	0.0468392624148483
Blautia producta	0
Blautia schinkii	0.209258873520721
Blautia sp._GD8	0
Blautia stercoris	0.0625082034194238
Blautia wexlerae	0
Bordetella hinzii	0
Brachybacterium muris	0
Brachybacterium paraconglomeratum	0
Brachymonas chironomi	0
Brachyspira aalborgi	0.155027938047619
Brachyspira pilosicoli	0
Bradyrhizobium denitrificans	0.0440162834559679
Bradyrhizobium elkanii	0
Bradyrhizobium japonicum	0
Brevibacillus agri	0
Brevibacillus borstelensis	0
Brevibacillus brevis	0.0542225031137876
Brevibacillus massiliensis	0
Brevibacterium casei	0.159164638347201
Brevibacterium epidermidis	0.129675561956406
Brevibacterium halotolerans	0.265328111876263
Brevibacterium iodinum	0
Brevibacterium linens	0.0406304628548409
Brevibacterium luteolum	0
Brevibacterium mcbrellneri	0
Brevibacterium paucivorans	0.169423150848859
Brevibacterium pityocampae	0.483064239864364
Brevibacterium ravenspurgense/massiliense	0.0950450905862903
Brevibacterium senegalense	0
Brevundimonas bacteroides	0.195935320267974
Brevundimonas diminuta	0
Brevundimonas subvibrioides	0.10997584277307
Brevundimonas terrae	0.088457948896374
Brevundimonas vesicularis	0
Brochothrix thermosphacta	0
Buchnera aphidicola	0.0670547654230508
Buchnera sp.	0
Bulleidia extructa	0
Burkholderia cepacia	0
Burkholderia glumae	0
Burkholderia plantarii	0
Butyricicoccus faecihominis	0.0894243887701574
Butyricicoccus pullicaecorum	0
Butyricimonas faecihominis	0
Butyricimonas paravirosa	0
Butyricimonas synergistica	0
Butyricimonas virosa	0
Butyrivibrio crossotus	0.111994504773699
Butyrivibrio fibrisolvens	0.0442732463023044
C.viride 16S	0.0555362173960732
Caldicoprobacter faecalis	0
Campylobacter coli	0.450329887633377
Campylobacter concisus	0
Campylobacter curvus	0
Campylobacter faecalis	0.234712978379213
Campylobacter fetus	0.0312322047165263
Campylobacter gracilis	0.0453064453281531
Campylobacter hominis	0
Campylobacter hyointestinalis	0
Campylobacter jejuni	0.263546436583763
Campylobacter lari	0.0537669337225796
Campylobacter rectus	0
Campylobacter showae	0.0419225008103401
Campylobacter upsaliensis	0
Campylobacter ureolyticus	0
Candidatus Blastococcus	0
Candidatus Dorea	0
Candidatus Soleaferrea	0
Candidatus Stoquefichus	0
Candidatus Streptomyces	0
Capnocytophaga gingivalis	0
Capnocytophaga granulosa	0
Capnocytophaga haemolytica	0.0419392944150472
Capnocytophaga leadbetteri	0.0930285067606972
Capnocytophaga ochracea	0
Capnocytophaga sputigena	0.0314582073567472
Cardiobacterium hominis	0.144338085056061
Cardiobacterium valvarum	0
Carnobacterium maltaromaticum	0.0400784901647469
Castellaniella defragrans	0
Catabacter hongkongensis	0
Catenibacterium mitsuokai	1.12196880703873
Catonella morbi	0
Catonella sp.	0
Cedecea davisae	0.0358136536108057
Cedecea lapagei	0.0363981286726198
Cellulomonas composti	0.070367618680093
Cellulomonas denverensis	0
Cellulomonas massiliensis	0.0560917045987593
Cellulomonas parahominis	0
Cellulosilyticum lentocellum	0.089638719369729
Cellulosimicrobium cellulans	0.0292467378282279
Centipeda periodontii	0
Cephaloticoccus primus	0.0595466416855276
Cetobacterium somerae	0
Chlamydia abortus	0.0514834776426164
Chlamydia trachomatis	0.121331345062534
Chlorobium phaeobacteroides	0
Christensenella minuta	0.159240437699907
Chryseobacterium bovis	0.030147980958215
Chryseobacterium hominis	0
Citrobacter amalonaticus	0
Citrobacter braakii	0
Citrobacter farmeri	0
Citrobacter freundii	0
Citrobacter gillenii	0
Citrobacter intermedius	0
Citrobacter murliniae	0
Citrobacter pasteurii	0
Citrobacter sedlakii	0
Citrobacter werkmanii	0
Citrobacter youngae	0.0385414683114828
Cloacibacillus evryensis	0.215146162169496
Cloacibacillus porcorum	0
Cloacibacterium normanense	1.44651840576221
Clostridioides difficile	0
Clostridium acetobutylicum	0
Clostridium acidisoli	0
Clostridium aciditolerans	0
Clostridium aerotolerans	0
Clostridium akagii	0.0304468079136928
Clostridium aldenense	0.0746979058135999
Clostridium aldrichii	0
Clostridium algidicarnis	0
Clostridium amazonense	0
Clostridium aminovalericum	0.0441327302406837
Clostridium amygdalinum	0
Clostridium amylolyticum	0.0400633392408444
Clostridium arbusti	0
Clostridium argentinense	0
Clostridium asparagiforme	1.14935932326798
Clostridium aurantibutyricum	0
Clostridium autoethanogenum	0
Clostridium baratii/Eubacterium nitrigenese	0.222243659060016
Clostridium beijerinckii	0.0434262711206075
Clostridium bifermentans	0.0432994282863339
Clostridium bolteae/aminovalericum	0.085825297455268
Clostridium botulinum	0
Clostridium bowmanii	0
Clostridium butyricum	0
Clostridium cadaveris	0
Clostridium carboxidivorans	0
Clostridium cavendishii	0.031654473330849
Clostridium celatum	0.358011103662841
Clostridium celerecrescens	0
Clostridium cellobioparum	0
Clostridium cellulolyticum	0.0372307014455828
Clostridium chartatabidum	0
Clostridium chauvoei	0.224191488747454
Clostridium chromiireducens	0.0392989658434136
Clostridium citroniae	0.0396825627302252
Clostridium clariflavum	0
Clostridium clostridioforme	0
Clostridium cochlearium	0
Clostridium cocleatum	0.0374361389650816
Clostridium colicanis	0
Clostridium colinum	0
Clostridium collagenovorans	0.0291732920784445
Clostridium cylindrosporum	0.0615445408176602
Clostridium dakarense	0
Clostridium difficile	0.0388692419559113
Clostridium diolis	0.0707888966554571
Clostridium disporicum/celatum	0
Clostridium drakei	0
Clostridium estertheticum	0
Clostridium fallax	0.0626982497115808
Clostridium felsineum	0.0288957486869514
Clostridium ganghwense	0
Clostridium ghonii	0.0291172096599566
Clostridium glycolicum	0
Clostridium glycyrrhizinilyticum	0.25696668104369
Clostridium grantii	0
Clostridium haemolyticum	0
Clostridium hathewayi	0
Clostridium herbivorans	0
Clostridium hiranonis	0.0286844481619732
Clostridium homopropionicum	0
Clostridium huakuii	0.0797005674580753
Clostridium hungatei	0
Clostridium hylemonae	0.165065542353928
Clostridium indolis/methoxybenzovorans	0.727690142121202
Clostridium innocuum	0.0663702834030938
Clostridium irregulare	0
Clostridium isatidis	0
Clostridium jeddahense	0.0472004840773376
Clostridium kogasensis	0.0332688001906234
Clostridium lactatifermentans	0
Clostridium lavalense/bolteae	0.131436242342086
Clostridium leptum	0.313927112981627
Clostridium limosum	0
Clostridium lituseburense	0
Clostridium lundense	0
Clostridium malenominatum	0.0415346646146503
Clostridium massiliodielmoense	0
Clostridium methoxybenzovorans	0.334747841199079
Clostridium methylpentosum	0.157107360080459
Clostridium neonatale	0
Clostridium nexile	0.173862699263373
Clostridium novyi	0.0470963787302024
Clostridium oceanicum	0.0295143529091601
Clostridium oroticum	0
Clostridium paraputrificum	0
Clostridium pascui	0.230202959939771
Clostridium pasteurianum	0
Clostridium perfringens	0
Clostridium polysaccharolyticum	0.0370327524980725
Clostridium populeti	0
Clostridium psychrophilum	0
Clostridium punense	0
Clostridium putrefaciens	0.840500592847952
Clostridium ramosum	0
Clostridium rectum	0.0406924044666445
Clostridium saccharobutylicum	0
Clostridium saccharogumia	0
Clostridium saccharolyticum	0.202346259173366
Clostridium saccharoperbutylacetonicum	0
Clostridium sardiniense	0
Clostridium sartagoforme	0
Clostridium scatologenes	0.0287740349974015
Clostridium schirmacherense	0.033916141484286
Clostridium scindens	0.399473411009136
Clostridium senegalense	0
Clostridium septicum	0
Clostridium sordellii	0
Clostridium sp._16S_	0
Clostridium sphenoides	0.0505217382364907
Clostridium spiroforme	0
Clostridium sporogenes	0.116786791819207
Clostridium sporosphaeroides	0
Clostridium sticklandii	0.0518091585882728
Clostridium straminisolvens	0.0615690039767959
Clostridium subterminale	0
Clostridium sufflavum	0
Clostridium sulfidigenes	0
Clostridium swellfunianum	0
Clostridium symbiosum	1.13011188938427
Clostridium tagluense	0
Clostridium tepidiprofundi	0
Clostridium termitidis	0.0568936914745497
Clostridium tertium	0
Clostridium tetani	0.0582169727975096
Clostridium tetanomorphum	0
Clostridium thermoalcaliphilum	0
Clostridium thermopalmarium	0
Clostridium thiosulfatireducens	0
Clostridium tunisiense	0.0434696468265983
Clostridium tyrobutyricum	0
Clostridium ventriculi	0
Clostridium vincentii	0
Clostridium viride	0
Clostridium vulturis	0
Clostridium xylanolyticum	0
Clostridium xylanovorans	0
Collinsella aerofaciens	0.0344190701011695
Collinsella intestinalis	0.0289342778525517
Collinsella massiliensis	0
Collinsella stercoris	0.0442036377893012
Collinsella tanakaei	0.0281631060977429
Comamonas aquatica	0
Comamonas kerstersii	0
Comamonas terrigena	0
Comamonas testosteroni	0
Coprobacillus cateniformis	0.0285822421932567
Coprobacter fastidiosus	0
Coprobacter secundus	0
Coprococcus catus	0
Coprococcus comes	0.0529134610660425
Coprococcus eutactus	0.0378587353269957
Coriobacterium glomerans	0
Corynebacterium accolens	0.0403394347758923
Corynebacterium afermentans	0.0478687996769248
Corynebacterium ammoniagenes	0.0443588675886276
Corynebacterium amycolatum	0
Corynebacterium appendicis	0.0317201879056773
Corynebacterium argentoratense	0
Corynebacterium aurimucosum	0
Corynebacterium casei	0
Corynebacterium coyleae	0
Corynebacterium durum	0
Corynebacterium frankenforstense	0
Corynebacterium freneyi	0.0780394356126973
Corynebacterium genitalium	0
Corynebacterium glaucum	0
Corynebacterium glucuronolyticum	0.0381956339296806
Corynebacterium jeikeium	0.112266194998083
Corynebacterium kroppenstedtii	0.12570188632973
Corynebacterium matruchotii	0
Corynebacterium minutissimum	0.066002715404133
Corynebacterium mucifaciens	0
Corynebacterium propinquum	0.0336057885619803
Corynebacterium pseudodiphthericum	0
Corynebacterium resistens	0.0360639422675876
Corynebacterium simulans	0
Corynebacterium singulare	0.0538951395703511
Corynebacterium sp._1152	0
Corynebacterium striatum	0
Corynebacterium sundsvallense	0
Corynebacterium tuberculostearicum	0.0315044778051185
Corynebacterium tuscaniense	1.72583564627568
Corynebacterium ulcerans	0.0641868417189163
Corynebacterium ureicelerivorans	0.0303132945064275
Corynebacterium variabile	0.0540134046904017
Corynebacterium xerosis	0.127121092975753
Cronobacter sakazakii	0
Cryptobacterium curtum	0
Cupriavidus metallidurans	0
Curtobacterium flaccumfaciens	0
Deinococcus aquaticus	0
Deinococcus indicus	0.0286355030410251
Deinococcus proteolyticus	0
Delftia acidovorans	0
Dermabacter hominis	0.140712046366853
Dermabacter vaginalis	0.218213582725527
Dermacoccus nishinomiyaensis	0.0483464665491064
Desulfitobacterium frappieri	0.0364208620007782
Desulfobulbus propionicus	0
Desulfotomaculum guttoideum	0
Desulfovibrio alkalitolerans	0
Desulfovibrio desulfuricans	0.0815526969765007
Desulfovibrio fairfieldensis	0
Desulfovibrio legallii	0.0342921845187694
Desulfovibrio legallis	0
Desulfovibrio piger	0
Desulfovibrio termitidis	0
Dialister invisus	0
Dialister micraerophilus	0
Dialister pneumosintes	0.0291821544139999
Dialister succinatiphilus	0
Dictyoglomus thermophilum	0.0415364263783998
Dielma fastidiosa	0
Dietzia cinnamea	0.109830190092281
Dietzia maris	0.116597021483122
Dietzia natronolimnaea	0
Dolosicoccus paucivorans	0.063356312788352
Dolosigranulum pigrum	0.0286529064920287
Dorea formicigenerans	0.0371046826859959
Dorea longicatena	0.308349122950196
Dorea massiliensis	0
Dyadobacter beijingensis	0
Dyadobacter fermentans	0
Dysgonomonas capnocytophagoides	0.0692270523873185
Dysgonomonas gadei	0
Dysgonomonas macrotermitis	0
Dysgonomonas mossii	0
Edwardsiella tarda	0.0464473542110308
Eggerthella lenta	0
Eggerthella sinensis	0.525895082837359
Eggerthella timonensis	0.0386503012087154
Eggerthia catenaformis	0.0317564782884542
Eikenella corrodens	0
Eisenbergiella tayi	0
Elusimicrobium minutum	0.0505875319932038
Empedobacter falsenii	0.0609529324345192
Enorma massiliensis	0
Enterobacter aerogenes	0
Enterobacter asburiae	0
Enterobacter cancerogenus	0
Enterobacter cloacae	0.182164538420419
Enterobacter massiliensis	0.036818716445699
Enterococcus asini	0
Enterococcus avium	0.057351504751341
Enterococcus caccae	0
Enterococcus casseliflavus	0
Enterococcus casseliflavus/galliarum	0.0389510252743653
Enterococcus cecorum	0
Enterococcus devriesei	0
Enterococcus dispar	0
Enterococcus durans/hirae	0.062253697745535
Enterococcus faecalis	0.0520717327371592
Enterococcus faecium	0
Enterococcus gallinarum	0
Enterococcus gilvus	0
Enterococcus italicus	0
Enterococcus malodoratus	0.0507088799644807
Enterococcus mundtii	0.0372515411750559
Enterococcus phoeniculicola	0
Enterococcus raffinosus	0
Enterococcus saccharolyticus	0.104041446039673
Enterorhabdus caecimuris	0.0628863863716079
Enterovibrio nigricans	0
Eremococcus coleocola	0
Erysipelatoclostridium ramosum	0.126799902590567
Escherichia albertii	0.164679774584712
Escherichia coli	2.81283789544043
Escherichia fergusonii	0.229188928181455
Escherichia hermannii	0.328582100250476
Ethanoligenens harbinense	0.0569532260513389
Eubacterium barkeri	0
Eubacterium biforme	0
Eubacterium brachy	0
Eubacterium budayi	1.06704512372756
Eubacterium callanderi	0
Eubacterium celluloscolvens	0.0485422083802449
Eubacterium cellulosolvens	0
Eubacterium contortum	0.0338613883520692
Eubacterium coprostanoligenes	0.0353513045840157
Eubacterium cylindroides	0
Eubacterium desmolans	0
Eubacterium dolichum	0.0285157210665395
Eubacterium eligens	0.131804690383107
Eubacterium fissicatena	0.286029248096259
Eubacterium hallii	0
Eubacterium infirmum	0
Eubacterium limosum	0
Eubacterium moniliforme	0
Eubacterium multiforme	0.0589754634898846
Eubacterium nitritogenes	0.0639578295674068
Eubacterium nodatum	0.0279130617427296
Eubacterium oxidoreducens	0.171261694347836
Eubacterium pyruvativorans	0.034663747753989
Eubacterium ramulus	0
Eubacterium rectale	0.0694536666113042
Eubacterium ruminantium	0.140911489429263
Eubacterium saphenum	0
Eubacterium siraeum	0
Eubacterium sp	0
Eubacterium sulci	0.0501165317404524
Eubacterium tenue	0
Eubacterium tortuosum	0
Eubacterium tortusum	0
Eubacterium uniforme	0
Eubacterium ventriosum	0
Eubacterium xylanophilum	0.0604361826800325
Eubacterium yurii	0.0540149942992765
Exiguobacterium aurantiacum	0.217053577861228
Facklamia hominis/miroungae	0
Facklamia ignava	0.0836451115738924
Facklamia languida	0
Facklamia tabacinasalis	1.05299370607662
Faecalibacterium prausnitzii	0.465882332070665
Faecalibacterium prausnitzii S9G3	0.068339469369934
Faecalicatena contorta	0.159858382395773
Faecalitalea cylindroides	0.0464281787390844
Fermentimonas caenicola	0.0308763903375413
Ferrimonas balearica	0.0641415698335869
Fictibacillus arsenicus	0
Filifactor alocis	0.0316250151115594
Filifactor villosus	0
Finegoldia magna	0
Flavobacterium banpakuense	0
Flavobacterium branchiophilum	0.0358374057381775
Flavobacterium cheniae	0
Flavobacterium daejeonense	0
Flavobacterium lindanitolerans	0.0390013327750759
Flavobacterium oncorhynchi	0
Flavobacterium sp._TISTR	0
Flavonifractor plautii	0.167733965559289
Flavonifractor sp	0.284764275590919
Flexispira rappini	0
Flintibacter butyricus	0.209294659081606
Fretibacterium fastidiosum	0
Fusicatenibacter saccharivorans	0.0575690607577325
Fusobacterium equinum	0
Fusobacterium gonidiaformans	0.0609527509800194
Fusobacterium mortiferum	0
Fusobacterium naviforme	0.0487670356331667
Fusobacterium necrogenes	0.0328122551994579
Fusobacterium necrophorum	0.0454461670128864
Fusobacterium nucleatum	0
Fusobacterium periodonticum	0
Fusobacterium russii	0
Fusobacterium ulcerans	0.167118689694568
Fusobacterium varium	0.417452119827762
Gallibacterium anatis	0
Garciella nitratireducens	0
Gardnerella vaginalis	0.0325169763237152
Gemella haemolysans	0.0454429588764274
Gemella morbillorum	0.0465434808420251
Gemella sanguinis	0.20364393853456
Gemmatirosa kalamazoonesis	0
Gemmiger formicilis	0.0341510520957817
Geobacillus stearothermophilus	0
Geobacillus vulcani	0
Georgenia muralis	0
Gluconobacter oxydans	0.0318748063302644
Gordonia bronchialis	0
Gordonia jacobaea	0.178265278563658
Gordonia otitidis	0
Gordonia rubripertincta	0.180755689786323
Gordonia terrae	0
Gordonibacter pamelaeae	0
Gordonibacter urolithinfaciens	0
Granulicatella adiacens	0.0769758214686174
Granulicatella elegans	0
Grimontia hollisae	0.423290692688335
Haematobacter missouriensis	0.0368727664708624
Haemophilus haemolyticus	0.467995677988709
Haemophilus influenzae	0
Haemophilus parahaemolyticus	0
Haemophilus parainfluenzae	0.115824467371857
Haemophilus paraphrohaemolyticus	0
Haemophilus pittmaniae	0
Haemophilus quentini	0
Haemophilus sputorum	0
Hafnia alvei	0
Halobiforma nitratireducens	0.127065483406269
Halomonas salina	0
Harryflintia acetispora	0
Helicobacter bilis	0
Helicobacter canadensis	0
Helicobacter cinaedi	0
Helicobacter fennelliae	0
Helicobacter pametensis	0.203184148001725
Helicobacter pullorum	0
Helicobacter pylori	0.0674670912388721
Helicobacter rodentium	0.0680185447148224
Helicobacter winghamensis	0.0829890539372447
Herbaspirillum massiliense	0.119803454384946
Hespellia porcina	0
Hespellia stercorisuis	0
Holdemanella biformis	0
Holdemania filiformis	0
Holdemania massiliensis	0
Howardella ureilytica	0.0637383694156736
Hungatella effluvii	0.0624345161908885
Hydrobacter penzbergensis	0
Hydrogenibacillus schlegelii	0.0735477334771922
Hydrogenoanaerobacterium saccharovorans	0.29305567319092
Hymenobacter rigui	0.0796884320433644
Intestinibacter bartlettii	0.080052411560819
Intestinimonas butyriciproducens	0.0551947244635941
Janibacter hoylei	0.0286662057027998
Janibacter indicus	0.136895788383139
Janibacter limosus	0
Janibacter terrae	0.0593481996464956
Johnsonella ignava	0.154741316527177
Jonesia denitrificans	0
Kallipyga massiliensis	0
Kandleria vitulina	0.120682446040335
Kerstersia gyiorum	0
Kineothrix alysoides	0
Kingella denitrificans	0
Kingella kingae	0
Kingella oralis	0
Klebsiella aerogenes	0.0432158804841783
Klebsiella oxytoca	0
Klebsiella pneumoniae	0.110699961640227
Klebsiella variicola	0.0435786153869112
Kluyvera ascorbata	0.050324556874303
Kluyvera intermedia	0
Kocuria halotolerans	0.0349613039232702
Kocuria indica	0.0342812407097148
Kocuria kristinae	0
Kocuria marina	0.0945116837240116
Kocuria palustris	0
Kocuria rhizophila	0
Kocuria rosea	0
Kosakonia cowanii	0
Kurthia gibsonii	0
Kurthia massiliensis	0
Kurthia senegalensis	0
Kytococcus schroeteri	0
Kytococcus sedentarius	0
Lachnoanaerobaculum saburreum	0
Lachnoanaerobaculum umeaense	0
Lachnobacterium bovis	0.428860899517304
Lachnoclostridium phytofermentans	0.0619596779089586
Lachnoclostridium sp	0.0533041492157983
Lachnospira multipara	0.078804196062037
Lachnospira pectinoschiza	0.539087220185896
Lactobacillus acidophilus	0
Lactobacillus agilis	0.0982389110419454
Lactobacillus alimentarius	1.09010511069976
Lactobacillus alvi	0
Lactobacillus amylolyticus	0
Lactobacillus amylophilus	0
Lactobacillus amylovorus	0
Lactobacillus animalis	0
Lactobacillus antri	0
Lactobacillus apinorum	0
Lactobacillus apodemi	0
Lactobacillus bifermentans	0.0372114348410391
Lactobacillus brevis	0
Lactobacillus buchneri	0
Lactobacillus casei	0
Lactobacillus ceti	0
Lactobacillus coleohominis	0
Lactobacillus coryniformis	0
Lactobacillus crispatus	0.035542644134899
Lactobacillus curvatus	0
Lactobacillus delbrueckii	0
Lactobacillus dextrinicus	0
Lactobacillus fermemtum	0
Lactobacillus fermentum	0.0343112690976531
Lactobacillus fructivorans/homohiochii	0.0355168043222251
Lactobacillus gasseri	0
Lactobacillus gastricus	0
Lactobacillus gigeriorum	0.0320326442081867
Lactobacillus helveticus	0
Lactobacillus herbarum	0.0291026704122641
Lactobacillus iners	0
Lactobacillus jensenii	0.031091697914927
Lactobacillus johnsonii	0
Lactobacillus kalixensis	0
Lactobacillus kitasatonis	0
Lactobacillus kunkeei	0.0503041465625561
Lactobacillus malefermentans	0
Lactobacillus mindensis	0
Lactobacillus mucosae	0
Lactobacillus mudanjiangensis	0
Lactobacillus oris	0
Lactobacillus parabuchneri	0
Lactobacillus paracasei	0
Lactobacillus parafarraginis	0
Lactobacillus pentosus	0
Lactobacillus plantarum	0.0396614000984445
Lactobacillus porcinae	0.314906091734221
Lactobacillus rapi	0
Lactobacillus reuteri	0
Lactobacillus rhamnosus	0
Lactobacillus rogosae	0.0333067534549138
Lactobacillus rossiae	0
Lactobacillus ruminis	0
Lactobacillus sakei	0.0558456533544737
Lactobacillus salivarius	0
Lactobacillus sanfranciscensis	0.0668702793473265
Lactobacillus saniviri	0
Lactobacillus senioris	0
Lactobacillus sharpeae	0.0801030633369547
Lactobacillus thermophilus	0
Lactobacillus ultunensis	0
Lactobacillus vaccinostercus	0
Lactobacillus vaginalis	0
Lactobacillus versmoldensis	0
Lactobacillus xiangfangensis	0.181977204674794
Lactococcus formosensis	0
Lactococcus garvieae	0.0322799790702443
Lactococcus lactis	0.0958002814823147
Lactococcus plantarum	0.0869815173005972
Lactococcus raffinolactis	0
Lactonifactor longoviformis	0
Laribacter hongkongensis	0.116984090012893
Lautropia mirabilis	0.08745192402487
Lawsonella clevelandensis	0.0291895799994427
Leifsonia aquatica/naganoensis	0
Leminorella grimontii	0
Leminorella richardii	0
Leptothrix discophora	0.180129991894646
Leptothrix mobilis	0
Leptotrichia amnionii	0
Leptotrichia buccalis	1.10394227612655
Leptotrichia goodfellowii	0
Leptotrichia hofstadii	0.14490692182189
Leptotrichia wadei	0
Leuconostoc carnosum	0
Leuconostoc citreum	0
Leuconostoc citreum/holzapfelii	0
Leuconostoc gelidum	0
Leuconostoc lactis	0.0365990486071028
Leuconostoc mesenteroides	0
Leuconostoc pseudomesenteroides/rapi/kimchii/mesenteroides	0.0403094087881193
Limnobacter thiooxidans	0.0707905737118797
Longicatena caecimuris	0.0345865956613216
Lysinibacillus fusiformis	0
Lysinibacillus massiliensis	0.03208341410056
Lysinibacillus sphaericus	0
Lysobacter soli	0.0810391249628975
Mageeibacillus indolicus	0.0327892227761506
Mannheimia granulomatis	0.0498781067533509
Marichromatium gracile	0
Marvinbryantia formatexigens	0.0472334149473413
Massilia aurea	0.138376561640267
Massiliomicrobiota timonensis	0
Megamonas funiformis	0.0352618203309061
Megamonas hypermegale	0
Megamonas rupellensis	0.0587171814861658
Megasphaera elsdenii	0
Megasphaera indica	0
Megasphaera micronuciformis	0
Megasphaera paucivorans	0
Megasphaera sp	0.0933131196708592
Mesorhizobium loti	0
Methanobrevibacter smithii	0.0914871570733212
Methanobrevibacter smithii/gottschalkii	0
Methanosphaera cuniculi	0.0933868853842252
Methanosphaera stadtmanae	0
Methylobacterium adhaesivum	0.0521411864790252
Methylobacterium jeotgali	0.192885865919185
Methylobacterium mesophilicum	0.0680080495406686
Methylobacterium populi	0.0347932970064649
Methylobacterium radiotolerans	0.0366821155030171
Methylobacterium zatmanii	0.17976020381842
Methyloversatilis universalis	0.0599873082012148
Microbacterium aurum	0.0459994470125049
Microbacterium barkeri	0
Microbacterium chocolatum	0
Microbacterium foliorum	0
Microbacterium gubbeenense	0.114912045356357
Microbacterium hydrocarbonoxydans	0
Microbacterium lacticum	0.0326430241994596
Microbacterium luteolum	1.93546722228235
Microbacterium oleivorans	1.01692507630518
Microbacterium paraoxydans	0.122328508931962
Microbacterium phyllosphaerae	0.0345896225165337
Microbacterium schleiferi	0
Micrococcus luteus	0
Micrococcus lylae	0
Micromonospora aurantiaca	0.0480737984210504
Micromonospora krabiensis	0
Microvirga massiliensis	0
Microvirgula aerodenitrificans	0
Mitsuokella jalaludinii	0.0443111581496619
Mitsuokella multacida	0
Mobiluncus curtisii	0.0835531570574387
Moellerella wisconsensis	0.167584139670653
Mogibacterium diversum	0
Mogibacterium neglectum	0
Mogibacterium pumilum	0
Mogibacterium timidum	0
Mogibacterium vescum	0
Monoglobus pectinilyticus	0.0306928456261937
Moraxella atlantae	0.0289822847825317
Moraxella catarrhalis	0.0605951669126941
Moraxella caviae	0.0376469425159853
Moraxella lacunata	0.0395231661879021
Moraxella nonliquefaciens	0
Moraxella osloensis	0.0454627364743804
Morganella morganii	0
Moryella indoligenes	0.0623875046964945
Murdochiella asaccharolytica	0.111147110093292
Muribaculum intestinale	0
Murimonas intestini	0.0989445528153865
Mycobacterium abscessus	0.0680281358644349
Mycobacterium avium	0
Mycobacterium florentinum	0.0602126753126754
Mycobacterium fortuitum	0.0359910769576576
Mycobacterium iranicum	0.0764517225550953
Mycobacterium mucogenicum	0.0479861485583774
Mycoplasma hominis	0
Mycoplasma pneumoniae	0
Negativicoccus succinicivorans	0.0279904635731081
Neisseria bacilliformis	0
Neisseria cinerea	0
Neisseria elongata	0.0448155244452822
Neisseria flava	0
Neisseria flavescens/perflava	0
Neisseria gonorrhoeae	0.0575706045121409
Neisseria macacae	0.0844536752468152
Neisseria meningitidis	0
Neisseria mucosa	0.41125736737776
Neisseria sicca	0
Neisseria subflava	0
Nevskia ramosa	0.0368226729436554
Nitriliruptor alkaliphilus	0
Oceanobacillus caeni	0
Oceanobacillus massiliensis	0.0392899132130616
Ochrobactrum anthropi	0.0300685877086125
Ochrobactrum intermedium	0.050165311266217
Ochrobactrum pituitosum	0
Odoribacter laneus	0
Odoribacter splanchnicus	0.0321294922311594
Oligella urethralis	0.152610198135563
Olsenella profusa	0
Olsenella scatoligenes	0
Olsenella uli	0.0301497805631409
Olsenella umbonata	0.0453672565596229
Orenia metallireducens	0
Oribacterium parvum	0
Oribacterium sinus	0.449059734418226
Ornithobacterium rhinotracheale	0
Oscillibacter ruminantium	0
Oscillibacter sp	0.0396869918080256
Oscillibacter valericigenes	0.106772628584487
Oxalobacter formigenes	0.142316325197495
Paenibacillus alvei	0
Paenibacillus antibioticophila	0.0898098353751004
Paenibacillus barcinonensis	0.0385500898029865
Paenibacillus barengoltzii	0
Paenibacillus daejeonensis	0
Paenibacillus durus	0
Paenibacillus glucanolyticus	0
Paenibacillus graminis	0
Paenibacillus illinoisensis	0.0631791070759747
Paenibacillus kribbensis	0
Paenibacillus lactis	0.715941034754337
Paenibacillus lautus	0
Paenibacillus provencensis	0.0295787291924115
Paenibacillus pueri	0.0441186840542003
Paenibacillus rhizosphaerae	0
Paenibacillus riograndensis	0.270729395458992
Paenibacillus sabinae/forsythiae	0.0339874712754218
Paenibacillus senegalensis	0.0495371104208646
Paenibacillus thiaminolyticus	0
Paenibacillus timonensis	0
Pantoea agglomerans	0.342947202528276
Pantoea conspicua	0
Papillibacter cinnamivorans	0
Parabacteroides distasonis	0.392233598273973
Parabacteroides goldsteinii	0.956669400898739
Parabacteroides gordonii	0
Parabacteroides johnsonii	0.034715533126187
Parabacteroides merdae	0
Paracoccus carotinifaciens	0
Paracoccus marinus	0.0820279813634386
Paracoccus sanguinis	0
Paracoccus yeei	0.0401985756741272
Paraeggerthella hongkongensis	0
Paraprevotella clara	0
Paraprevotella xylaniphila	0
Parascardovia denticolens	0.0302279422370361
Parasporobacterium paucivorans	0.106057278426917
Parasutterella excrementihominis	0.156329423595581
Parasutterella secunda	0.0675790873182193
Parvimonas micra	0.481592475309756
Pediococcus acidilactici	0.0350946180688979
Pediococcus damnosus	0
Pediococcus pentosaceus	0
Pedobacter daejeonensis	0
Pedomicrobium ferrugineum	0
Pelomonas saccharophila	0.0859072057144339
Peptoclostridium difficile	0.0331288604556421
Peptococcus niger	0
Peptococcus sp.	0
Peptoniphilus asaccharolyticus	0
Peptoniphilus coxii	0
Peptoniphilus duerdenii	0
Peptoniphilus grossensis	0
Peptoniphilus harei	0
Peptoniphilus indolicus	0
Peptoniphilus lacrimalis	0
Peptoniphilus senegalensis	0.0597960480159098
Peptoniphilus timonensis	0
Peptostreptococcus anaerobius	0
Peptostreptococcus russellii	0
Peptostreptococcus stomatis	0.822600606900074
Phascolarctobacterium faecium	0
Phascolarctobacterium succinatutens	0.109237505481655
Phenylobacterium haematophilum	0.0448690795522779
Phyllobacterium myrsinacearum	0
Planococcus rifietoensis	0.0343446172121947
Planomicrobium chinense	0
Planomonospora sphaerica	0.237253467708552
Plesiomonas shigelloides	0
Porphyromonas asaccharolytica	0
Porphyromonas catoniae	0.062430083970955
Porphyromonas endodontalis	0
Porphyromonas gingivalis	0
Porphyromonas somerae	0.121227315986871
Porphyromonas uenonis	0.0518937630226749
Prevotella albensis	0
Prevotella amnii	0.0407555375139765
Prevotella amniotica	0
Prevotella aurantiaca	0
Prevotella baroniae	0
Prevotella bergensis	0.0336369887945982
Prevotella bivia	0
Prevotella brevis	0
Prevotella bryantii	0.0399341341896787
Prevotella buccae	0
Prevotella buccalis	0
Prevotella conceptionensis	0.102135560627861
Prevotella copri	0
Prevotella corporis	0.0724492600244658
Prevotella dentalis	0
Prevotella dentasini	0
Prevotella denticola	0.0417059116204205
Prevotella disiens	0
Prevotella enoeca	0
Prevotella falsenii	0
Prevotella fusca	0
Prevotella histicola	0.115437636099973
Prevotella intermedia	0
Prevotella loescheii	0.0479691804759122
Prevotella maculosa	0
Prevotella marshii	0
Prevotella melaninogenica	0
Prevotella micans	0
Prevotella multidaccharivorax	0
Prevotella multiformis	0.0564033274462508
Prevotella multisaccharivorax	0
Prevotella nanceiensis	0
Prevotella nigrescens	0.0460883447885297
Prevotella oralis	0
Prevotella oris	0
Prevotella oryzae	0
Prevotella oulorum	0
Prevotella pallens	0
Prevotella paludivivens	0.493362985569108
Prevotella pleuritidis	0
Prevotella ruminicola	0.101516566447462
Prevotella saccharolytica	0.140036250621194
Prevotella salivae	0
Prevotella scopos/jejuni	0
Prevotella shahii	0
Prevotella stercorea	0.0912771573988546
Prevotella timonensis	0.0400312778171398
Prevotella veroralis	0
Promicromonospora flava	0.0799657464468948
Propionibacterium acidifaciens	0.949948383369209
Propionibacterium acidipropionici	0.643076060217816
Propionibacterium acnes	0
Propionibacterium australiense	0
Propionibacterium avidum	0
Propionibacterium cyclohexanicum	0.0322467502470564
Propionibacterium damnosum	0.0571750278756782
Propionibacterium freudenreichii	0
Propionibacterium granulosum	0
Propionibacterium jensenii	0
Propionibacterium microaerophilum	0.117859679087365
Propionibacterium namnetense	0
Propionibacterium propionicum	0
Propionibacterium thoenii	0.538122237590226
Propionicimonas paludicola	0
Propionimicrobium lymphophilum	1.11314667207237
Propionivibrio dicarboxylicus	0
Prosthecobacter fluviatilis	0
Proteus mirabilis	0
Proteus penneri	0.11785329235688
Proteus vulgaris	0.0350990285996948
Providencia alcalifaciens	0.0337580834670508
Providencia rettgeri	0
Providencia rustigianii	0
Providencia stuartii	0
Pseudoclavibacter massiliense	0
Pseudoclavibacter sp._Timone	0
Pseudoflavonifractor capillosus	0.210345318081991
Pseudomonas aeruginosa	0
Pseudomonas alcaliphila	0
Pseudomonas fluorescens	0
Pseudomonas fragi	0
Pseudomonas fragi/thivervalensis/deceptionensis	0.0340020910660787
Pseudomonas monteilii	0.432223327169438
Pseudomonas nitroreducens	0
Pseudomonas oleovorans	0
Pseudomonas putida	0
Pseudomonas stutzeri	0.0695169192782806
Pseudopropionibacterium propionicum	0
Pseudoramibacter alactolyticus	0.0834662476104075
Pseudothermotoga thermarum	0
Pseudoxanthomonas mexicana	0
Psychrobacter arenosus	0.0551590198312791
Pyramidobacter piscolens	0.038202586582516
Ralstonia insidiosa	0.111201698511108
Ralstonia mannitolilytica	0.0380029786549729
Ralstonia solanacearum	0
Raoultella ornithinolytica	0
Raoultella planticola	0.141700545991869
Rheinheimera perlucida	0.0285827000821046
Rheinheimera texasensis	0
Rhizobium pusense	0.0528526640210474
Rhodanobacter ginsenosidimutans	2.33252254602291
Rhodobacter sphaeroides	0.0616423159135752
Rhodococcus equi	0.0310273540392232
Rhodococcus erythropolis	0.0285269433344119
Rhodococcus rhodochrous	0.0818198953514566
Riemerella anatipestifer	0.0326433699979363
Riemerella columbina	0.0310981188529353
Robinsoniella peoriensis	0
Romboutsia lituseburensis	0.040281092587853
Roseburia faecis	0.383950436339084
Roseburia hominis	0
Roseburia intestinalis	0.044649190408029
Roseburia inulinivorans	0.108959724495695
Roseburia sp	0.190127651295172
Roseomonas mucosa	0.0803131595793082
Rothia aeria	0
Rothia dentocariosa	0
Rothia mucilaginosa	0
Rubinisphaera brasiliensis	0.0571759653280723
Rudanella lutea	0.151289348399114
Ruminococcus albus	0
Ruminococcus bromii	0.164133566326461
Ruminococcus callidus	0
Ruminococcus champanellensis	0
Ruminococcus faecis	0.216552910916661
Ruminococcus flavefaciens	0
Ruminococcus gauvreauii	0.0787947330310272
Ruminococcus gnavus	2.55603254249649
Ruminococcus lactaris	0
Ruminococcus sp	0.0506971175904404
Ruminococcus sp. Marseille-P2780	0.0401397485263158
Ruminococcus sp. Marseille-P650	0
Ruminococcus torques	0.0661479122079984
Ruthenibacterium lactatiformans	0.0380462985272706
Salmonella enterica	0.0414962111752572
Sarcina maxima	0.0286962095772612
Sarcina ventriculi	0.103025166821784
Scardovia inopinata	0.0670569499049664
Scardovia wiggsiae	0.114904136849551
Schlesneria paludicola	0
Schwartzia sp.	0
Schwartzia succinivorans	0.056014607986998
Selenomonas artemidis	0
Selenomonas infelix	0
Selenomonas noxia	0.0312279605110642
Selenomonas ruminantium	0
Selenomonas sputigena	0
Sellimonas intestinalis	0.0508977676635987
Senegalemassilia anaerobia	0
Senegalimassilia anaerobia	0.128177914631976
Serratia ficaria	0.0343543805772583
Serratia fonticola	0.0961658017212061
Serratia liquefaciens	0
Serratia marcescens	0
Shigella dysenteriae	0
Shuttleworthia satelles	0.107004755868376
Silanimonas lenta	0.0293923246858551
Simonsiella muelleri	1.12419791897783
Skermanella aerolata	0.10173137578592
Slackia equolifaciens	0.0618074225683595
Slackia exigua	0.102015957567281
Slackia faecicanis	0.0709570363895466
Slackia isoflavoniconvertens	0
Slackia piriformis	0.061618717813121
Snodgrassella alvi	0
Soleaferrea massiliensis	0.0840663218455993
Solobacterium moorei	0.0407465616002627
Sphingobacterium faecium	0
Sphingobacterium multivorum	0
Sphingobacterium spiritivorum	0
Sphingobium hydrophobicum	0
Sphingobium yanoikuyae	0.205971988515031
Sphingomonas adhaesiva	0
Sphingomonas ginsenosidimutans	0.0406521983653109
Sphingomonas hankookensis	0.0434419820868762
Sphingomonas panni	0
Sphingomonas paucimobilis	0
Sphingomonas pseudosanguinis	1.13811398316689
Spirosoma linguale	0
Sporanaerobacter acetigenes	0
Sporolactobacillus nakayamae	0.0674136810715796
Sporosarcina koreensis	0
Staphylococcus arlettae	0
Staphylococcus aureus	0.0420805674355355
Staphylococcus auricularis	0.0508793223134198
Staphylococcus capitis	0.176091869798149
Staphylococcus cohnii	0.0799997001713026
Staphylococcus condimenti	0.0298105226576782
Staphylococcus epidermidis	0.0410288735872706
Staphylococcus epidermidis/muscae	0
Staphylococcus equorum/edaphicus/saprophyticus	0
Staphylococcus haemolyticus	0.0489548423186719
Staphylococcus hominis	0
Staphylococcus intermedius	0.0766878483642633
Staphylococcus kloosii	0
Staphylococcus lentus	0
Staphylococcus lugdunensis	0.129765152227675
Staphylococcus nepalensis	0.039440817654342
Staphylococcus pasteuri	0
Staphylococcus pettenkoferi	0
Staphylococcus saccharolyticus	0.0287875587779889
Staphylococcus saprophyticus	0
Staphylococcus schleiferi	0
Staphylococcus sciuri	0
Staphylococcus simulans	0.0436124994943891
Staphylococcus succinus	0
Staphylococcus vitulinus	0
Staphylococcus warneri	0.0970920215373527
Staphylococcus xylosus	0
Stenotrophomonas daejeonensis	0
Stenotrophomonas maltophilia	0.224432125341312
Stenotrophomonas rhizophila	0
Stomatobaculum longum	0
Stoquefichus massiliensis	0.0298354153913744
Streptobacillus moniliformis	0
Streptococcus agalactiae	0
Streptococcus alactolyticus	0
Streptococcus anginosus	0
Streptococcus australis	0
Streptococcus caballi	0
Streptococcus cameli	0
Streptococcus canis	0
Streptococcus caprae	0
Streptococcus castoreus	0
Streptococcus constellatus	0
Streptococcus criceti	0
Streptococcus cristatus	0.0501652513315337
Streptococcus dentasini	0.0518374382593858
Streptococcus dentirousetti	0
Streptococcus devriesei	0
Streptococcus didelphis	0
Streptococcus downei	0
Streptococcus dysgalactiae	0
Streptococcus equi	0.0323028171065761
Streptococcus equinus	0.041709729576875
Streptococcus equinus/lutetiensis/infantarius	0.031696695119163
Streptococcus fryi	0.0491232891524246
Streptococcus gallolyticus	0
Streptococcus gordonii	0.0597579301533722
Streptococcus gordonii/mutans	0
Streptococcus henryi	0.0333080745833574
Streptococcus hongkongensis	0
Streptococcus hyovaginalis	0
Streptococcus ictaluri	0
Streptococcus infantarius	0
Streptococcus infantis	1.11902797169729
Streptococcus iniae	0
Streptococcus intermedius/uberis	0.0475816574628377
Streptococcus lactarius	0
Streptococcus lutetiensis	0
Streptococcus macedonicus	0
Streptococcus marimammalium	0
Streptococcus massiliensis	0
Streptococcus merionis	0.0394959069726412
Streptococcus minor	0
Streptococcus mitis	0
Streptococcus mitis/pneumoniae/pseudoneumoniae	0
Streptococcus moroccensis	0
Streptococcus mutans	0.0725864076871274
Streptococcus oralis	0.0430004332594491
Streptococcus oricebi	0
Streptococcus orisasini	0
Streptococcus ovis	0
Streptococcus parasaguinis	0.0590697402398747
Streptococcus parasanguinis	0.114022207291612
Streptococcus parauberis	0
Streptococcus pasteurianus	0
Streptococcus peroris	0
Streptococcus pharyngis	0
Streptococcus pleomorphus	0
Streptococcus plurextorum	0
Streptococcus pneumoniae	0
Streptococcus porci	0
Streptococcus porcinus	0.0364267151977316
Streptococcus porcorum	0
Streptococcus pyogenes	0
Streptococcus pyogensis	0
Streptococcus ratti/ursoris	0
Streptococcus rubneri	0
Streptococcus rupicaprae	0
Streptococcus salivarius	0.0881201790010789
Streptococcus saliviloxodontae	0
Streptococcus sanguinis	0
Streptococcus sanguinis/vestibularis	0
Streptococcus sinensis	0
Streptococcus sobrinus	0.0534088478315551
Streptococcus suis	0
Streptococcus tangierensis	0
Streptococcus thermophilus	0.0371797082013344
Streptococcus thoraltensis	0
Streptococcus uberis	0.0333903089183193
Streptococcus vestibularis	0.0657970819381444
Streptococcus viridans	0.0708795630063766
Streptomyces misionensis	0
Streptomyces thermoviolaceus	0
Streptomyces thermovulgaris	0
Subdoligranulum variabile	0
Succinatimonas hippei	0
Succiniclasticum ruminis	0.0766715511384238
Succinivibrio dextrinosolvens	0.646212114990097
Sulfurimonas autotrophica	0
Sutterella parvirubra	0
Sutterella stercoricanis	0
Sutterella wadsworthensis	0.0555372631929008
Symbiobacterium thermophilum	0
Tannerella forsythia	0
Tatumella ptyseos	0.0326649662450017
Tetragenococcus solitarius	0
Tetrasphaera australiensis	0
Thiomicrospira cyclica	0
Timonella senegalensis	0.0411412866227612
Tissierella praeacuta	0
Trabulsiella guamensis	0.086554860228627
Treponema berlinense	0
Treponema denticola	0
Treponema lecithinolyticum	0
Treponema maltophilum	0.0393170706727939
Treponema medium	0
Treponema porcinum	0
Treponema socranskii	0
Treponema succinifaciens	0.0311387354343124
Treponema vincentii	0.0511764950718981
Tropheryma whipplei	0
Trueperella bernardiae	0
Trueperella pyogenes	0
Tumebacillus permanentifrigoris	0
Turicella otitidis	0.0445294448724355
Turicibacter sanguinis	0.029298852128539
Turicimonas muris	0
Tyzzerella nexilis	0.0466704520132148
Ureaplasma parvum	0
Ureaplasma urealyticum	0
Ureibacillus suwonensis	0.0323960825147938
Ureibacillus thermosphaericus	0
Vagococcus penaei	0
Vagococcus teuberi	0
Varibaculum cambriense	0.1532187564559
Variovorax boronicumulans	0
Veillonella atypica	0
Veillonella dispar	0.16457904548537
Veillonella parvula	0.0733186850014565
Veillonella ratti	0
Veillonella rogosae	0.104383487786553
Veillonella tobetsuensis	0.0582403776543937
Vibrio cholerae	0.116678783133586
Vibrio cincinnatiensis	0
Vibrio fluvialis	0
Vibrio furnissii	0
Vibrio mimicus	0
Vibrio parahaemolyticus	0
Victivallis vadensis	0.0790668039413763
Virgibacillus proomii	0
Weeksella virosa	0.0459177757463875
Weissella cibaria	0.0350987308817737
Weissella confusa	0.807035036642393
Weissella paramesenteroides	0
Yersinia aleksiciae	0
Yersinia bercovieri	0.0287135544636402
Yersinia enterocolitica	0
Yersinia frederiksenii	0.058253170068176
Yersinia kristensenii	0
Yersinia pseudotuberculosis	0
Yersinia rohdei	0
Yokenella regensburgei	0.229547128207112
Yonghaparkia alkaliphila	0
Kingdom Information: (%)
Archaea	0.311939525863816
Bacteria	99.6880604741362
Phylum Information: (%)
Actinobacteria	18.343993152344
Bacteroidetes	8.00357183670297
Deinococcus-Thermus	0.0286355030410251
Dictyoglomi	0.0415364263783998
Elusimicrobia	0.0505875319932038
Epsilonbacteraeota	1.61109018851524
Euryarchaeota	0.311939525863816
Firmicutes	39.6393820304901
Fusobacteria	2.09371563587451
Gemmatimonadetes	0
Halanaerobiaeota	0
Lentisphaerae	0.0790668039413763
Other	2.27515340620851
Planctomycetes	0.0571759653280723
Proteobacteria	23.1800114110283
Spirochaetes	0.276660239226624
Synergistetes	0.253348748752012
Tenericutes	0.172814822705151
Thermotogae	0
Verrucomicrobia	3.58131677160678
Class Information: (%)
Actinobacteria	14.1534383032082
Actinobacteridae	2.83752802541527
Alphaproteobacteria	4.80244867094798
Bacilli	13.0810782574948
Bacteroides	0.126984677976141
Bacteroidetes	0
Bacteroidia	7.87658715872683
Betaproteobacteria	0
Brachyspirae	0.155027938047619
Campylobacteria	1.61109018851524
Chlorobia	0
Clostridia	23.7462582045944
Coriobacteriia	1.35302682372053
Deinococci	0.0286355030410251
Deltaproteobacteria	0.1633753324138
Dictyoglomia	0.0415364263783998
Elusimicrobia	0.0505875319932038
Epsilonproteobacteria	0.0849991384391058
Erysipelotrichia	1.74303450646825
Flavobacteria	0
Fusobacteria	0.0454461670128864
Fusobacteriia	2.04826946886162
Gammaproteobacteria	18.1291882692274
Gemmatimonadetes	0
Halanaerobiia	0
Halobacteria	0.127065483406269
Lentisphaeria	0.0790668039413763
Methanobacteria	0.184874042457546
Mollicutes	0.172814822705151
Negativicutes	1.06901106193264
Nitriliruptoria	0
Other	2.27515340620851
Planctomycetacia	0.0571759653280723
Spirochaetes	0.0311387354343124
Spirochaetia	0.090493565744692
Synergistia	0.253348748752012
Thermotogae	0
Verrucomicrobiae	3.58131677160678
Order Information: (%)
Acetobacterales	0.151849366008017
Actinomycetales	2.17248795741924
Aeromonadales	1.02688526608854
Alteromonadales	0.0636449534625876
Azospirillales	0.10173137578592
Bacillales	5.50933281607977
Bacteroidales	6.46348444486917
Betaproteobacteriales	3.68645135157551
Bifidobacteriales	3.54657731151912
Brachyspirales	0.155027938047619
Campylobacterales	1.69608932695435
Cardiobacteriales	0.208479654889648
Caulobacterales	0.495010941703869
Chitinophagales	0.83005809854422
Chlorobiales	0
Chromatiales	0
Clostridiale	0.0485422083802449
Clostridiales	23.6977159962142
Coriobacteriales	1.35302682372053
Corynebacteriales	3.18001433297758
Cytophagales	0.230977780442479
Deinococcales	0.0286355030410251
Desulfobacterales	0
Desulfovibrionales	0.1633753324138
Dictyoglomales	0.0415364263783998
Elusimicrobiales	0.0505875319932038
Enterobacteriales	3.11880710948941
Erysipelotrichales	1.74303450646825
Flavobacteriales	0.479051512847103
Fusobacterales	0.0454461670128864
Fusobacteriales	2.04826946886162
Fusobacteriales: Leptotrichiacea	0
Gemmatimonadales	0
Halanaerobiales	0
Halobacteriales	0.127065483406269
Lactobacillales	7.57174544141499
Methanobacteriales	0.184874042457546
Micrococcales	5.67521214543185
Micromonosporales	0.0480737984210504
Mycoplasmatales	0.172814822705151
Neisseriales	0
Nitriliruptorales	0
Oceanospirillales	0.135507233625452
Opitutales	0.0595466416855276
Other	2.27515340620851
Pasteurellales	1.92451237810843
Planctomycetales	0.0571759653280723
Propionibacteriales	2.13134731514605
Pseudomonadales	1.61611204123163
Rhizobiales	2.42527755577105
Rhodobacterales	0.159099323508428
Salinisphaerales	0.0368226729436554
Selenomonadales	1.06901106193264
Sphingobacteriales	0
Sphingomonadales	1.4694801081707
Spirochaetales	0.121632301179004
Streptomycetales	0
Streptosporangiales	0.237253467708552
Synergistales	0.253348748752012
Thermotogales	0
Thiomicrospirales	0
Verrucomicrobiales	3.52177012992125
Vibrionales	3.43850043819228
Victivallales	0.0790668039413763
Xanthomonadales	2.87346516962023
Family Information: (%)
Acetobacteraceae	0.151849366008017
Acidaminococcaceae	0.225039904795998
Actinomycetaceae	0.538294495523622
Aerococcaceae	1.25161906860277
Aeromonadaceae	0.249645568706442
Akkermansiaceae	3.52177012992125
Alicyclobacillaceae	0
Alteromonadaceae	0.0285827000821046
Aquaspirillaceae	0
Arcobacteraceae	0.15361310188773
Atopobiaceae	0.251102003245904
Azospirillaceae	0.10173137578592
Bacillaceae	2.90969210877493
Bacteroidaceae	2.61211409282782
Barnesiellaceae	0
Beijerinckiaceae	0.564270718266781
Bifidobacteriaceae	3.54657731151912
Blautia	0
Bogoriellaceae	0
Brachyspiraceae	0.155027938047619
Brevibacteriaceae	1.07700314445796
Burkholderiaceae	1.52636657038391
Caldicoprobacteraceae	0
Campylobacteraceae	1.12081738717395
Cardiobacteriaceae	0.208479654889648
Carnobacteriaceae	0.207663888454631
Caulobacteraceae	0.495010941703869
Cellulomonadaceae	0.070367618680093
Chitinibacteraceae	0.116984090012893
Chitinophagaceae	0.83005809854422
Chlorobiaceae	0
Christensenellaceae	0.159240437699907
Chromatiaceae	0
Clostridiaceae	1.5482858089731
Clostridiaceae 1	3.83126406784013
Clostridiaceae 2	0.154976109962018
Clostridiales	0.0485422083802449
Coriobacteriaceae	0.135720091840765
Corynebacteriaceae	2.56761459639526
Corynebacterineae	0.135046566861316
Deinococcaceae	0.0286355030410251
Dermabacteraceae	0.486046722068133
Dermacoccaceae	0.0483464665491064
Desulfobulbaceae	0
Desulfovibrionaceae	0.1633753324138
Dictyoglomaceae	0.0415364263783998
Dietziaceae	0.116597021483122
Dysgonomonadaceae	0.10010344272486
Eggerthellaceae	0.966204728633861
Elusimicrobiaceae	0.0505875319932038
Enterbacteriaceae	0.328582100250476
Enterobacteriaceae	2.79022500923894
Enterococcaceae	0.419101330762567
Erysipelotrichaceae	1.74303450646825
Eubacteriaceae	0.112381845333788
Family XI	1.01239358304064
Family XIII	0.112693341237171
Family XVIII	0
Flavobacteriaceae	0.241264747045745
Fusobacteriaceae	0.844866437926065
Gemmatimonadaceae	0
Halobacteroidaceae	0
Haloferacaceae	0.127065483406269
Halomonadaceae	0.135507233625452
Helicobacteraceae	0.421658837892664
Hymenobacteraceae	0.0796884320433644
Hyphomicrobiaceae	0
Intrasporangiaceae	0.278923598422836
Jonesiaceae	0
Lachnospiraceae	12.7515848159305
Lactobacillaceae	2.14212025284493
Leptotrichia	0
Leptotrichiaceae	1.24884919794844
Leuconostocaceae	1.00919914737152
Listeriaceae	0
Marinifilaceae	0.0321294922311594
Methanobacteriaceae	0.184874042457546
Microbacteriaceae	3.43850540395109
Micrococcaceae	0.285725839461933
Micrococcineae	0
Micromonosporaceae	0.0480737984210504
Moraxellaceae	0.564156577870035
Muribaculaceae	0
Mycobacteriaceae	0.184650546426148
Mycoplasmataceae	0.172814822705151
Neisseriaceae	1.98311338297749
Nitriliruptoraceae	0
Nocardiaceae	0.35902096834998
Nocardioidaceae	0.0360055094574171
Opitutaceae	0.0595466416855276
Other	2.27515340620851
Paenibacillaceae	1.63870552487398
Pasteurellaceae	1.92451237810843
Peptococcaceae	0
Peptostreptococcaceae	1.02563355351
Planococcaceae	0.0664280313127547
Porphyromonadaceae	0.235551162980501
Prevotellaceae	1.77490316169154
Promicromonosporaceae	0.0853384424269872
Propionibacteriaceae	2.09534180568864
Propionibacterineae	1.35623300477109
Pseudomonadaceae	1.0519554633616
Psychromonadaceae	0.0350622533804829
Rhizobiaceae	1.68656348220932
Rhodanobacteraceae	2.33252254602291
Rhodobacteraceae	0.159099323508428
Rhodocyclaceae	0.0599873082012148
Rikenellaceae	0.325064560114381
Rubinisphaeraceae	0.0571759653280723
Ruminococcaceae	3.2848928109399
Schlesneriaceae	0
Solimonadaceae	0.0368226729436554
Sphingobacteriaceae	0
Sphingomonadaceae	1.4694801081707
Spirochaetaceae	0.121632301179004
Spirosomaceae	0.151289348399114
Sporolactobacillaceae	0.0674136810715796
Staphylococcaceae	0.531463091793516
Streptococcacaeae	0.0322799790702443
Streptococcaceae	2.50976177430833
Streptomycetaceae	0
Streptomycineae	0
Streptosporangiaceae	0.237253467708552
Succinivibrionaceae	0.777239697382097
Synergistaceae	0.253348748752012
Tannerellaceae	1.3836185322989
Thermomonosporaceae	0
Thermotogaceae	0
Thiomicrospiraceae	0
Thiovulaceae	0
Veillonellaceae	0.843971157136645
Verrucomicrobiaceae	0
Vibrionaceae	3.43850043819228
Victivallaceae	0.0790668039413763
Weeksellaceae	0.237786765801358
Xanthobacteraceae	0.174443355294948
Xanthomonadaceae	0.540942623597323
Genus Information: (%)
Acetanaerobacterium	0.222982557657643
Acetivibrio	0
Acetobacter	0.0396614000984445
Acetobacterium	0.0289155977233809
Achromobacter	0.0300685877086125
Acidaminococcus	0.0391308481759185
Acidovorax	0
Acinetobacter	0.296787261165262
Actinobacillus	0.456329564408421
Actinobaculum	0
Actinomadura	0
Actinomyces	0.301522582010283
Adlercreutzia	0
Aerococcus	0.0516239381639083
Aeromicrobium	0.0360055094574171
Aeromonas	0.249645568706442
Afipia	0
Agathobacter	0.0694536666113042
Aggregatibacter	0.158309831744011
Agrobacterium	0.774465968677426
Agrococcus	0.0696377419426038
Akkermansia	3.52177012992125
Alcaligenes	0.032880550692804
Algoriella	0.0370265878113647
Aliagarivorans	0.0350622533804829
Alistipes	0.325064560114381
Allisonella	0
Alloiococcus	0
Alloprevotella	0.312163042256119
Allorhizobium-Neorhizobium-Pararhizobium-Rhizobium	0.750343763755943
Alloscardovia	0
Alysiella	0.260818292417657
Amaricoccus	0
Anaerobiospirillum	0.131027582391999
Anaerococcus	0.0365876194407912
Anaerofilum	0.0415674394638295
Anaerofustis	0
Anaeroglobus	0
Anaerospora	0
Anaerosporobacter	0
Anaerostipes	0.111991977923493
Anaerovorax	0
Ancylobacter	0.13042707183898
Aneurinibacillus	0.0424573301281731
Anoxynatronum	0.126080361275066
Aquabacterium	0
Arcanobacterium	0
Arcobacter	0.15361310188773
Arthrobacter	0.0401517157534796
Asaccharobacter	0.0423738238778708
Atopobium	0.17558496612314
Atopostipes	0
Aureimonas	0.071930543325453
Bacillus	2.80374829278294
Bacteroides	2.61211409282782
Barnesiella	0
Bartonella	0.0369705424294536
Bavariicoccus	0.0685432358121167
Bergeyella	0
Bifidobacterium	3.30187130620385
Blautia	0.77217581331639
Bordetella	0
Brachybacterium	0.127121092975753
Brachymonas	0
Brachyspira	0.155027938047619
Bradyrhizobium	0.0440162834559679
Brevibacillus	0.260816737335516
Brevibacterium	1.07700314445796
Brevundimonas	0.198433791669444
Brochothrix	0
Buchnera	0.0670547654230508
Bulleidia	0
Burkholderia-Caballeronia-Paraburkholderia	0
Butyricicoccus	0.0894243887701574
Butyricimonas	0
Butyrivibrio	0.111994504773699
Caldicoprobacter	0
Campylobacter	1.12081738717395
Capnocytophaga	0.166426008532492
Cardiobacterium	0.208479654889648
Castellaniella	0
Catabacter	0
Catenibacterium	1.12196880703873
Catonella	0.0310228212495045
Caulobacter	0.251708070482147
Cellulomonas	0.070367618680093
Cellulosilyticum	0.089638719369729
Cellulosimicrobium	0.0292467378282279
Centipeda	0
Cephaloticoccus	0.0595466416855276
Cetobacterium	0
Chitinibacter	0.116984090012893
Chlorobium	0
Christensenella	0.159240437699907
Chryseobacterium	0.030147980958215
Citrobacter	0.0363981286726198
Cloacibacillus	0.215146162169496
Clostridium	1.5482858089731
Clostridium sensu stricto	0.0288957486869514
Clostridium sensu stricto 1	1.97776687555178
Clostridium sensu stricto 10	0
Clostridium sensu stricto 11	0.0291732920784445
Clostridium sensu stricto 12	0.0924896431017176
Clostridium sensu stricto 13	0.38728931570873
Clostridium sensu stricto 14	0
Clostridium sensu stricto 15	0.0582169727975096
Clostridium sensu stricto 16	0.0415346646146503
Clostridium sensu stricto 17	0
Clostridium sensu stricto 18	0.0295143529091601
Clostridium sensu stricto 19	0.0615445408176602
Clostridium sensu stricto 2	0
Clostridium sensu stricto 3	0.0400633392408444
Clostridium sensu stricto 4	0.0626982497115808
Clostridium sensu stricto 5	0.031654473330849
Clostridium sensu stricto 7	0.0470963787302024
Clostridium sensu stricto 8	0.840500592847952
Cnuella	0.83005809854422
Collinsella	0.135720091840765
Comamonas	0
Coprobacillus	0.0285822421932567
Coprobacter	0
Coprococcus 1	0
Coprococcus 2	0.0378587353269957
Coprococcus 3	0.0529134610660425
Coriobacterium	0
Corynebacterium	0.150251275325522
Corynebacterium 1	2.34364429619786
Cronobacter	0
Cryobacterium	0.066002715404133
Cryptobacterium	0
Cupriavidus	0
Curvibacter	0
Cutibacterium	0
Dechlorobacter	0
Deinococcus	0.0286355030410251
Delftia	0.0616423159135752
Dermabacter	0.35892562909238
Dermacoccus	0.0483464665491064
Desulfobulbus	0
Desulfovibrio	0.081822635437299
Dialister	0.0291821544139999
Dictyoglomus	0.0415364263783998
Dielma	0
Dietzia	0.116597021483122
Dolosicoccus	0.063356312788352
Dolosigranulum	0.0286529064920287
Dorea	0.0371046826859959
Dyadobacter	0
Dysgonomonas	0.0692270523873185
Eggerthella	0.564545384046074
Eggerthia	0.0317564782884542
Eikenella	0
Eisenbergiella	0
Elusimicrobium	0.0505875319932038
Empedobacter	0.0609529324345192
Enorma	0
Enterobacter	0.633312817352713
Enterococcus	0.255955049024054
Enterorhabdus	0.0628863863716079
Enterovibrio	0
Eremococcus	0
Erwinia	0.0700402151437976
Erysipelatoclostridium	0.164236041555649
Escherichia	0.328582100250476
Escherichia-Shigella	0.393868702766168
Ethanoligenens	0.0569532260513389
Eubacterium	0.0485422083802449
Ezakiella	0
Facklamia	1.13663881765051
Faecalitalea	0.109530495466945
Fastidiosipila	0.0327892227761506
Fictibacillus	0
Filifactor	0
Finegoldia	0
Flavobacterium	0.0748387385132534
Flavonifractor	0.167733965559289
Franconibacter	0
Fretibacterium	0
Fusicatenibacter	0.0575690607577325
Fusobacterium	0.844866437926065
Gallibacterium	0
Garciella	0
Gardnerella	0.0325169763237152
Gemella	0.295630378253013
Gemmatirosa	0
Geobacillus	0
Geomicrobium	0
Georgenia	0
Gluconobacter	0.0318748063302644
Gordonia	0.178265278563658
Gordonibacter	0
Granulicatella	0.179010981962602
Grimontia	0.423290692688335
Haematobacter	0.0368727664708624
Haemophilus	1.25999487520264
Hafnia-Obesumbacterium	0
Halodesulfovibrio	0.0815526969765007
Halomonas	0.135507233625452
Halopiger	0.127065483406269
Harryflintia	0
Helicobacter	0.421658837892664
Hespellia	0
Hodemania	0
Holdemanella	0
Holdemania	0
Howardella	0.0637383694156736
Hungatella	0.0624345161908885
Hydrobacter	0
Hydrogenibacillus	0.0735477334771922
Hydrogenoanaerobacterium	0.29305567319092
Hymenobacter	0.0796884320433644
Intestinibacter	0.080052411560819
Intestinimonas	0.0551947244635941
Isoptericola	0.0560917045987593
Janibacter	0.224910193732435
Johnsonella	0.154741316527177
Jonesia	0
Kandleria	0.120682446040335
Kerstersia	0
Kingella	0
Klebsiella	0
Kluyvera	0
Kocuria	0.163754228356997
Kosakonia	0
Kurthia	0
Kytococcus	0
Lachnoanaerobaculum	0
Lachnobacterium	0.428860899517304
Lachnoclostridium	3.21535731560283
Lachnoclostridium 10	0.0619596779089586
Lachnoclostridium 12	0.0370327524980725
Lachnoclostridium 5	0.38526957943557
Lachnospira	0.758681325713278
Lachnospiraceae NC2004 group	0.202346259173366
Lachnospiraceae NK4A136 group	0.0344826710652225
Lactobacillus	2.10702563477603
Lactococcus	0.215061777853156
Lautropia	0.08745192402487
Lawsonella	0.0291895799994427
Leifsonia	0
Leminorella	0
Leptothrix	0.180129991894646
Leptotrichia	1.24884919794844
Leuconostoc	0.132754110749696
Limnobacter	0.0707905737118797
Lysinibacillus	0.03208341410056
[truncated: 214 more rows]
