# Supplementary material for: Pediatric Acute Lymphoblastic Leukemia Patients Exhibit Distinctive Alterations in the Gut Microbiota
Source: Front Cell Infect Microbiol. 2020 Oct 16;10:558799. doi: 10.3389/fcimb.2020.558799 (PMC7596659; doi:10.3389/fcimb.2020.558799)
Supplement: Supplementary file 1 [file Data_Sheet_1.ZIP › rawdata/Case/19T030008_output.xls.result.txt]

Species Information: (%)
Abiotrophia defectiva	0
Abiotrophia para-adiacens	0.0703308770675931
Acetanaerobacterium elongatum	0.187424732184263
Acetobacterium tundrae	0
Achromobacter denitrificans	0.264668334573248
Achromobacter xylosoxidans	0
Acidaminococcus fermentans	0.0531010979432024
Acidaminococcus intestini	0.0349491065958196
Acidovorax facilis	0
Acidovorax sp	0
Acidovorax temperans	0
Acinetobacter baumannii	0
Acinetobacter calcoaceticus	0.0358050701397764
Acinetobacter haemolyticus/baumannii	0.197279726417803
Acinetobacter johnsonii	0.049505154843502
Acinetobacter junii	0
Acinetobacter lwoffii	0
Acinetobacter pittii	0
Acinetobacter radioresistens	0
Acinetobacter septicus	0
Actinobacillus capsulatus	0.0606315893398595
Actinobacillus pleuropneumoniae	0.0355212291709863
Actinobaculum massiliense	0
Actinobaculum schaalii	0
Actinomadura vinacea	0
Actinomyces canis	0
Actinomyces cardiffensis	0
Actinomyces georgiae	0.0530231979699252
Actinomyces graevenitzii	0
Actinomyces johnsonii	0
Actinomyces massiliensis	0
Actinomyces meyeri	0
Actinomyces naeslundii	0
Actinomyces neuii	0.0420500524354198
Actinomyces odontolyticus	0
Actinomyces oris	0
Actinomyces radingae	0
Actinomyces sp._ph3	0.0659858116320312
Actinomyces turicensis	0
Actinomyces urogenitalis	0
Actinomyces viscosus	0
Adlercreutzia equolifaciens	0
Aeribacillus pallidus	0.299442430764799
Aerococcus christensenii	0.0514247868212421
Aerococcus viridans	0
Aeromicrobium massiliense	0
Aeromonas allosaccharophila/veronii	0.0307625621441198
Aeromonas bestiarum	0
Aeromonas hydrophila	0
Aeromonas jandaei	0
Aeromonas media/tecta	0
Aeromonas veronii	0
Afipia birgiae	0
Agathobaculum butyriciproducens	0.0297548131227888
Aggregatibacter actinomycetemcomitans	0.0770359066448418
Aggregatibacter aphrophilus	0.466094294408471
Aggregatibacter segnis	0.0395197907411284
Agrobacterium tumefaciens	0.571293358772627
Agrococcus jejuensis	0
Agrococcus terreus	0.120817506492531
Akkermansia glycaniphila	0
Akkermansia muciniphila	0.0290462610831789
Alcaligenes faecalis	0.0325581975212227
Algoriella xinjiangensis	0
Aliagarivorans marinus	0
Alistipes finegoldii	0
Alistipes indistinctus	0
Alistipes inops	0
Alistipes obesi	0
Alistipes onderdonkii	0
Alistipes putredinis	0
Alistipes senegalensis	0.053584105576557
Alistipes shahii	0
Alistipes timonensis	0
Allisonella histaminiformans	0
Alloiococcus otitis	0
Alloprevotella rava	0.043977219602855
Alloprevotella tannerae	0.807288639017393
Alloscardovia omnicolens	0
Alysiella filiformis	0.194249187382263
Amaricoccus kaplicensis	0
Anaerobiospirillum succiniciproducens	0
Anaerobiospirillum thomasii	0.244761648420101
Anaerococcus hydrogenalis	0.0406951428951279
Anaerococcus lactolyticus	0
Anaerococcus obesiensis	0.0333942798973575
Anaerococcus octavius	0
Anaerococcus prevotii	0.030017737303153
Anaerococcus senegalensis	0
Anaerococcus tetradius	0
Anaerococcus vaginalis	0
Anaerofilum agile	0.0411991684823907
Anaerofilum pentosovorans	0
Anaerofustis stercorihominis	0
Anaeroglobus geminatus	0
Anaerorhabdus furcosa	0
Anaerosporobacter mobilis	0
Anaerostipes butyraticus	0.0319382805060659
Anaerostipes caccae	0.0312302488801298
Anaerostipes hadrus	0.193235584379953
Anaerotruncus colihominis	0.209505868650814
Anaerotruncus sp	0
Anaerovorax odorimutans	0
Ancylobacter polymorphus	0.0846731275887127
Aneurinibacillus aneurinilyticus	0
Aneurinibacillus migulanus	0
Anoxynatronum sibiricum	0.149660457068152
Aquabacterium commune	0
Arcanobacterium haemolyticum	0
Arcanobacterium pyogenes	0
Arcobacter butzleri	0.092202235681174
Arcobacter cryaerophilus	0
Arthrobacter albus	0
Arthrobacter castelli	0.0289437078751553
Arthrobacter oxydans	0.0340129643534795
Arthrobacter polychromogenes	0
Asaccharobacter celatus	0
Atlantibacter hermannii	0
Atopobium minutum	0
Atopobium parvulum	0.0618252110190443
Atopobium rimae	0.155651556525173
Atopobium vaginae	0
Atopostipes suicloacalis	0
Aurantimonas altamirensis	0
Aureimonas altamirensis	0.0757737207356863
Averyella dalhousiensis	0
Azonexus hydrophilus	0
Azospirillum lipoferum	0.0329911891918213
Bacillus altitudinis	0.402194647002618
Bacillus amyloliquefaciens	0.0301624440135107
Bacillus anthracis	0.0309981870115963
Bacillus atrophaeus	0
Bacillus badius	0
Bacillus beijingensis	0.100967797373721
Bacillus benzoevorans	0
Bacillus cereus	0
Bacillus circulans	0
Bacillus clausii	0
Bacillus coagulans	0
Bacillus cytotoxicus	0.0361382344183792
Bacillus endophyticus	0.0304922455902761
Bacillus firmus	0
Bacillus flexus	0
Bacillus fordii	0
Bacillus halodurans	0
Bacillus idriensis	0.0472463290907102
Bacillus infantis	0
Bacillus licheniformis	0.143268656978312
Bacillus marisflavi	0.0450535196821838
Bacillus massilioanorexius	0
Bacillus massiliosenegalensis	0
Bacillus megaterium	0
Bacillus methanolicus	0
Bacillus mojavensis	0.118991847683438
Bacillus mycoides	0
Bacillus nealsonii	0
Bacillus niacini	0
Bacillus polyfermenticus	0.0843776714171046
Bacillus pseudofirmus	0
Bacillus pseudomycoides	0.0320918622563026
Bacillus pumilus	0.0454585266508405
Bacillus senegalensis	0
Bacillus simplex	0
Bacillus siralis	0
Bacillus sonorensis	0
Bacillus subtilis	0
Bacillus thermoamylovorans	0.118855845410257
Bacillus thuringiensis	0.349523715117014
Bacillus timonensis	0
Bacillus toyonensis/wiedmanii/thuringiensis	0
Bacillus vallismortis	0
Bacteroides acidifaciens	0.0310036448782771
Bacteroides caccae	0.0280001291253615
Bacteroides cellulosiluticus	0
Bacteroides cellulosilyticus	0
Bacteroides clarus	0.824942935427801
Bacteroides coagulans	0
Bacteroides coprocola	0
Bacteroides coprophilus	0.0586286067396015
Bacteroides dorei	1.15762325708906
Bacteroides eggerthii	0.121357081268665
Bacteroides faecis	0
Bacteroides finegoldii	0.0446457563809629
Bacteroides fluxus	0
Bacteroides fragilis	1.41340342170524
Bacteroides galacturonicus	0.180359457850074
Bacteroides gallinarum	0
Bacteroides gallinceum	0
Bacteroides graminisolvens	0
Bacteroides helcogenes	0
Bacteroides intestinalis	0
Bacteroides massiliensis	0.351575997490891
Bacteroides massilinensis	0
Bacteroides nordii	0.103302063686531
Bacteroides oleiciplenus	0
Bacteroides ovatus	0.16192993635462
Bacteroides paurosaccharolyticus	0.372796329527863
Bacteroides pectinophilus	0.0967194903500458
Bacteroides plebeius	0.0397309081555142
Bacteroides propinonicifaciens	0
Bacteroides pyogenes	0.177347643557345
Bacteroides salanitronis	0
Bacteroides salyersiae	0.0417785046687984
Bacteroides sartorii	0
Bacteroides stercorirosoris	0
Bacteroides stercoris	0
Bacteroides thetaiotaomicron	0.0552021276704907
Bacteroides timonensis	0
Bacteroides uniformis	0
Bacteroides ureolyticus	0.0581600168036854
Bacteroides vulgatus	0.0456591289126015
Bacteroides xylanisolvens	0
Bacteroides xylanolyticus	0
Barnesiella intestinihominis	0
Barnesiella viscericola	0
Bartonella birtlesii	0.029615256196238
Bavariicoccus seileri	0.029415517407264
Bergeyella zoohelcum	0
Bifidobacterium actinocoloniiforme	0
Bifidobacterium adolescentis	0.037369416510831
Bifidobacterium adolescentis/ruminantium	0.048913735830015
Bifidobacterium angulatum	0
Bifidobacterium animalis	0
Bifidobacterium asteroides	0
Bifidobacterium avesanii	0
Bifidobacterium bifidum	0.0392514941435646
Bifidobacterium bohemicum	0
Bifidobacterium bombi	0.0385933768261886
Bifidobacterium boum	0.227624913289485
Bifidobacterium breve	0
Bifidobacterium callitrichos	0
Bifidobacterium catenulatum	0.0504803735727536
Bifidobacterium catenulatum/pseudoctenulatum	0.156090295784124
Bifidobacterium choerinum	0.148056960691006
Bifidobacterium commune	0
Bifidobacterium coryneforme	0
Bifidobacterium crudilactis/psychraerophilum	0
Bifidobacterium cuniculi	0
Bifidobacterium dentium	0.0808034905595839
Bifidobacterium eulemuris/lemurum	0
Bifidobacterium faecale	0
Bifidobacterium gallicum	0.0285734726403204
Bifidobacterium gallinarum	0
Bifidobacterium hapali	0
Bifidobacterium indicum	0
Bifidobacterium kashiwanohense	0.0575740803419434
Bifidobacterium longum	0.159316121878299
Bifidobacterium longum	0.361332735877037
Bifidobacterium merycicum	0
Bifidobacterium mongoliense	0
Bifidobacterium moukalabense	0.510905184704898
Bifidobacterium pseudocatenulatum	0.046459846076231
Bifidobacterium pseudocatenulatum	0
Bifidobacterium pseudolongum	0.085515576683167
Bifidobacterium pullorum	0
Bifidobacterium pullorum/hapali	0.0352800525212452
Bifidobacterium ramosum	0.0409946308182882
Bifidobacterium reuteri	0.0732243686824123
Bifidobacterium ruminantium	0
Bifidobacterium saeculare	0
Bifidobacterium saguini	0
Bifidobacterium scardovii	0
Bifidobacterium stercoris	0
Bifidobacterium thermacidophilum	0.05944334760137
Bifidobacterium thermophilum	0
Bifidobacterium tissieri	0.0436331434132913
Bifidobacterium tsurumiense	0.322146602054548
Bifissio spartinae	1.92817134847711
Bilophila wadsworthia	0
Blastococcus massiliensis	0.148956827327085
Blastomonas natatoria	0
Blautia caecimuris	0.0606160893653874
Blautia coccoides	0.0491835492865285
Blautia faecis	0.0600103188927469
Blautia glucerasea	0
Blautia hansenii	0
Blautia hydrogenotrophica	0.0796896030576971
Blautia luti	0.525042517796223
Blautia marasmi	0
Blautia obeum	0.0431982413209839
Blautia producta	0
Blautia schinkii	0.0950701678287666
Blautia sp._GD8	0
Blautia stercoris	0.0488330521059598
Blautia wexlerae	0
Bordetella hinzii	0
Brachybacterium muris	0
Brachybacterium paraconglomeratum	0
Brachymonas chironomi	0
Brachyspira aalborgi	0.0903246354902733
Brachyspira pilosicoli	0
Bradyrhizobium denitrificans	0
Bradyrhizobium elkanii	0
Bradyrhizobium japonicum	0
Brevibacillus agri	0
Brevibacillus borstelensis	0
Brevibacillus brevis	0.0300520189818796
Brevibacillus massiliensis	0
Brevibacterium casei	0.0847682679628734
Brevibacterium epidermidis	0.0553082800162403
Brevibacterium halotolerans	0.28091501100313
Brevibacterium iodinum	0
Brevibacterium linens	0.0364773917466094
Brevibacterium luteolum	0
Brevibacterium mcbrellneri	0
Brevibacterium paucivorans	0.0300350553917277
Brevibacterium pityocampae	0.0505975807333344
Brevibacterium ravenspurgense/massiliense	0.0480627675528978
Brevibacterium senegalense	0
Brevundimonas bacteroides	0.142514211604051
Brevundimonas diminuta	0
Brevundimonas subvibrioides	0.0575577120954244
Brevundimonas terrae	0.234839410474902
Brevundimonas vesicularis	0
Brochothrix thermosphacta	0
Buchnera aphidicola	0.341290362573148
Buchnera sp.	0
Bulleidia extructa	0
Burkholderia cepacia	0
Burkholderia glumae	0
Burkholderia plantarii	0
Butyricicoccus faecihominis	0.0524507575565329
Butyricicoccus pullicaecorum	0
Butyricimonas faecihominis	0
Butyricimonas paravirosa	0
Butyricimonas synergistica	0.0702815229179832
Butyricimonas virosa	0
Butyrivibrio crossotus	0.0709541962661126
Butyrivibrio fibrisolvens	0.0403027637837448
C.viride 16S	0.041563123847805
Caldicoprobacter faecalis	0
Campylobacter coli	0.212048313992122
Campylobacter concisus	0
Campylobacter curvus	0
Campylobacter faecalis	0.301787428909564
Campylobacter fetus	0
Campylobacter gracilis	0
Campylobacter hominis	0
Campylobacter hyointestinalis	0
Campylobacter jejuni	0.512617456266732
Campylobacter lari	0
Campylobacter rectus	0
Campylobacter showae	0.035642995308743
Campylobacter upsaliensis	0
Campylobacter ureolyticus	0
Candidatus Blastococcus	0
Candidatus Dorea	0.198414737945645
Candidatus Soleaferrea	0
Candidatus Stoquefichus	0
Candidatus Streptomyces	0
Capnocytophaga gingivalis	0
Capnocytophaga granulosa	0
Capnocytophaga haemolytica	0
Capnocytophaga leadbetteri	0.08040092810067
Capnocytophaga ochracea	0
Capnocytophaga sputigena	0
Cardiobacterium hominis	0.0881200234105374
Cardiobacterium valvarum	0
Carnobacterium maltaromaticum	0
Castellaniella defragrans	0
Catabacter hongkongensis	0
Catenibacterium mitsuokai	2.59480682953336
Catonella morbi	0
Catonella sp.	0
Cedecea davisae	0
Cedecea lapagei	0.0458169013283189
Cellulomonas composti	0
Cellulomonas denverensis	0
Cellulomonas massiliensis	0
Cellulomonas parahominis	0
Cellulosilyticum lentocellum	0.0450143735239698
Cellulosimicrobium cellulans	0
Centipeda periodontii	0
Cephaloticoccus primus	0.0408936549108516
Cetobacterium somerae	0
Chlamydia abortus	0.0975509203954534
Chlamydia trachomatis	0.0427332193128377
Chlorobium phaeobacteroides	0
Christensenella minuta	0.100037807003436
Chryseobacterium bovis	0.0287661359941261
Chryseobacterium hominis	0
Citrobacter amalonaticus	0
Citrobacter braakii	0
Citrobacter farmeri	0
Citrobacter freundii	0
Citrobacter gillenii	0
Citrobacter intermedius	0
Citrobacter murliniae	0
Citrobacter pasteurii	0
Citrobacter sedlakii	0
Citrobacter werkmanii	0
Citrobacter youngae	0.0283245757721591
Cloacibacillus evryensis	0.0771802586702771
Cloacibacillus porcorum	0
Cloacibacterium normanense	1.93245413233108
Clostridioides difficile	0
Clostridium acetobutylicum	0
Clostridium acidisoli	0
Clostridium aciditolerans	0
Clostridium aerotolerans	0
Clostridium akagii	0.0451159716348205
Clostridium aldenense	0.117672858085079
Clostridium aldrichii	0
Clostridium algidicarnis	0
Clostridium amazonense	0
Clostridium aminovalericum	0.0355842420792076
Clostridium amygdalinum	0.0663059446571293
Clostridium amylolyticum	0.0425145474287037
Clostridium arbusti	0
Clostridium argentinense	0
Clostridium asparagiforme	1.3800193783269
Clostridium aurantibutyricum	0
Clostridium autoethanogenum	0
Clostridium baratii/Eubacterium nitrigenese	0.049752649571049
Clostridium beijerinckii	0
Clostridium bifermentans	0.0369732716678338
Clostridium bolteae/aminovalericum	0.0538230008651123
Clostridium botulinum	0
Clostridium bowmanii	0
Clostridium butyricum	0
Clostridium cadaveris	0
Clostridium carboxidivorans	0
Clostridium cavendishii	0
Clostridium celatum	0.306587897819494
Clostridium celerecrescens	0
Clostridium cellobioparum	0
Clostridium cellulolyticum	0
Clostridium chartatabidum	0.0370068701060884
Clostridium chauvoei	0.261059183357568
Clostridium chromiireducens	0
Clostridium citroniae	0
Clostridium clariflavum	0
Clostridium clostridioforme	0
Clostridium cochlearium	0
Clostridium cocleatum	0
Clostridium colicanis	0
Clostridium colinum	0
Clostridium collagenovorans	0
Clostridium cylindrosporum	0
Clostridium dakarense	0
Clostridium difficile	0
Clostridium diolis	0.113666645797861
Clostridium disporicum/celatum	0
Clostridium drakei	0
Clostridium estertheticum	0
Clostridium fallax	0
Clostridium felsineum	0
Clostridium ganghwense	0
Clostridium ghonii	0.0482358767000993
Clostridium glycolicum	0
Clostridium glycyrrhizinilyticum	0.26582760293033
Clostridium grantii	0
Clostridium haemolyticum	0
Clostridium hathewayi	0.0388104275779653
Clostridium herbivorans	0
Clostridium hiranonis	0
Clostridium homopropionicum	0
Clostridium huakuii	0.0347612895787938
Clostridium hungatei	0
Clostridium hylemonae	0.226820260588387
Clostridium indolis/methoxybenzovorans	1.0700458710973
Clostridium innocuum	0.0296411833651755
Clostridium irregulare	0
Clostridium isatidis	0
Clostridium jeddahense	0
Clostridium kogasensis	0
Clostridium lactatifermentans	0.034668182281981
Clostridium lavalense/bolteae	0.0851013906530784
Clostridium leptum	0.123160121987235
Clostridium limosum	0
Clostridium lituseburense	0
Clostridium lundense	0
Clostridium malenominatum	0.0313286391245496
Clostridium massiliodielmoense	0
Clostridium methoxybenzovorans	0.773812981199055
Clostridium methylpentosum	0.0611827407777443
Clostridium neonatale	0
Clostridium nexile	0.197019962342389
Clostridium novyi	0
Clostridium oceanicum	0
Clostridium oroticum	0
Clostridium paraputrificum	0
Clostridium pascui	0.115250110070852
Clostridium pasteurianum	0
Clostridium perfringens	0
Clostridium polysaccharolyticum	0
Clostridium populeti	0
Clostridium psychrophilum	0
Clostridium punense	0
Clostridium putrefaciens	0.435742015419256
Clostridium ramosum	0
Clostridium rectum	0.0298258425565207
Clostridium saccharobutylicum	0
Clostridium saccharogumia	0
Clostridium saccharolyticum	0.137569430537598
Clostridium saccharoperbutylacetonicum	0
Clostridium sardiniense	0
Clostridium sartagoforme	0.0441805363952306
Clostridium scatologenes	0
Clostridium schirmacherense	0
Clostridium scindens	1.02418651868655
Clostridium senegalense	0
Clostridium septicum	0
Clostridium sordellii	0
Clostridium sp._16S_	0
Clostridium sphenoides	0.0723748381617412
Clostridium spiroforme	0
Clostridium sporogenes	0.0493565043802477
Clostridium sporosphaeroides	0
Clostridium sticklandii	0
Clostridium straminisolvens	0.0334396472160947
Clostridium subterminale	0.0564282253731814
Clostridium sufflavum	0
Clostridium sulfidigenes	0
Clostridium swellfunianum	0
Clostridium symbiosum	0.739002160263856
Clostridium tagluense	0
Clostridium tepidiprofundi	0
Clostridium termitidis	0
Clostridium tertium	0
Clostridium tetani	0.0329517102600652
Clostridium tetanomorphum	0
Clostridium thermoalcaliphilum	0
Clostridium thermopalmarium	0
Clostridium thiosulfatireducens	0
Clostridium tunisiense	0
Clostridium tyrobutyricum	0
Clostridium ventriculi	0
Clostridium vincentii	0
Clostridium viride	0
Clostridium vulturis	0
Clostridium xylanolyticum	0
Clostridium xylanovorans	0
Collinsella aerofaciens	0
Collinsella intestinalis	0
Collinsella massiliensis	0
Collinsella stercoris	0.0421206475764452
Collinsella tanakaei	0.0550194522159544
Comamonas aquatica	0
Comamonas kerstersii	0
Comamonas terrigena	0
Comamonas testosteroni	0
Coprobacillus cateniformis	0
Coprobacter fastidiosus	0
Coprobacter secundus	0
Coprococcus catus	0
Coprococcus comes	0.0480318637258041
Coprococcus eutactus	0.0285425714373318
Coriobacterium glomerans	0.0376797325028742
Corynebacterium accolens	0
Corynebacterium afermentans	0.0306582640493418
Corynebacterium ammoniagenes	0
Corynebacterium amycolatum	0
Corynebacterium appendicis	0
Corynebacterium argentoratense	0
Corynebacterium aurimucosum	0
Corynebacterium casei	0
Corynebacterium coyleae	0
Corynebacterium durum	0
Corynebacterium frankenforstense	0
Corynebacterium freneyi	0.145469644414351
Corynebacterium genitalium	0
Corynebacterium glaucum	0
Corynebacterium glucuronolyticum	0.0311240174293697
Corynebacterium jeikeium	0.0407078083985256
Corynebacterium kroppenstedtii	0.138520450631841
Corynebacterium matruchotii	0
Corynebacterium minutissimum	0.0880864879576935
Corynebacterium mucifaciens	0
Corynebacterium propinquum	0
Corynebacterium pseudodiphthericum	0
Corynebacterium resistens	0
Corynebacterium simulans	0
Corynebacterium singulare	0.030360403875045
Corynebacterium sp._1152	0
Corynebacterium striatum	0
Corynebacterium sundsvallense	0
Corynebacterium tuberculostearicum	0
Corynebacterium tuscaniense	0.450450683792316
Corynebacterium ulcerans	0.0653708617499324
Corynebacterium ureicelerivorans	0.0322623787527231
Corynebacterium variabile	0
Corynebacterium xerosis	0.258036922956965
Cronobacter sakazakii	0.032276791046059
Cryptobacterium curtum	0
Cupriavidus metallidurans	0
Curtobacterium flaccumfaciens	0
Deinococcus aquaticus	0
Deinococcus indicus	0
Deinococcus proteolyticus	0
Delftia acidovorans	0
Dermabacter hominis	0.0366951772963012
Dermabacter vaginalis	0.0422610634949551
Dermacoccus nishinomiyaensis	0.031211893145978
Desulfitobacterium frappieri	0
Desulfobulbus propionicus	0
Desulfotomaculum guttoideum	0
Desulfovibrio alkalitolerans	0
Desulfovibrio desulfuricans	0
Desulfovibrio fairfieldensis	0
Desulfovibrio legallii	0
Desulfovibrio legallis	0
Desulfovibrio piger	0
Desulfovibrio termitidis	0
Dialister invisus	0
Dialister micraerophilus	0
Dialister pneumosintes	0
Dialister succinatiphilus	0
Dictyoglomus thermophilum	0.0337706148735145
Dielma fastidiosa	0
Dietzia cinnamea	0.0443851516606465
Dietzia maris	0.121727733705776
Dietzia natronolimnaea	0
Dolosicoccus paucivorans	0
Dolosigranulum pigrum	0
Dorea formicigenerans	0.0331647127820853
Dorea longicatena	0.129679380674422
Dorea massiliensis	0
Dyadobacter beijingensis	0
Dyadobacter fermentans	0
Dysgonomonas capnocytophagoides	0.0380351557241553
Dysgonomonas gadei	0
Dysgonomonas macrotermitis	0
Dysgonomonas mossii	0
Edwardsiella tarda	0.0290873705941238
Eggerthella lenta	0
Eggerthella sinensis	0.272340872303698
Eggerthella timonensis	0.0331562264841831
Eggerthia catenaformis	0
Eikenella corrodens	0
Eisenbergiella tayi	0.0435818750506711
Elusimicrobium minutum	0.137716013165534
Empedobacter falsenii	0.052526558422727
Enorma massiliensis	0
Enterobacter aerogenes	0
Enterobacter asburiae	0
Enterobacter cancerogenus	0
Enterobacter cloacae	0.303694102647568
Enterobacter massiliensis	0.0325314665878435
Enterococcus asini	0
Enterococcus avium	0.0427728400303061
Enterococcus caccae	0
Enterococcus casseliflavus	0
Enterococcus casseliflavus/galliarum	0
Enterococcus cecorum	0
Enterococcus devriesei	0
Enterococcus dispar	0
Enterococcus durans/hirae	0
Enterococcus faecalis	0.0478187116588562
Enterococcus faecium	0
Enterococcus gallinarum	0
Enterococcus gilvus	0
Enterococcus italicus	0
Enterococcus malodoratus	0.0428592627011125
Enterococcus mundtii	0
Enterococcus phoeniculicola	0
Enterococcus raffinosus	0
Enterococcus saccharolyticus	0
Enterorhabdus caecimuris	0
Enterovibrio nigricans	0
Eremococcus coleocola	0
Erysipelatoclostridium ramosum	0.0887459155965394
Escherichia albertii	0.0576391323227108
Escherichia coli	4.0692076075471
Escherichia fergusonii	0.656100638543906
Escherichia hermannii	1.02361947210226
Ethanoligenens harbinense	0.038897648501379
Eubacterium barkeri	0
Eubacterium biforme	0
Eubacterium brachy	0
Eubacterium budayi	1.07153506385079
Eubacterium callanderi	0
Eubacterium celluloscolvens	0.146034389080372
Eubacterium cellulosolvens	0
Eubacterium contortum	0.12862775329573
Eubacterium coprostanoligenes	0
Eubacterium cylindroides	0
Eubacterium desmolans	0
Eubacterium dolichum	0.0399916031995051
Eubacterium eligens	0.605485386979401
Eubacterium fissicatena	0.413092186136401
Eubacterium hallii	0
Eubacterium infirmum	0
Eubacterium limosum	0
Eubacterium moniliforme	0
Eubacterium multiforme	0
Eubacterium nitritogenes	0.032487784455627
Eubacterium nodatum	0.0340478619617639
Eubacterium oxidoreducens	0.231815793422251
Eubacterium pyruvativorans	0
Eubacterium ramulus	0
Eubacterium rectale	0.0496279707002415
Eubacterium ruminantium	0.0637222645691072
Eubacterium saphenum	0
Eubacterium siraeum	0
Eubacterium sp	0.0345692929240178
Eubacterium sulci	0.0380616915055811
Eubacterium tenue	0
Eubacterium tortuosum	0
Eubacterium tortusum	0
Eubacterium uniforme	0
Eubacterium ventriosum	0.0984693403062102
Eubacterium xylanophilum	0.0372976561854839
Eubacterium yurii	0
Exiguobacterium aurantiacum	0.0990086956891209
Facklamia hominis/miroungae	0
Facklamia ignava	0.0675815425348344
Facklamia languida	0
Facklamia tabacinasalis	0.918297540338224
Faecalibacterium prausnitzii	0.574559268668138
Faecalibacterium prausnitzii S9G3	0.0470339032444128
Faecalicatena contorta	0.340887197665988
Faecalitalea cylindroides	0.221614290404984
Fermentimonas caenicola	0
Ferrimonas balearica	0.0330984899065801
Fictibacillus arsenicus	0
Filifactor alocis	0
Filifactor villosus	0
Finegoldia magna	0
Flavobacterium banpakuense	0.0361567743793511
Flavobacterium branchiophilum	0
Flavobacterium cheniae	0
Flavobacterium daejeonense	0
Flavobacterium lindanitolerans	0
Flavobacterium oncorhynchi	0
Flavobacterium sp._TISTR	0
Flavonifractor plautii	0.161639002787409
Flavonifractor sp	0.308275097306034
Flexispira rappini	0
Flintibacter butyricus	0.161845046492207
Fretibacterium fastidiosum	0
Fusicatenibacter saccharivorans	0.12938589566914
Fusobacterium equinum	0
Fusobacterium gonidiaformans	0
Fusobacterium mortiferum	0
Fusobacterium naviforme	0.0924879638385489
Fusobacterium necrogenes	0.0299535594866143
Fusobacterium necrophorum	0
Fusobacterium nucleatum	0
Fusobacterium periodonticum	0
Fusobacterium russii	0
Fusobacterium ulcerans	0.050407295022126
Fusobacterium varium	0.145270119022629
Gallibacterium anatis	0
Garciella nitratireducens	0
Gardnerella vaginalis	0
Gemella haemolysans	0
Gemella morbillorum	0
Gemella sanguinis	0.0523394997059023
Gemmatirosa kalamazoonesis	0
Gemmiger formicilis	0.0686360696373361
Geobacillus stearothermophilus	0.0321950677925854
Geobacillus vulcani	0
Georgenia muralis	0
Gluconobacter oxydans	0
Gordonia bronchialis	0
Gordonia jacobaea	0.0374133947835751
Gordonia otitidis	0
Gordonia rubripertincta	0.0529016607560929
Gordonia terrae	0
Gordonibacter pamelaeae	0
Gordonibacter urolithinfaciens	0.0330227004120383
Granulicatella adiacens	0.0371665094813389
Granulicatella elegans	0
Grimontia hollisae	0.258302239751328
Haematobacter missouriensis	0
Haemophilus haemolyticus	0.480847022029979
Haemophilus influenzae	0
Haemophilus parahaemolyticus	0
Haemophilus parainfluenzae	0.0845913729302298
Haemophilus paraphrohaemolyticus	0
Haemophilus pittmaniae	0.0423369289468137
Haemophilus quentini	0
Haemophilus sputorum	0
Hafnia alvei	0
Halobiforma nitratireducens	0.11806925569485
Halomonas salina	0.0344905735327704
Harryflintia acetispora	0.0392903653149461
Helicobacter bilis	0
Helicobacter canadensis	0
Helicobacter cinaedi	0
Helicobacter fennelliae	0
Helicobacter pametensis	0.166782973872362
Helicobacter pullorum	0
Helicobacter pylori	0.0479729112912473
Helicobacter rodentium	0.0296936098853904
Helicobacter winghamensis	0.148221382224916
Herbaspirillum massiliense	0.418601535520999
Hespellia porcina	0.0288350380470317
Hespellia stercorisuis	0
Holdemanella biformis	0.664567924936035
Holdemania filiformis	0.052310851140782
Holdemania massiliensis	0
Howardella ureilytica	0.0424080736672798
Hungatella effluvii	0.202735052320399
Hydrobacter penzbergensis	0.0420867101454526
Hydrogenibacillus schlegelii	0
Hydrogenoanaerobacterium saccharovorans	0.231351930784001
Hymenobacter rigui	0.049208990232446
Intestinibacter bartlettii	0.0282640346607822
Intestinimonas butyriciproducens	0
Janibacter hoylei	0
Janibacter indicus	0.172749785485127
Janibacter limosus	0
Janibacter terrae	0
Johnsonella ignava	0.0558318662100557
Jonesia denitrificans	0
Kallipyga massiliensis	0
Kandleria vitulina	0.24796596290972
Kerstersia gyiorum	0
Kineothrix alysoides	0
Kingella denitrificans	0.0292119328883916
Kingella kingae	0
Kingella oralis	0
Klebsiella aerogenes	0.0404203322105723
Klebsiella oxytoca	0
Klebsiella pneumoniae	0
Klebsiella variicola	0
Kluyvera ascorbata	0.0411022886901391
Kluyvera intermedia	0
Kocuria halotolerans	0.0283121746084613
Kocuria indica	0
Kocuria kristinae	0
Kocuria marina	0
Kocuria palustris	0
Kocuria rhizophila	0
Kocuria rosea	0
Kosakonia cowanii	0
Kurthia gibsonii	0
Kurthia massiliensis	0
Kurthia senegalensis	0
Kytococcus schroeteri	0
Kytococcus sedentarius	0
Lachnoanaerobaculum saburreum	0
Lachnoanaerobaculum umeaense	0
Lachnobacterium bovis	0.20438136827156
Lachnoclostridium phytofermentans	0
Lachnoclostridium sp	0
Lachnospira multipara	0.364251805790889
Lachnospira pectinoschiza	1.554935184236
Lactobacillus acidophilus	0
Lactobacillus agilis	0
Lactobacillus alimentarius	0.159946845917958
Lactobacillus alvi	0
Lactobacillus amylolyticus	0
Lactobacillus amylophilus	0
Lactobacillus amylovorus	0
Lactobacillus animalis	0
Lactobacillus antri	0
Lactobacillus apinorum	0
Lactobacillus apodemi	0
Lactobacillus bifermentans	0
Lactobacillus brevis	0
Lactobacillus buchneri	0
Lactobacillus casei	0
Lactobacillus ceti	0
Lactobacillus coleohominis	0
Lactobacillus coryniformis	0.0398865851144986
Lactobacillus crispatus	0
Lactobacillus curvatus	0
Lactobacillus delbrueckii	0
Lactobacillus dextrinicus	0
Lactobacillus fermemtum	0
Lactobacillus fermentum	0
Lactobacillus fructivorans/homohiochii	0.105276962238022
Lactobacillus gasseri	0
Lactobacillus gastricus	0
Lactobacillus gigeriorum	0.0317516960918826
Lactobacillus helveticus	0
Lactobacillus herbarum	0
Lactobacillus iners	0
Lactobacillus jensenii	0
Lactobacillus johnsonii	0
Lactobacillus kalixensis	0
Lactobacillus kitasatonis	0
Lactobacillus kunkeei	0.0546238517738813
Lactobacillus malefermentans	0.114366268274438
Lactobacillus mindensis	0
Lactobacillus mucosae	0
Lactobacillus mudanjiangensis	0
Lactobacillus oris	0
Lactobacillus parabuchneri	0
Lactobacillus paracasei	0
Lactobacillus parafarraginis	0
Lactobacillus pentosus	0
Lactobacillus plantarum	0
Lactobacillus porcinae	0.151724944264831
Lactobacillus rapi	0
Lactobacillus reuteri	0
Lactobacillus rhamnosus	0
Lactobacillus rogosae	0.332473432375909
Lactobacillus rossiae	0
Lactobacillus ruminis	0
Lactobacillus sakei	0.0556814545489642
Lactobacillus salivarius	0
Lactobacillus sanfranciscensis	0.0458504440482169
Lactobacillus saniviri	0
Lactobacillus senioris	0
Lactobacillus sharpeae	0
Lactobacillus thermophilus	0
Lactobacillus ultunensis	0
Lactobacillus vaccinostercus	0
Lactobacillus vaginalis	0.031853363901106
Lactobacillus versmoldensis	0
Lactobacillus xiangfangensis	0.184918024168554
Lactococcus formosensis	0
Lactococcus garvieae	0
Lactococcus lactis	0.0927837585570299
Lactococcus plantarum	0.045385487788368
Lactococcus raffinolactis	0
Lactonifactor longoviformis	0
Laribacter hongkongensis	0.0489046595683529
Lautropia mirabilis	0.227642409834226
Lawsonella clevelandensis	0.0373480313160726
Leifsonia aquatica/naganoensis	0
Leminorella grimontii	0
Leminorella richardii	0.900287224985984
Leptothrix discophora	0.397352301349662
Leptothrix mobilis	0
Leptotrichia amnionii	0
Leptotrichia buccalis	4.40581189579863
Leptotrichia goodfellowii	0
Leptotrichia hofstadii	0.0575593607827505
Leptotrichia wadei	0.0394313639736565
Leuconostoc carnosum	0
Leuconostoc citreum	0
Leuconostoc citreum/holzapfelii	0
Leuconostoc gelidum	0
Leuconostoc lactis	0.0397779744126643
Leuconostoc mesenteroides	0
Leuconostoc pseudomesenteroides/rapi/kimchii/mesenteroides	0.0486781757912281
Limnobacter thiooxidans	0.0413870742783331
Longicatena caecimuris	0.0388132691635936
Lysinibacillus fusiformis	0
Lysinibacillus massiliensis	0
Lysinibacillus sphaericus	0
Lysobacter soli	0.0352392979043793
Mageeibacillus indolicus	0
Mannheimia granulomatis	0.282678750516909
Marichromatium gracile	0
Marvinbryantia formatexigens	0.24459941534356
Massilia aurea	0.127497479641527
Massiliomicrobiota timonensis	0
Megamonas funiformis	0
Megamonas hypermegale	0
Megamonas rupellensis	0.0655653798283405
Megasphaera elsdenii	0
Megasphaera indica	0
Megasphaera micronuciformis	0
Megasphaera paucivorans	0
Megasphaera sp	0.030405237645638
Mesorhizobium loti	0
Methanobrevibacter smithii	0.0726866191266343
Methanobrevibacter smithii/gottschalkii	0
Methanosphaera cuniculi	0
Methanosphaera stadtmanae	0
Methylobacterium adhaesivum	0.0377253609850984
Methylobacterium jeotgali	0.193303702022041
Methylobacterium mesophilicum	0.0566613987542958
Methylobacterium populi	0
Methylobacterium radiotolerans	0
Methylobacterium zatmanii	0.228660585601842
Methyloversatilis universalis	0
Microbacterium aurum	0.0340879438571303
Microbacterium barkeri	0
Microbacterium chocolatum	0
Microbacterium foliorum	0
Microbacterium gubbeenense	0.0997390514614995
Microbacterium hydrocarbonoxydans	0
Microbacterium lacticum	0
Microbacterium luteolum	1.03007920203312
Microbacterium oleivorans	0.805276252182927
Microbacterium paraoxydans	0.0623137993548333
Microbacterium phyllosphaerae	0
Microbacterium schleiferi	0
Micrococcus luteus	0
Micrococcus lylae	0
Micromonospora aurantiaca	0.508662841827822
Micromonospora krabiensis	0
Microvirga massiliensis	0
Microvirgula aerodenitrificans	0
Mitsuokella jalaludinii	0
Mitsuokella multacida	0
Mobiluncus curtisii	0.0462149604093109
Moellerella wisconsensis	0.121829002105012
Mogibacterium diversum	0
Mogibacterium neglectum	0
Mogibacterium pumilum	0
Mogibacterium timidum	0
Mogibacterium vescum	0
Monoglobus pectinilyticus	0
Moraxella atlantae	0
Moraxella catarrhalis	0.085815897553655
Moraxella caviae	0.0344334883430897
Moraxella lacunata	0.177496554071294
Moraxella nonliquefaciens	0
Moraxella osloensis	0.0292110304742602
Morganella morganii	0
Moryella indoligenes	0
Murdochiella asaccharolytica	0
Muribaculum intestinale	0
Murimonas intestini	0.033374059230363
Mycobacterium abscessus	0.0674020229988458
Mycobacterium avium	0
Mycobacterium florentinum	0
Mycobacterium fortuitum	0.152084494231805
Mycobacterium iranicum	0.079690325634862
Mycobacterium mucogenicum	0.0654037760653102
Mycoplasma hominis	0
Mycoplasma pneumoniae	0
Negativicoccus succinicivorans	0.0313497469177846
Neisseria bacilliformis	0
Neisseria cinerea	0
Neisseria elongata	0.0294596766779293
Neisseria flava	0
Neisseria flavescens/perflava	0
Neisseria gonorrhoeae	0.0283818916739211
Neisseria macacae	0.0358318162916757
Neisseria meningitidis	0
Neisseria mucosa	0.411035840843442
Neisseria sicca	0
Neisseria subflava	0
Nevskia ramosa	0
Nitriliruptor alkaliphilus	0
Oceanobacillus caeni	0
Oceanobacillus massiliensis	0
Ochrobactrum anthropi	0
Ochrobactrum intermedium	0
Ochrobactrum pituitosum	0
Odoribacter laneus	0
Odoribacter splanchnicus	0
Oligella urethralis	0.141191712537727
Olsenella profusa	0
Olsenella scatoligenes	0
Olsenella uli	0.0297648482618369
Olsenella umbonata	0
Orenia metallireducens	0
Oribacterium parvum	0
Oribacterium sinus	0.877120510971065
Ornithobacterium rhinotracheale	0
Oscillibacter ruminantium	0
Oscillibacter sp	0.049136504711403
Oscillibacter valericigenes	0.256405600201651
Oxalobacter formigenes	0.0319995198696648
Paenibacillus alvei	0.0290972970186376
Paenibacillus antibioticophila	0
Paenibacillus barcinonensis	0
Paenibacillus barengoltzii	0.0345048073375267
Paenibacillus daejeonensis	0
Paenibacillus durus	0
Paenibacillus glucanolyticus	0
Paenibacillus graminis	0
Paenibacillus illinoisensis	0
Paenibacillus kribbensis	0
Paenibacillus lactis	1.39271145719889
Paenibacillus lautus	0
Paenibacillus provencensis	0
Paenibacillus pueri	0
Paenibacillus rhizosphaerae	0
Paenibacillus riograndensis	0.167037073481307
Paenibacillus sabinae/forsythiae	0
Paenibacillus senegalensis	0
Paenibacillus thiaminolyticus	0
Paenibacillus timonensis	0
Pantoea agglomerans	0.821795651669185
Pantoea conspicua	0
Papillibacter cinnamivorans	0
Parabacteroides distasonis	0
Parabacteroides goldsteinii	1.21790544953869
Parabacteroides gordonii	0
Parabacteroides johnsonii	0.0558859379732039
Parabacteroides merdae	0
Paracoccus carotinifaciens	0
Paracoccus marinus	0.0381314690990059
Paracoccus sanguinis	0
Paracoccus yeei	0
Paraeggerthella hongkongensis	0.0545128945059247
Paraprevotella clara	0
Paraprevotella xylaniphila	0
Parascardovia denticolens	0
Parasporobacterium paucivorans	0.151199708852596
Parasutterella excrementihominis	0.127002293508139
Parasutterella secunda	0.0483014514513716
Parvimonas micra	0.0869644339336989
Pediococcus acidilactici	0.044655029643217
Pediococcus damnosus	0
Pediococcus pentosaceus	0.0824437859777655
Pedobacter daejeonensis	0
Pedomicrobium ferrugineum	0
Pelomonas saccharophila	0.135820250228244
Peptoclostridium difficile	0
Peptococcus niger	0
Peptococcus sp.	0
Peptoniphilus asaccharolyticus	0.0347791795556142
Peptoniphilus coxii	0
Peptoniphilus duerdenii	0
Peptoniphilus grossensis	0
Peptoniphilus harei	0
Peptoniphilus indolicus	0
Peptoniphilus lacrimalis	0
Peptoniphilus senegalensis	0.0377185166600991
Peptoniphilus timonensis	0
Peptostreptococcus anaerobius	0
Peptostreptococcus russellii	0
Peptostreptococcus stomatis	0.0358909180440398
Phascolarctobacterium faecium	0
Phascolarctobacterium succinatutens	0.0951583453225208
Phenylobacterium haematophilum	0.0547282369841094
Phyllobacterium myrsinacearum	0
Planococcus rifietoensis	0
Planomicrobium chinense	0
Planomonospora sphaerica	0.101473432666479
Plesiomonas shigelloides	0
Porphyromonas asaccharolytica	0
Porphyromonas catoniae	0.0394957905053741
Porphyromonas endodontalis	0
Porphyromonas gingivalis	0
Porphyromonas somerae	0.0764412006965358
Porphyromonas uenonis	0.194510678314762
Prevotella albensis	0
Prevotella amnii	0.0664923005319964
Prevotella amniotica	0
Prevotella aurantiaca	0
Prevotella baroniae	0
Prevotella bergensis	0
Prevotella bivia	0
Prevotella brevis	0
Prevotella bryantii	0
Prevotella buccae	0
Prevotella buccalis	0
Prevotella conceptionensis	0.0435262730157849
Prevotella copri	0
Prevotella corporis	0.0395136714216261
Prevotella dentalis	0
Prevotella dentasini	0
Prevotella denticola	0
Prevotella disiens	0
Prevotella enoeca	0
Prevotella falsenii	0
Prevotella fusca	0
Prevotella histicola	0.0955174983869272
Prevotella intermedia	0
Prevotella loescheii	0
Prevotella maculosa	0
Prevotella marshii	0
Prevotella melaninogenica	0
Prevotella micans	0
Prevotella multidaccharivorax	0.0302170412718906
Prevotella multiformis	0.0349596121797145
Prevotella multisaccharivorax	0
Prevotella nanceiensis	0
Prevotella nigrescens	0
Prevotella oralis	0
Prevotella oris	0
Prevotella oryzae	0
Prevotella oulorum	0
Prevotella pallens	0
Prevotella paludivivens	0.519356281814091
Prevotella pleuritidis	0
Prevotella ruminicola	0.0560747076992493
Prevotella saccharolytica	0.0656512484901727
Prevotella salivae	0
Prevotella scopos/jejuni	0
Prevotella shahii	0
Prevotella stercorea	0.0452545412650824
Prevotella timonensis	0.0359975801500094
Prevotella veroralis	0
Promicromonospora flava	0.0683681336005792
Propionibacterium acidifaciens	0.875451600327588
Propionibacterium acidipropionici	0.277304078305492
Propionibacterium acnes	0
Propionibacterium australiense	0
Propionibacterium avidum	0
Propionibacterium cyclohexanicum	0
Propionibacterium damnosum	0.108461599424651
Propionibacterium freudenreichii	0
Propionibacterium granulosum	0
Propionibacterium jensenii	0
Propionibacterium microaerophilum	0.0569032623076578
Propionibacterium namnetense	0
Propionibacterium propionicum	0
Propionibacterium thoenii	0.357257595230684
Propionicimonas paludicola	0
Propionimicrobium lymphophilum	0.3424387073953
Propionivibrio dicarboxylicus	0
Prosthecobacter fluviatilis	0
Proteus mirabilis	0
Proteus penneri	0.144689498995644
Proteus vulgaris	0
Providencia alcalifaciens	0
Providencia rettgeri	0
Providencia rustigianii	0
Providencia stuartii	0
Pseudoclavibacter massiliense	0
Pseudoclavibacter sp._Timone	0
Pseudoflavonifractor capillosus	0.288295559988303
Pseudomonas aeruginosa	0
Pseudomonas alcaliphila	0
Pseudomonas fluorescens	0
Pseudomonas fragi	0
Pseudomonas fragi/thivervalensis/deceptionensis	0
Pseudomonas monteilii	1.44416209114641
Pseudomonas nitroreducens	0
Pseudomonas oleovorans	0
Pseudomonas putida	0
Pseudomonas stutzeri	0
Pseudopropionibacterium propionicum	0
Pseudoramibacter alactolyticus	0
Pseudothermotoga thermarum	0
Pseudoxanthomonas mexicana	0
Psychrobacter arenosus	0
Pyramidobacter piscolens	0.042007082127558
Ralstonia insidiosa	0.107712786025389
Ralstonia mannitolilytica	0
Ralstonia solanacearum	0
Raoultella ornithinolytica	0
Raoultella planticola	0.127058004431794
Rheinheimera perlucida	0
Rheinheimera texasensis	0
Rhizobium pusense	0
Rhodanobacter ginsenosidimutans	0.84436684976041
Rhodobacter sphaeroides	0
Rhodococcus equi	0
Rhodococcus erythropolis	0
Rhodococcus rhodochrous	0.0701909027781789
Riemerella anatipestifer	0
Riemerella columbina	0
Robinsoniella peoriensis	0
Romboutsia lituseburensis	0.0340718050911416
Roseburia faecis	2.05358137672198
Roseburia hominis	0
Roseburia intestinalis	0
Roseburia inulinivorans	0.0793413985792933
Roseburia sp	0.172893811530391
Roseomonas mucosa	0.0399553297209656
Rothia aeria	0
Rothia dentocariosa	0
Rothia mucilaginosa	0
Rubinisphaera brasiliensis	0
Rudanella lutea	0.0762323611369257
Ruminococcus albus	0
Ruminococcus bromii	0.13733293946731
Ruminococcus callidus	0
Ruminococcus champanellensis	0.030347702100947
Ruminococcus faecis	0.569735368513992
Ruminococcus flavefaciens	0
Ruminococcus gauvreauii	0.107162048196612
Ruminococcus gnavus	1.15542722246862
Ruminococcus lactaris	0
Ruminococcus sp	0.0472977008725733
Ruminococcus sp. Marseille-P2780	0
Ruminococcus sp. Marseille-P650	0
Ruminococcus torques	0.0811860166402022
Ruthenibacterium lactatiformans	0.069478450642533
Salmonella enterica	0
Sarcina maxima	0
Sarcina ventriculi	0.123077744119274
Scardovia inopinata	0.0337980609193718
Scardovia wiggsiae	0.0580341225176916
Schlesneria paludicola	0
Schwartzia sp.	0
Schwartzia succinivorans	0
Selenomonas artemidis	0
Selenomonas infelix	0
Selenomonas noxia	0.0509341156025443
Selenomonas ruminantium	0
Selenomonas sputigena	0
Sellimonas intestinalis	0.0593862220962106
Senegalemassilia anaerobia	0.0300723872493375
Senegalimassilia anaerobia	0.0489397190707259
Serratia ficaria	0
Serratia fonticola	0.366725078397011
Serratia liquefaciens	0
Serratia marcescens	0
Shigella dysenteriae	0
Shuttleworthia satelles	0.0601254586617394
Silanimonas lenta	0
Simonsiella muelleri	0.334210903006673
Skermanella aerolata	0
Slackia equolifaciens	0
Slackia exigua	0.155271166911602
Slackia faecicanis	0.0430647522365909
Slackia isoflavoniconvertens	0
Slackia piriformis	0.0346678799253571
Snodgrassella alvi	0
Soleaferrea massiliensis	0.0356357775393738
Solobacterium moorei	0.0364463511901159
Sphingobacterium faecium	0
Sphingobacterium multivorum	0.0449510833507236
Sphingobacterium spiritivorum	0
Sphingobium hydrophobicum	0
Sphingobium yanoikuyae	0.115859812770148
Sphingomonas adhaesiva	0
Sphingomonas ginsenosidimutans	0
Sphingomonas hankookensis	0
Sphingomonas panni	0
Sphingomonas paucimobilis	0
Sphingomonas pseudosanguinis	2.10068295755071
Spirosoma linguale	0
Sporanaerobacter acetigenes	0
Sporolactobacillus nakayamae	0.0435179272014443
Sporosarcina koreensis	0
Staphylococcus arlettae	0
Staphylococcus aureus	0.0293999649214386
Staphylococcus auricularis	0.0365147932653245
Staphylococcus capitis	0.131238980366232
Staphylococcus cohnii	0.0707783879537474
Staphylococcus condimenti	0
Staphylococcus epidermidis	0.0397033247104001
Staphylococcus epidermidis/muscae	0
Staphylococcus equorum/edaphicus/saprophyticus	0
Staphylococcus haemolyticus	0
Staphylococcus hominis	0
Staphylococcus intermedius	0.0666147451309045
Staphylococcus kloosii	0
Staphylococcus lentus	0
Staphylococcus lugdunensis	0.0957103251830136
Staphylococcus nepalensis	0
Staphylococcus pasteuri	0
Staphylococcus pettenkoferi	0
Staphylococcus saccharolyticus	0.040296652397499
Staphylococcus saprophyticus	0
Staphylococcus schleiferi	0
Staphylococcus sciuri	0
Staphylococcus simulans	0.0460372255916964
Staphylococcus succinus	0
Staphylococcus vitulinus	0
Staphylococcus warneri	0.0381492075487818
Staphylococcus xylosus	0
Stenotrophomonas daejeonensis	0
Stenotrophomonas maltophilia	0.852532455964964
Stenotrophomonas rhizophila	0.0438359522135627
Stomatobaculum longum	0
Stoquefichus massiliensis	0
Streptobacillus moniliformis	0
Streptococcus agalactiae	0.0358357309920381
Streptococcus alactolyticus	0
Streptococcus anginosus	0
Streptococcus australis	0
Streptococcus caballi	0
Streptococcus cameli	0
Streptococcus canis	0
Streptococcus caprae	0
Streptococcus castoreus	0
Streptococcus constellatus	0
Streptococcus criceti	0
Streptococcus cristatus	0
Streptococcus dentasini	0
Streptococcus dentirousetti	0
Streptococcus devriesei	0
Streptococcus didelphis	0
Streptococcus downei	0
Streptococcus dysgalactiae	0
Streptococcus equi	0
Streptococcus equinus	0
Streptococcus equinus/lutetiensis/infantarius	0
Streptococcus fryi	0
Streptococcus gallolyticus	0
Streptococcus gordonii	0.168524045500195
Streptococcus gordonii/mutans	0
Streptococcus henryi	0
Streptococcus hongkongensis	0
Streptococcus hyovaginalis	0
Streptococcus ictaluri	0
Streptococcus infantarius	0.0348374319457575
Streptococcus infantis	1.00332276114724
Streptococcus iniae	0
Streptococcus intermedius/uberis	0
Streptococcus lactarius	0.0292658489830711
Streptococcus lutetiensis	0
Streptococcus macedonicus	0
Streptococcus marimammalium	0
Streptococcus massiliensis	0
Streptococcus merionis	0
Streptococcus minor	0
Streptococcus mitis	0
Streptococcus mitis/pneumoniae/pseudoneumoniae	0.0534903125500264
Streptococcus moroccensis	0
Streptococcus mutans	0.0458717953004261
Streptococcus oralis	0.0840826084718671
Streptococcus oricebi	0
Streptococcus orisasini	0
Streptococcus ovis	0.0286591629478223
Streptococcus parasaguinis	0.0951148182095178
Streptococcus parasanguinis	0.165306657308555
Streptococcus parauberis	0
Streptococcus pasteurianus	0
Streptococcus peroris	0
Streptococcus pharyngis	0
Streptococcus pleomorphus	0
Streptococcus plurextorum	0
Streptococcus pneumoniae	0
Streptococcus porci	0
Streptococcus porcinus	0.0367642321284235
Streptococcus porcorum	0
Streptococcus pyogenes	0
Streptococcus pyogensis	0
Streptococcus ratti/ursoris	0
Streptococcus rubneri	0
Streptococcus rupicaprae	0
Streptococcus salivarius	0.392900980608328
Streptococcus saliviloxodontae	0
Streptococcus sanguinis	0
Streptococcus sanguinis/vestibularis	0
Streptococcus sinensis	0
Streptococcus sobrinus	0
Streptococcus suis	0
Streptococcus tangierensis	0
Streptococcus thermophilus	0.0782011715403746
Streptococcus thoraltensis	0
Streptococcus uberis	0.0368885640933551
Streptococcus vestibularis	0.2432017821402
Streptococcus viridans	0.187993503157508
Streptomyces misionensis	0.0649601574121745
Streptomyces thermoviolaceus	0
Streptomyces thermovulgaris	0
Subdoligranulum variabile	0
Succinatimonas hippei	0
Succiniclasticum ruminis	0.0471414088984792
Succinivibrio dextrinosolvens	0.223108716363545
Sulfurimonas autotrophica	0
Sutterella parvirubra	0
Sutterella stercoricanis	0
Sutterella wadsworthensis	0
Symbiobacterium thermophilum	0
Tannerella forsythia	0
Tatumella ptyseos	0.148942018074231
Tetragenococcus solitarius	0
Tetrasphaera australiensis	0
Thiomicrospira cyclica	0
Timonella senegalensis	0.0282232173048025
Tissierella praeacuta	0
Trabulsiella guamensis	0.0646625928493338
Treponema berlinense	0
Treponema denticola	0
Treponema lecithinolyticum	0
Treponema maltophilum	0.0351870868966184
Treponema medium	0
Treponema porcinum	0
Treponema socranskii	0
Treponema succinifaciens	0
Treponema vincentii	0.0313801069260571
Tropheryma whipplei	0
Trueperella bernardiae	0
Trueperella pyogenes	0
Tumebacillus permanentifrigoris	0
Turicella otitidis	0.0302437257446278
Turicibacter sanguinis	0
Turicimonas muris	0
Tyzzerella nexilis	0.0389801007643591
Ureaplasma parvum	0
Ureaplasma urealyticum	0
Ureibacillus suwonensis	0
Ureibacillus thermosphaericus	0
Vagococcus penaei	0
Vagococcus teuberi	0
Varibaculum cambriense	0.166644053685298
Variovorax boronicumulans	0
Veillonella atypica	0.608957023240063
Veillonella dispar	0.418066392170779
Veillonella parvula	0.50994652700114
Veillonella ratti	0
Veillonella rogosae	0.124339011396036
Veillonella tobetsuensis	0.243900627586983
Vibrio cholerae	0.09160881894413
Vibrio cincinnatiensis	0
Vibrio fluvialis	0
Vibrio furnissii	0
Vibrio mimicus	0
Vibrio parahaemolyticus	0
Victivallis vadensis	0.0779076697246385
Virgibacillus proomii	0
Weeksella virosa	0
Weissella cibaria	0.642939708374441
Weissella confusa	0.832741924364008
Weissella paramesenteroides	0
Yersinia aleksiciae	0
Yersinia bercovieri	0
Yersinia enterocolitica	0
Yersinia frederiksenii	0.0491899007127132
Yersinia kristensenii	0
Yersinia pseudotuberculosis	0
Yersinia rohdei	0
Yokenella regensburgei	0.475641658216165
Yonghaparkia alkaliphila	0
Kingdom Information: (%)
Archaea	0.190755874821484
Bacteria	99.8092441251785
Phylum Information: (%)
Actinobacteria	11.6755485529166
Bacteroidetes	9.5885673084951
Deinococcus-Thermus	0
Dictyoglomi	0.0337706148735145
Elusimicrobia	0.137716013165534
Epsilonbacteraeota	1.54696930743225
Euryarchaeota	0.190755874821484
Firmicutes	43.5141489612377
Fusobacteria	4.85074740048147
Gemmatimonadetes	0
Halanaerobiaeota	0
Lentisphaerae	0.0779076697246385
Other	2.28370397325923
Planctomycetes	0
Proteobacteria	25.6138610977793
Spirochaetes	0.156891829312949
Synergistetes	0.119187340797835
Tenericutes	0.140284139708291
Thermotogae	0
Verrucomicrobia	0.0699399159940305
Class Information: (%)
Actinobacteria	8.64894146245696
Actinobacteridae	2.01850914957898
Alphaproteobacteria	4.54349925095381
Bacilli	12.4473763572534
Bacteroides	0.0581600168036854
Bacteroidetes	0.0302170412718906
Bacteroidia	9.50019025041952
Betaproteobacteria	0
Brachyspirae	0.0903246354902733
Campylobacteria	1.54696930743225
Chlorobia	0
Clostridia	24.7277644971456
Coriobacteriia	1.00809794088072
Deinococci	0
Deltaproteobacteria	0
Dictyoglomia	0.0337706148735145
Elusimicrobia	0.137716013165534
Epsilonproteobacteria	0
Erysipelotrichia	4.01490418143981
Flavobacteria	0
Fusobacteria	0
Fusobacteriia	4.85074740048147
Gammaproteobacteria	21.0703618468255
Gemmatimonadetes	0
Halanaerobiia	0
Halobacteria	0.11806925569485
Lentisphaeria	0.0779076697246385
Methanobacteria	0.0726866191266343
Mollicutes	0.140284139708291
Negativicutes	2.32410392539882
Nitriliruptoria	0
Other	2.28370397325923
Planctomycetacia	0
Spirochaetes	0
Spirochaetia	0.0665671938226755
Synergistia	0.119187340797835
Thermotogae	0
Verrucomicrobiae	0.0699399159940305
Order Information: (%)
Acetobacterales	0.0399553297209656
Actinomycetales	1.50606512458684
Aeromonadales	0.54368644660995
Alteromonadales	0
Azospirillales	0
Bacillales	5.64829198880731
Bacteroidales	7.25006641825556
Betaproteobacteriales	2.7944197191514
Bifidobacteriales	2.74341540393767
Brachyspirales	0.0903246354902733
Campylobacterales	1.54696930743225
Cardiobacteriales	0.121218513317117
Caulobacterales	0.522630760350307
Chitinophagales	1.97025805862257
Chlorobiales	0
Chromatiales	0
Clostridiale	0.18060368200439
Clostridiales	24.5471608151412
Coriobacteriales	1.00809794088072
Corynebacteriales	1.35899489705042
Cytophagales	0.125441351369372
Deinococcales	0
Desulfobacterales	0
Desulfovibrionales	0
Dictyoglomales	0.0337706148735145
Elusimicrobiales	0.137716013165534
Enterobacteriales	6.92501754336516
Erysipelotrichales	4.01490418143981
Flavobacteriales	0.197850396896874
Fusobacterales	0
Fusobacteriales	4.85074740048147
Fusobacteriales: Leptotrichiacea	0
Gemmatimonadales	0
Halanaerobiales	0
Halobacteriales	0.11806925569485
Lactobacillales	6.79908436844611
Methanobacteriales	0.0726866191266343
Micrococcales	3.16598844683164
Micromonosporales	0.508662841827822
Mycoplasmatales	0.140284139708291
Neisseriales	0
Nitriliruptorales	0
Oceanospirillales	0.177759230511083
Opitutales	0.0408936549108516
Other	2.28370397325923
Pasteurellales	1.56925688472922
Planctomycetales	0
Propionibacteriales	1.21789030772289
Pseudomonadales	2.56669652157718
Rhizobiales	1.72623892146268
Rhodobacterales	0.0381314690990059
Salinisphaerales	0
Selenomonadales	2.32410392539882
Sphingobacteriales	0.0449510833507236
Sphingomonadales	2.21654277032086
Spirochaetales	0.0665671938226755
Streptomycetales	0.0649601574121745
Streptosporangiales	0.101473432666479
Synergistales	0.119187340797835
Thermotogales	0
Thiomicrospirales	0
Verrucomicrobiales	0.0290462610831789
Vibrionales	4.49455585675569
Victivallales	0.0779076697246385
Xanthomonadales	1.87775113080866
Family Information: (%)
Acetobacteraceae	0.0399553297209656
Acidaminococcaceae	0.230349958760022
Actinomycetaceae	0.373918076131985
Aerococcaceae	1.0373038696943
Aeromonadaceae	0.0758160818263036
Akkermansiaceae	0.0290462610831789
Alicyclobacillaceae	0
Alteromonadaceae	0
Aquaspirillaceae	0
Arcobacteraceae	0.092202235681174
Atopobiaceae	0.247241615806054
Azospirillaceae	0
Bacillaceae	3.19701891298136
Bacteroidaceae	3.67368406773807
Barnesiellaceae	0
Beijerinckiaceae	0.516351047363278
Bifidobacteriaceae	2.74341540393767
Blautia	0
Bogoriellaceae	0
Brachyspiraceae	0.0903246354902733
Brevibacteriaceae	0.305249343403683
Burkholderiaceae	1.68313381081875
Caldicoprobacteraceae	0
Campylobacteraceae	1.06209619447716
Cardiobacteriaceae	0.121218513317117
Carnobacteriaceae	0.107497386548932
Caulobacteraceae	0.522630760350307
Cellulomonadaceae	0
Chitinibacteraceae	0.0489046595683529
Chitinophagaceae	1.97025805862257
Chlorobiaceae	0
Christensenellaceae	0.100037807003436
Chromatiaceae	0
Clostridiaceae	1.61534669255403
Clostridiaceae 1	2.83151294645101
Clostridiaceae 2	0.149660457068152
Clostridiales	0.18060368200439
Coriobacteriaceae	0.134819832295274
Corynebacteriaceae	1.03251627015415
Corynebacterineae	0.21948651723065
Deinococcaceae	0
Dermabacteraceae	0.336993163748221
Dermacoccaceae	0.031211893145978
Desulfobulbaceae	0
Desulfovibrionaceae	0
Dictyoglomaceae	0.0337706148735145
Dietziaceae	0.121727733705776
Dysgonomonadaceae	0.0380351557241553
Eggerthellaceae	0.626036492779394
Elusimicrobiaceae	0.137716013165534
Enterbacteriaceae	1.02361947210226
Enterobacteriaceae	5.9013980712629
Enterococcaceae	0.115047620138683
Erysipelotrichaceae	4.01490418143981
Eubacteriaceae	0
Family XI	0.204100850498368
Family XIII	0.0721095534673449
Family XVIII	0
Flavobacteriaceae	0.116557702480021
Fusobacteriaceae	0.347944779926438
Gemmatimonadaceae	0
Halobacteroidaceae	0
Haloferacaceae	0.11806925569485
Halomonadaceae	0.177759230511083
Helicobacteraceae	0.392670877273916
Hymenobacteraceae	0.049208990232446
Hyphomicrobiaceae	0
Intrasporangiaceae	0.172749785485127
Jonesiaceae	0
Lachnospiraceae	16.6813155862996
Lactobacillaceae	0.940392607676235
Leptotrichia	0
Leptotrichiaceae	4.50280262055504
Leuconostocaceae	1.70226302346907
Listeriaceae	0
Marinifilaceae	0.0702815229179832
Methanobacteriaceae	0.0726866191266343
Microbacteriaceae	2.24040024333974
Micrococcaceae	0.127446785261795
Micrococcineae	0.0340129643534795
Micromonosporaceae	0.508662841827822
Moraxellaceae	0.664170773617262
Muribaculaceae	0
Mycobacteriaceae	0.145094101700172
Mycoplasmataceae	0.140284139708291
Neisseriaceae	1.06238124876429
Nitriliruptoraceae	0
Nocardiaceae	0.0903150555396681
Nocardioidaceae	0
Opitutaceae	0.0408936549108516
Other	2.28370397325923
Paenibacillaceae	1.95284508478304
Pasteurellaceae	1.56925688472922
Peptococcaceae	0
Peptostreptococcaceae	0.0982267577959637
Planococcaceae	0
Porphyromonadaceae	0.310447669516672
Prevotellaceae	1.88382661484679
Promicromonosporaceae	0
Propionibacteriaceae	1.21789030772289
Propionibacterineae	0.799926535268484
Pseudomonadaceae	1.90252574795991
Psychromonadaceae	0
Rhizobiaceae	1.12521474651069
Rhodanobacteraceae	0.84436684976041
Rhodobacteraceae	0.0381314690990059
Rhodocyclaceae	0
Rikenellaceae	0
Rubinisphaeraceae	0
Ruminococcaceae	2.84718966370923
Schlesneriaceae	0
Solimonadaceae	0
Sphingobacteriaceae	0.0449510833507236
Sphingomonadaceae	2.21654277032086
Spirochaetaceae	0.0665671938226755
Spirosomaceae	0.0762323611369257
Sporolactobacillaceae	0.0435179272014443
Staphylococcaceae	0.402570564135559
Streptococcacaeae	0
Streptococcaceae	2.89657986091889
Streptomycetaceae	0.0649601574121745
Streptomycineae	0
Streptosporangiaceae	0.101473432666479
Succinivibrionaceae	0.467870364783646
Synergistaceae	0.119187340797835
Tannerellaceae	1.2737913875119
Thermomonosporaceae	0
Thermotogaceae	0
Thiomicrospiraceae	0
Thiovulaceae	0
Veillonellaceae	2.0937539666388
Verrucomicrobiaceae	0
Vibrionaceae	4.49455585675569
Victivallaceae	0.0779076697246385
Weeksellaceae	0.0812926944168531
Xanthobacteraceae	0.0846731275887127
Xanthomonadaceae	1.03338428104825
Genus Information: (%)
Acetanaerobacterium	0.187424732184263
Acetivibrio	0
Acetobacter	0
Acetobacterium	0
Achromobacter	0
Acidaminococcus	0.0880502045390219
Acidovorax	0
Acinetobacter	0.337213803174963
Actinobacillus	0.0961528185108458
Actinobaculum	0
Actinomadura	0
Actinomyces	0.161059062037376
Adlercreutzia	0
Aerococcus	0.0514247868212421
Aeromicrobium	0
Aeromonas	0.0758160818263036
Afipia	0
Agathobacter	0.0496279707002415
Aggregatibacter	0.11655569738597
Agrobacterium	0.571293358772627
Agrococcus	0.120817506492531
Akkermansia	0.0290462610831789
Alcaligenes	0
Algoriella	0
Aliagarivorans	0
Alistipes	0
Allisonella	0
Alloiococcus	0
Alloprevotella	0.851265858620248
Allorhizobium-Neorhizobium-Pararhizobium-Rhizobium	0.448532410806135
Alloscardovia	0
Alysiella	0.194249187382263
Amaricoccus	0
Anaerobiospirillum	0.244761648420101
Anaerococcus	0
Anaerofilum	0.0411991684823907
Anaerofustis	0
Anaeroglobus	0
Anaerospora	0
Anaerosporobacter	0
Anaerostipes	0.0631685293861956
Anaerovorax	0
Ancylobacter	0.0846731275887127
Aneurinibacillus	0
Anoxynatronum	0.149660457068152
Aquabacterium	0
Arcanobacterium	0
Arcobacter	0.092202235681174
Arthrobacter	0.0629566722286348
Asaccharobacter	0
Atopobium	0.217476767544217
Atopostipes	0
Aureimonas	0.0757737207356863
Bacillus	3.19701891298136
Bacteroides	3.67368406773807
Barnesiella	0
Bartonella	0.029615256196238
Bavariicoccus	0.029415517407264
Bergeyella	0
Bifidobacterium	2.6515832205006
Blautia	0.817389822538998
Bordetella	0
Brachybacterium	0.258036922956965
Brachymonas	0
Brachyspira	0.0903246354902733
Bradyrhizobium	0
Brevibacillus	0.329494449746678
Brevibacterium	0.305249343403683
Brevundimonas	0.292397122570326
Brochothrix	0
Buchnera	0.341290362573148
Bulleidia	0
Burkholderia-Caballeronia-Paraburkholderia	0
Butyricicoccus	0.0524507575565329
Butyricimonas	0.0702815229179832
Butyrivibrio	0.0709541962661126
Caldicoprobacter	0
Campylobacter	1.06209619447716
Capnocytophaga	0.08040092810067
Cardiobacterium	0.121218513317117
Castellaniella	0
Catabacter	0
Catenibacterium	2.59480682953336
Catonella	0
Caulobacter	0.175505400795872
Cellulomonas	0
Cellulosilyticum	0.0450143735239698
Cellulosimicrobium	0
Centipeda	0
Cephaloticoccus	0.0408936549108516
Cetobacterium	0
Chitinibacter	0.0489046595683529
Chlorobium	0
Christensenella	0.100037807003436
Chryseobacterium	0.0287661359941261
Citrobacter	0.0458169013283189
Cloacibacillus	0.0771802586702771
Clostridium	1.61534669255403
Clostridium sensu stricto	0
Clostridium sensu stricto 1	1.91434269344152
Clostridium sensu stricto 10	0
Clostridium sensu stricto 11	0
Clostridium sensu stricto 12	0.0451159716348205
Clostridium sensu stricto 13	0.206439625022827
Clostridium sensu stricto 14	0
Clostridium sensu stricto 15	0.0329517102600652
Clostridium sensu stricto 16	0.0313286391245496
Clostridium sensu stricto 17	0
Clostridium sensu stricto 18	0
Clostridium sensu stricto 19	0
Clostridium sensu stricto 2	0
Clostridium sensu stricto 3	0.0425145474287037
Clostridium sensu stricto 4	0
Clostridium sensu stricto 5	0
Clostridium sensu stricto 7	0
Clostridium sensu stricto 8	0.435742015419256
Cnuella	1.92817134847711
Collinsella	0.0971400997923996
Comamonas	0
Coprobacillus	0
Coprobacter	0
Coprococcus 1	0
Coprococcus 2	0.0285425714373318
Coprococcus 3	0.0480318637258041
Coriobacterium	0.0376797325028742
Corynebacterium	0.127153143228644
Corynebacterium 1	0.837771369864802
Cronobacter	0
Cryobacterium	0.0880864879576935
Cryptobacterium	0
Cupriavidus	0
Curvibacter	0
Cutibacterium	0
Dechlorobacter	0
Deinococcus	0
Delftia	0
Dermabacter	0.0789562407912564
Dermacoccus	0.031211893145978
Desulfobulbus	0
Desulfovibrio	0
Dialister	0
Dictyoglomus	0.0337706148735145
Dielma	0
Dietzia	0.121727733705776
Dolosicoccus	0
Dolosigranulum	0
Dorea	0.0331647127820853
Dyadobacter	0
Dysgonomonas	0.0380351557241553
Eggerthella	0.305497098787881
Eggerthia	0
Eikenella	0
Eisenbergiella	0.0435818750506711
Elusimicrobium	0.137716013165534
Empedobacter	0.052526558422727
Enorma	0
Enterobacter	1.50635132632155
Enterococcus	0.0428592627011125
Enterorhabdus	0
Enterovibrio	0
Eremococcus	0
Erwinia	0
Erysipelatoclostridium	0.0887459155965394
Escherichia	1.02361947210226
Escherichia-Shigella	0.713739770866617
Ethanoligenens	0.038897648501379
Eubacterium	0.18060368200439
Ezakiella	0
Facklamia	0.985879082873058
Faecalitalea	0.300419162768083
Fastidiosipila	0
Fictibacillus	0
Filifactor	0
Finegoldia	0
Flavobacterium	0.0361567743793511
Flavonifractor	0.161639002787409
Franconibacter	0.032276791046059
Fretibacterium	0
Fusicatenibacter	0.12938589566914
Fusobacterium	0.347944779926438
Gallibacterium	0
Garciella	0
Gardnerella	0
Gemella	0.0523394997059023
Gemmatirosa	0
Geobacillus	0
Geomicrobium	0
Georgenia	0
Gluconobacter	0
Gordonia	0.0374133947835751
Gordonibacter	0.0330227004120383
Granulicatella	0.107497386548932
Grimontia	0.258302239751328
Haematobacter	0
Haemophilus	1.07386961831549
Hafnia-Obesumbacterium	0
Halodesulfovibrio	0
Halomonas	0.177759230511083
Halopiger	0.11806925569485
Harryflintia	0.0392903653149461
Helicobacter	0.392670877273916
Hespellia	0.0288350380470317
Hodemania	0
Holdemanella	0.664567924936035
Holdemania	0.052310851140782
Howardella	0.0424080736672798
Hungatella	0.202735052320399
Hydrobacter	0.0420867101454526
Hydrogenibacillus	0
Hydrogenoanaerobacterium	0.231351930784001
Hymenobacter	0.049208990232446
Intestinibacter	0.0282640346607822
Intestinimonas	0
Isoptericola	0
Janibacter	0.172749785485127
Johnsonella	0.0558318662100557
Jonesia	0
Kandleria	0.24796596290972
Kerstersia	0
Kingella	0.0292119328883916
Klebsiella	0
Kluyvera	0
Kocuria	0.0283121746084613
Kosakonia	0
Kurthia	0
Kytococcus	0
Lachnoanaerobaculum	0
Lachnobacterium	0.20438136827156
Lachnoclostridium	3.7535287788811
Lachnoclostridium 10	0
Lachnoclostridium 12	0
Lachnoclostridium 5	0.912493764017925
Lachnospira	2.43201988025287
Lachnospiraceae NC2004 group	0.137569430537598
Lachnospiraceae NK4A136 group	0.0491835492865285
Lactobacillus	0.895737578033017
Lactococcus	0.138169246345398
Lautropia	0.227642409834226
Lawsonella	0.0373480313160726
Leifsonia	0
Leminorella	0.900287224985984
Leptothrix	0.397352301349662
Leptotrichia	4.50280262055504
Leuconostoc	0.226581390730622
Limnobacter	0.0413870742783331
Lysinibacillus	0
[truncated: 214 more rows]
