# Supplementary material for: Pediatric Acute Lymphoblastic Leukemia Patients Exhibit Distinctive Alterations in the Gut Microbiota
Source: Front Cell Infect Microbiol. 2020 Oct 16;10:558799. doi: 10.3389/fcimb.2020.558799 (PMC7596659; doi:10.3389/fcimb.2020.558799)
Supplement: Supplementary file 1 [file Data_Sheet_1.ZIP › rawdata/Case/19T030011_output.xls.result.txt]

Species Information: (%)
Abiotrophia defectiva	0
Abiotrophia para-adiacens	0.0733743669485307
Acetanaerobacterium elongatum	0.29854351308741
Acetobacterium tundrae	0
Achromobacter denitrificans	0.127983425561662
Achromobacter xylosoxidans	0.0328153825923973
Acidaminococcus fermentans	0.0315780731099283
Acidaminococcus intestini	0.0311878104617238
Acidovorax facilis	0
Acidovorax sp	0.0283962763354063
Acidovorax temperans	0
Acinetobacter baumannii	0
Acinetobacter calcoaceticus	0.051495580200617
Acinetobacter haemolyticus/baumannii	0.131775511845341
Acinetobacter johnsonii	0.0497743673665482
Acinetobacter junii	0
Acinetobacter lwoffii	0
Acinetobacter pittii	0
Acinetobacter radioresistens	0
Acinetobacter septicus	0
Actinobacillus capsulatus	0.199167716951015
Actinobacillus pleuropneumoniae	0
Actinobaculum massiliense	0
Actinobaculum schaalii	0.0282275548706717
Actinomadura vinacea	0
Actinomyces canis	0
Actinomyces cardiffensis	0
Actinomyces georgiae	0.072660435233156
Actinomyces graevenitzii	0.0304107147486977
Actinomyces johnsonii	0.0539349117274329
Actinomyces massiliensis	0
Actinomyces meyeri	0.037606316360473
Actinomyces naeslundii	0
Actinomyces neuii	0.0554341838809887
Actinomyces odontolyticus	0
Actinomyces oris	0
Actinomyces radingae	0
Actinomyces sp._ph3	0.0467513926946713
Actinomyces turicensis	0
Actinomyces urogenitalis	0
Actinomyces viscosus	0
Adlercreutzia equolifaciens	0
Aeribacillus pallidus	0.386266078692205
Aerococcus christensenii	0.0942820059517104
Aerococcus viridans	0
Aeromicrobium massiliense	0
Aeromonas allosaccharophila/veronii	0.0474055262597681
Aeromonas bestiarum	0.0338840417715111
Aeromonas hydrophila	0.0331386349594411
Aeromonas jandaei	0.0423452496926252
Aeromonas media/tecta	0
Aeromonas veronii	0.030637517799205
Afipia birgiae	0
Agathobaculum butyriciproducens	0.17510354060571
Aggregatibacter actinomycetemcomitans	0.0383227743006559
Aggregatibacter aphrophilus	0.800394968729773
Aggregatibacter segnis	0.10932265412675
Agrobacterium tumefaciens	0.782068053159834
Agrococcus jejuensis	0
Agrococcus terreus	0.0676867667224198
Akkermansia glycaniphila	0
Akkermansia muciniphila	0
Alcaligenes faecalis	0.0444708220914462
Algoriella xinjiangensis	0
Aliagarivorans marinus	0.03350251516167
Alistipes finegoldii	0
Alistipes indistinctus	0
Alistipes inops	0
Alistipes obesi	0.0284066476322434
Alistipes onderdonkii	0
Alistipes putredinis	0.0283271408736051
Alistipes senegalensis	0.0379263918140423
Alistipes shahii	0
Alistipes timonensis	0
Allisonella histaminiformans	0
Alloiococcus otitis	0
Alloprevotella rava	0.0748586574405536
Alloprevotella tannerae	0.339883080807535
Alloscardovia omnicolens	0
Alysiella filiformis	0.0651791716940631
Amaricoccus kaplicensis	0.0466742923006403
Anaerobiospirillum succiniciproducens	0
Anaerobiospirillum thomasii	0.0550920267763
Anaerococcus hydrogenalis	0.228046609153583
Anaerococcus lactolyticus	0.0406739558654622
Anaerococcus obesiensis	0
Anaerococcus octavius	0
Anaerococcus prevotii	0.0744278358879365
Anaerococcus senegalensis	0.0375651143742548
Anaerococcus tetradius	0
Anaerococcus vaginalis	0
Anaerofilum agile	0.0565081734097707
Anaerofilum pentosovorans	0
Anaerofustis stercorihominis	0
Anaeroglobus geminatus	0
Anaerorhabdus furcosa	0.0370900206945333
Anaerosporobacter mobilis	0.047198135684683
Anaerostipes butyraticus	0.0583287351440534
Anaerostipes caccae	0.048542131789502
Anaerostipes hadrus	0.0420563387826412
Anaerotruncus colihominis	0.290245565384629
Anaerotruncus sp	0
Anaerovorax odorimutans	0
Ancylobacter polymorphus	0.119672116998433
Aneurinibacillus aneurinilyticus	0.0564042533321888
Aneurinibacillus migulanus	0.055671078264044
Anoxynatronum sibiricum	0.164681602536735
Aquabacterium commune	0
Arcanobacterium haemolyticum	0
Arcanobacterium pyogenes	0.0456336449969613
Arcobacter butzleri	0.120401023231428
Arcobacter cryaerophilus	0.0495840040633663
Arthrobacter albus	0
Arthrobacter castelli	0.036824784362649
Arthrobacter oxydans	0.0296489737678703
Arthrobacter polychromogenes	0.0337366607358121
Asaccharobacter celatus	0.0348645988181151
Atlantibacter hermannii	0
Atopobium minutum	0
Atopobium parvulum	0.0719911181189709
Atopobium rimae	0.211549285616691
Atopobium vaginae	0
Atopostipes suicloacalis	0.0282161160171709
Aurantimonas altamirensis	0
Aureimonas altamirensis	0
Averyella dalhousiensis	0
Azonexus hydrophilus	0.0295848317925466
Azospirillum lipoferum	0.0349375944010156
Bacillus altitudinis	0.201575239378312
Bacillus amyloliquefaciens	0.0297386269052905
Bacillus anthracis	0.0327509350652537
Bacillus atrophaeus	0
Bacillus badius	0
Bacillus beijingensis	0.140639708904724
Bacillus benzoevorans	0
Bacillus cereus	0.0314951106194414
Bacillus circulans	0
Bacillus clausii	0.0302161132674612
Bacillus coagulans	0.0320447990662965
Bacillus cytotoxicus	0.0598508204922816
Bacillus endophyticus	0.117218426656919
Bacillus firmus	0
Bacillus flexus	0
Bacillus fordii	0.0312498951489849
Bacillus halodurans	0
Bacillus idriensis	0.0443398403704882
Bacillus infantis	0
Bacillus licheniformis	0.0705019456537044
Bacillus marisflavi	0.0540614484314875
Bacillus massilioanorexius	0
Bacillus massiliosenegalensis	0.0378786884203322
Bacillus megaterium	0
Bacillus methanolicus	0
Bacillus mojavensis	0.0399560526319114
Bacillus mycoides	0
Bacillus nealsonii	0
Bacillus niacini	0
Bacillus polyfermenticus	0.117272420595642
Bacillus pseudofirmus	0
Bacillus pseudomycoides	0.0546388456900763
Bacillus pumilus	0.037590159640026
Bacillus senegalensis	0.0285666623428665
Bacillus simplex	0
Bacillus siralis	0
Bacillus sonorensis	0.0412235773386282
Bacillus subtilis	0
Bacillus thermoamylovorans	0.0869710300035725
Bacillus thuringiensis	0.72377259996658
Bacillus timonensis	0
Bacillus toyonensis/wiedmanii/thuringiensis	0
Bacillus vallismortis	0
Bacteroides acidifaciens	0.039809660546349
Bacteroides caccae	0.0289248758414118
Bacteroides cellulosiluticus	0.0339132065753158
Bacteroides cellulosilyticus	0.0395886695771917
Bacteroides clarus	0.052292797786238
Bacteroides coagulans	0
Bacteroides coprocola	0
Bacteroides coprophilus	0.100381901618941
Bacteroides dorei	0
Bacteroides eggerthii	0.170491001287901
Bacteroides faecis	0.0378838227389033
Bacteroides finegoldii	0.0443198928110528
Bacteroides fluxus	0
Bacteroides fragilis	0.0289179685693374
Bacteroides galacturonicus	0.133164175601163
Bacteroides gallinarum	0
Bacteroides gallinceum	0
Bacteroides graminisolvens	0
Bacteroides helcogenes	0
Bacteroides intestinalis	0
Bacteroides massiliensis	0.211065559663982
Bacteroides massilinensis	0
Bacteroides nordii	0.132618995089143
Bacteroides oleiciplenus	0
Bacteroides ovatus	0
Bacteroides paurosaccharolyticus	0
Bacteroides pectinophilus	0.0773110910302518
Bacteroides plebeius	0
Bacteroides propinonicifaciens	0
Bacteroides pyogenes	0
Bacteroides salanitronis	0
Bacteroides salyersiae	0.312418251663538
Bacteroides sartorii	0
Bacteroides stercorirosoris	0.12539737650686
Bacteroides stercoris	0.207115983605302
Bacteroides thetaiotaomicron	0
Bacteroides timonensis	0
Bacteroides uniformis	0
Bacteroides ureolyticus	0.0619132353470428
Bacteroides vulgatus	0.153216515330741
Bacteroides xylanisolvens	0
Bacteroides xylanolyticus	0
Barnesiella intestinihominis	0
Barnesiella viscericola	0
Bartonella birtlesii	0.0376928940642776
Bavariicoccus seileri	0.0442802378007957
Bergeyella zoohelcum	0
Bifidobacterium actinocoloniiforme	0.0344603401194911
Bifidobacterium adolescentis	0
Bifidobacterium adolescentis/ruminantium	0.0512745599798855
Bifidobacterium angulatum	0
Bifidobacterium animalis	0
Bifidobacterium asteroides	0.0444512077673489
Bifidobacterium avesanii	0
Bifidobacterium bifidum	0
Bifidobacterium bohemicum	0
Bifidobacterium bombi	0.0420378834507892
Bifidobacterium boum	0.301742003429941
Bifidobacterium breve	0
Bifidobacterium callitrichos	0.0297605942483042
Bifidobacterium catenulatum	0.0724058636587903
Bifidobacterium catenulatum/pseudoctenulatum	0.113639304569617
Bifidobacterium choerinum	0.0866733133630142
Bifidobacterium commune	0.0448324949899888
Bifidobacterium coryneforme	0
Bifidobacterium crudilactis/psychraerophilum	0.0287471406494913
Bifidobacterium cuniculi	0.0284836281717557
Bifidobacterium dentium	0.0860370636390292
Bifidobacterium eulemuris/lemurum	0.0319826801943683
Bifidobacterium faecale	0.0340116666129156
Bifidobacterium gallicum	0.0859571849572009
Bifidobacterium gallinarum	0
Bifidobacterium hapali	0
Bifidobacterium indicum	0
Bifidobacterium kashiwanohense	0.0458788104428783
Bifidobacterium longum	0.179968727737772
Bifidobacterium longum	0.0506773560725928
Bifidobacterium merycicum	0.0377210623364416
Bifidobacterium mongoliense	0
Bifidobacterium moukalabense	0.335097223528197
Bifidobacterium pseudocatenulatum	0.0479810603429635
Bifidobacterium pseudocatenulatum	0
Bifidobacterium pseudolongum	0.159958703069515
Bifidobacterium pullorum	0
Bifidobacterium pullorum/hapali	0.135640892416572
Bifidobacterium ramosum	0
Bifidobacterium reuteri	0.140279414055531
Bifidobacterium ruminantium	0
Bifidobacterium saeculare	0
Bifidobacterium saguini	0
Bifidobacterium scardovii	0
Bifidobacterium stercoris	0
Bifidobacterium thermacidophilum	0.140158861162769
Bifidobacterium thermophilum	0.0927006734202058
Bifidobacterium tissieri	0.114275664884066
Bifidobacterium tsurumiense	1.12254025919165
Bifissio spartinae	1.06612253267916
Bilophila wadsworthia	0.0379648796825639
Blastococcus massiliensis	0.118673167212525
Blastomonas natatoria	0.0325732463925233
Blautia caecimuris	0.193714456688979
Blautia coccoides	0.0409427964030118
Blautia faecis	0.094267995941513
Blautia glucerasea	0
Blautia hansenii	0
Blautia hydrogenotrophica	0.028487351308854
Blautia luti	0.784398698502784
Blautia marasmi	0
Blautia obeum	0.0527710548446188
Blautia producta	0.0418654166089189
Blautia schinkii	0.33063600632112
Blautia sp._GD8	0
Blautia stercoris	0.524743255051152
Blautia wexlerae	0
Bordetella hinzii	0
Brachybacterium muris	0.0306761225751981
Brachybacterium paraconglomeratum	0
Brachymonas chironomi	0
Brachyspira aalborgi	0.102895808014846
Brachyspira pilosicoli	0
Bradyrhizobium denitrificans	0.0403596169316016
Bradyrhizobium elkanii	0.0293375142592095
Bradyrhizobium japonicum	0.0314498007399778
Brevibacillus agri	0
Brevibacillus borstelensis	0.053640315605177
Brevibacillus brevis	0.0528480120647375
Brevibacillus massiliensis	0
Brevibacterium casei	0.131751766885121
Brevibacterium epidermidis	0.165456863147558
Brevibacterium halotolerans	0.19832561604222
Brevibacterium iodinum	0
Brevibacterium linens	0.0458589126695632
Brevibacterium luteolum	0.0395487146699665
Brevibacterium mcbrellneri	0
Brevibacterium paucivorans	0.0854072829987951
Brevibacterium pityocampae	0.0856389036094173
Brevibacterium ravenspurgense/massiliense	0.0539301246810489
Brevibacterium senegalense	0
Brevundimonas bacteroides	0.340478798885497
Brevundimonas diminuta	0.0366603621357924
Brevundimonas subvibrioides	0.101778599832144
Brevundimonas terrae	0.0873182617215581
Brevundimonas vesicularis	0.0671453804174251
Brochothrix thermosphacta	0
Buchnera aphidicola	0.0450787602420304
Buchnera sp.	0
Bulleidia extructa	0
Burkholderia cepacia	0
Burkholderia glumae	0
Burkholderia plantarii	0
Butyricicoccus faecihominis	0.274979303379104
Butyricicoccus pullicaecorum	0
Butyricimonas faecihominis	0
Butyricimonas paravirosa	0
Butyricimonas synergistica	0.0327892574012186
Butyricimonas virosa	0
Butyrivibrio crossotus	0.142999765276406
Butyrivibrio fibrisolvens	0
C.viride 16S	0.090008062293365
Caldicoprobacter faecalis	0
Campylobacter coli	0.433246043362346
Campylobacter concisus	0
Campylobacter curvus	0
Campylobacter faecalis	0.343303800018738
Campylobacter fetus	0
Campylobacter gracilis	0.037120483581068
Campylobacter hominis	0
Campylobacter hyointestinalis	0
Campylobacter jejuni	0.406273895568445
Campylobacter lari	0
Campylobacter rectus	0
Campylobacter showae	0.043628483772741
Campylobacter upsaliensis	0
Campylobacter ureolyticus	0
Candidatus Blastococcus	0
Candidatus Dorea	0.140718760890874
Candidatus Soleaferrea	0
Candidatus Stoquefichus	0
Candidatus Streptomyces	0
Capnocytophaga gingivalis	0
Capnocytophaga granulosa	0
Capnocytophaga haemolytica	0.0419714245243313
Capnocytophaga leadbetteri	0.0912972750908713
Capnocytophaga ochracea	0
Capnocytophaga sputigena	0
Cardiobacterium hominis	0.141556653967334
Cardiobacterium valvarum	0
Carnobacterium maltaromaticum	0
Castellaniella defragrans	0
Catabacter hongkongensis	0
Catenibacterium mitsuokai	1.51126408843053
Catonella morbi	0
Catonella sp.	0
Cedecea davisae	0
Cedecea lapagei	0
Cellulomonas composti	0.0393583734466358
Cellulomonas denverensis	0
Cellulomonas massiliensis	0.0629926975963819
Cellulomonas parahominis	0.0335190819801218
Cellulosilyticum lentocellum	0.0488803415809967
Cellulosimicrobium cellulans	0.0529039242982474
Centipeda periodontii	0
Cephaloticoccus primus	0.0891840120051925
Cetobacterium somerae	0
Chlamydia abortus	0.0559913379753905
Chlamydia trachomatis	0.110156134528936
Chlorobium phaeobacteroides	0
Christensenella minuta	0.0481257170735325
Chryseobacterium bovis	0.103821885259415
Chryseobacterium hominis	0.0504283445377866
Citrobacter amalonaticus	0
Citrobacter braakii	0
Citrobacter farmeri	0
Citrobacter freundii	0
Citrobacter gillenii	0
Citrobacter intermedius	0
Citrobacter murliniae	0
Citrobacter pasteurii	0
Citrobacter sedlakii	0
Citrobacter werkmanii	0
Citrobacter youngae	0
Cloacibacillus evryensis	0.191913110968447
Cloacibacillus porcorum	0
Cloacibacterium normanense	0.997220097992689
Clostridioides difficile	0
Clostridium acetobutylicum	0
Clostridium acidisoli	0
Clostridium aciditolerans	0
Clostridium aerotolerans	0
Clostridium akagii	0.0725829844152151
Clostridium aldenense	0.162221473818798
Clostridium aldrichii	0
Clostridium algidicarnis	0
Clostridium amazonense	0
Clostridium aminovalericum	0.0470114272293255
Clostridium amygdalinum	0.160753666617738
Clostridium amylolyticum	0.0775887227580216
Clostridium arbusti	0
Clostridium argentinense	0
Clostridium asparagiforme	1.68187432532647
Clostridium aurantibutyricum	0
Clostridium autoethanogenum	0
Clostridium baratii/Eubacterium nitrigenese	0.0772004492591549
Clostridium beijerinckii	0.0559518281355746
Clostridium bifermentans	0
Clostridium bolteae/aminovalericum	0.156011704206944
Clostridium botulinum	0
Clostridium bowmanii	0
Clostridium butyricum	0
Clostridium cadaveris	0.0331957211306778
Clostridium carboxidivorans	0
Clostridium cavendishii	0.0334371185836718
Clostridium celatum	0.704443781437646
Clostridium celerecrescens	0
Clostridium cellobioparum	0.0357714315586153
Clostridium cellulolyticum	0.0610291967401859
Clostridium chartatabidum	0.0392031238957313
Clostridium chauvoei	0.471663001909508
Clostridium chromiireducens	0.0359110506962031
Clostridium citroniae	0
Clostridium clariflavum	0.035188588596304
Clostridium clostridioforme	0
Clostridium cochlearium	0
Clostridium cocleatum	0
Clostridium colicanis	0
Clostridium colinum	0.0514324097522297
Clostridium collagenovorans	0
Clostridium cylindrosporum	0.0528261017334853
Clostridium dakarense	0
Clostridium difficile	0.0448119072221629
Clostridium diolis	0.121359114508623
Clostridium disporicum/celatum	0
Clostridium drakei	0
Clostridium estertheticum	0
Clostridium fallax	0.110145402647658
Clostridium felsineum	0
Clostridium ganghwense	0
Clostridium ghonii	0.0873851187142403
Clostridium glycolicum	0
Clostridium glycyrrhizinilyticum	0.106443652503893
Clostridium grantii	0
Clostridium haemolyticum	0
Clostridium hathewayi	0
Clostridium herbivorans	0
Clostridium hiranonis	0
Clostridium homopropionicum	0
Clostridium huakuii	0.0348329688423965
Clostridium hungatei	0
Clostridium hylemonae	0.290093059645371
Clostridium indolis/methoxybenzovorans	1.04697915897529
Clostridium innocuum	0.0971282987109983
Clostridium irregulare	0
Clostridium isatidis	0
Clostridium jeddahense	0.065379577481044
Clostridium kogasensis	0
Clostridium lactatifermentans	0
Clostridium lavalense/bolteae	0.175114671352985
Clostridium leptum	0.0517146708750752
Clostridium limosum	0
Clostridium lituseburense	0
Clostridium lundense	0
Clostridium malenominatum	0
Clostridium massiliodielmoense	0
Clostridium methoxybenzovorans	0.438304905134983
Clostridium methylpentosum	0.0963353953588933
Clostridium neonatale	0
Clostridium nexile	0.368555867339094
Clostridium novyi	0.0381128537671506
Clostridium oceanicum	0.028420038544948
Clostridium oroticum	0
Clostridium paraputrificum	0
Clostridium pascui	0.128323504153396
Clostridium pasteurianum	0.0294908504263874
Clostridium perfringens	0
Clostridium polysaccharolyticum	0.0336337440428927
Clostridium populeti	0.051980312242363
Clostridium psychrophilum	0
Clostridium punense	0
Clostridium putrefaciens	0.976690170531854
Clostridium ramosum	0
Clostridium rectum	0.0549398821953947
Clostridium saccharobutylicum	0
Clostridium saccharogumia	0.0367474264265766
Clostridium saccharolyticum	0.325228212359656
Clostridium saccharoperbutylacetonicum	0
Clostridium sardiniense	0
Clostridium sartagoforme	0.0377965014705574
Clostridium scatologenes	0
Clostridium schirmacherense	0
Clostridium scindens	0.29683027922117
Clostridium senegalense	0
Clostridium septicum	0
Clostridium sordellii	0
Clostridium sp._16S_	0
Clostridium sphenoides	0.108459885353868
Clostridium spiroforme	0
Clostridium sporogenes	0.0309860514032341
Clostridium sporosphaeroides	0
Clostridium sticklandii	0.0462380451261487
Clostridium straminisolvens	0.0889887008996325
Clostridium subterminale	0.0659862083550607
Clostridium sufflavum	0
Clostridium sulfidigenes	0
Clostridium swellfunianum	0
Clostridium symbiosum	1.73025408639079
Clostridium tagluense	0
Clostridium tepidiprofundi	0
Clostridium termitidis	0.0419572009277747
Clostridium tertium	0
Clostridium tetani	0.0314997499067651
Clostridium tetanomorphum	0
Clostridium thermoalcaliphilum	0
Clostridium thermopalmarium	0
Clostridium thiosulfatireducens	0
Clostridium tunisiense	0.0352828682213156
Clostridium tyrobutyricum	0
Clostridium ventriculi	0
Clostridium vincentii	0
Clostridium viride	0
Clostridium vulturis	0
Clostridium xylanolyticum	0
Clostridium xylanovorans	0
Collinsella aerofaciens	0.0436846704177802
Collinsella intestinalis	0
Collinsella massiliensis	0
Collinsella stercoris	0.0496244449038284
Collinsella tanakaei	0.0356534129339596
Comamonas aquatica	0
Comamonas kerstersii	0
Comamonas terrigena	0
Comamonas testosteroni	0
Coprobacillus cateniformis	0.0406385305850031
Coprobacter fastidiosus	0
Coprobacter secundus	0
Coprococcus catus	0
Coprococcus comes	0.139896728969688
Coprococcus eutactus	0.108042693812004
Coriobacterium glomerans	0.0577395690363603
Corynebacterium accolens	0
Corynebacterium afermentans	0.056583695096633
Corynebacterium ammoniagenes	0
Corynebacterium amycolatum	0.0330466543960701
Corynebacterium appendicis	0.0402464977113784
Corynebacterium argentoratense	0
Corynebacterium aurimucosum	0
Corynebacterium casei	0
Corynebacterium coyleae	0
Corynebacterium durum	0
Corynebacterium frankenforstense	0
Corynebacterium freneyi	0.145329846251046
Corynebacterium genitalium	0.0287824439084966
Corynebacterium glaucum	0
Corynebacterium glucuronolyticum	0
Corynebacterium jeikeium	0.111402514850906
Corynebacterium kroppenstedtii	0.0476584879350833
Corynebacterium matruchotii	0
Corynebacterium minutissimum	0.0487142674258099
Corynebacterium mucifaciens	0.0317841738791389
Corynebacterium propinquum	0
Corynebacterium pseudodiphthericum	0
Corynebacterium resistens	0.0594742099436159
Corynebacterium simulans	0
Corynebacterium singulare	0.0813151334068908
Corynebacterium sp._1152	0
Corynebacterium striatum	0
Corynebacterium sundsvallense	0.034827593612426
Corynebacterium tuberculostearicum	0
Corynebacterium tuscaniense	0.835572714814229
Corynebacterium ulcerans	0.0830132605982546
Corynebacterium ureicelerivorans	0
Corynebacterium variabile	0.0338519163391974
Corynebacterium xerosis	0.204220299873906
Cronobacter sakazakii	0.0297071267640462
Cryptobacterium curtum	0.033379675975275
Cupriavidus metallidurans	0
Curtobacterium flaccumfaciens	0
Deinococcus aquaticus	0
Deinococcus indicus	0
Deinococcus proteolyticus	0
Delftia acidovorans	0
Dermabacter hominis	0.0748837978937838
Dermabacter vaginalis	0.103780395037552
Dermacoccus nishinomiyaensis	0.061871591989756
Desulfitobacterium frappieri	0.0916667340871567
Desulfobulbus propionicus	0
Desulfotomaculum guttoideum	0
Desulfovibrio alkalitolerans	0
Desulfovibrio desulfuricans	0
Desulfovibrio fairfieldensis	0
Desulfovibrio legallii	0.0313804456556773
Desulfovibrio legallis	0
Desulfovibrio piger	0
Desulfovibrio termitidis	0
Dialister invisus	0
Dialister micraerophilus	0
Dialister pneumosintes	0.0284122439670097
Dialister succinatiphilus	0
Dictyoglomus thermophilum	0.0740705050791217
Dielma fastidiosa	0
Dietzia cinnamea	0.0634496288526515
Dietzia maris	0.114986936411425
Dietzia natronolimnaea	0
Dolosicoccus paucivorans	0.0329272515783045
Dolosigranulum pigrum	0
Dorea formicigenerans	0
Dorea longicatena	0.471424115269594
Dorea massiliensis	0
Dyadobacter beijingensis	0
Dyadobacter fermentans	0
Dysgonomonas capnocytophagoides	0.167805159890565
Dysgonomonas gadei	0
Dysgonomonas macrotermitis	0
Dysgonomonas mossii	0
Edwardsiella tarda	0.0313611882979468
Eggerthella lenta	0.0337435687531213
Eggerthella sinensis	0.881918944934106
Eggerthella timonensis	0.0304170467178329
Eggerthia catenaformis	0
Eikenella corrodens	0.0324054932423982
Eisenbergiella tayi	0
Elusimicrobium minutum	0.300118157964223
Empedobacter falsenii	0.0561986024650618
Enorma massiliensis	0
Enterobacter aerogenes	0
Enterobacter asburiae	0
Enterobacter cancerogenus	0
Enterobacter cloacae	0.166778495766712
Enterobacter massiliensis	0.0299738154293742
Enterococcus asini	0
Enterococcus avium	0.140285160632291
Enterococcus caccae	0
Enterococcus casseliflavus	0
Enterococcus casseliflavus/galliarum	0
Enterococcus cecorum	0
Enterococcus devriesei	0
Enterococcus dispar	0
Enterococcus durans/hirae	0.0380912958710895
Enterococcus faecalis	0.0713094978005072
Enterococcus faecium	0
Enterococcus gallinarum	0
Enterococcus gilvus	0
Enterococcus italicus	0
Enterococcus malodoratus	0.0506759959125642
Enterococcus mundtii	0
Enterococcus phoeniculicola	0
Enterococcus raffinosus	0
Enterococcus saccharolyticus	0.0309269090744107
Enterorhabdus caecimuris	0.0507972699946054
Enterovibrio nigricans	0
Eremococcus coleocola	0
Erysipelatoclostridium ramosum	0.141737575298757
Escherichia albertii	0.0644354263884153
Escherichia coli	3.21146811804117
Escherichia fergusonii	0.445201896042254
Escherichia hermannii	0.596468002591352
Ethanoligenens harbinense	0.0681820639555338
Eubacterium barkeri	0
Eubacterium biforme	0.0431902759084671
Eubacterium brachy	0
Eubacterium budayi	1.45825496567012
Eubacterium callanderi	0
Eubacterium celluloscolvens	0.104961640736762
Eubacterium cellulosolvens	0
Eubacterium contortum	0.0576457954501993
Eubacterium coprostanoligenes	0
Eubacterium cylindroides	0
Eubacterium desmolans	0
Eubacterium dolichum	0
Eubacterium eligens	0
Eubacterium fissicatena	0.195768344409717
Eubacterium hallii	0
Eubacterium infirmum	0
Eubacterium limosum	0
Eubacterium moniliforme	0
Eubacterium multiforme	0.0346885194674598
Eubacterium nitritogenes	0.0634104984813184
Eubacterium nodatum	0.0411170757598735
Eubacterium oxidoreducens	0.0970246569302843
Eubacterium pyruvativorans	0.037364538743427
Eubacterium ramulus	0
Eubacterium rectale	0.0467978471730289
Eubacterium ruminantium	0.114367341924336
Eubacterium saphenum	0
Eubacterium siraeum	0
Eubacterium sp	0
Eubacterium sulci	0.0358897963939829
Eubacterium tenue	0
Eubacterium tortuosum	0
Eubacterium tortusum	0
Eubacterium uniforme	0
Eubacterium ventriosum	0.0481283727887182
Eubacterium xylanophilum	0.0641837321906008
Eubacterium yurii	0.0545779093541938
Exiguobacterium aurantiacum	0.327864294813242
Facklamia hominis/miroungae	0
Facklamia ignava	0.128343449002047
Facklamia languida	0
Facklamia tabacinasalis	0.405769602224229
Faecalibacterium prausnitzii	0.379131445469338
Faecalibacterium prausnitzii S9G3	0.130065523498889
Faecalicatena contorta	0.717780047302517
Faecalitalea cylindroides	0
Fermentimonas caenicola	0.238617144591275
Ferrimonas balearica	0.0775547888458855
Fictibacillus arsenicus	0
Filifactor alocis	0
Filifactor villosus	0
Finegoldia magna	0
Flavobacterium banpakuense	0
Flavobacterium branchiophilum	0
Flavobacterium cheniae	0
Flavobacterium daejeonense	0
Flavobacterium lindanitolerans	0
Flavobacterium oncorhynchi	0
Flavobacterium sp._TISTR	0
Flavonifractor plautii	0.135713956948763
Flavonifractor sp	0.374716106700191
Flexispira rappini	0
Flintibacter butyricus	0.434543179419419
Fretibacterium fastidiosum	0
Fusicatenibacter saccharivorans	0.122443732013135
Fusobacterium equinum	0
Fusobacterium gonidiaformans	0.0524100448736894
Fusobacterium mortiferum	0
Fusobacterium naviforme	0.0611473317730743
Fusobacterium necrogenes	0.0485599967554781
Fusobacterium necrophorum	0
Fusobacterium nucleatum	0.0393241192138151
Fusobacterium periodonticum	0
Fusobacterium russii	0
Fusobacterium ulcerans	0.0627006256070961
Fusobacterium varium	0.295275021893003
Gallibacterium anatis	0
Garciella nitratireducens	0
Gardnerella vaginalis	0
Gemella haemolysans	0.0438133230487709
Gemella morbillorum	0.0309925353472539
Gemella sanguinis	0.316057313902399
Gemmatirosa kalamazoonesis	0
Gemmiger formicilis	0.124099257533766
Geobacillus stearothermophilus	0.0344141769311249
Geobacillus vulcani	0
Georgenia muralis	0
Gluconobacter oxydans	0
Gordonia bronchialis	0
Gordonia jacobaea	0.0338555632763113
Gordonia otitidis	0
Gordonia rubripertincta	0.115635937629785
Gordonia terrae	0
Gordonibacter pamelaeae	0
Gordonibacter urolithinfaciens	0
Granulicatella adiacens	0.0831560595813444
Granulicatella elegans	0
Grimontia hollisae	0.259746138857854
Haematobacter missouriensis	0
Haemophilus haemolyticus	0.488476093901991
Haemophilus influenzae	0
Haemophilus parahaemolyticus	0
Haemophilus parainfluenzae	0.0845525400857616
Haemophilus paraphrohaemolyticus	0
Haemophilus pittmaniae	0
Haemophilus quentini	0
Haemophilus sputorum	0
Hafnia alvei	0
Halobiforma nitratireducens	0.237477284045536
Halomonas salina	0
Harryflintia acetispora	0.0313866430640088
Helicobacter bilis	0
Helicobacter canadensis	0
Helicobacter cinaedi	0
Helicobacter fennelliae	0
Helicobacter pametensis	0.191158477706909
Helicobacter pullorum	0.0303402969183227
Helicobacter pylori	0.140777250573988
Helicobacter rodentium	0.0287181354401264
Helicobacter winghamensis	0.184920518385415
Herbaspirillum massiliense	0.138866826178877
Hespellia porcina	0.0578604241638727
Hespellia stercorisuis	0.0968829338838637
Holdemanella biformis	0
Holdemania filiformis	0
Holdemania massiliensis	0
Howardella ureilytica	0.0803581606309805
Hungatella effluvii	0.0357712936226363
Hydrobacter penzbergensis	0
Hydrogenibacillus schlegelii	0.0460519920374969
Hydrogenoanaerobacterium saccharovorans	0.315688501699158
Hymenobacter rigui	0
Intestinibacter bartlettii	0.0607534330204122
Intestinimonas butyriciproducens	0
Janibacter hoylei	0.0363514459449801
Janibacter indicus	0.110389741104008
Janibacter limosus	0
Janibacter terrae	0
Johnsonella ignava	0.0621300112743183
Jonesia denitrificans	0
Kallipyga massiliensis	0
Kandleria vitulina	0.318575171973328
Kerstersia gyiorum	0
Kineothrix alysoides	0
Kingella denitrificans	0.0299472878791888
Kingella kingae	0
Kingella oralis	0
Klebsiella aerogenes	0.0554243925803322
Klebsiella oxytoca	0
Klebsiella pneumoniae	0.0486267402241147
Klebsiella variicola	0.0308242496939609
Kluyvera ascorbata	0.046906241256226
Kluyvera intermedia	0.0315755039090796
Kocuria halotolerans	0
Kocuria indica	0.0431138059793734
Kocuria kristinae	0
Kocuria marina	0.0804466894635395
Kocuria palustris	0
Kocuria rhizophila	0
Kocuria rosea	0
Kosakonia cowanii	0
Kurthia gibsonii	0
Kurthia massiliensis	0
Kurthia senegalensis	0
Kytococcus schroeteri	0
Kytococcus sedentarius	0
Lachnoanaerobaculum saburreum	0.036327945337666
Lachnoanaerobaculum umeaense	0
Lachnobacterium bovis	0.337116282125131
Lachnoclostridium phytofermentans	0.0306066248918189
Lachnoclostridium sp	0.155006616960632
Lachnospira multipara	0.04037076060396
Lachnospira pectinoschiza	1.15650883953004
Lactobacillus acidophilus	0
Lactobacillus agilis	0
Lactobacillus alimentarius	0.359717678066145
Lactobacillus alvi	0
Lactobacillus amylolyticus	0
Lactobacillus amylophilus	0
Lactobacillus amylovorus	0
Lactobacillus animalis	0
Lactobacillus antri	0
Lactobacillus apinorum	0
Lactobacillus apodemi	0
Lactobacillus bifermentans	0
Lactobacillus brevis	0
Lactobacillus buchneri	0
Lactobacillus casei	0
Lactobacillus ceti	0
Lactobacillus coleohominis	0
Lactobacillus coryniformis	0.0592789260193275
Lactobacillus crispatus	0.0398141756116105
Lactobacillus curvatus	0
Lactobacillus delbrueckii	0
Lactobacillus dextrinicus	0
Lactobacillus fermemtum	0
Lactobacillus fermentum	0
Lactobacillus fructivorans/homohiochii	0.0823078627519016
Lactobacillus gasseri	0
Lactobacillus gastricus	0.0333280511346267
Lactobacillus gigeriorum	0.038589311104487
Lactobacillus helveticus	0
Lactobacillus herbarum	0
Lactobacillus iners	0
Lactobacillus jensenii	0
Lactobacillus johnsonii	0
Lactobacillus kalixensis	0
Lactobacillus kitasatonis	0
Lactobacillus kunkeei	0.0314340791775213
Lactobacillus malefermentans	0
Lactobacillus mindensis	0
Lactobacillus mucosae	0
Lactobacillus mudanjiangensis	0
Lactobacillus oris	0
Lactobacillus parabuchneri	0
Lactobacillus paracasei	0
Lactobacillus parafarraginis	0
Lactobacillus pentosus	0
Lactobacillus plantarum	0.0719848442626162
Lactobacillus porcinae	0.350524791687362
Lactobacillus rapi	0
Lactobacillus reuteri	0
Lactobacillus rhamnosus	0
Lactobacillus rogosae	0
Lactobacillus rossiae	0
Lactobacillus ruminis	0
Lactobacillus sakei	0.0748201441278745
Lactobacillus salivarius	0
Lactobacillus sanfranciscensis	0.0439903024716711
Lactobacillus saniviri	0
Lactobacillus senioris	0.0565830719187538
Lactobacillus sharpeae	0.0532379152899741
Lactobacillus thermophilus	0
Lactobacillus ultunensis	0
Lactobacillus vaccinostercus	0.0302610740871351
Lactobacillus vaginalis	0
Lactobacillus versmoldensis	0
Lactobacillus xiangfangensis	0.38200136431242
Lactococcus formosensis	0
Lactococcus garvieae	0.0338957832949752
Lactococcus lactis	0.10051653497657
Lactococcus plantarum	0.120352236559892
Lactococcus raffinolactis	0
Lactonifactor longoviformis	0
Laribacter hongkongensis	0.081870026995282
Lautropia mirabilis	0.116856661594078
Lawsonella clevelandensis	0.0379309676972517
Leifsonia aquatica/naganoensis	0
Leminorella grimontii	0
Leminorella richardii	0
Leptothrix discophora	0.40792912159947
Leptothrix mobilis	0
Leptotrichia amnionii	0
Leptotrichia buccalis	1.84733534582807
Leptotrichia goodfellowii	0
Leptotrichia hofstadii	0.169429567810425
Leptotrichia wadei	0
Leuconostoc carnosum	0
Leuconostoc citreum	0
Leuconostoc citreum/holzapfelii	0
Leuconostoc gelidum	0
Leuconostoc lactis	0.0453473639298166
Leuconostoc mesenteroides	0
Leuconostoc pseudomesenteroides/rapi/kimchii/mesenteroides	0.0565767621968186
Limnobacter thiooxidans	0.0605124548458634
Longicatena caecimuris	0
Lysinibacillus fusiformis	0
Lysinibacillus massiliensis	0
Lysinibacillus sphaericus	0
Lysobacter soli	0
Mageeibacillus indolicus	0.0341291529953513
Mannheimia granulomatis	0
Marichromatium gracile	0
Marvinbryantia formatexigens	0.0916979857943021
Massilia aurea	0.21607345143108
Massiliomicrobiota timonensis	0
Megamonas funiformis	0.0360579681146612
Megamonas hypermegale	0
Megamonas rupellensis	0
Megasphaera elsdenii	0
Megasphaera indica	0
Megasphaera micronuciformis	0
Megasphaera paucivorans	0.0399562819449601
Megasphaera sp	0.113284084577451
Mesorhizobium loti	0
Methanobrevibacter smithii	0.109605200139712
Methanobrevibacter smithii/gottschalkii	0
Methanosphaera cuniculi	0.032501606887515
Methanosphaera stadtmanae	0
Methylobacterium adhaesivum	0.0408245552936651
Methylobacterium jeotgali	0.182813102499731
Methylobacterium mesophilicum	0.0371411843585372
Methylobacterium populi	0
Methylobacterium radiotolerans	0.0479705605434229
Methylobacterium zatmanii	0.267459476482631
Methyloversatilis universalis	0.03313850173318
Microbacterium aurum	0.0901128078987338
Microbacterium barkeri	0
Microbacterium chocolatum	0
Microbacterium foliorum	0
Microbacterium gubbeenense	0.117493197643682
Microbacterium hydrocarbonoxydans	0
Microbacterium lacticum	0.0348717485953117
Microbacterium luteolum	1.31862722677694
Microbacterium oleivorans	0.817596864311705
Microbacterium paraoxydans	0.123336922476061
Microbacterium phyllosphaerae	0.0342605876592449
Microbacterium schleiferi	0
Micrococcus luteus	0
Micrococcus lylae	0
Micromonospora aurantiaca	0
Micromonospora krabiensis	0.0532431169800701
Microvirga massiliensis	0
Microvirgula aerodenitrificans	0
Mitsuokella jalaludinii	0.0774774190594223
Mitsuokella multacida	0
Mobiluncus curtisii	0.128198492907673
Moellerella wisconsensis	0.0873060026654207
Mogibacterium diversum	0
Mogibacterium neglectum	0
Mogibacterium pumilum	0
Mogibacterium timidum	0
Mogibacterium vescum	0
Monoglobus pectinilyticus	0.0298527236254071
Moraxella atlantae	0
Moraxella catarrhalis	0.0772168175124049
Moraxella caviae	0
Moraxella lacunata	0.0540941808660765
Moraxella nonliquefaciens	0
Moraxella osloensis	0.0572221350688797
Morganella morganii	0
Moryella indoligenes	0
Murdochiella asaccharolytica	0.148130357298994
Muribaculum intestinale	0
Murimonas intestini	0.0438665284129776
Mycobacterium abscessus	0.131853395008316
Mycobacterium avium	0.0309327884434863
Mycobacterium florentinum	0.0589021124692282
Mycobacterium fortuitum	0.113138054119955
Mycobacterium iranicum	0.0548356110157742
Mycobacterium mucogenicum	0.110076093391781
Mycoplasma hominis	0
Mycoplasma pneumoniae	0
Negativicoccus succinicivorans	0
Neisseria bacilliformis	0
Neisseria cinerea	0
Neisseria elongata	0.0300905703748162
Neisseria flava	0
Neisseria flavescens/perflava	0
Neisseria gonorrhoeae	0.118603884446442
Neisseria macacae	0.0427812026964985
Neisseria meningitidis	0
Neisseria mucosa	0.435585044867655
Neisseria sicca	0
Neisseria subflava	0
Nevskia ramosa	0
Nitriliruptor alkaliphilus	0
Oceanobacillus caeni	0
Oceanobacillus massiliensis	0.0313085831155791
Ochrobactrum anthropi	0
Ochrobactrum intermedium	0
Ochrobactrum pituitosum	0
Odoribacter laneus	0
Odoribacter splanchnicus	0
Oligella urethralis	0.109539597973197
Olsenella profusa	0.030255817483661
Olsenella scatoligenes	0
Olsenella uli	0
Olsenella umbonata	0.0511345092464061
Orenia metallireducens	0
Oribacterium parvum	0
Oribacterium sinus	0.8928871264022
Ornithobacterium rhinotracheale	0
Oscillibacter ruminantium	0
Oscillibacter sp	0.0308510409295782
Oscillibacter valericigenes	0.0967249540379356
Oxalobacter formigenes	0.192329388180974
Paenibacillus alvei	0.0301042448500207
Paenibacillus antibioticophila	0.0325808950124155
Paenibacillus barcinonensis	0.0376087456201995
Paenibacillus barengoltzii	0.0368631145825558
Paenibacillus daejeonensis	0
Paenibacillus durus	0
Paenibacillus glucanolyticus	0
Paenibacillus graminis	0
Paenibacillus illinoisensis	0.0312175439034119
Paenibacillus kribbensis	0
Paenibacillus lactis	0.963033161389437
Paenibacillus lautus	0
Paenibacillus provencensis	0
Paenibacillus pueri	0
Paenibacillus rhizosphaerae	0
Paenibacillus riograndensis	0.142548143883191
Paenibacillus sabinae/forsythiae	0
Paenibacillus senegalensis	0.17609697473998
Paenibacillus thiaminolyticus	0
Paenibacillus timonensis	0
Pantoea agglomerans	0.52206378024613
Pantoea conspicua	0
Papillibacter cinnamivorans	0
Parabacteroides distasonis	0.0448740737321464
Parabacteroides goldsteinii	0.0969736609396019
Parabacteroides gordonii	0
Parabacteroides johnsonii	0
Parabacteroides merdae	0.0562732732680168
Paracoccus carotinifaciens	0
Paracoccus marinus	0.144304352953898
Paracoccus sanguinis	0
Paracoccus yeei	0.0285234683245326
Paraeggerthella hongkongensis	0.0626138353315354
Paraprevotella clara	0
Paraprevotella xylaniphila	0
Parascardovia denticolens	0
Parasporobacterium paucivorans	0.153284232963159
Parasutterella excrementihominis	0.311342746735503
Parasutterella secunda	0.124833515849643
Parvimonas micra	0.891107731587101
Pediococcus acidilactici	0.0943663685984876
Pediococcus damnosus	0
Pediococcus pentosaceus	0.0363043929974351
Pedobacter daejeonensis	0
Pedomicrobium ferrugineum	0
Pelomonas saccharophila	0.134219999111721
Peptoclostridium difficile	0
Peptococcus niger	0
Peptococcus sp.	0
Peptoniphilus asaccharolyticus	0
Peptoniphilus coxii	0
Peptoniphilus duerdenii	0
Peptoniphilus grossensis	0
Peptoniphilus harei	0
Peptoniphilus indolicus	0
Peptoniphilus lacrimalis	0
Peptoniphilus senegalensis	0.0606924213298459
Peptoniphilus timonensis	0
Peptostreptococcus anaerobius	0
Peptostreptococcus russellii	0
Peptostreptococcus stomatis	0.0623139642821105
Phascolarctobacterium faecium	0.166179062047154
Phascolarctobacterium succinatutens	0.188582444812223
Phenylobacterium haematophilum	0
Phyllobacterium myrsinacearum	0
Planococcus rifietoensis	0.0580278634536579
Planomicrobium chinense	0
Planomonospora sphaerica	0.264716824913755
Plesiomonas shigelloides	0
Porphyromonas asaccharolytica	0.0297498811077918
Porphyromonas catoniae	0.0738738854158233
Porphyromonas endodontalis	0
Porphyromonas gingivalis	0
Porphyromonas somerae	0.0613990265164878
Porphyromonas uenonis	0.0351163942968136
Prevotella albensis	0
Prevotella amnii	0.0331313451330051
Prevotella amniotica	0
Prevotella aurantiaca	0
Prevotella baroniae	0.0501592633717795
Prevotella bergensis	0
Prevotella bivia	0
Prevotella brevis	0
Prevotella bryantii	0
Prevotella buccae	0
Prevotella buccalis	0
Prevotella conceptionensis	0.054782161233918
Prevotella copri	0
Prevotella corporis	0.106306291597021
Prevotella dentalis	0
Prevotella dentasini	0
Prevotella denticola	0.0472126849176018
Prevotella disiens	0
Prevotella enoeca	0
Prevotella falsenii	0
Prevotella fusca	0
Prevotella histicola	0.191164153376921
Prevotella intermedia	0
Prevotella loescheii	0.0346356552645585
Prevotella maculosa	0
Prevotella marshii	0
Prevotella melaninogenica	0
Prevotella micans	0
Prevotella multidaccharivorax	0.0351792518773769
Prevotella multiformis	0.0347099313352434
Prevotella multisaccharivorax	0.0292370763726128
Prevotella nanceiensis	0
Prevotella nigrescens	0.0372379419876954
Prevotella oralis	0
Prevotella oris	0
Prevotella oryzae	0
Prevotella oulorum	0
Prevotella pallens	0
Prevotella paludivivens	0.570911807397257
Prevotella pleuritidis	0
Prevotella ruminicola	0.0847233598550343
Prevotella saccharolytica	0.0846930698502206
Prevotella salivae	0
Prevotella scopos/jejuni	0
Prevotella shahii	0
Prevotella stercorea	0.148553129799227
Prevotella timonensis	0
Prevotella veroralis	0
Promicromonospora flava	0.104814261050531
Propionibacterium acidifaciens	1.17471776283339
Propionibacterium acidipropionici	1.10264822289005
Propionibacterium acnes	0
Propionibacterium australiense	0.0295593368987277
Propionibacterium avidum	0
Propionibacterium cyclohexanicum	0.0329916662616588
Propionibacterium damnosum	0.039723074411683
Propionibacterium freudenreichii	0
Propionibacterium granulosum	0
Propionibacterium jensenii	0
Propionibacterium microaerophilum	0.0833249434160727
Propionibacterium namnetense	0
Propionibacterium propionicum	0
Propionibacterium thoenii	0.190716516008276
Propionicimonas paludicola	0
Propionimicrobium lymphophilum	0.299994648914926
Propionivibrio dicarboxylicus	0
Prosthecobacter fluviatilis	0
Proteus mirabilis	0
Proteus penneri	0.0495641451760065
Proteus vulgaris	0.0577503322150606
Providencia alcalifaciens	0
Providencia rettgeri	0
Providencia rustigianii	0
Providencia stuartii	0.0599913079352441
Pseudoclavibacter massiliense	0
Pseudoclavibacter sp._Timone	0
Pseudoflavonifractor capillosus	0.374848357623971
Pseudomonas aeruginosa	0
Pseudomonas alcaliphila	0
Pseudomonas fluorescens	0
Pseudomonas fragi	0
Pseudomonas fragi/thivervalensis/deceptionensis	0
Pseudomonas monteilii	0.537417571042474
Pseudomonas nitroreducens	0
Pseudomonas oleovorans	0
Pseudomonas putida	0
Pseudomonas stutzeri	0.0315632176757878
Pseudopropionibacterium propionicum	0
Pseudoramibacter alactolyticus	0.0417297780255015
Pseudothermotoga thermarum	0
Pseudoxanthomonas mexicana	0
Psychrobacter arenosus	0.102137632157982
Pyramidobacter piscolens	0
Ralstonia insidiosa	0.152077390022217
Ralstonia mannitolilytica	0.0376417512824364
Ralstonia solanacearum	0
Raoultella ornithinolytica	0
Raoultella planticola	0.0890692930138122
Rheinheimera perlucida	0.032413864005916
Rheinheimera texasensis	0
Rhizobium pusense	0
Rhodanobacter ginsenosidimutans	3.86110983099162
Rhodobacter sphaeroides	0
Rhodococcus equi	0
Rhodococcus erythropolis	0.0380750820223865
Rhodococcus rhodochrous	0.103315078057466
Riemerella anatipestifer	0.0637746647203526
Riemerella columbina	0
Robinsoniella peoriensis	0
Romboutsia lituseburensis	0.0406765142946602
Roseburia faecis	0.72620838345362
Roseburia hominis	0
Roseburia intestinalis	0
Roseburia inulinivorans	0.068976870535065
Roseburia sp	0.135022930977981
Roseomonas mucosa	0.0455862927339369
Rothia aeria	0
Rothia dentocariosa	0
Rothia mucilaginosa	0
Rubinisphaera brasiliensis	0.0551250884886975
Rudanella lutea	0.10854084887817
Ruminococcus albus	0
Ruminococcus bromii	0.130393648043116
Ruminococcus callidus	0
Ruminococcus champanellensis	0
Ruminococcus faecis	0.144174102624872
Ruminococcus flavefaciens	0
Ruminococcus gauvreauii	0.266067488078197
Ruminococcus gnavus	0.724336463016835
Ruminococcus lactaris	0
Ruminococcus sp	0.306557991193135
Ruminococcus sp. Marseille-P2780	0
Ruminococcus sp. Marseille-P650	0
Ruminococcus torques	0.10268001877122
Ruthenibacterium lactatiformans	0
Salmonella enterica	0.0407488806749028
Sarcina maxima	0.0283883275112208
Sarcina ventriculi	0.10218238535095
Scardovia inopinata	0.0370437758776352
Scardovia wiggsiae	0.0493112214519478
Schlesneria paludicola	0
Schwartzia sp.	0
Schwartzia succinivorans	0.0627660074343573
Selenomonas artemidis	0
Selenomonas infelix	0
Selenomonas noxia	0.0321749361756041
Selenomonas ruminantium	0
Selenomonas sputigena	0
Sellimonas intestinalis	0.128654626782154
Senegalemassilia anaerobia	0.0298944108093552
Senegalimassilia anaerobia	0.0522210477508174
Serratia ficaria	0.0413995821129862
Serratia fonticola	0.123388220990434
Serratia liquefaciens	0
Serratia marcescens	0
Shigella dysenteriae	0
Shuttleworthia satelles	0.105264269310163
Silanimonas lenta	0
Simonsiella muelleri	0.447787432313864
Skermanella aerolata	0.0463311761516524
Slackia equolifaciens	0.0376325680771728
Slackia exigua	0.0703699286187654
Slackia faecicanis	0.0959265926105138
Slackia isoflavoniconvertens	0.0281961524432782
Slackia piriformis	0.042383881805629
Snodgrassella alvi	0
Soleaferrea massiliensis	0.0960058577443928
Solobacterium moorei	0.0330154754427927
Sphingobacterium faecium	0.0342235290518559
Sphingobacterium multivorum	0.036740957716463
Sphingobacterium spiritivorum	0
Sphingobium hydrophobicum	0
Sphingobium yanoikuyae	0.212800954445407
Sphingomonas adhaesiva	0
Sphingomonas ginsenosidimutans	0
Sphingomonas hankookensis	0.0545753716207611
Sphingomonas panni	0
Sphingomonas paucimobilis	0
Sphingomonas pseudosanguinis	2.1195469847843
Spirosoma linguale	0
Sporanaerobacter acetigenes	0
Sporolactobacillus nakayamae	0.056405907498971
Sporosarcina koreensis	0
Staphylococcus arlettae	0
Staphylococcus aureus	0.0860943685889759
Staphylococcus auricularis	0.0573660130004918
Staphylococcus capitis	0.327964292632665
Staphylococcus cohnii	0.161841470235681
Staphylococcus condimenti	0
Staphylococcus epidermidis	0.0561573294307702
Staphylococcus epidermidis/muscae	0
Staphylococcus equorum/edaphicus/saprophyticus	0
Staphylococcus haemolyticus	0.0393854331166339
Staphylococcus hominis	0
Staphylococcus intermedius	0.184711761837995
Staphylococcus kloosii	0
Staphylococcus lentus	0.0519641427012022
Staphylococcus lugdunensis	0.0910821773190076
Staphylococcus nepalensis	0
Staphylococcus pasteuri	0
Staphylococcus pettenkoferi	0
Staphylococcus saccharolyticus	0
Staphylococcus saprophyticus	0
Staphylococcus schleiferi	0
Staphylococcus sciuri	0
Staphylococcus simulans	0.0631726651889461
Staphylococcus succinus	0
Staphylococcus vitulinus	0
Staphylococcus warneri	0.0838624827737707
Staphylococcus xylosus	0
Stenotrophomonas daejeonensis	0
Stenotrophomonas maltophilia	0.167497310930191
Stenotrophomonas rhizophila	0
Stomatobaculum longum	0.0313442961962634
Stoquefichus massiliensis	0.0283457351363166
Streptobacillus moniliformis	0
Streptococcus agalactiae	0
Streptococcus alactolyticus	0
Streptococcus anginosus	0
Streptococcus australis	0
Streptococcus caballi	0
Streptococcus cameli	0
Streptococcus canis	0
Streptococcus caprae	0
Streptococcus castoreus	0.0281730802362117
Streptococcus constellatus	0
Streptococcus criceti	0
Streptococcus cristatus	0.0676552738526538
Streptococcus dentasini	0.058611545501737
Streptococcus dentirousetti	0
Streptococcus devriesei	0
Streptococcus didelphis	0
Streptococcus downei	0
Streptococcus dysgalactiae	0
Streptococcus equi	0.0429154956000921
Streptococcus equinus	0
Streptococcus equinus/lutetiensis/infantarius	0
Streptococcus fryi	0.056104980581733
Streptococcus gallolyticus	0
Streptococcus gordonii	0.0584874773301983
Streptococcus gordonii/mutans	0
Streptococcus henryi	0
Streptococcus hongkongensis	0
Streptococcus hyovaginalis	0
Streptococcus ictaluri	0
Streptococcus infantarius	0
Streptococcus infantis	1.07501451613058
Streptococcus iniae	0
Streptococcus intermedius/uberis	0.139832072851353
Streptococcus lactarius	0
Streptococcus lutetiensis	0
Streptococcus macedonicus	0
Streptococcus marimammalium	0
Streptococcus massiliensis	0
Streptococcus merionis	0
Streptococcus minor	0
Streptococcus mitis	0
Streptococcus mitis/pneumoniae/pseudoneumoniae	0
Streptococcus moroccensis	0
Streptococcus mutans	0.0287461827118389
Streptococcus oralis	0
Streptococcus oricebi	0
Streptococcus orisasini	0
Streptococcus ovis	0
Streptococcus parasaguinis	0
Streptococcus parasanguinis	0.0407014601208616
Streptococcus parauberis	0
Streptococcus pasteurianus	0
Streptococcus peroris	0
Streptococcus pharyngis	0
Streptococcus pleomorphus	0
Streptococcus plurextorum	0
Streptococcus pneumoniae	0
Streptococcus porci	0
Streptococcus porcinus	0
Streptococcus porcorum	0
Streptococcus pyogenes	0
Streptococcus pyogensis	0.0283723033384258
Streptococcus ratti/ursoris	0
Streptococcus rubneri	0
Streptococcus rupicaprae	0
Streptococcus salivarius	0
Streptococcus saliviloxodontae	0
Streptococcus sanguinis	0
Streptococcus sanguinis/vestibularis	0
Streptococcus sinensis	0
Streptococcus sobrinus	0.0367758796715807
Streptococcus suis	0
Streptococcus tangierensis	0
Streptococcus thermophilus	0.0338602910933229
Streptococcus thoraltensis	0
Streptococcus uberis	0
Streptococcus vestibularis	0
Streptococcus viridans	0.251645660615965
Streptomyces misionensis	0
Streptomyces thermoviolaceus	0
Streptomyces thermovulgaris	0.0486025117713704
Subdoligranulum variabile	0.0532465161263534
Succinatimonas hippei	0
Succiniclasticum ruminis	0.0841087173163078
Succinivibrio dextrinosolvens	0.274642390266622
Sulfurimonas autotrophica	0
Sutterella parvirubra	0
Sutterella stercoricanis	0.0300528262271773
Sutterella wadsworthensis	0.041683042535478
Symbiobacterium thermophilum	0
Tannerella forsythia	0
Tatumella ptyseos	0
Tetragenococcus solitarius	0
Tetrasphaera australiensis	0
Thiomicrospira cyclica	0.0412188010323949
Timonella senegalensis	0
Tissierella praeacuta	0
Trabulsiella guamensis	0.0479409625170575
Treponema berlinense	0
Treponema denticola	0
Treponema lecithinolyticum	0
Treponema maltophilum	0
Treponema medium	0
Treponema porcinum	0
Treponema socranskii	0
Treponema succinifaciens	0
Treponema vincentii	0.05641545195327
Tropheryma whipplei	0
Trueperella bernardiae	0.0285575961902888
Trueperella pyogenes	0
Tumebacillus permanentifrigoris	0
Turicella otitidis	0.0294763891650209
Turicibacter sanguinis	0.0338826831286544
Turicimonas muris	0
Tyzzerella nexilis	0.0786675211167433
Ureaplasma parvum	0
Ureaplasma urealyticum	0
Ureibacillus suwonensis	0
Ureibacillus thermosphaericus	0
Vagococcus penaei	0
Vagococcus teuberi	0
Varibaculum cambriense	0.119236899583231
Variovorax boronicumulans	0
Veillonella atypica	0
Veillonella dispar	0.0753381063965744
Veillonella parvula	0.0321535168010369
Veillonella ratti	0
Veillonella rogosae	0.0971731731028786
Veillonella tobetsuensis	0.0389874955470504
Vibrio cholerae	0.201931395001041
Vibrio cincinnatiensis	0
Vibrio fluvialis	0
Vibrio furnissii	0
Vibrio mimicus	0
Vibrio parahaemolyticus	0
Victivallis vadensis	0.0962309209091817
Virgibacillus proomii	0
Weeksella virosa	0
Weissella cibaria	0
Weissella confusa	0.950249658600937
Weissella paramesenteroides	0
Yersinia aleksiciae	0
Yersinia bercovieri	0.0525495105044119
Yersinia enterocolitica	0
Yersinia frederiksenii	0.0602692072223501
Yersinia kristensenii	0
Yersinia pseudotuberculosis	0
Yersinia rohdei	0
Yokenella regensburgei	0.0838692165036933
Yonghaparkia alkaliphila	0
Kingdom Information: (%)
Archaea	0.379584091072763
Bacteria	99.620415908927
Phylum Information: (%)
Actinobacteria	16.5054765099072
Bacteroidetes	6.25605621819653
Deinococcus-Thermus	0
Dictyoglomi	0.0740705050791217
Elusimicrobia	0.300118157964223
Epsilonbacteraeota	2.00947241262289
Euryarchaeota	0.379584091072763
Firmicutes	42.7467193790324
Fusobacteria	2.63112193595005
Gemmatimonadetes	0
Halanaerobiaeota	0
Lentisphaerae	0.0962309209091817
Other	3.49000602718115
Planctomycetes	0.0551250884886975
Proteobacteria	24.8494628981496
Spirochaetes	0.159311259968116
Synergistetes	0.191913110968447
Tenericutes	0.166147472504326
Thermotogae	0
Verrucomicrobia	0.0891840120051925
Class Information: (%)
Actinobacteria	11.9065222540127
Actinobacteridae	2.64507736405694
Alphaproteobacteria	6.13964575147484
Bacilli	11.7711377391325
Bacteroides	0.0958264419223587
Bacteroidetes	0.0351792518773769
Bacteroidia	6.12505052439679
Betaproteobacteria	0
Brachyspirae	0.102895808014846
Campylobacteria	2.00947241262289
Chlorobia	0
Clostridia	27.4753225037643
Coriobacteriia	1.95387689183761
Deinococci	0
Deltaproteobacteria	0.0693453253382412
Dictyoglomia	0.0740705050791217
Elusimicrobia	0.300118157964223
Epsilonproteobacteria	0
Erysipelotrichia	2.25007927069118
Flavobacteria	0
Fusobacteria	0.0393241192138151
Fusobacteriia	2.59179781673623
Gammaproteobacteria	18.6404718213365
Gemmatimonadetes	0
Halanaerobiia	0
Halobacteria	0.237477284045536
Lentisphaeria	0.0962309209091817
Methanobacteria	0.142106807027227
Mollicutes	0.166147472504326
Negativicutes	1.25017986544447
Nitriliruptoria	0
Other	3.49000602718115
Planctomycetacia	0.0551250884886975
Spirochaetes	0
Spirochaetia	0.05641545195327
Synergistia	0.191913110968447
Thermotogae	0
Verrucomicrobiae	0.0891840120051925
Order Information: (%)
Acetobacterales	0.117571136996553
Actinomycetales	2.43902739190582
Aeromonadales	0.57120683595696
Alteromonadales	0.065916379167586
Azospirillales	0.0463311761516524
Bacillales	5.51824818948419
Bacteroidales	4.60293615327306
Betaproteobacteriales	3.48473575634534
Bifidobacteriales	3.80573063579267
Brachyspirales	0.102895808014846
Campylobacterales	2.00947241262289
Cardiobacteriales	0.219111442813219
Caulobacterales	0.668318997393432
Chitinophagales	1.06612253267916
Chlorobiales	0
Chromatiales	0
Clostridiale	0.148151916645229
Clostridiales	27.327170587119
Coriobacteriales	1.95387689183761
Corynebacteriales	2.08815314236411
Cytophagales	0.10854084887817
Deinococcales	0
Desulfobacterales	0
Desulfovibrionales	0.0693453253382412
Dictyoglomales	0.0740705050791217
Elusimicrobiales	0.300118157964223
Enterobacteriales	2.76867178489984
Erysipelotrichales	2.25007927069118
Flavobacteriales	0.407492196597819
Fusobacterales	0.0393241192138151
Fusobacteriales	2.59179781673623
Fusobacteriales: Leptotrichiacea	0
Gemmatimonadales	0
Halanaerobiales	0
Halobacteriales	0.237477284045536
Lactobacillales	6.25288954964832
Methanobacteriales	0.142106807027227
Micrococcales	4.31486257943312
Micromonosporales	0.0532431169800701
Mycoplasmatales	0.166147472504326
Neisseriales	0
Nitriliruptorales	0
Oceanospirillales	0.0705019456537044
Opitutales	0.0891840120051925
Other	3.49000602718115
Pasteurellales	1.72023674809595
Planctomycetales	0.0551250884886975
Propionibacteriales	1.5372634149087
Pseudomonadales	1.6217647838513
Rhizobiales	2.66842577011114
Rhodobacterales	0.219502113579071
Salinisphaerales	0
Selenomonadales	1.25017986544447
Sphingobacteriales	0.0709644867683189
Sphingomonadales	2.41949655724299
Spirochaetales	0.05641545195327
Streptomycetales	0.0486025117713704
Streptosporangiales	0.264716824913755
Synergistales	0.191913110968447
Thermotogales	0
Thiomicrospirales	0.0412188010323949
Verrucomicrobiales	0
Vibrionales	3.82241268567799
Victivallales	0.0962309209091817
Xanthomonadales	4.25469465784219
Family Information: (%)
Acetobacteraceae	0.117571136996553
Acidaminococcaceae	0.501636107747337
Actinomycetaceae	0.572790943326612
Aerococcaceae	0.661322308756291
Aeromonadaceae	0.241472418914038
Akkermansiaceae	0
Alicyclobacillaceae	0
Alteromonadaceae	0.032413864005916
Aquaspirillaceae	0
Arcobacteraceae	0.169985027294795
Atopobiaceae	0.364930730465729
Azospirillaceae	0.0463311761516524
Bacillaceae	2.21056611987109
Bacteroidaceae	1.75135174598991
Barnesiellaceae	0
Beijerinckiaceae	0.576208879177987
Bifidobacteriaceae	3.80573063579267
Blautia	0
Bogoriellaceae	0
Brachyspiraceae	0.102895808014846
Brevibacteriaceae	0.60759256866147
Burkholderiaceae	2.13776230830941
Caldicoprobacteraceae	0
Campylobacteraceae	1.26357270630334
Cardiobacteriaceae	0.219111442813219
Carnobacteriaceae	0.184746542547046
Caulobacteraceae	0.668318997393432
Cellulomonadaceae	0.0728774554267576
Chitinibacteraceae	0.081870026995282
Chitinophagaceae	1.06612253267916
Chlorobiaceae	0
Christensenellaceae	0.0481257170735325
Chromatiaceae	0
Clostridiaceae	2.04930834942535
Clostridiaceae 1	4.97297786035342
Clostridiaceae 2	0.164681602536735
Clostridiales	0.148151916645229
Coriobacteriaceae	0.186702097291929
Corynebacteriaceae	1.65644458326644
Corynebacterineae	0.275924237571757
Deinococcaceae	0
Dermabacteraceae	0.413560615380439
Dermacoccaceae	0.061871591989756
Desulfobulbaceae	0
Desulfovibrionaceae	0.0693453253382412
Dictyoglomaceae	0.0740705050791217
Dietziaceae	0.114986936411425
Dysgonomonadaceae	0.406422304481839
Eggerthellaceae	1.40224406407995
Elusimicrobiaceae	0.300118157964223
Enterbacteriaceae	0.596468002591352
Enterobacteriaceae	2.17220378230849
Enterococcaceae	0.304259599291151
Erysipelotrichaceae	2.25007927069118
Eubacteriaceae	0.0417297780255015
Family XI	1.54520305293792
Family XIII	0.114371410897283
Family XVIII	0
Flavobacteriaceae	0.133268699615203
Fusobacteriaceae	0.614357022311551
Gemmatimonadaceae	0
Halobacteroidaceae	0
Haloferacaceae	0.237477284045536
Halomonadaceae	0.0705019456537044
Helicobacteraceae	0.57591467902476
Hymenobacteraceae	0
Hyphomicrobiaceae	0
Intrasporangiaceae	0.180593103388185
Jonesiaceae	0
Lachnospiraceae	15.3500859618347
Lactobacillaceae	1.65373951995919
Leptotrichia	0
Leptotrichiaceae	2.0167649136385
Leuconostocaceae	1.16329832185288
Listeriaceae	0
Marinifilaceae	0.0327892574012186
Methanobacteriaceae	0.142106807027227
Microbacteriaceae	2.65270038950991
Micrococcaceae	0.263700357863028
Micrococcineae	0.0633856345036824
Micromonosporaceae	0.0532431169800701
Moraxellaceae	0.587195103261667
Muribaculaceae	0
Mycobacteriaceae	0.223813816876783
Mycoplasmataceae	0.166147472504326
Neisseriaceae	1.20238008751493
Nitriliruptoraceae	0
Nocardiaceae	0.149491500906096
Nocardioidaceae	0
Opitutaceae	0.0891840120051925
Other	3.49000602718115
Paenibacillaceae	2.05488256193956
Pasteurellaceae	1.72023674809595
Peptococcaceae	0
Peptostreptococcaceae	0.218321820951377
Planococcaceae	0.0580278634536579
Porphyromonadaceae	0.200139187336917
Prevotellaceae	1.95737886161756
Promicromonosporaceae	0.115896621894629
Propionibacteriaceae	1.5372634149087
Propionibacterineae	1.41641275672609
Pseudomonadaceae	1.03456968058963
Psychromonadaceae	0.03350251516167
Rhizobiaceae	1.87139784200393
Rhodanobacteraceae	3.86110983099162
Rhodobacteraceae	0.219502113579071
Rhodocyclaceae	0.0627233335257266
Rikenellaceae	0.0567337885058485
Rubinisphaeraceae	0.0551250884886975
Ruminococcaceae	3.21322820538161
Schlesneriaceae	0
Solimonadaceae	0
Sphingobacteriaceae	0.0709644867683189
Sphingomonadaceae	2.41949655724299
Spirochaetaceae	0.05641545195327
Spirosomaceae	0.10854084887817
Sporolactobacillaceae	0.056405907498971
Staphylococcaceae	0.747502564422486
Streptococcacaeae	0.0338957832949752
Streptococcaceae	2.25162747394678
Streptomycetaceae	0.0486025117713704
Streptomycineae	0
Streptosporangiaceae	0.264716824913755
Succinivibrionaceae	0.329734417042922
Synergistaceae	0.191913110968447
Tannerellaceae	0.198121007939765
Thermomonosporaceae	0
Thermotogaceae	0
Thiomicrospiraceae	0.0412188010323949
Thiovulaceae	0
Veillonellaceae	0.748543757697138
Verrucomicrobiaceae	0
Vibrionaceae	3.82241268567799
Victivallaceae	0.0962309209091817
Weeksellaceae	0.274223496982616
Xanthobacteraceae	0.220819048929222
Xanthomonadaceae	0.393584826850567
Genus Information: (%)
Acetanaerobacterium	0.29854351308741
Acetivibrio	0
Acetobacter	0.0719848442626162
Acetobacterium	0
Achromobacter	0
Acidaminococcus	0.0627658835716521
Acidovorax	0
Acinetobacter	0.296524337656324
Actinobacillus	0.199167716951015
Actinobaculum	0
Actinomadura	0
Actinomyces	0.29679795464542
Adlercreutzia	0
Aerococcus	0.0942820059517104
Aeromicrobium	0
Aeromonas	0.241472418914038
Afipia	0
Agathobacter	0.0467978471730289
Aggregatibacter	0.147645428427406
Agrobacterium	0.782068053159834
Agrococcus	0.0676867667224198
Akkermansia	0
Alcaligenes	0.0302161132674612
Algoriella	0
Aliagarivorans	0.03350251516167
Alistipes	0.0567337885058485
Allisonella	0
Alloiococcus	0
Alloprevotella	0.414741738248088
Allorhizobium-Neorhizobium-Pararhizobium-Rhizobium	1.05163689477982
Alloscardovia	0
Alysiella	0.0651791716940631
Amaricoccus	0.0466742923006403
Anaerobiospirillum	0.0550920267763
Anaerococcus	0.0406739558654622
Anaerofilum	0.0565081734097707
Anaerofustis	0
Anaeroglobus	0
Anaerospora	0
Anaerosporobacter	0.0991784479270461
Anaerostipes	0.106870866933555
Anaerovorax	0
Ancylobacter	0.119672116998433
Aneurinibacillus	0.055671078264044
Anoxynatronum	0.164681602536735
Aquabacterium	0
Arcanobacterium	0
Arcobacter	0.169985027294795
Arthrobacter	0.100210418866331
Asaccharobacter	0.0348645988181151
Atopobium	0.283540403735661
Atopostipes	0.0282161160171709
Aureimonas	0
Bacillus	2.16451412783359
Bacteroides	1.75135174598991
Barnesiella	0
Bartonella	0.0376928940642776
Bavariicoccus	0.0442802378007957
Bergeyella	0
Bifidobacterium	3.71937563846308
Blautia	1.72024822894682
Bordetella	0
Brachybacterium	0.234896422449104
Brachymonas	0
Brachyspira	0.102895808014846
Bradyrhizobium	0.0696971311908111
Brevibacillus	0.549158659694308
Brevibacterium	0.60759256866147
Brevundimonas	0.29290260410692
Brochothrix	0
Buchnera	0.0450787602420304
Bulleidia	0
Burkholderia-Caballeronia-Paraburkholderia	0
Butyricicoccus	0.274979303379104
Butyricimonas	0.0327892574012186
Butyrivibrio	0.142999765276406
Caldicoprobacter	0
Campylobacter	1.26357270630334
Capnocytophaga	0.133268699615203
Cardiobacterium	0.219111442813219
Castellaniella	0
Catabacter	0
Catenibacterium	1.51126408843053
Catonella	0
Caulobacter	0.375416393286512
Cellulomonas	0.0728774554267576
Cellulosilyticum	0.0488803415809967
Cellulosimicrobium	0.0529039242982474
Centipeda	0
Cephaloticoccus	0.0891840120051925
Cetobacterium	0
Chitinibacter	0.081870026995282
Chlorobium	0
Christensenella	0.0481257170735325
Chryseobacterium	0.154250229797202
Citrobacter	0
Cloacibacillus	0.191913110968447
Clostridium	2.04930834942535
Clostridium sensu stricto	0
Clostridium sensu stricto 1	3.09399188347325
Clostridium sensu stricto 10	0
Clostridium sensu stricto 11	0
Clostridium sensu stricto 12	0.102073834841603
Clostridium sensu stricto 13	0.264425549572169
Clostridium sensu stricto 14	0
Clostridium sensu stricto 15	0.0314997499067651
Clostridium sensu stricto 16	0
Clostridium sensu stricto 17	0
Clostridium sensu stricto 18	0.028420038544948
Clostridium sensu stricto 19	0.0528261017334853
Clostridium sensu stricto 2	0.0331957211306778
Clostridium sensu stricto 3	0.0775887227580216
Clostridium sensu stricto 4	0.110145402647658
Clostridium sensu stricto 5	0.0334371185836718
Clostridium sensu stricto 7	0.0381128537671506
Clostridium sensu stricto 8	0.976690170531854
Cnuella	1.06612253267916
Collinsella	0.128962528255568
Comamonas	0
Coprobacillus	0.0406385305850031
Coprobacter	0
Coprococcus 1	0
Coprococcus 2	0.108042693812004
Coprococcus 3	0.139896728969688
Coriobacterium	0.0577395690363603
Corynebacterium	0.139596955694888
Corynebacterium 1	1.44944027070928
Cronobacter	0
Cryobacterium	0.0487142674258099
Cryptobacterium	0.033379675975275
Cupriavidus	0
Curvibacter	0
Cutibacterium	0
Dechlorobacter	0.0295848317925466
Deinococcus	0
Delftia	0
Dermabacter	0.178664192931335
Dermacoccus	0.061871591989756
Desulfobulbus	0
Desulfovibrio	0.0693453253382412
Dialister	0.0284122439670097
Dictyoglomus	0.0740705050791217
Dielma	0
Dietzia	0.114986936411425
Dolosicoccus	0.0329272515783045
Dolosigranulum	0
Dorea	0
Dyadobacter	0
Dysgonomonas	0.167805159890565
Eggerthella	0.94607956040506
Eggerthia	0
Eikenella	0.0324054932423982
Eisenbergiella	0
Elusimicrobium	0.300118157964223
Empedobacter	0.0561986024650618
Enorma	0
Enterobacter	0.113530629688788
Enterococcus	0.119694200858064
Enterorhabdus	0.0507972699946054
Enterovibrio	0
Eremococcus	0
Erwinia	0.0412235773386282
Erysipelatoclostridium	0.178485001725333
Escherichia	0.596468002591352
Escherichia-Shigella	0.509637322430669
Ethanoligenens	0.0681820639555338
Eubacterium	0.148151916645229
Ezakiella	0
Facklamia	0.534113051226276
Faecalitalea	0
Fastidiosipila	0.0341291529953513
Fictibacillus	0
Filifactor	0
Finegoldia	0
Flavobacterium	0
Flavonifractor	0.135713956948763
Franconibacter	0.0297071267640462
Fretibacterium	0
Fusicatenibacter	0.122443732013135
Fusobacterium	0.614357022311551
Gallibacterium	0
Garciella	0
Gardnerella	0
Gemella	0.390863172298424
Gemmatirosa	0
Geobacillus	0
Geomicrobium	0
Georgenia	0
Gluconobacter	0
Gordonia	0.0338555632763113
Gordonibacter	0
Granulicatella	0.156530426529875
Grimontia	0.259746138857854
Haematobacter	0
Haemophilus	1.37342360271753
Hafnia-Obesumbacterium	0
Halodesulfovibrio	0
Halomonas	0.0705019456537044
Halopiger	0.237477284045536
Harryflintia	0.0313866430640088
Helicobacter	0.57591467902476
Hespellia	0.154743358047736
Hodemania	0
Holdemanella	0
Holdemania	0
Howardella	0.0803581606309805
Hungatella	0.0357712936226363
Hydrobacter	0
Hydrogenibacillus	0.0460519920374969
Hydrogenoanaerobacterium	0.315688501699158
Hymenobacter	0
Intestinibacter	0.0607534330204122
Intestinimonas	0
Isoptericola	0.0629926975963819
Janibacter	0.146741187048988
Johnsonella	0.0621300112743183
Jonesia	0
Kandleria	0.318575171973328
Kerstersia	0
Kingella	0.0299472878791888
Klebsiella	0
Kluyvera	0
Kocuria	0.123560495442913
Kosakonia	0
Kurthia	0
Kytococcus	0
Lachnoanaerobaculum	0.036327945337666
Lachnobacterium	0.337116282125131
Lachnoclostridium	4.26771687690649
Lachnoclostridium 10	0.0306066248918189
Lachnoclostridium 12	0.0336337440428927
Lachnoclostridium 5	0.707518457106589
Lachnospira	1.33004377573517
Lachnospiraceae NC2004 group	0.325228212359656
Lachnospiraceae NK4A136 group	0.0409427964030118
Lactobacillus	1.5593731513607
Lactococcus	0.254764554831438
Lautropia	0.116856661594078
Lawsonella	0.0379309676972517
Leifsonia	0
Leminorella	0
Leptothrix	0.40792912159947
Leptotrichia	2.0167649136385
Leuconostoc	0.213048663251945
Limnobacter	0.0605124548458634
Lysinibacillus	0
[truncated: 214 more rows]
