# Supplementary material for: Pediatric Acute Lymphoblastic Leukemia Patients Exhibit Distinctive Alterations in the Gut Microbiota
Source: Front Cell Infect Microbiol. 2020 Oct 16;10:558799. doi: 10.3389/fcimb.2020.558799 (PMC7596659; doi:10.3389/fcimb.2020.558799)
Supplement: Supplementary file 1 [file Data_Sheet_1.ZIP › rawdata/Case/19T030012_output.xls.result.txt]

Species Information: (%)
Abiotrophia defectiva	0.0330533673125953
Abiotrophia para-adiacens	0
Acetanaerobacterium elongatum	0.167575175086382
Acetobacterium tundrae	0.0415516632523704
Achromobacter denitrificans	0.304522871829309
Achromobacter xylosoxidans	0.0297485476501448
Acidaminococcus fermentans	0.0364526907777662
Acidaminococcus intestini	0.0354208743679075
Acidovorax facilis	0
Acidovorax sp	0.0296750426634377
Acidovorax temperans	0
Acinetobacter baumannii	0
Acinetobacter calcoaceticus	0.0511541231215671
Acinetobacter haemolyticus/baumannii	0.203832918451413
Acinetobacter johnsonii	0.0392208109887323
Acinetobacter junii	0
Acinetobacter lwoffii	0
Acinetobacter pittii	0
Acinetobacter radioresistens	0
Acinetobacter septicus	0
Actinobacillus capsulatus	0.104379585526166
Actinobacillus pleuropneumoniae	0.0563948172007581
Actinobaculum massiliense	0
Actinobaculum schaalii	0.038663772267283
Actinomadura vinacea	0
Actinomyces canis	0
Actinomyces cardiffensis	0.0399458970276621
Actinomyces georgiae	0.0753711918509847
Actinomyces graevenitzii	0.0359587152276159
Actinomyces johnsonii	0.0328729719596365
Actinomyces massiliensis	0
Actinomyces meyeri	0.0349049870668483
Actinomyces naeslundii	0
Actinomyces neuii	0.0306332179839533
Actinomyces odontolyticus	0.029636447400591
Actinomyces oris	0
Actinomyces radingae	0
Actinomyces sp._ph3	0.109477300384194
Actinomyces turicensis	0
Actinomyces urogenitalis	0
Actinomyces viscosus	0
Adlercreutzia equolifaciens	0.0287650296583631
Aeribacillus pallidus	0.300567885005497
Aerococcus christensenii	0
Aerococcus viridans	0
Aeromicrobium massiliense	0
Aeromonas allosaccharophila/veronii	0.0407523962336803
Aeromonas bestiarum	0.0294753845865484
Aeromonas hydrophila	0
Aeromonas jandaei	0
Aeromonas media/tecta	0
Aeromonas veronii	0
Afipia birgiae	0
Agathobaculum butyriciproducens	0.0395726539244665
Aggregatibacter actinomycetemcomitans	0.050261387233266
Aggregatibacter aphrophilus	0.673650415887623
Aggregatibacter segnis	0.0283224019039934
Agrobacterium tumefaciens	0.60712575067078
Agrococcus jejuensis	0
Agrococcus terreus	0.165894311625533
Akkermansia glycaniphila	0
Akkermansia muciniphila	0
Alcaligenes faecalis	0.0641307491290389
Algoriella xinjiangensis	0
Aliagarivorans marinus	0
Alistipes finegoldii	0
Alistipes indistinctus	0
Alistipes inops	0
Alistipes obesi	0
Alistipes onderdonkii	0
Alistipes putredinis	0.0611522836315445
Alistipes senegalensis	0.0653442212675208
Alistipes shahii	0
Alistipes timonensis	0
Allisonella histaminiformans	0
Alloiococcus otitis	0.0324479956532507
Alloprevotella rava	0.0681065461830054
Alloprevotella tannerae	1.16803610510267
Alloscardovia omnicolens	0
Alysiella filiformis	0.0482578483310724
Amaricoccus kaplicensis	0
Anaerobiospirillum succiniciproducens	0
Anaerobiospirillum thomasii	0.369006427390726
Anaerococcus hydrogenalis	0.0385213035865167
Anaerococcus lactolyticus	0
Anaerococcus obesiensis	0
Anaerococcus octavius	0
Anaerococcus prevotii	0.0348112304679345
Anaerococcus senegalensis	0
Anaerococcus tetradius	0
Anaerococcus vaginalis	0
Anaerofilum agile	0.0403596504016918
Anaerofilum pentosovorans	0
Anaerofustis stercorihominis	0
Anaeroglobus geminatus	0.0663084700877906
Anaerorhabdus furcosa	0
Anaerosporobacter mobilis	0.0506384022037328
Anaerostipes butyraticus	0
Anaerostipes caccae	0
Anaerostipes hadrus	0.0939765838968028
Anaerotruncus colihominis	0.213385896991679
Anaerotruncus sp	0
Anaerovorax odorimutans	0
Ancylobacter polymorphus	0.0778929864236201
Aneurinibacillus aneurinilyticus	0.0323673814483566
Aneurinibacillus migulanus	0
Anoxynatronum sibiricum	0.098685526371943
Aquabacterium commune	0.0585463029940472
Arcanobacterium haemolyticum	0
Arcanobacterium pyogenes	0.0713551230927513
Arcobacter butzleri	0.32041927517655
Arcobacter cryaerophilus	0
Arthrobacter albus	0
Arthrobacter castelli	0.0561823019759961
Arthrobacter oxydans	0.091481715181736
Arthrobacter polychromogenes	0
Asaccharobacter celatus	0.0485261944354106
Atlantibacter hermannii	0.0314552903908274
Atopobium minutum	0
Atopobium parvulum	0.0535206604241594
Atopobium rimae	0.0576277630561363
Atopobium vaginae	0
Atopostipes suicloacalis	0
Aurantimonas altamirensis	0
Aureimonas altamirensis	0
Averyella dalhousiensis	0
Azonexus hydrophilus	0
Azospirillum lipoferum	0
Bacillus altitudinis	0.613614706872096
Bacillus amyloliquefaciens	0.0391120579489306
Bacillus anthracis	0
Bacillus atrophaeus	0
Bacillus badius	0
Bacillus beijingensis	0.0824320203768181
Bacillus benzoevorans	0
Bacillus cereus	0
Bacillus circulans	0
Bacillus clausii	0
Bacillus coagulans	0
Bacillus cytotoxicus	0
Bacillus endophyticus	0.0358291435796369
Bacillus firmus	0
Bacillus flexus	0
Bacillus fordii	0
Bacillus halodurans	0
Bacillus idriensis	0.0320954165864442
Bacillus infantis	0
Bacillus licheniformis	0.0756572254826297
Bacillus marisflavi	0
Bacillus massilioanorexius	0.0353327304937714
Bacillus massiliosenegalensis	0.0366633604120844
Bacillus megaterium	0.0281384568976
Bacillus methanolicus	0
Bacillus mojavensis	0.0556962601693263
Bacillus mycoides	0
Bacillus nealsonii	0
Bacillus niacini	0
Bacillus polyfermenticus	0.0813465902140737
Bacillus pseudofirmus	0
Bacillus pseudomycoides	0
Bacillus pumilus	0.0505293335403052
Bacillus senegalensis	0.0458103968822864
Bacillus simplex	0
Bacillus siralis	0
Bacillus sonorensis	0.0410744881309351
Bacillus subtilis	0
Bacillus thermoamylovorans	0.225972426268133
Bacillus thuringiensis	0.600068381474773
Bacillus timonensis	0
Bacillus toyonensis/wiedmanii/thuringiensis	0
Bacillus vallismortis	0.0283874768522326
Bacteroides acidifaciens	0.0378342241586229
Bacteroides caccae	0.0485404900686393
Bacteroides cellulosiluticus	0.18166641404899
Bacteroides cellulosilyticus	0.237229590991321
Bacteroides clarus	0.42375338703464
Bacteroides coagulans	0
Bacteroides coprocola	0
Bacteroides coprophilus	0.094962296594024
Bacteroides dorei	0.183959629028999
Bacteroides eggerthii	0.0505820841240755
Bacteroides faecis	0
Bacteroides finegoldii	0
Bacteroides fluxus	0
Bacteroides fragilis	0.0317698225397019
Bacteroides galacturonicus	0.147735197390277
Bacteroides gallinarum	0.0382272833217064
Bacteroides gallinceum	0
Bacteroides graminisolvens	0
Bacteroides helcogenes	0.0345437007001094
Bacteroides intestinalis	0
Bacteroides massiliensis	0.337960849085329
Bacteroides massilinensis	0.037858434916376
Bacteroides nordii	0.0408759016379609
Bacteroides oleiciplenus	0
Bacteroides ovatus	0.03177581187813
Bacteroides paurosaccharolyticus	1.83394008827239
Bacteroides pectinophilus	0.194971367399961
Bacteroides plebeius	0.106556722115693
Bacteroides propinonicifaciens	0
Bacteroides pyogenes	0.0385945437063885
Bacteroides salanitronis	0
Bacteroides salyersiae	0.0601041318903561
Bacteroides sartorii	0
Bacteroides stercorirosoris	0
Bacteroides stercoris	0
Bacteroides thetaiotaomicron	0.0289885383311685
Bacteroides timonensis	0
Bacteroides uniformis	0.383995149655535
Bacteroides ureolyticus	0.0942666381517567
Bacteroides vulgatus	0.0762465248130369
Bacteroides xylanisolvens	0
Bacteroides xylanolyticus	0
Barnesiella intestinihominis	0
Barnesiella viscericola	0
Bartonella birtlesii	0
Bavariicoccus seileri	0.0447782847728435
Bergeyella zoohelcum	0
Bifidobacterium actinocoloniiforme	0
Bifidobacterium adolescentis	0
Bifidobacterium adolescentis/ruminantium	0.0453496846944974
Bifidobacterium angulatum	0
Bifidobacterium animalis	0
Bifidobacterium asteroides	0
Bifidobacterium avesanii	0
Bifidobacterium bifidum	0.0320903166093484
Bifidobacterium bohemicum	0
Bifidobacterium bombi	0.0561494772219008
Bifidobacterium boum	0.0918264236869651
Bifidobacterium breve	0
Bifidobacterium callitrichos	0
Bifidobacterium catenulatum	0.0910209217041122
Bifidobacterium catenulatum/pseudoctenulatum	0.102751368149584
Bifidobacterium choerinum	0.10533912693914
Bifidobacterium commune	0
Bifidobacterium coryneforme	0
Bifidobacterium crudilactis/psychraerophilum	0
Bifidobacterium cuniculi	0.0371732158262479
Bifidobacterium dentium	0.161358160922639
Bifidobacterium eulemuris/lemurum	0
Bifidobacterium faecale	0.0574316474897399
Bifidobacterium gallicum	0.0602967774325171
Bifidobacterium gallinarum	0
Bifidobacterium hapali	0.0359898696005483
Bifidobacterium indicum	0
Bifidobacterium kashiwanohense	0.061845876475667
Bifidobacterium longum	0.0700861004934313
Bifidobacterium longum	0.181778551257898
Bifidobacterium merycicum	0
Bifidobacterium mongoliense	0
Bifidobacterium moukalabense	0.413144017158819
Bifidobacterium pseudocatenulatum	0.0385695071861514
Bifidobacterium pseudocatenulatum	0
Bifidobacterium pseudolongum	0.05321661951922
Bifidobacterium pullorum	0
Bifidobacterium pullorum/hapali	0.0411650018068457
Bifidobacterium ramosum	0.0613604352995796
Bifidobacterium reuteri	0.102786109272164
Bifidobacterium ruminantium	0
Bifidobacterium saeculare	0
Bifidobacterium saguini	0
Bifidobacterium scardovii	0.0380413150455379
Bifidobacterium stercoris	0
Bifidobacterium thermacidophilum	0.063273527575313
Bifidobacterium thermophilum	0.030163076309567
Bifidobacterium tissieri	0.13805829990235
Bifidobacterium tsurumiense	0.0943198107087608
Bifissio spartinae	1.6638734676894
Bilophila wadsworthia	0
Blastococcus massiliensis	0.167479628484163
Blastomonas natatoria	0.0287551121807802
Blautia caecimuris	0
Blautia coccoides	0.0443110453736695
Blautia faecis	0.0678471886415497
Blautia glucerasea	0
Blautia hansenii	0
Blautia hydrogenotrophica	0.0690300917859688
Blautia luti	0.381574157100487
Blautia marasmi	0
Blautia obeum	0.0680651863351861
Blautia producta	0
Blautia schinkii	0.119410830454438
Blautia sp._GD8	0
Blautia stercoris	0.12467524601913
Blautia wexlerae	0
Bordetella hinzii	0
Brachybacterium muris	0
Brachybacterium paraconglomeratum	0.042012141508065
Brachymonas chironomi	0
Brachyspira aalborgi	0.0941942898216304
Brachyspira pilosicoli	0
Bradyrhizobium denitrificans	0.0325351694192608
Bradyrhizobium elkanii	0
Bradyrhizobium japonicum	0
Brevibacillus agri	0
Brevibacillus borstelensis	0
Brevibacillus brevis	0.0593804165438552
Brevibacillus massiliensis	0
Brevibacterium casei	0.0677356310384525
Brevibacterium epidermidis	0
Brevibacterium halotolerans	0.0603376961271782
Brevibacterium iodinum	0
Brevibacterium linens	0.0359781388044541
Brevibacterium luteolum	0
Brevibacterium mcbrellneri	0
Brevibacterium paucivorans	0.04264026785444
Brevibacterium pityocampae	0.077353385483631
Brevibacterium ravenspurgense/massiliense	0
Brevibacterium senegalense	0
Brevundimonas bacteroides	0.200416358758485
Brevundimonas diminuta	0.0309060678403106
Brevundimonas subvibrioides	0.0512320026690241
Brevundimonas terrae	0.0413465811649693
Brevundimonas vesicularis	0.03118943317662
Brochothrix thermosphacta	0
Buchnera aphidicola	0.311016916421643
Buchnera sp.	0
Bulleidia extructa	0
Burkholderia cepacia	0
Burkholderia glumae	0
Burkholderia plantarii	0
Butyricicoccus faecihominis	0.116488496053288
Butyricicoccus pullicaecorum	0
Butyricimonas faecihominis	0
Butyricimonas paravirosa	0
Butyricimonas synergistica	0
Butyricimonas virosa	0
Butyrivibrio crossotus	0.138429861496387
Butyrivibrio fibrisolvens	0.0415394111462472
C.viride 16S	0.0533618454932706
Caldicoprobacter faecalis	0
Campylobacter coli	0.139974878918195
Campylobacter concisus	0
Campylobacter curvus	0
Campylobacter faecalis	0.164483266355063
Campylobacter fetus	0
Campylobacter gracilis	0
Campylobacter hominis	0
Campylobacter hyointestinalis	0
Campylobacter jejuni	0.653419357327754
Campylobacter lari	0
Campylobacter rectus	0
Campylobacter showae	0
Campylobacter upsaliensis	0
Campylobacter ureolyticus	0
Candidatus Blastococcus	0
Candidatus Dorea	0.0714634767148686
Candidatus Soleaferrea	0
Candidatus Stoquefichus	0
Candidatus Streptomyces	0
Capnocytophaga gingivalis	0
Capnocytophaga granulosa	0.0392281336165588
Capnocytophaga haemolytica	0
Capnocytophaga leadbetteri	0.0674481657433195
Capnocytophaga ochracea	0
Capnocytophaga sputigena	0
Cardiobacterium hominis	0.0712210835963675
Cardiobacterium valvarum	0
Carnobacterium maltaromaticum	0.0281762224175665
Castellaniella defragrans	0
Catabacter hongkongensis	0.042021430334755
Catenibacterium mitsuokai	2.17073016359322
Catonella morbi	0
Catonella sp.	0
Cedecea davisae	0
Cedecea lapagei	0.0310312158299273
Cellulomonas composti	0.0332066255204868
Cellulomonas denverensis	0
Cellulomonas massiliensis	0
Cellulomonas parahominis	0.0373667043490071
Cellulosilyticum lentocellum	0.124149368185452
Cellulosimicrobium cellulans	0.047931372626568
Centipeda periodontii	0
Cephaloticoccus primus	0
Cetobacterium somerae	0
Chlamydia abortus	0.0678907516102049
Chlamydia trachomatis	0.0691990712169544
Chlorobium phaeobacteroides	0
Christensenella minuta	0.059062505386411
Chryseobacterium bovis	0.030117232270642
Chryseobacterium hominis	0.0604406648398938
Citrobacter amalonaticus	0
Citrobacter braakii	0
Citrobacter farmeri	0
Citrobacter freundii	0
Citrobacter gillenii	0
Citrobacter intermedius	0.0412554694363061
Citrobacter murliniae	0
Citrobacter pasteurii	0
Citrobacter sedlakii	0
Citrobacter werkmanii	0
Citrobacter youngae	0
Cloacibacillus evryensis	0.10208126620061
Cloacibacillus porcorum	0
Cloacibacterium normanense	2.1468308863568
Clostridioides difficile	0
Clostridium acetobutylicum	0
Clostridium acidisoli	0
Clostridium aciditolerans	0
Clostridium aerotolerans	0
Clostridium akagii	0.0328761023722324
Clostridium aldenense	0.0709487522080759
Clostridium aldrichii	0
Clostridium algidicarnis	0
Clostridium amazonense	0
Clostridium aminovalericum	0.202863679991456
Clostridium amygdalinum	0.140567829552107
Clostridium amylolyticum	0.0414958733738781
Clostridium arbusti	0
Clostridium argentinense	0
Clostridium asparagiforme	0.660998841848632
Clostridium aurantibutyricum	0
Clostridium autoethanogenum	0
Clostridium baratii/Eubacterium nitrigenese	0.0870259773959883
Clostridium beijerinckii	0.0338658296179374
Clostridium bifermentans	0.0820867452918189
Clostridium bolteae/aminovalericum	0.0615602770123687
Clostridium botulinum	0
Clostridium bowmanii	0
Clostridium butyricum	0
Clostridium cadaveris	0
Clostridium carboxidivorans	0
Clostridium cavendishii	0
Clostridium celatum	1.90831923949403
Clostridium celerecrescens	0
Clostridium cellobioparum	0.0432836043950761
Clostridium cellulolyticum	0
Clostridium chartatabidum	0.0617723920212064
Clostridium chauvoei	0.0551796731705805
Clostridium chromiireducens	0.049297766512472
Clostridium citroniae	0
Clostridium clariflavum	0.0434859675226909
Clostridium clostridioforme	0
Clostridium cochlearium	0
Clostridium cocleatum	0
Clostridium colicanis	0
Clostridium colinum	0
Clostridium collagenovorans	0
Clostridium cylindrosporum	0
Clostridium dakarense	0
Clostridium difficile	0.0502059759549284
Clostridium diolis	0.331491162509908
Clostridium disporicum/celatum	0
Clostridium drakei	0
Clostridium estertheticum	0
Clostridium fallax	0
Clostridium felsineum	0
Clostridium ganghwense	0
Clostridium ghonii	0.0771323449548705
Clostridium glycolicum	0
Clostridium glycyrrhizinilyticum	0.217099709271171
Clostridium grantii	0
Clostridium haemolyticum	0
Clostridium hathewayi	0
Clostridium herbivorans	0
Clostridium hiranonis	0
Clostridium homopropionicum	0
Clostridium huakuii	0
Clostridium hungatei	0
Clostridium hylemonae	0.202445222793325
Clostridium indolis/methoxybenzovorans	0.500530936605365
Clostridium innocuum	0.0449701800048614
Clostridium irregulare	0
Clostridium isatidis	0
Clostridium jeddahense	0
Clostridium kogasensis	0
Clostridium lactatifermentans	0.0364689426136366
Clostridium lavalense/bolteae	0.0750736968089595
Clostridium leptum	0.0913723894585788
Clostridium limosum	0
Clostridium lituseburense	0
Clostridium lundense	0
Clostridium malenominatum	0.0350029295953134
Clostridium massiliodielmoense	0
Clostridium methoxybenzovorans	0.80708258730886
Clostridium methylpentosum	0.0532751400105976
Clostridium neonatale	0
Clostridium nexile	0.251540064886341
Clostridium novyi	0
Clostridium oceanicum	0
Clostridium oroticum	0.0360998556042062
Clostridium paraputrificum	0
Clostridium pascui	0.044803106051661
Clostridium pasteurianum	0.0326312118855346
Clostridium perfringens	0.176566171903555
Clostridium polysaccharolyticum	0.10036807185112
Clostridium populeti	0
Clostridium psychrophilum	0.0314640454216772
Clostridium punense	0
Clostridium putrefaciens	0.749043067875011
Clostridium ramosum	0
Clostridium rectum	0
Clostridium saccharobutylicum	0
Clostridium saccharogumia	0
Clostridium saccharolyticum	0.0450804902695828
Clostridium saccharoperbutylacetonicum	0
Clostridium sardiniense	0
Clostridium sartagoforme	0.441160788153535
Clostridium scatologenes	0.0298176514656489
Clostridium schirmacherense	0.0311729818516733
Clostridium scindens	0.393551541929721
Clostridium senegalense	0
Clostridium septicum	0
Clostridium sordellii	0
Clostridium sp._16S_	0
Clostridium sphenoides	0.074699236937531
Clostridium spiroforme	0
Clostridium sporogenes	0.0475708461218405
Clostridium sporosphaeroides	0
Clostridium sticklandii	0
Clostridium straminisolvens	0.0373114618017648
Clostridium subterminale	0.0509525688525836
Clostridium sufflavum	0
Clostridium sulfidigenes	0
Clostridium swellfunianum	0.0365475669442338
Clostridium symbiosum	0.434174851088009
Clostridium tagluense	0
Clostridium tepidiprofundi	0
Clostridium termitidis	0.0325352117813578
Clostridium tertium	0
Clostridium tetani	0.0430098040828614
Clostridium tetanomorphum	0
Clostridium thermoalcaliphilum	0
Clostridium thermopalmarium	0
Clostridium thiosulfatireducens	0
Clostridium tunisiense	0
Clostridium tyrobutyricum	0
Clostridium ventriculi	0
Clostridium vincentii	0
Clostridium viride	0
Clostridium vulturis	0
Clostridium xylanolyticum	0
Clostridium xylanovorans	0.0490871748647383
Collinsella aerofaciens	0.0384478768213339
Collinsella intestinalis	0
Collinsella massiliensis	0
Collinsella stercoris	0.0424296293769334
Collinsella tanakaei	0
Comamonas aquatica	0
Comamonas kerstersii	0
Comamonas terrigena	0
Comamonas testosteroni	0
Coprobacillus cateniformis	0
Coprobacter fastidiosus	0
Coprobacter secundus	0
Coprococcus catus	0
Coprococcus comes	0.10531022159722
Coprococcus eutactus	0.0473750944293621
Coriobacterium glomerans	0.0539407453901103
Corynebacterium accolens	0
Corynebacterium afermentans	0.0292045362230498
Corynebacterium ammoniagenes	0
Corynebacterium amycolatum	0
Corynebacterium appendicis	0
Corynebacterium argentoratense	0
Corynebacterium aurimucosum	0
Corynebacterium casei	0
Corynebacterium coyleae	0
Corynebacterium durum	0
Corynebacterium frankenforstense	0
Corynebacterium freneyi	0.202466462432411
Corynebacterium genitalium	0.0319658932916815
Corynebacterium glaucum	0
Corynebacterium glucuronolyticum	0
Corynebacterium jeikeium	0.0541038615653825
Corynebacterium kroppenstedtii	0.395853313127031
Corynebacterium matruchotii	0
Corynebacterium minutissimum	0.04293074588217
Corynebacterium mucifaciens	0
Corynebacterium propinquum	0
Corynebacterium pseudodiphthericum	0
Corynebacterium resistens	0
Corynebacterium simulans	0.0318411218841905
Corynebacterium singulare	0.0375671147932562
Corynebacterium sp._1152	0
Corynebacterium striatum	0
Corynebacterium sundsvallense	0
Corynebacterium tuberculostearicum	0
Corynebacterium tuscaniense	0.377950376845419
Corynebacterium ulcerans	0.0638154833844267
Corynebacterium ureicelerivorans	0.0290154067675676
Corynebacterium variabile	0
Corynebacterium xerosis	0.148357278048809
Cronobacter sakazakii	0.060723583361188
Cryptobacterium curtum	0.0324153831512319
Cupriavidus metallidurans	0
Curtobacterium flaccumfaciens	0
Deinococcus aquaticus	0
Deinococcus indicus	0
Deinococcus proteolyticus	0
Delftia acidovorans	0
Dermabacter hominis	0.0405018911097255
Dermabacter vaginalis	0.0780917371749931
Dermacoccus nishinomiyaensis	0.0404351155012798
Desulfitobacterium frappieri	0.0431051218172734
Desulfobulbus propionicus	0
Desulfotomaculum guttoideum	0
Desulfovibrio alkalitolerans	0
Desulfovibrio desulfuricans	0
Desulfovibrio fairfieldensis	0.0383165418020452
Desulfovibrio legallii	0
Desulfovibrio legallis	0
Desulfovibrio piger	0
Desulfovibrio termitidis	0
Dialister invisus	0.351325551656378
Dialister micraerophilus	0
Dialister pneumosintes	0
Dialister succinatiphilus	0
Dictyoglomus thermophilum	0.110293208261296
Dielma fastidiosa	0
Dietzia cinnamea	0.0567041741553228
Dietzia maris	0.165769175181473
Dietzia natronolimnaea	0
Dolosicoccus paucivorans	0.0301538140036852
Dolosigranulum pigrum	0
Dorea formicigenerans	0
Dorea longicatena	0.119068880986175
Dorea massiliensis	0.0290473471616254
Dyadobacter beijingensis	0
Dyadobacter fermentans	0
Dysgonomonas capnocytophagoides	0
Dysgonomonas gadei	0
Dysgonomonas macrotermitis	0
Dysgonomonas mossii	0
Edwardsiella tarda	0.115946295488397
Eggerthella lenta	0
Eggerthella sinensis	0.819928679480057
Eggerthella timonensis	0
Eggerthia catenaformis	0
Eikenella corrodens	0
Eisenbergiella tayi	0
Elusimicrobium minutum	0.177007896639175
Empedobacter falsenii	0.0866013823174328
Enorma massiliensis	0
Enterobacter aerogenes	0
Enterobacter asburiae	0
Enterobacter cancerogenus	0
Enterobacter cloacae	0.977319722408554
Enterobacter massiliensis	0.0464739684920312
Enterococcus asini	0
Enterococcus avium	0.0488646660795979
Enterococcus caccae	0
Enterococcus casseliflavus	0
Enterococcus casseliflavus/galliarum	0
Enterococcus cecorum	0
Enterococcus devriesei	0
Enterococcus dispar	0
Enterococcus durans/hirae	0
Enterococcus faecalis	0.0792794016751919
Enterococcus faecium	0
Enterococcus gallinarum	0
Enterococcus gilvus	0
Enterococcus italicus	0
Enterococcus malodoratus	0
Enterococcus mundtii	0
Enterococcus phoeniculicola	0
Enterococcus raffinosus	0
Enterococcus saccharolyticus	0
Enterorhabdus caecimuris	0.035102663003858
Enterovibrio nigricans	0
Eremococcus coleocola	0
Erysipelatoclostridium ramosum	0.0558067402746714
Escherichia albertii	0
Escherichia coli	2.67089833749336
Escherichia fergusonii	0.855874086036846
Escherichia hermannii	1.13083208041101
Ethanoligenens harbinense	0.0867234111066789
Eubacterium barkeri	0
Eubacterium biforme	0
Eubacterium brachy	0
Eubacterium budayi	0.505181264928254
Eubacterium callanderi	0
Eubacterium celluloscolvens	0.31614758105607
Eubacterium cellulosolvens	0
Eubacterium contortum	0.0707822364346323
Eubacterium coprostanoligenes	0.0319804654002071
Eubacterium cylindroides	0
Eubacterium desmolans	0
Eubacterium dolichum	0
Eubacterium eligens	1.00931915917526
Eubacterium fissicatena	0.135413443331193
Eubacterium hallii	0
Eubacterium infirmum	0
Eubacterium limosum	0
Eubacterium moniliforme	0
Eubacterium multiforme	0.0496927387672456
Eubacterium nitritogenes	0.0438208335833512
Eubacterium nodatum	0.0473798399996142
Eubacterium oxidoreducens	0.0724950479280731
Eubacterium pyruvativorans	0
Eubacterium ramulus	0
Eubacterium rectale	0.458782170076473
Eubacterium ruminantium	0.0895384208685876
Eubacterium saphenum	0
Eubacterium siraeum	0
Eubacterium sp	0.129950476722361
Eubacterium sulci	0.037350396618933
Eubacterium tenue	0
Eubacterium tortuosum	0
Eubacterium tortusum	0
Eubacterium uniforme	0
Eubacterium ventriosum	0.0477409970822422
Eubacterium xylanophilum	0.0402901898487037
Eubacterium yurii	0
Exiguobacterium aurantiacum	0.530215654534205
Facklamia hominis/miroungae	0
Facklamia ignava	0.0467479815916082
Facklamia languida	0
Facklamia tabacinasalis	0.756408757367495
Faecalibacterium prausnitzii	0.362921200406314
Faecalibacterium prausnitzii S9G3	0.500450210138193
Faecalicatena contorta	0.261124834124528
Faecalitalea cylindroides	0.0535920347586103
Fermentimonas caenicola	0.0778377598488454
Ferrimonas balearica	0.0345799142372258
Fictibacillus arsenicus	0.0382810716265389
Filifactor alocis	0.0298805558740353
Filifactor villosus	0
Finegoldia magna	0.0283061895687346
Flavobacterium banpakuense	0
Flavobacterium branchiophilum	0
Flavobacterium cheniae	0
Flavobacterium daejeonense	0
Flavobacterium lindanitolerans	0.0295237249471181
Flavobacterium oncorhynchi	0.028915797077113
Flavobacterium sp._TISTR	0
Flavonifractor plautii	0.15343639529387
Flavonifractor sp	0.0785555698826315
Flexispira rappini	0
Flintibacter butyricus	0.162497499022605
Fretibacterium fastidiosum	0
Fusicatenibacter saccharivorans	0.236519398807141
Fusobacterium equinum	0
Fusobacterium gonidiaformans	0.0385480519485327
Fusobacterium mortiferum	0
Fusobacterium naviforme	0.0891922977383411
Fusobacterium necrogenes	0.0680182961665986
Fusobacterium necrophorum	0
Fusobacterium nucleatum	0.0566579796213344
Fusobacterium periodonticum	0
Fusobacterium russii	0
Fusobacterium ulcerans	0.0498465760653614
Fusobacterium varium	0.109050355665581
Gallibacterium anatis	0
Garciella nitratireducens	0
Gardnerella vaginalis	0
Gemella haemolysans	0.0404943220729802
Gemella morbillorum	0
Gemella sanguinis	0
Gemmatirosa kalamazoonesis	0
Gemmiger formicilis	0.361464423662526
Geobacillus stearothermophilus	0.0505564218107394
Geobacillus vulcani	0
Georgenia muralis	0
Gluconobacter oxydans	0
Gordonia bronchialis	0
Gordonia jacobaea	0.0366176563395933
Gordonia otitidis	0
Gordonia rubripertincta	0.0737023426841808
Gordonia terrae	0
Gordonibacter pamelaeae	0
Gordonibacter urolithinfaciens	0.029346315042546
Granulicatella adiacens	0.0909549594012815
Granulicatella elegans	0
Grimontia hollisae	0.120362301500933
Haematobacter missouriensis	0
Haemophilus haemolyticus	0.577028294609251
Haemophilus influenzae	0
Haemophilus parahaemolyticus	0
Haemophilus parainfluenzae	0.106498685780678
Haemophilus paraphrohaemolyticus	0
Haemophilus pittmaniae	0.0826609159242925
Haemophilus quentini	0
Haemophilus sputorum	0.0328594085446893
Hafnia alvei	0
Halobiforma nitratireducens	0.156385890881425
Halomonas salina	0
Harryflintia acetispora	0
Helicobacter bilis	0
Helicobacter canadensis	0
Helicobacter cinaedi	0.076785848516809
Helicobacter fennelliae	0
Helicobacter pametensis	0.134334982276004
Helicobacter pullorum	0
Helicobacter pylori	0.0441233213843175
Helicobacter rodentium	0
Helicobacter winghamensis	0.139137951932815
Herbaspirillum massiliense	0.143813987888614
Hespellia porcina	0.0302780150883508
Hespellia stercorisuis	0
Holdemanella biformis	0.937524219621158
Holdemania filiformis	0
Holdemania massiliensis	0
Howardella ureilytica	0.0570854410178694
Hungatella effluvii	0
Hydrobacter penzbergensis	0
Hydrogenibacillus schlegelii	0.0376394726190249
Hydrogenoanaerobacterium saccharovorans	0.303452270606572
Hymenobacter rigui	0.0297012063961451
Intestinibacter bartlettii	0.140881739350231
Intestinimonas butyriciproducens	0
Janibacter hoylei	0
Janibacter indicus	0.0628024892711415
Janibacter limosus	0
Janibacter terrae	0
Johnsonella ignava	0.0563619511314155
Jonesia denitrificans	0
Kallipyga massiliensis	0
Kandleria vitulina	0.191343839270548
Kerstersia gyiorum	0
Kineothrix alysoides	0.0298764116218432
Kingella denitrificans	0.032785379339428
Kingella kingae	0
Kingella oralis	0
Klebsiella aerogenes	0.0292376988177449
Klebsiella oxytoca	0
Klebsiella pneumoniae	0
Klebsiella variicola	0
Kluyvera ascorbata	0.0357419305982713
Kluyvera intermedia	0
Kocuria halotolerans	0.030086862991923
Kocuria indica	0
Kocuria kristinae	0
Kocuria marina	0.0321092975360995
Kocuria palustris	0
Kocuria rhizophila	0
Kocuria rosea	0
Kosakonia cowanii	0
Kurthia gibsonii	0
Kurthia massiliensis	0
Kurthia senegalensis	0
Kytococcus schroeteri	0
Kytococcus sedentarius	0
Lachnoanaerobaculum saburreum	0.0509501064728407
Lachnoanaerobaculum umeaense	0
Lachnobacterium bovis	0.270658471773335
Lachnoclostridium phytofermentans	0
Lachnoclostridium sp	0.100002823718204
Lachnospira multipara	0.184007354327033
Lachnospira pectinoschiza	2.49480211041845
Lactobacillus acidophilus	0
Lactobacillus agilis	0
Lactobacillus alimentarius	0.233393746585761
Lactobacillus alvi	0
Lactobacillus amylolyticus	0
Lactobacillus amylophilus	0
Lactobacillus amylovorus	0
Lactobacillus animalis	0
Lactobacillus antri	0
Lactobacillus apinorum	0.25378369958788
Lactobacillus apodemi	0
Lactobacillus bifermentans	0
Lactobacillus brevis	0
Lactobacillus buchneri	0
Lactobacillus casei	0
Lactobacillus ceti	0
Lactobacillus coleohominis	0
Lactobacillus coryniformis	0.0449519518401122
Lactobacillus crispatus	0
Lactobacillus curvatus	0
Lactobacillus delbrueckii	0.02953716196958
Lactobacillus dextrinicus	0
Lactobacillus fermemtum	0
Lactobacillus fermentum	0
Lactobacillus fructivorans/homohiochii	0.180172198105655
Lactobacillus gasseri	0
Lactobacillus gastricus	0
Lactobacillus gigeriorum	0
Lactobacillus helveticus	0
Lactobacillus herbarum	0
Lactobacillus iners	0
Lactobacillus jensenii	0
Lactobacillus johnsonii	0
Lactobacillus kalixensis	0
Lactobacillus kitasatonis	0
Lactobacillus kunkeei	0.0476541558209243
Lactobacillus malefermentans	0
Lactobacillus mindensis	0
Lactobacillus mucosae	0
Lactobacillus mudanjiangensis	0
Lactobacillus oris	0
Lactobacillus parabuchneri	0
Lactobacillus paracasei	0
Lactobacillus parafarraginis	0
Lactobacillus pentosus	0
Lactobacillus plantarum	0.04321635435138
Lactobacillus porcinae	0.058821808019168
Lactobacillus rapi	0
Lactobacillus reuteri	0.0356275562938574
Lactobacillus rhamnosus	0
Lactobacillus rogosae	0.444740168269873
Lactobacillus rossiae	0
Lactobacillus ruminis	0
Lactobacillus sakei	0
Lactobacillus salivarius	0
Lactobacillus sanfranciscensis	0.0426888526408401
Lactobacillus saniviri	0
Lactobacillus senioris	0.0297881947087475
Lactobacillus sharpeae	0.0644374126870512
Lactobacillus thermophilus	0
Lactobacillus ultunensis	0
Lactobacillus vaccinostercus	0.0392379038755186
Lactobacillus vaginalis	0
Lactobacillus versmoldensis	0
Lactobacillus xiangfangensis	0.0695672640994289
Lactococcus formosensis	0
Lactococcus garvieae	0
Lactococcus lactis	0.0844175632625077
Lactococcus plantarum	0
Lactococcus raffinolactis	0
Lactonifactor longoviformis	0
Laribacter hongkongensis	0.0603342877870067
Lautropia mirabilis	0.378412269162576
Lawsonella clevelandensis	0.0448998923757725
Leifsonia aquatica/naganoensis	0
Leminorella grimontii	0
Leminorella richardii	1.63976036219829
Leptothrix discophora	0.680757589149961
Leptothrix mobilis	0
Leptotrichia amnionii	0
Leptotrichia buccalis	1.67107788028939
Leptotrichia goodfellowii	0
Leptotrichia hofstadii	0.105287540964325
Leptotrichia wadei	0
Leuconostoc carnosum	0
Leuconostoc citreum	0
Leuconostoc citreum/holzapfelii	0
Leuconostoc gelidum	0
Leuconostoc lactis	0
Leuconostoc mesenteroides	0
Leuconostoc pseudomesenteroides/rapi/kimchii/mesenteroides	0.0690294359381649
Limnobacter thiooxidans	0.0722273613545166
Longicatena caecimuris	0
Lysinibacillus fusiformis	0
Lysinibacillus massiliensis	0
Lysinibacillus sphaericus	0
Lysobacter soli	0.0593827055307458
Mageeibacillus indolicus	0
Mannheimia granulomatis	0.627963616865841
Marichromatium gracile	0
Marvinbryantia formatexigens	0.412467996093222
Massilia aurea	0.39108538174058
Massiliomicrobiota timonensis	0
Megamonas funiformis	0.0314587552699463
Megamonas hypermegale	0
Megamonas rupellensis	0.0365125035735621
Megasphaera elsdenii	0
Megasphaera indica	0
Megasphaera micronuciformis	0
Megasphaera paucivorans	0
Megasphaera sp	0
Mesorhizobium loti	0
Methanobrevibacter smithii	0.0557707602405552
Methanobrevibacter smithii/gottschalkii	0
Methanosphaera cuniculi	0
Methanosphaera stadtmanae	0
Methylobacterium adhaesivum	0.0493672479638563
Methylobacterium jeotgali	0.115215969197219
Methylobacterium mesophilicum	0.121011423873757
Methylobacterium populi	0
Methylobacterium radiotolerans	0
Methylobacterium zatmanii	0.237279432398227
Methyloversatilis universalis	0
Microbacterium aurum	0.0349124131231902
Microbacterium barkeri	0
Microbacterium chocolatum	0
Microbacterium foliorum	0
Microbacterium gubbeenense	0.0897752256782397
Microbacterium hydrocarbonoxydans	0
Microbacterium lacticum	0.0387739880406727
Microbacterium luteolum	0.632553492671806
Microbacterium oleivorans	0.986909611554082
Microbacterium paraoxydans	0.111671051788159
Microbacterium phyllosphaerae	0
Microbacterium schleiferi	0
Micrococcus luteus	0
Micrococcus lylae	0
Micromonospora aurantiaca	0
Micromonospora krabiensis	0
Microvirga massiliensis	0
Microvirgula aerodenitrificans	0
Mitsuokella jalaludinii	0
Mitsuokella multacida	0
Mobiluncus curtisii	0.0615813136263444
Moellerella wisconsensis	0.104443697524439
Mogibacterium diversum	0
Mogibacterium neglectum	0.0515051020792835
Mogibacterium pumilum	0
Mogibacterium timidum	0
Mogibacterium vescum	0
Monoglobus pectinilyticus	0
Moraxella atlantae	0
Moraxella catarrhalis	0.121179970543251
Moraxella caviae	0.0415194828916533
Moraxella lacunata	0.280745433796133
Moraxella nonliquefaciens	0.0611481962194854
Moraxella osloensis	0.0354603453420495
Morganella morganii	0
Moryella indoligenes	0.0283207145644051
Murdochiella asaccharolytica	0
Muribaculum intestinale	0
Murimonas intestini	0.0416631070227116
Mycobacterium abscessus	0.0847705918292321
Mycobacterium avium	0.038867444258107
Mycobacterium florentinum	0.093349572074421
Mycobacterium fortuitum	0.0584415601648648
Mycobacterium iranicum	0.0531690973417318
Mycobacterium mucogenicum	0.0383404188502228
Mycoplasma hominis	0
Mycoplasma pneumoniae	0
Negativicoccus succinicivorans	0.0455504363985751
Neisseria bacilliformis	0
Neisseria cinerea	0
Neisseria elongata	0
Neisseria flava	0
Neisseria flavescens/perflava	0
Neisseria gonorrhoeae	0
Neisseria macacae	0.0537572222468579
Neisseria meningitidis	0
Neisseria mucosa	0.430130961910006
Neisseria sicca	0
Neisseria subflava	0
Nevskia ramosa	0
Nitriliruptor alkaliphilus	0
Oceanobacillus caeni	0
Oceanobacillus massiliensis	0
Ochrobactrum anthropi	0.0525369923943875
Ochrobactrum intermedium	0.0321491385577809
Ochrobactrum pituitosum	0
Odoribacter laneus	0
Odoribacter splanchnicus	0
Oligella urethralis	0.109001095206079
Olsenella profusa	0
Olsenella scatoligenes	0
Olsenella uli	0
Olsenella umbonata	0.0301171083922124
Orenia metallireducens	0
Oribacterium parvum	0
Oribacterium sinus	0.895907889218639
Ornithobacterium rhinotracheale	0
Oscillibacter ruminantium	0
Oscillibacter sp	0.0683798169172422
Oscillibacter valericigenes	0.118965599710705
Oxalobacter formigenes	0
Paenibacillus alvei	0
Paenibacillus antibioticophila	0.0400819645936387
Paenibacillus barcinonensis	0
Paenibacillus barengoltzii	0
Paenibacillus daejeonensis	0.0285624939305665
Paenibacillus durus	0
Paenibacillus glucanolyticus	0
Paenibacillus graminis	0
Paenibacillus illinoisensis	0.0435365291617335
Paenibacillus kribbensis	0
Paenibacillus lactis	0.140114061130497
Paenibacillus lautus	0
Paenibacillus provencensis	0
Paenibacillus pueri	0
Paenibacillus rhizosphaerae	0
Paenibacillus riograndensis	0.163304678184655
Paenibacillus sabinae/forsythiae	0
Paenibacillus senegalensis	0
Paenibacillus thiaminolyticus	0
Paenibacillus timonensis	0
Pantoea agglomerans	0.41578152734751
Pantoea conspicua	0
Papillibacter cinnamivorans	0
Parabacteroides distasonis	0.274493565906793
Parabacteroides goldsteinii	0.155199971678009
Parabacteroides gordonii	0
Parabacteroides johnsonii	0.0289028194175617
Parabacteroides merdae	0.0538704896111154
Paracoccus carotinifaciens	0
Paracoccus marinus	0.0734459775478318
Paracoccus sanguinis	0
Paracoccus yeei	0
Paraeggerthella hongkongensis	0.107414070114433
Paraprevotella clara	0
Paraprevotella xylaniphila	0
Parascardovia denticolens	0
Parasporobacterium paucivorans	0.115970745794246
Parasutterella excrementihominis	0.0403898176238255
Parasutterella secunda	0.0416811183207122
Parvimonas micra	0.0671354495599269
Pediococcus acidilactici	0.0318118678968375
Pediococcus damnosus	0
Pediococcus pentosaceus	0.0962410755987932
Pedobacter daejeonensis	0
Pedomicrobium ferrugineum	0
Pelomonas saccharophila	0.0822300072901055
Peptoclostridium difficile	0
Peptococcus niger	0
Peptococcus sp.	0
Peptoniphilus asaccharolyticus	0
Peptoniphilus coxii	0
Peptoniphilus duerdenii	0
Peptoniphilus grossensis	0
Peptoniphilus harei	0
Peptoniphilus indolicus	0
Peptoniphilus lacrimalis	0.0342971731954394
Peptoniphilus senegalensis	0.028356648926519
Peptoniphilus timonensis	0
Peptostreptococcus anaerobius	0
Peptostreptococcus russellii	0
Peptostreptococcus stomatis	0.0451848966859818
Phascolarctobacterium faecium	0
Phascolarctobacterium succinatutens	0.0868288056546404
Phenylobacterium haematophilum	0.0381453569877561
Phyllobacterium myrsinacearum	0
Planococcus rifietoensis	0
Planomicrobium chinense	0
Planomonospora sphaerica	0.177333225842751
Plesiomonas shigelloides	0
Porphyromonas asaccharolytica	0
Porphyromonas catoniae	0
Porphyromonas endodontalis	0
Porphyromonas gingivalis	0.029841665565179
Porphyromonas somerae	0.0648275532071789
Porphyromonas uenonis	0.0300342983547904
Prevotella albensis	0
Prevotella amnii	0.0555130456961414
Prevotella amniotica	0
Prevotella aurantiaca	0.0576788167722565
Prevotella baroniae	0.0361466790030595
Prevotella bergensis	0
Prevotella bivia	0
Prevotella brevis	0
Prevotella bryantii	0
Prevotella buccae	0
Prevotella buccalis	0
Prevotella conceptionensis	0.0578748941598151
Prevotella copri	0
Prevotella corporis	0.0340151726536101
Prevotella dentalis	0
Prevotella dentasini	0
Prevotella denticola	0
Prevotella disiens	0
Prevotella enoeca	0
Prevotella falsenii	0
Prevotella fusca	0
Prevotella histicola	0.181739062493922
Prevotella intermedia	0.0352170984670477
Prevotella loescheii	0.0367537043013087
Prevotella maculosa	0.0502756125200074
Prevotella marshii	0
Prevotella melaninogenica	0
Prevotella micans	0
Prevotella multidaccharivorax	0
Prevotella multiformis	0.037151532444838
Prevotella multisaccharivorax	0
Prevotella nanceiensis	0
Prevotella nigrescens	0
Prevotella oralis	0
Prevotella oris	0
Prevotella oryzae	0
Prevotella oulorum	0
Prevotella pallens	0
Prevotella paludivivens	0.336350952847965
Prevotella pleuritidis	0.0288639722249105
Prevotella ruminicola	0.0493717682493362
Prevotella saccharolytica	0.0784474886404739
Prevotella salivae	0
Prevotella scopos/jejuni	0
Prevotella shahii	0
Prevotella stercorea	0.042385057875791
Prevotella timonensis	0
Prevotella veroralis	0
Promicromonospora flava	0.139035427390013
Propionibacterium acidifaciens	0.778843330103354
Propionibacterium acidipropionici	0.477600417377778
Propionibacterium acnes	0
Propionibacterium australiense	0
Propionibacterium avidum	0
Propionibacterium cyclohexanicum	0
Propionibacterium damnosum	0.0753295239072451
Propionibacterium freudenreichii	0
Propionibacterium granulosum	0
Propionibacterium jensenii	0
Propionibacterium microaerophilum	0.0811911648711498
Propionibacterium namnetense	0
Propionibacterium propionicum	0
Propionibacterium thoenii	0.182875669738651
Propionicimonas paludicola	0
Propionimicrobium lymphophilum	0.35392008394371
Propionivibrio dicarboxylicus	0
Prosthecobacter fluviatilis	0
Proteus mirabilis	0
Proteus penneri	0.111667323643221
Proteus vulgaris	0
Providencia alcalifaciens	0
Providencia rettgeri	0
Providencia rustigianii	0
Providencia stuartii	0.0401118950210643
Pseudoclavibacter massiliense	0
Pseudoclavibacter sp._Timone	0
Pseudoflavonifractor capillosus	0.136658957008776
Pseudomonas aeruginosa	0
Pseudomonas alcaliphila	0
Pseudomonas fluorescens	0
Pseudomonas fragi	0
Pseudomonas fragi/thivervalensis/deceptionensis	0.0319880336247038
Pseudomonas monteilii	1.73926549838685
Pseudomonas nitroreducens	0
Pseudomonas oleovorans	0
Pseudomonas putida	0
Pseudomonas stutzeri	0
Pseudopropionibacterium propionicum	0
Pseudoramibacter alactolyticus	0.037259786611282
Pseudothermotoga thermarum	0
Pseudoxanthomonas mexicana	0
Psychrobacter arenosus	0
Pyramidobacter piscolens	0.0432635071259401
Ralstonia insidiosa	0.114394884371544
Ralstonia mannitolilytica	0.0344229352477372
Ralstonia solanacearum	0
Raoultella ornithinolytica	0
Raoultella planticola	0.110735905004025
Rheinheimera perlucida	0
Rheinheimera texasensis	0
Rhizobium pusense	0
Rhodanobacter ginsenosidimutans	0.699744132673655
Rhodobacter sphaeroides	0
Rhodococcus equi	0
Rhodococcus erythropolis	0
Rhodococcus rhodochrous	0.0538324286339479
Riemerella anatipestifer	0.0340474161309643
Riemerella columbina	0
Robinsoniella peoriensis	0
Romboutsia lituseburensis	0.0441381803920641
Roseburia faecis	2.84357764744342
Roseburia hominis	0
Roseburia intestinalis	0.531369196546767
Roseburia inulinivorans	0.351504775341658
Roseburia sp	0.174664908472205
Roseomonas mucosa	0.035383935884753
Rothia aeria	0
Rothia dentocariosa	0
Rothia mucilaginosa	0
Rubinisphaera brasiliensis	0.0455760943453667
Rudanella lutea	0.106016622406204
Ruminococcus albus	0
Ruminococcus bromii	0.166720259333448
Ruminococcus callidus	0.0807887758091208
Ruminococcus champanellensis	0
Ruminococcus faecis	0.193893506767613
Ruminococcus flavefaciens	0
Ruminococcus gauvreauii	0.0745613247253584
Ruminococcus gnavus	0.848856442144
Ruminococcus lactaris	0.0368769960099185
Ruminococcus sp	0.622671499343879
Ruminococcus sp. Marseille-P2780	0
Ruminococcus sp. Marseille-P650	0
Ruminococcus torques	0.0660937631784177
Ruthenibacterium lactatiformans	0
Salmonella enterica	0
Sarcina maxima	0
Sarcina ventriculi	0.145539486613824
Scardovia inopinata	0.0479963545293009
Scardovia wiggsiae	0.0535399528351386
Schlesneria paludicola	0
Schwartzia sp.	0
Schwartzia succinivorans	0.0404167981167881
Selenomonas artemidis	0
Selenomonas infelix	0
Selenomonas noxia	0.0385844617409544
Selenomonas ruminantium	0
Selenomonas sputigena	0
Sellimonas intestinalis	0.0457204574022482
Senegalemassilia anaerobia	0.0375442007660701
Senegalimassilia anaerobia	0.0565127290074476
Serratia ficaria	0
Serratia fonticola	0.338013955214421
Serratia liquefaciens	0
Serratia marcescens	0
Shigella dysenteriae	0
Shuttleworthia satelles	0.0729433855779442
Silanimonas lenta	0
Simonsiella muelleri	0.730020187463925
Skermanella aerolata	0
Slackia equolifaciens	0
Slackia exigua	0.0920038967995228
Slackia faecicanis	0.0487211808551865
Slackia isoflavoniconvertens	0
Slackia piriformis	0.055732377406086
Snodgrassella alvi	0
Soleaferrea massiliensis	0.0979110169092789
Solobacterium moorei	0.0619479661994354
Sphingobacterium faecium	0
Sphingobacterium multivorum	0.0884599442715493
Sphingobacterium spiritivorum	0
Sphingobium hydrophobicum	0
Sphingobium yanoikuyae	0.203754760373527
Sphingomonas adhaesiva	0
Sphingomonas ginsenosidimutans	0
Sphingomonas hankookensis	0.0355447970940599
Sphingomonas panni	0
Sphingomonas paucimobilis	0
Sphingomonas pseudosanguinis	1.90420740735745
Spirosoma linguale	0
Sporanaerobacter acetigenes	0
Sporolactobacillus nakayamae	0.0607404624852695
Sporosarcina koreensis	0
Staphylococcus arlettae	0
Staphylococcus aureus	0.0374006526966161
Staphylococcus auricularis	0
Staphylococcus capitis	0.134244197494424
Staphylococcus cohnii	0.058980459927013
Staphylococcus condimenti	0
Staphylococcus epidermidis	0.0700583293663018
Staphylococcus epidermidis/muscae	0
Staphylococcus equorum/edaphicus/saprophyticus	0
Staphylococcus haemolyticus	0
Staphylococcus hominis	0
Staphylococcus intermedius	0.0368161846122693
Staphylococcus kloosii	0
Staphylococcus lentus	0
Staphylococcus lugdunensis	0.0905501671556345
Staphylococcus nepalensis	0
Staphylococcus pasteuri	0
Staphylococcus pettenkoferi	0
Staphylococcus saccharolyticus	0.0348237022286043
Staphylococcus saprophyticus	0
Staphylococcus schleiferi	0
Staphylococcus sciuri	0
Staphylococcus simulans	0.0670893708867365
Staphylococcus succinus	0
Staphylococcus vitulinus	0
Staphylococcus warneri	0
Staphylococcus xylosus	0
Stenotrophomonas daejeonensis	0
Stenotrophomonas maltophilia	0.315720443058144
Stenotrophomonas rhizophila	0
Stomatobaculum longum	0
Stoquefichus massiliensis	0
Streptobacillus moniliformis	0
Streptococcus agalactiae	0.0469399638550107
Streptococcus alactolyticus	0
Streptococcus anginosus	0
Streptococcus australis	0
Streptococcus caballi	0
Streptococcus cameli	0
Streptococcus canis	0
Streptococcus caprae	0
Streptococcus castoreus	0.0341036916220909
Streptococcus constellatus	0
Streptococcus criceti	0
Streptococcus cristatus	0.0316187774631864
Streptococcus dentasini	0.0320161081245267
Streptococcus dentirousetti	0
Streptococcus devriesei	0
Streptococcus didelphis	0.0330090335416254
Streptococcus downei	0
Streptococcus dysgalactiae	0
Streptococcus equi	0.0317243452071361
Streptococcus equinus	0
Streptococcus equinus/lutetiensis/infantarius	0
Streptococcus fryi	0.0284952227468396
Streptococcus gallolyticus	0
Streptococcus gordonii	0.084501521769621
Streptococcus gordonii/mutans	0
Streptococcus henryi	0
Streptococcus hongkongensis	0
Streptococcus hyovaginalis	0
Streptococcus ictaluri	0
Streptococcus infantarius	0
Streptococcus infantis	1.2501078729639
Streptococcus iniae	0
Streptococcus intermedius/uberis	0
Streptococcus lactarius	0
Streptococcus lutetiensis	0.073683662381863
Streptococcus macedonicus	0
Streptococcus marimammalium	0
Streptococcus massiliensis	0
Streptococcus merionis	0
Streptococcus minor	0
Streptococcus mitis	0
Streptococcus mitis/pneumoniae/pseudoneumoniae	0.0390952705302215
Streptococcus moroccensis	0
Streptococcus mutans	0
Streptococcus oralis	0.0484363904552196
Streptococcus oricebi	0
Streptococcus orisasini	0
Streptococcus ovis	0
Streptococcus parasaguinis	0.0283659130674412
Streptococcus parasanguinis	0.0293128746134172
Streptococcus parauberis	0
Streptococcus pasteurianus	0
Streptococcus peroris	0
Streptococcus pharyngis	0
Streptococcus pleomorphus	0
Streptococcus plurextorum	0
Streptococcus pneumoniae	0
Streptococcus porci	0
Streptococcus porcinus	0.0285581326585693
Streptococcus porcorum	0
Streptococcus pyogenes	0
Streptococcus pyogensis	0
Streptococcus ratti/ursoris	0
Streptococcus rubneri	0
Streptococcus rupicaprae	0
Streptococcus salivarius	0
Streptococcus saliviloxodontae	0
Streptococcus sanguinis	0
Streptococcus sanguinis/vestibularis	0
Streptococcus sinensis	0
Streptococcus sobrinus	0.048438348186046
Streptococcus suis	0
Streptococcus tangierensis	0
Streptococcus thermophilus	0
Streptococcus thoraltensis	0
Streptococcus uberis	0
Streptococcus vestibularis	0
Streptococcus viridans	0.209371841256229
Streptomyces misionensis	0
Streptomyces thermoviolaceus	0
Streptomyces thermovulgaris	0
Subdoligranulum variabile	0
Succinatimonas hippei	0
Succiniclasticum ruminis	0.0574730720478079
Succinivibrio dextrinosolvens	0.270481270659935
Sulfurimonas autotrophica	0
Sutterella parvirubra	0
Sutterella stercoricanis	0
Sutterella wadsworthensis	0
Symbiobacterium thermophilum	0
Tannerella forsythia	0
Tatumella ptyseos	0.262129779485427
Tetragenococcus solitarius	0
Tetrasphaera australiensis	0
Thiomicrospira cyclica	0.0372753663517636
Timonella senegalensis	0
Tissierella praeacuta	0
Trabulsiella guamensis	0
Treponema berlinense	0
Treponema denticola	0
Treponema lecithinolyticum	0
Treponema maltophilum	0
Treponema medium	0
Treponema porcinum	0
Treponema socranskii	0
Treponema succinifaciens	0
Treponema vincentii	0.0394079490864416
Tropheryma whipplei	0
Trueperella bernardiae	0.0412523974230356
Trueperella pyogenes	0
Tumebacillus permanentifrigoris	0
Turicella otitidis	0.0332141088704638
Turicibacter sanguinis	0
Turicimonas muris	0.0292150036570809
Tyzzerella nexilis	0.0575852379066006
Ureaplasma parvum	0
Ureaplasma urealyticum	0
Ureibacillus suwonensis	0.0350615936734529
Ureibacillus thermosphaericus	0
Vagococcus penaei	0
Vagococcus teuberi	0
Varibaculum cambriense	0.125960027579297
Variovorax boronicumulans	0
Veillonella atypica	0.189104667134985
Veillonella dispar	0.132099740452384
Veillonella parvula	0.0783308156622932
Veillonella ratti	0
Veillonella rogosae	0.0468097949807649
Veillonella tobetsuensis	0.0573253588269668
Vibrio cholerae	0.0431076375881653
Vibrio cincinnatiensis	0
Vibrio fluvialis	0
Vibrio furnissii	0.0362307161253097
Vibrio mimicus	0
Vibrio parahaemolyticus	0
Victivallis vadensis	0.0334207629892554
Virgibacillus proomii	0
Weeksella virosa	0
Weissella cibaria	0
Weissella confusa	1.15941815392352
Weissella paramesenteroides	0
Yersinia aleksiciae	0
Yersinia bercovieri	0
Yersinia enterocolitica	0
Yersinia frederiksenii	0.0485217284013781
Yersinia kristensenii	0
Yersinia pseudotuberculosis	0
Yersinia rohdei	0
Yokenella regensburgei	0.951764016207298
Yonghaparkia alkaliphila	0
Kingdom Information: (%)
Archaea	0.21215665112198
Bacteria	99.7878433488781
Phylum Information: (%)
Actinobacteria	11.7813006576345
Bacteroidetes	9.79692410908877
Deinococcus-Thermus	0
Dictyoglomi	0.110293208261296
Elusimicrobia	0.177007896639175
Epsilonbacteraeota	1.67267888188751
Euryarchaeota	0.21215665112198
Firmicutes	44.0818009697474
Fusobacteria	2.2175595343335
Gemmatimonadetes	0
Halanaerobiaeota	0
Lentisphaerae	0.0334207629892554
Other	2.5175428653222
Planctomycetes	0.0455760943453667
Proteobacteria	26.9377015335674
Spirochaetes	0.133602238908072
Synergistetes	0.145344773326551
Tenericutes	0.137089822827159
Thermotogae	0
Verrucomicrobia	0
Class Information: (%)
Actinobacteria	8.47361692631329
Actinobacteridae	1.73364415791358
Alphaproteobacteria	5.08825616134264
Bacilli	10.594349625419
Bacteroides	0.313791487117122
Bacteroidetes	0
Bacteroidia	9.48313262197165
Betaproteobacteria	0
Brachyspirae	0.0941942898216304
Campylobacteria	1.67267888188751
Chlorobia	0
Clostridia	28.6030121002699
Coriobacteriia	1.57403957340758
Deinococci	0
Deltaproteobacteria	0.0383165418020452
Dictyoglomia	0.110293208261296
Elusimicrobia	0.177007896639175
Epsilonproteobacteria	0
Erysipelotrichia	3.51591514372251
Flavobacteria	0
Fusobacteria	0.0566579796213344
Fusobacteriia	2.16090155471217
Gammaproteobacteria	21.8111288304227
Gemmatimonadetes	0
Halanaerobiia	0
Halobacteria	0.156385890881425
Lentisphaeria	0.0334207629892554
Methanobacteria	0.0557707602405552
Mollicutes	0.137089822827159
Negativicutes	1.36852410033603
Nitriliruptoria	0
Other	2.5175428653222
Planctomycetacia	0.0455760943453667
Spirochaetes	0
Spirochaetia	0.0394079490864416
Synergistia	0.145344773326551
Thermotogae	0
Verrucomicrobiae	0
Order Information: (%)
Acetobacterales	0.078600290236133
Actinomycetales	1.73735709108198
Aeromonadales	0.737891701288456
Alteromonadales	0
Azospirillales	0
Bacillales	4.90417629112394
Bacteroidales	7.53255035138242
Betaproteobacteriales	3.8088402665498
Bifidobacteriales	2.36612154565298
Brachyspirales	0.0941942898216304
Campylobacterales	1.67267888188751
Cardiobacteriales	0.105800997833593
Caulobacterales	0.393235800597165
Chitinophagales	1.6638734676894
Chlorobiales	0
Chromatiales	0
Clostridiale	0.446098057778431
Clostridiales	28.1569140424915
Coriobacteriales	1.57403957340758
Corynebacteriales	1.76364129780922
Cytophagales	0.135717828802349
Deinococcales	0
Desulfobacterales	0
Desulfovibrionales	0.0383165418020452
Dictyoglomales	0.110293208261296
Elusimicrobiales	0.177007896639175
Enterobacteriales	6.66831749859336
Erysipelotrichales	3.51591514372251
Flavobacteriales	0.376322516943042
Fusobacterales	0.0566579796213344
Fusobacteriales	2.16090155471217
Fusobacteriales: Leptotrichiacea	0
Gemmatimonadales	0
Halanaerobiales	0
Halobacteriales	0.156385890881425
Lactobacillales	5.69017333429506
Methanobacteriales	0.0557707602405552
Micrococcales	3.03004450979287
Micromonosporales	0
Mycoplasmatales	0.137089822827159
Neisseriales	0
Nitriliruptorales	0
Oceanospirillales	0.107806364040411
Opitutales	0
Other	2.5175428653222
Pasteurellales	2.34001952947656
Planctomycetales	0.0455760943453667
Propionibacteriales	1.13276341404706
Pseudomonadales	3.89626034880806
Rhizobiales	2.3707120159557
Rhodobacterales	0.0734459775478318
Salinisphaerales	0
Selenomonadales	1.36852410033603
Sphingobacteriales	0.0884599442715493
Sphingomonadales	2.17226207700581
Spirochaetales	0.0394079490864416
Streptomycetales	0
Streptosporangiales	0.177333225842751
Synergistales	0.145344773326551
Thermotogales	0
Thiomicrospirales	0.0372753663517636
Verrucomicrobiales	0
Vibrionales	2.97508901629112
Victivallales	0.0334207629892554
Xanthomonadales	1.13382774118956
Family Information: (%)
Acetobacteraceae	0.078600290236133
Acidaminococcaceae	0.216175442848122
Actinomycetaceae	0.617594467530162
Aerococcaceae	0.833310552962788
Aeromonadaceae	0.0984040032377952
Akkermansiaceae	0
Alicyclobacillaceae	0
Alteromonadaceae	0
Aquaspirillaceae	0
Arcobacteraceae	0.32041927517655
Atopobiaceae	0.141265531872508
Azospirillaceae	0
Bacillaceae	3.64803542326522
Bacteroidaceae	4.40246243452525
Barnesiellaceae	0
Beijerinckiaceae	0.522874073433059
Bifidobacteriaceae	2.36612154565298
Blautia	0
Bogoriellaceae	0
Brachyspiraceae	0.0941942898216304
Brevibacteriaceae	0.223707423180978
Burkholderiaceae	2.4535543794715
Caldicoprobacteraceae	0
Campylobacteraceae	0.957877502601011
Cardiobacteriaceae	0.105800997833593
Carnobacteriaceae	0.123402955054532
Caulobacteraceae	0.393235800597165
Cellulomonadaceae	0.0705733298694939
Chitinibacteraceae	0.0603342877870067
Chitinophagaceae	1.6638734676894
Chlorobiaceae	0
Christensenellaceae	0.101083935721166
Chromatiaceae	0
Clostridiaceae	1.43710687376683
Clostridiaceae 1	5.0399836587234
Clostridiaceae 2	0.098685526371943
Clostridiales	0.446098057778431
Coriobacteriaceae	0.134818251588378
Corynebacteriaceae	1.33189757156065
Corynebacterineae	0.182079596252204
Deinococcaceae	0
Dermabacteraceae	0.308963047841592
Dermacoccaceae	0.0404351155012798
Desulfobulbaceae	0
Desulfovibrionaceae	0.0383165418020452
Dictyoglomaceae	0.110293208261296
Dietziaceae	0.165769175181473
Dysgonomonadaceae	0.0778377598488454
Eggerthellaceae	1.2979557899467
Elusimicrobiaceae	0.177007896639175
Enterbacteriaceae	1.13083208041101
Enterobacteriaceae	5.53748541818235
Enterococcaceae	0.0936429508524414
Erysipelotrichaceae	3.51591514372251
Eubacteriaceae	0.0788114498636525
Family XI	0.205044364865016
Family XIII	0.136235338697831
Family XVIII	0
Flavobacteriaceae	0.165115821384109
Fusobacteriaceae	0.441194113079785
Gemmatimonadaceae	0
Halobacteroidaceae	0
Haloferacaceae	0.156385890881425
Halomonadaceae	0.107806364040411
Helicobacteraceae	0.394382104109945
Hymenobacteraceae	0.0297012063961451
Hyphomicrobiaceae	0
Intrasporangiaceae	0.0628024892711415
Jonesiaceae	0
Lachnospiraceae	18.0865202182663
Lactobacillaceae	1.12339451428979
Leptotrichia	0
Leptotrichiaceae	1.77636542125372
Leuconostocaceae	1.32468866546048
Listeriaceae	0
Marinifilaceae	0
Methanobacteriaceae	0.0557707602405552
Microbacteriaceae	2.10342084036385
Micrococcaceae	0.172210891137967
Micrococcineae	0.091481715181736
Micromonosporaceae	0
Moraxellaceae	0.881915437175209
Muribaculaceae	0
Mycobacteriaceae	0.184859088266376
Mycoplasmataceae	0.137089822827159
Neisseriaceae	1.29495159929129
Nitriliruptoraceae	0
Nocardiaceae	0.110319999023774
Nocardioidaceae	0
Opitutaceae	0
Other	2.5175428653222
Paenibacillaceae	0.8079154099988
Pasteurellaceae	2.34001952947656
Peptococcaceae	0
Peptostreptococcaceae	0.230204816428277
Planococcaceae	0
Porphyromonadaceae	0.124703517127148
Prevotellaceae	2.35392750963615
Promicromonosporaceae	0.047931372626568
Propionibacteriaceae	1.13276341404706
Propionibacterineae	0.816996775894824
Pseudomonadaceae	3.01434491163285
Psychromonadaceae	0
Rhizobiaceae	1.73740978667976
Rhodanobacteraceae	0.699744132673655
Rhodobacteraceae	0.0734459775478318
Rhodocyclaceae	0
Rikenellaceae	0.0611522836315445
Rubinisphaeraceae	0.0455760943453667
Ruminococcaceae	2.78373218185997
Schlesneriaceae	0
Solimonadaceae	0
Sphingobacteriaceae	0.0884599442715493
Sphingomonadaceae	2.17226207700581
Spirochaetaceae	0.0394079490864416
Spirosomaceae	0.106016622406204
Sporolactobacillaceae	0.0607404624852695
Staphylococcaceae	0.346990673301671
Streptococcacaeae	0
Streptococcaceae	2.19173369567503
Streptomycetaceae	0
Streptomycineae	0
Streptosporangiaceae	0.177333225842751
Succinivibrionaceae	0.639487698050661
Synergistaceae	0.145344773326551
Tannerellaceae	0.512466846613479
Thermomonosporaceae	0
Thermotogaceae	0
Thiomicrospiraceae	0.0372753663517636
Thiovulaceae	0
Veillonellaceae	1.15234865748791
Verrucomicrobiaceae	0
Vibrionaceae	2.97508901629112
Victivallaceae	0.0334207629892554
Weeksellaceae	0.211206695558933
Xanthobacteraceae	0.110428155842881
Xanthomonadaceae	0.434083608515902
Genus Information: (%)
Acetanaerobacterium	0.167575175086382
Acetivibrio	0
Acetobacter	0.04321635435138
Acetobacterium	0.0415516632523704
Achromobacter	0.0525369923943875
Acidaminococcus	0.0718735651456737
Acidovorax	0
Acinetobacter	0.341862008382637
Actinobacillus	0.160774402726925
Actinobaculum	0
Actinomadura	0
Actinomyces	0.388800728901486
Adlercreutzia	0.0287650296583631
Aerococcus	0
Aeromicrobium	0
Aeromonas	0.0984040032377952
Afipia	0
Agathobacter	0.458782170076473
Aggregatibacter	0.0785837891372594
Agrobacterium	0.60712575067078
Agrococcus	0.165894311625533
Akkermansia	0
Alcaligenes	0
Algoriella	0
Aliagarivorans	0
Alistipes	0.0611522836315445
Allisonella	0
Alloiococcus	0.0324479956532507
Alloprevotella	1.23614265128567
Allorhizobium-Neorhizobium-Pararhizobium-Rhizobium	1.13028403600898
Alloscardovia	0
Alysiella	0.0482578483310724
Amaricoccus	0
Anaerobiospirillum	0.369006427390726
Anaerococcus	0
Anaerofilum	0.0403596504016918
Anaerofustis	0
Anaeroglobus	0.0663084700877906
Anaerospora	0
Anaerosporobacter	0.0506384022037328
Anaerostipes	0
Anaerovorax	0
Ancylobacter	0.0778929864236201
Aneurinibacillus	0
Anoxynatronum	0.098685526371943
Aquabacterium	0.0585463029940472
Arcanobacterium	0
Arcobacter	0.32041927517655
Arthrobacter	0.147664017157732
Asaccharobacter	0.0485261944354106
Atopobium	0.111148423480296
Atopostipes	0
Aureimonas	0
Bacillus	3.5370532853462
Bacteroides	4.40246243452525
Barnesiella	0
Bartonella	0
Bavariicoccus	0.0447782847728435
Bergeyella	0
Bifidobacterium	2.26458523828854
Blautia	0.711191869882322
Bordetella	0
Brachybacterium	0.190369419556874
Brachymonas	0
Brachyspira	0.0941942898216304
Bradyrhizobium	0.0325351694192608
Brevibacillus	0.392315682997709
Brevibacterium	0.223707423180978
Brevundimonas	0.154674084850924
Brochothrix	0
Buchnera	0.311016916421643
Bulleidia	0
Burkholderia-Caballeronia-Paraburkholderia	0
Butyricicoccus	0.116488496053288
Butyricimonas	0
Butyrivibrio	0.138429861496387
Caldicoprobacter	0
Campylobacter	0.957877502601011
Capnocytophaga	0.106676299359878
Cardiobacterium	0.105800997833593
Castellaniella	0
Catabacter	0.042021430334755
Catenibacterium	2.17073016359322
Catonella	0.0330533673125953
Caulobacter	0.200416358758485
Cellulomonas	0.0705733298694939
Cellulosilyticum	0.124149368185452
Cellulosimicrobium	0.047931372626568
Centipeda	0
Cephaloticoccus	0
Cetobacterium	0
Chitinibacter	0.0603342877870067
Chlorobium	0
Christensenella	0.059062505386411
Chryseobacterium	0.0905578971105359
Citrobacter	0.0722866852662334
Cloacibacillus	0.10208126620061
Clostridium	1.43710687376683
Clostridium sensu stricto	0
Clostridium sensu stricto 1	3.73562726233727
Clostridium sensu stricto 10	0.0365475669442338
Clostridium sensu stricto 11	0
Clostridium sensu stricto 12	0.0953249657234159
Clostridium sensu stricto 13	0.158392702177595
Clostridium sensu stricto 14	0
Clostridium sensu stricto 15	0.0430098040828614
Clostridium sensu stricto 16	0.0350029295953134
Clostridium sensu stricto 17	0
Clostridium sensu stricto 18	0
Clostridium sensu stricto 19	0
Clostridium sensu stricto 2	0
Clostridium sensu stricto 3	0.0414958733738781
Clostridium sensu stricto 4	0
Clostridium sensu stricto 5	0
Clostridium sensu stricto 7	0
Clostridium sensu stricto 8	0.749043067875011
Cnuella	1.6638734676894
Collinsella	0.0808775061982673
Comamonas	0
Coprobacillus	0
Coprobacter	0
Coprococcus 1	0
Coprococcus 2	0.0473750944293621
Coprococcus 3	0.10531022159722
Coriobacterium	0.0539407453901103
Corynebacterium	0.0930200196074766
Corynebacterium 1	1.16076355070694
Cronobacter	0
Cryobacterium	0.04293074588217
Cryptobacterium	0.0324153831512319
Cupriavidus	0
Curvibacter	0
Cutibacterium	0
Dechlorobacter	0
Deinococcus	0
Delftia	0
Dermabacter	0.118593628284719
Dermacoccus	0.0404351155012798
Desulfobulbus	0
Desulfovibrio	0.0383165418020452
Dialister	0.351325551656378
Dictyoglomus	0.110293208261296
Dielma	0
Dietzia	0.165769175181473
Dolosicoccus	0.0301538140036852
Dolosigranulum	0
Dorea	0
Dyadobacter	0
Dysgonomonas	0
Eggerthella	0.819928679480057
Eggerthia	0
Eikenella	0
Eisenbergiella	0
Elusimicrobium	0.177007896639175
Empedobacter	0.0866013823174328
Enorma	0
Enterobacter	0.078243791031733
Enterococcus	0
Enterorhabdus	0.035102663003858
Enterovibrio	0
Eremococcus	0
Erwinia	0.0410744881309351
Erysipelatoclostridium	0.0558067402746714
Escherichia	1.13083208041101
Escherichia-Shigella	0.855874086036846
Ethanoligenens	0.0867234111066789
Eubacterium	0.446098057778431
Ezakiella	0
Facklamia	0.803156738959103
Faecalitalea	0.0535920347586103
Fastidiosipila	0
Fictibacillus	0.0382810716265389
Filifactor	0
Finegoldia	0.0283061895687346
Flavobacterium	0.0584395220242312
Flavonifractor	0.15343639529387
Franconibacter	0.060723583361188
Fretibacterium	0
Fusicatenibacter	0.236519398807141
Fusobacterium	0.441194113079785
Gallibacterium	0
Garciella	0
Gardnerella	0
Gemella	0.0404943220729802
Gemmatirosa	0
Geobacillus	0
Geomicrobium	0
Georgenia	0
Gluconobacter	0
Gordonia	0.0366176563395933
Gordonibacter	0.029346315042546
Granulicatella	0.0909549594012815
Grimontia	0.120362301500933
Haematobacter	0
Haemophilus	1.47269772074653
Hafnia-Obesumbacterium	0
Halodesulfovibrio	0
Halomonas	0.107806364040411
Halopiger	0.156385890881425
Harryflintia	0
Helicobacter	0.394382104109945
Hespellia	0.0302780150883508
Hodemania	0
Holdemanella	0.937524219621158
Holdemania	0
Howardella	0.0570854410178694
Hungatella	0
Hydrobacter	0
Hydrogenibacillus	0.0376394726190249
Hydrogenoanaerobacterium	0.303452270606572
Hymenobacter	0.0297012063961451
Intestinibacter	0.140881739350231
Intestinimonas	0
Isoptericola	0
Janibacter	0.0628024892711415
Johnsonella	0.0563619511314155
Jonesia	0
Kandleria	0.191343839270548
Kerstersia	0
Kingella	0.032785379339428
Klebsiella	0
Kluyvera	0
Kocuria	0.0621961605280225
Kosakonia	0
Kurthia	0
Kytococcus	0
Lachnoanaerobaculum	0.0509501064728407
Lachnobacterium	0.270658471773335
Lachnoclostridium	2.01531877474314
Lachnoclostridium 10	0
Lachnoclostridium 12	0.10036807185112
Lachnoclostridium 5	1.0223496537985
Lachnospira	3.27128483040564
Lachnospiraceae NC2004 group	0.0450804902695828
Lachnospiraceae NK4A136 group	0.0443110453736695
Lactobacillus	1.09158264639295
Lactococcus	0.113954725232088
Lautropia	0.378412269162576
Lawsonella	0.0448998923757725
Leifsonia	0
Leminorella	1.63976036219829
Leptothrix	0.680757589149961
Leptotrichia	1.77636542125372
Leuconostoc	0.165270511536958
Limnobacter	0.0722273613545166
Lysinibacillus	0
[truncated: 214 more rows]
