# Supplementary material for: Pediatric Acute Lymphoblastic Leukemia Patients Exhibit Distinctive Alterations in the Gut Microbiota
Source: Front Cell Infect Microbiol. 2020 Oct 16;10:558799. doi: 10.3389/fcimb.2020.558799 (PMC7596659; doi:10.3389/fcimb.2020.558799)
Supplement: Supplementary file 1 [file Data_Sheet_1.ZIP › rawdata/Case/19T030017_output.xls.result.txt]

Species Information: (%)
Abiotrophia defectiva	0
Abiotrophia para-adiacens	0.0422206959094098
Acetanaerobacterium elongatum	0.185081086195652
Acetobacterium tundrae	0.0495529454722589
Achromobacter denitrificans	0.0660992229316002
Achromobacter xylosoxidans	0
Acidaminococcus fermentans	0.0668902511845251
Acidaminococcus intestini	0.0586737737317502
Acidovorax facilis	0.0327547334481814
Acidovorax sp	0.0311995917396464
Acidovorax temperans	0
Acinetobacter baumannii	0
Acinetobacter calcoaceticus	0.203672370798744
Acinetobacter haemolyticus/baumannii	0.07422032605321
Acinetobacter johnsonii	0.216073281348196
Acinetobacter junii	0
Acinetobacter lwoffii	0
Acinetobacter pittii	0
Acinetobacter radioresistens	0
Acinetobacter septicus	0
Actinobacillus capsulatus	0.247055669325519
Actinobacillus pleuropneumoniae	0
Actinobaculum massiliense	0
Actinobaculum schaalii	0.0636285678576505
Actinomadura vinacea	0
Actinomyces canis	0.0824829006354247
Actinomyces cardiffensis	0.131409474913203
Actinomyces georgiae	0.0274836606087836
Actinomyces graevenitzii	0.0329123594972139
Actinomyces johnsonii	0.0663393752771524
Actinomyces massiliensis	0
Actinomyces meyeri	0.0321251640066752
Actinomyces naeslundii	0
Actinomyces neuii	0.0860923365719453
Actinomyces odontolyticus	0
Actinomyces oris	0
Actinomyces radingae	0
Actinomyces sp._ph3	0.0750519783856234
Actinomyces turicensis	0
Actinomyces urogenitalis	0
Actinomyces viscosus	0
Adlercreutzia equolifaciens	0.0277178991436292
Aeribacillus pallidus	0.412410707783623
Aerococcus christensenii	0.0580122849021527
Aerococcus viridans	0
Aeromicrobium massiliense	0.0581636182039948
Aeromonas allosaccharophila/veronii	0.1132316743853
Aeromonas bestiarum	0
Aeromonas hydrophila	0.0773840457605847
Aeromonas jandaei	0.053532472200982
Aeromonas media/tecta	0.0541058405439243
Aeromonas veronii	0
Afipia birgiae	0
Agathobaculum butyriciproducens	0.0369442411037545
Aggregatibacter actinomycetemcomitans	0.0851921436667352
Aggregatibacter aphrophilus	0.377628836383816
Aggregatibacter segnis	0.0528804482862742
Agrobacterium tumefaciens	0.242815788249128
Agrococcus jejuensis	0.0334205219017742
Agrococcus terreus	0.116591118211577
Akkermansia glycaniphila	0
Akkermansia muciniphila	0.0592585384448417
Alcaligenes faecalis	0.0739695568718888
Algoriella xinjiangensis	0.0396764557402205
Aliagarivorans marinus	0.113086972067811
Alistipes finegoldii	0
Alistipes indistinctus	0
Alistipes inops	0.0309278354376779
Alistipes obesi	0.0376339959260053
Alistipes onderdonkii	0
Alistipes putredinis	0.0526637628198436
Alistipes senegalensis	0.0612204224065779
Alistipes shahii	0
Alistipes timonensis	0.0502187790877424
Allisonella histaminiformans	0
Alloiococcus otitis	0.0331434351036255
Alloprevotella rava	0
Alloprevotella tannerae	0.368882276477428
Alloscardovia omnicolens	0
Alysiella filiformis	0.0542703505007108
Amaricoccus kaplicensis	0.027447721908224
Anaerobiospirillum succiniciproducens	0
Anaerobiospirillum thomasii	0.20439201308639
Anaerococcus hydrogenalis	0.058243323219276
Anaerococcus lactolyticus	0.0778666333306325
Anaerococcus obesiensis	0.0746787246851894
Anaerococcus octavius	0
Anaerococcus prevotii	0.0571771735069694
Anaerococcus senegalensis	0.046657204420638
Anaerococcus tetradius	0.0351023011401061
Anaerococcus vaginalis	0
Anaerofilum agile	0.0914892774093599
Anaerofilum pentosovorans	0
Anaerofustis stercorihominis	0
Anaeroglobus geminatus	0.0562210042946665
Anaerorhabdus furcosa	0.0315614710923556
Anaerosporobacter mobilis	0.0309329222129007
Anaerostipes butyraticus	0.0880442107854358
Anaerostipes caccae	0.059528710810171
Anaerostipes hadrus	0.112442299005626
Anaerotruncus colihominis	0.300738140609569
Anaerotruncus sp	0.0540716218857946
Anaerovorax odorimutans	0.0804997664946239
Ancylobacter polymorphus	0.144219186779505
Aneurinibacillus aneurinilyticus	0.027981287793431
Aneurinibacillus migulanus	0.123162582472361
Anoxynatronum sibiricum	0.0888977434419405
Aquabacterium commune	0
Arcanobacterium haemolyticum	0.0594219739638269
Arcanobacterium pyogenes	0.0774784989425825
Arcobacter butzleri	0.315860697680902
Arcobacter cryaerophilus	0.0388086693816766
Arthrobacter albus	0.102544761855991
Arthrobacter castelli	0.111876906898781
Arthrobacter oxydans	0.139668874887705
Arthrobacter polychromogenes	0.0355827074532731
Asaccharobacter celatus	0.0695312413611559
Atlantibacter hermannii	0
Atopobium minutum	0
Atopobium parvulum	0.131621500083469
Atopobium rimae	0.152585001570217
Atopobium vaginae	0
Atopostipes suicloacalis	0.0670442699406122
Aurantimonas altamirensis	0
Aureimonas altamirensis	0.0650128032102427
Averyella dalhousiensis	0
Azonexus hydrophilus	0
Azospirillum lipoferum	0.108251719529551
Bacillus altitudinis	0.221851605182829
Bacillus amyloliquefaciens	0.0896377025195883
Bacillus anthracis	0.0530703852227646
Bacillus atrophaeus	0
Bacillus badius	0
Bacillus beijingensis	0.142037210639886
Bacillus benzoevorans	0
Bacillus cereus	0.0354387325889826
Bacillus circulans	0
Bacillus clausii	0.043762590287842
Bacillus coagulans	0
Bacillus cytotoxicus	0.0704279039778485
Bacillus endophyticus	0.0341192511170099
Bacillus firmus	0
Bacillus flexus	0
Bacillus fordii	0.0533086556161793
Bacillus halodurans	0.043466197745661
Bacillus idriensis	0.0674132080611235
Bacillus infantis	0
Bacillus licheniformis	0.0797349051131492
Bacillus marisflavi	0.0943458107282553
Bacillus massilioanorexius	0.0951090511514442
Bacillus massiliosenegalensis	0.0406390651646509
Bacillus megaterium	0
Bacillus methanolicus	0
Bacillus mojavensis	0.031469865259383
Bacillus mycoides	0.0356540602882147
Bacillus nealsonii	0.0578717305049485
Bacillus niacini	0
Bacillus polyfermenticus	0.126106013031676
Bacillus pseudofirmus	0
Bacillus pseudomycoides	0.0530517769076343
Bacillus pumilus	0.0566407373360843
Bacillus senegalensis	0.0849663791749575
Bacillus simplex	0
Bacillus siralis	0
Bacillus sonorensis	0.15612872265359
Bacillus subtilis	0.104257299963713
Bacillus thermoamylovorans	0.0557525583017749
Bacillus thuringiensis	0.0753099110540325
Bacillus timonensis	0.062835401786783
Bacillus toyonensis/wiedmanii/thuringiensis	0.0492583908559615
Bacillus vallismortis	0.102940376279481
Bacteroides acidifaciens	0.15878579812833
Bacteroides caccae	0.157967902621708
Bacteroides cellulosiluticus	0.128750436672804
Bacteroides cellulosilyticus	0.373057025488297
Bacteroides clarus	0
Bacteroides coagulans	0.0337218897083912
Bacteroides coprocola	0
Bacteroides coprophilus	0.418208025207757
Bacteroides dorei	0.070184314867244
Bacteroides eggerthii	0.289247786148614
Bacteroides faecis	0
Bacteroides finegoldii	0.0434519196910447
Bacteroides fluxus	0
Bacteroides fragilis	0.348737046294327
Bacteroides galacturonicus	0.0867883641755
Bacteroides gallinarum	0.12794669263642
Bacteroides gallinceum	0
Bacteroides graminisolvens	0
Bacteroides helcogenes	0.0718223397418537
Bacteroides intestinalis	0.0368691589134593
Bacteroides massiliensis	0.305696127214236
Bacteroides massilinensis	0.09286555206484
Bacteroides nordii	0.350959952457044
Bacteroides oleiciplenus	0
Bacteroides ovatus	0.0329573228185031
Bacteroides paurosaccharolyticus	0
Bacteroides pectinophilus	0.062957809392263
Bacteroides plebeius	0.0381201130259472
Bacteroides propinonicifaciens	0
Bacteroides pyogenes	0.0507726438799457
Bacteroides salanitronis	0
Bacteroides salyersiae	0.0404317486199038
Bacteroides sartorii	0
Bacteroides stercorirosoris	0.0315689118043593
Bacteroides stercoris	0.0962140722842791
Bacteroides thetaiotaomicron	0.0584474256575843
Bacteroides timonensis	0
Bacteroides uniformis	0.280403246339673
Bacteroides ureolyticus	0.0811828712362997
Bacteroides vulgatus	1.44527681307734
Bacteroides xylanisolvens	0
Bacteroides xylanolyticus	0
Barnesiella intestinihominis	0
Barnesiella viscericola	0
Bartonella birtlesii	0.0636168961439413
Bavariicoccus seileri	0.165315276912877
Bergeyella zoohelcum	0.0987169333098967
Bifidobacterium actinocoloniiforme	0
Bifidobacterium adolescentis	0
Bifidobacterium adolescentis/ruminantium	0.0429063430839541
Bifidobacterium angulatum	0.0890165061801862
Bifidobacterium animalis	0
Bifidobacterium asteroides	0.0295792456041426
Bifidobacterium avesanii	0.0421443493024949
Bifidobacterium bifidum	0.0344461504152737
Bifidobacterium bohemicum	0
Bifidobacterium bombi	0.0532258920059334
Bifidobacterium boum	0.137865094883875
Bifidobacterium breve	0.073085086167152
Bifidobacterium callitrichos	0.0380566551375882
Bifidobacterium catenulatum	0.0392082022595018
Bifidobacterium catenulatum/pseudoctenulatum	0.129882149691924
Bifidobacterium choerinum	0.195008234012101
Bifidobacterium commune	0.0730885391345844
Bifidobacterium coryneforme	0
Bifidobacterium crudilactis/psychraerophilum	0
Bifidobacterium cuniculi	0.13113869893723
Bifidobacterium dentium	0.0755489525898371
Bifidobacterium eulemuris/lemurum	0
Bifidobacterium faecale	0.0626814252964768
Bifidobacterium gallicum	0.155960687231436
Bifidobacterium gallinarum	0
Bifidobacterium hapali	0
Bifidobacterium indicum	0.0531547365831197
Bifidobacterium kashiwanohense	0.0650294726669575
Bifidobacterium longum	0.268520730474342
Bifidobacterium longum	0.131543950185294
Bifidobacterium merycicum	0
Bifidobacterium mongoliense	0.0408852308844162
Bifidobacterium moukalabense	0.574981955215305
Bifidobacterium pseudocatenulatum	0
Bifidobacterium pseudocatenulatum	0
Bifidobacterium pseudolongum	0.142386807028018
Bifidobacterium pullorum	0
Bifidobacterium pullorum/hapali	0.116023725172367
Bifidobacterium ramosum	0.0892020733206418
Bifidobacterium reuteri	0.177108212693803
Bifidobacterium ruminantium	0
Bifidobacterium saeculare	0.033127264402698
Bifidobacterium saguini	0
Bifidobacterium scardovii	0.0826687076352256
Bifidobacterium stercoris	0.0278032128089423
Bifidobacterium thermacidophilum	0.14223955481356
Bifidobacterium thermophilum	0.0305212090845738
Bifidobacterium tissieri	0.0909976783110781
Bifidobacterium tsurumiense	0
Bifissio spartinae	0.494952769533723
Bilophila wadsworthia	0.0347054520080034
Blastococcus massiliensis	0.0513333891495179
Blastomonas natatoria	0.0926868410326765
Blautia caecimuris	0
Blautia coccoides	0.0487873108261271
Blautia faecis	0.076229274820929
Blautia glucerasea	0
Blautia hansenii	0.0355142535451793
Blautia hydrogenotrophica	0.200747328556551
Blautia luti	0.206120889114689
Blautia marasmi	0
Blautia obeum	0
Blautia producta	0.0520620759068115
Blautia schinkii	0.314944640361953
Blautia sp._GD8	0.043078687188332
Blautia stercoris	0.117543846346795
Blautia wexlerae	0
Bordetella hinzii	0
Brachybacterium muris	0
Brachybacterium paraconglomeratum	0.0894484286314697
Brachymonas chironomi	0.0401598755669934
Brachyspira aalborgi	0.113317722811434
Brachyspira pilosicoli	0
Bradyrhizobium denitrificans	0.0615223903526817
Bradyrhizobium elkanii	0.0968573136693551
Bradyrhizobium japonicum	0.0601954668088701
Brevibacillus agri	0
Brevibacillus borstelensis	0.0287185394231982
Brevibacillus brevis	0.0334872461013252
Brevibacillus massiliensis	0
Brevibacterium casei	0.146207949774365
Brevibacterium epidermidis	0.0753334600676006
Brevibacterium halotolerans	0.16536573978126
Brevibacterium iodinum	0
Brevibacterium linens	0.0704068730332319
Brevibacterium luteolum	0.0285579723140555
Brevibacterium mcbrellneri	0.117874053180738
Brevibacterium paucivorans	0.131054045704255
Brevibacterium pityocampae	0
Brevibacterium ravenspurgense/massiliense	0.0885591661515496
Brevibacterium senegalense	0
Brevundimonas bacteroides	0.104440343974351
Brevundimonas diminuta	0.0699507494038881
Brevundimonas subvibrioides	0.114064798553536
Brevundimonas terrae	0
Brevundimonas vesicularis	0.0295887017513576
Brochothrix thermosphacta	0
Buchnera aphidicola	0.154213434772016
Buchnera sp.	0
Bulleidia extructa	0
Burkholderia cepacia	0.0961277778887495
Burkholderia glumae	0
Burkholderia plantarii	0.0398468714981482
Butyricicoccus faecihominis	0.0524983983266572
Butyricicoccus pullicaecorum	0.0419011805879914
Butyricimonas faecihominis	0.0456795834494045
Butyricimonas paravirosa	0.0511009832124257
Butyricimonas synergistica	0
Butyricimonas virosa	0.0342862339107778
Butyrivibrio crossotus	0.448687615640383
Butyrivibrio fibrisolvens	0.0533507270564137
C.viride 16S	0.236653193840238
Caldicoprobacter faecalis	0
Campylobacter coli	0.307221113125465
Campylobacter concisus	0
Campylobacter curvus	0
Campylobacter faecalis	0.352808888560965
Campylobacter fetus	0
Campylobacter gracilis	0.0655004186277675
Campylobacter hominis	0.0422288648688943
Campylobacter hyointestinalis	0.0347039914630157
Campylobacter jejuni	0.17905868458596
Campylobacter lari	0.0484229017310027
Campylobacter rectus	0.0302869460263494
Campylobacter showae	0.062473644127445
Campylobacter upsaliensis	0
Campylobacter ureolyticus	0
Candidatus Blastococcus	0
Candidatus Dorea	0.189691236102462
Candidatus Soleaferrea	0
Candidatus Stoquefichus	0.053058503424549
Candidatus Streptomyces	0.0278600457040805
Capnocytophaga gingivalis	0
Capnocytophaga granulosa	0
Capnocytophaga haemolytica	0.0962182494849606
Capnocytophaga leadbetteri	0.239939016596518
Capnocytophaga ochracea	0
Capnocytophaga sputigena	0.0759037985492773
Cardiobacterium hominis	0.108560905640098
Cardiobacterium valvarum	0
Carnobacterium maltaromaticum	0
Castellaniella defragrans	0
Catabacter hongkongensis	0
Catenibacterium mitsuokai	0.793253271893565
Catonella morbi	0
Catonella sp.	0
Cedecea davisae	0
Cedecea lapagei	0.0641788812711944
Cellulomonas composti	0.179417148622526
Cellulomonas denverensis	0
Cellulomonas massiliensis	0.0825211887592046
Cellulomonas parahominis	0.0607418869357779
Cellulosilyticum lentocellum	0.236168386994732
Cellulosimicrobium cellulans	0.0536974141084801
Centipeda periodontii	0
Cephaloticoccus primus	0.0436833654288184
Cetobacterium somerae	0
Chlamydia abortus	0.0857190676567564
Chlamydia trachomatis	0.206674951878797
Chlorobium phaeobacteroides	0.0325332689261179
Christensenella minuta	0.0957812929545497
Chryseobacterium bovis	0
Chryseobacterium hominis	0
Citrobacter amalonaticus	0
Citrobacter braakii	0.0637693579138306
Citrobacter farmeri	0.0376350636037557
Citrobacter freundii	0.0636097529415988
Citrobacter gillenii	0
Citrobacter intermedius	0
Citrobacter murliniae	0
Citrobacter pasteurii	0.0481975146179291
Citrobacter sedlakii	0
Citrobacter werkmanii	0.034169854647854
Citrobacter youngae	0.169073310464674
Cloacibacillus evryensis	0.215184267612337
Cloacibacillus porcorum	0
Cloacibacterium normanense	0.54551348335095
Clostridioides difficile	0
Clostridium acetobutylicum	0.0523906467604325
Clostridium acidisoli	0.0312755074982546
Clostridium aciditolerans	0
Clostridium aerotolerans	0
Clostridium akagii	0.0879718322232649
Clostridium aldenense	0.0748075323996003
Clostridium aldrichii	0
Clostridium algidicarnis	0.0410137522063617
Clostridium amazonense	0.0284588675999554
Clostridium aminovalericum	0.435441021725844
Clostridium amygdalinum	0
Clostridium amylolyticum	0.0349193094237455
Clostridium arbusti	0.0284155559961922
Clostridium argentinense	0
Clostridium asparagiforme	0.22266021216509
Clostridium aurantibutyricum	0.0415227060415437
Clostridium autoethanogenum	0
Clostridium baratii/Eubacterium nitrigenese	0
Clostridium beijerinckii	0.0556450297759757
Clostridium bifermentans	0.0398233183937027
Clostridium bolteae/aminovalericum	0.0850449805018614
Clostridium botulinum	0
Clostridium bowmanii	0
Clostridium butyricum	0.0471543204509483
Clostridium cadaveris	0.0687929141597836
Clostridium carboxidivorans	0
Clostridium cavendishii	0.036274033867207
Clostridium celatum	0.404633658539865
Clostridium celerecrescens	0
Clostridium cellobioparum	0
Clostridium cellulolyticum	0
Clostridium chartatabidum	0
Clostridium chauvoei	0.114179468269104
Clostridium chromiireducens	0.178376296981463
Clostridium citroniae	0.0821273102645143
Clostridium clariflavum	0.0730593605940879
Clostridium clostridioforme	0.0300179296530543
Clostridium cochlearium	0
Clostridium cocleatum	0.0336642734256163
Clostridium colicanis	0.043945390686966
Clostridium colinum	0.0635922322026149
Clostridium collagenovorans	0.0835956550130669
Clostridium cylindrosporum	0
Clostridium dakarense	0
Clostridium difficile	0
Clostridium diolis	0.0573473308210293
Clostridium disporicum/celatum	0
Clostridium drakei	0.0398262546392403
Clostridium estertheticum	0.0779217046877885
Clostridium fallax	0.0378488383107361
Clostridium felsineum	0.0937557650352817
Clostridium ganghwense	0
Clostridium ghonii	0.18441982217877
Clostridium glycolicum	0
Clostridium glycyrrhizinilyticum	0.30079432540446
Clostridium grantii	0
Clostridium haemolyticum	0
Clostridium hathewayi	0.0344911683855201
Clostridium herbivorans	0
Clostridium hiranonis	0
Clostridium homopropionicum	0
Clostridium huakuii	0.0340395143346452
Clostridium hungatei	0.0478817327616616
Clostridium hylemonae	0.213418035263016
Clostridium indolis/methoxybenzovorans	0.273547208827279
Clostridium innocuum	0
Clostridium irregulare	0
Clostridium isatidis	0
Clostridium jeddahense	0.0456296565472748
Clostridium kogasensis	0
Clostridium lactatifermentans	0
Clostridium lavalense/bolteae	0.058746841515803
Clostridium leptum	0.0791376752013479
Clostridium limosum	0
Clostridium lituseburense	0.0362834724570685
Clostridium lundense	0.0428860975837659
Clostridium malenominatum	0.144942528346079
Clostridium massiliodielmoense	0.0451043358907464
Clostridium methoxybenzovorans	0.736530243305956
Clostridium methylpentosum	0.091600941836943
Clostridium neonatale	0
Clostridium nexile	0.255439654668608
Clostridium novyi	0.0667150603560453
Clostridium oceanicum	0.0284799767585452
Clostridium oroticum	0
Clostridium paraputrificum	0
Clostridium pascui	0.0276452256423329
Clostridium pasteurianum	0.0311876534459552
Clostridium perfringens	0
Clostridium polysaccharolyticum	0.0543000991552888
Clostridium populeti	0.0554514217921966
Clostridium psychrophilum	0
Clostridium punense	0
Clostridium putrefaciens	0.997470264770623
Clostridium ramosum	0
Clostridium rectum	0
Clostridium saccharobutylicum	0
Clostridium saccharogumia	0.0653529507127408
Clostridium saccharolyticum	0.0928719589655363
Clostridium saccharoperbutylacetonicum	0.0769631224742726
Clostridium sardiniense	0
Clostridium sartagoforme	0.0786740344253675
Clostridium scatologenes	0.0518980645726236
Clostridium schirmacherense	0.0796019819790615
Clostridium scindens	0.107657024431147
Clostridium senegalense	0
Clostridium septicum	0.0408758960183412
Clostridium sordellii	0
Clostridium sp._16S_	0.0366931947496665
Clostridium sphenoides	0.0409975382217379
Clostridium spiroforme	0
Clostridium sporogenes	0.124446843935089
Clostridium sporosphaeroides	0
Clostridium sticklandii	0.0412109768126756
Clostridium straminisolvens	0.0710790018752957
Clostridium subterminale	0.0334222624222575
Clostridium sufflavum	0
Clostridium sulfidigenes	0.042910347180325
Clostridium swellfunianum	0
Clostridium symbiosum	0.302841626796326
Clostridium tagluense	0
Clostridium tepidiprofundi	0
Clostridium termitidis	0.100894584228253
Clostridium tertium	0
Clostridium tetani	0.0814884585012973
Clostridium tetanomorphum	0
Clostridium thermoalcaliphilum	0
Clostridium thermopalmarium	0
Clostridium thiosulfatireducens	0.0619363024032073
Clostridium tunisiense	0.0732054113816546
Clostridium tyrobutyricum	0
Clostridium ventriculi	0
Clostridium vincentii	0
Clostridium viride	0
Clostridium vulturis	0
Clostridium xylanolyticum	0
Clostridium xylanovorans	0.0826318989604977
Collinsella aerofaciens	0.045097766416086
Collinsella intestinalis	0
Collinsella massiliensis	0
Collinsella stercoris	0.0323966029749983
Collinsella tanakaei	0
Comamonas aquatica	0
Comamonas kerstersii	0
Comamonas terrigena	0.0297762024035746
Comamonas testosteroni	0
Coprobacillus cateniformis	0
Coprobacter fastidiosus	0.0698996209660466
Coprobacter secundus	0
Coprococcus catus	0
Coprococcus comes	0.179950691861555
Coprococcus eutactus	0.0843593897095056
Coriobacterium glomerans	0
Corynebacterium accolens	0.0540895465879723
Corynebacterium afermentans	0.224781618960105
Corynebacterium ammoniagenes	0.0329820388202909
Corynebacterium amycolatum	0.0738525085627714
Corynebacterium appendicis	0.0675497942381459
Corynebacterium argentoratense	0
Corynebacterium aurimucosum	0.0848158556840183
Corynebacterium casei	0
Corynebacterium coyleae	0
Corynebacterium durum	0.0615422961561734
Corynebacterium frankenforstense	0
Corynebacterium freneyi	0.0855757204117983
Corynebacterium genitalium	0
Corynebacterium glaucum	0
Corynebacterium glucuronolyticum	0.0928715568661837
Corynebacterium jeikeium	0.110493901099292
Corynebacterium kroppenstedtii	0.112193655041197
Corynebacterium matruchotii	0
Corynebacterium minutissimum	0.179909419506892
Corynebacterium mucifaciens	0.0332193217453593
Corynebacterium propinquum	0.0459743291851923
Corynebacterium pseudodiphthericum	0.057322628400487
Corynebacterium resistens	0.0359223731985834
Corynebacterium simulans	0.0391556319045274
Corynebacterium singulare	0.081664389736185
Corynebacterium sp._1152	0
Corynebacterium striatum	0
Corynebacterium sundsvallense	0.0551973463632661
Corynebacterium tuberculostearicum	0.0626944756188351
Corynebacterium tuscaniense	0.747293666915215
Corynebacterium ulcerans	0.0611088862098407
Corynebacterium ureicelerivorans	0
Corynebacterium variabile	0.0555433648532466
Corynebacterium xerosis	0.236779514322066
Cronobacter sakazakii	0.0548337467073973
Cryptobacterium curtum	0.0586350039402826
Cupriavidus metallidurans	0.0472514035253263
Curtobacterium flaccumfaciens	0
Deinococcus aquaticus	0
Deinococcus indicus	0.0441993239776574
Deinococcus proteolyticus	0
Delftia acidovorans	0.0365824870646539
Dermabacter hominis	0.102451002130083
Dermabacter vaginalis	0.185247396891695
Dermacoccus nishinomiyaensis	0.0800414493277301
Desulfitobacterium frappieri	0
Desulfobulbus propionicus	0
Desulfotomaculum guttoideum	0
Desulfovibrio alkalitolerans	0.0296003039531434
Desulfovibrio desulfuricans	0
Desulfovibrio fairfieldensis	0.0443463187435642
Desulfovibrio legallii	0.0309829188704159
Desulfovibrio legallis	0
Desulfovibrio piger	0.0302510407234516
Desulfovibrio termitidis	0
Dialister invisus	0
Dialister micraerophilus	0
Dialister pneumosintes	0.0513550303005211
Dialister succinatiphilus	0.0541835967102496
Dictyoglomus thermophilum	0.081902114043548
Dielma fastidiosa	0.0431176260428629
Dietzia cinnamea	0.215137470049235
Dietzia maris	0.0825181968075321
Dietzia natronolimnaea	0.0533327057243258
Dolosicoccus paucivorans	0.0353226775425311
Dolosigranulum pigrum	0.0476522723825562
Dorea formicigenerans	0.0738938168784934
Dorea longicatena	0.172745135373154
Dorea massiliensis	0.0361830707382447
Dyadobacter beijingensis	0
Dyadobacter fermentans	0.0435385223962295
Dysgonomonas capnocytophagoides	0.103549090751112
Dysgonomonas gadei	0
Dysgonomonas macrotermitis	0
Dysgonomonas mossii	0
Edwardsiella tarda	0.0352789459880255
Eggerthella lenta	0
Eggerthella sinensis	0.445758878188895
Eggerthella timonensis	0.0421954445625493
Eggerthia catenaformis	0.0349731646984084
Eikenella corrodens	0.0578649458416618
Eisenbergiella tayi	0
Elusimicrobium minutum	0.146578731940695
Empedobacter falsenii	0.108844412390811
Enorma massiliensis	0
Enterobacter aerogenes	0
Enterobacter asburiae	0
Enterobacter cancerogenus	0
Enterobacter cloacae	0.463784489519605
Enterobacter massiliensis	0.037456705251989
Enterococcus asini	0
Enterococcus avium	0.0553269755963813
Enterococcus caccae	0.0336680687273505
Enterococcus casseliflavus	0
Enterococcus casseliflavus/galliarum	0.0722991064290644
Enterococcus cecorum	0.0272133422750216
Enterococcus devriesei	0
Enterococcus dispar	0
Enterococcus durans/hirae	0.038078298146264
Enterococcus faecalis	0.037940559628893
Enterococcus faecium	0
Enterococcus gallinarum	0.0636102204565844
Enterococcus gilvus	0
Enterococcus italicus	0.0294846050310329
Enterococcus malodoratus	0.0407451814040318
Enterococcus mundtii	0
Enterococcus phoeniculicola	0
Enterococcus raffinosus	0.051178785138734
Enterococcus saccharolyticus	0
Enterorhabdus caecimuris	0.0512067415644806
Enterovibrio nigricans	0.0658734714944983
Eremococcus coleocola	0
Erysipelatoclostridium ramosum	0.12262817396257
Escherichia albertii	0.0849401000720198
Escherichia coli	1.10956284059501
Escherichia fergusonii	0.649802545954561
Escherichia hermannii	0.511080800232655
Ethanoligenens harbinense	0.0974822646844563
Eubacterium barkeri	0.0443906599102776
Eubacterium biforme	0.0506627556863704
Eubacterium brachy	0
Eubacterium budayi	0.228253122983282
Eubacterium callanderi	0.0464375676992396
Eubacterium celluloscolvens	0.130926540483561
Eubacterium cellulosolvens	0.0776868335507843
Eubacterium contortum	0.103224120960616
Eubacterium coprostanoligenes	0.0517765188789072
Eubacterium cylindroides	0
Eubacterium desmolans	0
Eubacterium dolichum	0.111647966034589
Eubacterium eligens	0.285578864644018
Eubacterium fissicatena	0.203346191913273
Eubacterium hallii	0.0514419917235092
Eubacterium infirmum	0
Eubacterium limosum	0
Eubacterium moniliforme	0
Eubacterium multiforme	0.108007468026501
Eubacterium nitritogenes	0.0809364200491793
Eubacterium nodatum	0
Eubacterium oxidoreducens	0.0651785510487065
Eubacterium pyruvativorans	0
Eubacterium ramulus	0
Eubacterium rectale	0.202015663803548
Eubacterium ruminantium	0.114382789100418
Eubacterium saphenum	0
Eubacterium siraeum	0
Eubacterium sp	0.0686024510426923
Eubacterium sulci	0.0314539306251168
Eubacterium tenue	0
Eubacterium tortuosum	0.0278008471781935
Eubacterium tortusum	0.0432033618165743
Eubacterium uniforme	0.0586416636038306
Eubacterium ventriosum	0
Eubacterium xylanophilum	0.114100800183349
Eubacterium yurii	0.0329930247990209
Exiguobacterium aurantiacum	0.320316990874873
Facklamia hominis/miroungae	0
Facklamia ignava	0.106525021617374
Facklamia languida	0
Facklamia tabacinasalis	0.704017424084871
Faecalibacterium prausnitzii	0.184109977760938
Faecalibacterium prausnitzii S9G3	0.311866191465405
Faecalicatena contorta	0.166667055384675
Faecalitalea cylindroides	0.051067870963486
Fermentimonas caenicola	0.105777248132394
Ferrimonas balearica	0.0562786725532763
Fictibacillus arsenicus	0
Filifactor alocis	0.0749061527198029
Filifactor villosus	0
Finegoldia magna	0
Flavobacterium banpakuense	0.0517521720429878
Flavobacterium branchiophilum	0.0608842761231443
Flavobacterium cheniae	0.041095277795366
Flavobacterium daejeonense	0.047778605276451
Flavobacterium lindanitolerans	0.0948061765776473
Flavobacterium oncorhynchi	0
Flavobacterium sp._TISTR	0
Flavonifractor plautii	0.0555375149088078
Flavonifractor sp	0.139401147659333
Flexispira rappini	0
Flintibacter butyricus	0.0280274416326112
Fretibacterium fastidiosum	0
Fusicatenibacter saccharivorans	0.135472118464374
Fusobacterium equinum	0.0315299342150451
Fusobacterium gonidiaformans	0.150426774828201
Fusobacterium mortiferum	0
Fusobacterium naviforme	0.0509649607279378
Fusobacterium necrogenes	0.0763560192428764
Fusobacterium necrophorum	0
Fusobacterium nucleatum	0.0402951164223374
Fusobacterium periodonticum	0.0280314450689153
Fusobacterium russii	0.0277565309608111
Fusobacterium ulcerans	0.101967077152231
Fusobacterium varium	0.349248819659129
Gallibacterium anatis	0.0400194731574971
Garciella nitratireducens	0
Gardnerella vaginalis	0.057492675030936
Gemella haemolysans	0.0973190801388041
Gemella morbillorum	0.0631307732382883
Gemella sanguinis	0.0731528294503122
Gemmatirosa kalamazoonesis	0.0289197761104466
Gemmiger formicilis	0.113337977601852
Geobacillus stearothermophilus	0.0407162141988385
Geobacillus vulcani	0
Georgenia muralis	0
Gluconobacter oxydans	0.0330976490973073
Gordonia bronchialis	0
Gordonia jacobaea	0.0956510082728408
Gordonia otitidis	0
Gordonia rubripertincta	0.211202659033348
Gordonia terrae	0.0386529308175467
Gordonibacter pamelaeae	0
Gordonibacter urolithinfaciens	0.064342851237153
Granulicatella adiacens	0.170557809167135
Granulicatella elegans	0.0334205326932824
Grimontia hollisae	0.274390053782625
Haematobacter missouriensis	0.0767343533225468
Haemophilus haemolyticus	0.129669537696823
Haemophilus influenzae	0
Haemophilus parahaemolyticus	0.0371841412238704
Haemophilus parainfluenzae	0.194296437333905
Haemophilus paraphrohaemolyticus	0
Haemophilus pittmaniae	0
Haemophilus quentini	0
Haemophilus sputorum	0.0327788616634585
Hafnia alvei	0.0329039543958181
Halobiforma nitratireducens	0.112934273263737
Halomonas salina	0.0433644265756556
Harryflintia acetispora	0
Helicobacter bilis	0
Helicobacter canadensis	0
Helicobacter cinaedi	0.0521938556445809
Helicobacter fennelliae	0
Helicobacter pametensis	0.168117459665898
Helicobacter pullorum	0.072328651207975
Helicobacter pylori	0.120958016300295
Helicobacter rodentium	0.0426378629208628
Helicobacter winghamensis	0.0937097049638033
Herbaspirillum massiliense	0.110740508949137
Hespellia porcina	0.0663848802603577
Hespellia stercorisuis	0
Holdemanella biformis	0
Holdemania filiformis	0.0464667473762553
Holdemania massiliensis	0.0277822143603441
Howardella ureilytica	0.04639446601382
Hungatella effluvii	0
Hydrobacter penzbergensis	0.0495590886884617
Hydrogenibacillus schlegelii	0
Hydrogenoanaerobacterium saccharovorans	0.236825849599744
Hymenobacter rigui	0.0922482120536203
Intestinibacter bartlettii	0.0385673252967103
Intestinimonas butyriciproducens	0.0287953444991034
Janibacter hoylei	0
Janibacter indicus	0.195796404394992
Janibacter limosus	0
Janibacter terrae	0.0738511314398795
Johnsonella ignava	0.145112573172766
Jonesia denitrificans	0
Kallipyga massiliensis	0
Kandleria vitulina	0.220709645210261
Kerstersia gyiorum	0
Kineothrix alysoides	0
Kingella denitrificans	0.12627696005651
Kingella kingae	0
Kingella oralis	0.038169476442506
Klebsiella aerogenes	0.0638706977447995
Klebsiella oxytoca	0
Klebsiella pneumoniae	0.0493266396511231
Klebsiella variicola	0
Kluyvera ascorbata	0.0474575540285354
Kluyvera intermedia	0.0737113708489061
Kocuria halotolerans	0.105712602854422
Kocuria indica	0.0393499232328456
Kocuria kristinae	0
Kocuria marina	0.0716108094156452
Kocuria palustris	0
Kocuria rhizophila	0
Kocuria rosea	0.0439660649036245
Kosakonia cowanii	0.0297678127142197
Kurthia gibsonii	0
Kurthia massiliensis	0
Kurthia senegalensis	0
Kytococcus schroeteri	0
Kytococcus sedentarius	0
Lachnoanaerobaculum saburreum	0
Lachnoanaerobaculum umeaense	0.0312401860365769
Lachnobacterium bovis	0.171572720025276
Lachnoclostridium phytofermentans	0.0344578129695422
Lachnoclostridium sp	0.0472892515830524
Lachnospira multipara	0.0996716844739648
Lachnospira pectinoschiza	0.560167316220875
Lactobacillus acidophilus	0
Lactobacillus agilis	0
Lactobacillus alimentarius	0.234898763380048
Lactobacillus alvi	0
Lactobacillus amylolyticus	0.0276841647737004
Lactobacillus amylophilus	0
Lactobacillus amylovorus	0.0736032104080942
Lactobacillus animalis	0
Lactobacillus antri	0.0307563390070192
Lactobacillus apinorum	0
Lactobacillus apodemi	0.0435180609310346
Lactobacillus bifermentans	0.0534535250366024
Lactobacillus brevis	0
Lactobacillus buchneri	0.0365678950698287
Lactobacillus casei	0
Lactobacillus ceti	0.0367183621022534
Lactobacillus coleohominis	0
Lactobacillus coryniformis	0.0516955917044581
Lactobacillus crispatus	0.0442568198210765
Lactobacillus curvatus	0
Lactobacillus delbrueckii	0.0321173987806437
Lactobacillus dextrinicus	0
Lactobacillus fermemtum	0.0448215322073519
Lactobacillus fermentum	0.0441399667342933
Lactobacillus fructivorans/homohiochii	0.0820296468793831
Lactobacillus gasseri	0
Lactobacillus gastricus	0.0318763914425604
Lactobacillus gigeriorum	0.040276291898434
Lactobacillus helveticus	0.0373243557497878
Lactobacillus herbarum	0
Lactobacillus iners	0.0579348871228124
Lactobacillus jensenii	0.0804560952406526
Lactobacillus johnsonii	0
Lactobacillus kalixensis	0.0319096642873161
Lactobacillus kitasatonis	0
Lactobacillus kunkeei	0.108919418495137
Lactobacillus malefermentans	0.0481467538641077
Lactobacillus mindensis	0
Lactobacillus mucosae	0
Lactobacillus mudanjiangensis	0.0649674019817844
Lactobacillus oris	0
Lactobacillus parabuchneri	0.0444576388838889
Lactobacillus paracasei	0
Lactobacillus parafarraginis	0
Lactobacillus pentosus	0
Lactobacillus plantarum	0.208262664554728
Lactobacillus porcinae	0.0742942038963956
Lactobacillus rapi	0
Lactobacillus reuteri	0.0984069117140865
Lactobacillus rhamnosus	0
Lactobacillus rogosae	0.260673086787304
Lactobacillus rossiae	0
Lactobacillus ruminis	0
Lactobacillus sakei	0.0705252285483655
Lactobacillus salivarius	0
Lactobacillus sanfranciscensis	0.0591731285871315
Lactobacillus saniviri	0.0397213939682808
Lactobacillus senioris	0
Lactobacillus sharpeae	0.102802289062835
Lactobacillus thermophilus	0
Lactobacillus ultunensis	0
Lactobacillus vaccinostercus	0
Lactobacillus vaginalis	0
Lactobacillus versmoldensis	0
Lactobacillus xiangfangensis	0.191634954571219
Lactococcus formosensis	0.0690153672545544
Lactococcus garvieae	0.0607675280436977
Lactococcus lactis	0.218787472310903
Lactococcus plantarum	0.0732927792560155
Lactococcus raffinolactis	0.049086412309017
Lactonifactor longoviformis	0
Laribacter hongkongensis	0.148009079728839
Lautropia mirabilis	0.0554531794481415
Lawsonella clevelandensis	0
Leifsonia aquatica/naganoensis	0
Leminorella grimontii	0
Leminorella richardii	0
Leptothrix discophora	0.25335502835975
Leptothrix mobilis	0
Leptotrichia amnionii	0
Leptotrichia buccalis	0.477697266438912
Leptotrichia goodfellowii	0
Leptotrichia hofstadii	0.144639752390566
Leptotrichia wadei	0.071612172310901
Leuconostoc carnosum	0
Leuconostoc citreum	0.0323408727299045
Leuconostoc citreum/holzapfelii	0.0307240434882272
Leuconostoc gelidum	0
Leuconostoc lactis	0.0408779325940751
Leuconostoc mesenteroides	0
Leuconostoc pseudomesenteroides/rapi/kimchii/mesenteroides	0
Limnobacter thiooxidans	0.237668482574392
Longicatena caecimuris	0.0387251588556557
Lysinibacillus fusiformis	0.0337640093671105
Lysinibacillus massiliensis	0.0522501401378245
Lysinibacillus sphaericus	0
Lysobacter soli	0.0975373949241062
Mageeibacillus indolicus	0.0604531102820554
Mannheimia granulomatis	0
Marichromatium gracile	0
Marvinbryantia formatexigens	0.160425300185792
Massilia aurea	0.220543296168871
Massiliomicrobiota timonensis	0
Megamonas funiformis	0.0749409157631786
Megamonas hypermegale	0
Megamonas rupellensis	0.173504984261636
Megasphaera elsdenii	0
Megasphaera indica	0
Megasphaera micronuciformis	0
Megasphaera paucivorans	0
Megasphaera sp	0.0838637090807319
Mesorhizobium loti	0
Methanobrevibacter smithii	0.134154918517053
Methanobrevibacter smithii/gottschalkii	0
Methanosphaera cuniculi	0.0472552063187778
Methanosphaera stadtmanae	0
Methylobacterium adhaesivum	0.0425490419887695
Methylobacterium jeotgali	0.19493942310941
Methylobacterium mesophilicum	0.121448687970499
Methylobacterium populi	0.0599032067196495
Methylobacterium radiotolerans	0.0400813736281375
Methylobacterium zatmanii	0.137567510093122
Methyloversatilis universalis	0.0748459964283786
Microbacterium aurum	0
Microbacterium barkeri	0
Microbacterium chocolatum	0
Microbacterium foliorum	0.0714422589772079
Microbacterium gubbeenense	0.105456302141467
Microbacterium hydrocarbonoxydans	0
Microbacterium lacticum	0
Microbacterium luteolum	1.64604616652326
Microbacterium oleivorans	0.366021438908332
Microbacterium paraoxydans	0.285576143977545
Microbacterium phyllosphaerae	0.0294460397310786
Microbacterium schleiferi	0.0396715503132764
Micrococcus luteus	0
Micrococcus lylae	0.0296061318153752
Micromonospora aurantiaca	0.0701873912259024
Micromonospora krabiensis	0
Microvirga massiliensis	0
Microvirgula aerodenitrificans	0.0286967362694126
Mitsuokella jalaludinii	0.120519617649366
Mitsuokella multacida	0.034166497489603
Mobiluncus curtisii	0.17194292999744
Moellerella wisconsensis	0.0609469561752433
Mogibacterium diversum	0
Mogibacterium neglectum	0.0562054127016799
Mogibacterium pumilum	0
Mogibacterium timidum	0
Mogibacterium vescum	0
Monoglobus pectinilyticus	0.0701059638076984
Moraxella atlantae	0.0500639049539503
Moraxella catarrhalis	0.12035737659159
Moraxella caviae	0.0350371371551608
Moraxella lacunata	0.0822712201929518
Moraxella nonliquefaciens	0
Moraxella osloensis	0.103944704877144
Morganella morganii	0
Moryella indoligenes	0.078309834881233
Murdochiella asaccharolytica	0.0652639217977261
Muribaculum intestinale	0
Murimonas intestini	0.165187403067362
Mycobacterium abscessus	0.0278842181819045
Mycobacterium avium	0.112733010067597
Mycobacterium florentinum	0.135192074261601
Mycobacterium fortuitum	0.103341035094768
Mycobacterium iranicum	0.125248312893381
Mycobacterium mucogenicum	0.0292520251866692
Mycoplasma hominis	0.0387584143454154
Mycoplasma pneumoniae	0
Negativicoccus succinicivorans	0
Neisseria bacilliformis	0
Neisseria cinerea	0.028835250364675
Neisseria elongata	0.047208098183689
Neisseria flava	0.0311240950577651
Neisseria flavescens/perflava	0
Neisseria gonorrhoeae	0.044473375092659
Neisseria macacae	0.133630821502923
Neisseria meningitidis	0
Neisseria mucosa	0.139834106416932
Neisseria sicca	0.0405436961948623
Neisseria subflava	0
Nevskia ramosa	0
Nitriliruptor alkaliphilus	0
Oceanobacillus caeni	0
Oceanobacillus massiliensis	0.034801259737021
Ochrobactrum anthropi	0.133119349544434
Ochrobactrum intermedium	0.0738864436092638
Ochrobactrum pituitosum	0
Odoribacter laneus	0
Odoribacter splanchnicus	0
Oligella urethralis	0.149227576623813
Olsenella profusa	0.0284938598346127
Olsenella scatoligenes	0
Olsenella uli	0.0409532602544768
Olsenella umbonata	0
Orenia metallireducens	0
Oribacterium parvum	0
Oribacterium sinus	0.315418538186065
Ornithobacterium rhinotracheale	0
Oscillibacter ruminantium	0.05438880733581
Oscillibacter sp	0.0685290609986084
Oscillibacter valericigenes	0.084239882330688
Oxalobacter formigenes	0
Paenibacillus alvei	0
Paenibacillus antibioticophila	0.0841008098462564
Paenibacillus barcinonensis	0.0686826387127873
Paenibacillus barengoltzii	0.0428452891290735
Paenibacillus daejeonensis	0.036128078182979
Paenibacillus durus	0.0313618777287377
Paenibacillus glucanolyticus	0
Paenibacillus graminis	0.0437117936197079
Paenibacillus illinoisensis	0.0916645766326189
Paenibacillus kribbensis	0
Paenibacillus lactis	0.267746081539466
Paenibacillus lautus	0.035853157635256
Paenibacillus provencensis	0.0565837966134468
Paenibacillus pueri	0.0465470764216513
Paenibacillus rhizosphaerae	0
Paenibacillus riograndensis	0.311691436254249
Paenibacillus sabinae/forsythiae	0.037735125868688
Paenibacillus senegalensis	0.0740528536328592
Paenibacillus thiaminolyticus	0.0528790727006741
Paenibacillus timonensis	0.0278878974688854
Pantoea agglomerans	0.255555992798421
Pantoea conspicua	0.100177483340383
Papillibacter cinnamivorans	0
Parabacteroides distasonis	0.0958229967903815
Parabacteroides goldsteinii	0
Parabacteroides gordonii	0
Parabacteroides johnsonii	0
Parabacteroides merdae	0.0533738892637486
Paracoccus carotinifaciens	0
Paracoccus marinus	0.142784289055433
Paracoccus sanguinis	0
Paracoccus yeei	0.0374054445308587
Paraeggerthella hongkongensis	0.118808163349611
Paraprevotella clara	0.0287999152735865
Paraprevotella xylaniphila	0
Parascardovia denticolens	0.0379720551595537
Parasporobacterium paucivorans	0.121148440773839
Parasutterella excrementihominis	0.0493004038550373
Parasutterella secunda	0.0772211681868802
Parvimonas micra	0.212332886458568
Pediococcus acidilactici	0
Pediococcus damnosus	0
Pediococcus pentosaceus	0.0446453593743438
Pedobacter daejeonensis	0
Pedomicrobium ferrugineum	0
Pelomonas saccharophila	0.164639661982425
Peptoclostridium difficile	0.0430999690241664
Peptococcus niger	0
Peptococcus sp.	0
Peptoniphilus asaccharolyticus	0.0294041764097754
Peptoniphilus coxii	0
Peptoniphilus duerdenii	0.027705263584177
Peptoniphilus grossensis	0
Peptoniphilus harei	0
Peptoniphilus indolicus	0.041096067842218
Peptoniphilus lacrimalis	0
Peptoniphilus senegalensis	0.0669890801904806
Peptoniphilus timonensis	0
Peptostreptococcus anaerobius	0.0746587913096615
Peptostreptococcus russellii	0
Peptostreptococcus stomatis	0.162418774050789
Phascolarctobacterium faecium	0
Phascolarctobacterium succinatutens	0.417621650788988
Phenylobacterium haematophilum	0.0458894524861737
Phyllobacterium myrsinacearum	0
Planococcus rifietoensis	0.145754985337663
Planomicrobium chinense	0.0815213904745489
Planomonospora sphaerica	0.495669352183005
Plesiomonas shigelloides	0
Porphyromonas asaccharolytica	0.0459012991404421
Porphyromonas catoniae	0.104871470683394
Porphyromonas endodontalis	0
Porphyromonas gingivalis	0
Porphyromonas somerae	0.129773011082168
Porphyromonas uenonis	0.0731436051355388
Prevotella albensis	0.0367099382843044
Prevotella amnii	0
Prevotella amniotica	0.0516615089658773
Prevotella aurantiaca	0.0535724737611866
Prevotella baroniae	0
Prevotella bergensis	0.0282100667150634
Prevotella bivia	0
Prevotella brevis	0.0504988138324955
Prevotella bryantii	0.0373639475264979
Prevotella buccae	0
Prevotella buccalis	0
Prevotella conceptionensis	0.126657663874897
Prevotella copri	0.0686310139575077
Prevotella corporis	0.0906804891045291
Prevotella dentalis	0
Prevotella dentasini	0
Prevotella denticola	0.0427036533971756
Prevotella disiens	0
Prevotella enoeca	0
Prevotella falsenii	0.0400139147284769
Prevotella fusca	0
Prevotella histicola	0.19771070226131
Prevotella intermedia	0.0320713544548306
Prevotella loescheii	0.0686666851528303
Prevotella maculosa	0
Prevotella marshii	0
Prevotella melaninogenica	0
Prevotella micans	0.0275977731645948
Prevotella multidaccharivorax	0.0593890359661043
Prevotella multiformis	0.0393236208325019
Prevotella multisaccharivorax	0.0690451444784705
Prevotella nanceiensis	0.0515512362741365
Prevotella nigrescens	0.0382214215565763
Prevotella oralis	0
Prevotella oris	0
Prevotella oryzae	0
Prevotella oulorum	0.0320577365347156
Prevotella pallens	0.0305613893897918
Prevotella paludivivens	0.292644015399018
Prevotella pleuritidis	0
Prevotella ruminicola	0.114724284214708
Prevotella saccharolytica	0.177702022954328
Prevotella salivae	0.112132738097994
Prevotella scopos/jejuni	0
Prevotella shahii	0.0325158425438925
Prevotella stercorea	0.125041975223528
Prevotella timonensis	0.0591741253980755
Prevotella veroralis	0
Promicromonospora flava	0.0384474062390208
Propionibacterium acidifaciens	0.294463645758037
Propionibacterium acidipropionici	1.10448096592637
Propionibacterium acnes	0
Propionibacterium australiense	0.0434940110598727
Propionibacterium avidum	0.0318937261389953
Propionibacterium cyclohexanicum	0.0655756379488991
Propionibacterium damnosum	0.089917788806336
Propionibacterium freudenreichii	0.0512971595110684
Propionibacterium granulosum	0
Propionibacterium jensenii	0.0530995989810276
Propionibacterium microaerophilum	0.106476570674823
Propionibacterium namnetense	0.0527488037737942
Propionibacterium propionicum	0.034596948933691
Propionibacterium thoenii	0.256896143196893
Propionicimonas paludicola	0
Propionimicrobium lymphophilum	0.841444300508008
Propionivibrio dicarboxylicus	0
Prosthecobacter fluviatilis	0.0397426003221296
Proteus mirabilis	0
Proteus penneri	0.0969714812530151
Proteus vulgaris	0.0459581885043315
Providencia alcalifaciens	0.0552405835397995
Providencia rettgeri	0
Providencia rustigianii	0
Providencia stuartii	0.0945301681282384
Pseudoclavibacter massiliense	0.0272279436027406
Pseudoclavibacter sp._Timone	0
Pseudoflavonifractor capillosus	0.08586136997502
Pseudomonas aeruginosa	0
Pseudomonas alcaliphila	0
Pseudomonas fluorescens	0
Pseudomonas fragi	0
Pseudomonas fragi/thivervalensis/deceptionensis	0.0670295791162712
Pseudomonas monteilii	0.372149176965638
Pseudomonas nitroreducens	0.082520191834969
Pseudomonas oleovorans	0.0732479359201805
Pseudomonas putida	0
Pseudomonas stutzeri	0.0755336687980111
Pseudopropionibacterium propionicum	0
Pseudoramibacter alactolyticus	0.15275233008717
Pseudothermotoga thermarum	0.0297234880048525
Pseudoxanthomonas mexicana	0
Psychrobacter arenosus	0
Pyramidobacter piscolens	0.125170284673582
Ralstonia insidiosa	0.186791407622741
Ralstonia mannitolilytica	0.0301462654683214
Ralstonia solanacearum	0
Raoultella ornithinolytica	0
Raoultella planticola	0.199338347982505
Rheinheimera perlucida	0.0496178995811311
Rheinheimera texasensis	0.032995517737662
Rhizobium pusense	0.0880105120211882
Rhodanobacter ginsenosidimutans	0.385903801989815
Rhodobacter sphaeroides	0
Rhodococcus equi	0.0433189733032604
Rhodococcus erythropolis	0.0395103256708627
Rhodococcus rhodochrous	0.0422018820447347
Riemerella anatipestifer	0.0297637188226885
Riemerella columbina	0.0283945973863073
Robinsoniella peoriensis	0
Romboutsia lituseburensis	0.0953607499799363
Roseburia faecis	0.787565280390928
Roseburia hominis	0.0363360156652896
Roseburia intestinalis	0.0899149405064757
Roseburia inulinivorans	0.366342669092118
Roseburia sp	0.25178380293908
Roseomonas mucosa	0.131718234922236
Rothia aeria	0.0302898263145061
Rothia dentocariosa	0
Rothia mucilaginosa	0.0397790849018764
Rubinisphaera brasiliensis	0.19835197588694
Rudanella lutea	0.290943908592172
Ruminococcus albus	0.0342504363368475
Ruminococcus bromii	0.145195299838722
Ruminococcus callidus	0.0325681654625347
Ruminococcus champanellensis	0.0889519991310763
Ruminococcus faecis	0.170852146180759
Ruminococcus flavefaciens	0.0304768590962913
Ruminococcus gauvreauii	0.151055769156199
Ruminococcus gnavus	0.338601855831254
Ruminococcus lactaris	0.0303975926935295
Ruminococcus sp	0.256863516032597
Ruminococcus sp. Marseille-P2780	0.0830588172304384
Ruminococcus sp. Marseille-P650	0.0835194336146708
Ruminococcus torques	0.0569159920258555
Ruthenibacterium lactatiformans	0.0730445150735283
Salmonella enterica	0
Sarcina maxima	0.0518401070661447
Sarcina ventriculi	0.323546242042148
Scardovia inopinata	0.159731208816277
Scardovia wiggsiae	0.142832201140803
Schlesneria paludicola	0
Schwartzia sp.	0.0279957212914198
Schwartzia succinivorans	0
Selenomonas artemidis	0
Selenomonas infelix	0.0326961182263871
Selenomonas noxia	0
Selenomonas ruminantium	0
Selenomonas sputigena	0
Sellimonas intestinalis	0.079416359822014
Senegalemassilia anaerobia	0.0515358444382771
Senegalimassilia anaerobia	0.128073532298846
Serratia ficaria	0
Serratia fonticola	0.107051436984831
Serratia liquefaciens	0.042924078116924
Serratia marcescens	0.0274569529228006
Shigella dysenteriae	0
Shuttleworthia satelles	0.243177774968602
Silanimonas lenta	0.0820152483644587
Simonsiella muelleri	0.336624003920556
Skermanella aerolata	0.0492742005068745
Slackia equolifaciens	0.0362704468585387
Slackia exigua	0.1399553436681
Slackia faecicanis	0.206762186852245
Slackia isoflavoniconvertens	0.113069445357014
Slackia piriformis	0.115273453980884
Snodgrassella alvi	0
Soleaferrea massiliensis	0
Solobacterium moorei	0.125041762765221
Sphingobacterium faecium	0.0686215928120986
Sphingobacterium multivorum	0.0939159803969994
Sphingobacterium spiritivorum	0
Sphingobium hydrophobicum	0.0288232561805011
Sphingobium yanoikuyae	0.568065562774655
Sphingomonas adhaesiva	0
Sphingomonas ginsenosidimutans	0.0323854674689282
Sphingomonas hankookensis	0.108964132532805
Sphingomonas panni	0.0542180821641796
Sphingomonas paucimobilis	0
Sphingomonas pseudosanguinis	0.763117009632461
Spirosoma linguale	0
Sporanaerobacter acetigenes	0.0359634239393872
Sporolactobacillus nakayamae	0.198247621448052
Sporosarcina koreensis	0.0498963496914415
Staphylococcus arlettae	0.0318178135574157
Staphylococcus aureus	0.0373861466433777
Staphylococcus auricularis	0
Staphylococcus capitis	0.10212848572959
Staphylococcus cohnii	0.0531367762538492
Staphylococcus condimenti	0
Staphylococcus epidermidis	0
Staphylococcus epidermidis/muscae	0.0346654086623408
Staphylococcus equorum/edaphicus/saprophyticus	0.0667345186774492
Staphylococcus haemolyticus	0.0732441217910421
Staphylococcus hominis	0
Staphylococcus intermedius	0
Staphylococcus kloosii	0.0288998630853989
Staphylococcus lentus	0
Staphylococcus lugdunensis	0.0569569865922629
Staphylococcus nepalensis	0
Staphylococcus pasteuri	0
Staphylococcus pettenkoferi	0
Staphylococcus saccharolyticus	0.114539158656245
Staphylococcus saprophyticus	0.118474789846208
Staphylococcus schleiferi	0.0280911824275194
Staphylococcus sciuri	0
Staphylococcus simulans	0.142125353343869
Staphylococcus succinus	0
Staphylococcus vitulinus	0.0845588007207701
Staphylococcus warneri	0.138006452261959
Staphylococcus xylosus	0
Stenotrophomonas daejeonensis	0
Stenotrophomonas maltophilia	0.436388134570222
Stenotrophomonas rhizophila	0.0348545144484609
Stomatobaculum longum	0
Stoquefichus massiliensis	0.0453397306431655
Streptobacillus moniliformis	0.0396022899236063
Streptococcus agalactiae	0
Streptococcus alactolyticus	0
Streptococcus anginosus	0
Streptococcus australis	0
Streptococcus caballi	0
Streptococcus cameli	0.0362461146093981
Streptococcus canis	0.0367954942484626
Streptococcus caprae	0.0412156857620178
Streptococcus castoreus	0.0508154575459709
Streptococcus constellatus	0
Streptococcus criceti	0
Streptococcus cristatus	0.173434962848828
Streptococcus dentasini	0.164089405887559
Streptococcus dentirousetti	0.0381562444724106
Streptococcus devriesei	0.0440758171461647
Streptococcus didelphis	0.0601315876519007
Streptococcus downei	0
Streptococcus dysgalactiae	0
Streptococcus equi	0.0396905589040297
Streptococcus equinus	0.0453963100419506
Streptococcus equinus/lutetiensis/infantarius	0
Streptococcus fryi	0.0734183074709007
Streptococcus gallolyticus	0
Streptococcus gordonii	0.142681799226345
Streptococcus gordonii/mutans	0
Streptococcus henryi	0.0691352763679498
Streptococcus hongkongensis	0
Streptococcus hyovaginalis	0
Streptococcus ictaluri	0
Streptococcus infantarius	0.0464180359404265
Streptococcus infantis	0.392245704121766
Streptococcus iniae	0.0286527545199202
Streptococcus intermedius/uberis	0.061066219957956
Streptococcus lactarius	0
Streptococcus lutetiensis	0
Streptococcus macedonicus	0
Streptococcus marimammalium	0.0342105093497404
Streptococcus massiliensis	0.0479020202429368
Streptococcus merionis	0
Streptococcus minor	0
Streptococcus mitis	0.0452057646210184
Streptococcus mitis/pneumoniae/pseudoneumoniae	0.0562442397398223
Streptococcus moroccensis	0
Streptococcus mutans	0.0280951709243857
Streptococcus oralis	0.057037963471545
Streptococcus oricebi	0
Streptococcus orisasini	0
Streptococcus ovis	0.0443158776593209
Streptococcus parasaguinis	0.0481074785417632
Streptococcus parasanguinis	0.0522143506701932
Streptococcus parauberis	0
Streptococcus pasteurianus	0
Streptococcus peroris	0
Streptococcus pharyngis	0
Streptococcus pleomorphus	0
Streptococcus plurextorum	0.066832152072856
Streptococcus pneumoniae	0
Streptococcus porci	0
Streptococcus porcinus	0.149678516494093
Streptococcus porcorum	0.0606714718348229
Streptococcus pyogenes	0.0732065129300899
Streptococcus pyogensis	0
Streptococcus ratti/ursoris	0
Streptococcus rubneri	0
Streptococcus rupicaprae	0
Streptococcus salivarius	0
Streptococcus saliviloxodontae	0
Streptococcus sanguinis	0
Streptococcus sanguinis/vestibularis	0
Streptococcus sinensis	0
Streptococcus sobrinus	0.063897504635815
Streptococcus suis	0.0605921032503939
Streptococcus tangierensis	0
Streptococcus thermophilus	0
Streptococcus thoraltensis	0
Streptococcus uberis	0.0956531842693339
Streptococcus vestibularis	0
Streptococcus viridans	0.120257301796299
Streptomyces misionensis	0
Streptomyces thermoviolaceus	0
Streptomyces thermovulgaris	0.0378255420280002
Subdoligranulum variabile	0.0467751533882019
Succinatimonas hippei	0
Succiniclasticum ruminis	0.179367717818135
Succinivibrio dextrinosolvens	0.536533696203224
Sulfurimonas autotrophica	0
Sutterella parvirubra	0
Sutterella stercoricanis	0.0634808044820303
Sutterella wadsworthensis	0.0794662900324516
Symbiobacterium thermophilum	0
Tannerella forsythia	0
Tatumella ptyseos	0.0325891488911904
Tetragenococcus solitarius	0
Tetrasphaera australiensis	0
Thiomicrospira cyclica	0
Timonella senegalensis	0.0857636873652704
Tissierella praeacuta	0
Trabulsiella guamensis	0.0687919600084057
Treponema berlinense	0.0820943148879859
Treponema denticola	0
Treponema lecithinolyticum	0
Treponema maltophilum	0.102199461158356
Treponema medium	0
Treponema porcinum	0
Treponema socranskii	0.0312370452350193
Treponema succinifaciens	0.0751084406112325
Treponema vincentii	0.0603958114384342
Tropheryma whipplei	0
Trueperella bernardiae	0.0392695998113223
Trueperella pyogenes	0
Tumebacillus permanentifrigoris	0.0308776426017249
Turicella otitidis	0.158205595739089
Turicibacter sanguinis	0.0542609812736903
Turicimonas muris	0.0391725440151627
Tyzzerella nexilis	0
Ureaplasma parvum	0
Ureaplasma urealyticum	0
Ureibacillus suwonensis	0.0572244528447846
Ureibacillus thermosphaericus	0
Vagococcus penaei	0
Vagococcus teuberi	0
Varibaculum cambriense	0.224343632970626
Variovorax boronicumulans	0.082378389032815
Veillonella atypica	0
Veillonella dispar	0.0639986581008571
Veillonella parvula	0
Veillonella ratti	0
Veillonella rogosae	0.111824926231473
Veillonella tobetsuensis	0.0473393135683922
Vibrio cholerae	0.0275216930458415
Vibrio cincinnatiensis	0.0941091557133052
Vibrio fluvialis	0
Vibrio furnissii	0.0344061174922579
Vibrio mimicus	0
Vibrio parahaemolyticus	0
Victivallis vadensis	0.102915681864186
Virgibacillus proomii	0
Weeksella virosa	0.0604524728600599
Weissella cibaria	0.053657047232828
Weissella confusa	0.305890740937226
Weissella paramesenteroides	0
Yersinia aleksiciae	0
Yersinia bercovieri	0.0761742739546024
Yersinia enterocolitica	0
Yersinia frederiksenii	0.131208206429649
Yersinia kristensenii	0.0403734431208689
Yersinia pseudotuberculosis	0
Yersinia rohdei	0
Yokenella regensburgei	0.384986567831903
Yonghaparkia alkaliphila	0.086523150139657
Kingdom Information: (%)
Archaea	0.294344398099568
Bacteria	99.7056556019004
Phylum Information: (%)
Actinobacteria	19.6124620713845
Bacteroidetes	10.640649113451
Deinococcus-Thermus	0.0441993239776574
Dictyoglomi	0.081902114043548
Elusimicrobia	0.146578731940695
Epsilonbacteraeota	1.94419347768884
Euryarchaeota	0.294344398099568
Firmicutes	39.1411911924237
Fusobacteria	1.66503431206127
Gemmatimonadetes	0.0289197761104466
Halanaerobiaeota	0
Lentisphaerae	0.102915681864186
Other	3.00163746293572
Planctomycetes	0.19835197588694
Proteobacteria	21.7893525936219
Spirochaetes	0.464352796142462
Synergistetes	0.340354552285919
Tenericutes	0.331152433880969
Thermotogae	0.0297234880048525
Verrucomicrobia	0.14268450419579
Class Information: (%)
Actinobacteria	14.1447165985553
Actinobacteridae	3.54707038163079
Alphaproteobacteria	4.61271392187618
Bacilli	13.274263678416
Bacteroides	0.302798859973943
Bacteroidetes	0.111050544931982
Bacteroidia	10.194266439619
Betaproteobacteria	0
Brachyspirae	0.113317722811434
Campylobacteria	1.94419347768884
Chlorobia	0.0325332689261179
Clostridia	22.4009899931576
Coriobacteriia	1.9206750911984
Deinococci	0.0441993239776574
Deltaproteobacteria	0.169886034298579
Dictyoglomia	0.081902114043548
Elusimicrobia	0.146578731940695
Epsilonproteobacteria	0.0831268931940184
Erysipelotrichia	1.8643901415111
Flavobacteria	0
Fusobacteria	0.0402951164223374
Fusobacteriia	1.62473919563893
Gammaproteobacteria	16.9236257442532
Gemmatimonadetes	0.0289197761104466
Halanaerobiia	0
Halobacteria	0.112934273263737
Lentisphaeria	0.102915681864186
Methanobacteria	0.181410124835831
Mollicutes	0.331152433880969
Negativicutes	1.601547379339
Nitriliruptoria	0
Other	3.00163746293572
Planctomycetacia	0.19835197588694
Spirochaetes	0.106345485846252
Spirochaetia	0.244689587484776
Synergistia	0.340354552285919
Thermotogae	0.0297234880048525
Verrucomicrobiae	0.14268450419579
Order Information: (%)
Acetobacterales	0.373078548574271
Actinomycetales	3.64197412365402
Aeromonadales	1.13352555290866
Alteromonadales	0.195700389386604
Azospirillales	0.0492742005068745
Bacillales	5.65088848520594
Bacteroidales	8.3713096918217
Betaproteobacteriales	3.58053610024881
Bifidobacteriales	3.8670648733616
Brachyspirales	0.113317722811434
Campylobacterales	2.02732037088286
Cardiobacteriales	0.164839578193374
Caulobacterales	0.472185765698858
Chitinophagales	0.544511858222185
Chlorobiales	0.0325332689261179
Chromatiales	0
Clostridiale	0.352036772633028
Clostridiales	22.0489532205245
Coriobacteriales	1.9206750911984
Corynebacteriales	2.82879987226363
Cytophagales	0.426730643042021
Deinococcales	0.0441993239776574
Desulfobacterales	0
Desulfovibrionales	0.169886034298579
Dictyoglomales	0.081902114043548
Elusimicrobiales	0.146578731940695
Enterobacteriales	4.64481508081635
Erysipelotrichales	1.8643901415111
Flavobacteriales	1.10302607822992
Fusobacterales	0.0402951164223374
Fusobacteriales	1.62473919563893
Fusobacteriales: Leptotrichiacea	0
Gemmatimonadales	0.0289197761104466
Halanaerobiales	0
Halobacteriales	0.112934273263737
Lactobacillales	7.62337519321004
Methanobacteriales	0.181410124835831
Micrococcales	5.35572287739978
Micromonosporales	0.0701873912259024
Mycoplasmatales	0.331152433880969
Neisseriales	0
Nitriliruptorales	0
Oceanospirillales	0.196985775298069
Opitutales	0.0436833654288184
Other	3.00163746293572
Pasteurellales	1.1967055487379
Planctomycetales	0.19835197588694
Propionibacteriales	1.39454294807015
Pseudomonadales	2.66002040639128
Rhizobiales	1.81436650267341
Rhodobacterales	0.284371808817062
Salinisphaerales	0
Selenomonadales	1.601547379339
Sphingobacteriales	0.162537573209098
Sphingomonadales	1.61943709560571
Spirochaetales	0.351035073331028
Streptomycetales	0.0378255420280002
Streptosporangiales	0.495669352183005
Synergistales	0.340354552285919
Thermotogales	0.0297234880048525
Thiomicrospirales	0
Verrucomicrobiales	0.0990011387669713
Vibrionales	1.78537483211079
Victivallales	0.102915681864186
Xanthomonadales	1.36512248016134
Family Information: (%)
Acetobacteraceae	0.373078548574271
Acidaminococcaceae	0.722553393523398
Actinomycetaceae	1.02887538663924
Aerococcaceae	0.903877408146929
Aeromonadaceae	0.392599843619047
Akkermansiaceae	0.0592585384448417
Alicyclobacillaceae	0.0308776426017249
Alteromonadaceae	0.0826134173187931
Aquaspirillaceae	0.0286967362694126
Arcobacteraceae	0.354669367062578
Atopobiaceae	0.353653621742775
Azospirillaceae	0.0492742005068745
Bacillaceae	2.32281400987783
Bacteroidaceae	4.78118820059749
Barnesiellaceae	0.0698996209660466
Beijerinckiaceae	0.596489243509588
Bifidobacteriaceae	3.8670648733616
Blautia	0.043078687188332
Bogoriellaceae	0
Brachyspiraceae	0.113317722811434
Brevibacteriaceae	0.657993520225796
Burkholderiaceae	2.28125320330449
Caldicoprobacteraceae	0
Campylobacteraceae	1.12270545311686
Cardiobacteriaceae	0.164839578193374
Carnobacteriaceae	0.394039015196621
Caulobacteraceae	0.472185765698858
Cellulomonadaceae	0.240159035558304
Chitinibacteraceae	0.148009079728839
Chitinophagaceae	0.544511858222185
Chlorobiaceae	0.0325332689261179
Christensenellaceae	0.0957812929545497
Chromatiaceae	0
Clostridiaceae	1.67011081986128
Clostridiaceae 1	4.31223192437191
Clostridiaceae 2	0.182653508477222
Clostridiales	0.352036772633028
Coriobacteriaceae	0.0774943693910843
Corynebacteriaceae	2.37850713744453
Corynebacterineae	0.28727723664753
Deinococcaceae	0.0441993239776574
Dermabacteraceae	0.613926341975313
Dermacoccaceae	0.0800414493277301
Desulfobulbaceae	0
Desulfovibrionaceae	0.169886034298579
Dictyoglomaceae	0.081902114043548
Dietziaceae	0.135850902531858
Dysgonomonadaceae	0.209326338883506
Eggerthellaceae	1.48952710006454
Elusimicrobiaceae	0.146578731940695
Enterbacteriaceae	0.511080800232655
Enterobacteriaceae	4.13373428058369
Enterococcaceae	0.598732414597378
Erysipelotrichaceae	1.8643901415111
Eubacteriaceae	0.293133503168946
Family XI	0.849236420545356
Family XIII	0.168159109821421
Family XVIII	0
Flavobacteriaceae	0.737177487719938
Fusobacteriaceae	0.931482830997287
Gemmatimonadaceae	0.0289197761104466
Halobacteroidaceae	0
Haloferacaceae	0.112934273263737
Halomonadaceae	0.196985775298069
Helicobacteraceae	0.549945550703415
Hymenobacteraceae	0.0922482120536203
Hyphomicrobiaceae	0
Intrasporangiaceae	0.325190900688118
Jonesiaceae	0
Lachnospiraceae	11.3966095535632
Lactobacillaceae	1.80856633722784
Leptotrichia	0
Leptotrichiaceae	0.733551481063985
Leuconostocaceae	0.667258830523153
Listeriaceae	0
Marinifilaceae	0.131066800572608
Methanobacteriaceae	0.181410124835831
Microbacteriaceae	2.96010411033207
Micrococcaceae	0.43064808257631
Micrococcineae	0.277796344196969
Micromonosporaceae	0.0701873912259024
Moraxellaceae	1.10504968943177
Muribaculaceae	0
Mycobacteriaceae	0.289692412341651
Mycoplasmataceae	0.331152433880969
Neisseriaceae	1.04773108451769
Nitriliruptoraceae	0
Nocardiaceae	0.306853667306188
Nocardioidaceae	0.0968165490215415
Opitutaceae	0.0436833654288184
Other	3.00163746293572
Paenibacillaceae	1.86015825421283
Pasteurellaceae	1.1967055487379
Peptococcaceae	0
Peptostreptococcaceae	0.403998665436118
Planococcaceae	0.329422865641478
Porphyromonadaceae	0.353689386041542
Prevotellaceae	2.55571686452284
Promicromonosporaceae	0.136218602867685
Propionibacteriaceae	1.29772639904861
Propionibacterineae	1.67736174265814
Pseudomonadaceae	1.55497071695951
Psychromonadaceae	0.113086972067811
Rhizobiaceae	0.855082901553406
Rhodanobacteraceae	0.385903801989815
Rhodobacteraceae	0.284371808817062
Rhodocyclaceae	0.0748459964283786
Rikenellaceae	0.121225594183527
Rubinisphaeraceae	0.19835197588694
Ruminococcaceae	2.86756241796358
Schlesneriaceae	0
Solimonadaceae	0
Sphingobacteriaceae	0.162537573209098
Sphingomonadaceae	1.61943709560571
Spirochaetaceae	0.351035073331028
Spirosomaceae	0.334482430988401
Sporolactobacillaceae	0.198247621448052
Staphylococcaceae	0.675765408596624
Streptococcacaeae	0.0607675280436977
Streptococcaceae	3.19013365947442
Streptomycetaceae	0.0378255420280002
Streptomycineae	0
Streptosporangiaceae	0.495669352183005
Succinivibrionaceae	0.740925709289613
Synergistaceae	0.340354552285919
Tannerellaceae	0.14919688605413
Thermomonosporaceae	0
Thermotogaceae	0.0297234880048525
Thiomicrospiraceae	0
Thiovulaceae	0
Veillonellaceae	0.878993985815606
Verrucomicrobiaceae	0.0397426003221296
Vibrionaceae	1.78537483211079
Victivallaceae	0.102915681864186
Weeksellaceae	0.365848590509984
Xanthobacteraceae	0.362794357610412
Xanthomonadaceae	0.979218678171526
Genus Information: (%)
Acetanaerobacterium	0.185081086195652
Acetivibrio	0
Acetobacter	0.208262664554728
Acetobacterium	0.0495529454722589
Achromobacter	0.133119349544434
Acidaminococcus	0.125564024916275
Acidovorax	0.0327547334481814
Acinetobacter	0.682251250603209
Actinobacillus	0.284239810549389
Actinobaculum	0
Actinomadura	0
Actinomyces	0.533897249896021
Adlercreutzia	0.0277178991436292
Aerococcus	0.0580122849021527
Aeromicrobium	0.0581636182039948
Aeromonas	0.392599843619047
Afipia	0
Agathobacter	0.202015663803548
Aggregatibacter	0.138072591953009
Agrobacterium	0.242815788249128
Agrococcus	0.150011640113351
Akkermansia	0.0592585384448417
Alcaligenes	0.043762590287842
Algoriella	0.0396764557402205
Aliagarivorans	0.113086972067811
Alistipes	0.121225594183527
Allisonella	0
Alloiococcus	0.0331434351036255
Alloprevotella	0.368882276477428
Allorhizobium-Neorhizobium-Pararhizobium-Rhizobium	0.395626901928906
Alloscardovia	0
Alysiella	0.0542703505007108
Amaricoccus	0.027447721908224
Anaerobiospirillum	0.20439201308639
Anaerococcus	0.112968934470739
Anaerofilum	0.0914892774093599
Anaerofustis	0
Anaeroglobus	0.0562210042946665
Anaerospora	0
Anaerosporobacter	0.0863843440050973
Anaerostipes	0.147572921595607
Anaerovorax	0.0804997664946239
Ancylobacter	0.144219186779505
Aneurinibacillus	0.123162582472361
Anoxynatronum	0.0888977434419405
Aquabacterium	0
Arcanobacterium	0.0594219739638269
Arcobacter	0.354669367062578
Arthrobacter	0.38967325109575
Asaccharobacter	0.0695312413611559
Atopobium	0.284206501653686
Atopostipes	0.0670442699406122
Aureimonas	0.0650128032102427
Bacillus	2.26558955703304
Bacteroides	4.78118820059749
Barnesiella	0
Bartonella	0.0636168961439413
Bavariicoccus	0.165315276912877
Bergeyella	0.0987169333098967
Bifidobacterium	3.46903673321403
Blautia	0.731296355479288
Bordetella	0
Brachybacterium	0.326227942953536
Brachymonas	0.0401598755669934
Brachyspira	0.113317722811434
Bradyrhizobium	0.158379704022037
Brevibacillus	0.502597781101577
Brevibacterium	0.657993520225796
Brevundimonas	0.213604249708782
Brochothrix	0
Buchnera	0.154213434772016
Bulleidia	0
Burkholderia-Caballeronia-Paraburkholderia	0.0398468714981482
Butyricicoccus	0.0943995789146486
Butyricimonas	0.131066800572608
Butyrivibrio	0.448687615640383
Caldicoprobacter	0
Campylobacter	1.12270545311686
Capnocytophaga	0.440860979904342
Cardiobacterium	0.164839578193374
Castellaniella	0
Catabacter	0
Catenibacterium	0.829589287558855
Catonella	0
Caulobacter	0.212692063503902
Cellulomonas	0.240159035558304
Cellulosilyticum	0.236168386994732
Cellulosimicrobium	0.0536974141084801
Centipeda	0
Cephaloticoccus	0.0436833654288184
Cetobacterium	0
Chitinibacter	0.148009079728839
Chlorobium	0.0325332689261179
Christensenella	0.0957812929545497
Chryseobacterium	0
Citrobacter	0.146546250536978
Cloacibacillus	0.215184267612337
Clostridium	1.67011081986128
Clostridium sensu stricto	0.0937557650352817
Clostridium sensu stricto 1	1.50577779868024
Clostridium sensu stricto 10	0
Clostridium sensu stricto 11	0.205967875414999
Clostridium sensu stricto 12	0.242159312379339
Clostridium sensu stricto 13	0.309850698163159
Clostridium sensu stricto 14	0.0428860975837659
Clostridium sensu stricto 15	0.0814884585012973
Clostridium sensu stricto 16	0.144942528346079
Clostridium sensu stricto 17	0
Clostridium sensu stricto 18	0.0756342972094935
Clostridium sensu stricto 19	0
Clostridium sensu stricto 2	0.0687929141597836
Clostridium sensu stricto 3	0.0349193094237455
Clostridium sensu stricto 4	0.0378488383107361
Clostridium sensu stricto 5	0.0772877860735687
Clostridium sensu stricto 7	0.111819396246792
Clostridium sensu stricto 8	0.997470264770623
Cnuella	0.494952769533723
Collinsella	0.0774943693910843
Comamonas	0.0297762024035746
Coprobacillus	0
Coprobacter	0.0698996209660466
Coprococcus 1	0
Coprococcus 2	0.0843593897095056
Coprococcus 3	0.179950691861555
Coriobacterium	0
Corynebacterium	0.49762698659279
Corynebacterium 1	1.72267455511265
Cronobacter	0.0337640093671105
Cryobacterium	0.179909419506892
Cryptobacterium	0.0586350039402826
Cupriavidus	0.0472514035253263
Curvibacter	0
Cutibacterium	0.0527488037737942
Dechlorobacter	0
Deinococcus	0.0441993239776574
Delftia	0.0856688993736709
Dermabacter	0.287698399021777
Dermacoccus	0.0800414493277301
Desulfobulbus	0
Desulfovibrio	0.169886034298579
Dialister	0.105538627010771
Dictyoglomus	0.081902114043548
Dielma	0.0431176260428629
Dietzia	0.135850902531858
Dolosicoccus	0.0353226775425311
Dolosigranulum	0.0476522723825562
Dorea	0.0738938168784934
Dyadobacter	0.0435385223962295
Dysgonomonas	0.103549090751112
Eggerthella	0.487954322751444
Eggerthia	0.0349731646984084
Eikenella	0.0578649458416618
Eisenbergiella	0
Elusimicrobium	0.146578731940695
Empedobacter	0.108844412390811
Enorma	0
Enterobacter	0.652284903822249
Enterococcus	0.314479941631535
Enterorhabdus	0.0512067415644806
Enterovibrio	0.0658734714944983
Eremococcus	0
Erwinia	0.15612872265359
Erysipelatoclostridium	0.221645398100927
Escherichia	0.511080800232655
Escherichia-Shigella	0.734742646026581
Ethanoligenens	0.0974822646844563
Eubacterium	0.442865000242545
Ezakiella	0.0337218897083912
Facklamia	0.810542445702245
Faecalitalea	0.229241843031924
Fastidiosipila	0.0604531102820554
Fictibacillus	0
Filifactor	0
Finegoldia	0
Flavobacterium	0.296316507815596
Flavonifractor	0.0555375149088078
Franconibacter	0.0548337467073973
Fretibacterium	0
Fusicatenibacter	0.135472118464374
Fusobacterium	0.931482830997287
Gallibacterium	0.0400194731574971
Garciella	0
Gardnerella	0.057492675030936
Gemella	0.233602682827405
Gemmatirosa	0.0289197761104466
Geobacillus	0
Geomicrobium	0
Georgenia	0
Gluconobacter	0.0330976490973073
Gordonia	0.0956510082728408
Gordonibacter	0.064342851237153
Granulicatella	0.246199037769827
Grimontia	0.274390053782625
Haematobacter	0.0767343533225468
Haemophilus	0.734373673078002
Hafnia-Obesumbacterium	0.0329039543958181
Halodesulfovibrio	0
Halomonas	0.196985775298069
Halopiger	0.112934273263737
Harryflintia	0
Helicobacter	0.549945550703415
Hespellia	0.0663848802603577
Hodemania	0.0277822143603441
Holdemanella	0
Holdemania	0.0464667473762553
Howardella	0.04639446601382
Hungatella	0
Hydrobacter	0.0495590886884617
Hydrogenibacillus	0
Hydrogenoanaerobacterium	0.236825849599744
Hymenobacter	0.0922482120536203
Intestinibacter	0.0385673252967103
Intestinimonas	0.0287953444991034
Isoptericola	0.0825211887592046
Janibacter	0.269647535834872
Johnsonella	0.145112573172766
Jonesia	0
Kandleria	0.220709645210261
Kerstersia	0
Kingella	0.164446436499016
Klebsiella	0
Kluyvera	0.0637693579138306
Kocuria	0.216673335502913
Kosakonia	0.0674028763179755
Kurthia	0
Kytococcus	0
Lachnoanaerobaculum	0.0312401860365769
Lachnobacterium	0.171572720025276
Lachnoclostridium	1.33432399637721
Lachnoclostridium 10	0.0344578129695422
Lachnoclostridium 12	0.0543000991552888
Lachnoclostridium 5	0.820438128708018
Lachnospira	1.00730045165764
Lachnospiraceae NC2004 group	0.0928719589655363
Lachnospiraceae NK4A136 group	0.0487873108261271
Lactobacillus	1.80856633722784
Lactococcus	0.453980545645814
Lautropia	0.0554531794481415
Lawsonella	0
Leifsonia	0
Leminorella	0
Leptothrix	0.25335502835975
Leptotrichia	0.693949191140379
Leuconostoc	0.263571075618805
Limnobacter	0.237668482574392
Lysinibacillus	0.0522501401378245
[truncated: 214 more rows]
