# Supplementary material for: Pediatric Acute Lymphoblastic Leukemia Patients Exhibit Distinctive Alterations in the Gut Microbiota
Source: Front Cell Infect Microbiol. 2020 Oct 16;10:558799. doi: 10.3389/fcimb.2020.558799 (PMC7596659; doi:10.3389/fcimb.2020.558799)
Supplement: Supplementary file 1 [file Data_Sheet_1.ZIP › rawdata/Case/19T030019_output.xls.result.txt]

Species Information: (%)
Abiotrophia defectiva	0
Abiotrophia para-adiacens	0
Acetanaerobacterium elongatum	0.274292892619344
Acetobacterium tundrae	0
Achromobacter denitrificans	0.295976646738544
Achromobacter xylosoxidans	0
Acidaminococcus fermentans	0.0355358420676297
Acidaminococcus intestini	0
Acidovorax facilis	0
Acidovorax sp	0
Acidovorax temperans	0
Acinetobacter baumannii	0
Acinetobacter calcoaceticus	0.0437802775981731
Acinetobacter haemolyticus/baumannii	0.208416261758761
Acinetobacter johnsonii	0.0421801255306547
Acinetobacter junii	0
Acinetobacter lwoffii	0
Acinetobacter pittii	0
Acinetobacter radioresistens	0
Acinetobacter septicus	0
Actinobacillus capsulatus	0.0923078926638469
Actinobacillus pleuropneumoniae	0
Actinobaculum massiliense	0
Actinobaculum schaalii	0
Actinomadura vinacea	0
Actinomyces canis	0
Actinomyces cardiffensis	0
Actinomyces georgiae	0.0377921718972479
Actinomyces graevenitzii	0
Actinomyces johnsonii	0
Actinomyces massiliensis	0
Actinomyces meyeri	0.034486583472273
Actinomyces naeslundii	0
Actinomyces neuii	0
Actinomyces odontolyticus	0.0336504163028478
Actinomyces oris	0
Actinomyces radingae	0
Actinomyces sp._ph3	0.0712064782909495
Actinomyces turicensis	0
Actinomyces urogenitalis	0
Actinomyces viscosus	0
Adlercreutzia equolifaciens	0
Aeribacillus pallidus	0.518996566239851
Aerococcus christensenii	0
Aerococcus viridans	0
Aeromicrobium massiliense	0
Aeromonas allosaccharophila/veronii	0.0348789932000303
Aeromonas bestiarum	0.0347880211938443
Aeromonas hydrophila	0.0308305755040286
Aeromonas jandaei	0
Aeromonas media/tecta	0
Aeromonas veronii	0
Afipia birgiae	0
Agathobaculum butyriciproducens	0.0360430560091893
Aggregatibacter actinomycetemcomitans	0.0416541299801697
Aggregatibacter aphrophilus	0.770350572377089
Aggregatibacter segnis	0.0290645256326364
Agrobacterium tumefaciens	0.656580091246526
Agrococcus jejuensis	0
Agrococcus terreus	0.19481843326163
Akkermansia glycaniphila	0
Akkermansia muciniphila	0
Alcaligenes faecalis	0
Algoriella xinjiangensis	0
Aliagarivorans marinus	0
Alistipes finegoldii	0.171167221581204
Alistipes indistinctus	0
Alistipes inops	0
Alistipes obesi	0
Alistipes onderdonkii	0
Alistipes putredinis	0
Alistipes senegalensis	0.0418347370243306
Alistipes shahii	0
Alistipes timonensis	0
Allisonella histaminiformans	0.0320454445451695
Alloiococcus otitis	0
Alloprevotella rava	0.0319690363976438
Alloprevotella tannerae	1.88107652560308
Alloscardovia omnicolens	0
Alysiella filiformis	0.0914901792801047
Amaricoccus kaplicensis	0
Anaerobiospirillum succiniciproducens	0
Anaerobiospirillum thomasii	0.0590039745031185
Anaerococcus hydrogenalis	0.0452342962405784
Anaerococcus lactolyticus	0
Anaerococcus obesiensis	0
Anaerococcus octavius	0
Anaerococcus prevotii	0
Anaerococcus senegalensis	0.046832013338092
Anaerococcus tetradius	0
Anaerococcus vaginalis	0
Anaerofilum agile	0.0416575503753886
Anaerofilum pentosovorans	0
Anaerofustis stercorihominis	0
Anaeroglobus geminatus	0
Anaerorhabdus furcosa	0
Anaerosporobacter mobilis	0.0539448225064675
Anaerostipes butyraticus	0.0301587679577386
Anaerostipes caccae	0
Anaerostipes hadrus	0.0497061024772009
Anaerotruncus colihominis	0.18811538683435
Anaerotruncus sp	0
Anaerovorax odorimutans	0
Ancylobacter polymorphus	0.0563858164231889
Aneurinibacillus aneurinilyticus	0
Aneurinibacillus migulanus	0.034220381943903
Anoxynatronum sibiricum	0.15937727838924
Aquabacterium commune	0.040485919205842
Arcanobacterium haemolyticum	0
Arcanobacterium pyogenes	0.0572253213729682
Arcobacter butzleri	0.129075921013362
Arcobacter cryaerophilus	0
Arthrobacter albus	0.0329789483708487
Arthrobacter castelli	0
Arthrobacter oxydans	0.0337692085687128
Arthrobacter polychromogenes	0.0286009419016086
Asaccharobacter celatus	0
Atlantibacter hermannii	0
Atopobium minutum	0
Atopobium parvulum	0.0633614586430187
Atopobium rimae	0.0699766127931362
Atopobium vaginae	0
Atopostipes suicloacalis	0
Aurantimonas altamirensis	0
Aureimonas altamirensis	0
Averyella dalhousiensis	0
Azonexus hydrophilus	0
Azospirillum lipoferum	0.0417218460084114
Bacillus altitudinis	0.327197150661084
Bacillus amyloliquefaciens	0
Bacillus anthracis	0
Bacillus atrophaeus	0
Bacillus badius	0
Bacillus beijingensis	0.123873859978928
Bacillus benzoevorans	0
Bacillus cereus	0
Bacillus circulans	0
Bacillus clausii	0.033201780684889
Bacillus coagulans	0
Bacillus cytotoxicus	0
Bacillus endophyticus	0.114172220868926
Bacillus firmus	0
Bacillus flexus	0
Bacillus fordii	0
Bacillus halodurans	0
Bacillus idriensis	0
Bacillus infantis	0
Bacillus licheniformis	0.106731957899492
Bacillus marisflavi	0.0631761412814887
Bacillus massilioanorexius	0
Bacillus massiliosenegalensis	0.069438202032124
Bacillus megaterium	0
Bacillus methanolicus	0
Bacillus mojavensis	0.059605736337263
Bacillus mycoides	0
Bacillus nealsonii	0
Bacillus niacini	0
Bacillus polyfermenticus	0.0550653966950255
Bacillus pseudofirmus	0
Bacillus pseudomycoides	0
Bacillus pumilus	0.0569213786103179
Bacillus senegalensis	0
Bacillus simplex	0
Bacillus siralis	0
Bacillus sonorensis	0.0344077171484168
Bacillus subtilis	0.0382442388585989
Bacillus thermoamylovorans	0.153597203601122
Bacillus thuringiensis	0.441641010160195
Bacillus timonensis	0.031722914679963
Bacillus toyonensis/wiedmanii/thuringiensis	0
Bacillus vallismortis	0
Bacteroides acidifaciens	0.0285053489716847
Bacteroides caccae	0.0433901562242501
Bacteroides cellulosiluticus	0.424180004828565
Bacteroides cellulosilyticus	0.674763553505635
Bacteroides clarus	0.0500924637482801
Bacteroides coagulans	0
Bacteroides coprocola	1.37440168271697
Bacteroides coprophilus	0.0719764958405177
Bacteroides dorei	1.12444531021
Bacteroides eggerthii	0.0537471642162873
Bacteroides faecis	0.0900740935642147
Bacteroides finegoldii	0.0313933251130913
Bacteroides fluxus	0
Bacteroides fragilis	0.380842812760369
Bacteroides galacturonicus	0.116227284949339
Bacteroides gallinarum	0
Bacteroides gallinceum	0
Bacteroides graminisolvens	0
Bacteroides helcogenes	0
Bacteroides intestinalis	0
Bacteroides massiliensis	0.38931316396104
Bacteroides massilinensis	0
Bacteroides nordii	0.0665536694887913
Bacteroides oleiciplenus	0
Bacteroides ovatus	0.345640544455345
Bacteroides paurosaccharolyticus	0
Bacteroides pectinophilus	0.067512718578055
Bacteroides plebeius	0.044322819648053
Bacteroides propinonicifaciens	0
Bacteroides pyogenes	0.173877231577481
Bacteroides salanitronis	0
Bacteroides salyersiae	0
Bacteroides sartorii	0
Bacteroides stercorirosoris	0.134054671465409
Bacteroides stercoris	0
Bacteroides thetaiotaomicron	0
Bacteroides timonensis	0
Bacteroides uniformis	0
Bacteroides ureolyticus	0.126564953482763
Bacteroides vulgatus	0.0731247916108943
Bacteroides xylanisolvens	0
Bacteroides xylanolyticus	0
Barnesiella intestinihominis	0
Barnesiella viscericola	0
Bartonella birtlesii	0.0433069846322437
Bavariicoccus seileri	0
Bergeyella zoohelcum	0
Bifidobacterium actinocoloniiforme	0
Bifidobacterium adolescentis	0
Bifidobacterium adolescentis/ruminantium	0.0388206417164772
Bifidobacterium angulatum	0.0286898169177512
Bifidobacterium animalis	0
Bifidobacterium asteroides	0
Bifidobacterium avesanii	0
Bifidobacterium bifidum	0.0357905357625055
Bifidobacterium bohemicum	0
Bifidobacterium bombi	0.0370223939081509
Bifidobacterium boum	0.0767706499442098
Bifidobacterium breve	0
Bifidobacterium callitrichos	0
Bifidobacterium catenulatum	0.0507070975832482
Bifidobacterium catenulatum/pseudoctenulatum	0.119795307761218
Bifidobacterium choerinum	0.0534141983008148
Bifidobacterium commune	0.0436529279262581
Bifidobacterium coryneforme	0
Bifidobacterium crudilactis/psychraerophilum	0
Bifidobacterium cuniculi	0
Bifidobacterium dentium	0.190788642776161
Bifidobacterium eulemuris/lemurum	0
Bifidobacterium faecale	0
Bifidobacterium gallicum	0
Bifidobacterium gallinarum	0
Bifidobacterium hapali	0.0295122092519185
Bifidobacterium indicum	0
Bifidobacterium kashiwanohense	0.0579511716984302
Bifidobacterium longum	0.0619391704445253
Bifidobacterium longum	0.26635073841014
Bifidobacterium merycicum	0
Bifidobacterium mongoliense	0
Bifidobacterium moukalabense	0.777159703607922
Bifidobacterium pseudocatenulatum	0.0363824846278563
Bifidobacterium pseudocatenulatum	0
Bifidobacterium pseudolongum	0.052788814936768
Bifidobacterium pullorum	0
Bifidobacterium pullorum/hapali	0.0334293568096403
Bifidobacterium ramosum	0
Bifidobacterium reuteri	0.0976835491594812
Bifidobacterium ruminantium	0
Bifidobacterium saeculare	0
Bifidobacterium saguini	0
Bifidobacterium scardovii	0.0331326075118764
Bifidobacterium stercoris	0
Bifidobacterium thermacidophilum	0.0438227946917788
Bifidobacterium thermophilum	0.0706984480644451
Bifidobacterium tissieri	0.0763029411738875
Bifidobacterium tsurumiense	0.682501017403647
Bifissio spartinae	2.19414617977738
Bilophila wadsworthia	0.0454327187867756
Blastococcus massiliensis	0.130579947070852
Blastomonas natatoria	0.0338547493461118
Blautia caecimuris	0.103115244128718
Blautia coccoides	0
Blautia faecis	0.0349085128816115
Blautia glucerasea	0
Blautia hansenii	0
Blautia hydrogenotrophica	0
Blautia luti	0.538026831877026
Blautia marasmi	0
Blautia obeum	0.0444813946664527
Blautia producta	0
Blautia schinkii	0.257931752131091
Blautia sp._GD8	0
Blautia stercoris	0.0390417239054317
Blautia wexlerae	0.0455129818576388
Bordetella hinzii	0
Brachybacterium muris	0
Brachybacterium paraconglomeratum	0.0347484050434271
Brachymonas chironomi	0
Brachyspira aalborgi	0.0344745021680091
Brachyspira pilosicoli	0
Bradyrhizobium denitrificans	0.0811260693849866
Bradyrhizobium elkanii	0
Bradyrhizobium japonicum	0
Brevibacillus agri	0
Brevibacillus borstelensis	0
Brevibacillus brevis	0.0430856859964874
Brevibacillus massiliensis	0
Brevibacterium casei	0.0675846428251818
Brevibacterium epidermidis	0.0449631358547217
Brevibacterium halotolerans	0.0574754342784725
Brevibacterium iodinum	0
Brevibacterium linens	0.0451767213092536
Brevibacterium luteolum	0
Brevibacterium mcbrellneri	0
Brevibacterium paucivorans	0.0388667291762285
Brevibacterium pityocampae	0.085599481258074
Brevibacterium ravenspurgense/massiliense	0.055347296553193
Brevibacterium senegalense	0
Brevundimonas bacteroides	0.162029307592818
Brevundimonas diminuta	0.0318648403413943
Brevundimonas subvibrioides	0.124063797926586
Brevundimonas terrae	0.513340627887738
Brevundimonas vesicularis	0
Brochothrix thermosphacta	0
Buchnera aphidicola	0.229134713625639
Buchnera sp.	0
Bulleidia extructa	0
Burkholderia cepacia	0
Burkholderia glumae	0
Burkholderia plantarii	0
Butyricicoccus faecihominis	0.0598870237714183
Butyricicoccus pullicaecorum	0
Butyricimonas faecihominis	0
Butyricimonas paravirosa	0
Butyricimonas synergistica	0.0916463777584747
Butyricimonas virosa	0
Butyrivibrio crossotus	0.10182315154641
Butyrivibrio fibrisolvens	0.0523721771933313
C.viride 16S	0.0647621136953175
Caldicoprobacter faecalis	0
Campylobacter coli	0.213509770586527
Campylobacter concisus	0
Campylobacter curvus	0
Campylobacter faecalis	0.15622382983064
Campylobacter fetus	0
Campylobacter gracilis	0
Campylobacter hominis	0
Campylobacter hyointestinalis	0
Campylobacter jejuni	0.549868630814243
Campylobacter lari	0
Campylobacter rectus	0
Campylobacter showae	0.0333108967173614
Campylobacter upsaliensis	0
Campylobacter ureolyticus	0
Candidatus Blastococcus	0
Candidatus Dorea	0.0475693216731992
Candidatus Soleaferrea	0
Candidatus Stoquefichus	0
Candidatus Streptomyces	0
Capnocytophaga gingivalis	0
Capnocytophaga granulosa	0
Capnocytophaga haemolytica	0
Capnocytophaga leadbetteri	0.0640111037594076
Capnocytophaga ochracea	0
Capnocytophaga sputigena	0
Cardiobacterium hominis	0.0600168522681741
Cardiobacterium valvarum	0
Carnobacterium maltaromaticum	0
Castellaniella defragrans	0
Catabacter hongkongensis	0.043019002219853
Catenibacterium mitsuokai	3.65662986501836
Catonella morbi	0
Catonella sp.	0
Cedecea davisae	0
Cedecea lapagei	0
Cellulomonas composti	0.0374126887209154
Cellulomonas denverensis	0
Cellulomonas massiliensis	0
Cellulomonas parahominis	0
Cellulosilyticum lentocellum	0.063767009431121
Cellulosimicrobium cellulans	0.0314389672115427
Centipeda periodontii	0
Cephaloticoccus primus	0.0347046887444707
Cetobacterium somerae	0
Chlamydia abortus	0.0859923712747197
Chlamydia trachomatis	0.056282449956027
Chlorobium phaeobacteroides	0
Christensenella minuta	0.0505120482979076
Chryseobacterium bovis	0
Chryseobacterium hominis	0.0557386612094745
Citrobacter amalonaticus	0
Citrobacter braakii	0
Citrobacter farmeri	0
Citrobacter freundii	0
Citrobacter gillenii	0
Citrobacter intermedius	0
Citrobacter murliniae	0
Citrobacter pasteurii	0
Citrobacter sedlakii	0
Citrobacter werkmanii	0
Citrobacter youngae	0
Cloacibacillus evryensis	0.0669007021903909
Cloacibacillus porcorum	0
Cloacibacterium normanense	3.2095308835445
Clostridioides difficile	0
Clostridium acetobutylicum	0
Clostridium acidisoli	0
Clostridium aciditolerans	0
Clostridium aerotolerans	0
Clostridium akagii	0.220765591108715
Clostridium aldenense	0.101575988581676
Clostridium aldrichii	0
Clostridium algidicarnis	0
Clostridium amazonense	0
Clostridium aminovalericum	0.0540279966989369
Clostridium amygdalinum	0
Clostridium amylolyticum	0.0752528256900439
Clostridium arbusti	0
Clostridium argentinense	0
Clostridium asparagiforme	0.948476505611004
Clostridium aurantibutyricum	0.0303443377166943
Clostridium autoethanogenum	0
Clostridium baratii/Eubacterium nitrigenese	0.622469175512277
Clostridium beijerinckii	0
Clostridium bifermentans	0
Clostridium bolteae/aminovalericum	0.120536123275391
Clostridium botulinum	0
Clostridium bowmanii	0
Clostridium butyricum	0
Clostridium cadaveris	0
Clostridium carboxidivorans	0
Clostridium cavendishii	0
Clostridium celatum	1.86081101554603
Clostridium celerecrescens	0
Clostridium cellobioparum	0
Clostridium cellulolyticum	0
Clostridium chartatabidum	0.0670504726239982
Clostridium chauvoei	1.65088820057822
Clostridium chromiireducens	0.0356460109664519
Clostridium citroniae	0
Clostridium clariflavum	0.0413711578738372
Clostridium clostridioforme	0
Clostridium cochlearium	0
Clostridium cocleatum	0
Clostridium colicanis	0
Clostridium colinum	0.0282009166219666
Clostridium collagenovorans	0
Clostridium cylindrosporum	0.048035666386383
Clostridium dakarense	0
Clostridium difficile	0.0453370993199537
Clostridium diolis	0.209233615887023
Clostridium disporicum/celatum	0
Clostridium drakei	0
Clostridium estertheticum	0
Clostridium fallax	0
Clostridium felsineum	0
Clostridium ganghwense	0.0441288219893294
Clostridium ghonii	0.050516524371331
Clostridium glycolicum	0
Clostridium glycyrrhizinilyticum	0.176934590807155
Clostridium grantii	0
Clostridium haemolyticum	0
Clostridium hathewayi	0.0355390558691658
Clostridium herbivorans	0
Clostridium hiranonis	0.0395238628479249
Clostridium homopropionicum	0
Clostridium huakuii	0
Clostridium hungatei	0.0328308012593567
Clostridium hylemonae	0.159217384184731
Clostridium indolis/methoxybenzovorans	0.66844451771007
Clostridium innocuum	0.0342896266090133
Clostridium irregulare	0
Clostridium isatidis	0
Clostridium jeddahense	0.105450215844206
Clostridium kogasensis	0
Clostridium lactatifermentans	0.136827987627809
Clostridium lavalense/bolteae	0.181031267638807
Clostridium leptum	0.0604947440049494
Clostridium limosum	0
Clostridium lituseburense	0
Clostridium lundense	0
Clostridium malenominatum	0
Clostridium massiliodielmoense	0.0473572643988154
Clostridium methoxybenzovorans	0.403377590112456
Clostridium methylpentosum	0.0296996688112664
Clostridium neonatale	0
Clostridium nexile	0.414720808810294
Clostridium novyi	0.0283949842492015
Clostridium oceanicum	0.039865886908545
Clostridium oroticum	0
Clostridium paraputrificum	0
Clostridium pascui	0.108200162633067
Clostridium pasteurianum	0.0338125701591833
Clostridium perfringens	0
Clostridium polysaccharolyticum	0
Clostridium populeti	0
Clostridium psychrophilum	0
Clostridium punense	0
Clostridium putrefaciens	0.846191932889682
Clostridium ramosum	0
Clostridium rectum	0
Clostridium saccharobutylicum	0
Clostridium saccharogumia	0
Clostridium saccharolyticum	0.298386655598236
Clostridium saccharoperbutylacetonicum	0.0357000522323276
Clostridium sardiniense	0
Clostridium sartagoforme	0.0825805697927781
Clostridium scatologenes	0.0474127739762464
Clostridium schirmacherense	0
Clostridium scindens	0.161435076947142
Clostridium senegalense	0
Clostridium septicum	0
Clostridium sordellii	0
Clostridium sp._16S_	0
Clostridium sphenoides	0.0533415325825758
Clostridium spiroforme	0
Clostridium sporogenes	0.141183291010356
Clostridium sporosphaeroides	0
Clostridium sticklandii	0.0375044001182589
Clostridium straminisolvens	0.0427367464042945
Clostridium subterminale	0.0915910764650112
Clostridium sufflavum	0
Clostridium sulfidigenes	0
Clostridium swellfunianum	0
Clostridium symbiosum	2.01888575949762
Clostridium tagluense	0
Clostridium tepidiprofundi	0
Clostridium termitidis	0.0513053257857144
Clostridium tertium	0
Clostridium tetani	0
Clostridium tetanomorphum	0
Clostridium thermoalcaliphilum	0
Clostridium thermopalmarium	0
Clostridium thiosulfatireducens	0
Clostridium tunisiense	0
Clostridium tyrobutyricum	0
Clostridium ventriculi	0
Clostridium vincentii	0
Clostridium viride	0
Clostridium vulturis	0
Clostridium xylanolyticum	0
Clostridium xylanovorans	0
Collinsella aerofaciens	0
Collinsella intestinalis	0
Collinsella massiliensis	0
Collinsella stercoris	0.0720170961348015
Collinsella tanakaei	0
Comamonas aquatica	0
Comamonas kerstersii	0
Comamonas terrigena	0
Comamonas testosteroni	0
Coprobacillus cateniformis	0
Coprobacter fastidiosus	0.103419679693233
Coprobacter secundus	0
Coprococcus catus	0
Coprococcus comes	0.0401877607045385
Coprococcus eutactus	0.0285467395915462
Coriobacterium glomerans	0
Corynebacterium accolens	0
Corynebacterium afermentans	0.0354473632143422
Corynebacterium ammoniagenes	0
Corynebacterium amycolatum	0.0285708450836582
Corynebacterium appendicis	0
Corynebacterium argentoratense	0
Corynebacterium aurimucosum	0
Corynebacterium casei	0
Corynebacterium coyleae	0
Corynebacterium durum	0
Corynebacterium frankenforstense	0
Corynebacterium freneyi	0.0922059331255266
Corynebacterium genitalium	0
Corynebacterium glaucum	0
Corynebacterium glucuronolyticum	0.0342672293192098
Corynebacterium jeikeium	0.0443674493618676
Corynebacterium kroppenstedtii	0.0621035507449874
Corynebacterium matruchotii	0
Corynebacterium minutissimum	0
Corynebacterium mucifaciens	0
Corynebacterium propinquum	0
Corynebacterium pseudodiphthericum	0
Corynebacterium resistens	0
Corynebacterium simulans	0
Corynebacterium singulare	0.109883534388853
Corynebacterium sp._1152	0
Corynebacterium striatum	0
Corynebacterium sundsvallense	0
Corynebacterium tuberculostearicum	0
Corynebacterium tuscaniense	0.359154338782344
Corynebacterium ulcerans	0.0942044505216895
Corynebacterium ureicelerivorans	0
Corynebacterium variabile	0
Corynebacterium xerosis	0.157085909330813
Cronobacter sakazakii	0.0286308485682652
Cryptobacterium curtum	0.0314334000329451
Cupriavidus metallidurans	0
Curtobacterium flaccumfaciens	0
Deinococcus aquaticus	0
Deinococcus indicus	0
Deinococcus proteolyticus	0
Delftia acidovorans	0
Dermabacter hominis	0.150173885825648
Dermabacter vaginalis	0.0441947248372548
Dermacoccus nishinomiyaensis	0.0478214867451606
Desulfitobacterium frappieri	0
Desulfobulbus propionicus	0
Desulfotomaculum guttoideum	0
Desulfovibrio alkalitolerans	0
Desulfovibrio desulfuricans	0
Desulfovibrio fairfieldensis	0
Desulfovibrio legallii	0
Desulfovibrio legallis	0
Desulfovibrio piger	0
Desulfovibrio termitidis	0
Dialister invisus	0
Dialister micraerophilus	0
Dialister pneumosintes	0
Dialister succinatiphilus	0
Dictyoglomus thermophilum	0.0786002059785394
Dielma fastidiosa	0
Dietzia cinnamea	0.0530094772082116
Dietzia maris	0.04759921544757
Dietzia natronolimnaea	0
Dolosicoccus paucivorans	0
Dolosigranulum pigrum	0.0359740049245522
Dorea formicigenerans	0.0425099742150457
Dorea longicatena	0.072930501198533
Dorea massiliensis	0
Dyadobacter beijingensis	0
Dyadobacter fermentans	0
Dysgonomonas capnocytophagoides	0.0612457377648135
Dysgonomonas gadei	0
Dysgonomonas macrotermitis	0
Dysgonomonas mossii	0
Edwardsiella tarda	0
Eggerthella lenta	0.0472833164044335
Eggerthella sinensis	0.218936592865517
Eggerthella timonensis	0.037958380537377
Eggerthia catenaformis	0
Eikenella corrodens	0
Eisenbergiella tayi	0
Elusimicrobium minutum	0.0341397434628557
Empedobacter falsenii	0.0485205437191957
Enorma massiliensis	0.0815043342502254
Enterobacter aerogenes	0
Enterobacter asburiae	0
Enterobacter cancerogenus	0
Enterobacter cloacae	0.175941645302377
Enterobacter massiliensis	0.033515698127188
Enterococcus asini	0
Enterococcus avium	0.0440912849114321
Enterococcus caccae	0
Enterococcus casseliflavus	0
Enterococcus casseliflavus/galliarum	0
Enterococcus cecorum	0
Enterococcus devriesei	0
Enterococcus dispar	0
Enterococcus durans/hirae	0
Enterococcus faecalis	0.0751083624838587
Enterococcus faecium	0
Enterococcus gallinarum	0
Enterococcus gilvus	0
Enterococcus italicus	0
Enterococcus malodoratus	0
Enterococcus mundtii	0
Enterococcus phoeniculicola	0
Enterococcus raffinosus	0
Enterococcus saccharolyticus	0
Enterorhabdus caecimuris	0.0371225718277675
Enterovibrio nigricans	0
Eremococcus coleocola	0
Erysipelatoclostridium ramosum	0.0769211962471511
Escherichia albertii	0
Escherichia coli	4.99476978522134
Escherichia fergusonii	0.658920438539671
Escherichia hermannii	1.57824604197644
Ethanoligenens harbinense	0.0803278954434703
Eubacterium barkeri	0
Eubacterium biforme	0
Eubacterium brachy	0
Eubacterium budayi	0.473818640245355
Eubacterium callanderi	0
Eubacterium celluloscolvens	0.114679449259963
Eubacterium cellulosolvens	0
Eubacterium contortum	0.0490826772139775
Eubacterium coprostanoligenes	0.0354288288212878
Eubacterium cylindroides	0
Eubacterium desmolans	0
Eubacterium dolichum	0.0477116630330873
Eubacterium eligens	0
Eubacterium fissicatena	0.172938831214136
Eubacterium hallii	0
Eubacterium infirmum	0
Eubacterium limosum	0
Eubacterium moniliforme	0
Eubacterium multiforme	0.0425401225538079
Eubacterium nitritogenes	0.0445686112893145
Eubacterium nodatum	0.0312514085040424
Eubacterium oxidoreducens	0.191333867301058
Eubacterium pyruvativorans	0
Eubacterium ramulus	0
Eubacterium rectale	0.0398610621730186
Eubacterium ruminantium	0.157160945769301
Eubacterium saphenum	0
Eubacterium siraeum	0
Eubacterium sp	0.0507970318499468
Eubacterium sulci	0.0527112790234758
Eubacterium tenue	0
Eubacterium tortuosum	0
Eubacterium tortusum	0
Eubacterium uniforme	0
Eubacterium ventriosum	0
Eubacterium xylanophilum	0.0348301568695608
Eubacterium yurii	0.0389007505495332
Exiguobacterium aurantiacum	0.136094114022674
Facklamia hominis/miroungae	0
Facklamia ignava	0
Facklamia languida	0
Facklamia tabacinasalis	0.617261606668659
Faecalibacterium prausnitzii	0.746853357683979
Faecalibacterium prausnitzii S9G3	0.048640217814742
Faecalicatena contorta	0.108184102936779
Faecalitalea cylindroides	0.168774615537366
Fermentimonas caenicola	0
Ferrimonas balearica	0
Fictibacillus arsenicus	0
Filifactor alocis	0.0355004518229748
Filifactor villosus	0
Finegoldia magna	0
Flavobacterium banpakuense	0
Flavobacterium branchiophilum	0
Flavobacterium cheniae	0
Flavobacterium daejeonense	0
Flavobacterium lindanitolerans	0
Flavobacterium oncorhynchi	0.0366422347353473
Flavobacterium sp._TISTR	0
Flavonifractor plautii	0.286823823610375
Flavonifractor sp	0.40325282075538
Flexispira rappini	0
Flintibacter butyricus	0.28435382743326
Fretibacterium fastidiosum	0
Fusicatenibacter saccharivorans	0.0849399532404422
Fusobacterium equinum	0.0319331295817902
Fusobacterium gonidiaformans	0.0632388963236274
Fusobacterium mortiferum	0
Fusobacterium naviforme	0.098485073266923
Fusobacterium necrogenes	0.0288709430166978
Fusobacterium necrophorum	0
Fusobacterium nucleatum	0.0305422778795662
Fusobacterium periodonticum	0
Fusobacterium russii	0
Fusobacterium ulcerans	0.0339532022992484
Fusobacterium varium	0.100776633950518
Gallibacterium anatis	0
Garciella nitratireducens	0
Gardnerella vaginalis	0
Gemella haemolysans	0.0412694222310467
Gemella morbillorum	0
Gemella sanguinis	0.0284429329600432
Gemmatirosa kalamazoonesis	0
Gemmiger formicilis	0.107390520771394
Geobacillus stearothermophilus	0.0466201289000172
Geobacillus vulcani	0
Georgenia muralis	0
Gluconobacter oxydans	0
Gordonia bronchialis	0
Gordonia jacobaea	0.0305992076993729
Gordonia otitidis	0
Gordonia rubripertincta	0.056121256400801
Gordonia terrae	0
Gordonibacter pamelaeae	0
Gordonibacter urolithinfaciens	0
Granulicatella adiacens	0.0641592923961413
Granulicatella elegans	0
Grimontia hollisae	0.110385943525578
Haematobacter missouriensis	0.0503506787256957
Haemophilus haemolyticus	0.648348027225981
Haemophilus influenzae	0
Haemophilus parahaemolyticus	0
Haemophilus parainfluenzae	0.0718915962848731
Haemophilus paraphrohaemolyticus	0
Haemophilus pittmaniae	0
Haemophilus quentini	0
Haemophilus sputorum	0
Hafnia alvei	0
Halobiforma nitratireducens	0.0530622598684532
Halomonas salina	0.0364900212983704
Harryflintia acetispora	0.0300400101035835
Helicobacter bilis	0
Helicobacter canadensis	0
Helicobacter cinaedi	0.0462624884593043
Helicobacter fennelliae	0
Helicobacter pametensis	0.115760159233744
Helicobacter pullorum	0
Helicobacter pylori	0.0500859769318152
Helicobacter rodentium	0
Helicobacter winghamensis	0.189887711520607
Herbaspirillum massiliense	0.188554123354802
Hespellia porcina	0.0283520882623406
Hespellia stercorisuis	0
Holdemanella biformis	0
Holdemania filiformis	0
Holdemania massiliensis	0
Howardella ureilytica	0.067573798596186
Hungatella effluvii	0.242449762296532
Hydrobacter penzbergensis	0
Hydrogenibacillus schlegelii	0.0400849905744105
Hydrogenoanaerobacterium saccharovorans	0.143506628700032
Hymenobacter rigui	0.0770175950161894
Intestinibacter bartlettii	0
Intestinimonas butyriciproducens	0
Janibacter hoylei	0
Janibacter indicus	0.104969552611467
Janibacter limosus	0
Janibacter terrae	0
Johnsonella ignava	0.0556764185187997
Jonesia denitrificans	0
Kallipyga massiliensis	0
Kandleria vitulina	0.109709187600755
Kerstersia gyiorum	0
Kineothrix alysoides	0
Kingella denitrificans	0.0539548899076673
Kingella kingae	0
Kingella oralis	0
Klebsiella aerogenes	0.035638169079495
Klebsiella oxytoca	0
Klebsiella pneumoniae	0.0331313361807114
Klebsiella variicola	0
Kluyvera ascorbata	0
Kluyvera intermedia	0
Kocuria halotolerans	0.0318477917458179
Kocuria indica	0
Kocuria kristinae	0
Kocuria marina	0.110049324033658
Kocuria palustris	0
Kocuria rhizophila	0
Kocuria rosea	0
Kosakonia cowanii	0
Kurthia gibsonii	0
Kurthia massiliensis	0
Kurthia senegalensis	0
Kytococcus schroeteri	0
Kytococcus sedentarius	0
Lachnoanaerobaculum saburreum	0.0303349950692286
Lachnoanaerobaculum umeaense	0
Lachnobacterium bovis	0.361258743437257
Lachnoclostridium phytofermentans	0
Lachnoclostridium sp	0.0578888395060417
Lachnospira multipara	0.122056291526735
Lachnospira pectinoschiza	1.66425826358107
Lactobacillus acidophilus	0
Lactobacillus agilis	0
Lactobacillus alimentarius	0.214951313221278
Lactobacillus alvi	0
Lactobacillus amylolyticus	0
Lactobacillus amylophilus	0
Lactobacillus amylovorus	0
Lactobacillus animalis	0
Lactobacillus antri	0
Lactobacillus apinorum	0
Lactobacillus apodemi	0
Lactobacillus bifermentans	0
Lactobacillus brevis	0
Lactobacillus buchneri	0
Lactobacillus casei	0
Lactobacillus ceti	0
Lactobacillus coleohominis	0
Lactobacillus coryniformis	0.0286558214996087
Lactobacillus crispatus	0
Lactobacillus curvatus	0
Lactobacillus delbrueckii	0.0299693840969437
Lactobacillus dextrinicus	0
Lactobacillus fermemtum	0
Lactobacillus fermentum	0
Lactobacillus fructivorans/homohiochii	0.0587371600934573
Lactobacillus gasseri	0
Lactobacillus gastricus	0
Lactobacillus gigeriorum	0.0333118117236533
Lactobacillus helveticus	0
Lactobacillus herbarum	0
Lactobacillus iners	0
Lactobacillus jensenii	0.0330353195409111
Lactobacillus johnsonii	0
Lactobacillus kalixensis	0
Lactobacillus kitasatonis	0
Lactobacillus kunkeei	0
Lactobacillus malefermentans	0.0649511080253546
Lactobacillus mindensis	0
Lactobacillus mucosae	0
Lactobacillus mudanjiangensis	0.0376542933054578
Lactobacillus oris	0
Lactobacillus parabuchneri	0
Lactobacillus paracasei	0
Lactobacillus parafarraginis	0
Lactobacillus pentosus	0
Lactobacillus plantarum	0.0508476427753705
Lactobacillus porcinae	0.140381680502766
Lactobacillus rapi	0
Lactobacillus reuteri	0
Lactobacillus rhamnosus	0
Lactobacillus rogosae	0
Lactobacillus rossiae	0
Lactobacillus ruminis	0
Lactobacillus sakei	0.0549334095400301
Lactobacillus salivarius	0
Lactobacillus sanfranciscensis	0.0400261623764971
Lactobacillus saniviri	0
Lactobacillus senioris	0
Lactobacillus sharpeae	0
Lactobacillus thermophilus	0
Lactobacillus ultunensis	0
Lactobacillus vaccinostercus	0
Lactobacillus vaginalis	0
Lactobacillus versmoldensis	0
Lactobacillus xiangfangensis	0.281845405686541
Lactococcus formosensis	0
Lactococcus garvieae	0
Lactococcus lactis	0.205172398549862
Lactococcus plantarum	0
Lactococcus raffinolactis	0
Lactonifactor longoviformis	0
Laribacter hongkongensis	0.154843893196403
Lautropia mirabilis	0.0676743122246857
Lawsonella clevelandensis	0.0476362845857683
Leifsonia aquatica/naganoensis	0
Leminorella grimontii	0.0362718498676668
Leminorella richardii	0
Leptothrix discophora	0.37536546084554
Leptothrix mobilis	0
Leptotrichia amnionii	0
Leptotrichia buccalis	1.32676436552239
Leptotrichia goodfellowii	0
Leptotrichia hofstadii	0.101266992385336
Leptotrichia wadei	0
Leuconostoc carnosum	0
Leuconostoc citreum	0
Leuconostoc citreum/holzapfelii	0
Leuconostoc gelidum	0
Leuconostoc lactis	0.0433384200910896
Leuconostoc mesenteroides	0
Leuconostoc pseudomesenteroides/rapi/kimchii/mesenteroides	0.0638793199282265
Limnobacter thiooxidans	0.0579672997863901
Longicatena caecimuris	0
Lysinibacillus fusiformis	0
Lysinibacillus massiliensis	0
Lysinibacillus sphaericus	0
Lysobacter soli	0
Mageeibacillus indolicus	0
Mannheimia granulomatis	0.0676939685376822
Marichromatium gracile	0
Marvinbryantia formatexigens	0.558363858235632
Massilia aurea	0.252067587574848
Massiliomicrobiota timonensis	0
Megamonas funiformis	0.0387693758715932
Megamonas hypermegale	0
Megamonas rupellensis	0
Megasphaera elsdenii	0
Megasphaera indica	0
Megasphaera micronuciformis	0
Megasphaera paucivorans	0.0354540088526078
Megasphaera sp	0.0363954477547903
Mesorhizobium loti	0
Methanobrevibacter smithii	0.0447053102776025
Methanobrevibacter smithii/gottschalkii	0
Methanosphaera cuniculi	0
Methanosphaera stadtmanae	0
Methylobacterium adhaesivum	0
Methylobacterium jeotgali	0.197423038895038
Methylobacterium mesophilicum	0.05001607049306
Methylobacterium populi	0
Methylobacterium radiotolerans	0.0289544543933112
Methylobacterium zatmanii	0.238630723784779
Methyloversatilis universalis	0
Microbacterium aurum	0
Microbacterium barkeri	0
Microbacterium chocolatum	0
Microbacterium foliorum	0
Microbacterium gubbeenense	0.121001322698987
Microbacterium hydrocarbonoxydans	0
Microbacterium lacticum	0.0349955767992176
Microbacterium luteolum	0.848369158497127
Microbacterium oleivorans	1.0825137649434
Microbacterium paraoxydans	0.095774277353019
Microbacterium phyllosphaerae	0
Microbacterium schleiferi	0
Micrococcus luteus	0
Micrococcus lylae	0
Micromonospora aurantiaca	0
Micromonospora krabiensis	0
Microvirga massiliensis	0
Microvirgula aerodenitrificans	0
Mitsuokella jalaludinii	0
Mitsuokella multacida	0
Mobiluncus curtisii	0.0509772285520712
Moellerella wisconsensis	0.0888692344079778
Mogibacterium diversum	0
Mogibacterium neglectum	0.0288189695697653
Mogibacterium pumilum	0
Mogibacterium timidum	0
Mogibacterium vescum	0
Monoglobus pectinilyticus	0.0703211941578443
Moraxella atlantae	0
Moraxella catarrhalis	0.050151849008499
Moraxella caviae	0
Moraxella lacunata	0.064258114025064
Moraxella nonliquefaciens	0
Moraxella osloensis	0.0343110434227678
Morganella morganii	0
Moryella indoligenes	0
Murdochiella asaccharolytica	0
Muribaculum intestinale	0
Murimonas intestini	0.0313104679287886
Mycobacterium abscessus	0.0630197552735657
Mycobacterium avium	0
Mycobacterium florentinum	0.0410421730634164
Mycobacterium fortuitum	0.0447967262034634
Mycobacterium iranicum	0
Mycobacterium mucogenicum	0.0414279224567337
Mycoplasma hominis	0
Mycoplasma pneumoniae	0
Negativicoccus succinicivorans	0.049700950203955
Neisseria bacilliformis	0
Neisseria cinerea	0
Neisseria elongata	0
Neisseria flava	0
Neisseria flavescens/perflava	0
Neisseria gonorrhoeae	0
Neisseria macacae	0.0387937272678145
Neisseria meningitidis	0
Neisseria mucosa	0.347540384660874
Neisseria sicca	0
Neisseria subflava	0
Nevskia ramosa	0
Nitriliruptor alkaliphilus	0
Oceanobacillus caeni	0
Oceanobacillus massiliensis	0
Ochrobactrum anthropi	0
Ochrobactrum intermedium	0
Ochrobactrum pituitosum	0
Odoribacter laneus	0
Odoribacter splanchnicus	0.12503642553793
Oligella urethralis	0.122269918662736
Olsenella profusa	0
Olsenella scatoligenes	0
Olsenella uli	0.0283255726849113
Olsenella umbonata	0.0541171590876783
Orenia metallireducens	0
Oribacterium parvum	0
Oribacterium sinus	1.02173620597682
Ornithobacterium rhinotracheale	0
Oscillibacter ruminantium	0.0351811668873855
Oscillibacter sp	0.0671772982924749
Oscillibacter valericigenes	0.399151245205547
Oxalobacter formigenes	0
Paenibacillus alvei	0.0359976791958575
Paenibacillus antibioticophila	0
Paenibacillus barcinonensis	0
Paenibacillus barengoltzii	0
Paenibacillus daejeonensis	0
Paenibacillus durus	0
Paenibacillus glucanolyticus	0
Paenibacillus graminis	0
Paenibacillus illinoisensis	0.028577859914688
Paenibacillus kribbensis	0
Paenibacillus lactis	1.03046927191557
Paenibacillus lautus	0
Paenibacillus provencensis	0
Paenibacillus pueri	0
Paenibacillus rhizosphaerae	0
Paenibacillus riograndensis	0.353568766563291
Paenibacillus sabinae/forsythiae	0
Paenibacillus senegalensis	0
Paenibacillus thiaminolyticus	0
Paenibacillus timonensis	0
Pantoea agglomerans	0.68218669395689
Pantoea conspicua	0
Papillibacter cinnamivorans	0
Parabacteroides distasonis	0
Parabacteroides goldsteinii	0.177999721083457
Parabacteroides gordonii	0
Parabacteroides johnsonii	0.0672757402927088
Parabacteroides merdae	0
Paracoccus carotinifaciens	0
Paracoccus marinus	0.0615150062495785
Paracoccus sanguinis	0
Paracoccus yeei	0.0492221277018106
Paraeggerthella hongkongensis	0.0729648719732346
Paraprevotella clara	0
Paraprevotella xylaniphila	0
Parascardovia denticolens	0
Parasporobacterium paucivorans	0.187291012797006
Parasutterella excrementihominis	0
Parasutterella secunda	0.0422425992189407
Parvimonas micra	0.0315088990594185
Pediococcus acidilactici	0
Pediococcus damnosus	0
Pediococcus pentosaceus	0.158501301062049
Pedobacter daejeonensis	0
Pedomicrobium ferrugineum	0
Pelomonas saccharophila	0.0943639819421623
Peptoclostridium difficile	0
Peptococcus niger	0
Peptococcus sp.	0
Peptoniphilus asaccharolyticus	0
Peptoniphilus coxii	0
Peptoniphilus duerdenii	0
Peptoniphilus grossensis	0
Peptoniphilus harei	0
Peptoniphilus indolicus	0
Peptoniphilus lacrimalis	0
Peptoniphilus senegalensis	0.0490003789777673
Peptoniphilus timonensis	0
Peptostreptococcus anaerobius	0
Peptostreptococcus russellii	0
Peptostreptococcus stomatis	0.0285930197366117
Phascolarctobacterium faecium	0
Phascolarctobacterium succinatutens	0.0816998905163133
Phenylobacterium haematophilum	0
Phyllobacterium myrsinacearum	0
Planococcus rifietoensis	0.040656609075434
Planomicrobium chinense	0
Planomonospora sphaerica	0.173540632904952
Plesiomonas shigelloides	0
Porphyromonas asaccharolytica	0
Porphyromonas catoniae	0
Porphyromonas endodontalis	0.0628793479583451
Porphyromonas gingivalis	0.0642282870376492
Porphyromonas somerae	0.155244117853258
Porphyromonas uenonis	0.0792724433166092
Prevotella albensis	0
Prevotella amnii	0.166547648782795
Prevotella amniotica	0
Prevotella aurantiaca	0.0658822504228375
Prevotella baroniae	0
Prevotella bergensis	0
Prevotella bivia	0
Prevotella brevis	0
Prevotella bryantii	0
Prevotella buccae	0
Prevotella buccalis	0
Prevotella conceptionensis	0.0504680553172656
Prevotella copri	0
Prevotella corporis	0.0336274766224393
Prevotella dentalis	0
Prevotella dentasini	0
Prevotella denticola	0.032110122345959
Prevotella disiens	0
Prevotella enoeca	0
Prevotella falsenii	0
Prevotella fusca	0
Prevotella histicola	0.12073639532825
Prevotella intermedia	0
Prevotella loescheii	0
Prevotella maculosa	0
Prevotella marshii	0
Prevotella melaninogenica	0
Prevotella micans	0
Prevotella multidaccharivorax	0
Prevotella multiformis	0.0320691873975201
Prevotella multisaccharivorax	0
Prevotella nanceiensis	0
Prevotella nigrescens	0.035244575655897
Prevotella oralis	0
Prevotella oris	0
Prevotella oryzae	0
Prevotella oulorum	0
Prevotella pallens	0.0411760559602967
Prevotella paludivivens	0.662861328432257
Prevotella pleuritidis	0
Prevotella ruminicola	0.077384742976241
Prevotella saccharolytica	0.0723930588954278
Prevotella salivae	0
Prevotella scopos/jejuni	0
Prevotella shahii	0
Prevotella stercorea	0.094619572353805
Prevotella timonensis	0
Prevotella veroralis	0
Promicromonospora flava	0.10235544942308
Propionibacterium acidifaciens	0.463997658075063
Propionibacterium acidipropionici	0.24700128701098
Propionibacterium acnes	0
Propionibacterium australiense	0
Propionibacterium avidum	0
Propionibacterium cyclohexanicum	0.0302622204877764
Propionibacterium damnosum	0.0413224468515568
Propionibacterium freudenreichii	0
Propionibacterium granulosum	0
Propionibacterium jensenii	0
Propionibacterium microaerophilum	0.0524185556925548
Propionibacterium namnetense	0
Propionibacterium propionicum	0
Propionibacterium thoenii	0.322402769867079
Propionicimonas paludicola	0
Propionimicrobium lymphophilum	0.125671870607041
Propionivibrio dicarboxylicus	0
Prosthecobacter fluviatilis	0
Proteus mirabilis	0
Proteus penneri	0.0481779219957265
Proteus vulgaris	0
Providencia alcalifaciens	0
Providencia rettgeri	0
Providencia rustigianii	0
Providencia stuartii	0
Pseudoclavibacter massiliense	0
Pseudoclavibacter sp._Timone	0
Pseudoflavonifractor capillosus	0.452076751674573
Pseudomonas aeruginosa	0
Pseudomonas alcaliphila	0
Pseudomonas fluorescens	0
Pseudomonas fragi	0
Pseudomonas fragi/thivervalensis/deceptionensis	0
Pseudomonas monteilii	1.66884157195598
Pseudomonas nitroreducens	0
Pseudomonas oleovorans	0
Pseudomonas putida	0
Pseudomonas stutzeri	0.07437887554437
Pseudopropionibacterium propionicum	0
Pseudoramibacter alactolyticus	0.0364033890845742
Pseudothermotoga thermarum	0
Pseudoxanthomonas mexicana	0
Psychrobacter arenosus	0
Pyramidobacter piscolens	0
Ralstonia insidiosa	0.115009953081876
Ralstonia mannitolilytica	0.0455706274471108
Ralstonia solanacearum	0
Raoultella ornithinolytica	0
Raoultella planticola	0.22753233404646
Rheinheimera perlucida	0
Rheinheimera texasensis	0
Rhizobium pusense	0.0503774826165758
Rhodanobacter ginsenosidimutans	0.834424848237574
Rhodobacter sphaeroides	0
Rhodococcus equi	0
Rhodococcus erythropolis	0
Rhodococcus rhodochrous	0.0776011868627197
Riemerella anatipestifer	0
Riemerella columbina	0
Robinsoniella peoriensis	0
Romboutsia lituseburensis	0.0402113378832414
Roseburia faecis	1.10688671539246
Roseburia hominis	0
Roseburia intestinalis	0
Roseburia inulinivorans	0.0516676199999739
Roseburia sp	0.118245466909639
Roseomonas mucosa	0
Rothia aeria	0
Rothia dentocariosa	0
Rothia mucilaginosa	0
Rubinisphaera brasiliensis	0.0402535686203271
Rudanella lutea	0.127347361125003
Ruminococcus albus	0
Ruminococcus bromii	0.10880778635767
Ruminococcus callidus	0
Ruminococcus champanellensis	0.0388714093528835
Ruminococcus faecis	0.134210819972498
Ruminococcus flavefaciens	0
Ruminococcus gauvreauii	0.0348883291064158
Ruminococcus gnavus	1.90338589145425
Ruminococcus lactaris	0
Ruminococcus sp	0.0464756576160264
Ruminococcus sp. Marseille-P2780	0.0608362462054015
Ruminococcus sp. Marseille-P650	0
Ruminococcus torques	0.0727566409059802
Ruthenibacterium lactatiformans	0.201246829600402
Salmonella enterica	0.0455628285466696
Sarcina maxima	0
Sarcina ventriculi	0.338088958379222
Scardovia inopinata	0
Scardovia wiggsiae	0.0460418958254319
Schlesneria paludicola	0
Schwartzia sp.	0
Schwartzia succinivorans	0
Selenomonas artemidis	0
Selenomonas infelix	0
Selenomonas noxia	0
Selenomonas ruminantium	0
Selenomonas sputigena	0
Sellimonas intestinalis	0.119782561332204
Senegalemassilia anaerobia	0.0387209121654776
Senegalimassilia anaerobia	0.0900635684129729
Serratia ficaria	0
Serratia fonticola	0.157520923668634
Serratia liquefaciens	0.0309291940404153
Serratia marcescens	0
Shigella dysenteriae	0
Shuttleworthia satelles	0.0587777882990492
Silanimonas lenta	0
Simonsiella muelleri	1.08762683402165
Skermanella aerolata	0.0404426436611443
Slackia equolifaciens	0.0366629461085781
Slackia exigua	0.145926825724683
Slackia faecicanis	0
Slackia isoflavoniconvertens	0.0347650288575646
Slackia piriformis	0.0800834993297394
Snodgrassella alvi	0
Soleaferrea massiliensis	0.0572664131107709
Solobacterium moorei	0
Sphingobacterium faecium	0
Sphingobacterium multivorum	0.0723581368251321
Sphingobacterium spiritivorum	0
Sphingobium hydrophobicum	0
Sphingobium yanoikuyae	0.15237527817635
Sphingomonas adhaesiva	0
Sphingomonas ginsenosidimutans	0.0294251463696787
Sphingomonas hankookensis	0.0444460667855193
Sphingomonas panni	0
Sphingomonas paucimobilis	0
Sphingomonas pseudosanguinis	1.05822023103698
Spirosoma linguale	0
Sporanaerobacter acetigenes	0
Sporolactobacillus nakayamae	0.0427554423539792
Sporosarcina koreensis	0
Staphylococcus arlettae	0
Staphylococcus aureus	0.0559035414126177
Staphylococcus auricularis	0.0503284777641617
Staphylococcus capitis	0.140166065554282
Staphylococcus cohnii	0.0707501399004148
Staphylococcus condimenti	0
Staphylococcus epidermidis	0.0310381785429434
Staphylococcus epidermidis/muscae	0
Staphylococcus equorum/edaphicus/saprophyticus	0
Staphylococcus haemolyticus	0
Staphylococcus hominis	0
Staphylococcus intermedius	0.033311850442111
Staphylococcus kloosii	0
Staphylococcus lentus	0
Staphylococcus lugdunensis	0.130990144957114
Staphylococcus nepalensis	0
Staphylococcus pasteuri	0
Staphylococcus pettenkoferi	0
Staphylococcus saccharolyticus	0
Staphylococcus saprophyticus	0
Staphylococcus schleiferi	0
Staphylococcus sciuri	0
Staphylococcus simulans	0.067447723235585
Staphylococcus succinus	0
Staphylococcus vitulinus	0
Staphylococcus warneri	0.0330738957682068
Staphylococcus xylosus	0
Stenotrophomonas daejeonensis	0
Stenotrophomonas maltophilia	0.305167281181228
Stenotrophomonas rhizophila	0.0302503432117008
Stomatobaculum longum	0
Stoquefichus massiliensis	0
Streptobacillus moniliformis	0
Streptococcus agalactiae	0
Streptococcus alactolyticus	0
Streptococcus anginosus	0
Streptococcus australis	0
Streptococcus caballi	0
Streptococcus cameli	0
Streptococcus canis	0
Streptococcus caprae	0
Streptococcus castoreus	0
Streptococcus constellatus	0
Streptococcus criceti	0
Streptococcus cristatus	0.0394116988245556
Streptococcus dentasini	0.101960502799538
Streptococcus dentirousetti	0
Streptococcus devriesei	0
Streptococcus didelphis	0
Streptococcus downei	0
Streptococcus dysgalactiae	0
Streptococcus equi	0.0451715513557753
Streptococcus equinus	0
Streptococcus equinus/lutetiensis/infantarius	0
Streptococcus fryi	0
Streptococcus gallolyticus	0
Streptococcus gordonii	0.136410510826135
Streptococcus gordonii/mutans	0
Streptococcus henryi	0
Streptococcus hongkongensis	0
Streptococcus hyovaginalis	0
Streptococcus ictaluri	0
Streptococcus infantarius	0
Streptococcus infantis	1.42109968716484
Streptococcus iniae	0
Streptococcus intermedius/uberis	0.0359206063933284
Streptococcus lactarius	0
Streptococcus lutetiensis	0
Streptococcus macedonicus	0
Streptococcus marimammalium	0
Streptococcus massiliensis	0
Streptococcus merionis	0
Streptococcus minor	0
Streptococcus mitis	0
Streptococcus mitis/pneumoniae/pseudoneumoniae	0
Streptococcus moroccensis	0
Streptococcus mutans	0
Streptococcus oralis	0
Streptococcus oricebi	0
Streptococcus orisasini	0
Streptococcus ovis	0.0320345216986079
Streptococcus parasaguinis	0
Streptococcus parasanguinis	0
Streptococcus parauberis	0
Streptococcus pasteurianus	0
Streptococcus peroris	0
Streptococcus pharyngis	0
Streptococcus pleomorphus	0
Streptococcus plurextorum	0
Streptococcus pneumoniae	0
Streptococcus porci	0
Streptococcus porcinus	0.0322651708057601
Streptococcus porcorum	0
Streptococcus pyogenes	0
Streptococcus pyogensis	0
Streptococcus ratti/ursoris	0
Streptococcus rubneri	0
Streptococcus rupicaprae	0
Streptococcus salivarius	0
Streptococcus saliviloxodontae	0
Streptococcus sanguinis	0
Streptococcus sanguinis/vestibularis	0
Streptococcus sinensis	0
Streptococcus sobrinus	0.0478914590014125
Streptococcus suis	0
Streptococcus tangierensis	0
Streptococcus thermophilus	0.0340230130971555
Streptococcus thoraltensis	0
Streptococcus uberis	0.0346655909574639
Streptococcus vestibularis	0
Streptococcus viridans	0.139008297290159
Streptomyces misionensis	0
Streptomyces thermoviolaceus	0
Streptomyces thermovulgaris	0
Subdoligranulum variabile	0
Succinatimonas hippei	0
Succiniclasticum ruminis	0.0574183657497015
Succinivibrio dextrinosolvens	0.507624604171363
Sulfurimonas autotrophica	0
Sutterella parvirubra	0
Sutterella stercoricanis	0
Sutterella wadsworthensis	0
Symbiobacterium thermophilum	0
Tannerella forsythia	0
Tatumella ptyseos	0.0628089667695729
Tetragenococcus solitarius	0
Tetrasphaera australiensis	0
Thiomicrospira cyclica	0
Timonella senegalensis	0
Tissierella praeacuta	0
Trabulsiella guamensis	0
Treponema berlinense	0
Treponema denticola	0
Treponema lecithinolyticum	0
Treponema maltophilum	0
Treponema medium	0
Treponema porcinum	0
Treponema socranskii	0
Treponema succinifaciens	0
Treponema vincentii	0.0327696989394175
Tropheryma whipplei	0
Trueperella bernardiae	0
Trueperella pyogenes	0
Tumebacillus permanentifrigoris	0
Turicella otitidis	0.0569199772135351
Turicibacter sanguinis	0.0520788918647962
Turicimonas muris	0
Tyzzerella nexilis	0.0571833312962681
Ureaplasma parvum	0
Ureaplasma urealyticum	0
Ureibacillus suwonensis	0.0284161931065058
Ureibacillus thermosphaericus	0
Vagococcus penaei	0
Vagococcus teuberi	0
Varibaculum cambriense	0.128966504877282
Variovorax boronicumulans	0
Veillonella atypica	0.0718705321771306
Veillonella dispar	0.717030631361052
Veillonella parvula	0.0311531849794468
Veillonella ratti	0
Veillonella rogosae	0.0726689952289434
Veillonella tobetsuensis	0.07387659537621
Vibrio cholerae	0.0327982032106745
Vibrio cincinnatiensis	0
Vibrio fluvialis	0
Vibrio furnissii	0
Vibrio mimicus	0
Vibrio parahaemolyticus	0
Victivallis vadensis	0.0533402488937027
Virgibacillus proomii	0
Weeksella virosa	0
Weissella cibaria	0
Weissella confusa	1.28456729522426
Weissella paramesenteroides	0
Yersinia aleksiciae	0
Yersinia bercovieri	0
Yersinia enterocolitica	0
Yersinia frederiksenii	0.0542313186797174
Yersinia kristensenii	0.02953755067625
Yersinia pseudotuberculosis	0
Yersinia rohdei	0
Yokenella regensburgei	0.163470042253515
Yonghaparkia alkaliphila	0
Kingdom Information: (%)
Archaea	0.0977675701460557
Bacteria	99.9022324298539
Phylum Information: (%)
Actinobacteria	10.8128520493359
Bacteroidetes	12.5537843931658
Deinococcus-Thermus	0
Dictyoglomi	0.0786002059785394
Elusimicrobia	0.0341397434628557
Epsilonbacteraeota	1.4839853851076
Euryarchaeota	0.0977675701460557
Firmicutes	46.349953964234
Fusobacteria	1.85133196604907
Gemmatimonadetes	0
Halanaerobiaeota	0
Lentisphaerae	0.0533402488937027
Other	2.26195207232738
Planctomycetes	0.0402535686203271
Proteobacteria	24.0709144194057
Spirochaetes	0.0672442011074266
Synergistetes	0.0669007021903909
Tenericutes	0.142274821230747
Thermotogae	0
Verrucomicrobia	0.0347046887444707
Class Information: (%)
Actinobacteria	8.18944692869792
Actinobacteridae	1.59246978763263
Alphaproteobacteria	4.42425584663777
Bacilli	12.5909812489261
Bacteroides	0.550744958311327
Bacteroidetes	0
Bacteroidia	12.0030394348545
Betaproteobacteria	0
Brachyspirae	0.0344745021680091
Campylobacteria	1.4839853851076
Chlorobia	0
Clostridia	28.270399556227
Coriobacteriia	1.03093533300539
Deinococci	0
Deltaproteobacteria	0.0454327187867756
Dictyoglomia	0.0786002059785394
Elusimicrobia	0.0341397434628557
Epsilonproteobacteria	0
Erysipelotrichia	4.14611504591053
Flavobacteria	0
Fusobacteria	0.0305422778795662
Fusobacteriia	1.82078968816951
Gammaproteobacteria	19.6012258539812
Gemmatimonadetes	0
Halanaerobiia	0
Halobacteria	0.0530622598684532
Lentisphaeria	0.0533402488937027
Methanobacteria	0.0447053102776025
Mollicutes	0.142274821230747
Negativicutes	1.34245811317033
Nitriliruptoria	0
Other	2.26195207232738
Planctomycetacia	0.0402535686203271
Spirochaetes	0
Spirochaetia	0.0327696989394175
Synergistia	0.0669007021903909
Thermotogae	0
Verrucomicrobiae	0.0347046887444707
Order Information: (%)
Acetobacterales	0.0508476427753705
Actinomycetales	1.31418468290058
Aeromonadales	0.730302309853873
Alteromonadales	0
Azospirillales	0.0404426436611443
Bacillales	6.92264694957437
Bacteroidales	9.87800257699866
Betaproteobacteriales	3.31644599574808
Bifidobacteriales	3.04114911621454
Brachyspirales	0.0344745021680091
Campylobacterales	1.4839853851076
Cardiobacteriales	0.0600168522681741
Caulobacterales	0.873020419756947
Chitinophagales	2.19414617977738
Chlorobiales	0
Chromatiales	0
Clostridiale	0.16547648110991
Clostridiales	28.1049230751171
Coriobacteriales	1.03093533300539
Corynebacteriales	1.14610336819533
Cytophagales	0.204364956141193
Deinococcales	0
Desulfobacterales	0
Desulfovibrionales	0.0454327187867756
Dictyoglomales	0.0786002059785394
Elusimicrobiales	0.0341397434628557
Enterobacteriales	4.57079712965548
Erysipelotrichales	4.14611504591053
Flavobacteriales	0.204912543423425
Fusobacterales	0.0305422778795662
Fusobacteriales	1.82078968816951
Fusobacteriales: Leptotrichiacea	0
Gemmatimonadales	0
Halanaerobiales	0
Halobacteriales	0.0530622598684532
Lactobacillales	5.6683342993517
Methanobacteriales	0.0447053102776025
Micrococcales	3.48700716694527
Micromonosporales	0
Mycoplasmatales	0.142274821230747
Neisseriales	0
Nitriliruptorales	0
Oceanospirillales	0.143221979197862
Opitutales	0.0347046887444707
Other	2.26195207232738
Pasteurellales	1.72131071270228
Planctomycetales	0.0402535686203271
Propionibacteriales	0.61993174916988
Pseudomonadales	2.51898882656011
Rhizobiales	1.98053585605258
Rhodobacterales	0.161087812677085
Salinisphaerales	0
Selenomonadales	1.34245811317033
Sphingobacteriales	0.0723581368251321
Sphingomonadales	1.31832147171464
Spirochaetales	0.0327696989394175
Streptomycetales	0
Streptosporangiales	0.173540632904952
Synergistales	0.0669007021903909
Thermotogales	0
Thiomicrospirales	0
Verrucomicrobiales	0
Vibrionales	5.2613051966058
Victivallales	0.0533402488937027
Xanthomonadales	1.27883685138952
Family Information: (%)
Acetobacteraceae	0.0508476427753705
Acidaminococcaceae	0.174654098333644
Actinomycetaceae	0.357079383392671
Aerococcaceae	0.617261606668659
Aeromonadaceae	0.163673731179392
Akkermansiaceae	0
Alicyclobacillaceae	0
Alteromonadaceae	0
Aquaspirillaceae	0
Arcobacteraceae	0.129075921013362
Atopobiaceae	0.215780803208744
Azospirillaceae	0.0404426436611443
Bacillaceae	4.32318966356654
Bacteroidaceae	5.32042144462927
Barnesiellaceae	0.103419679693233
Beijerinckiaceae	0.515024287566188
Bifidobacteriaceae	3.04114911621454
Blautia	0
Bogoriellaceae	0
Brachyspiraceae	0.0344745021680091
Brevibacteriaceae	0.337538006976653
Burkholderiaceae	1.54219608741356
Caldicoprobacteraceae	0
Campylobacteraceae	0.952913127948771
Cardiobacteriaceae	0.0600168522681741
Carnobacteriaceae	0.100133297320694
Caulobacteraceae	0.873020419756947
Cellulomonadaceae	0.0374126887209154
Chitinibacteraceae	0.154843893196403
Chitinophagaceae	2.19414617977738
Chlorobiaceae	0
Christensenellaceae	0.0935310505177606
Chromatiaceae	0
Clostridiaceae	2.23012696932448
Clostridiaceae 1	6.5773885271493
Clostridiaceae 2	0.15937727838924
Clostridiales	0.16547648110991
Coriobacteriaceae	0.0720170961348015
Corynebacteriaceae	0.964760956341781
Corynebacterineae	0.107816481477029
Deinococcaceae	0
Dermabacteraceae	0.386202925037143
Dermacoccaceae	0.0478214867451606
Desulfobulbaceae	0
Desulfovibrionaceae	0.0454327187867756
Dictyoglomaceae	0.0786002059785394
Dietziaceae	0.04759921544757
Dysgonomonadaceae	0.0612457377648135
Eggerthellaceae	0.743137433661839
Elusimicrobiaceae	0.0341397434628557
Enterbacteriaceae	1.57824604197644
Enterobacteriaceae	2.99255108767904
Enterococcaceae	0.0440912849114321
Erysipelotrichaceae	4.14611504591053
Eubacteriaceae	0.0364033890845742
Family XI	0.101221254250508
Family XIII	0.112781657097284
Family XVIII	0
Flavobacteriaceae	0.100653338494755
Fusobacteriaceae	0.423300608141346
Gemmatimonadaceae	0
Halobacteroidaceae	0
Haloferacaceae	0.0530622598684532
Halomonadaceae	0.143221979197862
Helicobacteraceae	0.401996336145471
Hymenobacteraceae	0.0770175950161894
Hyphomicrobiaceae	0
Intrasporangiaceae	0.104969552611467
Jonesiaceae	0
Lachnospiraceae	14.9673203390809
Lactobacillaceae	0.933550075975525
Leptotrichia	0
Leptotrichiaceae	1.42803135790773
Leuconostocaceae	1.60521974584565
Listeriaceae	0
Marinifilaceae	0.216682803296405
Methanobacteriaceae	0.0447053102776025
Microbacteriaceae	2.37747253355338
Micrococcaceae	0.219498302642195
Micrococcineae	0.0953490988411702
Micromonosporaceae	0
Moraxellaceae	0.443097671343919
Muribaculaceae	0
Mycobacteriaceae	0.0824700955201502
Mycoplasmataceae	0.142274821230747
Neisseriaceae	1.61940601513811
Nitriliruptoraceae	0
Nocardiaceae	0.0867204641001738
Nocardioidaceae	0
Opitutaceae	0.0347046887444707
Other	2.26195207232738
Paenibacillaceae	2.04491621176965
Pasteurellaceae	1.72131071270228
Peptococcaceae	0
Peptostreptococcaceae	0.147228971017311
Planococcaceae	0.040656609075434
Porphyromonadaceae	0.361624196165861
Prevotellaceae	3.39816603249171
Promicromonosporaceae	0.0314389672115427
Propionibacteriaceae	0.61993174916988
Propionibacterineae	0.663145059422171
Pseudomonadaceae	2.07589115521619
Psychromonadaceae	0
Rhizobiaceae	1.32799968267821
Rhodanobacteraceae	0.834424848237574
Rhodobacteraceae	0.161087812677085
Rhodocyclaceae	0
Rikenellaceae	0.171167221581204
Rubinisphaeraceae	0.0402535686203271
Ruminococcaceae	3.74925599439688
Schlesneriaceae	0
Solimonadaceae	0
Sphingobacteriaceae	0.0723581368251321
Sphingomonadaceae	1.31832147171464
Spirochaetaceae	0.0327696989394175
Spirosomaceae	0.127347361125003
Sporolactobacillaceae	0.0427554423539792
Staphylococcaceae	0.401416667617686
Streptococcacaeae	0
Streptococcaceae	2.36807828862974
Streptomycetaceae	0
Streptomycineae	0
Streptosporangiaceae	0.173540632904952
Succinivibrionaceae	0.566628578674481
Synergistaceae	0.0669007021903909
Tannerellaceae	0.245275461376166
Thermomonosporaceae	0
Thermotogaceae	0
Thiomicrospiraceae	0
Thiovulaceae	0
Veillonellaceae	1.16780401483669
Verrucomicrobiaceae	0
Vibrionaceae	5.2613051966058
Victivallaceae	0.0533402488937027
Weeksellaceae	0.10425920492867
Xanthobacteraceae	0.137511885808175
Xanthomonadaceae	0.444412003151943
Genus Information: (%)
Acetanaerobacterium	0.274292892619344
Acetivibrio	0
Acetobacter	0.0508476427753705
Acetobacterium	0
Achromobacter	0
Acidaminococcus	0.0355358420676297
Acidovorax	0
Acinetobacter	0.294376664887589
Actinobacillus	0.0923078926638469
Actinobaculum	0
Actinomadura	0
Actinomyces	0.177135649963318
Adlercreutzia	0
Aerococcus	0
Aeromicrobium	0
Aeromonas	0.163673731179392
Afipia	0
Agathobacter	0.0398610621730186
Aggregatibacter	0.0707186556128062
Agrobacterium	0.656580091246526
Agrococcus	0.19481843326163
Akkermansia	0
Alcaligenes	0.033201780684889
Algoriella	0
Aliagarivorans	0
Alistipes	0.171167221581204
Allisonella	0.0320454445451695
Alloiococcus	0
Alloprevotella	1.91304556200072
Allorhizobium-Neorhizobium-Pararhizobium-Rhizobium	0.577735124182869
Alloscardovia	0
Alysiella	0.0914901792801047
Amaricoccus	0
Anaerobiospirillum	0.0590039745031185
Anaerococcus	0
Anaerofilum	0.0416575503753886
Anaerofustis	0
Anaeroglobus	0
Anaerospora	0
Anaerosporobacter	0.0539448225064675
Anaerostipes	0.0301587679577386
Anaerovorax	0
Ancylobacter	0.0563858164231889
Aneurinibacillus	0.034220381943903
Anoxynatronum	0.15937727838924
Aquabacterium	0.040485919205842
Arcanobacterium	0
Arcobacter	0.129075921013362
Arthrobacter	0.0953490988411702
Asaccharobacter	0
Atopobium	0.133338071436155
Atopostipes	0
Aureimonas	0
Bacillus	4.25468847988562
Bacteroides	5.32042144462927
Barnesiella	0
Bartonella	0.0433069846322437
Bavariicoccus	0
Bergeyella	0
Bifidobacterium	2.99510722038911
Blautia	0.805086689316879
Bordetella	0
Brachybacterium	0.19183431437424
Brachymonas	0
Brachyspira	0.0344745021680091
Bradyrhizobium	0.0811260693849866
Brevibacillus	0.562082252236339
Brevibacterium	0.337538006976653
Brevundimonas	0.669269266155718
Brochothrix	0
Buchnera	0.229134713625639
Bulleidia	0
Burkholderia-Caballeronia-Paraburkholderia	0
Butyricicoccus	0.0598870237714183
Butyricimonas	0.0916463777584747
Butyrivibrio	0.10182315154641
Caldicoprobacter	0
Campylobacter	0.952913127948771
Capnocytophaga	0.0640111037594076
Cardiobacterium	0.0600168522681741
Castellaniella	0
Catabacter	0.043019002219853
Catenibacterium	3.65662986501836
Catonella	0
Caulobacter	0.203751153601229
Cellulomonas	0.0374126887209154
Cellulosilyticum	0.063767009431121
Cellulosimicrobium	0.0314389672115427
Centipeda	0
Cephaloticoccus	0.0347046887444707
Cetobacterium	0
Chitinibacter	0.154843893196403
Chlorobium	0
Christensenella	0.0505120482979076
Chryseobacterium	0.0557386612094745
Citrobacter	0
Cloacibacillus	0.0669007021903909
Clostridium	2.23012696932448
Clostridium sensu stricto	0
Clostridium sensu stricto 1	4.57794567419916
Clostridium sensu stricto 10	0
Clostridium sensu stricto 11	0.0303443377166943
Clostridium sensu stricto 12	0.301990935244144
Clostridium sensu stricto 13	0.199791239098078
Clostridium sensu stricto 14	0
Clostridium sensu stricto 15	0
Clostridium sensu stricto 16	0
Clostridium sensu stricto 17	0
Clostridium sensu stricto 18	0.039865886908545
Clostridium sensu stricto 19	0.048035666386383
Clostridium sensu stricto 2	0
Clostridium sensu stricto 3	0.0752528256900439
Clostridium sensu stricto 4	0
Clostridium sensu stricto 5	0
Clostridium sensu stricto 7	0.119881070637346
Clostridium sensu stricto 8	0.846191932889682
Cnuella	2.19414617977738
Collinsella	0.0720170961348015
Comamonas	0
Coprobacillus	0
Coprobacter	0.103419679693233
Coprococcus 1	0
Coprococcus 2	0.0285467395915462
Coprococcus 3	0.0401877607045385
Coriobacterium	0
Corynebacterium	0.163919043055241
Corynebacterium 1	0.696285651487236
Cronobacter	0
Cryobacterium	0
Cryptobacterium	0.0314334000329451
Cupriavidus	0
Curvibacter	0
Cutibacterium	0
Dechlorobacter	0
Deinococcus	0
Delftia	0
Dermabacter	0.194368610662902
Dermacoccus	0.0478214867451606
Desulfobulbus	0
Desulfovibrio	0.0454327187867756
Dialister	0
Dictyoglomus	0.0786002059785394
Dielma	0
Dietzia	0.04759921544757
Dolosicoccus	0
Dolosigranulum	0.0359740049245522
Dorea	0.0425099742150457
Dyadobacter	0
Dysgonomonas	0.0612457377648135
Eggerthella	0.304178289807327
Eggerthia	0
Eikenella	0
Eisenbergiella	0
Elusimicrobium	0.0341397434628557
Empedobacter	0.0485205437191957
Enorma	0
Enterobacter	0.414358510887557
Enterococcus	0
Enterorhabdus	0.0371225718277675
Enterovibrio	0
Eremococcus	0
Erwinia	0.0344077171484168
Erysipelatoclostridium	0.0769211962471511
Escherichia	1.57824604197644
Escherichia-Shigella	0.658920438539671
Ethanoligenens	0.0803278954434703
Eubacterium	0.16547648110991
Ezakiella	0
Facklamia	0.617261606668659
Faecalitalea	0.216486278570454
Fastidiosipila	0
Fictibacillus	0
Filifactor	0
Finegoldia	0
Flavobacterium	0.0366422347353473
Flavonifractor	0.286823823610375
Franconibacter	0.0286308485682652
Fretibacterium	0
Fusicatenibacter	0.0849399532404422
Fusobacterium	0.423300608141346
Gallibacterium	0
Garciella	0
Gardnerella	0
Gemella	0.0697123551910899
Gemmatirosa	0
Geobacillus	0
Geomicrobium	0
Georgenia	0
Gluconobacter	0
Gordonia	0.0305992076993729
Gordonibacter	0
Granulicatella	0.0641592923961413
Grimontia	0.110385943525578
Haematobacter	0.0503506787256957
Haemophilus	1.49059019588794
Hafnia-Obesumbacterium	0
Halodesulfovibrio	0
Halomonas	0.143221979197862
Halopiger	0.0530622598684532
Harryflintia	0.0300400101035835
Helicobacter	0.401996336145471
Hespellia	0.0283520882623406
Hodemania	0
Holdemanella	0
Holdemania	0
Howardella	0.067573798596186
Hungatella	0.242449762296532
Hydrobacter	0
Hydrogenibacillus	0.0400849905744105
Hydrogenoanaerobacterium	0.143506628700032
Hymenobacter	0.0770175950161894
Intestinibacter	0
Intestinimonas	0
Isoptericola	0
Janibacter	0.104969552611467
Johnsonella	0.0556764185187997
Jonesia	0
Kandleria	0.109709187600755
Kerstersia	0
Kingella	0.0539548899076673
Klebsiella	0
Kluyvera	0
Kocuria	0.141897115779476
Kosakonia	0
Kurthia	0
Kytococcus	0
Lachnoanaerobaculum	0.0303349950692286
Lachnobacterium	0.361258743437257
Lachnoclostridium	3.56652530562933
Lachnoclostridium 10	0
Lachnoclostridium 12	0
Lachnoclostridium 5	0.456719122695032
Lachnospira	1.90254184005714
Lachnospiraceae NC2004 group	0.298386655598236
Lachnospiraceae NK4A136 group	0
Lactobacillus	0.933550075975525
Lactococcus	0.235141782646806
Lautropia	0.0676743122246857
Lawsonella	0.0476362845857683
Leifsonia	0
Leminorella	0.0362718498676668
Leptothrix	0.37536546084554
Leptotrichia	1.42803135790773
Leuconostoc	0.320652450621395
Limnobacter	0.0579672997863901
Lysinibacillus	0
[truncated: 214 more rows]
