# Supplementary material for: Pediatric Acute Lymphoblastic Leukemia Patients Exhibit Distinctive Alterations in the Gut Microbiota
Source: Front Cell Infect Microbiol. 2020 Oct 16;10:558799. doi: 10.3389/fcimb.2020.558799 (PMC7596659; doi:10.3389/fcimb.2020.558799)
Supplement: Supplementary file 1 [file Data_Sheet_1.ZIP › rawdata/Case/19T030021_output.xls.result.txt]

Species Information: (%)
Abiotrophia defectiva	0.0346431861876777
Abiotrophia para-adiacens	0
Acetanaerobacterium elongatum	0.600620778088743
Acetobacterium tundrae	0.0335557237617699
Achromobacter denitrificans	0.192333839423153
Achromobacter xylosoxidans	0.0478978108052758
Acidaminococcus fermentans	0
Acidaminococcus intestini	0
Acidovorax facilis	0.0396914849921812
Acidovorax sp	0.0356179364640457
Acidovorax temperans	0
Acinetobacter baumannii	0
Acinetobacter calcoaceticus	0.0459640304707342
Acinetobacter haemolyticus/baumannii	0.34878308359051
Acinetobacter johnsonii	0.0441194612107408
Acinetobacter junii	0
Acinetobacter lwoffii	0
Acinetobacter pittii	0
Acinetobacter radioresistens	0
Acinetobacter septicus	0
Actinobacillus capsulatus	0.160761532514144
Actinobacillus pleuropneumoniae	0
Actinobaculum massiliense	0
Actinobaculum schaalii	0
Actinomadura vinacea	0
Actinomyces canis	0.0357766558693203
Actinomyces cardiffensis	0.0331765569267255
Actinomyces georgiae	0.045946825741962
Actinomyces graevenitzii	0.0390940927308011
Actinomyces johnsonii	0.0345903366139706
Actinomyces massiliensis	0
Actinomyces meyeri	0.0426265181813881
Actinomyces naeslundii	0.0289122222085702
Actinomyces neuii	0.0453935740781049
Actinomyces odontolyticus	0.0318208194839492
Actinomyces oris	0
Actinomyces radingae	0
Actinomyces sp._ph3	0.155403681293598
Actinomyces turicensis	0
Actinomyces urogenitalis	0
Actinomyces viscosus	0
Adlercreutzia equolifaciens	0.0401835188420234
Aeribacillus pallidus	0.358399802704428
Aerococcus christensenii	0.0436287185646144
Aerococcus viridans	0
Aeromicrobium massiliense	0
Aeromonas allosaccharophila/veronii	0.0291166378889119
Aeromonas bestiarum	0.0381499409101263
Aeromonas hydrophila	0.0325330564791322
Aeromonas jandaei	0
Aeromonas media/tecta	0
Aeromonas veronii	0
Afipia birgiae	0
Agathobaculum butyriciproducens	0
Aggregatibacter actinomycetemcomitans	0.0540277198807584
Aggregatibacter aphrophilus	0.377586393647068
Aggregatibacter segnis	0.0325400373986829
Agrobacterium tumefaciens	0.328134022956967
Agrococcus jejuensis	0
Agrococcus terreus	0.137692291961525
Akkermansia glycaniphila	0
Akkermansia muciniphila	1.17405013517678
Alcaligenes faecalis	0.0715550294861835
Algoriella xinjiangensis	0
Aliagarivorans marinus	0.0416747661215657
Alistipes finegoldii	0.141613208546254
Alistipes indistinctus	0
Alistipes inops	0
Alistipes obesi	0
Alistipes onderdonkii	0.0451795178615339
Alistipes putredinis	0.282592434640254
Alistipes senegalensis	0.0616945819791033
Alistipes shahii	0
Alistipes timonensis	0.0435361801978774
Allisonella histaminiformans	0
Alloiococcus otitis	0
Alloprevotella rava	0.0691697366939822
Alloprevotella tannerae	1.0733769225615
Alloscardovia omnicolens	0
Alysiella filiformis	0.109159484034139
Amaricoccus kaplicensis	0
Anaerobiospirillum succiniciproducens	0
Anaerobiospirillum thomasii	0.0688500766313668
Anaerococcus hydrogenalis	0.0774077618059319
Anaerococcus lactolyticus	0
Anaerococcus obesiensis	0.0401446060687967
Anaerococcus octavius	0
Anaerococcus prevotii	0
Anaerococcus senegalensis	0.0355545914605712
Anaerococcus tetradius	0
Anaerococcus vaginalis	0
Anaerofilum agile	0.046405455589278
Anaerofilum pentosovorans	0
Anaerofustis stercorihominis	0
Anaeroglobus geminatus	0
Anaerorhabdus furcosa	0.0430919196270809
Anaerosporobacter mobilis	0.033560226533819
Anaerostipes butyraticus	0.0647821517314771
Anaerostipes caccae	0
Anaerostipes hadrus	0.086122482074567
Anaerotruncus colihominis	0.248613023757204
Anaerotruncus sp	0
Anaerovorax odorimutans	0
Ancylobacter polymorphus	0.0962049790131728
Aneurinibacillus aneurinilyticus	0.0602890697626626
Aneurinibacillus migulanus	0.0290108417555419
Anoxynatronum sibiricum	0.0720158335498803
Aquabacterium commune	0.0387919541275297
Arcanobacterium haemolyticum	0
Arcanobacterium pyogenes	0.0382400550153732
Arcobacter butzleri	0.0950231458116547
Arcobacter cryaerophilus	0
Arthrobacter albus	0.0445772938448497
Arthrobacter castelli	0.0464856807299876
Arthrobacter oxydans	0.0662370229492775
Arthrobacter polychromogenes	0.0290356570842948
Asaccharobacter celatus	0.0607193132655193
Atlantibacter hermannii	0.0327391253441508
Atopobium minutum	0
Atopobium parvulum	0.0743484264987889
Atopobium rimae	0.10865499069701
Atopobium vaginae	0
Atopostipes suicloacalis	0.0367805719190081
Aurantimonas altamirensis	0
Aureimonas altamirensis	0.0806061569895804
Averyella dalhousiensis	0
Azonexus hydrophilus	0
Azospirillum lipoferum	0.0468577026426939
Bacillus altitudinis	0.434852426768646
Bacillus amyloliquefaciens	0.0372169447727032
Bacillus anthracis	0.0367712160383507
Bacillus atrophaeus	0
Bacillus badius	0
Bacillus beijingensis	0.0966972200558802
Bacillus benzoevorans	0
Bacillus cereus	0
Bacillus circulans	0
Bacillus clausii	0.0294789316308576
Bacillus coagulans	0.0361435652529368
Bacillus cytotoxicus	0.0449017285903889
Bacillus endophyticus	0.040377846043469
Bacillus firmus	0
Bacillus flexus	0
Bacillus fordii	0.0282651093931008
Bacillus halodurans	0
Bacillus idriensis	0.0365011672381976
Bacillus infantis	0
Bacillus licheniformis	0.0543159973577048
Bacillus marisflavi	0.0721497904215048
Bacillus massilioanorexius	0
Bacillus massiliosenegalensis	0.0345915602379147
Bacillus megaterium	0.0338090278434503
Bacillus methanolicus	0
Bacillus mojavensis	0.0520966209418825
Bacillus mycoides	0
Bacillus nealsonii	0
Bacillus niacini	0
Bacillus polyfermenticus	0.143008686105198
Bacillus pseudofirmus	0
Bacillus pseudomycoides	0.0349960589559075
Bacillus pumilus	0.06588003994845
Bacillus senegalensis	0.0508370462515138
Bacillus simplex	0
Bacillus siralis	0
Bacillus sonorensis	0.0521772737054829
Bacillus subtilis	0
Bacillus thermoamylovorans	0.168643870433328
Bacillus thuringiensis	0.26009612546899
Bacillus timonensis	0
Bacillus toyonensis/wiedmanii/thuringiensis	0.0315384651333942
Bacillus vallismortis	0.0339414811035839
Bacteroides acidifaciens	0.0674081921078749
Bacteroides caccae	0.0802919962614646
Bacteroides cellulosiluticus	0.265524437473776
Bacteroides cellulosilyticus	0.41974960562379
Bacteroides clarus	0.05066539711497
Bacteroides coagulans	0
Bacteroides coprocola	0
Bacteroides coprophilus	0.133779418314321
Bacteroides dorei	0
Bacteroides eggerthii	0.236976985272097
Bacteroides faecis	0.0538973608835542
Bacteroides finegoldii	0.0778523247361705
Bacteroides fluxus	0
Bacteroides fragilis	1.91153001313261
Bacteroides galacturonicus	0.0533500140802599
Bacteroides gallinarum	0.0283206592761167
Bacteroides gallinceum	0
Bacteroides graminisolvens	0
Bacteroides helcogenes	0.0301373070476941
Bacteroides intestinalis	0
Bacteroides massiliensis	0.283068245386244
Bacteroides massilinensis	0
Bacteroides nordii	0.0483139830412354
Bacteroides oleiciplenus	0
Bacteroides ovatus	0.0284733366940201
Bacteroides paurosaccharolyticus	0
Bacteroides pectinophilus	0.0748704811911902
Bacteroides plebeius	0
Bacteroides propinonicifaciens	0
Bacteroides pyogenes	0
Bacteroides salanitronis	0
Bacteroides salyersiae	0.12911176883944
Bacteroides sartorii	0
Bacteroides stercorirosoris	0.116242776919358
Bacteroides stercoris	0
Bacteroides thetaiotaomicron	0.127335559097643
Bacteroides timonensis	0
Bacteroides uniformis	0.485346055531153
Bacteroides ureolyticus	0.131350208482832
Bacteroides vulgatus	2.55467936774995
Bacteroides xylanisolvens	0.044574070578276
Bacteroides xylanolyticus	0.0343650973649032
Barnesiella intestinihominis	0
Barnesiella viscericola	0
Bartonella birtlesii	0.0466358108422724
Bavariicoccus seileri	0.0460133235350114
Bergeyella zoohelcum	0
Bifidobacterium actinocoloniiforme	0
Bifidobacterium adolescentis	0
Bifidobacterium adolescentis/ruminantium	0
Bifidobacterium angulatum	0.0417062342640875
Bifidobacterium animalis	0
Bifidobacterium asteroides	0.0681810995527555
Bifidobacterium avesanii	0.0433289755411024
Bifidobacterium bifidum	0.0422554701428194
Bifidobacterium bohemicum	0
Bifidobacterium bombi	0.0547493172600824
Bifidobacterium boum	0.2127369778846
Bifidobacterium breve	0.0364856982945799
Bifidobacterium callitrichos	0
Bifidobacterium catenulatum	0.142600667439684
Bifidobacterium catenulatum/pseudoctenulatum	0.0985785795456767
Bifidobacterium choerinum	0.101315655084049
Bifidobacterium commune	0.038755712359851
Bifidobacterium coryneforme	0
Bifidobacterium crudilactis/psychraerophilum	0
Bifidobacterium cuniculi	0.0573711447272893
Bifidobacterium dentium	0.301046850123104
Bifidobacterium eulemuris/lemurum	0
Bifidobacterium faecale	0.0363257026508117
Bifidobacterium gallicum	0.0706307135841602
Bifidobacterium gallinarum	0
Bifidobacterium hapali	0.0385491162451344
Bifidobacterium indicum	0.0282132795047032
Bifidobacterium kashiwanohense	0.0452930843750156
Bifidobacterium longum	0.131962626575956
Bifidobacterium longum	0.117338783638579
Bifidobacterium merycicum	0
Bifidobacterium mongoliense	0.0362594621264003
Bifidobacterium moukalabense	0.465663893233282
Bifidobacterium pseudocatenulatum	0.0658153137804584
Bifidobacterium pseudocatenulatum	0
Bifidobacterium pseudolongum	0.304945211569117
Bifidobacterium pullorum	0
Bifidobacterium pullorum/hapali	0.0724493090265229
Bifidobacterium ramosum	0.0397587722221459
Bifidobacterium reuteri	0.115715387723621
Bifidobacterium ruminantium	0
Bifidobacterium saeculare	0
Bifidobacterium saguini	0
Bifidobacterium scardovii	0.0800085330085806
Bifidobacterium stercoris	0
Bifidobacterium thermacidophilum	0.203457988557603
Bifidobacterium thermophilum	0.038087452744923
Bifidobacterium tissieri	0.072316653185809
Bifidobacterium tsurumiense	1.63209264433198
Bifissio spartinae	1.67517668489002
Bilophila wadsworthia	0.0424286615118917
Blastococcus massiliensis	0.229415033186562
Blastomonas natatoria	0.0519934459182775
Blautia caecimuris	0.0525811500656235
Blautia coccoides	0
Blautia faecis	0.0692087256578985
Blautia glucerasea	0
Blautia hansenii	0
Blautia hydrogenotrophica	0
Blautia luti	0.368747856541941
Blautia marasmi	0.03186767497991
Blautia obeum	0.0445773231179976
Blautia producta	0
Blautia schinkii	0.225457609345193
Blautia sp._GD8	0
Blautia stercoris	0.132428698354526
Blautia wexlerae	0
Bordetella hinzii	0
Brachybacterium muris	0
Brachybacterium paraconglomeratum	0.0349585858181422
Brachymonas chironomi	0
Brachyspira aalborgi	0.0779808498505512
Brachyspira pilosicoli	0
Bradyrhizobium denitrificans	0.036346258803519
Bradyrhizobium elkanii	0.028848304909795
Bradyrhizobium japonicum	0.0325587818659886
Brevibacillus agri	0
Brevibacillus borstelensis	0
Brevibacillus brevis	0.0718543747002044
Brevibacillus massiliensis	0
Brevibacterium casei	0.0937649207558063
Brevibacterium epidermidis	0.0440835835185733
Brevibacterium halotolerans	0.159287172286174
Brevibacterium iodinum	0
Brevibacterium linens	0.0570302001858696
Brevibacterium luteolum	0
Brevibacterium mcbrellneri	0
Brevibacterium paucivorans	0.137541868196591
Brevibacterium pityocampae	0.121660200577998
Brevibacterium ravenspurgense/massiliense	0.0545185464634295
Brevibacterium senegalense	0
Brevundimonas bacteroides	0.165293747279887
Brevundimonas diminuta	0.0606337165187988
Brevundimonas subvibrioides	0.0975538411200918
Brevundimonas terrae	0.622591282147691
Brevundimonas vesicularis	0.03744944134393
Brochothrix thermosphacta	0
Buchnera aphidicola	0.216168262216606
Buchnera sp.	0.0315647011225714
Bulleidia extructa	0
Burkholderia cepacia	0.0397207243771529
Burkholderia glumae	0
Burkholderia plantarii	0.0326928106707405
Butyricicoccus faecihominis	0.108091196056782
Butyricicoccus pullicaecorum	0
Butyricimonas faecihominis	0
Butyricimonas paravirosa	0
Butyricimonas synergistica	0.0443705477972432
Butyricimonas virosa	0
Butyrivibrio crossotus	0.147999862753088
Butyrivibrio fibrisolvens	0.134272804580357
C.viride 16S	0.0820450892327641
Caldicoprobacter faecalis	0
Campylobacter coli	0.289737533735347
Campylobacter concisus	0
Campylobacter curvus	0
Campylobacter faecalis	0.131924899162847
Campylobacter fetus	0.0370916709761467
Campylobacter gracilis	0
Campylobacter hominis	0
Campylobacter hyointestinalis	0
Campylobacter jejuni	0.505364266120519
Campylobacter lari	0
Campylobacter rectus	0
Campylobacter showae	0.046859571383976
Campylobacter upsaliensis	0
Campylobacter ureolyticus	0
Candidatus Blastococcus	0
Candidatus Dorea	0.0792510527761835
Candidatus Soleaferrea	0
Candidatus Stoquefichus	0.0284042408341199
Candidatus Streptomyces	0
Capnocytophaga gingivalis	0
Capnocytophaga granulosa	0
Capnocytophaga haemolytica	0.0467639551853849
Capnocytophaga leadbetteri	0.14788658624108
Capnocytophaga ochracea	0
Capnocytophaga sputigena	0
Cardiobacterium hominis	0.123373785896521
Cardiobacterium valvarum	0
Carnobacterium maltaromaticum	0.0345837249086314
Castellaniella defragrans	0
Catabacter hongkongensis	0.0329205358504684
Catenibacterium mitsuokai	2.10992322669958
Catonella morbi	0
Catonella sp.	0
Cedecea davisae	0
Cedecea lapagei	0.0313193884150148
Cellulomonas composti	0.0493714758834435
Cellulomonas denverensis	0
Cellulomonas massiliensis	0
Cellulomonas parahominis	0
Cellulosilyticum lentocellum	0.111257467862463
Cellulosimicrobium cellulans	0.0372083714851694
Centipeda periodontii	0
Cephaloticoccus primus	0.049943430355444
Cetobacterium somerae	0
Chlamydia abortus	0.0332384473395122
Chlamydia trachomatis	0.104398205909744
Chlorobium phaeobacteroides	0
Christensenella minuta	0.0619435267523414
Chryseobacterium bovis	0.0443708976560692
Chryseobacterium hominis	0.0664505571037502
Citrobacter amalonaticus	0
Citrobacter braakii	0
Citrobacter farmeri	0
Citrobacter freundii	0
Citrobacter gillenii	0
Citrobacter intermedius	0
Citrobacter murliniae	0
Citrobacter pasteurii	0
Citrobacter sedlakii	0
Citrobacter werkmanii	0
Citrobacter youngae	0.0468822760710813
Cloacibacillus evryensis	0.181765418822124
Cloacibacillus porcorum	0
Cloacibacterium normanense	1.66625570426916
Clostridioides difficile	0
Clostridium acetobutylicum	0
Clostridium acidisoli	0
Clostridium aciditolerans	0
Clostridium aerotolerans	0
Clostridium akagii	0.0389079800648517
Clostridium aldenense	0.107277082774957
Clostridium aldrichii	0
Clostridium algidicarnis	0
Clostridium amazonense	0
Clostridium aminovalericum	0.104183950451601
Clostridium amygdalinum	0.0727493723476595
Clostridium amylolyticum	0.111191136980674
Clostridium arbusti	0
Clostridium argentinense	0.0301869286675255
Clostridium asparagiforme	0.466866844349114
Clostridium aurantibutyricum	0
Clostridium autoethanogenum	0
Clostridium baratii/Eubacterium nitrigenese	0.323873195995903
Clostridium beijerinckii	0.0753025349220298
Clostridium bifermentans	0
Clostridium bolteae/aminovalericum	0.150323076155231
Clostridium botulinum	0
Clostridium bowmanii	0
Clostridium butyricum	0
Clostridium cadaveris	0.0681816455825502
Clostridium carboxidivorans	0
Clostridium cavendishii	0
Clostridium celatum	0.923887067648811
Clostridium celerecrescens	0
Clostridium cellobioparum	0
Clostridium cellulolyticum	0
Clostridium chartatabidum	0.0532616513510566
Clostridium chauvoei	0.0872368856163577
Clostridium chromiireducens	0.0537342613833367
Clostridium citroniae	0.0390984300245351
Clostridium clariflavum	0.0409964104449091
Clostridium clostridioforme	0
Clostridium cochlearium	0
Clostridium cocleatum	0.0360374800237183
Clostridium colicanis	0
Clostridium colinum	0
Clostridium collagenovorans	0.0383870985448322
Clostridium cylindrosporum	0.088460990986852
Clostridium dakarense	0
Clostridium difficile	0
Clostridium diolis	0.25564133029203
Clostridium disporicum/celatum	0
Clostridium drakei	0
Clostridium estertheticum	0
Clostridium fallax	0
Clostridium felsineum	0
Clostridium ganghwense	0
Clostridium ghonii	0.0585803672121191
Clostridium glycolicum	0
Clostridium glycyrrhizinilyticum	0.309923498134657
Clostridium grantii	0.0306345827035569
Clostridium haemolyticum	0
Clostridium hathewayi	0.0296943004353609
Clostridium herbivorans	0
Clostridium hiranonis	0
Clostridium homopropionicum	0
Clostridium huakuii	0.0660474618810692
Clostridium hungatei	0
Clostridium hylemonae	0.0937436805955832
Clostridium indolis/methoxybenzovorans	0.265469618240256
Clostridium innocuum	0.0879612752473189
Clostridium irregulare	0
Clostridium isatidis	0
Clostridium jeddahense	0.0904286107595236
Clostridium kogasensis	0
Clostridium lactatifermentans	0.187656935358925
Clostridium lavalense/bolteae	0.0660165436808886
Clostridium leptum	0.148260109751083
Clostridium limosum	0
Clostridium lituseburense	0
Clostridium lundense	0
Clostridium malenominatum	0.0429317404739947
Clostridium massiliodielmoense	0
Clostridium methoxybenzovorans	0.624113423755535
Clostridium methylpentosum	0.0895121574239298
Clostridium neonatale	0
Clostridium nexile	0.137391053308239
Clostridium novyi	0.0381055688938513
Clostridium oceanicum	0
Clostridium oroticum	0.0470627348896875
Clostridium paraputrificum	0
Clostridium pascui	0.0367273346412593
Clostridium pasteurianum	0.0313927160085466
Clostridium perfringens	0
Clostridium polysaccharolyticum	0.056538832397574
Clostridium populeti	0
Clostridium psychrophilum	0
Clostridium punense	0
Clostridium putrefaciens	1.02673512067939
Clostridium ramosum	0
Clostridium rectum	0
Clostridium saccharobutylicum	0
Clostridium saccharogumia	0.0411298568759195
Clostridium saccharolyticum	0.0826940640397449
Clostridium saccharoperbutylacetonicum	0.0343318108259441
Clostridium sardiniense	0
Clostridium sartagoforme	0.0668912681919254
Clostridium scatologenes	0
Clostridium schirmacherense	0.0306938881222742
Clostridium scindens	0.241504547622833
Clostridium senegalense	0
Clostridium septicum	0
Clostridium sordellii	0
Clostridium sp._16S_	0
Clostridium sphenoides	0.074464491681108
Clostridium spiroforme	0
Clostridium sporogenes	0.135621002576482
Clostridium sporosphaeroides	0
Clostridium sticklandii	0
Clostridium straminisolvens	0.0549708268005709
Clostridium subterminale	0.0326108121790603
Clostridium sufflavum	0
Clostridium sulfidigenes	0
Clostridium swellfunianum	0
Clostridium symbiosum	0.512120584155654
Clostridium tagluense	0
Clostridium tepidiprofundi	0
Clostridium termitidis	0.0344916053778937
Clostridium tertium	0
Clostridium tetani	0.0776040922441997
Clostridium tetanomorphum	0
Clostridium thermoalcaliphilum	0
Clostridium thermopalmarium	0
Clostridium thiosulfatireducens	0
Clostridium tunisiense	0.0330688324664284
Clostridium tyrobutyricum	0
Clostridium ventriculi	0
Clostridium vincentii	0
Clostridium viride	0
Clostridium vulturis	0
Clostridium xylanolyticum	0
Clostridium xylanovorans	0
Collinsella aerofaciens	0
Collinsella intestinalis	0
Collinsella massiliensis	0
Collinsella stercoris	0.0456151643556151
Collinsella tanakaei	0.0306505377570706
Comamonas aquatica	0
Comamonas kerstersii	0
Comamonas terrigena	0
Comamonas testosteroni	0
Coprobacillus cateniformis	0
Coprobacter fastidiosus	0
Coprobacter secundus	0
Coprococcus catus	0
Coprococcus comes	0.121689249696857
Coprococcus eutactus	0.0382496445966027
Coriobacterium glomerans	0.0912735783526951
Corynebacterium accolens	0
Corynebacterium afermentans	0.0424634757295374
Corynebacterium ammoniagenes	0.0343697917626701
Corynebacterium amycolatum	0
Corynebacterium appendicis	0
Corynebacterium argentoratense	0
Corynebacterium aurimucosum	0
Corynebacterium casei	0
Corynebacterium coyleae	0
Corynebacterium durum	0.0402046840484181
Corynebacterium frankenforstense	0
Corynebacterium freneyi	0.367899472618696
Corynebacterium genitalium	0
Corynebacterium glaucum	0
Corynebacterium glucuronolyticum	0.0506950206682832
Corynebacterium jeikeium	0.075345135046019
Corynebacterium kroppenstedtii	0.0608319822084199
Corynebacterium matruchotii	0.031006207164128
Corynebacterium minutissimum	0.0571971802765857
Corynebacterium mucifaciens	0
Corynebacterium propinquum	0
Corynebacterium pseudodiphthericum	0
Corynebacterium resistens	0
Corynebacterium simulans	0.0391524041119922
Corynebacterium singulare	0.0396290674155478
Corynebacterium sp._1152	0
Corynebacterium striatum	0
Corynebacterium sundsvallense	0
Corynebacterium tuberculostearicum	0
Corynebacterium tuscaniense	0.352648078121746
Corynebacterium ulcerans	0.0719569198051644
Corynebacterium ureicelerivorans	0.0332076285839954
Corynebacterium variabile	0
Corynebacterium xerosis	0.225443677430618
Cronobacter sakazakii	0
Cryptobacterium curtum	0.0381583056915396
Cupriavidus metallidurans	0
Curtobacterium flaccumfaciens	0
Deinococcus aquaticus	0
Deinococcus indicus	0
Deinococcus proteolyticus	0
Delftia acidovorans	0
Dermabacter hominis	0.0796240777819353
Dermabacter vaginalis	0.0660930251614683
Dermacoccus nishinomiyaensis	0.057457881998424
Desulfitobacterium frappieri	0.1094986250016
Desulfobulbus propionicus	0
Desulfotomaculum guttoideum	0
Desulfovibrio alkalitolerans	0
Desulfovibrio desulfuricans	0
Desulfovibrio fairfieldensis	0
Desulfovibrio legallii	0.0346910859252981
Desulfovibrio legallis	0
Desulfovibrio piger	0
Desulfovibrio termitidis	0
Dialister invisus	0
Dialister micraerophilus	0
Dialister pneumosintes	0.0347046544150601
Dialister succinatiphilus	0
Dictyoglomus thermophilum	0.0879016360547555
Dielma fastidiosa	0
Dietzia cinnamea	0.085520024318315
Dietzia maris	0.116716100738946
Dietzia natronolimnaea	0
Dolosicoccus paucivorans	0.0698021715234214
Dolosigranulum pigrum	0.0452086068740951
Dorea formicigenerans	0.0634223794440106
Dorea longicatena	0.055829300204229
Dorea massiliensis	0
Dyadobacter beijingensis	0
Dyadobacter fermentans	0
Dysgonomonas capnocytophagoides	0.0538874774189057
Dysgonomonas gadei	0
Dysgonomonas macrotermitis	0.0325846623573307
Dysgonomonas mossii	0
Edwardsiella tarda	0.0469394437027625
Eggerthella lenta	0.0677832775919946
Eggerthella sinensis	0.787524806241093
Eggerthella timonensis	0
Eggerthia catenaformis	0
Eikenella corrodens	0.0370397658619744
Eisenbergiella tayi	0
Elusimicrobium minutum	0.641541552562893
Empedobacter falsenii	0.0910623741161746
Enorma massiliensis	0
Enterobacter aerogenes	0
Enterobacter asburiae	0
Enterobacter cancerogenus	0
Enterobacter cloacae	0.150582857730374
Enterobacter massiliensis	0.0652342716037958
Enterococcus asini	0
Enterococcus avium	0.0706957837730379
Enterococcus caccae	0
Enterococcus casseliflavus	0
Enterococcus casseliflavus/galliarum	0.0331296644586136
Enterococcus cecorum	0.0386885805321679
Enterococcus devriesei	0
Enterococcus dispar	0
Enterococcus durans/hirae	0.0283628936419286
Enterococcus faecalis	0.118682574155675
Enterococcus faecium	0
Enterococcus gallinarum	0
Enterococcus gilvus	0
Enterococcus italicus	0
Enterococcus malodoratus	0
Enterococcus mundtii	0
Enterococcus phoeniculicola	0
Enterococcus raffinosus	0
Enterococcus saccharolyticus	0.0445301920033569
Enterorhabdus caecimuris	0.0556206855353545
Enterovibrio nigricans	0
Eremococcus coleocola	0
Erysipelatoclostridium ramosum	0.124260017652292
Escherichia albertii	0
Escherichia coli	2.87759405246149
Escherichia fergusonii	1.22339286979001
Escherichia hermannii	1.23057258620895
Ethanoligenens harbinense	0.10003629030718
Eubacterium barkeri	0
Eubacterium biforme	0
Eubacterium brachy	0
Eubacterium budayi	0.495680580860423
Eubacterium callanderi	0
Eubacterium celluloscolvens	0.0977982250232114
Eubacterium cellulosolvens	0
Eubacterium contortum	0.336038848628149
Eubacterium coprostanoligenes	0.0421730545842026
Eubacterium cylindroides	0
Eubacterium desmolans	0
Eubacterium dolichum	0.0608604156954088
Eubacterium eligens	0.0901566723040929
Eubacterium fissicatena	0.254951344224719
Eubacterium hallii	0
Eubacterium infirmum	0
Eubacterium limosum	0.0293098460714891
Eubacterium moniliforme	0
Eubacterium multiforme	0.0362600830003629
Eubacterium nitritogenes	0.0490390306115141
Eubacterium nodatum	0.0465730648291426
Eubacterium oxidoreducens	0.0699979635342155
Eubacterium pyruvativorans	0
Eubacterium ramulus	0
Eubacterium rectale	0.0838219307719901
Eubacterium ruminantium	0.0652674641944329
Eubacterium saphenum	0
Eubacterium siraeum	0.155047453163719
Eubacterium sp	0.0614529535521523
Eubacterium sulci	0.0487466562968559
Eubacterium tenue	0
Eubacterium tortuosum	0
Eubacterium tortusum	0
Eubacterium uniforme	0
Eubacterium ventriosum	0.0642639294149232
Eubacterium xylanophilum	0.0400175662901145
Eubacterium yurii	0.0392879547200061
Exiguobacterium aurantiacum	0.263899118643572
Facklamia hominis/miroungae	0
Facklamia ignava	0.0693035258092329
Facklamia languida	0
Facklamia tabacinasalis	0.711371250224912
Faecalibacterium prausnitzii	0.138951292981643
Faecalibacterium prausnitzii S9G3	0.102385953946095
Faecalicatena contorta	1.12531070826164
Faecalitalea cylindroides	0
Fermentimonas caenicola	0.0841872216215713
Ferrimonas balearica	0.043551750350172
Fictibacillus arsenicus	0
Filifactor alocis	0.0601580247233246
Filifactor villosus	0
Finegoldia magna	0.0333691732743907
Flavobacterium banpakuense	0
Flavobacterium branchiophilum	0
Flavobacterium cheniae	0
Flavobacterium daejeonense	0
Flavobacterium lindanitolerans	0
Flavobacterium oncorhynchi	0.0476574383530893
Flavobacterium sp._TISTR	0
Flavonifractor plautii	0.166271664649215
Flavonifractor sp	0.452689564644877
Flexispira rappini	0
Flintibacter butyricus	0.324091569845458
Fretibacterium fastidiosum	0
Fusicatenibacter saccharivorans	0.181441352672465
Fusobacterium equinum	0.0321222021756362
Fusobacterium gonidiaformans	0.0489698911444023
Fusobacterium mortiferum	0
Fusobacterium naviforme	0.136295940794938
Fusobacterium necrogenes	0.0624620659102017
Fusobacterium necrophorum	0.0443828786628608
Fusobacterium nucleatum	0.0491005280031539
Fusobacterium periodonticum	0
Fusobacterium russii	0
Fusobacterium ulcerans	0.0806783995334272
Fusobacterium varium	0.134554036097375
Gallibacterium anatis	0
Garciella nitratireducens	0
Gardnerella vaginalis	0
Gemella haemolysans	0.0650486847390962
Gemella morbillorum	0.0304321543396022
Gemella sanguinis	0.0813899454370301
Gemmatirosa kalamazoonesis	0
Gemmiger formicilis	0.36938531226585
Geobacillus stearothermophilus	0.0526439178944928
Geobacillus vulcani	0
Georgenia muralis	0
Gluconobacter oxydans	0
Gordonia bronchialis	0
Gordonia jacobaea	0.251363286779698
Gordonia otitidis	0
Gordonia rubripertincta	0.0976624897622778
Gordonia terrae	0
Gordonibacter pamelaeae	0
Gordonibacter urolithinfaciens	0.0282909731388356
Granulicatella adiacens	0.0502164710203374
Granulicatella elegans	0
Grimontia hollisae	0.0734389790186986
Haematobacter missouriensis	0.0280567614433159
Haemophilus haemolyticus	0.352835793224754
Haemophilus influenzae	0
Haemophilus parahaemolyticus	0
Haemophilus parainfluenzae	0.10581029412944
Haemophilus paraphrohaemolyticus	0
Haemophilus pittmaniae	0
Haemophilus quentini	0
Haemophilus sputorum	0
Hafnia alvei	0
Halobiforma nitratireducens	0.0635298247620924
Halomonas salina	0
Harryflintia acetispora	0.0307191702619061
Helicobacter bilis	0
Helicobacter canadensis	0
Helicobacter cinaedi	0.161954394902443
Helicobacter fennelliae	0
Helicobacter pametensis	0.106936783621417
Helicobacter pullorum	0
Helicobacter pylori	0.0347461560470821
Helicobacter rodentium	0.0367430242019155
Helicobacter winghamensis	0.172761593032189
Herbaspirillum massiliense	0.163412754258082
Hespellia porcina	0.0831418889089653
Hespellia stercorisuis	0
Holdemanella biformis	0.0352067479002995
Holdemania filiformis	0
Holdemania massiliensis	0
Howardella ureilytica	0.0955355037108117
Hungatella effluvii	0.0867215582736344
Hydrobacter penzbergensis	0
Hydrogenibacillus schlegelii	0.0534657879502952
Hydrogenoanaerobacterium saccharovorans	0.211072899771896
Hymenobacter rigui	0.105983637604177
Intestinibacter bartlettii	0.12065585901234
Intestinimonas butyriciproducens	0
Janibacter hoylei	0
Janibacter indicus	0.133507983824568
Janibacter limosus	0
Janibacter terrae	0
Johnsonella ignava	0.167502571132955
Jonesia denitrificans	0
Kallipyga massiliensis	0
Kandleria vitulina	0.497858064324578
Kerstersia gyiorum	0
Kineothrix alysoides	0
Kingella denitrificans	0.0290306207114741
Kingella kingae	0
Kingella oralis	0
Klebsiella aerogenes	0.0390623761597281
Klebsiella oxytoca	0
Klebsiella pneumoniae	0.0458818640584513
Klebsiella variicola	0
Kluyvera ascorbata	0
Kluyvera intermedia	0
Kocuria halotolerans	0
Kocuria indica	0.0615586057268587
Kocuria kristinae	0
Kocuria marina	0.0839270225929501
Kocuria palustris	0
Kocuria rhizophila	0
Kocuria rosea	0
Kosakonia cowanii	0
Kurthia gibsonii	0
Kurthia massiliensis	0
Kurthia senegalensis	0
Kytococcus schroeteri	0
Kytococcus sedentarius	0
Lachnoanaerobaculum saburreum	0.0697215586056242
Lachnoanaerobaculum umeaense	0
Lachnobacterium bovis	0.286678917798039
Lachnoclostridium phytofermentans	0
Lachnoclostridium sp	0.0504709041167463
Lachnospira multipara	0.0883620474692368
Lachnospira pectinoschiza	1.11605593182963
Lactobacillus acidophilus	0
Lactobacillus agilis	0
Lactobacillus alimentarius	0.2378916634401
Lactobacillus alvi	0
Lactobacillus amylolyticus	0
Lactobacillus amylophilus	0
Lactobacillus amylovorus	0
Lactobacillus animalis	0
Lactobacillus antri	0
Lactobacillus apinorum	0
Lactobacillus apodemi	0
Lactobacillus bifermentans	0.0340502534848695
Lactobacillus brevis	0
Lactobacillus buchneri	0
Lactobacillus casei	0
Lactobacillus ceti	0
Lactobacillus coleohominis	0
Lactobacillus coryniformis	0.0327421232377653
Lactobacillus crispatus	0
Lactobacillus curvatus	0
Lactobacillus delbrueckii	0.0363391540278649
Lactobacillus dextrinicus	0
Lactobacillus fermemtum	0
Lactobacillus fermentum	0.0301024250921102
Lactobacillus fructivorans/homohiochii	0.0733907311735193
Lactobacillus gasseri	0
Lactobacillus gastricus	0
Lactobacillus gigeriorum	0.0556188614349178
Lactobacillus helveticus	0
Lactobacillus herbarum	0
Lactobacillus iners	0
Lactobacillus jensenii	0
Lactobacillus johnsonii	0
Lactobacillus kalixensis	0
Lactobacillus kitasatonis	0
Lactobacillus kunkeei	0.0458172496727376
Lactobacillus malefermentans	0
Lactobacillus mindensis	0
Lactobacillus mucosae	0
Lactobacillus mudanjiangensis	0
Lactobacillus oris	0
Lactobacillus parabuchneri	0
Lactobacillus paracasei	0
Lactobacillus parafarraginis	0
Lactobacillus pentosus	0
Lactobacillus plantarum	0.036673456213952
Lactobacillus porcinae	0.079491195016611
Lactobacillus rapi	0
Lactobacillus reuteri	0.050171540065496
Lactobacillus rhamnosus	0
Lactobacillus rogosae	0
Lactobacillus rossiae	0
Lactobacillus ruminis	0
Lactobacillus sakei	0
Lactobacillus salivarius	0
Lactobacillus sanfranciscensis	0
Lactobacillus saniviri	0.0345936865066938
Lactobacillus senioris	0.0464536631237206
Lactobacillus sharpeae	0.0328167361438353
Lactobacillus thermophilus	0
Lactobacillus ultunensis	0
Lactobacillus vaccinostercus	0
Lactobacillus vaginalis	0
Lactobacillus versmoldensis	0
Lactobacillus xiangfangensis	0.175408580025138
Lactococcus formosensis	0
Lactococcus garvieae	0
Lactococcus lactis	0.0994072744080159
Lactococcus plantarum	0.0323578486081993
Lactococcus raffinolactis	0.0314136732388776
Lactonifactor longoviformis	0
Laribacter hongkongensis	0.136183271608684
Lautropia mirabilis	0.0456769835897341
Lawsonella clevelandensis	0.0371797731449572
Leifsonia aquatica/naganoensis	0
Leminorella grimontii	0.0316759027075189
Leminorella richardii	0
Leptothrix discophora	0.278830136775127
Leptothrix mobilis	0
Leptotrichia amnionii	0
Leptotrichia buccalis	1.44964922672207
Leptotrichia goodfellowii	0
Leptotrichia hofstadii	0.213245101720055
Leptotrichia wadei	0
Leuconostoc carnosum	0
Leuconostoc citreum	0
Leuconostoc citreum/holzapfelii	0
Leuconostoc gelidum	0.0290590977063603
Leuconostoc lactis	0
Leuconostoc mesenteroides	0
Leuconostoc pseudomesenteroides/rapi/kimchii/mesenteroides	0.0974621749875657
Limnobacter thiooxidans	0.0810453897022707
Longicatena caecimuris	0
Lysinibacillus fusiformis	0
Lysinibacillus massiliensis	0
Lysinibacillus sphaericus	0
Lysobacter soli	0.0320901883620432
Mageeibacillus indolicus	0.0311845378780325
Mannheimia granulomatis	0.0398590266979559
Marichromatium gracile	0
Marvinbryantia formatexigens	0.484436657292458
Massilia aurea	0.286276507337169
Massiliomicrobiota timonensis	0
Megamonas funiformis	0.037334433764494
Megamonas hypermegale	0
Megamonas rupellensis	0.0715796564440147
Megasphaera elsdenii	0
Megasphaera indica	0
Megasphaera micronuciformis	0
Megasphaera paucivorans	0.0302081878510562
Megasphaera sp	0.0382824574218408
Mesorhizobium loti	0
Methanobrevibacter smithii	0.0897094680449261
Methanobrevibacter smithii/gottschalkii	0
Methanosphaera cuniculi	0.080807050106219
Methanosphaera stadtmanae	0
Methylobacterium adhaesivum	0.0448467359411939
Methylobacterium jeotgali	0.179971258595012
Methylobacterium mesophilicum	0.0724893295061062
Methylobacterium populi	0
Methylobacterium radiotolerans	0.0345678149047899
Methylobacterium zatmanii	0.112171331641391
Methyloversatilis universalis	0.0390600987579168
Microbacterium aurum	0
Microbacterium barkeri	0
Microbacterium chocolatum	0
Microbacterium foliorum	0
Microbacterium gubbeenense	0.0629774564462345
Microbacterium hydrocarbonoxydans	0
Microbacterium lacticum	0.0667554301283395
Microbacterium luteolum	1.38238810681078
Microbacterium oleivorans	0.532865663531625
Microbacterium paraoxydans	0.108983907445139
Microbacterium phyllosphaerae	0
Microbacterium schleiferi	0
Micrococcus luteus	0
Micrococcus lylae	0
Micromonospora aurantiaca	0.0371810881547546
Micromonospora krabiensis	0
Microvirga massiliensis	0
Microvirgula aerodenitrificans	0
Mitsuokella jalaludinii	0
Mitsuokella multacida	0
Mobiluncus curtisii	0.0770464151465924
Moellerella wisconsensis	0.0933676176132085
Mogibacterium diversum	0
Mogibacterium neglectum	0.0373407855674158
Mogibacterium pumilum	0
Mogibacterium timidum	0
Mogibacterium vescum	0
Monoglobus pectinilyticus	0
Moraxella atlantae	0
Moraxella catarrhalis	0.112711788566668
Moraxella caviae	0.0924418732068667
Moraxella lacunata	0.0423709033476925
Moraxella nonliquefaciens	0
Moraxella osloensis	0.044463052869045
Morganella morganii	0
Moryella indoligenes	0.028329646269799
Murdochiella asaccharolytica	0.0421248241763975
Muribaculum intestinale	0
Murimonas intestini	0.128847144063224
Mycobacterium abscessus	0.132288163904915
Mycobacterium avium	0.0373825332908086
Mycobacterium florentinum	0.0928770718214092
Mycobacterium fortuitum	0.0701517755815029
Mycobacterium iranicum	0.0653193402252859
Mycobacterium mucogenicum	0.093121306372169
Mycoplasma hominis	0
Mycoplasma pneumoniae	0
Negativicoccus succinicivorans	0.0318737147352024
Neisseria bacilliformis	0
Neisseria cinerea	0
Neisseria elongata	0.033446133666568
Neisseria flava	0
Neisseria flavescens/perflava	0
Neisseria gonorrhoeae	0.0607378629067762
Neisseria macacae	0.0555347474474502
Neisseria meningitidis	0
Neisseria mucosa	0.226420240865226
Neisseria sicca	0.0315007595588616
Neisseria subflava	0.0354453891222981
Nevskia ramosa	0.0301586222126284
Nitriliruptor alkaliphilus	0
Oceanobacillus caeni	0
Oceanobacillus massiliensis	0.0360098261012216
Ochrobactrum anthropi	0
Ochrobactrum intermedium	0.0304287280669137
Ochrobactrum pituitosum	0
Odoribacter laneus	0
Odoribacter splanchnicus	0
Oligella urethralis	0.0893735458574344
Olsenella profusa	0.0366266416630284
Olsenella scatoligenes	0
Olsenella uli	0.0370150144462511
Olsenella umbonata	0.0437330960739211
Orenia metallireducens	0
Oribacterium parvum	0
Oribacterium sinus	0.431246828599234
Ornithobacterium rhinotracheale	0
Oscillibacter ruminantium	0.0417932491053779
Oscillibacter sp	0.17507742109404
Oscillibacter valericigenes	0.317912269779858
Oxalobacter formigenes	0.0835913981953915
Paenibacillus alvei	0.0613536222907099
Paenibacillus antibioticophila	0.0414759989930097
Paenibacillus barcinonensis	0.0281684535315703
Paenibacillus barengoltzii	0.0403381918058126
Paenibacillus daejeonensis	0.0317171985591286
Paenibacillus durus	0
Paenibacillus glucanolyticus	0
Paenibacillus graminis	0
Paenibacillus illinoisensis	0.0390839611879888
Paenibacillus kribbensis	0
Paenibacillus lactis	0.208264328184508
Paenibacillus lautus	0
Paenibacillus provencensis	0
Paenibacillus pueri	0
Paenibacillus rhizosphaerae	0
Paenibacillus riograndensis	0.22944739751834
Paenibacillus sabinae/forsythiae	0
Paenibacillus senegalensis	0.126740894806565
Paenibacillus thiaminolyticus	0
Paenibacillus timonensis	0
Pantoea agglomerans	0.43206077269776
Pantoea conspicua	0
Papillibacter cinnamivorans	0
Parabacteroides distasonis	0.257517365826306
Parabacteroides goldsteinii	0.231139697446317
Parabacteroides gordonii	0.029088860263135
Parabacteroides johnsonii	0
Parabacteroides merdae	0.0368630368469988
Paracoccus carotinifaciens	0
Paracoccus marinus	0.0697651006294922
Paracoccus sanguinis	0.0317892970926467
Paracoccus yeei	0.0303917251622085
Paraeggerthella hongkongensis	0.131802970131796
Paraprevotella clara	0
Paraprevotella xylaniphila	0
Parascardovia denticolens	0.0305484362014438
Parasporobacterium paucivorans	0.174976548723997
Parasutterella excrementihominis	0.299123339136787
Parasutterella secunda	0.0680503539292469
Parvimonas micra	0.19309107078713
Pediococcus acidilactici	0.136907633349823
Pediococcus damnosus	0
Pediococcus pentosaceus	0.0907952635149183
Pedobacter daejeonensis	0
Pedomicrobium ferrugineum	0
Pelomonas saccharophila	0.098197513365771
Peptoclostridium difficile	0.044518596685298
Peptococcus niger	0
Peptococcus sp.	0
Peptoniphilus asaccharolyticus	0
Peptoniphilus coxii	0
Peptoniphilus duerdenii	0
Peptoniphilus grossensis	0
Peptoniphilus harei	0
Peptoniphilus indolicus	0.0294293280668645
Peptoniphilus lacrimalis	0.0309416520382291
Peptoniphilus senegalensis	0.0378833477999082
Peptoniphilus timonensis	0
Peptostreptococcus anaerobius	0
Peptostreptococcus russellii	0
Peptostreptococcus stomatis	0.275638310730887
Phascolarctobacterium faecium	0.253445708217247
Phascolarctobacterium succinatutens	0.231692292481541
Phenylobacterium haematophilum	0.0407286888664129
Phyllobacterium myrsinacearum	0
Planococcus rifietoensis	0
Planomicrobium chinense	0
Planomonospora sphaerica	0.141353748098335
Plesiomonas shigelloides	0
Porphyromonas asaccharolytica	0
Porphyromonas catoniae	0.0379165174984484
Porphyromonas endodontalis	0
Porphyromonas gingivalis	0.0544606945959638
Porphyromonas somerae	0.0942621557518536
Porphyromonas uenonis	0.133224387333242
Prevotella albensis	0
Prevotella amnii	0.0387856595974485
Prevotella amniotica	0
Prevotella aurantiaca	0.054347873146905
Prevotella baroniae	0.0336235217217165
Prevotella bergensis	0
Prevotella bivia	0
Prevotella brevis	0
Prevotella bryantii	0
Prevotella buccae	0
Prevotella buccalis	0
Prevotella conceptionensis	0.0977308792682766
Prevotella copri	0.0300781532492134
Prevotella corporis	0.0573902128930632
Prevotella dentalis	0
Prevotella dentasini	0
Prevotella denticola	0.0342478146724314
Prevotella disiens	0
Prevotella enoeca	0
Prevotella falsenii	0
Prevotella fusca	0
Prevotella histicola	0.109285212538212
Prevotella intermedia	0
Prevotella loescheii	0.0343616113219345
Prevotella maculosa	0
Prevotella marshii	0
Prevotella melaninogenica	0
Prevotella micans	0
Prevotella multidaccharivorax	0
Prevotella multiformis	0.0352399326013634
Prevotella multisaccharivorax	0.0316056503989932
Prevotella nanceiensis	0
Prevotella nigrescens	0.0387805835727225
Prevotella oralis	0.0573115533135412
Prevotella oris	0
Prevotella oryzae	0
Prevotella oulorum	0
Prevotella pallens	0
Prevotella paludivivens	0.15575155864022
Prevotella pleuritidis	0
Prevotella ruminicola	0.123010684507043
Prevotella saccharolytica	0.128755575214814
Prevotella salivae	0
Prevotella scopos/jejuni	0
Prevotella shahii	0
Prevotella stercorea	0.0572840724333436
Prevotella timonensis	0.0757681687112309
Prevotella veroralis	0
Promicromonospora flava	0.112295387877286
Propionibacterium acidifaciens	0.517979541635432
Propionibacterium acidipropionici	0.281043243115936
Propionibacterium acnes	0
Propionibacterium australiense	0
Propionibacterium avidum	0
Propionibacterium cyclohexanicum	0
Propionibacterium damnosum	0.116285242505483
Propionibacterium freudenreichii	0.0343424478061135
Propionibacterium granulosum	0
Propionibacterium jensenii	0
Propionibacterium microaerophilum	0.0772049875832687
Propionibacterium namnetense	0
Propionibacterium propionicum	0
Propionibacterium thoenii	0.195606726933134
Propionicimonas paludicola	0
Propionimicrobium lymphophilum	0.66180041108169
Propionivibrio dicarboxylicus	0
Prosthecobacter fluviatilis	0
Proteus mirabilis	0
Proteus penneri	0.0738092853351187
Proteus vulgaris	0
Providencia alcalifaciens	0
Providencia rettgeri	0
Providencia rustigianii	0
Providencia stuartii	0
Pseudoclavibacter massiliense	0
Pseudoclavibacter sp._Timone	0
Pseudoflavonifractor capillosus	0.465136634534443
Pseudomonas aeruginosa	0
Pseudomonas alcaliphila	0
Pseudomonas fluorescens	0
Pseudomonas fragi	0
Pseudomonas fragi/thivervalensis/deceptionensis	0
Pseudomonas monteilii	0.961995444008238
Pseudomonas nitroreducens	0
Pseudomonas oleovorans	0
Pseudomonas putida	0
Pseudomonas stutzeri	0
Pseudopropionibacterium propionicum	0
Pseudoramibacter alactolyticus	0.0296021875567259
Pseudothermotoga thermarum	0
Pseudoxanthomonas mexicana	0
Psychrobacter arenosus	0.0317192237263405
Pyramidobacter piscolens	0.0401030284894697
Ralstonia insidiosa	0.129810003018489
Ralstonia mannitolilytica	0
Ralstonia solanacearum	0
Raoultella ornithinolytica	0
Raoultella planticola	0.260557389349902
Rheinheimera perlucida	0
Rheinheimera texasensis	0
Rhizobium pusense	0
Rhodanobacter ginsenosidimutans	0.894875667608445
Rhodobacter sphaeroides	0.028415207765278
Rhodococcus equi	0.0345173332637482
Rhodococcus erythropolis	0
Rhodococcus rhodochrous	0.0326050956460793
Riemerella anatipestifer	0
Riemerella columbina	0
Robinsoniella peoriensis	0
Romboutsia lituseburensis	0.0678629520049569
Roseburia faecis	0.794355520772667
Roseburia hominis	0.0335250943955784
Roseburia intestinalis	0.0356133333321296
Roseburia inulinivorans	0.0881753896120271
Roseburia sp	0.213220185833132
Roseomonas mucosa	0.0460739653915761
Rothia aeria	0
Rothia dentocariosa	0
Rothia mucilaginosa	0
Rubinisphaera brasiliensis	0.0367677455610219
Rudanella lutea	0.168916156532009
Ruminococcus albus	0.0369570072545526
Ruminococcus bromii	0.637645285660966
Ruminococcus callidus	0.0336461056504456
Ruminococcus champanellensis	0.035623878207412
Ruminococcus faecis	0.0708441169132869
Ruminococcus flavefaciens	0
Ruminococcus gauvreauii	0.0635385696254271
Ruminococcus gnavus	0.359098257056808
Ruminococcus lactaris	0
Ruminococcus sp	0.698143685517342
Ruminococcus sp. Marseille-P2780	0.045769675547014
Ruminococcus sp. Marseille-P650	0
Ruminococcus torques	0.274246356325654
Ruthenibacterium lactatiformans	0.0500528863430666
Salmonella enterica	0.0445316046535428
Sarcina maxima	0
Sarcina ventriculi	0.110439920416214
Scardovia inopinata	0.0601078379120937
Scardovia wiggsiae	0.14271997260691
Schlesneria paludicola	0
Schwartzia sp.	0
Schwartzia succinivorans	0.0532918279351328
Selenomonas artemidis	0
Selenomonas infelix	0
Selenomonas noxia	0.0306406771784463
Selenomonas ruminantium	0
Selenomonas sputigena	0
Sellimonas intestinalis	0.100182499222371
Senegalemassilia anaerobia	0.0574707866469287
Senegalimassilia anaerobia	0.0922542741972067
Serratia ficaria	0
Serratia fonticola	0.222550492138517
Serratia liquefaciens	0.037908329987119
Serratia marcescens	0
Shigella dysenteriae	0
Shuttleworthia satelles	0.149708105304789
Silanimonas lenta	0.0368058176633907
Simonsiella muelleri	0.306803826316008
Skermanella aerolata	0.110073012985387
Slackia equolifaciens	0.0313649248514661
Slackia exigua	0.170498552702811
Slackia faecicanis	0
Slackia isoflavoniconvertens	0.0354776734254814
Slackia piriformis	0.0486141543899025
Snodgrassella alvi	0
Soleaferrea massiliensis	0.0691528368064998
Solobacterium moorei	0.0760468037447047
Sphingobacterium faecium	0
Sphingobacterium multivorum	0.147699076058085
Sphingobacterium spiritivorum	0
Sphingobium hydrophobicum	0
Sphingobium yanoikuyae	0.230992817437623
Sphingomonas adhaesiva	0
Sphingomonas ginsenosidimutans	0
Sphingomonas hankookensis	0.0676027791336184
Sphingomonas panni	0
Sphingomonas paucimobilis	0
Sphingomonas pseudosanguinis	1.28778787097398
Spirosoma linguale	0
Sporanaerobacter acetigenes	0
Sporolactobacillus nakayamae	0.0808744047058844
Sporosarcina koreensis	0
Staphylococcus arlettae	0
Staphylococcus aureus	0.0589499288551909
Staphylococcus auricularis	0
Staphylococcus capitis	0.122018050263892
Staphylococcus cohnii	0.0961646224335788
Staphylococcus condimenti	0
Staphylococcus epidermidis	0.11851326318994
Staphylococcus epidermidis/muscae	0
Staphylococcus equorum/edaphicus/saprophyticus	0
Staphylococcus haemolyticus	0.0519009362369219
Staphylococcus hominis	0
Staphylococcus intermedius	0.104931958678525
Staphylococcus kloosii	0
Staphylococcus lentus	0.0339268397517499
Staphylococcus lugdunensis	0.112299060120542
Staphylococcus nepalensis	0.0331259786814217
Staphylococcus pasteuri	0
Staphylococcus pettenkoferi	0
Staphylococcus saccharolyticus	0.0329797767996226
Staphylococcus saprophyticus	0
Staphylococcus schleiferi	0
Staphylococcus sciuri	0
Staphylococcus simulans	0.0872986008760836
Staphylococcus succinus	0
Staphylococcus vitulinus	0
Staphylococcus warneri	0.0531663255365996
Staphylococcus xylosus	0
Stenotrophomonas daejeonensis	0
Stenotrophomonas maltophilia	0.155954638465848
Stenotrophomonas rhizophila	0.0341342322842144
Stomatobaculum longum	0
Stoquefichus massiliensis	0.0282515436009853
Streptobacillus moniliformis	0
Streptococcus agalactiae	0
Streptococcus alactolyticus	0
Streptococcus anginosus	0
Streptococcus australis	0
Streptococcus caballi	0
Streptococcus cameli	0
Streptococcus canis	0
Streptococcus caprae	0
Streptococcus castoreus	0.0404340752430929
Streptococcus constellatus	0
Streptococcus criceti	0
Streptococcus cristatus	0.0489312486949935
Streptococcus dentasini	0.0311468561450469
Streptococcus dentirousetti	0
Streptococcus devriesei	0.0294369756481705
Streptococcus didelphis	0.0769631316194961
Streptococcus downei	0
Streptococcus dysgalactiae	0
Streptococcus equi	0.0665776446484813
Streptococcus equinus	0
Streptococcus equinus/lutetiensis/infantarius	0
Streptococcus fryi	0.0474464944378092
Streptococcus gallolyticus	0
Streptococcus gordonii	0.0667527123936648
Streptococcus gordonii/mutans	0
Streptococcus henryi	0.0411373839112585
Streptococcus hongkongensis	0
Streptococcus hyovaginalis	0
Streptococcus ictaluri	0
Streptococcus infantarius	0.0319226101519554
Streptococcus infantis	0.706172503328336
Streptococcus iniae	0
Streptococcus intermedius/uberis	0.0592039656335345
Streptococcus lactarius	0
Streptococcus lutetiensis	0.0312636388008137
Streptococcus macedonicus	0
Streptococcus marimammalium	0
Streptococcus massiliensis	0.0307743408912055
Streptococcus merionis	0
Streptococcus minor	0
Streptococcus mitis	0
Streptococcus mitis/pneumoniae/pseudoneumoniae	0
Streptococcus moroccensis	0
Streptococcus mutans	0
Streptococcus oralis	0
Streptococcus oricebi	0
Streptococcus orisasini	0
Streptococcus ovis	0
Streptococcus parasaguinis	0
Streptococcus parasanguinis	0.0293038119380421
Streptococcus parauberis	0
Streptococcus pasteurianus	0
Streptococcus peroris	0
Streptococcus pharyngis	0
Streptococcus pleomorphus	0
Streptococcus plurextorum	0
Streptococcus pneumoniae	0
Streptococcus porci	0
Streptococcus porcinus	0.0393610125333498
Streptococcus porcorum	0
Streptococcus pyogenes	0
Streptococcus pyogensis	0
Streptococcus ratti/ursoris	0
Streptococcus rubneri	0
Streptococcus rupicaprae	0
Streptococcus salivarius	0
Streptococcus saliviloxodontae	0
Streptococcus sanguinis	0
Streptococcus sanguinis/vestibularis	0
Streptococcus sinensis	0
Streptococcus sobrinus	0.0647487567613474
Streptococcus suis	0.0320145823144391
Streptococcus tangierensis	0
Streptococcus thermophilus	0.0332965827693922
Streptococcus thoraltensis	0
Streptococcus uberis	0.0304821977457498
Streptococcus vestibularis	0
Streptococcus viridans	0.260180619205635
Streptomyces misionensis	0
Streptomyces thermoviolaceus	0
Streptomyces thermovulgaris	0.0486099712172574
Subdoligranulum variabile	0
Succinatimonas hippei	0
Succiniclasticum ruminis	0.07074964223638
Succinivibrio dextrinosolvens	0.457096231196737
Sulfurimonas autotrophica	0.030003307047011
Sutterella parvirubra	0
Sutterella stercoricanis	0
Sutterella wadsworthensis	0.0434060868769845
Symbiobacterium thermophilum	0
Tannerella forsythia	0
Tatumella ptyseos	0
Tetragenococcus solitarius	0
Tetrasphaera australiensis	0
Thiomicrospira cyclica	0.0454498244772324
Timonella senegalensis	0
Tissierella praeacuta	0
Trabulsiella guamensis	0.0314403100140703
Treponema berlinense	0
Treponema denticola	0
Treponema lecithinolyticum	0
Treponema maltophilum	0.0309096077139796
Treponema medium	0
Treponema porcinum	0
Treponema socranskii	0
Treponema succinifaciens	0
Treponema vincentii	0.0552197433263594
Tropheryma whipplei	0
Trueperella bernardiae	0
Trueperella pyogenes	0
Tumebacillus permanentifrigoris	0
Turicella otitidis	0.0664901978110506
Turicibacter sanguinis	0
Turicimonas muris	0.0314606491496053
Tyzzerella nexilis	0.10650087005059
Ureaplasma parvum	0
Ureaplasma urealyticum	0
Ureibacillus suwonensis	0.0310033758914743
Ureibacillus thermosphaericus	0
Vagococcus penaei	0
Vagococcus teuberi	0
Varibaculum cambriense	0.124382860258603
Variovorax boronicumulans	0.0327523675087648
Veillonella atypica	0
Veillonella dispar	0.118314152177851
Veillonella parvula	0.127778071772044
Veillonella ratti	0
Veillonella rogosae	0.0707184461452541
Veillonella tobetsuensis	0.0520423527437798
Vibrio cholerae	0.111353935653215
Vibrio cincinnatiensis	0
Vibrio fluvialis	0
Vibrio furnissii	0
Vibrio mimicus	0
Vibrio parahaemolyticus	0
Victivallis vadensis	0.0349752137890546
Virgibacillus proomii	0
Weeksella virosa	0
Weissella cibaria	0
Weissella confusa	0.545375454814859
Weissella paramesenteroides	0
Yersinia aleksiciae	0
Yersinia bercovieri	0.0563665334809828
Yersinia enterocolitica	0
Yersinia frederiksenii	0.0604605660577022
Yersinia kristensenii	0
Yersinia pseudotuberculosis	0
Yersinia rohdei	0
Yokenella regensburgei	0.062731982978896
Yonghaparkia alkaliphila	0
Kingdom Information: (%)
Archaea	0.234046342913238
Bacteria	99.7659536570866
Phylum Information: (%)
Actinobacteria	16.0425947357739
Bacteroidetes	11.7852855124569
Deinococcus-Thermus	0
Dictyoglomi	0.0879016360547555
Elusimicrobia	0.641541552562893
Epsilonbacteraeota	1.6120546750664
Euryarchaeota	0.234046342913238
Firmicutes	38.1403653117704
Fusobacteria	2.31161829548744
Gemmatimonadetes	0
Halanaerobiaeota	0
Lentisphaerae	0.0349752137890546
Other	3.9958711712649
Planctomycetes	0.0367677455610219
Proteobacteria	23.329368940315
Spirochaetes	0.16411020089089
Synergistetes	0.221868447311594
Tenericutes	0.137636653249257
Thermotogae	0
Verrucomicrobia	1.22399356553222
Class Information: (%)
Actinobacteria	12.1181351592336
Actinobacteridae	1.96050297088812
Alphaproteobacteria	4.67968468238393
Bacilli	10.4280441771976
Bacteroides	0.396874645956608
Bacteroidetes	0
Bacteroidia	11.3884108665003
Betaproteobacteria	0
Brachyspirae	0.0779808498505512
Campylobacteria	1.6120546750664
Chlorobia	0
Clostridia	23.2300645819046
Coriobacteriia	1.9639566056522
Deinococci	0
Deltaproteobacteria	0.0771197474371898
Dictyoglomia	0.0879016360547555
Elusimicrobia	0.641541552562893
Epsilonproteobacteria	0.0370916709761467
Erysipelotrichia	3.14590090218647
Flavobacteria	0
Fusobacteria	0.0934834066660147
Fusobacteriia	2.21813488882143
Gammaproteobacteria	18.5354728395177
Gemmatimonadetes	0
Halanaerobiia	0
Halobacteria	0.0635298247620924
Lentisphaeria	0.0349752137890546
Methanobacteria	0.170516518151145
Mollicutes	0.137636653249257
Negativicutes	1.33635565048171
Nitriliruptoria	0
Other	3.9958711712649
Planctomycetacia	0.0367677455610219
Spirochaetes	0
Spirochaetia	0.086129351040339
Synergistia	0.221868447311594
Thermotogae	0
Verrucomicrobiae	1.22399356553222
Order Information: (%)
Acetobacterales	0.0827474216055281
Actinomycetales	1.87548256078377
Aeromonadales	0.73247945843641
Alteromonadales	0.0416747661215657
Azospirillales	0.110073012985387
Bacillales	5.26760020022425
Bacteroidales	9.24331814871702
Betaproteobacteriales	3.13232940663495
Bifidobacteriales	5.06737255702493
Brachyspirales	0.0779808498505512
Campylobacterales	1.64914634604255
Cardiobacteriales	0.166925536246693
Caulobacterales	1.07110841991951
Chitinophagales	1.67517668489002
Chlorobiales	0
Chromatiales	0
Clostridiale	0.159251178575364
Clostridiales	23.0708134033292
Coriobacteriales	1.9639566056522
Corynebacteriales	2.01767595821087
Cytophagales	0.274899794136186
Deinococcales	0
Desulfobacterales	0
Desulfovibrionales	0.0771197474371898
Dictyoglomales	0.0879016360547555
Elusimicrobiales	0.641541552562893
Enterobacteriales	6.36974757766089
Erysipelotrichales	3.14590090218647
Flavobacteriales	0.444191808655548
Fusobacterales	0.0934834066660147
Fusobacteriales	2.21813488882143
Fusobacteriales: Leptotrichiacea	0
Gemmatimonadales	0
Halanaerobiales	0
Halobacteriales	0.0635298247620924
Lactobacillales	5.16044397697335
Methanobacteriales	0.170516518151145
Micrococcales	3.71118229391471
Micromonosporales	0.0371810881547546
Mycoplasmatales	0.137636653249257
Neisseriales	0
Nitriliruptorales	0
Oceanospirillales	0.0847447254246185
Opitutales	0.049943430355444
Other	3.9958711712649
Pasteurellales	1.1234207974928
Planctomycetales	0.0367677455610219
Propionibacteriales	1.17977995271712
Pseudomonadales	2.31311024508937
Rhizobiales	1.61737603008235
Rhodobacterales	0.160002884327663
Salinisphaerales	0.0301586222126284
Selenomonadales	1.33635565048171
Sphingobacteriales	0.147699076058085
Sphingomonadales	1.63837691346349
Spirochaetales	0.086129351040339
Streptomycetales	0.0486099712172574
Streptosporangiales	0.141353748098335
Synergistales	0.221868447311594
Thermotogales	0
Thiomicrospirales	0.0454498244772324
Verrucomicrobiales	1.17405013517678
Vibrionales	3.20863549686468
Victivallales	0.0349752137890546
Xanthomonadales	1.28679638285587
Family Information: (%)
Acetobacteraceae	0.0827474216055281
Acidaminococcaceae	0.555887642935168
Actinomycetaceae	0.694170558533585
Aerococcaceae	0.894105666122181
Aeromonadaceae	0.206533150608307
Akkermansiaceae	1.17405013517678
Alicyclobacillaceae	0
Alteromonadaceae	0
Aquaspirillaceae	0
Arcobacteraceae	0.0950231458116547
Atopobiaceae	0.300378169379
Azospirillaceae	0.110073012985387
Bacillaceae	3.19178529301192
Bacteroidaceae	5.34852498585371
Barnesiellaceae	0
Beijerinckiaceae	0.444046470588493
Bifidobacteriaceae	5.06737255702493
Blautia	0
Bogoriellaceae	0
Brachyspiraceae	0.0779808498505512
Brevibacteriaceae	0.508599319698268
Burkholderiaceae	2.03196720577758
Caldicoprobacteraceae	0
Campylobacteraceae	1.01097794137884
Cardiobacteriaceae	0.166925536246693
Carnobacteriaceae	0.132205649813441
Caulobacteraceae	1.07110841991951
Cellulomonadaceae	0.0493714758834435
Chitinibacteraceae	0.136183271608684
Chitinophagaceae	1.67517668489002
Chlorobiaceae	0
Christensenellaceae	0.0948640626028099
Chromatiaceae	0
Clostridiaceae	1.1355321054796
Clostridiaceae 1	4.1822569303966
Clostridiaceae 2	0.0720158335498803
Clostridiales	0.159251178575364
Coriobacteriaceae	0.167539280465381
Corynebacteriaceae	1.34307983824063
Corynebacterineae	0.274339806040974
Deinococcaceae	0
Dermabacteraceae	0.406119366192164
Dermacoccaceae	0.057457881998424
Desulfobulbaceae	0
Desulfovibrionaceae	0.0771197474371898
Dictyoglomaceae	0.0879016360547555
Dietziaceae	0.116716100738946
Dysgonomonadaceae	0.170659361397808
Eggerthellaceae	1.49603915580782
Elusimicrobiaceae	0.641541552562893
Enterbacteriaceae	1.23057258620895
Enterobacteriaceae	5.13917499145194
Enterococcaceae	0.29576288575023
Erysipelotrichaceae	3.14590090218647
Eubacteriaceae	0.0924677573899848
Family XI	0.50582683285874
Family XIII	0.132660506693414
Family XVIII	0
Flavobacteriaceae	0.242307979779554
Fusobacteriaceae	0.64872396704532
Gemmatimonadaceae	0
Halobacteroidaceae	0
Haloferacaceae	0.0635298247620924
Halomonadaceae	0.0847447254246185
Helicobacteraceae	0.513141951805046
Hymenobacteraceae	0.105983637604177
Hyphomicrobiaceae	0
Intrasporangiaceae	0.133507983824568
Jonesiaceae	0
Lachnospiraceae	12.0226656804104
Lactobacillaceae	1.02675361177519
Leptotrichia	0
Leptotrichiaceae	1.66289432844212
Leuconostocaceae	0.792794416115813
Listeriaceae	0
Marinifilaceae	0.0443705477972432
Methanobacteriaceae	0.170516518151145
Microbacteriaceae	2.34886003660022
Micrococcaceae	0.224576404695876
Micrococcineae	0.139849973878422
Micromonosporaceae	0.0371810881547546
Moraxellaceae	0.844534231914272
Muribaculaceae	0
Mycobacteriaceae	0.251317718418864
Mycoplasmataceae	0.137636653249257
Neisseriaceae	0.925118830490776
Nitriliruptoraceae	0
Nocardiaceae	0.349025776541976
Nocardioidaceae	0
Opitutaceae	0.049943430355444
Other	3.9958711712649
Paenibacillaceae	1.32614413580047
Pasteurellaceae	1.1234207974928
Peptococcaceae	0
Peptostreptococcaceae	0.50344507646819
Planococcaceae	0
Porphyromonadaceae	0.319863755179508
Prevotellaceae	2.33590537705795
Promicromonosporaceae	0.0372083714851694
Propionibacteriaceae	1.17977995271712
Propionibacterineae	0.670140200137822
Pseudomonadaceae	1.4685760131751
Psychromonadaceae	0.0416747661215657
Rhizobiaceae	0.979371234901382
Rhodanobacteraceae	0.894875667608445
Rhodobacteraceae	0.160002884327663
Rhodocyclaceae	0.0390600987579168
Rikenellaceae	0.469385161048042
Rubinisphaeraceae	0.0367677455610219
Ruminococcaceae	4.50594940199535
Schlesneriaceae	0
Solimonadaceae	0.0301586222126284
Sphingobacteriaceae	0.147699076058085
Sphingomonadaceae	1.63837691346349
Spirochaetaceae	0.086129351040339
Spirosomaceae	0.168916156532009
Sporolactobacillaceae	0.0808744047058844
Staphylococcaceae	0.491925582190245
Streptococcacaeae	0
Streptococcaceae	2.01882174739649
Streptomycetaceae	0.0486099712172574
Streptomycineae	0
Streptosporangiaceae	0.141353748098335
Succinivibrionaceae	0.525946307828103
Synergistaceae	0.221868447311594
Tannerellaceae	0.554608960382757
Thermomonosporaceae	0
Thermotogaceae	0
Thiomicrospiraceae	0.0454498244772324
Thiovulaceae	0.030003307047011
Veillonellaceae	0.780468007546543
Verrucomicrobiaceae	0
Vibrionaceae	3.20863549686468
Victivallaceae	0.0349752137890546
Weeksellaceae	0.201883828875994
Xanthobacteraceae	0.193958324592475
Xanthomonadaceae	0.391920715247426
Genus Information: (%)
Acetanaerobacterium	0.600620778088743
Acetivibrio	0
Acetobacter	0.036673456213952
Acetobacterium	0.0335557237617699
Achromobacter	0
Acidaminococcus	0
Acidovorax	0.0396914849921812
Acinetobacter	0.520827390197659
Actinobacillus	0.160761532514144
Actinobaculum	0
Actinomadura	0
Actinomyces	0.49274128312839
Adlercreutzia	0.0401835188420234
Aerococcus	0.0436287185646144
Aeromicrobium	0
Aeromonas	0.206533150608307
Afipia	0
Agathobacter	0.0838219307719901
Aggregatibacter	0.0865677572794413
Agrobacterium	0.328134022956967
Agrococcus	0.137692291961525
Akkermansia	1.17405013517678
Alcaligenes	0.0294789316308576
Algoriella	0
Aliagarivorans	0.0416747661215657
Alistipes	0.469385161048042
Allisonella	0
Alloiococcus	0
Alloprevotella	1.14254665925548
Allorhizobium-Neorhizobium-Pararhizobium-Rhizobium	0.523995244112561
Alloscardovia	0
Alysiella	0.109159484034139
Amaricoccus	0
Anaerobiospirillum	0.0688500766313668
Anaerococcus	0
Anaerofilum	0.046405455589278
Anaerofustis	0
Anaeroglobus	0
Anaerospora	0
Anaerosporobacter	0.033560226533819
Anaerostipes	0.0647821517314771
Anaerovorax	0
Ancylobacter	0.0962049790131728
Aneurinibacillus	0.0290108417555419
Anoxynatronum	0.0720158335498803
Aquabacterium	0.0387919541275297
Arcanobacterium	0
Arcobacter	0.0950231458116547
Arthrobacter	0.18633565460841
Asaccharobacter	0.0607193132655193
Atopobium	0.183003417195799
Atopostipes	0.0367805719190081
Aureimonas	0.0806061569895804
Bacillus	3.10731612917015
Bacteroides	5.34852498585371
Barnesiella	0
Bartonella	0.0466358108422724
Bavariicoccus	0.0460133235350114
Bergeyella	0
Bifidobacterium	4.83399631030449
Blautia	0.699411428717896
Bordetella	0
Brachybacterium	0.260402263248761
Brachymonas	0
Brachyspira	0.0779808498505512
Bradyrhizobium	0.0651945637133139
Brevibacillus	0.490543247167295
Brevibacterium	0.508599319698268
Brevundimonas	0.818228281130512
Brochothrix	0
Buchnera	0.247732963339178
Bulleidia	0
Burkholderia-Caballeronia-Paraburkholderia	0.0326928106707405
Butyricicoccus	0.108091196056782
Butyricimonas	0.0443705477972432
Butyrivibrio	0.147999862753088
Caldicoprobacter	0
Campylobacter	1.01097794137884
Capnocytophaga	0.194650541426465
Cardiobacterium	0.166925536246693
Castellaniella	0
Catabacter	0.0329205358504684
Catenibacterium	2.14344832109515
Catonella	0.0346431861876777
Caulobacter	0.212151449922581
Cellulomonas	0.0493714758834435
Cellulosilyticum	0.111257467862463
Cellulosimicrobium	0.0372083714851694
Centipeda	0
Cephaloticoccus	0.049943430355444
Cetobacterium	0
Chitinibacter	0.136183271608684
Chlorobium	0
Christensenella	0.0619435267523414
Chryseobacterium	0.110821454759819
Citrobacter	0.0313193884150148
Cloacibacillus	0.181765418822124
Clostridium	1.1355321054796
Clostridium sensu stricto	0
Clostridium sensu stricto 1	2.24994907885947
Clostridium sensu stricto 10	0
Clostridium sensu stricto 11	0.0383870985448322
Clostridium sensu stricto 12	0.0703006960733983
Clostridium sensu stricto 13	0.229335257957617
Clostridium sensu stricto 14	0
Clostridium sensu stricto 15	0.0776040922441997
Clostridium sensu stricto 16	0.0429317404739947
Clostridium sensu stricto 17	0
Clostridium sensu stricto 18	0
Clostridium sensu stricto 19	0.088460990986852
Clostridium sensu stricto 2	0.0681816455825502
Clostridium sensu stricto 3	0.111191136980674
Clostridium sensu stricto 4	0
Clostridium sensu stricto 5	0
Clostridium sensu stricto 7	0.0687401515974082
Clostridium sensu stricto 8	1.02673512067939
Cnuella	1.67517668489002
Collinsella	0.0762657021126856
Comamonas	0
Coprobacillus	0
Coprobacter	0
Coprococcus 1	0
Coprococcus 2	0.0382496445966027
Coprococcus 3	0.121689249696857
Coriobacterium	0.0912735783526951
Corynebacterium	0.236326307415531
Corynebacterium 1	1.00308355986909
Cronobacter	0
Cryobacterium	0.0571971802765857
Cryptobacterium	0.0381583056915396
Cupriavidus	0
Curvibacter	0
Cutibacterium	0
Dechlorobacter	0
Deinococcus	0
Delftia	0.0598288810041556
Dermabacter	0.145717102943404
Dermacoccus	0.057457881998424
Desulfobulbus	0
Desulfovibrio	0.0771197474371898
Dialister	0.079278724993336
Dictyoglomus	0.0879016360547555
Dielma	0
Dietzia	0.116716100738946
Dolosicoccus	0.0698021715234214
Dolosigranulum	0.0452086068740951
Dorea	0.0634223794440106
Dyadobacter	0
Dysgonomonas	0.0864721397762364
Eggerthella	0.855308083833088
Eggerthia	0
Eikenella	0.0370397658619744
Eisenbergiella	0
Elusimicrobium	0.641541552562893
Empedobacter	0.0910623741161746
Enorma	0
Enterobacter	2.0586426197634
Enterococcus	0.179053778442181
Enterorhabdus	0.0556206855353545
Enterovibrio	0
Eremococcus	0
Erwinia	0.0521772737054829
Erysipelatoclostridium	0.20142735455193
Escherichia	1.23057258620895
Escherichia-Shigella	1.22339286979001
Ethanoligenens	0.10003629030718
Eubacterium	0.188561024646853
Ezakiella	0
Facklamia	0.780674776034145
Faecalitalea	0.0608604156954088
Fastidiosipila	0.0311845378780325
Fictibacillus	0
Filifactor	0
Finegoldia	0.0333691732743907
Flavobacterium	0.0476574383530893
Flavonifractor	0.166271664649215
Franconibacter	0
Fretibacterium	0
Fusicatenibacter	0.181441352672465
Fusobacterium	0.64872396704532
Gallibacterium	0
Garciella	0
Gardnerella	0
Gemella	0.176870784515728
Gemmatirosa	0
Geobacillus	0
Geomicrobium	0
Georgenia	0
Gluconobacter	0
Gordonia	0.251363286779698
Gordonibacter	0.0282909731388356
Granulicatella	0.0502164710203374
Grimontia	0.0734389790186986
Haematobacter	0.0280567614433159
Haemophilus	0.836232481001262
Hafnia-Obesumbacterium	0
Halodesulfovibrio	0
Halomonas	0.0847447254246185
Halopiger	0.0635298247620924
Harryflintia	0.0307191702619061
Helicobacter	0.513141951805046
Hespellia	0.0831418889089653
Hodemania	0
Holdemanella	0.0352067479002995
Holdemania	0
Howardella	0.0955355037108117
Hungatella	0.0867215582736344
Hydrobacter	0
Hydrogenibacillus	0.0534657879502952
Hydrogenoanaerobacterium	0.211072899771896
Hymenobacter	0.105983637604177
Intestinibacter	0.12065585901234
Intestinimonas	0
Isoptericola	0
Janibacter	0.133507983824568
Johnsonella	0.167502571132955
Jonesia	0
Kandleria	0.497858064324578
Kerstersia	0
Kingella	0.0290306207114741
Klebsiella	0
Kluyvera	0
Kocuria	0.145485628319809
Kosakonia	0
Kurthia	0
Kytococcus	0
Lachnoanaerobaculum	0.0697215586056242
Lachnobacterium	0.286678917798039
Lachnoclostridium	1.81759740254702
Lachnoclostridium 10	0
Lachnoclostridium 12	0.056538832397574
Lachnoclostridium 5	0.771327287784302
Lachnospira	1.25776799337913
Lachnospiraceae NC2004 group	0.117059161404648
Lachnospiraceae NK4A136 group	0
Lactobacillus	0.889845978425369
Lactococcus	0.16810427704408
Lautropia	0.0456769835897341
Lawsonella	0.0371797731449572
Leifsonia	0
Leminorella	0.0316759027075189
Leptothrix	0.278830136775127
Leptotrichia	1.66289432844212
Leuconostoc	0.217316536208844
Limnobacter	0.0810453897022707
Lysinibacillus	0
[truncated: 214 more rows]
