# Supplementary material for: Pediatric Acute Lymphoblastic Leukemia Patients Exhibit Distinctive Alterations in the Gut Microbiota
Source: Front Cell Infect Microbiol. 2020 Oct 16;10:558799. doi: 10.3389/fcimb.2020.558799 (PMC7596659; doi:10.3389/fcimb.2020.558799)
Supplement: Supplementary file 1 [file Data_Sheet_1.ZIP › rawdata/Case/19T030022_output.xls.result.txt]

Species Information: (%)
Abiotrophia defectiva	0
Abiotrophia para-adiacens	0.0426373960998083
Acetanaerobacterium elongatum	0.356731120671496
Acetobacterium tundrae	0.0325409311691419
Achromobacter denitrificans	0.0740208170336968
Achromobacter xylosoxidans	0.0395477824398444
Acidaminococcus fermentans	0
Acidaminococcus intestini	0.0312588385920928
Acidovorax facilis	0.0280244759086448
Acidovorax sp	0
Acidovorax temperans	0
Acinetobacter baumannii	0
Acinetobacter calcoaceticus	0.0285964652112047
Acinetobacter haemolyticus/baumannii	0.159278997406689
Acinetobacter johnsonii	0.0681670171784155
Acinetobacter junii	0
Acinetobacter lwoffii	0
Acinetobacter pittii	0
Acinetobacter radioresistens	0
Acinetobacter septicus	0.0285228777626241
Actinobacillus capsulatus	0.325628760205066
Actinobacillus pleuropneumoniae	0
Actinobaculum massiliense	0
Actinobaculum schaalii	0.0347765707936211
Actinomadura vinacea	0
Actinomyces canis	0.0399599824719918
Actinomyces cardiffensis	0.0517839028913913
Actinomyces georgiae	0.0310967293626724
Actinomyces graevenitzii	0.0330886516073981
Actinomyces johnsonii	0.0430539912735453
Actinomyces massiliensis	0.0338546918679027
Actinomyces meyeri	0
Actinomyces naeslundii	0
Actinomyces neuii	0.146184469953073
Actinomyces odontolyticus	0
Actinomyces oris	0
Actinomyces radingae	0
Actinomyces sp._ph3	0.0708211110865054
Actinomyces turicensis	0
Actinomyces urogenitalis	0
Actinomyces viscosus	0.0407051753377692
Adlercreutzia equolifaciens	0
Aeribacillus pallidus	0.0836357943873387
Aerococcus christensenii	0.0482498204506718
Aerococcus viridans	0
Aeromicrobium massiliense	0.0332039191421191
Aeromonas allosaccharophila/veronii	0.0766008710534455
Aeromonas bestiarum	0.0408753989617538
Aeromonas hydrophila	0.0278619094099265
Aeromonas jandaei	0
Aeromonas media/tecta	0
Aeromonas veronii	0
Afipia birgiae	0
Agathobaculum butyriciproducens	0.0292812507695438
Aggregatibacter actinomycetemcomitans	0.0644611744047484
Aggregatibacter aphrophilus	0.704373915286492
Aggregatibacter segnis	0.0385992706907187
Agrobacterium tumefaciens	0.615143616486584
Agrococcus jejuensis	0
Agrococcus terreus	0.121802204514158
Akkermansia glycaniphila	0
Akkermansia muciniphila	1.71908818437531
Alcaligenes faecalis	0.0325231681911777
Algoriella xinjiangensis	0
Aliagarivorans marinus	0.0708096248063162
Alistipes finegoldii	0.0504157626949279
Alistipes indistinctus	0
Alistipes inops	0
Alistipes obesi	0.0581151568621128
Alistipes onderdonkii	0.0735771479303579
Alistipes putredinis	0.150318028938921
Alistipes senegalensis	0.0303397225625164
Alistipes shahii	0
Alistipes timonensis	0.0813450018440101
Allisonella histaminiformans	0
Alloiococcus otitis	0
Alloprevotella rava	0.0439219212837612
Alloprevotella tannerae	0.366905571256447
Alloscardovia omnicolens	0
Alysiella filiformis	0.135990390610726
Amaricoccus kaplicensis	0
Anaerobiospirillum succiniciproducens	0
Anaerobiospirillum thomasii	0.105096837226773
Anaerococcus hydrogenalis	0.0578349459552493
Anaerococcus lactolyticus	0.040404000055038
Anaerococcus obesiensis	0.104236748038663
Anaerococcus octavius	0
Anaerococcus prevotii	0.0544898667768009
Anaerococcus senegalensis	0.0376950117829443
Anaerococcus tetradius	0
Anaerococcus vaginalis	0
Anaerofilum agile	0.0872366487785723
Anaerofilum pentosovorans	0
Anaerofustis stercorihominis	0
Anaeroglobus geminatus	0
Anaerorhabdus furcosa	0.0385814485607353
Anaerosporobacter mobilis	0.0526520132833069
Anaerostipes butyraticus	0.0373191534581404
Anaerostipes caccae	0.0426475027534986
Anaerostipes hadrus	0.193286018546289
Anaerotruncus colihominis	0.327004020999962
Anaerotruncus sp	0
Anaerovorax odorimutans	0.0384588657540476
Ancylobacter polymorphus	0.35728869382113
Aneurinibacillus aneurinilyticus	0
Aneurinibacillus migulanus	0.0458036228353899
Anoxynatronum sibiricum	0.0915579911167792
Aquabacterium commune	0
Arcanobacterium haemolyticum	0
Arcanobacterium pyogenes	0.0395339060586356
Arcobacter butzleri	0.134005882439405
Arcobacter cryaerophilus	0
Arthrobacter albus	0.0574897286052451
Arthrobacter castelli	0.061997486272121
Arthrobacter oxydans	0
Arthrobacter polychromogenes	0.0734340480022158
Asaccharobacter celatus	0.0555965669985151
Atlantibacter hermannii	0
Atopobium minutum	0
Atopobium parvulum	0.13006778870212
Atopobium rimae	0.249755244888279
Atopobium vaginae	0
Atopostipes suicloacalis	0.0387993648446019
Aurantimonas altamirensis	0
Aureimonas altamirensis	0.209616285704633
Averyella dalhousiensis	0
Azonexus hydrophilus	0.0419711762659678
Azospirillum lipoferum	0.0802174472779087
Bacillus altitudinis	0.19168058862116
Bacillus amyloliquefaciens	0.044483702854216
Bacillus anthracis	0.0364929356780534
Bacillus atrophaeus	0
Bacillus badius	0
Bacillus beijingensis	0.0736899054037025
Bacillus benzoevorans	0
Bacillus cereus	0.0317372394020356
Bacillus circulans	0
Bacillus clausii	0.0435927584326822
Bacillus coagulans	0
Bacillus cytotoxicus	0.0697036792427556
Bacillus endophyticus	0.0313281079573175
Bacillus firmus	0
Bacillus flexus	0
Bacillus fordii	0
Bacillus halodurans	0
Bacillus idriensis	0.0523251817899634
Bacillus infantis	0
Bacillus licheniformis	0.0407438521522467
Bacillus marisflavi	0.0705823328990507
Bacillus massilioanorexius	0.0521405196501605
Bacillus massiliosenegalensis	0
Bacillus megaterium	0
Bacillus methanolicus	0
Bacillus mojavensis	0.0344263787205635
Bacillus mycoides	0
Bacillus nealsonii	0
Bacillus niacini	0
Bacillus polyfermenticus	0.237650658690852
Bacillus pseudofirmus	0
Bacillus pseudomycoides	0.0381830821440578
Bacillus pumilus	0.0537118669164674
Bacillus senegalensis	0.0400435767278881
Bacillus simplex	0
Bacillus siralis	0
Bacillus sonorensis	0.0613937280410645
Bacillus subtilis	0.0315460482052401
Bacillus thermoamylovorans	0.0694355379063846
Bacillus thuringiensis	0.556799732761968
Bacillus timonensis	0.0287359617581716
Bacillus toyonensis/wiedmanii/thuringiensis	0.0307980360379595
Bacillus vallismortis	0.0679005419915815
Bacteroides acidifaciens	0.0768579754843958
Bacteroides caccae	0.102780369606681
Bacteroides cellulosiluticus	0.0766355392675714
Bacteroides cellulosilyticus	0.106480124525855
Bacteroides clarus	0
Bacteroides coagulans	0
Bacteroides coprocola	0
Bacteroides coprophilus	0.270280052385232
Bacteroides dorei	0
Bacteroides eggerthii	0.102563586224212
Bacteroides faecis	0.0318628862956529
Bacteroides finegoldii	0.0447036239654524
Bacteroides fluxus	0
Bacteroides fragilis	0.280083242894192
Bacteroides galacturonicus	0.0629110154219726
Bacteroides gallinarum	0
Bacteroides gallinceum	0
Bacteroides graminisolvens	0.0342301032320562
Bacteroides helcogenes	0.0382176828688659
Bacteroides intestinalis	0
Bacteroides massiliensis	0.274255176213913
Bacteroides massilinensis	0.0314748090422293
Bacteroides nordii	0.0760875831112404
Bacteroides oleiciplenus	0
Bacteroides ovatus	0.0523773817100235
Bacteroides paurosaccharolyticus	0
Bacteroides pectinophilus	0.038417571234649
Bacteroides plebeius	0
Bacteroides propinonicifaciens	0
Bacteroides pyogenes	0
Bacteroides salanitronis	0
Bacteroides salyersiae	0.0633198117178171
Bacteroides sartorii	0
Bacteroides stercorirosoris	0.0597561226046034
Bacteroides stercoris	0.0333313111939847
Bacteroides thetaiotaomicron	0.0606183437696144
Bacteroides timonensis	0
Bacteroides uniformis	0
Bacteroides ureolyticus	0.0541159755965462
Bacteroides vulgatus	1.43897074191915
Bacteroides xylanisolvens	0
Bacteroides xylanolyticus	0
Barnesiella intestinihominis	0
Barnesiella viscericola	0
Bartonella birtlesii	0.0334955816263409
Bavariicoccus seileri	0.0388244586247374
Bergeyella zoohelcum	0.0364400101456334
Bifidobacterium actinocoloniiforme	0
Bifidobacterium adolescentis	0
Bifidobacterium adolescentis/ruminantium	0.0454424088054478
Bifidobacterium angulatum	0.16264344227172
Bifidobacterium animalis	0
Bifidobacterium asteroides	0.0461110886616384
Bifidobacterium avesanii	0.0324452110056033
Bifidobacterium bifidum	0
Bifidobacterium bohemicum	0
Bifidobacterium bombi	0.0283577153284837
Bifidobacterium boum	0.0819712928865491
Bifidobacterium breve	0
Bifidobacterium callitrichos	0.0288812387765444
Bifidobacterium catenulatum	0.0426696914036704
Bifidobacterium catenulatum/pseudoctenulatum	0.262897422848614
Bifidobacterium choerinum	0.197183668987873
Bifidobacterium commune	0.0409779564588736
Bifidobacterium coryneforme	0
Bifidobacterium crudilactis/psychraerophilum	0
Bifidobacterium cuniculi	0.0348197895407185
Bifidobacterium dentium	0.0852946780375045
Bifidobacterium eulemuris/lemurum	0
Bifidobacterium faecale	0
Bifidobacterium gallicum	0.157692213877238
Bifidobacterium gallinarum	0
Bifidobacterium hapali	0
Bifidobacterium indicum	0
Bifidobacterium kashiwanohense	0.0526269155982814
Bifidobacterium longum	0.320777422221986
Bifidobacterium longum	0.163910106417203
Bifidobacterium merycicum	0
Bifidobacterium mongoliense	0
Bifidobacterium moukalabense	0.269380291400036
Bifidobacterium pseudocatenulatum	0.0391260960914408
Bifidobacterium pseudocatenulatum	0
Bifidobacterium pseudolongum	0.198419534639375
Bifidobacterium pullorum	0
Bifidobacterium pullorum/hapali	0.0926241174123804
Bifidobacterium ramosum	0.0539475158659125
Bifidobacterium reuteri	0.379016856953519
Bifidobacterium ruminantium	0
Bifidobacterium saeculare	0
Bifidobacterium saguini	0
Bifidobacterium scardovii	0.0997683965628863
Bifidobacterium stercoris	0
Bifidobacterium thermacidophilum	0.318023893578752
Bifidobacterium thermophilum	0.0516133176990466
Bifidobacterium tissieri	0.0494993346322454
Bifidobacterium tsurumiense	0.0836378401902872
Bifissio spartinae	0.722302383423349
Bilophila wadsworthia	0.0478542755953834
Blastococcus massiliensis	0.133601993317092
Blastomonas natatoria	0.0514923535850292
Blautia caecimuris	0.067082409907938
Blautia coccoides	0
Blautia faecis	0.0637827308051868
Blautia glucerasea	0
Blautia hansenii	0
Blautia hydrogenotrophica	0.0350342569448197
Blautia luti	0.20736502757978
Blautia marasmi	0
Blautia obeum	0.0307643433625479
Blautia producta	0
Blautia schinkii	0.300819784950043
Blautia sp._GD8	0.0402439711507577
Blautia stercoris	0.0574661714160229
Blautia wexlerae	0.0365568829610947
Bordetella hinzii	0
Brachybacterium muris	0
Brachybacterium paraconglomeratum	0.0463323856503405
Brachymonas chironomi	0
Brachyspira aalborgi	0.151828183683692
Brachyspira pilosicoli	0
Bradyrhizobium denitrificans	0.036515309064574
Bradyrhizobium elkanii	0.0318933370660294
Bradyrhizobium japonicum	0
Brevibacillus agri	0
Brevibacillus borstelensis	0
Brevibacillus brevis	0.0701330488610235
Brevibacillus massiliensis	0
Brevibacterium casei	0.177370547208024
Brevibacterium epidermidis	0.0746365164027205
Brevibacterium halotolerans	0.212559357309578
Brevibacterium iodinum	0
Brevibacterium linens	0
Brevibacterium luteolum	0
Brevibacterium mcbrellneri	0.0398372658974984
Brevibacterium paucivorans	0.125501039646881
Brevibacterium pityocampae	0.0591428356164039
Brevibacterium ravenspurgense/massiliense	0.155833802482599
Brevibacterium senegalense	0
Brevundimonas bacteroides	0.182779454855551
Brevundimonas diminuta	0
Brevundimonas subvibrioides	0.211352020961122
Brevundimonas terrae	0.0429369962869838
Brevundimonas vesicularis	0.0386359678665725
Brochothrix thermosphacta	0
Buchnera aphidicola	0.0478440629224206
Buchnera sp.	0
Bulleidia extructa	0
Burkholderia cepacia	0.0539204994580434
Burkholderia glumae	0
Burkholderia plantarii	0
Butyricicoccus faecihominis	0.122876673981457
Butyricicoccus pullicaecorum	0.0569829604747817
Butyricimonas faecihominis	0
Butyricimonas paravirosa	0
Butyricimonas synergistica	0.0310666164419664
Butyricimonas virosa	0.0279058920610694
Butyrivibrio crossotus	0.42713163286287
Butyrivibrio fibrisolvens	0.118685630104128
C.viride 16S	0.148817630562951
Caldicoprobacter faecalis	0
Campylobacter coli	0.311659429027146
Campylobacter concisus	0
Campylobacter curvus	0.0380818782561829
Campylobacter faecalis	0.283118931761935
Campylobacter fetus	0.0277081421703947
Campylobacter gracilis	0
Campylobacter hominis	0
Campylobacter hyointestinalis	0
Campylobacter jejuni	0.216440426093489
Campylobacter lari	0
Campylobacter rectus	0
Campylobacter showae	0.170143684230997
Campylobacter upsaliensis	0
Campylobacter ureolyticus	0
Candidatus Blastococcus	0
Candidatus Dorea	0.0571228561711297
Candidatus Soleaferrea	0
Candidatus Stoquefichus	0
Candidatus Streptomyces	0
Capnocytophaga gingivalis	0
Capnocytophaga granulosa	0
Capnocytophaga haemolytica	0.0292458539921581
Capnocytophaga leadbetteri	0.169000408942648
Capnocytophaga ochracea	0
Capnocytophaga sputigena	0.0537568183177118
Cardiobacterium hominis	0.0913458329022949
Cardiobacterium valvarum	0
Carnobacterium maltaromaticum	0.031467602446939
Castellaniella defragrans	0
Catabacter hongkongensis	0
Catenibacterium mitsuokai	1.39729408747649
Catonella morbi	0
Catonella sp.	0
Cedecea davisae	0.0401487902143441
Cedecea lapagei	0.0399162549632985
Cellulomonas composti	0.0543256333578655
Cellulomonas denverensis	0
Cellulomonas massiliensis	0
Cellulomonas parahominis	0.0919959417161068
Cellulosilyticum lentocellum	0.375457623748256
Cellulosimicrobium cellulans	0.115432606525697
Centipeda periodontii	0
Cephaloticoccus primus	0.0724328653702103
Cetobacterium somerae	0.0429075086502296
Chlamydia abortus	0.0395872448985009
Chlamydia trachomatis	0.325557120690721
Chlorobium phaeobacteroides	0
Christensenella minuta	0.244435624319717
Chryseobacterium bovis	0.0337460492289757
Chryseobacterium hominis	0.0383339263627167
Citrobacter amalonaticus	0
Citrobacter braakii	0
Citrobacter farmeri	0.0339125001106292
Citrobacter freundii	0.0405047444858577
Citrobacter gillenii	0
Citrobacter intermedius	0.0442317039355658
Citrobacter murliniae	0
Citrobacter pasteurii	0
Citrobacter sedlakii	0
Citrobacter werkmanii	0
Citrobacter youngae	0.0772538244350541
Cloacibacillus evryensis	0.123784424007031
Cloacibacillus porcorum	0
Cloacibacterium normanense	1.62882560557792
Clostridioides difficile	0
Clostridium acetobutylicum	0.056178528436664
Clostridium acidisoli	0
Clostridium aciditolerans	0
Clostridium aerotolerans	0.0339501633136608
Clostridium akagii	0
Clostridium aldenense	0.0480141003970427
Clostridium aldrichii	0
Clostridium algidicarnis	0
Clostridium amazonense	0.0404157331349675
Clostridium aminovalericum	0.0549740199028831
Clostridium amygdalinum	0
Clostridium amylolyticum	0
Clostridium arbusti	0
Clostridium argentinense	0.0315156074647726
Clostridium asparagiforme	0.9881158610441
Clostridium aurantibutyricum	0.0626179709125377
Clostridium autoethanogenum	0
Clostridium baratii/Eubacterium nitrigenese	0.0531642210618618
Clostridium beijerinckii	0.07050131454934
Clostridium bifermentans	0
Clostridium bolteae/aminovalericum	0.0749733647621535
Clostridium botulinum	0
Clostridium bowmanii	0
Clostridium butyricum	0.0726407520255735
Clostridium cadaveris	0
Clostridium carboxidivorans	0
Clostridium cavendishii	0
Clostridium celatum	0.414275690377508
Clostridium celerecrescens	0
Clostridium cellobioparum	0.0278469388587363
Clostridium cellulolyticum	0
Clostridium chartatabidum	0
Clostridium chauvoei	0.125529610182895
Clostridium chromiireducens	0.0575255751568463
Clostridium citroniae	0.0279370939165729
Clostridium clariflavum	0.0420596685351947
Clostridium clostridioforme	0
Clostridium cochlearium	0
Clostridium cocleatum	0.0391111312268678
Clostridium colicanis	0
Clostridium colinum	0
Clostridium collagenovorans	0.0572440954698561
Clostridium cylindrosporum	0
Clostridium dakarense	0
Clostridium difficile	0
Clostridium diolis	0.0872996811431987
Clostridium disporicum/celatum	0
Clostridium drakei	0
Clostridium estertheticum	0
Clostridium fallax	0.0294281334782457
Clostridium felsineum	0.0316378101152925
Clostridium ganghwense	0
Clostridium ghonii	0.0806499430572521
Clostridium glycolicum	0
Clostridium glycyrrhizinilyticum	0.375684662225866
Clostridium grantii	0
Clostridium haemolyticum	0
Clostridium hathewayi	0.0455575423165979
Clostridium herbivorans	0
Clostridium hiranonis	0
Clostridium homopropionicum	0
Clostridium huakuii	0.0437207489968991
Clostridium hungatei	0
Clostridium hylemonae	0.112316940157945
Clostridium indolis/methoxybenzovorans	0.641158109023824
Clostridium innocuum	0.0678000729607779
Clostridium irregulare	0
Clostridium isatidis	0
Clostridium jeddahense	0.0340757794686953
Clostridium kogasensis	0
Clostridium lactatifermentans	0
Clostridium lavalense/bolteae	0.0293170545274559
Clostridium leptum	0.064918229193409
Clostridium limosum	0
Clostridium lituseburense	0
Clostridium lundense	0
Clostridium malenominatum	0.0461630433631115
Clostridium massiliodielmoense	0
Clostridium methoxybenzovorans	0.469714391953673
Clostridium methylpentosum	0.229208762219052
Clostridium neonatale	0
Clostridium nexile	0.101767182120405
Clostridium novyi	0.0460314698131133
Clostridium oceanicum	0
Clostridium oroticum	0
Clostridium paraputrificum	0
Clostridium pascui	0
Clostridium pasteurianum	0.0562643939295038
Clostridium perfringens	0
Clostridium polysaccharolyticum	0.0374211152963033
Clostridium populeti	0.0279865579609998
Clostridium psychrophilum	0
Clostridium punense	0
Clostridium putrefaciens	0.600655083715288
Clostridium ramosum	0.0377794867435873
Clostridium rectum	0
Clostridium saccharobutylicum	0
Clostridium saccharogumia	0.0420861364508782
Clostridium saccharolyticum	0.140252270938958
Clostridium saccharoperbutylacetonicum	0.0376341914127656
Clostridium sardiniense	0
Clostridium sartagoforme	0
Clostridium scatologenes	0.044715758214938
Clostridium schirmacherense	0.030520397906716
Clostridium scindens	0.157791399315067
Clostridium senegalense	0
Clostridium septicum	0
Clostridium sordellii	0
Clostridium sp._16S_	0
Clostridium sphenoides	0.0372759843915711
Clostridium spiroforme	0
Clostridium sporogenes	0.122600216998958
Clostridium sporosphaeroides	0.0339223080493009
Clostridium sticklandii	0.0594327445401174
Clostridium straminisolvens	0.103300446339777
Clostridium subterminale	0
Clostridium sufflavum	0
Clostridium sulfidigenes	0
Clostridium swellfunianum	0
Clostridium symbiosum	0.619018327475659
Clostridium tagluense	0
Clostridium tepidiprofundi	0
Clostridium termitidis	0.067880932578846
Clostridium tertium	0
Clostridium tetani	0.0999335707911501
Clostridium tetanomorphum	0
Clostridium thermoalcaliphilum	0
Clostridium thermopalmarium	0
Clostridium thiosulfatireducens	0
Clostridium tunisiense	0.0387925810881148
Clostridium tyrobutyricum	0
Clostridium ventriculi	0
Clostridium vincentii	0
Clostridium viride	0
Clostridium vulturis	0
Clostridium xylanolyticum	0
Clostridium xylanovorans	0
Collinsella aerofaciens	0.028471730002184
Collinsella intestinalis	0
Collinsella massiliensis	0
Collinsella stercoris	0.0635610200096019
Collinsella tanakaei	0.0286275623546553
Comamonas aquatica	0.0334402212147585
Comamonas kerstersii	0
Comamonas terrigena	0.0376563897458039
Comamonas testosteroni	0
Coprobacillus cateniformis	0
Coprobacter fastidiosus	0.116610567580242
Coprobacter secundus	0
Coprococcus catus	0
Coprococcus comes	0.256912453650779
Coprococcus eutactus	0.0374000962692199
Coriobacterium glomerans	0.0381414574010285
Corynebacterium accolens	0
Corynebacterium afermentans	0.115847386140949
Corynebacterium ammoniagenes	0.0418577139061747
Corynebacterium amycolatum	0.0660457482293425
Corynebacterium appendicis	0
Corynebacterium argentoratense	0
Corynebacterium aurimucosum	0.0300245101150594
Corynebacterium casei	0
Corynebacterium coyleae	0.0313647184397182
Corynebacterium durum	0
Corynebacterium frankenforstense	0
Corynebacterium freneyi	0.142316894513082
Corynebacterium genitalium	0
Corynebacterium glaucum	0
Corynebacterium glucuronolyticum	0.0358167858937698
Corynebacterium jeikeium	0.0671671258079138
Corynebacterium kroppenstedtii	0.103250166380422
Corynebacterium matruchotii	0.0373249578660572
Corynebacterium minutissimum	0.0530829196209451
Corynebacterium mucifaciens	0
Corynebacterium propinquum	0
Corynebacterium pseudodiphthericum	0
Corynebacterium resistens	0
Corynebacterium simulans	0.0436685672257332
Corynebacterium singulare	0.0710181866881593
Corynebacterium sp._1152	0
Corynebacterium striatum	0
Corynebacterium sundsvallense	0.0378966263988823
Corynebacterium tuberculostearicum	0
Corynebacterium tuscaniense	1.68204654450571
Corynebacterium ulcerans	0.0642083570819662
Corynebacterium ureicelerivorans	0.0365053975663797
Corynebacterium variabile	0.0319407874053889
Corynebacterium xerosis	0.155890014083312
Cronobacter sakazakii	0
Cryptobacterium curtum	0
Cupriavidus metallidurans	0
Curtobacterium flaccumfaciens	0
Deinococcus aquaticus	0
Deinococcus indicus	0.0764931151627218
Deinococcus proteolyticus	0
Delftia acidovorans	0.0360759589818801
Dermabacter hominis	0.128926362013846
Dermabacter vaginalis	0.195633813065785
Dermacoccus nishinomiyaensis	0.0411160914278369
Desulfitobacterium frappieri	0.0516262985474022
Desulfobulbus propionicus	0
Desulfotomaculum guttoideum	0
Desulfovibrio alkalitolerans	0
Desulfovibrio desulfuricans	0.0423990041447332
Desulfovibrio fairfieldensis	0
Desulfovibrio legallii	0.0414219052275291
Desulfovibrio legallis	0
Desulfovibrio piger	0
Desulfovibrio termitidis	0
Dialister invisus	0
Dialister micraerophilus	0
Dialister pneumosintes	0
Dialister succinatiphilus	0.036925879502115
Dictyoglomus thermophilum	0.0499679508923101
Dielma fastidiosa	0.0314058331118268
Dietzia cinnamea	0.18768923933108
Dietzia maris	0.31326556916216
Dietzia natronolimnaea	0
Dolosicoccus paucivorans	0.106315750824833
Dolosigranulum pigrum	0
Dorea formicigenerans	0.0795017180509789
Dorea longicatena	0.0603207911133479
Dorea massiliensis	0.0300569534536033
Dyadobacter beijingensis	0
Dyadobacter fermentans	0
Dysgonomonas capnocytophagoides	0.0598144553052165
Dysgonomonas gadei	0
Dysgonomonas macrotermitis	0
Dysgonomonas mossii	0
Edwardsiella tarda	0
Eggerthella lenta	0.0286304445401837
Eggerthella sinensis	0.605204641758808
Eggerthella timonensis	0.0865204334636578
Eggerthia catenaformis	0
Eikenella corrodens	0.0573269775799339
Eisenbergiella tayi	0.0302580723552882
Elusimicrobium minutum	0.0957819607602104
Empedobacter falsenii	0.195650934113468
Enorma massiliensis	0
Enterobacter aerogenes	0
Enterobacter asburiae	0
Enterobacter cancerogenus	0
Enterobacter cloacae	0.173360957993822
Enterobacter massiliensis	0.057773517468725
Enterococcus asini	0
Enterococcus avium	0.0600751658516858
Enterococcus caccae	0
Enterococcus casseliflavus	0
Enterococcus casseliflavus/galliarum	0.0361507608376165
Enterococcus cecorum	0
Enterococcus devriesei	0
Enterococcus dispar	0
Enterococcus durans/hirae	0.0356079513841072
Enterococcus faecalis	0.104233943508867
Enterococcus faecium	0
Enterococcus gallinarum	0
Enterococcus gilvus	0
Enterococcus italicus	0
Enterococcus malodoratus	0.0470391851977834
Enterococcus mundtii	0
Enterococcus phoeniculicola	0
Enterococcus raffinosus	0
Enterococcus saccharolyticus	0.226551367633337
Enterorhabdus caecimuris	0.0859789470265038
Enterovibrio nigricans	0.0372262916228933
Eremococcus coleocola	0
Erysipelatoclostridium ramosum	0.203149481310258
Escherichia albertii	0.051400413006817
Escherichia coli	3.11563308710608
Escherichia fergusonii	0.324786654773027
Escherichia hermannii	0.488341290766636
Ethanoligenens harbinense	0.0975866870188085
Eubacterium barkeri	0
Eubacterium biforme	0
Eubacterium brachy	0
Eubacterium budayi	1.61454612433113
Eubacterium callanderi	0
Eubacterium celluloscolvens	0.044618894125968
Eubacterium cellulosolvens	0.0354094470992155
Eubacterium contortum	0.0633966962659022
Eubacterium coprostanoligenes	0.0366440249042753
Eubacterium cylindroides	0
Eubacterium desmolans	0
Eubacterium dolichum	0.0278495527318651
Eubacterium eligens	0.0587244764095444
Eubacterium fissicatena	0.227508645670231
Eubacterium hallii	0
Eubacterium infirmum	0
Eubacterium limosum	0
Eubacterium moniliforme	0
Eubacterium multiforme	0.0475835753116244
Eubacterium nitritogenes	0.0667402066196036
Eubacterium nodatum	0.0386719697734127
Eubacterium oxidoreducens	0.0603857819098485
Eubacterium pyruvativorans	0
Eubacterium ramulus	0
Eubacterium rectale	0.0641267262056179
Eubacterium ruminantium	0.184412877022231
Eubacterium saphenum	0
Eubacterium siraeum	0.0628367953002657
Eubacterium sp	0
Eubacterium sulci	0.0987795593254617
Eubacterium tenue	0
Eubacterium tortuosum	0
Eubacterium tortusum	0
Eubacterium uniforme	0
Eubacterium ventriosum	0.0336675574535393
Eubacterium xylanophilum	0.0900620190118519
Eubacterium yurii	0.0356833314542836
Exiguobacterium aurantiacum	0.362304163894557
Facklamia hominis/miroungae	0
Facklamia ignava	0.0777648923474546
Facklamia languida	0
Facklamia tabacinasalis	1.57129072499312
Faecalibacterium prausnitzii	0.324897258553503
Faecalibacterium prausnitzii S9G3	0.171447489557428
Faecalicatena contorta	0.145424594085293
Faecalitalea cylindroides	0
Fermentimonas caenicola	0
Ferrimonas balearica	0
Fictibacillus arsenicus	0
Filifactor alocis	0.0711609534887763
Filifactor villosus	0
Finegoldia magna	0.0471148050049247
Flavobacterium banpakuense	0
Flavobacterium branchiophilum	0
Flavobacterium cheniae	0
Flavobacterium daejeonense	0
Flavobacterium lindanitolerans	0
Flavobacterium oncorhynchi	0
Flavobacterium sp._TISTR	0
Flavonifractor plautii	0.164971154879182
Flavonifractor sp	0.123556628079867
Flexispira rappini	0
Flintibacter butyricus	0.457608272861697
Fretibacterium fastidiosum	0
Fusicatenibacter saccharivorans	0.154525473828495
Fusobacterium equinum	0
Fusobacterium gonidiaformans	0.104152578052114
Fusobacterium mortiferum	0
Fusobacterium naviforme	0.0453367066600667
Fusobacterium necrogenes	0.0443412022783428
Fusobacterium necrophorum	0.0285481219260901
Fusobacterium nucleatum	0
Fusobacterium periodonticum	0
Fusobacterium russii	0
Fusobacterium ulcerans	0.0949512408638962
Fusobacterium varium	0.279560426557752
Gallibacterium anatis	0
Garciella nitratireducens	0
Gardnerella vaginalis	0.0387112850585998
Gemella haemolysans	0.0572208085735707
Gemella morbillorum	0.0347736181312148
Gemella sanguinis	0.104297667745077
Gemmatirosa kalamazoonesis	0
Gemmiger formicilis	0.0839376295999624
Geobacillus stearothermophilus	0.0317123408547347
Geobacillus vulcani	0
Georgenia muralis	0
Gluconobacter oxydans	0
Gordonia bronchialis	0
Gordonia jacobaea	0.295521337715668
Gordonia otitidis	0
Gordonia rubripertincta	0.075273523282455
Gordonia terrae	0
Gordonibacter pamelaeae	0
Gordonibacter urolithinfaciens	0
Granulicatella adiacens	0.0782213561046004
Granulicatella elegans	0
Grimontia hollisae	0.118915538112931
Haematobacter missouriensis	0.0405078248423836
Haemophilus haemolyticus	0.445212400683758
Haemophilus influenzae	0
Haemophilus parahaemolyticus	0
Haemophilus parainfluenzae	0.190849075887733
Haemophilus paraphrohaemolyticus	0
Haemophilus pittmaniae	0
Haemophilus quentini	0
Haemophilus sputorum	0
Hafnia alvei	0
Halobiforma nitratireducens	0.101504078045296
Halomonas salina	0
Harryflintia acetispora	0.0343283463302282
Helicobacter bilis	0.0307801119799894
Helicobacter canadensis	0
Helicobacter cinaedi	0.0314427356200875
Helicobacter fennelliae	0
Helicobacter pametensis	0.153987515415295
Helicobacter pullorum	0.0455024070133114
Helicobacter pylori	0.0417528169147813
Helicobacter rodentium	0.0324460273837497
Helicobacter winghamensis	0.0741565175620391
Herbaspirillum massiliense	0.11002690140112
Hespellia porcina	0.03341632786092
Hespellia stercorisuis	0
Holdemanella biformis	0
Holdemania filiformis	0
Holdemania massiliensis	0
Howardella ureilytica	0.0809978465742361
Hungatella effluvii	0.0716984712435702
Hydrobacter penzbergensis	0
Hydrogenibacillus schlegelii	0.0300811468624294
Hydrogenoanaerobacterium saccharovorans	0.335312214285322
Hymenobacter rigui	0.114458630544833
Intestinibacter bartlettii	0.245923239779596
Intestinimonas butyriciproducens	0.0292036271388248
Janibacter hoylei	0.0366309765025845
Janibacter indicus	0.319430854108078
Janibacter limosus	0
Janibacter terrae	0
Johnsonella ignava	0.218662090411833
Jonesia denitrificans	0
Kallipyga massiliensis	0
Kandleria vitulina	0.118673620692088
Kerstersia gyiorum	0
Kineothrix alysoides	0
Kingella denitrificans	0.045560918393587
Kingella kingae	0
Kingella oralis	0
Klebsiella aerogenes	0.0292535805487516
Klebsiella oxytoca	0
Klebsiella pneumoniae	0.0487450075795746
Klebsiella variicola	0
Kluyvera ascorbata	0
Kluyvera intermedia	0
Kocuria halotolerans	0.0368146104714518
Kocuria indica	0.0388125936110309
Kocuria kristinae	0
Kocuria marina	0.0946898083339087
Kocuria palustris	0
Kocuria rhizophila	0
Kocuria rosea	0.0717874692016915
Kosakonia cowanii	0
Kurthia gibsonii	0
Kurthia massiliensis	0
Kurthia senegalensis	0
Kytococcus schroeteri	0
Kytococcus sedentarius	0
Lachnoanaerobaculum saburreum	0.0434889974099763
Lachnoanaerobaculum umeaense	0
Lachnobacterium bovis	0.167015051406496
Lachnoclostridium phytofermentans	0.0359274861972335
Lachnoclostridium sp	0.0449436248094024
Lachnospira multipara	0.0603069487799454
Lachnospira pectinoschiza	0.606963896398307
Lactobacillus acidophilus	0
Lactobacillus agilis	0.0427377203504824
Lactobacillus alimentarius	0.935385586085319
Lactobacillus alvi	0
Lactobacillus amylolyticus	0
Lactobacillus amylophilus	0
Lactobacillus amylovorus	0
Lactobacillus animalis	0
Lactobacillus antri	0
Lactobacillus apinorum	0
Lactobacillus apodemi	0
Lactobacillus bifermentans	0.0572390585415592
Lactobacillus brevis	0
Lactobacillus buchneri	0
Lactobacillus casei	0
Lactobacillus ceti	0
Lactobacillus coleohominis	0
Lactobacillus coryniformis	0.0386688898118062
Lactobacillus crispatus	0.035032403427024
Lactobacillus curvatus	0
Lactobacillus delbrueckii	0.0328928246903842
Lactobacillus dextrinicus	0
Lactobacillus fermemtum	0
Lactobacillus fermentum	0
Lactobacillus fructivorans/homohiochii	0.0397082027000865
Lactobacillus gasseri	0
Lactobacillus gastricus	0
Lactobacillus gigeriorum	0.0368806197699692
Lactobacillus helveticus	0.0344914327972941
Lactobacillus herbarum	0
Lactobacillus iners	0
Lactobacillus jensenii	0.0523681053352332
Lactobacillus johnsonii	0.0283547475946908
Lactobacillus kalixensis	0
Lactobacillus kitasatonis	0
Lactobacillus kunkeei	0.0807522534240714
Lactobacillus malefermentans	0.0487213880698912
Lactobacillus mindensis	0
Lactobacillus mucosae	0
Lactobacillus mudanjiangensis	0
Lactobacillus oris	0
Lactobacillus parabuchneri	0
Lactobacillus paracasei	0
Lactobacillus parafarraginis	0
Lactobacillus pentosus	0
Lactobacillus plantarum	0.131045088970476
Lactobacillus porcinae	0.155755482030485
Lactobacillus rapi	0
Lactobacillus reuteri	0
Lactobacillus rhamnosus	0
Lactobacillus rogosae	0.0279910732004549
Lactobacillus rossiae	0
Lactobacillus ruminis	0
Lactobacillus sakei	0.0337319893197536
Lactobacillus salivarius	0
Lactobacillus sanfranciscensis	0.0282313333697959
Lactobacillus saniviri	0.0345139776692326
Lactobacillus senioris	0
Lactobacillus sharpeae	0.0643917151403943
Lactobacillus thermophilus	0
Lactobacillus ultunensis	0
Lactobacillus vaccinostercus	0.0527038088281215
Lactobacillus vaginalis	0
Lactobacillus versmoldensis	0
Lactobacillus xiangfangensis	0.231042687220391
Lactococcus formosensis	0.0416555292669655
Lactococcus garvieae	0.0550143768628072
Lactococcus lactis	0.148242647514194
Lactococcus plantarum	0.0611038250597691
Lactococcus raffinolactis	0
Lactonifactor longoviformis	0
Laribacter hongkongensis	0.0906687759461423
Lautropia mirabilis	0.0659386593458378
Lawsonella clevelandensis	0
Leifsonia aquatica/naganoensis	0
Leminorella grimontii	0
Leminorella richardii	0
Leptothrix discophora	0.307362722415349
Leptothrix mobilis	0
Leptotrichia amnionii	0
Leptotrichia buccalis	1.54844066983488
Leptotrichia goodfellowii	0
Leptotrichia hofstadii	0.0688320679150459
Leptotrichia wadei	0
Leuconostoc carnosum	0
Leuconostoc citreum	0
Leuconostoc citreum/holzapfelii	0.0389488573330387
Leuconostoc gelidum	0
Leuconostoc lactis	0
Leuconostoc mesenteroides	0
Leuconostoc pseudomesenteroides/rapi/kimchii/mesenteroides	0.0611265423817134
Limnobacter thiooxidans	0.292554996767063
Longicatena caecimuris	0.0468057821281714
Lysinibacillus fusiformis	0
Lysinibacillus massiliensis	0
Lysinibacillus sphaericus	0
Lysobacter soli	0.0483243838348618
Mageeibacillus indolicus	0.0641748291308658
Mannheimia granulomatis	0.0480698342724644
Marichromatium gracile	0
Marvinbryantia formatexigens	0.0543082290993061
Massilia aurea	0.109294271851145
Massiliomicrobiota timonensis	0
Megamonas funiformis	0
Megamonas hypermegale	0
Megamonas rupellensis	0.07395999656365
Megasphaera elsdenii	0
Megasphaera indica	0
Megasphaera micronuciformis	0
Megasphaera paucivorans	0
Megasphaera sp	0.0478413728770508
Mesorhizobium loti	0
Methanobrevibacter smithii	0.0718160361076719
Methanobrevibacter smithii/gottschalkii	0
Methanosphaera cuniculi	0.0430695125425133
Methanosphaera stadtmanae	0.0296227395701234
Methylobacterium adhaesivum	0.0737838212352323
Methylobacterium jeotgali	0.155819200356602
Methylobacterium mesophilicum	0.117673715559132
Methylobacterium populi	0
Methylobacterium radiotolerans	0.0322932898444362
Methylobacterium zatmanii	0.217404061952227
Methyloversatilis universalis	0.0324384395064749
Microbacterium aurum	0
Microbacterium barkeri	0
Microbacterium chocolatum	0
Microbacterium foliorum	0
Microbacterium gubbeenense	0.03658548613615
Microbacterium hydrocarbonoxydans	0
Microbacterium lacticum	0
Microbacterium luteolum	1.26779972927066
Microbacterium oleivorans	1.43148184281781
Microbacterium paraoxydans	0.188226020372029
Microbacterium phyllosphaerae	0.0564181394604819
Microbacterium schleiferi	0.0356348453717728
Micrococcus luteus	0
Micrococcus lylae	0
Micromonospora aurantiaca	0.0964422638165163
Micromonospora krabiensis	0
Microvirga massiliensis	0
Microvirgula aerodenitrificans	0
Mitsuokella jalaludinii	0
Mitsuokella multacida	0
Mobiluncus curtisii	0.0548043919601056
Moellerella wisconsensis	0.11581576460024
Mogibacterium diversum	0
Mogibacterium neglectum	0.0281887882899797
Mogibacterium pumilum	0
Mogibacterium timidum	0
Mogibacterium vescum	0
Monoglobus pectinilyticus	0
Moraxella atlantae	0
Moraxella catarrhalis	0.0666751625731129
Moraxella caviae	0.0630817004280324
Moraxella lacunata	0.154695725830148
Moraxella nonliquefaciens	0
Moraxella osloensis	0.0705130464791216
Morganella morganii	0
Moryella indoligenes	0.0401591202220113
Murdochiella asaccharolytica	0.0320473150153044
Muribaculum intestinale	0
Murimonas intestini	0.271289340499441
Mycobacterium abscessus	0.059019304385947
Mycobacterium avium	0.0384797450795197
Mycobacterium florentinum	0.0713765241669024
Mycobacterium fortuitum	0.103314247731516
Mycobacterium iranicum	0.145786693210384
Mycobacterium mucogenicum	0.0342287602638798
Mycoplasma hominis	0
Mycoplasma pneumoniae	0.0397466813788657
Negativicoccus succinicivorans	0.0444080654350692
Neisseria bacilliformis	0
Neisseria cinerea	0
Neisseria elongata	0.0493634345814553
Neisseria flava	0
Neisseria flavescens/perflava	0
Neisseria gonorrhoeae	0.0483928397207639
Neisseria macacae	0.0715247663842798
Neisseria meningitidis	0
Neisseria mucosa	0.398916149028968
Neisseria sicca	0.0411344503874564
Neisseria subflava	0
Nevskia ramosa	0.0354215694896542
Nitriliruptor alkaliphilus	0
Oceanobacillus caeni	0
Oceanobacillus massiliensis	0
Ochrobactrum anthropi	0
Ochrobactrum intermedium	0.0727787566376338
Ochrobactrum pituitosum	0.0457070768456635
Odoribacter laneus	0
Odoribacter splanchnicus	0.0577915320972131
Oligella urethralis	0.130604364605351
Olsenella profusa	0
Olsenella scatoligenes	0
Olsenella uli	0
Olsenella umbonata	0.045848939833986
Orenia metallireducens	0
Oribacterium parvum	0
Oribacterium sinus	0.319838506632639
Ornithobacterium rhinotracheale	0
Oscillibacter ruminantium	0.0432664066130306
Oscillibacter sp	0.06112030740625
Oscillibacter valericigenes	0.249655118943285
Oxalobacter formigenes	0.042604933628805
Paenibacillus alvei	0.0289026566948227
Paenibacillus antibioticophila	0.0905452881649036
Paenibacillus barcinonensis	0.0364437486541846
Paenibacillus barengoltzii	0
Paenibacillus daejeonensis	0.0440625231507908
Paenibacillus durus	0
Paenibacillus glucanolyticus	0
Paenibacillus graminis	0
Paenibacillus illinoisensis	0.0683838291772745
Paenibacillus kribbensis	0
Paenibacillus lactis	0.238060097439347
Paenibacillus lautus	0.0291127600236128
Paenibacillus provencensis	0.0296362779155159
Paenibacillus pueri	0.0458745397872444
Paenibacillus rhizosphaerae	0
Paenibacillus riograndensis	0.350514649639995
Paenibacillus sabinae/forsythiae	0
Paenibacillus senegalensis	0.135032484542656
Paenibacillus thiaminolyticus	0
Paenibacillus timonensis	0
Pantoea agglomerans	0.353772108132865
Pantoea conspicua	0.0625872088592174
Papillibacter cinnamivorans	0
Parabacteroides distasonis	0.665438017949833
Parabacteroides goldsteinii	0.453048306317198
Parabacteroides gordonii	0
Parabacteroides johnsonii	0.0479112031246064
Parabacteroides merdae	0
Paracoccus carotinifaciens	0
Paracoccus marinus	0.110629644466833
Paracoccus sanguinis	0
Paracoccus yeei	0.0575707615276921
Paraeggerthella hongkongensis	0.0379249083852449
Paraprevotella clara	0
Paraprevotella xylaniphila	0
Parascardovia denticolens	0
Parasporobacterium paucivorans	0.103107202748574
Parasutterella excrementihominis	0.0905927469536672
Parasutterella secunda	0.0603178602887145
Parvimonas micra	0.267642333115861
Pediococcus acidilactici	0.0403055511790078
Pediococcus damnosus	0
Pediococcus pentosaceus	0
Pedobacter daejeonensis	0
Pedomicrobium ferrugineum	0
Pelomonas saccharophila	0.0898398505850102
Peptoclostridium difficile	0
Peptococcus niger	0
Peptococcus sp.	0
Peptoniphilus asaccharolyticus	0
Peptoniphilus coxii	0
Peptoniphilus duerdenii	0
Peptoniphilus grossensis	0
Peptoniphilus harei	0
Peptoniphilus indolicus	0.0288657272170378
Peptoniphilus lacrimalis	0
Peptoniphilus senegalensis	0.0304456244980307
Peptoniphilus timonensis	0
Peptostreptococcus anaerobius	0.0540437801498704
Peptostreptococcus russellii	0
Peptostreptococcus stomatis	0.395319107717972
Phascolarctobacterium faecium	0.125378662211447
Phascolarctobacterium succinatutens	0.557009901479774
Phenylobacterium haematophilum	0.059172093625959
Phyllobacterium myrsinacearum	0
Planococcus rifietoensis	0.0423405659312383
Planomicrobium chinense	0.0319726328475919
Planomonospora sphaerica	0.221734688259713
Plesiomonas shigelloides	0
Porphyromonas asaccharolytica	0
Porphyromonas catoniae	0.0879207534141869
Porphyromonas endodontalis	0
Porphyromonas gingivalis	0
Porphyromonas somerae	0.124081028537161
Porphyromonas uenonis	0.0496865828825554
Prevotella albensis	0
Prevotella amnii	0
Prevotella amniotica	0
Prevotella aurantiaca	0
Prevotella baroniae	0
Prevotella bergensis	0
Prevotella bivia	0
Prevotella brevis	0
Prevotella bryantii	0
Prevotella buccae	0
Prevotella buccalis	0
Prevotella conceptionensis	0.0547776413557724
Prevotella copri	0.0345450879502187
Prevotella corporis	0.0841270511356158
Prevotella dentalis	0
Prevotella dentasini	0
Prevotella denticola	0.0333541740760146
Prevotella disiens	0
Prevotella enoeca	0
Prevotella falsenii	0
Prevotella fusca	0
Prevotella histicola	0.0822549469508403
Prevotella intermedia	0
Prevotella loescheii	0
Prevotella maculosa	0
Prevotella marshii	0
Prevotella melaninogenica	0
Prevotella micans	0
Prevotella multidaccharivorax	0
Prevotella multiformis	0.0541428119059758
Prevotella multisaccharivorax	0.0323381301587286
Prevotella nanceiensis	0
Prevotella nigrescens	0.0351493847904354
Prevotella oralis	0
Prevotella oris	0
Prevotella oryzae	0
Prevotella oulorum	0
Prevotella pallens	0
Prevotella paludivivens	0.518217197515443
Prevotella pleuritidis	0
Prevotella ruminicola	0.177735672912171
Prevotella saccharolytica	0.203446327964798
Prevotella salivae	0
Prevotella scopos/jejuni	0
Prevotella shahii	0
Prevotella stercorea	0.102137537463998
Prevotella timonensis	0.0780208500945059
Prevotella veroralis	0
Promicromonospora flava	0.0362023766532522
Propionibacterium acidifaciens	1.33350932387392
Propionibacterium acidipropionici	0.613201882760263
Propionibacterium acnes	0
Propionibacterium australiense	0.0546729550999936
Propionibacterium avidum	0.033272680039563
Propionibacterium cyclohexanicum	0
Propionibacterium damnosum	0.120663719138494
Propionibacterium freudenreichii	0.0319102656366919
Propionibacterium granulosum	0
Propionibacterium jensenii	0
Propionibacterium microaerophilum	0.150138193025836
Propionibacterium namnetense	0
Propionibacterium propionicum	0
Propionibacterium thoenii	0.135807391306093
Propionicimonas paludicola	0
Propionimicrobium lymphophilum	0.593423462964236
Propionivibrio dicarboxylicus	0
Prosthecobacter fluviatilis	0
Proteus mirabilis	0
Proteus penneri	0.0438512682851238
Proteus vulgaris	0
Providencia alcalifaciens	0
Providencia rettgeri	0
Providencia rustigianii	0
Providencia stuartii	0
Pseudoclavibacter massiliense	0
Pseudoclavibacter sp._Timone	0
Pseudoflavonifractor capillosus	0.139591576401104
Pseudomonas aeruginosa	0
Pseudomonas alcaliphila	0
Pseudomonas fluorescens	0
Pseudomonas fragi	0
Pseudomonas fragi/thivervalensis/deceptionensis	0.0530016103429546
Pseudomonas monteilii	0.600550800464963
Pseudomonas nitroreducens	0
Pseudomonas oleovorans	0
Pseudomonas putida	0
Pseudomonas stutzeri	0
Pseudopropionibacterium propionicum	0
Pseudoramibacter alactolyticus	0.0486069841409386
Pseudothermotoga thermarum	0
Pseudoxanthomonas mexicana	0
Psychrobacter arenosus	0
Pyramidobacter piscolens	0.0620607016813035
Ralstonia insidiosa	0.0965213329902258
Ralstonia mannitolilytica	0.0537242530497281
Ralstonia solanacearum	0
Raoultella ornithinolytica	0
Raoultella planticola	0.0728808717026581
Rheinheimera perlucida	0
Rheinheimera texasensis	0
Rhizobium pusense	0.0395988990340139
Rhodanobacter ginsenosidimutans	1.58580758504772
Rhodobacter sphaeroides	0.0542917871964344
Rhodococcus equi	0
Rhodococcus erythropolis	0.029436446869341
Rhodococcus rhodochrous	0.0319634297937588
Riemerella anatipestifer	0
Riemerella columbina	0
Robinsoniella peoriensis	0
Romboutsia lituseburensis	0.0377464568994954
Roseburia faecis	0.464271768669979
Roseburia hominis	0
Roseburia intestinalis	0.0857370899765752
Roseburia inulinivorans	0.0865529570977236
Roseburia sp	0.284268137389978
Roseomonas mucosa	0.0568511923244987
Rothia aeria	0
Rothia dentocariosa	0
Rothia mucilaginosa	0.045196640566757
Rubinisphaera brasiliensis	0.085170933016069
Rudanella lutea	0.355197051727374
Ruminococcus albus	0
Ruminococcus bromii	0.486071727199413
Ruminococcus callidus	0.122659545927084
Ruminococcus champanellensis	0
Ruminococcus faecis	0.0638642034455221
Ruminococcus flavefaciens	0.0345145965252384
Ruminococcus gauvreauii	0.0603474508425163
Ruminococcus gnavus	0.206289921077563
Ruminococcus lactaris	0
Ruminococcus sp	0.262781477435925
Ruminococcus sp. Marseille-P2780	0
Ruminococcus sp. Marseille-P650	0
Ruminococcus torques	0.0669145456567802
Ruthenibacterium lactatiformans	0.0412004361672023
Salmonella enterica	0.0407369322387827
Sarcina maxima	0.048837806369471
Sarcina ventriculi	0.151055202044525
Scardovia inopinata	0.0342790221094608
Scardovia wiggsiae	0.175301269139092
Schlesneria paludicola	0
Schwartzia sp.	0
Schwartzia succinivorans	0.0383910905620107
Selenomonas artemidis	0
Selenomonas infelix	0
Selenomonas noxia	0.03445446184851
Selenomonas ruminantium	0
Selenomonas sputigena	0
Sellimonas intestinalis	0.0377954041636278
Senegalemassilia anaerobia	0.0326801130852736
Senegalimassilia anaerobia	0.0583424260763246
Serratia ficaria	0
Serratia fonticola	0.0782161776002737
Serratia liquefaciens	0.0297642681219538
Serratia marcescens	0
Shigella dysenteriae	0
Shuttleworthia satelles	0.141290510078249
Silanimonas lenta	0.046347992123973
Simonsiella muelleri	0.0801634652937947
Skermanella aerolata	0.12106286324879
Slackia equolifaciens	0
Slackia exigua	0.175244929764653
Slackia faecicanis	0.0474232624342368
Slackia isoflavoniconvertens	0
Slackia piriformis	0.0748675951506391
Snodgrassella alvi	0
Soleaferrea massiliensis	0.0437501867858695
Solobacterium moorei	0.0566014418858425
Sphingobacterium faecium	0
Sphingobacterium multivorum	0
Sphingobacterium spiritivorum	0
Sphingobium hydrophobicum	0
Sphingobium yanoikuyae	0.144288325794304
Sphingomonas adhaesiva	0
Sphingomonas ginsenosidimutans	0.0452712062577695
Sphingomonas hankookensis	0.0511784544584672
Sphingomonas panni	0.0306866094634158
Sphingomonas paucimobilis	0
Sphingomonas pseudosanguinis	2.19662988744445
Spirosoma linguale	0
Sporanaerobacter acetigenes	0
Sporolactobacillus nakayamae	0.151233052799697
Sporosarcina koreensis	0
Staphylococcus arlettae	0
Staphylococcus aureus	0.0337161102982948
Staphylococcus auricularis	0.0444686972375963
Staphylococcus capitis	0.190634905150912
Staphylococcus cohnii	0.0523099622950461
Staphylococcus condimenti	0.0438188234018174
Staphylococcus epidermidis	0.0374767459013133
Staphylococcus epidermidis/muscae	0
Staphylococcus equorum/edaphicus/saprophyticus	0
Staphylococcus haemolyticus	0.113372827573921
Staphylococcus hominis	0
Staphylococcus intermedius	0.283103754198636
Staphylococcus kloosii	0
Staphylococcus lentus	0.0616299397771443
Staphylococcus lugdunensis	0.106428535525
Staphylococcus nepalensis	0
Staphylococcus pasteuri	0
Staphylococcus pettenkoferi	0
Staphylococcus saccharolyticus	0.0835317498558899
Staphylococcus saprophyticus	0
Staphylococcus schleiferi	0
Staphylococcus sciuri	0
Staphylococcus simulans	0.0880986176999587
Staphylococcus succinus	0
Staphylococcus vitulinus	0
Staphylococcus warneri	0.0987891220595142
Staphylococcus xylosus	0
Stenotrophomonas daejeonensis	0
Stenotrophomonas maltophilia	0.221971210442195
Stenotrophomonas rhizophila	0
Stomatobaculum longum	0
Stoquefichus massiliensis	0
Streptobacillus moniliformis	0.0277694959202251
Streptococcus agalactiae	0
Streptococcus alactolyticus	0
Streptococcus anginosus	0
Streptococcus australis	0
Streptococcus caballi	0
Streptococcus cameli	0
Streptococcus canis	0
Streptococcus caprae	0
Streptococcus castoreus	0
Streptococcus constellatus	0
Streptococcus criceti	0
Streptococcus cristatus	0.0646804091558679
Streptococcus dentasini	0
Streptococcus dentirousetti	0
Streptococcus devriesei	0.0316166363325792
Streptococcus didelphis	0.0314035207950505
Streptococcus downei	0
Streptococcus dysgalactiae	0
Streptococcus equi	0.0353719440822457
Streptococcus equinus	0.047964868410816
Streptococcus equinus/lutetiensis/infantarius	0
Streptococcus fryi	0.0659528602680579
Streptococcus gallolyticus	0
Streptococcus gordonii	0.047700364333662
Streptococcus gordonii/mutans	0.0314239052311242
Streptococcus henryi	0.0323335651224885
Streptococcus hongkongensis	0
Streptococcus hyovaginalis	0
Streptococcus ictaluri	0
Streptococcus infantarius	0
Streptococcus infantis	1.58793119815237
Streptococcus iniae	0
Streptococcus intermedius/uberis	0.0619698294532597
Streptococcus lactarius	0
Streptococcus lutetiensis	0
Streptococcus macedonicus	0
Streptococcus marimammalium	0
Streptococcus massiliensis	0
Streptococcus merionis	0.0391981729427024
Streptococcus minor	0
Streptococcus mitis	0
Streptococcus mitis/pneumoniae/pseudoneumoniae	0
Streptococcus moroccensis	0
Streptococcus mutans	0.0572405871526573
Streptococcus oralis	0
Streptococcus oricebi	0
Streptococcus orisasini	0
Streptococcus ovis	0
Streptococcus parasaguinis	0.045588153264518
Streptococcus parasanguinis	0.0568872724444692
Streptococcus parauberis	0
Streptococcus pasteurianus	0
Streptococcus peroris	0.0498681923511613
Streptococcus pharyngis	0
Streptococcus pleomorphus	0
Streptococcus plurextorum	0
Streptococcus pneumoniae	0
Streptococcus porci	0
Streptococcus porcinus	0.0510625664279382
Streptococcus porcorum	0
Streptococcus pyogenes	0
Streptococcus pyogensis	0
Streptococcus ratti/ursoris	0
Streptococcus rubneri	0
Streptococcus rupicaprae	0
Streptococcus salivarius	0
Streptococcus saliviloxodontae	0
Streptococcus sanguinis	0
Streptococcus sanguinis/vestibularis	0
Streptococcus sinensis	0
Streptococcus sobrinus	0.0616492693886213
Streptococcus suis	0.0281336031964458
Streptococcus tangierensis	0
Streptococcus thermophilus	0
Streptococcus thoraltensis	0
Streptococcus uberis	0.0300700385479132
Streptococcus vestibularis	0
Streptococcus viridans	0.0726750874667085
Streptomyces misionensis	0
Streptomyces thermoviolaceus	0
Streptomyces thermovulgaris	0
Subdoligranulum variabile	0
Succinatimonas hippei	0
Succiniclasticum ruminis	0.108266943993043
Succinivibrio dextrinosolvens	0.349429589760104
Sulfurimonas autotrophica	0
Sutterella parvirubra	0
Sutterella stercoricanis	0
Sutterella wadsworthensis	0.0472679136569537
Symbiobacterium thermophilum	0
Tannerella forsythia	0
Tatumella ptyseos	0
Tetragenococcus solitarius	0
Tetrasphaera australiensis	0
Thiomicrospira cyclica	0.0317726237467267
Timonella senegalensis	0.0632150876422147
Tissierella praeacuta	0
Trabulsiella guamensis	0.0607370342209519
Treponema berlinense	0
Treponema denticola	0
Treponema lecithinolyticum	0
Treponema maltophilum	0
Treponema medium	0
Treponema porcinum	0
Treponema socranskii	0
Treponema succinifaciens	0.0435050061041457
Treponema vincentii	0.0552856294725638
Tropheryma whipplei	0
Trueperella bernardiae	0
Trueperella pyogenes	0
Tumebacillus permanentifrigoris	0
Turicella otitidis	0.039586106599085
Turicibacter sanguinis	0.0291259850878213
Turicimonas muris	0.0338149834819974
Tyzzerella nexilis	0.0436653789614386
Ureaplasma parvum	0
Ureaplasma urealyticum	0
Ureibacillus suwonensis	0.0363517613697825
Ureibacillus thermosphaericus	0
Vagococcus penaei	0
Vagococcus teuberi	0
Varibaculum cambriense	0.422385615075917
Variovorax boronicumulans	0.0283820441870571
Veillonella atypica	0
Veillonella dispar	0.0519849049249122
Veillonella parvula	0
Veillonella ratti	0
Veillonella rogosae	0.0998354193843049
Veillonella tobetsuensis	0.0558517776461422
Vibrio cholerae	0.0895498787623941
Vibrio cincinnatiensis	0
Vibrio fluvialis	0
Vibrio furnissii	0.0325894534314592
Vibrio mimicus	0
Vibrio parahaemolyticus	0
Victivallis vadensis	0.134071793076574
Virgibacillus proomii	0
Weeksella virosa	0.028765392794827
Weissella cibaria	0.0386754878803512
Weissella confusa	1.17594669049581
Weissella paramesenteroides	0
Yersinia aleksiciae	0
Yersinia bercovieri	0
Yersinia enterocolitica	0
Yersinia frederiksenii	0.141016169388517
Yersinia kristensenii	0.0428564546709957
Yersinia pseudotuberculosis	0
Yersinia rohdei	0
Yokenella regensburgei	0.217036641548231
Yonghaparkia alkaliphila	0.0321257453438651
Kingdom Information: (%)
Archaea	0.246012366265604
Bacteria	99.7539876337345
Phylum Information: (%)
Actinobacteria	19.0542733089557
Bacteroidetes	8.76059201928108
Deinococcus-Thermus	0.0764931151627218
Dictyoglomi	0.0499679508923101
Elusimicrobia	0.0957819607602104
Epsilonbacteraeota	1.56351836369841
Euryarchaeota	0.246012366265604
Firmicutes	39.4919999633939
Fusobacteria	2.35600097214741
Gemmatimonadetes	0
Halanaerobiaeota	0
Lentisphaerae	0.134071793076574
Other	2.57212127616404
Planctomycetes	0.085170933016069
Proteobacteria	22.8811199355236
Spirochaetes	0.250618819260401
Synergistetes	0.185845125688335
Tenericutes	0.404891046968087
Thermotogae	0
Verrucomicrobia	1.79152104974552
Class Information: (%)
Actinobacteria	14.3414092251723
Actinobacteridae	2.93099861106913
Alphaproteobacteria	6.53764497851133
Bacilli	14.4411756498112
Bacteroides	0.162226323906347
Bacteroidetes	0
Bacteroidia	8.59836569537473
Betaproteobacteria	0
Brachyspirae	0.151828183683692
Campylobacteria	1.56351836369841
Chlorobia	0
Clostridia	21.6367788518608
Coriobacteriia	1.7818654727143
Deinococci	0.0764931151627218
Deltaproteobacteria	0.131675184967646
Dictyoglomia	0.0499679508923101
Elusimicrobia	0.0957819607602104
Epsilonproteobacteria	0.0277081421703947
Erysipelotrichia	2.09848457362363
Flavobacteria	0
Fusobacteria	0.0285481219260901
Fusobacteriia	2.32745285022132
Gammaproteobacteria	16.1840916298743
Gemmatimonadetes	0
Halanaerobiia	0
Halobacteria	0.101504078045296
Lentisphaeria	0.134071793076574
Methanobacteria	0.144508288220309
Mollicutes	0.404891046968087
Negativicutes	1.31556088809832
Nitriliruptoria	0
Other	2.57212127616404
Planctomycetacia	0.085170933016069
Spirochaetes	0.0435050061041457
Spirochaetia	0.0552856294725638
Synergistia	0.185845125688335
Thermotogae	0
Verrucomicrobiae	1.79152104974552
Order Information: (%)
Acetobacterales	0.187896281294975
Actinomycetales	2.62424084158651
Aeromonadales	0.701914541757992
Alteromonadales	0.0708096248063162
Azospirillales	0.12106286324879
Bacillales	5.63867419825347
Bacteroidales	6.98369455968739
Betaproteobacteriales	2.88189829421153
Bifidobacteriales	3.66805103446098
Brachyspirales	0.151828183683692
Campylobacterales	1.5912265058688
Cardiobacteriales	0.0913458329022949
Caulobacterales	0.615093980874097
Chitinophagales	0.722302383423349
Chlorobiales	0
Chromatiales	0
Clostridiale	0.044618894125968
Clostridiales	21.5921599577348
Coriobacteriales	1.7818654727143
Corynebacteriales	3.46555081501891
Cytophagales	0.469655682272207
Deinococcales	0.0764931151627218
Desulfobacterales	0
Desulfovibrionales	0.131675184967646
Dictyoglomales	0.0499679508923101
Elusimicrobiales	0.0957819607602104
Enterobacteriales	3.07020500630711
Erysipelotrichales	2.09848457362363
Flavobacteriales	0.584939393898139
Fusobacterales	0.0285481219260901
Fusobacteriales	2.32745285022132
Fusobacteriales: Leptotrichiacea	0
Gemmatimonadales	0
Halanaerobiales	0
Halobacteriales	0.101504078045296
Lactobacillales	8.80250145155776
Methanobacteriales	0.144508288220309
Micrococcales	5.18157853201851
Micromonosporales	0.0964422638165163
Mycoplasmatales	0.404891046968087
Neisseriales	0
Nitriliruptorales	0
Oceanospirillales	0.11352260878988
Opitutales	0.0724328653702103
Other	2.57212127616404
Pasteurellales	1.81719443143098
Planctomycetales	0.085170933016069
Propionibacteriales	2.01480966108027
Pseudomonadales	1.79974076236865
Rhizobiales	2.88533678525312
Rhodobacterales	0.208708230836909
Salinisphaerales	0.0354215694896542
Selenomonadales	1.31556088809832
Sphingobacteriales	0
Sphingomonadales	2.51954683700344
Spirochaetales	0.0987906355767095
Streptomycetales	0
Streptosporangiales	0.221734688259713
Synergistales	0.185845125688335
Thermotogales	0
Thiomicrospirales	0.0317726237467267
Verrucomicrobiales	1.71908818437531
Vibrionales	3.51572897703401
Victivallales	0.134071793076574
Xanthomonadales	2.05453735702913
Family Information: (%)
Acetobacteraceae	0.187896281294975
Acidaminococcaceae	0.821914346276356
Actinomycetaceae	0.967738712888272
Aerococcaceae	1.80362118861608
Aeromonadaceae	0.247388114771115
Akkermansiaceae	1.71908818437531
Alicyclobacillaceae	0
Alteromonadaceae	0
Aquaspirillaceae	0
Arcobacteraceae	0.134005882439405
Atopobiaceae	0.425671973424385
Azospirillaceae	0.12106286324879
Bacillaceae	3.07536578494925
Bacteroidaceae	3.02891920073509
Barnesiellaceae	0.116610567580242
Beijerinckiaceae	0.596974088947629
Bifidobacteriaceae	3.66805103446098
Blautia	0.0402439711507577
Bogoriellaceae	0
Brachyspiraceae	0.151828183683692
Brevibacteriaceae	0.632322007254127
Burkholderiaceae	1.78844651051198
Caldicoprobacteraceae	0
Campylobacteraceae	1.04715249154014
Cardiobacteriaceae	0.0913458329022949
Carnobacteriaceae	0.159658117049011
Caulobacteraceae	0.615093980874097
Cellulomonadaceae	0.146321575073972
Chitinibacteraceae	0.0906687759461423
Chitinophagaceae	0.722302383423349
Chlorobiaceae	0
Christensenellaceae	0.244435624319717
Chromatiaceae	0
Clostridiaceae	1.17877366805614
Clostridiaceae 1	4.18260078974922
Clostridiaceae 2	0.123195801232072
Clostridiales	0.044618894125968
Coriobacteriaceae	0.15880176976747
Corynebacteriaceae	2.64594579335841
Corynebacterineae	0.200813297196982
Deinococcaceae	0.0764931151627218
Dermabacteraceae	0.526782574813282
Dermacoccaceae	0.0411160914278369
Desulfobulbaceae	0
Desulfovibrionaceae	0.131675184967646
Dictyoglomaceae	0.0499679508923101
Dietziaceae	0.31326556916216
Dysgonomonadaceae	0.0598144553052165
Eggerthellaceae	1.19739172952244
Elusimicrobiaceae	0.0957819607602104
Enterbacteriaceae	0.488341290766636
Enterobacteriaceae	2.58186371554048
Enterococcaceae	0.476159155165959
Erysipelotrichaceae	2.09848457362363
Eubacteriaceae	0.0811479153100805
Family XI	0.666856141634829
Family XIII	0.204099183142902
Family XVIII	0
Flavobacteriaceae	0.252003081252518
Fusobacteriaceae	0.710958738477268
Gemmatimonadaceae	0
Halobacteroidaceae	0
Haloferacaceae	0.101504078045296
Halomonadaceae	0.11352260878988
Helicobacteraceae	0.410068131889253
Hymenobacteraceae	0.114458630544833
Hyphomicrobiaceae	0
Intrasporangiaceae	0.388002618016051
Jonesiaceae	0
Lachnospiraceae	10.1208667475886
Lactobacillaceae	2.001016412775
Leptotrichia	0
Leptotrichiaceae	1.64504223367015
Leuconostocaceae	1.34842956741066
Listeriaceae	0
Marinifilaceae	0.116764040600249
Methanobacteriaceae	0.144508288220309
Microbacteriaceae	3.22315693290787
Micrococcaceae	0.264277928482271
Micrococcineae	0.130923776607461
Micromonosporaceae	0.0964422638165163
Moraxellaceae	0.72028324629342
Muribaculaceae	0
Mycobacteriaceae	0.251391977641167
Mycoplasmataceae	0.404891046968087
Neisseriaceae	0.928373391980964
Nitriliruptoraceae	0
Nocardiaceae	0.370794860998123
Nocardioidaceae	0.0332039191421191
Opitutaceae	0.0724328653702103
Other	2.57212127616404
Paenibacillaceae	1.2961413212741
Pasteurellaceae	1.81719443143098
Peptococcaceae	0
Peptostreptococcaceae	0.768715916001218
Planococcaceae	0.0743131987788302
Porphyromonadaceae	0.261688364833903
Prevotellaceae	1.90107430681473
Promicromonosporaceae	0.115432606525697
Propionibacteriaceae	1.98160574193815
Propionibacterineae	1.05308386627025
Pseudomonadaceae	1.07945751607523
Psychromonadaceae	0.0708096248063162
Rhizobiaceae	1.86266535635376
Rhodanobacteraceae	1.58580758504772
Rhodobacteraceae	0.208708230836909
Rhodocyclaceae	0.0744096157724427
Rikenellaceae	0.332426096426319
Rubinisphaeraceae	0.085170933016069
Ruminococcaceae	4.17751629399909
Schlesneriaceae	0
Solimonadaceae	0.0354215694896542
Sphingobacteriaceae	0
Sphingomonadaceae	2.51954683700344
Spirochaetaceae	0.0987906355767095
Spirosomaceae	0.355197051727374
Sporolactobacillaceae	0.151233052799697
Staphylococcaceae	0.84532874600173
Streptococcacaeae	0.0550143768628072
Streptococcaceae	2.95860263367824
Streptomycetaceae	0
Streptomycineae	0
Streptosporangiaceae	0.221734688259713
Succinivibrionaceae	0.454526426986877
Synergistaceae	0.185845125688335
Tannerellaceae	1.16639752739164
Thermomonosporaceae	0
Thermotogaceae	0
Thiomicrospiraceae	0.0317726237467267
Thiovulaceae	0
Veillonellaceae	0.493646541821964
Verrucomicrobiaceae	0
Vibrionaceae	3.51572897703401
Victivallaceae	0.134071793076574
Weeksellaceae	0.332936312645621
Xanthobacteraceae	0.425697339951733
Xanthomonadaceae	0.468729771981406
Genus Information: (%)
Acetanaerobacterium	0.356731120671496
Acetivibrio	0
Acetobacter	0.131045088970476
Acetobacterium	0.0325409311691419
Achromobacter	0
Acidaminococcus	0.0312588385920928
Acidovorax	0.0280244759086448
Acinetobacter	0.365317610983005
Actinobacillus	0.325628760205066
Actinobaculum	0
Actinomadura	0
Actinomyces	0.490548705852249
Adlercreutzia	0
Aerococcus	0.0482498204506718
Aeromicrobium	0.0332039191421191
Aeromonas	0.247388114771115
Afipia	0
Agathobacter	0.0641267262056179
Aggregatibacter	0.103060445095467
Agrobacterium	0.615143616486584
Agrococcus	0.121802204514158
Akkermansia	1.71908818437531
Alcaligenes	0.0435927584326822
Algoriella	0
Aliagarivorans	0.0708096248063162
Alistipes	0.332426096426319
Allisonella	0
Alloiococcus	0
Alloprevotella	0.410827492540208
Allorhizobium-Neorhizobium-Pararhizobium-Rhizobium	0.919103896656525
Alloscardovia	0
Alysiella	0.135990390610726
Amaricoccus	0
Anaerobiospirillum	0.105096837226773
Anaerococcus	0.040404000055038
Anaerofilum	0.0872366487785723
Anaerofustis	0
Anaeroglobus	0
Anaerospora	0
Anaerosporobacter	0.0806385712443067
Anaerostipes	0.079966656211639
Anaerovorax	0.0384588657540476
Ancylobacter	0.35728869382113
Aneurinibacillus	0.0458036228353899
Anoxynatronum	0.0915579911167792
Aquabacterium	0
Arcanobacterium	0
Arcobacter	0.134005882439405
Arthrobacter	0.192921262879582
Asaccharobacter	0.0555965669985151
Atopobium	0.379823033590399
Atopostipes	0.0387993648446019
Aureimonas	0.209616285704633
Bacillus	3.00893287671704
Bacteroides	3.02891920073509
Barnesiella	0
Bartonella	0.0334955816263409
Bavariicoccus	0.0388244586247374
Bergeyella	0.0364400101456334
Bifidobacterium	3.41975945815383
Blautia	0.538295794128148
Bordetella	0
Brachybacterium	0.202222399733652
Brachymonas	0
Brachyspira	0.151828183683692
Bradyrhizobium	0.0684086461306034
Brevibacillus	0.153768843248362
Brevibacterium	0.632322007254127
Brevundimonas	0.292924985114678
Brochothrix	0
Buchnera	0.0478440629224206
Bulleidia	0
Burkholderia-Caballeronia-Paraburkholderia	0
Butyricicoccus	0.179859634456238
Butyricimonas	0.0589725085030358
Butyrivibrio	0.42713163286287
Caldicoprobacter	0
Campylobacter	1.04715249154014
Capnocytophaga	0.252003081252518
Cardiobacterium	0.0913458329022949
Castellaniella	0
Catabacter	0
Catenibacterium	1.39729408747649
Catonella	0
Caulobacter	0.26299690213346
Cellulomonas	0.146321575073972
Cellulosilyticum	0.375457623748256
Cellulosimicrobium	0.115432606525697
Centipeda	0
Cephaloticoccus	0.0724328653702103
Cetobacterium	0.0429075086502296
Chitinibacter	0.0906687759461423
Chlorobium	0
Christensenella	0.244435624319717
Chryseobacterium	0.0720799755916924
Citrobacter	0.0841479588988643
Cloacibacillus	0.123784424007031
Clostridium	1.17877366805614
Clostridium sensu stricto	0.0316378101152925
Clostridium sensu stricto 1	2.62586991259378
Clostridium sensu stricto 10	0
Clostridium sensu stricto 11	0.216456327954025
Clostridium sensu stricto 12	0.100980152144442
Clostridium sensu stricto 13	0.144549335456502
Clostridium sensu stricto 14	0
Clostridium sensu stricto 15	0.0999335707911501
Clostridium sensu stricto 16	0.0461630433631115
Clostridium sensu stricto 17	0
Clostridium sensu stricto 18	0.0726407520255735
Clostridium sensu stricto 19	0
Clostridium sensu stricto 2	0
Clostridium sensu stricto 3	0
Clostridium sensu stricto 4	0.0294281334782457
Clostridium sensu stricto 5	0
Clostridium sensu stricto 7	0.0460314698131133
Clostridium sensu stricto 8	0.600655083715288
Cnuella	0.722302383423349
Collinsella	0.120660312366441
Comamonas	0.0710966109605623
Coprobacillus	0
Coprobacter	0.116610567580242
Coprococcus 1	0
Coprococcus 2	0.0374000962692199
Coprococcus 3	0.256912453650779
Coriobacterium	0.0381414574010285
Corynebacterium	0.253197486982742
Corynebacterium 1	2.35316219977658
Cronobacter	0
Cryobacterium	0.0530829196209451
Cryptobacterium	0
Cupriavidus	0
Curvibacter	0
Cutibacterium	0
Dechlorobacter	0.0419711762659678
Deinococcus	0.0764931151627218
Delftia	0.0903677461783145
Dermabacter	0.32456017507963
Dermacoccus	0.0411160914278369
Desulfobulbus	0
Desulfovibrio	0.0892761808229125
Dialister	0.036925879502115
Dictyoglomus	0.0499679508923101
Dielma	0.0314058331118268
Dietzia	0.31326556916216
Dolosicoccus	0.106315750824833
Dolosigranulum	0
Dorea	0.0795017180509789
Dyadobacter	0
Dysgonomonas	0.0598144553052165
Eggerthella	0.72035551976265
Eggerthia	0
Eikenella	0.0573269775799339
Eisenbergiella	0.0302580723552882
Elusimicrobium	0.0957819607602104
Empedobacter	0.195650934113468
Enorma	0
Enterobacter	0.565229926358064
Enterococcus	0.377259530689536
Enterorhabdus	0.0859789470265038
Enterovibrio	0.0372262916228933
Eremococcus	0
Erwinia	0.0613937280410645
Erysipelatoclostridium	0.284346748988004
Escherichia	0.488341290766636
Escherichia-Shigella	0.376187067779844
Ethanoligenens	0.0975866870188085
Eubacterium	0.044618894125968
Ezakiella	0
Facklamia	1.64905561734058
Faecalitalea	0.0746553348600365
Fastidiosipila	0.0641748291308658
Fictibacillus	0
Filifactor	0
Finegoldia	0.0471148050049247
Flavobacterium	0
Flavonifractor	0.164971154879182
Franconibacter	0
Fretibacterium	0
Fusicatenibacter	0.154525473828495
Fusobacterium	0.668051229827038
Gallibacterium	0
Garciella	0
Gardnerella	0.0387112850585998
Gemella	0.196292094449863
Gemmatirosa	0
Geobacillus	0
Geomicrobium	0
Georgenia	0
Gluconobacter	0
Gordonia	0.295521337715668
Gordonibacter	0
Granulicatella	0.120858752204409
Grimontia	0.118915538112931
Haematobacter	0.0405078248423836
Haemophilus	1.34043539185798
Hafnia-Obesumbacterium	0
Halodesulfovibrio	0.0423990041447332
Halomonas	0.11352260878988
Halopiger	0.101504078045296
Harryflintia	0.0343283463302282
Helicobacter	0.410068131889253
Hespellia	0.03341632786092
Hodemania	0
Holdemanella	0
Holdemania	0
Howardella	0.0809978465742361
Hungatella	0.0716984712435702
Hydrobacter	0
Hydrogenibacillus	0.0300811468624294
Hydrogenoanaerobacterium	0.335312214285322
Hymenobacter	0.114458630544833
Intestinibacter	0.245923239779596
Intestinimonas	0.0292036271388248
Isoptericola	0
Janibacter	0.356061830610662
Johnsonella	0.218662090411833
Jonesia	0
Kandleria	0.118673620692088
Kerstersia	0
Kingella	0.045560918393587
Klebsiella	0
Kluyvera	0
Kocuria	0.170317012416391
Kosakonia	0.0339125001106292
Kurthia	0
Kytococcus	0
Lachnoanaerobaculum	0.0434889974099763
Lachnobacterium	0.167015051406496
Lachnoclostridium	2.32887838453225
Lachnoclostridium 10	0.0359274861972335
Lachnoclostridium 12	0.0374211152963033
Lachnoclostridium 5	0.540940539658905
Lachnospira	0.75817293380068
Lachnospiraceae NC2004 group	0.140252270938958
Lachnospiraceae NK4A136 group	0
Lactobacillus	1.96071086159599
Lactococcus	0.33890920339412
Lautropia	0.0659386593458378
Lawsonella	0
Leifsonia	0
Leminorella	0
Leptothrix	0.307362722415349
Leptotrichia	1.61727273774992
Leuconostoc	0.133807389034506
Limnobacter	0.292554996767063
Lysinibacillus	0
[truncated: 214 more rows]
