# Supplementary material for: Pediatric Acute Lymphoblastic Leukemia Patients Exhibit Distinctive Alterations in the Gut Microbiota
Source: Front Cell Infect Microbiol. 2020 Oct 16;10:558799. doi: 10.3389/fcimb.2020.558799 (PMC7596659; doi:10.3389/fcimb.2020.558799)
Supplement: Supplementary file 1 [file Data_Sheet_1.ZIP › rawdata/Case/19T030029_output.xls.result.txt]

Species Information: (%)
Abiotrophia defectiva	0
Abiotrophia para-adiacens	0.0592480027851127
Acetanaerobacterium elongatum	0.271951519524168
Acetobacterium tundrae	0.0602952123708732
Achromobacter denitrificans	0.0732945855781958
Achromobacter xylosoxidans	0
Acidaminococcus fermentans	0.0296574033485269
Acidaminococcus intestini	0
Acidovorax facilis	0
Acidovorax sp	0.0329384859663585
Acidovorax temperans	0
Acinetobacter baumannii	0
Acinetobacter calcoaceticus	0.0334430639614047
Acinetobacter haemolyticus/baumannii	0.0965882915185559
Acinetobacter johnsonii	0.0636808213528789
Acinetobacter junii	0
Acinetobacter lwoffii	0.032020506074721
Acinetobacter pittii	0
Acinetobacter radioresistens	0
Acinetobacter septicus	0.0279653895868952
Actinobacillus capsulatus	0.195606998930883
Actinobacillus pleuropneumoniae	0
Actinobaculum massiliense	0.0348298199858908
Actinobaculum schaalii	0.0376164400316289
Actinomadura vinacea	0
Actinomyces canis	0.065811687833917
Actinomyces cardiffensis	0.0705560591389735
Actinomyces georgiae	0.0665148398669828
Actinomyces graevenitzii	0.027992644411608
Actinomyces johnsonii	0.0510381391611786
Actinomyces massiliensis	0.0461412932884597
Actinomyces meyeri	0
Actinomyces naeslundii	0.0333608220515665
Actinomyces neuii	0.0552636521052439
Actinomyces odontolyticus	0
Actinomyces oris	0
Actinomyces radingae	0
Actinomyces sp._ph3	0.0445083487445507
Actinomyces turicensis	0
Actinomyces urogenitalis	0
Actinomyces viscosus	0
Adlercreutzia equolifaciens	0.0283559459121251
Aeribacillus pallidus	0.133206967408914
Aerococcus christensenii	0.0527406263848083
Aerococcus viridans	0
Aeromicrobium massiliense	0.0421394455129928
Aeromonas allosaccharophila/veronii	0.0972646733351532
Aeromonas bestiarum	0.0548623823279663
Aeromonas hydrophila	0.0584895200470079
Aeromonas jandaei	0.0354338711272863
Aeromonas media/tecta	0
Aeromonas veronii	0.030505736833825
Afipia birgiae	0
Agathobaculum butyriciproducens	0.0380830823402052
Aggregatibacter actinomycetemcomitans	0.0458671750156378
Aggregatibacter aphrophilus	0.547438236547841
Aggregatibacter segnis	0.0385833621179335
Agrobacterium tumefaciens	0.514951320696709
Agrococcus jejuensis	0
Agrococcus terreus	0.105062921931763
Akkermansia glycaniphila	0
Akkermansia muciniphila	0
Alcaligenes faecalis	0.052078518679933
Algoriella xinjiangensis	0.0287685911243313
Aliagarivorans marinus	0.0696227088971528
Alistipes finegoldii	0
Alistipes indistinctus	0
Alistipes inops	0
Alistipes obesi	0.0333608555508829
Alistipes onderdonkii	0
Alistipes putredinis	0.0367529506232516
Alistipes senegalensis	0.0440339475455422
Alistipes shahii	0
Alistipes timonensis	0.0443993968329721
Allisonella histaminiformans	0
Alloiococcus otitis	0.0316397101397807
Alloprevotella rava	0.0723690967737478
Alloprevotella tannerae	0.408177818061485
Alloscardovia omnicolens	0
Alysiella filiformis	0.313127160822225
Amaricoccus kaplicensis	0
Anaerobiospirillum succiniciproducens	0
Anaerobiospirillum thomasii	0.079518057427133
Anaerococcus hydrogenalis	0.0899040422379487
Anaerococcus lactolyticus	0.0466940961070515
Anaerococcus obesiensis	0.0399113129284055
Anaerococcus octavius	0
Anaerococcus prevotii	0.0781360511402253
Anaerococcus senegalensis	0.0359688492988064
Anaerococcus tetradius	0
Anaerococcus vaginalis	0
Anaerofilum agile	0.0681891180566862
Anaerofilum pentosovorans	0
Anaerofustis stercorihominis	0
Anaeroglobus geminatus	0.0999298560035597
Anaerorhabdus furcosa	0.0554237114351394
Anaerosporobacter mobilis	0.0434813529878438
Anaerostipes butyraticus	0.0535521999168996
Anaerostipes caccae	0.0468258759470415
Anaerostipes hadrus	0.227815554603872
Anaerotruncus colihominis	0.47466457390256
Anaerotruncus sp	0.0395940489240762
Anaerovorax odorimutans	0
Ancylobacter polymorphus	0.125350564271021
Aneurinibacillus aneurinilyticus	0.0423142702243982
Aneurinibacillus migulanus	0.0452285847111171
Anoxynatronum sibiricum	0.167713939808153
Aquabacterium commune	0
Arcanobacterium haemolyticum	0
Arcanobacterium pyogenes	0.0676618222877205
Arcobacter butzleri	0.310247614026217
Arcobacter cryaerophilus	0
Arthrobacter albus	0.0421799529771362
Arthrobacter castelli	0.0472026452458076
Arthrobacter oxydans	0.0455639453704409
Arthrobacter polychromogenes	0
Asaccharobacter celatus	0.0710626745605972
Atlantibacter hermannii	0
Atopobium minutum	0
Atopobium parvulum	0.0589983029824397
Atopobium rimae	0.169796626754593
Atopobium vaginae	0
Atopostipes suicloacalis	0
Aurantimonas altamirensis	0
Aureimonas altamirensis	0.233788632715998
Averyella dalhousiensis	0
Azonexus hydrophilus	0.0325304135423445
Azospirillum lipoferum	0.0540713603412901
Bacillus altitudinis	0.215921492575572
Bacillus amyloliquefaciens	0.0527774985356321
Bacillus anthracis	0
Bacillus atrophaeus	0
Bacillus badius	0
Bacillus beijingensis	0.107595146032121
Bacillus benzoevorans	0
Bacillus cereus	0.0493426092490915
Bacillus circulans	0
Bacillus clausii	0.0390801352680297
Bacillus coagulans	0.0285111151590392
Bacillus cytotoxicus	0.0523943656578869
Bacillus endophyticus	0.0593846723108615
Bacillus firmus	0
Bacillus flexus	0
Bacillus fordii	0
Bacillus halodurans	0.0287041369660093
Bacillus idriensis	0.0692215107439619
Bacillus infantis	0
Bacillus licheniformis	0.0643323824306848
Bacillus marisflavi	0.0533268657613965
Bacillus massilioanorexius	0.0402088368018103
Bacillus massiliosenegalensis	0.0333715751187018
Bacillus megaterium	0
Bacillus methanolicus	0
Bacillus mojavensis	0.0553916131653972
Bacillus mycoides	0
Bacillus nealsonii	0
Bacillus niacini	0
Bacillus polyfermenticus	0.102847369510078
Bacillus pseudofirmus	0
Bacillus pseudomycoides	0.0408786223983652
Bacillus pumilus	0.0826462829710699
Bacillus senegalensis	0.0317971242991934
Bacillus simplex	0
Bacillus siralis	0
Bacillus sonorensis	0.0888277983134221
Bacillus subtilis	0.045349400255971
Bacillus thermoamylovorans	0.0702293420965757
Bacillus thuringiensis	0.373412176836527
Bacillus timonensis	0
Bacillus toyonensis/wiedmanii/thuringiensis	0
Bacillus vallismortis	0.039088024491678
Bacteroides acidifaciens	0.0787927340807204
Bacteroides caccae	0.184497637775336
Bacteroides cellulosiluticus	0.110603765990128
Bacteroides cellulosilyticus	0.160154201911238
Bacteroides clarus	0.047230414197411
Bacteroides coagulans	0
Bacteroides coprocola	0
Bacteroides coprophilus	0.151710283776288
Bacteroides dorei	0
Bacteroides eggerthii	0.0812137863673868
Bacteroides faecis	0
Bacteroides finegoldii	0.0377719808615147
Bacteroides fluxus	0
Bacteroides fragilis	0.296014024683817
Bacteroides galacturonicus	0.0905752720118379
Bacteroides gallinarum	0.0352877393343264
Bacteroides gallinceum	0
Bacteroides graminisolvens	0
Bacteroides helcogenes	0.0351776347056963
Bacteroides intestinalis	0
Bacteroides massiliensis	0.624900037810517
Bacteroides massilinensis	0.0514795125135846
Bacteroides nordii	0.032220553993988
Bacteroides oleiciplenus	0
Bacteroides ovatus	0.0686285116259372
Bacteroides paurosaccharolyticus	0
Bacteroides pectinophilus	0.209825251100522
Bacteroides plebeius	0.0454471176749804
Bacteroides propinonicifaciens	0
Bacteroides pyogenes	0
Bacteroides salanitronis	0
Bacteroides salyersiae	0.198995368967401
Bacteroides sartorii	0
Bacteroides stercorirosoris	0.0475242516475518
Bacteroides stercoris	0.0312843599841154
Bacteroides thetaiotaomicron	0
Bacteroides timonensis	0
Bacteroides uniformis	0
Bacteroides ureolyticus	0.0483186512150334
Bacteroides vulgatus	1.3018555871257
Bacteroides xylanisolvens	0.040789275024371
Bacteroides xylanolyticus	0
Barnesiella intestinihominis	0
Barnesiella viscericola	0
Bartonella birtlesii	0.0492206449764099
Bavariicoccus seileri	0.0942950291330359
Bergeyella zoohelcum	0
Bifidobacterium actinocoloniiforme	0
Bifidobacterium adolescentis	0
Bifidobacterium adolescentis/ruminantium	0.0297429648873424
Bifidobacterium angulatum	0.0511538501441487
Bifidobacterium animalis	0
Bifidobacterium asteroides	0.0477978345615463
Bifidobacterium avesanii	0.0352283234313779
Bifidobacterium bifidum	0
Bifidobacterium bohemicum	0
Bifidobacterium bombi	0.044918902416167
Bifidobacterium boum	0.101080756632165
Bifidobacterium breve	0
Bifidobacterium callitrichos	0
Bifidobacterium catenulatum	0.0497179788295231
Bifidobacterium catenulatum/pseudoctenulatum	0.145014579830136
Bifidobacterium choerinum	0.108729426998435
Bifidobacterium commune	0.0547315198375614
Bifidobacterium coryneforme	0
Bifidobacterium crudilactis/psychraerophilum	0
Bifidobacterium cuniculi	0.0471068934774226
Bifidobacterium dentium	0.0826565948926417
Bifidobacterium eulemuris/lemurum	0
Bifidobacterium faecale	0.0811667412142275
Bifidobacterium gallicum	0.162537462752314
Bifidobacterium gallinarum	0.0404127733959314
Bifidobacterium hapali	0
Bifidobacterium indicum	0
Bifidobacterium kashiwanohense	0.0567891132898939
Bifidobacterium longum	0.158127199087171
Bifidobacterium longum	0.1742344903853
Bifidobacterium merycicum	0
Bifidobacterium mongoliense	0
Bifidobacterium moukalabense	0.490133245915375
Bifidobacterium pseudocatenulatum	0.0359756236387955
Bifidobacterium pseudocatenulatum	0
Bifidobacterium pseudolongum	0.08877769639253
Bifidobacterium pullorum	0
Bifidobacterium pullorum/hapali	0.154163374375489
Bifidobacterium ramosum	0.0884938304311421
Bifidobacterium reuteri	0.195252118511217
Bifidobacterium ruminantium	0
Bifidobacterium saeculare	0
Bifidobacterium saguini	0
Bifidobacterium scardovii	0.0548286989509542
Bifidobacterium stercoris	0
Bifidobacterium thermacidophilum	0.138714088122536
Bifidobacterium thermophilum	0.0795781630915615
Bifidobacterium tissieri	0.0777991767326347
Bifidobacterium tsurumiense	0.0969233478227077
Bifissio spartinae	0.583273366658188
Bilophila wadsworthia	0
Blastococcus massiliensis	0.0773506656002869
Blastomonas natatoria	0.0425502299440694
Blautia caecimuris	0.0281095178892629
Blautia coccoides	0.0504127279112947
Blautia faecis	0.127702332529563
Blautia glucerasea	0
Blautia hansenii	0
Blautia hydrogenotrophica	0.160997773114447
Blautia luti	0.217045146783564
Blautia marasmi	0
Blautia obeum	0.0428026258643642
Blautia producta	0.0347336420027135
Blautia schinkii	0.415242016059771
Blautia sp._GD8	0
Blautia stercoris	0.157804127487236
Blautia wexlerae	0
Bordetella hinzii	0
Brachybacterium muris	0.0338653707116126
Brachybacterium paraconglomeratum	0.0308525459833204
Brachymonas chironomi	0
Brachyspira aalborgi	0.193243204704928
Brachyspira pilosicoli	0
Bradyrhizobium denitrificans	0.0330469139147106
Bradyrhizobium elkanii	0.0359041274504501
Bradyrhizobium japonicum	0.0387288590210905
Brevibacillus agri	0
Brevibacillus borstelensis	0.0370530872802081
Brevibacillus brevis	0.0675952287146363
Brevibacillus massiliensis	0
Brevibacterium casei	0.233185150857273
Brevibacterium epidermidis	0.0878488538074661
Brevibacterium halotolerans	0.211083083721057
Brevibacterium iodinum	0
Brevibacterium linens	0.0385482517381786
Brevibacterium luteolum	0.0351935931643356
Brevibacterium mcbrellneri	0.0504155819839215
Brevibacterium paucivorans	0.0494048075909923
Brevibacterium pityocampae	0.539419087360102
Brevibacterium ravenspurgense/massiliense	0.0960205739184906
Brevibacterium senegalense	0
Brevundimonas bacteroides	0.222231291875497
Brevundimonas diminuta	0.0662122755605741
Brevundimonas subvibrioides	0.263054409976892
Brevundimonas terrae	0.0929778117649338
Brevundimonas vesicularis	0.0314693495803414
Brochothrix thermosphacta	0
Buchnera aphidicola	0.0760855441282893
Buchnera sp.	0
Bulleidia extructa	0
Burkholderia cepacia	0.029435971239115
Burkholderia glumae	0
Burkholderia plantarii	0
Butyricicoccus faecihominis	0.110671615641978
Butyricicoccus pullicaecorum	0
Butyricimonas faecihominis	0.0590069635669753
Butyricimonas paravirosa	0.0327999496633088
Butyricimonas synergistica	0
Butyricimonas virosa	0.0473514274675804
Butyrivibrio crossotus	0.137242300803528
Butyrivibrio fibrisolvens	0.0816838102350788
C.viride 16S	0.135513446562626
Caldicoprobacter faecalis	0
Campylobacter coli	0.395974930498991
Campylobacter concisus	0
Campylobacter curvus	0
Campylobacter faecalis	0.14800798632552
Campylobacter fetus	0
Campylobacter gracilis	0.0337419664049839
Campylobacter hominis	0
Campylobacter hyointestinalis	0
Campylobacter jejuni	0.311702079439075
Campylobacter lari	0
Campylobacter rectus	0
Campylobacter showae	0.0654342269803388
Campylobacter upsaliensis	0
Campylobacter ureolyticus	0
Candidatus Blastococcus	0
Candidatus Dorea	0.112868563378897
Candidatus Soleaferrea	0
Candidatus Stoquefichus	0.0349663570277814
Candidatus Streptomyces	0
Capnocytophaga gingivalis	0
Capnocytophaga granulosa	0
Capnocytophaga haemolytica	0
Capnocytophaga leadbetteri	0.0895914014592953
Capnocytophaga ochracea	0
Capnocytophaga sputigena	0
Cardiobacterium hominis	0.149201711411862
Cardiobacterium valvarum	0
Carnobacterium maltaromaticum	0.0359910146926441
Castellaniella defragrans	0
Catabacter hongkongensis	0
Catenibacterium mitsuokai	1.74015796409728
Catonella morbi	0
Catonella sp.	0
Cedecea davisae	0
Cedecea lapagei	0.0447090062957933
Cellulomonas composti	0.0472271698605927
Cellulomonas denverensis	0
Cellulomonas massiliensis	0.0972043877838273
Cellulomonas parahominis	0.0385234743203239
Cellulosilyticum lentocellum	0.166871721979624
Cellulosimicrobium cellulans	0.0519107912772476
Centipeda periodontii	0
Cephaloticoccus primus	0.0768230779712648
Cetobacterium somerae	0
Chlamydia abortus	0.0427438137674429
Chlamydia trachomatis	0.166348726644172
Chlorobium phaeobacteroides	0
Christensenella minuta	0.155601100769105
Chryseobacterium bovis	0.0475297836177808
Chryseobacterium hominis	0.037748439079739
Citrobacter amalonaticus	0
Citrobacter braakii	0.050062075788413
Citrobacter farmeri	0
Citrobacter freundii	0.0358815481642957
Citrobacter gillenii	0
Citrobacter intermedius	0.0419345449622841
Citrobacter murliniae	0
Citrobacter pasteurii	0
Citrobacter sedlakii	0
Citrobacter werkmanii	0
Citrobacter youngae	0.0316833321655053
Cloacibacillus evryensis	0.202949025066113
Cloacibacillus porcorum	0
Cloacibacterium normanense	1.09248636873587
Clostridioides difficile	0
Clostridium acetobutylicum	0.0328675168113788
Clostridium acidisoli	0.0424578614459086
Clostridium aciditolerans	0
Clostridium aerotolerans	0
Clostridium akagii	0.0509689268458707
Clostridium aldenense	0.0655377081111691
Clostridium aldrichii	0
Clostridium algidicarnis	0
Clostridium amazonense	0
Clostridium aminovalericum	0.0925831634244043
Clostridium amygdalinum	0.047199340307319
Clostridium amylolyticum	0.044641874840767
Clostridium arbusti	0.0405168984186424
Clostridium argentinense	0
Clostridium asparagiforme	1.3392159448427
Clostridium aurantibutyricum	0.0315542191150581
Clostridium autoethanogenum	0
Clostridium baratii/Eubacterium nitrigenese	0.0903970275751431
Clostridium beijerinckii	0.0420776375810921
Clostridium bifermentans	0
Clostridium bolteae/aminovalericum	0.143679637383591
Clostridium botulinum	0
Clostridium bowmanii	0
Clostridium butyricum	0.0409411253483055
Clostridium cadaveris	0.0495394806185816
Clostridium carboxidivorans	0
Clostridium cavendishii	0
Clostridium celatum	0.368331123441348
Clostridium celerecrescens	0
Clostridium cellobioparum	0.0292522756928747
Clostridium cellulolyticum	0
Clostridium chartatabidum	0
Clostridium chauvoei	0.164898703698397
Clostridium chromiireducens	0.0588758571611848
Clostridium citroniae	0.0294320431753733
Clostridium clariflavum	0.0399925482606734
Clostridium clostridioforme	0
Clostridium cochlearium	0
Clostridium cocleatum	0.0362906214663181
Clostridium colicanis	0
Clostridium colinum	0.0494322131151846
Clostridium collagenovorans	0.0299243657033104
Clostridium cylindrosporum	0.0525596244109597
Clostridium dakarense	0
Clostridium difficile	0.033573361170454
Clostridium diolis	0.0643527365175405
Clostridium disporicum/celatum	0
Clostridium drakei	0
Clostridium estertheticum	0.0411312307039413
Clostridium fallax	0.0553544478364409
Clostridium felsineum	0.0279000355876222
Clostridium ganghwense	0
Clostridium ghonii	0.04816970405877
Clostridium glycolicum	0
Clostridium glycyrrhizinilyticum	0.452170575558434
Clostridium grantii	0
Clostridium haemolyticum	0
Clostridium hathewayi	0
Clostridium herbivorans	0
Clostridium hiranonis	0
Clostridium homopropionicum	0
Clostridium huakuii	0.0635824644048927
Clostridium hungatei	0
Clostridium hylemonae	0.238570865244031
Clostridium indolis/methoxybenzovorans	1.09629640425945
Clostridium innocuum	0.0285765965270776
Clostridium irregulare	0
Clostridium isatidis	0
Clostridium jeddahense	0.0447078627429124
Clostridium kogasensis	0
Clostridium lactatifermentans	0
Clostridium lavalense/bolteae	0.130907251030356
Clostridium leptum	0.0853896508334146
Clostridium limosum	0
Clostridium lituseburense	0
Clostridium lundense	0.0288287635978602
Clostridium malenominatum	0.0303469930143722
Clostridium massiliodielmoense	0
Clostridium methoxybenzovorans	0.461759355042772
Clostridium methylpentosum	0.0707673523343485
Clostridium neonatale	0
Clostridium nexile	0.231946639006272
Clostridium novyi	0.0350556902847879
Clostridium oceanicum	0.0344831928942071
Clostridium oroticum	0
Clostridium paraputrificum	0
Clostridium pascui	0.0348847415137137
Clostridium pasteurianum	0.030022995021913
Clostridium perfringens	0
Clostridium polysaccharolyticum	0.0919867779046377
Clostridium populeti	0
Clostridium psychrophilum	0
Clostridium punense	0
Clostridium putrefaciens	0.660599063902185
Clostridium ramosum	0
Clostridium rectum	0
Clostridium saccharobutylicum	0
Clostridium saccharogumia	0.0447527401416342
Clostridium saccharolyticum	0.0602289157298188
Clostridium saccharoperbutylacetonicum	0.0618908864376914
Clostridium sardiniense	0
Clostridium sartagoforme	0.0340954471908813
Clostridium scatologenes	0
Clostridium schirmacherense	0.0292572645390426
Clostridium scindens	0.204987778259682
Clostridium senegalense	0
Clostridium septicum	0.0328983841407315
Clostridium sordellii	0
Clostridium sp._16S_	0
Clostridium sphenoides	0.0819895130559127
Clostridium spiroforme	0
Clostridium sporogenes	0.111728426263848
Clostridium sporosphaeroides	0
Clostridium sticklandii	0.0378447447635916
Clostridium straminisolvens	0.087399502447937
Clostridium subterminale	0.0470919945153569
Clostridium sufflavum	0
Clostridium sulfidigenes	0
Clostridium swellfunianum	0
Clostridium symbiosum	0.707181348116557
Clostridium tagluense	0
Clostridium tepidiprofundi	0
Clostridium termitidis	0.0510104800712439
Clostridium tertium	0
Clostridium tetani	0.0451004350051997
Clostridium tetanomorphum	0
Clostridium thermoalcaliphilum	0
Clostridium thermopalmarium	0
Clostridium thiosulfatireducens	0
Clostridium tunisiense	0
Clostridium tyrobutyricum	0
Clostridium ventriculi	0
Clostridium vincentii	0
Clostridium viride	0
Clostridium vulturis	0
Clostridium xylanolyticum	0
Clostridium xylanovorans	0.07637757928361
Collinsella aerofaciens	0.030510558258578
Collinsella intestinalis	0
Collinsella massiliensis	0
Collinsella stercoris	0.0683621438539557
Collinsella tanakaei	0.04261335124919
Comamonas aquatica	0
Comamonas kerstersii	0
Comamonas terrigena	0
Comamonas testosteroni	0
Coprobacillus cateniformis	0
Coprobacter fastidiosus	0.0336964724110658
Coprobacter secundus	0
Coprococcus catus	0
Coprococcus comes	0.167152607954202
Coprococcus eutactus	0.0658947400216926
Coriobacterium glomerans	0
Corynebacterium accolens	0.0319120775986743
Corynebacterium afermentans	0.0670356405657094
Corynebacterium ammoniagenes	0.0353691611492901
Corynebacterium amycolatum	0.0314616392758351
Corynebacterium appendicis	0.0302262020886453
Corynebacterium argentoratense	0
Corynebacterium aurimucosum	0.0434049368867488
Corynebacterium casei	0
Corynebacterium coyleae	0
Corynebacterium durum	0
Corynebacterium frankenforstense	0
Corynebacterium freneyi	0.234205437291807
Corynebacterium genitalium	0
Corynebacterium glaucum	0
Corynebacterium glucuronolyticum	0
Corynebacterium jeikeium	0.0907766440886562
Corynebacterium kroppenstedtii	0.085426395237069
Corynebacterium matruchotii	0
Corynebacterium minutissimum	0.0485777317731282
Corynebacterium mucifaciens	0.0331727640766363
Corynebacterium propinquum	0.0372628995875184
Corynebacterium pseudodiphthericum	0.0305482624249212
Corynebacterium resistens	0
Corynebacterium simulans	0
Corynebacterium singulare	0.0811680692924543
Corynebacterium sp._1152	0
Corynebacterium striatum	0
Corynebacterium sundsvallense	0.0315531572815218
Corynebacterium tuberculostearicum	0.0406262807168259
Corynebacterium tuscaniense	1.49509649949167
Corynebacterium ulcerans	0.0457463583365958
Corynebacterium ureicelerivorans	0.0512443713291745
Corynebacterium variabile	0.0335207573671952
Corynebacterium xerosis	0.184088754738062
Cronobacter sakazakii	0.0320315527102703
Cryptobacterium curtum	0.032450853206568
Cupriavidus metallidurans	0
Curtobacterium flaccumfaciens	0
Deinococcus aquaticus	0
Deinococcus indicus	0
Deinococcus proteolyticus	0.0321366245249694
Delftia acidovorans	0
Dermabacter hominis	0.0714167027309342
Dermabacter vaginalis	0.143336088259592
Dermacoccus nishinomiyaensis	0.086285119324625
Desulfitobacterium frappieri	0
Desulfobulbus propionicus	0
Desulfotomaculum guttoideum	0
Desulfovibrio alkalitolerans	0
Desulfovibrio desulfuricans	0
Desulfovibrio fairfieldensis	0
Desulfovibrio legallii	0.0336746692263737
Desulfovibrio legallis	0
Desulfovibrio piger	0.0344299736787796
Desulfovibrio termitidis	0
Dialister invisus	0.0960066511259998
Dialister micraerophilus	0
Dialister pneumosintes	0
Dialister succinatiphilus	0
Dictyoglomus thermophilum	0.0386107064747473
Dielma fastidiosa	0
Dietzia cinnamea	0.290244011034385
Dietzia maris	0.145115255466361
Dietzia natronolimnaea	0
Dolosicoccus paucivorans	0.155583463136508
Dolosigranulum pigrum	0
Dorea formicigenerans	0.0385943181144816
Dorea longicatena	0.0758294944996094
Dorea massiliensis	0.0278364415124423
Dyadobacter beijingensis	0
Dyadobacter fermentans	0
Dysgonomonas capnocytophagoides	0.124816621918687
Dysgonomonas gadei	0
Dysgonomonas macrotermitis	0
Dysgonomonas mossii	0
Edwardsiella tarda	0.030145011236535
Eggerthella lenta	0.028977399612398
Eggerthella sinensis	0.299671394862051
Eggerthella timonensis	0.0610375932807555
Eggerthia catenaformis	0
Eikenella corrodens	0.0455013007474511
Eisenbergiella tayi	0
Elusimicrobium minutum	0.12535581449635
Empedobacter falsenii	0.101958542250969
Enorma massiliensis	0.0332412927159052
Enterobacter aerogenes	0
Enterobacter asburiae	0
Enterobacter cancerogenus	0
Enterobacter cloacae	0.359930833324153
Enterobacter massiliensis	0.0488288851220086
Enterococcus asini	0
Enterococcus avium	0.0613020566605186
Enterococcus caccae	0
Enterococcus casseliflavus	0
Enterococcus casseliflavus/galliarum	0
Enterococcus cecorum	0
Enterococcus devriesei	0
Enterococcus dispar	0
Enterococcus durans/hirae	0
Enterococcus faecalis	0.051408016152494
Enterococcus faecium	0
Enterococcus gallinarum	0
Enterococcus gilvus	0
Enterococcus italicus	0
Enterococcus malodoratus	0.0355073704462942
Enterococcus mundtii	0
Enterococcus phoeniculicola	0
Enterococcus raffinosus	0
Enterococcus saccharolyticus	0
Enterorhabdus caecimuris	0.0679121390734998
Enterovibrio nigricans	0
Eremococcus coleocola	0
Erysipelatoclostridium ramosum	0.348933732675514
Escherichia albertii	0.0885477187027329
Escherichia coli	2.47461652086937
Escherichia fergusonii	0.435319284878835
Escherichia hermannii	0.629403129601506
Ethanoligenens harbinense	0.062696250888693
Eubacterium barkeri	0
Eubacterium biforme	0.0341840928190727
Eubacterium brachy	0
Eubacterium budayi	1.42656894766651
Eubacterium callanderi	0
Eubacterium celluloscolvens	0.0595333147791922
Eubacterium cellulosolvens	0.0333581123451348
Eubacterium contortum	0.0736269283567188
Eubacterium coprostanoligenes	0.0328592881396061
Eubacterium cylindroides	0
Eubacterium desmolans	0
Eubacterium dolichum	0.0450836905438558
Eubacterium eligens	0.0471871270716387
Eubacterium fissicatena	0.190267970380527
Eubacterium hallii	0
Eubacterium infirmum	0
Eubacterium limosum	0
Eubacterium moniliforme	0
Eubacterium multiforme	0.0914116934778763
Eubacterium nitritogenes	0.106766835542403
Eubacterium nodatum	0.0610888504548513
Eubacterium oxidoreducens	0
Eubacterium pyruvativorans	0
Eubacterium ramulus	0
Eubacterium rectale	0.36069809774385
Eubacterium ruminantium	0.0814321835997522
Eubacterium saphenum	0
Eubacterium siraeum	0
Eubacterium sp	0
Eubacterium sulci	0.0351131784038579
Eubacterium tenue	0
Eubacterium tortuosum	0
Eubacterium tortusum	0
Eubacterium uniforme	0.0352330529758731
Eubacterium ventriosum	0.06857043549774
Eubacterium xylanophilum	0.0639212046700545
Eubacterium yurii	0
Exiguobacterium aurantiacum	1.22284756629191
Facklamia hominis/miroungae	0
Facklamia ignava	0.0794358899624883
Facklamia languida	0
Facklamia tabacinasalis	1.64037892735487
Faecalibacterium prausnitzii	0.0933250216549079
Faecalibacterium prausnitzii S9G3	0.346716872789299
Faecalicatena contorta	0.483530012353878
Faecalitalea cylindroides	0.0290738831958334
Fermentimonas caenicola	0
Ferrimonas balearica	0
Fictibacillus arsenicus	0
Filifactor alocis	0.0642821886552455
Filifactor villosus	0
Finegoldia magna	0
Flavobacterium banpakuense	0
Flavobacterium branchiophilum	0.0354088024867592
Flavobacterium cheniae	0
Flavobacterium daejeonense	0
Flavobacterium lindanitolerans	0.0459622048896222
Flavobacterium oncorhynchi	0
Flavobacterium sp._TISTR	0
Flavonifractor plautii	0.141890658563061
Flavonifractor sp	0.287298636021608
Flexispira rappini	0
Flintibacter butyricus	0.255143955496813
Fretibacterium fastidiosum	0
Fusicatenibacter saccharivorans	0.124459933249147
Fusobacterium equinum	0
Fusobacterium gonidiaformans	0.0873514502172144
Fusobacterium mortiferum	0.0391947038379138
Fusobacterium naviforme	0.0731187956956715
Fusobacterium necrogenes	0.0488838442003999
Fusobacterium necrophorum	0
Fusobacterium nucleatum	0.040494830634548
Fusobacterium periodonticum	0
Fusobacterium russii	0
Fusobacterium ulcerans	0.0936606284350186
Fusobacterium varium	0.480190276035783
Gallibacterium anatis	0
Garciella nitratireducens	0
Gardnerella vaginalis	0.0352138132968411
Gemella haemolysans	0.0643904801687648
Gemella morbillorum	0.0320241092411208
Gemella sanguinis	0.115157674850058
Gemmatirosa kalamazoonesis	0
Gemmiger formicilis	0.044787204148992
Geobacillus stearothermophilus	0
Geobacillus vulcani	0
Georgenia muralis	0
Gluconobacter oxydans	0
Gordonia bronchialis	0
Gordonia jacobaea	0.0451058306708729
Gordonia otitidis	0
Gordonia rubripertincta	0.0980106564733797
Gordonia terrae	0
Gordonibacter pamelaeae	0
Gordonibacter urolithinfaciens	0.0347545584190747
Granulicatella adiacens	0.11291415135097
Granulicatella elegans	0
Grimontia hollisae	0.344863867974562
Haematobacter missouriensis	0.0559343418961206
Haemophilus haemolyticus	0.395704164041606
Haemophilus influenzae	0
Haemophilus parahaemolyticus	0
Haemophilus parainfluenzae	0.125181216769706
Haemophilus paraphrohaemolyticus	0
Haemophilus pittmaniae	0
Haemophilus quentini	0
Haemophilus sputorum	0
Hafnia alvei	0
Halobiforma nitratireducens	0.140842999126811
Halomonas salina	0
Harryflintia acetispora	0.0343949063516017
Helicobacter bilis	0
Helicobacter canadensis	0
Helicobacter cinaedi	0.0281176347326147
Helicobacter fennelliae	0
Helicobacter pametensis	0.111295953394823
Helicobacter pullorum	0
Helicobacter pylori	0.0452322620238255
Helicobacter rodentium	0.0324075959308847
Helicobacter winghamensis	0.157307890373898
Herbaspirillum massiliense	0.114591195163918
Hespellia porcina	0.0493080352439611
Hespellia stercorisuis	0
Holdemanella biformis	0
Holdemania filiformis	0.0388211367638745
Holdemania massiliensis	0
Howardella ureilytica	0.0587421925153461
Hungatella effluvii	0
Hydrobacter penzbergensis	0
Hydrogenibacillus schlegelii	0.0488363189194167
Hydrogenoanaerobacterium saccharovorans	0.347319624723422
Hymenobacter rigui	0.12935322659513
Intestinibacter bartlettii	0.198344010574443
Intestinimonas butyriciproducens	0
Janibacter hoylei	0.0390295952508824
Janibacter indicus	0.160007209776445
Janibacter limosus	0
Janibacter terrae	0.134109225109421
Johnsonella ignava	0.0676068296849349
Jonesia denitrificans	0
Kallipyga massiliensis	0
Kandleria vitulina	0.115057912794184
Kerstersia gyiorum	0
Kineothrix alysoides	0
Kingella denitrificans	0.0513620462075595
Kingella kingae	0
Kingella oralis	0
Klebsiella aerogenes	0.0454418011380293
Klebsiella oxytoca	0
Klebsiella pneumoniae	0.0649410587343255
Klebsiella variicola	0
Kluyvera ascorbata	0.0341445550756833
Kluyvera intermedia	0.0460502246616436
Kocuria halotolerans	0.0352758490630803
Kocuria indica	0.0369274035695292
Kocuria kristinae	0
Kocuria marina	0.0890644988402177
Kocuria palustris	0
Kocuria rhizophila	0
Kocuria rosea	0.0328941090059221
Kosakonia cowanii	0
Kurthia gibsonii	0
Kurthia massiliensis	0
Kurthia senegalensis	0
Kytococcus schroeteri	0
Kytococcus sedentarius	0
Lachnoanaerobaculum saburreum	0.121605402329693
Lachnoanaerobaculum umeaense	0
Lachnobacterium bovis	0.154137638409626
Lachnoclostridium phytofermentans	0.0380004962388113
Lachnoclostridium sp	0.0566563881394191
Lachnospira multipara	0.0935347690720104
Lachnospira pectinoschiza	0.670522789542931
Lactobacillus acidophilus	0
Lactobacillus agilis	0
Lactobacillus alimentarius	0.386898220164273
Lactobacillus alvi	0
Lactobacillus amylolyticus	0
Lactobacillus amylophilus	0
Lactobacillus amylovorus	0.0316830194240784
Lactobacillus animalis	0
Lactobacillus antri	0.0319216471027794
Lactobacillus apinorum	0
Lactobacillus apodemi	0
Lactobacillus bifermentans	0.0403447559754232
Lactobacillus brevis	0
Lactobacillus buchneri	0
Lactobacillus casei	0
Lactobacillus ceti	0
Lactobacillus coleohominis	0
Lactobacillus coryniformis	0.0720540836521648
Lactobacillus crispatus	0
Lactobacillus curvatus	0
Lactobacillus delbrueckii	0.0283230499747725
Lactobacillus dextrinicus	0
Lactobacillus fermemtum	0
Lactobacillus fermentum	0.0347315895645802
Lactobacillus fructivorans/homohiochii	0.0702272063496945
Lactobacillus gasseri	0
Lactobacillus gastricus	0
Lactobacillus gigeriorum	0.0684087920055319
Lactobacillus helveticus	0
Lactobacillus herbarum	0
Lactobacillus iners	0.028568273785587
Lactobacillus jensenii	0
Lactobacillus johnsonii	0
Lactobacillus kalixensis	0
Lactobacillus kitasatonis	0
Lactobacillus kunkeei	0.047570929669445
Lactobacillus malefermentans	0.0311440898923364
Lactobacillus mindensis	0
Lactobacillus mucosae	0
Lactobacillus mudanjiangensis	0.0279164801441354
Lactobacillus oris	0
Lactobacillus parabuchneri	0
Lactobacillus paracasei	0.0353079254346262
Lactobacillus parafarraginis	0
Lactobacillus pentosus	0
Lactobacillus plantarum	0.0556244977132471
Lactobacillus porcinae	0.225229351504854
Lactobacillus rapi	0
Lactobacillus reuteri	0.0410515044530918
Lactobacillus rhamnosus	0
Lactobacillus rogosae	0.096724721465186
Lactobacillus rossiae	0
Lactobacillus ruminis	0
Lactobacillus sakei	0
Lactobacillus salivarius	0
Lactobacillus sanfranciscensis	0.0461560055315343
Lactobacillus saniviri	0.0443793666326459
Lactobacillus senioris	0
Lactobacillus sharpeae	0.0723152505790923
Lactobacillus thermophilus	0
Lactobacillus ultunensis	0
Lactobacillus vaccinostercus	0.0398843631695534
Lactobacillus vaginalis	0
Lactobacillus versmoldensis	0
Lactobacillus xiangfangensis	0.215811408916017
Lactococcus formosensis	0
Lactococcus garvieae	0.0321585144079484
Lactococcus lactis	0.0568316139604676
Lactococcus plantarum	0.0486362892240126
Lactococcus raffinolactis	0.032861056209869
Lactonifactor longoviformis	0
Laribacter hongkongensis	0.104203124236171
Lautropia mirabilis	0.06137868194818
Lawsonella clevelandensis	0.0291646241902909
Leifsonia aquatica/naganoensis	0
Leminorella grimontii	0
Leminorella richardii	0
Leptothrix discophora	0.202792231278578
Leptothrix mobilis	0
Leptotrichia amnionii	0
Leptotrichia buccalis	0.672263118356243
Leptotrichia goodfellowii	0
Leptotrichia hofstadii	0.192855141613156
Leptotrichia wadei	0
Leuconostoc carnosum	0
Leuconostoc citreum	0
Leuconostoc citreum/holzapfelii	0
Leuconostoc gelidum	0
Leuconostoc lactis	0.0487084765097825
Leuconostoc mesenteroides	0
Leuconostoc pseudomesenteroides/rapi/kimchii/mesenteroides	0.0398083523716993
Limnobacter thiooxidans	0.0912056758984432
Longicatena caecimuris	0.03248334861134
Lysinibacillus fusiformis	0
Lysinibacillus massiliensis	0
Lysinibacillus sphaericus	0
Lysobacter soli	0.119494282486131
Mageeibacillus indolicus	0.0415602035546384
Mannheimia granulomatis	0.0853696754288435
Marichromatium gracile	0
Marvinbryantia formatexigens	0.0554195345471659
Massilia aurea	0.178566258756687
Massiliomicrobiota timonensis	0
Megamonas funiformis	0.0432448363433299
Megamonas hypermegale	0
Megamonas rupellensis	0.0592314499356375
Megasphaera elsdenii	0
Megasphaera indica	0
Megasphaera micronuciformis	0
Megasphaera paucivorans	0.033979576282804
Megasphaera sp	0.0496631179262985
Mesorhizobium loti	0
Methanobrevibacter smithii	0.181734356198961
Methanobrevibacter smithii/gottschalkii	0
Methanosphaera cuniculi	0.0504414237979062
Methanosphaera stadtmanae	0
Methylobacterium adhaesivum	0.0419071484677351
Methylobacterium jeotgali	0.178295003848071
Methylobacterium mesophilicum	0.0579590427284943
Methylobacterium populi	0
Methylobacterium radiotolerans	0.0359082231088744
Methylobacterium zatmanii	0.126973160868978
Methyloversatilis universalis	0.0344079271390707
Microbacterium aurum	0.0854616331633202
Microbacterium barkeri	0
Microbacterium chocolatum	0
Microbacterium foliorum	0
Microbacterium gubbeenense	0.100720756317864
Microbacterium hydrocarbonoxydans	0
Microbacterium lacticum	0.0324746267278598
Microbacterium luteolum	1.09917974834332
Microbacterium oleivorans	0.682611278624458
Microbacterium paraoxydans	0.230752508301255
Microbacterium phyllosphaerae	0.0289509545649646
Microbacterium schleiferi	0
Micrococcus luteus	0
Micrococcus lylae	0
Micromonospora aurantiaca	0.0353804656039581
Micromonospora krabiensis	0.0315804425450626
Microvirga massiliensis	0
Microvirgula aerodenitrificans	0
Mitsuokella jalaludinii	0.0360838390957003
Mitsuokella multacida	0.029279004617544
Mobiluncus curtisii	0.0999427126931142
Moellerella wisconsensis	0.10144807418905
Mogibacterium diversum	0
Mogibacterium neglectum	0
Mogibacterium pumilum	0
Mogibacterium timidum	0
Mogibacterium vescum	0
Monoglobus pectinilyticus	0
Moraxella atlantae	0
Moraxella catarrhalis	0.0839088557416922
Moraxella caviae	0.103250407047486
Moraxella lacunata	0.081750675236233
Moraxella nonliquefaciens	0
Moraxella osloensis	0.0536116344900422
Morganella morganii	0
Moryella indoligenes	0.0364417288409088
Murdochiella asaccharolytica	0.0576952583473266
Muribaculum intestinale	0
Murimonas intestini	0.0820378299612724
Mycobacterium abscessus	0.114657272684753
Mycobacterium avium	0.0434672761124135
Mycobacterium florentinum	0.10551097122868
Mycobacterium fortuitum	0.1122483726814
Mycobacterium iranicum	0.0906497307626129
Mycobacterium mucogenicum	0.0578439427028828
Mycoplasma hominis	0.029881923446286
Mycoplasma pneumoniae	0
Negativicoccus succinicivorans	0
Neisseria bacilliformis	0
Neisseria cinerea	0
Neisseria elongata	0.0308273787531403
Neisseria flava	0
Neisseria flavescens/perflava	0
Neisseria gonorrhoeae	0.0449346259266004
Neisseria macacae	0.0655514961762483
Neisseria meningitidis	0
Neisseria mucosa	0.367765195259867
Neisseria sicca	0
Neisseria subflava	0
Nevskia ramosa	0
Nitriliruptor alkaliphilus	0
Oceanobacillus caeni	0
Oceanobacillus massiliensis	0.0398411438875326
Ochrobactrum anthropi	0.0800029033273538
Ochrobactrum intermedium	0.0495611488685888
Ochrobactrum pituitosum	0
Odoribacter laneus	0
Odoribacter splanchnicus	0
Oligella urethralis	0.0474929103226352
Olsenella profusa	0
Olsenella scatoligenes	0.0346805460189251
Olsenella uli	0
Olsenella umbonata	0.054266881943584
Orenia metallireducens	0
Oribacterium parvum	0
Oribacterium sinus	0.690872599430649
Ornithobacterium rhinotracheale	0
Oscillibacter ruminantium	0.0318514185515863
Oscillibacter sp	0.0451968077086155
Oscillibacter valericigenes	0.298125836392624
Oxalobacter formigenes	0.0640416716934119
Paenibacillus alvei	0
Paenibacillus antibioticophila	0.0569849945019567
Paenibacillus barcinonensis	0.072008333601589
Paenibacillus barengoltzii	0
Paenibacillus daejeonensis	0
Paenibacillus durus	0
Paenibacillus glucanolyticus	0
Paenibacillus graminis	0
Paenibacillus illinoisensis	0.0712504907942993
Paenibacillus kribbensis	0
Paenibacillus lactis	0.0829032678708343
Paenibacillus lautus	0.0436384136109214
Paenibacillus provencensis	0.0290051330234349
Paenibacillus pueri	0.0511821347788998
Paenibacillus rhizosphaerae	0
Paenibacillus riograndensis	0.263763538941476
Paenibacillus sabinae/forsythiae	0.034734221782694
Paenibacillus senegalensis	0.107343309213661
Paenibacillus thiaminolyticus	0
Paenibacillus timonensis	0.0288474579256053
Pantoea agglomerans	0.492601092846002
Pantoea conspicua	0
Papillibacter cinnamivorans	0
Parabacteroides distasonis	0.739445242978113
Parabacteroides goldsteinii	0.439315291363117
Parabacteroides gordonii	0
Parabacteroides johnsonii	0.0414686598399655
Parabacteroides merdae	0.0353508852084012
Paracoccus carotinifaciens	0
Paracoccus marinus	0.0993167204949062
Paracoccus sanguinis	0
Paracoccus yeei	0
Paraeggerthella hongkongensis	0.0595885509289197
Paraprevotella clara	0
Paraprevotella xylaniphila	0
Parascardovia denticolens	0.0356273330390964
Parasporobacterium paucivorans	0.0936644746732321
Parasutterella excrementihominis	0.117316751903974
Parasutterella secunda	0.0888215167225151
Parvimonas micra	0.250294567479988
Pediococcus acidilactici	0.0557991000626118
Pediococcus damnosus	0
Pediococcus pentosaceus	0.0303945771920632
Pedobacter daejeonensis	0
Pedomicrobium ferrugineum	0
Pelomonas saccharophila	0.164712504884267
Peptoclostridium difficile	0.0314790288275441
Peptococcus niger	0
Peptococcus sp.	0
Peptoniphilus asaccharolyticus	0
Peptoniphilus coxii	0
Peptoniphilus duerdenii	0
Peptoniphilus grossensis	0
Peptoniphilus harei	0
Peptoniphilus indolicus	0
Peptoniphilus lacrimalis	0
Peptoniphilus senegalensis	0.0495558342153796
Peptoniphilus timonensis	0
Peptostreptococcus anaerobius	0.0349833329382464
Peptostreptococcus russellii	0
Peptostreptococcus stomatis	0.0866169155221307
Phascolarctobacterium faecium	0
Phascolarctobacterium succinatutens	0.278424066977054
Phenylobacterium haematophilum	0.0485714284823988
Phyllobacterium myrsinacearum	0
Planococcus rifietoensis	0.0496712136251006
Planomicrobium chinense	0
Planomonospora sphaerica	0.422132930696663
Plesiomonas shigelloides	0
Porphyromonas asaccharolytica	0.0283016523769925
Porphyromonas catoniae	0.0833524919567668
Porphyromonas endodontalis	0
Porphyromonas gingivalis	0
Porphyromonas somerae	0.14756897866306
Porphyromonas uenonis	0.102513299059578
Prevotella albensis	0
Prevotella amnii	0
Prevotella amniotica	0
Prevotella aurantiaca	0
Prevotella baroniae	0.0474869778435508
Prevotella bergensis	0
Prevotella bivia	0
Prevotella brevis	0
Prevotella bryantii	0.0313482539461856
Prevotella buccae	0
Prevotella buccalis	0
Prevotella conceptionensis	0.060159630181964
Prevotella copri	0.0450679517930556
Prevotella corporis	0.0625407500727321
Prevotella dentalis	0
Prevotella dentasini	0
Prevotella denticola	0.0536656372711756
Prevotella disiens	0
Prevotella enoeca	0
Prevotella falsenii	0.0290123310763714
Prevotella fusca	0
Prevotella histicola	0.137790023907599
Prevotella intermedia	0
Prevotella loescheii	0.0621455189228207
Prevotella maculosa	0
Prevotella marshii	0
Prevotella melaninogenica	0
Prevotella micans	0
Prevotella multidaccharivorax	0
Prevotella multiformis	0.0375542104679075
Prevotella multisaccharivorax	0.0479545259518112
Prevotella nanceiensis	0
Prevotella nigrescens	0.0621334581362218
Prevotella oralis	0.028253049133563
Prevotella oris	0.0375585738740794
Prevotella oryzae	0
Prevotella oulorum	0
Prevotella pallens	0
Prevotella paludivivens	0.729037412337605
Prevotella pleuritidis	0
Prevotella ruminicola	0.103093147937636
Prevotella saccharolytica	0.170575789839423
Prevotella salivae	0.0503211135676907
Prevotella scopos/jejuni	0
Prevotella shahii	0
Prevotella stercorea	0.136900462234083
Prevotella timonensis	0.123062338046613
Prevotella veroralis	0
Promicromonospora flava	0.0564693718589078
Propionibacterium acidifaciens	1.74404731042254
Propionibacterium acidipropionici	1.11441375582727
Propionibacterium acnes	0
Propionibacterium australiense	0.0304694349135012
Propionibacterium avidum	0.0326275390371025
Propionibacterium cyclohexanicum	0.0602563529293881
Propionibacterium damnosum	0.0657604032341753
Propionibacterium freudenreichii	0.0306271124376693
Propionibacterium granulosum	0
Propionibacterium jensenii	0
Propionibacterium microaerophilum	0.177645292888197
Propionibacterium namnetense	0.0295594620120769
Propionibacterium propionicum	0
Propionibacterium thoenii	0.368404188256599
Propionicimonas paludicola	0
Propionimicrobium lymphophilum	0.952092699257186
Propionivibrio dicarboxylicus	0
Prosthecobacter fluviatilis	0
Proteus mirabilis	0
Proteus penneri	0.0511214429047326
Proteus vulgaris	0.05652364545356
Providencia alcalifaciens	0.0292886003024598
Providencia rettgeri	0
Providencia rustigianii	0
Providencia stuartii	0.0429311174959468
Pseudoclavibacter massiliense	0
Pseudoclavibacter sp._Timone	0
Pseudoflavonifractor capillosus	0.276569453161285
Pseudomonas aeruginosa	0
Pseudomonas alcaliphila	0
Pseudomonas fluorescens	0
Pseudomonas fragi	0
Pseudomonas fragi/thivervalensis/deceptionensis	0.0417481806187056
Pseudomonas monteilii	0.740464979886521
Pseudomonas nitroreducens	0
Pseudomonas oleovorans	0
Pseudomonas putida	0
Pseudomonas stutzeri	0
Pseudopropionibacterium propionicum	0
Pseudoramibacter alactolyticus	0.091473861923336
Pseudothermotoga thermarum	0
Pseudoxanthomonas mexicana	0
Psychrobacter arenosus	0.0343858523272352
Pyramidobacter piscolens	0.0343841732602463
Ralstonia insidiosa	0.0919149972036871
Ralstonia mannitolilytica	0.0351088418939578
Ralstonia solanacearum	0
Raoultella ornithinolytica	0
Raoultella planticola	0.0819130883240529
Rheinheimera perlucida	0
Rheinheimera texasensis	0.0295740518941986
Rhizobium pusense	0.0357436645442233
Rhodanobacter ginsenosidimutans	1.63144814358001
Rhodobacter sphaeroides	0
Rhodococcus equi	0.028826086168043
Rhodococcus erythropolis	0.0512232297363434
Rhodococcus rhodochrous	0.092016256327679
Riemerella anatipestifer	0.0367364082127981
Riemerella columbina	0
Robinsoniella peoriensis	0
Romboutsia lituseburensis	0.0463809942023026
Roseburia faecis	0.75298261196203
Roseburia hominis	0
Roseburia intestinalis	0.0617446174863274
Roseburia inulinivorans	0.554555183077657
Roseburia sp	0.138822530728621
Roseomonas mucosa	0.0718023314789171
Rothia aeria	0
Rothia dentocariosa	0
Rothia mucilaginosa	0
Rubinisphaera brasiliensis	0.0446103399219866
Rudanella lutea	0.315649967335747
Ruminococcus albus	0
Ruminococcus bromii	0.548895369592338
Ruminococcus callidus	0
Ruminococcus champanellensis	0
Ruminococcus faecis	0.192449748592184
Ruminococcus flavefaciens	0.0318401671103661
Ruminococcus gauvreauii	0.133053341185455
Ruminococcus gnavus	0.946459346949985
Ruminococcus lactaris	0
Ruminococcus sp	0.127188548268061
Ruminococcus sp. Marseille-P2780	0.0335775203815782
Ruminococcus sp. Marseille-P650	0.0314810407914959
Ruminococcus torques	0.100222622291341
Ruthenibacterium lactatiformans	0.0338806481869054
Salmonella enterica	0.0527471443944519
Sarcina maxima	0
Sarcina ventriculi	0.150058855438575
Scardovia inopinata	0.0377554200010801
Scardovia wiggsiae	0.123584974620156
Schlesneria paludicola	0
Schwartzia sp.	0
Schwartzia succinivorans	0.0618927626438333
Selenomonas artemidis	0
Selenomonas infelix	0
Selenomonas noxia	0
Selenomonas ruminantium	0
Selenomonas sputigena	0
Sellimonas intestinalis	0.0542987673100944
Senegalemassilia anaerobia	0.0393630976154071
Senegalimassilia anaerobia	0.0768908471164625
Serratia ficaria	0
Serratia fonticola	0.137917986967131
Serratia liquefaciens	0.0296436308227538
Serratia marcescens	0
Shigella dysenteriae	0
Shuttleworthia satelles	0.158268289105258
Silanimonas lenta	0
Simonsiella muelleri	0.562368466601095
Skermanella aerolata	0.188423410525469
Slackia equolifaciens	0
Slackia exigua	0.144315318835279
Slackia faecicanis	0.0740772955701898
Slackia isoflavoniconvertens	0.0347060819457566
Slackia piriformis	0.0746951208913947
Snodgrassella alvi	0
Soleaferrea massiliensis	0.0453129717251605
Solobacterium moorei	0.0677662126659369
Sphingobacterium faecium	0
Sphingobacterium multivorum	0.0368392945474065
Sphingobacterium spiritivorum	0
Sphingobium hydrophobicum	0.11063238588783
Sphingobium yanoikuyae	0.291129343839115
Sphingomonas adhaesiva	0
Sphingomonas ginsenosidimutans	0.0365374388718299
Sphingomonas hankookensis	0.0997431896550304
Sphingomonas panni	0
Sphingomonas paucimobilis	0
Sphingomonas pseudosanguinis	1.74610738894652
Spirosoma linguale	0
Sporanaerobacter acetigenes	0
Sporolactobacillus nakayamae	0.122955262710721
Sporosarcina koreensis	0
Staphylococcus arlettae	0
Staphylococcus aureus	0.0500873099898347
Staphylococcus auricularis	0.0323368865948483
Staphylococcus capitis	0.116336167275761
Staphylococcus cohnii	0.107695296012064
Staphylococcus condimenti	0
Staphylococcus epidermidis	0.0565300640456446
Staphylococcus epidermidis/muscae	0.0307275643149512
Staphylococcus equorum/edaphicus/saprophyticus	0
Staphylococcus haemolyticus	0.0634654565719209
Staphylococcus hominis	0
Staphylococcus intermedius	0.0284468934570768
Staphylococcus kloosii	0
Staphylococcus lentus	0
Staphylococcus lugdunensis	0.118161345223515
Staphylococcus nepalensis	0
Staphylococcus pasteuri	0
Staphylococcus pettenkoferi	0
Staphylococcus saccharolyticus	0.030196566738009
Staphylococcus saprophyticus	0.0391624172634769
Staphylococcus schleiferi	0
Staphylococcus sciuri	0
Staphylococcus simulans	0.0582155702651863
Staphylococcus succinus	0
Staphylococcus vitulinus	0.0428694087745903
Staphylococcus warneri	0.151991868100258
Staphylococcus xylosus	0.028173916760894
Stenotrophomonas daejeonensis	0
Stenotrophomonas maltophilia	0.151549299278513
Stenotrophomonas rhizophila	0
Stomatobaculum longum	0
Stoquefichus massiliensis	0.0399483711231637
Streptobacillus moniliformis	0
Streptococcus agalactiae	0
Streptococcus alactolyticus	0
Streptococcus anginosus	0
Streptococcus australis	0
Streptococcus caballi	0
Streptococcus cameli	0.035852192030519
Streptococcus canis	0
Streptococcus caprae	0
Streptococcus castoreus	0.0361882480232077
Streptococcus constellatus	0
Streptococcus criceti	0
Streptococcus cristatus	0.109406821922603
Streptococcus dentasini	0.0559552094375003
Streptococcus dentirousetti	0
Streptococcus devriesei	0
Streptococcus didelphis	0.0662244771276347
Streptococcus downei	0
Streptococcus dysgalactiae	0
Streptococcus equi	0.0479522305656584
Streptococcus equinus	0
Streptococcus equinus/lutetiensis/infantarius	0
Streptococcus fryi	0.0527480931792086
Streptococcus gallolyticus	0
Streptococcus gordonii	0.0686732331682698
Streptococcus gordonii/mutans	0
Streptococcus henryi	0.0648716782871315
Streptococcus hongkongensis	0
Streptococcus hyovaginalis	0
Streptococcus ictaluri	0
Streptococcus infantarius	0
Streptococcus infantis	0.690546814050547
Streptococcus iniae	0
Streptococcus intermedius/uberis	0.0446778249912057
Streptococcus lactarius	0
Streptococcus lutetiensis	0
Streptococcus macedonicus	0
Streptococcus marimammalium	0
Streptococcus massiliensis	0
Streptococcus merionis	0
Streptococcus minor	0
Streptococcus mitis	0
Streptococcus mitis/pneumoniae/pseudoneumoniae	0
Streptococcus moroccensis	0
Streptococcus mutans	0.12323791542902
Streptococcus oralis	0
Streptococcus oricebi	0
Streptococcus orisasini	0
Streptococcus ovis	0
Streptococcus parasaguinis	0.0302689622605317
Streptococcus parasanguinis	0.0774020600653677
Streptococcus parauberis	0
Streptococcus pasteurianus	0
Streptococcus peroris	0
Streptococcus pharyngis	0
Streptococcus pleomorphus	0
Streptococcus plurextorum	0
Streptococcus pneumoniae	0
Streptococcus porci	0
Streptococcus porcinus	0.0568328852556906
Streptococcus porcorum	0.0394176151978434
Streptococcus pyogenes	0
Streptococcus pyogensis	0
Streptococcus ratti/ursoris	0
Streptococcus rubneri	0
Streptococcus rupicaprae	0
Streptococcus salivarius	0.0428387256420509
Streptococcus saliviloxodontae	0
Streptococcus sanguinis	0
Streptococcus sanguinis/vestibularis	0
Streptococcus sinensis	0
Streptococcus sobrinus	0.037782539712843
Streptococcus suis	0
Streptococcus tangierensis	0
Streptococcus thermophilus	0
Streptococcus thoraltensis	0
Streptococcus uberis	0
Streptococcus vestibularis	0.0358567109142975
Streptococcus viridans	0.119033320985142
Streptomyces misionensis	0
Streptomyces thermoviolaceus	0
Streptomyces thermovulgaris	0
Subdoligranulum variabile	0
Succinatimonas hippei	0
Succiniclasticum ruminis	0.114793404847861
Succinivibrio dextrinosolvens	0.503580831786169
Sulfurimonas autotrophica	0
Sutterella parvirubra	0
Sutterella stercoricanis	0
Sutterella wadsworthensis	0.0499357481952676
Symbiobacterium thermophilum	0
Tannerella forsythia	0
Tatumella ptyseos	0
Tetragenococcus solitarius	0
Tetrasphaera australiensis	0
Thiomicrospira cyclica	0.0384662119688232
Timonella senegalensis	0
Tissierella praeacuta	0
Trabulsiella guamensis	0.0639585344621543
Treponema berlinense	0
Treponema denticola	0
Treponema lecithinolyticum	0
Treponema maltophilum	0.030368485875378
Treponema medium	0
Treponema porcinum	0
Treponema socranskii	0
Treponema succinifaciens	0
Treponema vincentii	0.0745628718665945
Tropheryma whipplei	0
Trueperella bernardiae	0.0346107157815219
Trueperella pyogenes	0
Tumebacillus permanentifrigoris	0
Turicella otitidis	0.0621954994531384
Turicibacter sanguinis	0.0457075575835424
Turicimonas muris	0.0482097890498275
Tyzzerella nexilis	0.0367390553091751
Ureaplasma parvum	0
Ureaplasma urealyticum	0
Ureibacillus suwonensis	0.0359020580049495
Ureibacillus thermosphaericus	0
Vagococcus penaei	0
Vagococcus teuberi	0
Varibaculum cambriense	0.235719096104892
Variovorax boronicumulans	0
Veillonella atypica	0.0299835301190388
Veillonella dispar	0.115282751886123
Veillonella parvula	0.0660734782391203
Veillonella ratti	0
Veillonella rogosae	0.0784591441324084
Veillonella tobetsuensis	0.068515265064652
Vibrio cholerae	0.0560026934793672
Vibrio cincinnatiensis	0.0280517317154805
Vibrio fluvialis	0
Vibrio furnissii	0.0285267617168616
Vibrio mimicus	0
Vibrio parahaemolyticus	0
Victivallis vadensis	0.0462215243217124
Virgibacillus proomii	0
Weeksella virosa	0.0375162299148924
Weissella cibaria	0
Weissella confusa	0.754373651087109
Weissella paramesenteroides	0
Yersinia aleksiciae	0
Yersinia bercovieri	0.0531593941270944
Yersinia enterocolitica	0
Yersinia frederiksenii	0.112896939758253
Yersinia kristensenii	0.0489551604586922
Yersinia pseudotuberculosis	0
Yersinia rohdei	0
Yokenella regensburgei	0.187504181599333
Yonghaparkia alkaliphila	0
Kingdom Information: (%)
Archaea	0.373018779123678
Bacteria	99.6269812208763
Phylum Information: (%)
Actinobacteria	19.1600693228411
Bacteroidetes	9.42074020375659
Deinococcus-Thermus	0.0321366245249694
Dictyoglomi	0.0386107064747473
Elusimicrobia	0.12535581449635
Epsilonbacteraeota	1.63947014013117
Euryarchaeota	0.373018779123678
Firmicutes	39.7886338092455
Fusobacteria	1.79229497768119
Gemmatimonadetes	0
Halanaerobiaeota	0
Lentisphaerae	0.0462215243217124
Other	3.1009481400911
Planctomycetes	0.0446103399219866
Proteobacteria	23.5865843147873
Spirochaetes	0.2981745624469
Synergistetes	0.237333198326359
Tenericutes	0.238974463857901
Thermotogae	0
Verrucomicrobia	0.0768230779712648
Class Information: (%)
Actinobacteria	14.5053323771021
Actinobacteridae	3.18390360757917
Alphaproteobacteria	6.56979387068835
Bacilli	11.6356526153157
Bacteroides	0.210401929718746
Bacteroidetes	0
Bacteroidia	9.21033827403784
Betaproteobacteria	0
Brachyspirae	0.193243204704928
Campylobacteria	1.63947014013117
Chlorobia	0
Clostridia	24.1533217475028
Coriobacteriia	1.47083333815988
Deinococci	0.0321366245249694
Deltaproteobacteria	0.0681046429051533
Dictyoglomia	0.0386107064747473
Elusimicrobia	0.12535581449635
Epsilonproteobacteria	0
Erysipelotrichia	2.62812910850153
Flavobacteria	0
Fusobacteria	0.040494830634548
Fusobacteriia	1.75180014704664
Gammaproteobacteria	16.9486858011938
Gemmatimonadetes	0
Halanaerobiia	0
Halobacteria	0.140842999126811
Lentisphaeria	0.0462215243217124
Methanobacteria	0.232175779996867
Mollicutes	0.238974463857901
Negativicutes	1.37153033792551
Nitriliruptoria	0
Other	3.1009481400911
Planctomycetacia	0.0446103399219866
Spirochaetes	0
Spirochaetia	0.104931357741972
Synergistia	0.237333198326359
Thermotogae	0
Verrucomicrobiae	0.0768230779712648
Order Information: (%)
Acetobacterales	0.127426829192164
Actinomycetales	3.20568839331455
Aeromonadales	0.948972953338581
Alteromonadales	0.0991967607913515
Azospirillales	0.188423410525469
Bacillales	4.60237639156905
Bacteroidales	7.89440394558392
Betaproteobacteriales	3.17139391422658
Bifidobacteriales	3.20396831100542
Brachyspirales	0.193243204704928
Campylobacterales	1.63947014013117
Cardiobacteriales	0.149201711411862
Caulobacterales	0.778587927581928
Chitinophagales	0.583273366658188
Chlorobiales	0
Chromatiales	0
Clostridiale	0.128950460574138
Clostridiales	24.0243712869286
Coriobacteriales	1.47083333815988
Corynebacteriales	3.03224940467734
Cytophagales	0.445003193930878
Deinococcales	0.0321366245249694
Desulfobacterales	0
Desulfovibrionales	0.0681046429051533
Dictyoglomales	0.0386107064747473
Elusimicrobiales	0.12535581449635
Enterobacteriales	3.61332122267473
Erysipelotrichales	2.62812910850153
Flavobacteriales	0.461220403036188
Fusobacterales	0.040494830634548
Fusobacteriales	1.75180014704664
Fusobacteriales: Leptotrichiacea	0
Gemmatimonadales	0
Halanaerobiales	0
Halobacteriales	0.140842999126811
Lactobacillales	7.03327622374668
Methanobacteriales	0.232175779996867
Micrococcales	4.8996713317906
Micromonosporales	0.0669609081490206
Mycoplasmatales	0.238974463857901
Neisseriales	0
Nitriliruptorales	0
Oceanospirillales	0.113893531299274
Opitutales	0.0768230779712648
Other	3.1009481400911
Pasteurellales	1.43375082885245
Planctomycetales	0.0446103399219866
Propionibacteriales	2.85856470504769
Pseudomonadales	2.23524517975771
Rhizobiales	3.1040370497412
Rhodobacterales	0.155251062391027
Salinisphaerales	0
Selenomonadales	1.37153033792551
Sphingobacteriales	0.0368392945474065
Sphingomonadales	2.21606759125656
Spirochaetales	0.104931357741972
Streptomycetales	0
Streptosporangiales	0.422132930696663
Synergistales	0.237333198326359
Thermotogales	0
Thiomicrospirales	0.0384662119688232
Verrucomicrobiales	0
Vibrionales	3.04036445601066
Victivallales	0.0462215243217124
Xanthomonadales	2.10487903086178
Family Information: (%)
Acetobacteraceae	0.127426829192164
Acidaminococcaceae	0.422874875173441
Actinomycetaceae	0.8662898311679
Aerococcaceae	1.92813890683867
Aeromonadaceae	0.365874064125279
Akkermansiaceae	0
Alicyclobacillaceae	0
Alteromonadaceae	0.0295740518941986
Aquaspirillaceae	0
Arcobacteraceae	0.310247614026217
Atopobiaceae	0.317742357699542
Azospirillaceae	0.188423410525469
Bacillaceae	2.58470705018552
Bacteroidaceae	3.37309413155886
Barnesiellaceae	0.0336964724110658
Beijerinckiaceae	0.441042579022153
Bifidobacteriaceae	3.20396831100542
Blautia	0
Bogoriellaceae	0
Brachyspiraceae	0.193243204704928
Brevibacteriaceae	1.13003590042076
Burkholderiaceae	1.51881477881481
Caldicoprobacteraceae	0
Campylobacteraceae	0.954861189648909
Cardiobacteriaceae	0.149201711411862
Carnobacteriaceae	0.203801864275863
Caulobacteraceae	0.778587927581928
Cellulomonadaceae	0.0857506441809166
Chitinibacteraceae	0.104203124236171
Chitinophagaceae	0.583273366658188
Chlorobiaceae	0
Christensenellaceae	0.155601100769105
Chromatiaceae	0
Clostridiaceae	2.06342364107823
Clostridiaceae 1	4.12369816611683
Clostridiaceae 2	0.195613975395775
Clostridiales	0.128950460574138
Coriobacteriaceae	0.141486053361724
Corynebacteriaceae	2.58759692036318
Corynebacterineae	0.299199007646609
Deinococcaceae	0.0321366245249694
Dermabacteraceae	0.463559462423521
Dermacoccaceae	0.086285119324625
Desulfobulbaceae	0
Desulfovibrionaceae	0.0681046429051533
Dictyoglomaceae	0.0386107064747473
Dietziaceae	0.145115255466361
Dysgonomonadaceae	0.124816621918687
Eggerthellaceae	1.01160492709861
Elusimicrobiaceae	0.12535581449635
Enterbacteriaceae	0.629403129601506
Enterobacteriaceae	2.98391809307323
Enterococcaceae	0.221731568677518
Erysipelotrichaceae	2.62812910850153
Eubacteriaceae	0.151769074294209
Family XI	0.644392237334535
Family XIII	0.0962020288587092
Family XVIII	0
Flavobacteriaceae	0.170962408835677
Fusobacteriaceae	0.927176717711794
Gemmatimonadaceae	0
Halobacteroidaceae	0
Haloferacaceae	0.140842999126811
Halomonadaceae	0.113893531299274
Helicobacteraceae	0.374361336456046
Hymenobacteraceae	0.12935322659513
Hyphomicrobiaceae	0
Intrasporangiaceae	0.366666787503944
Jonesiaceae	0
Lachnospiraceae	12.7772329612591
Lactobacillaceae	1.61787834331566
Leptotrichia	0
Leptotrichiaceae	0.865118259969399
Leuconostocaceae	0.908016646725234
Listeriaceae	0
Marinifilaceae	0.139158340697865
Methanobacteriaceae	0.232175779996867
Microbacteriaceae	2.41379215974793
Micrococcaceae	0.300486653046314
Micrococcineae	0.0877438983475771
Micromonosporaceae	0.0669609081490206
Moraxellaceae	0.686687542165628
Muribaculaceae	0
Mycobacteriaceae	0.254004644694175
Mycoplasmataceae	0.238974463857901
Neisseriaceae	1.48143767049419
Nitriliruptoraceae	0
Nocardiaceae	0.143116487144253
Nocardioidaceae	0.0421394455129928
Opitutaceae	0.0768230779712648
Other	3.1009481400911
Paenibacillaceae	1.16705943438465
Pasteurellaceae	1.43375082885245
Peptococcaceae	0
Peptostreptococcaceae	0.366325253237123
Planococcaceae	0.0496712136251006
Porphyromonadaceae	0.361736422056397
Prevotellaceae	2.53620807137732
Promicromonosporaceae	0.149115179061075
Propionibacteriaceae	2.8164252595347
Propionibacterineae	1.75885117924334
Pseudomonadaceae	1.54855763759209
Psychromonadaceae	0.0696227088971528
Rhizobiaceae	2.42996400606177
Rhodanobacteraceae	1.63144814358001
Rhodobacteraceae	0.155251062391027
Rhodocyclaceae	0.0669383406814152
Rikenellaceae	0.0701138061741345
Rubinisphaeraceae	0.0446103399219866
Ruminococcaceae	3.66168511284496
Schlesneriaceae	0
Solimonadaceae	0
Sphingobacteriaceae	0.0368392945474065
Sphingomonadaceae	2.21606759125656
Spirochaetaceae	0.104931357741972
Spirosomaceae	0.315649967335747
Sporolactobacillaceae	0.122955262710721
Staphylococcaceae	0.466411166403122
Streptococcacaeae	0.0321585144079484
Streptococcaceae	2.12155037950578
Streptomycetaceae	0
Streptomycineae	0
Streptosporangiaceae	0.422132930696663
Succinivibrionaceae	0.583098889213302
Synergistaceae	0.237333198326359
Tannerellaceae	1.2555800793896
Thermomonosporaceae	0
Thermotogaceae	0
Thiomicrospiraceae	0.0384662119688232
Thiovulaceae	0
Veillonellaceae	0.948655462752071
Verrucomicrobiaceae	0
Vibrionaceae	3.04036445601066
Victivallaceae	0.0462215243217124
Weeksellaceae	0.290257994200511
Xanthobacteraceae	0.233030464657272
Xanthomonadaceae	0.473430887281771
Genus Information: (%)
Acetanaerobacterium	0.271951519524168
Acetivibrio	0
Acetobacter	0.0556244977132471
Acetobacterium	0.0602952123708732
Achromobacter	0.0800029033273538
Acidaminococcus	0.0296574033485269
Acidovorax	0
Acinetobacter	0.32978011732294
Actinobacillus	0.195606998930883
Actinobaculum	0.0348298199858908
Actinomadura	0
Actinomyces	0.461187486602481
Adlercreutzia	0.0283559459121251
Aerococcus	0.0527406263848083
Aeromicrobium	0.0421394455129928
Aeromonas	0.365874064125279
Afipia	0
Agathobacter	0.36069809774385
Aggregatibacter	0.0844505371335714
Agrobacterium	0.514951320696709
Agrococcus	0.105062921931763
Akkermansia	0
Alcaligenes	0.0390801352680297
Algoriella	0.0287685911243313
Aliagarivorans	0.0696227088971528
Alistipes	0.0701138061741345
Allisonella	0
Alloiococcus	0.0316397101397807
Alloprevotella	0.480546914835232
Allorhizobium-Neorhizobium-Pararhizobium-Rhizobium	1.59625974312843
Alloscardovia	0
Alysiella	0.313127160822225
Amaricoccus	0
Anaerobiospirillum	0.079518057427133
Anaerococcus	0.0466940961070515
Anaerofilum	0.0681891180566862
Anaerofustis	0
Anaeroglobus	0.0999298560035597
Anaerospora	0
Anaerosporobacter	0.0434813529878438
Anaerostipes	0.100378075863941
Anaerovorax	0
Ancylobacter	0.125350564271021
Aneurinibacillus	0.0452285847111171
Anoxynatronum	0.167713939808153
Aquabacterium	0
Arcanobacterium	0
Arcobacter	0.310247614026217
Arthrobacter	0.134946543593385
Asaccharobacter	0.0710626745605972
Atopobium	0.228794929737033
Atopostipes	0
Aureimonas	0.233788632715998
Bacillus	2.49996867326115
Bacteroides	3.37309413155886
Barnesiella	0
Bartonella	0.0492206449764099
Bavariicoccus	0.0942950291330359
Bergeyella	0
Bifidobacterium	2.97178677004825
Blautia	0.769195165671151
Bordetella	0
Brachybacterium	0.248806671432995
Brachymonas	0
Brachyspira	0.193243204704928
Bradyrhizobium	0.0689510413651607
Brevibacillus	0.280169553628156
Brevibacterium	1.13003590042076
Brevundimonas	0.453713846882742
Brochothrix	0
Buchnera	0.0760855441282893
Bulleidia	0
Burkholderia-Caballeronia-Paraburkholderia	0
Butyricicoccus	0.110671615641978
Butyricimonas	0.139158340697865
Butyrivibrio	0.137242300803528
Caldicoprobacter	0
Campylobacter	0.954861189648909
Capnocytophaga	0.0895914014592953
Cardiobacterium	0.149201711411862
Castellaniella	0
Catabacter	0
Catenibacterium	1.74015796409728
Catonella	0
Caulobacter	0.276302652216788
Cellulomonas	0.0857506441809166
Cellulosilyticum	0.166871721979624
Cellulosimicrobium	0.0519107912772476
Centipeda	0
Cephaloticoccus	0.0768230779712648
Cetobacterium	0
Chitinibacter	0.104203124236171
Chlorobium	0
Christensenella	0.155601100769105
Chryseobacterium	0.0852782226975198
Citrobacter	0.0866435512580774
Cloacibacillus	0.202949025066113
Clostridium	2.06342364107823
Clostridium sensu stricto	0.0279000355876222
Clostridium sensu stricto 1	2.50357626900815
Clostridium sensu stricto 10	0
Clostridium sensu stricto 11	0.0943461016297472
Clostridium sensu stricto 12	0.123449783313692
Clostridium sensu stricto 13	0.174816464973006
Clostridium sensu stricto 14	0.0288287635978602
Clostridium sensu stricto 15	0.0451004350051997
Clostridium sensu stricto 16	0.0303469930143722
Clostridium sensu stricto 17	0
Clostridium sensu stricto 18	0.0754243182425126
Clostridium sensu stricto 19	0.0525596244109597
Clostridium sensu stricto 2	0.0495394806185816
Clostridium sensu stricto 3	0.044641874840767
Clostridium sensu stricto 4	0.0553544478364409
Clostridium sensu stricto 5	0
Clostridium sensu stricto 7	0.0350556902847879
Clostridium sensu stricto 8	0.660599063902185
Cnuella	0.583273366658188
Collinsella	0.141486053361724
Comamonas	0
Coprobacillus	0
Coprobacter	0.0336964724110658
Coprococcus 1	0
Coprococcus 2	0.0658947400216926
Coprococcus 3	0.167152607954202
Coriobacterium	0
Corynebacterium	0.143330261327226
Corynebacterium 1	2.35290653539253
Cronobacter	0
Cryobacterium	0.0485777317731282
Cryptobacterium	0.032450853206568
Cupriavidus	0
Curvibacter	0
Cutibacterium	0.0295594620120769
Dechlorobacter	0.0325304135423445
Deinococcus	0.0321366245249694
Delftia	0.032861056209869
Dermabacter	0.214752790990526
Dermacoccus	0.086285119324625
Desulfobulbus	0
Desulfovibrio	0.0681046429051533
Dialister	0.136795926150371
Dictyoglomus	0.0386107064747473
Dielma	0
Dietzia	0.145115255466361
Dolosicoccus	0.155583463136508
Dolosigranulum	0
Dorea	0.0385943181144816
Dyadobacter	0
Dysgonomonas	0.124816621918687
Eggerthella	0.389686387755205
Eggerthia	0
Eikenella	0.0455013007474511
Eisenbergiella	0
Elusimicrobium	0.12535581449635
Empedobacter	0.101958542250969
Enorma	0
Enterobacter	0.450298973375618
Enterococcus	0.0661344828839635
Enterorhabdus	0.0679121390734998
Enterovibrio	0
Eremococcus	0
Erwinia	0.0888277983134221
Erysipelatoclostridium	0.429977094283467
Escherichia	0.629403129601506
Escherichia-Shigella	0.523867003581568
Ethanoligenens	0.062696250888693
Eubacterium	0.128950460574138
Ezakiella	0
Facklamia	1.71981481731736
Faecalitalea	0.106640922351029
Fastidiosipila	0.0415602035546384
Fictibacillus	0
Filifactor	0
Finegoldia	0
Flavobacterium	0.0813710073763814
Flavonifractor	0.141890658563061
Franconibacter	0.0320315527102703
Fretibacterium	0
Fusicatenibacter	0.124459933249147
Fusobacterium	0.927176717711794
Gallibacterium	0
Garciella	0
Gardnerella	0.0352138132968411
Gemella	0.211572264259943
Gemmatirosa	0
Geobacillus	0
Geomicrobium	0
Georgenia	0
Gluconobacter	0
Gordonia	0.0451058306708729
Gordonibacter	0.0347545584190747
Granulicatella	0.172162154136082
Grimontia	0.344863867974562
Haematobacter	0.0559343418961206
Haemophilus	1.06832361735915
Hafnia-Obesumbacterium	0
Halodesulfovibrio	0
Halomonas	0.113893531299274
Halopiger	0.140842999126811
Harryflintia	0.0343949063516017
Helicobacter	0.374361336456046
Hespellia	0.0493080352439611
Hodemania	0
Holdemanella	0
Holdemania	0.0388211367638745
Howardella	0.0587421925153461
Hungatella	0
Hydrobacter	0
Hydrogenibacillus	0.0488363189194167
Hydrogenoanaerobacterium	0.347319624723422
Hymenobacter	0.12935322659513
Intestinibacter	0.198344010574443
Intestinimonas	0
Isoptericola	0.0972043877838273
Janibacter	0.333146030136749
Johnsonella	0.0676068296849349
Jonesia	0
Kandleria	0.115057912794184
Kerstersia	0
Kingella	0.0513620462075595
Klebsiella	0
Kluyvera	0.050062075788413
Kocuria	0.161267751472827
Kosakonia	0
Kurthia	0
Kytococcus	0
Lachnoanaerobaculum	0.121605402329693
Lachnobacterium	0.154137638409626
Lachnoclostridium	3.03709626330795
Lachnoclostridium 10	0.0380004962388113
Lachnoclostridium 12	0.0919867779046377
Lachnoclostridium 5	0.590948208406003
Lachnospira	0.951357552091966
Lachnospiraceae NC2004 group	0.0602289157298188
Lachnospiraceae NK4A136 group	0.0504127279112947
Lactobacillus	1.56207924325305
Lactococcus	0.165949467567201
Lautropia	0.06137868194818
Lawsonella	0.0291646241902909
Leifsonia	0
Leminorella	0
Leptothrix	0.202792231278578
Leptotrichia	0.865118259969399
Leuconostoc	0.118911406073545
Limnobacter	0.0912056758984432
Lysinibacillus	0
[truncated: 214 more rows]
