# Supplementary material for: Pediatric Acute Lymphoblastic Leukemia Patients Exhibit Distinctive Alterations in the Gut Microbiota
Source: Front Cell Infect Microbiol. 2020 Oct 16;10:558799. doi: 10.3389/fcimb.2020.558799 (PMC7596659; doi:10.3389/fcimb.2020.558799)
Supplement: Supplementary file 1 [file Data_Sheet_1.ZIP › rawdata/Case/19T030030_output.xls.result.txt]

Species Information: (%)
Abiotrophia defectiva	0.0367173658637454
Abiotrophia para-adiacens	0
Acetanaerobacterium elongatum	0.402992129248752
Acetobacterium tundrae	0
Achromobacter denitrificans	0.152471356930966
Achromobacter xylosoxidans	0.0360822339469843
Acidaminococcus fermentans	0
Acidaminococcus intestini	0
Acidovorax facilis	0.0285910818628542
Acidovorax sp	0.0307418581498356
Acidovorax temperans	0
Acinetobacter baumannii	0
Acinetobacter calcoaceticus	0.0445317074689382
Acinetobacter haemolyticus/baumannii	0.360190125402585
Acinetobacter johnsonii	0.0587651136566834
Acinetobacter junii	0
Acinetobacter lwoffii	0
Acinetobacter pittii	0
Acinetobacter radioresistens	0
Acinetobacter septicus	0
Actinobacillus capsulatus	0.176256726922475
Actinobacillus pleuropneumoniae	0
Actinobaculum massiliense	0.0312247896973794
Actinobaculum schaalii	0.0284014460843575
Actinomadura vinacea	0
Actinomyces canis	0.0378231907778977
Actinomyces cardiffensis	0.0356397961353512
Actinomyces georgiae	0.0682537816451974
Actinomyces graevenitzii	0.0364600069725508
Actinomyces johnsonii	0.0363082984223648
Actinomyces massiliensis	0
Actinomyces meyeri	0
Actinomyces naeslundii	0
Actinomyces neuii	0.0428504536256826
Actinomyces odontolyticus	0
Actinomyces oris	0
Actinomyces radingae	0
Actinomyces sp._ph3	0.226374997804448
Actinomyces turicensis	0
Actinomyces urogenitalis	0
Actinomyces viscosus	0
Adlercreutzia equolifaciens	0.0542991891348744
Aeribacillus pallidus	0.122898822188299
Aerococcus christensenii	0
Aerococcus viridans	0
Aeromicrobium massiliense	0.0289143969105034
Aeromonas allosaccharophila/veronii	0.0532045914143941
Aeromonas bestiarum	0.0421078683847071
Aeromonas hydrophila	0.0408236196958063
Aeromonas jandaei	0
Aeromonas media/tecta	0
Aeromonas veronii	0
Afipia birgiae	0
Agathobaculum butyriciproducens	0.0498420212623443
Aggregatibacter actinomycetemcomitans	0.0404975137523597
Aggregatibacter aphrophilus	0.642925293930099
Aggregatibacter segnis	0.0340844208976893
Agrobacterium tumefaciens	0.402647148171581
Agrococcus jejuensis	0
Agrococcus terreus	0.0911666074173873
Akkermansia glycaniphila	0
Akkermansia muciniphila	0.0397615228133101
Alcaligenes faecalis	0.0511096227861217
Algoriella xinjiangensis	0
Aliagarivorans marinus	0.0393165317182557
Alistipes finegoldii	0
Alistipes indistinctus	0
Alistipes inops	0
Alistipes obesi	0.0349363333681223
Alistipes onderdonkii	0
Alistipes putredinis	0.110597941803435
Alistipes senegalensis	0.038881921542094
Alistipes shahii	0
Alistipes timonensis	0
Allisonella histaminiformans	0
Alloiococcus otitis	0
Alloprevotella rava	0.0530511648580588
Alloprevotella tannerae	0.78605132812888
Alloscardovia omnicolens	0
Alysiella filiformis	0.080402797653054
Amaricoccus kaplicensis	0
Anaerobiospirillum succiniciproducens	0
Anaerobiospirillum thomasii	0.0859339990021599
Anaerococcus hydrogenalis	0.0921182453689411
Anaerococcus lactolyticus	0
Anaerococcus obesiensis	0.0397322579372829
Anaerococcus octavius	0
Anaerococcus prevotii	0
Anaerococcus senegalensis	0.038713305158382
Anaerococcus tetradius	0
Anaerococcus vaginalis	0
Anaerofilum agile	0.130106992541721
Anaerofilum pentosovorans	0
Anaerofustis stercorihominis	0
Anaeroglobus geminatus	0
Anaerorhabdus furcosa	0.0421226036124557
Anaerosporobacter mobilis	0.0546902568810987
Anaerostipes butyraticus	0.0729802716827791
Anaerostipes caccae	0
Anaerostipes hadrus	0.0742682913084667
Anaerotruncus colihominis	0.242102915579842
Anaerotruncus sp	0.0307151366936551
Anaerovorax odorimutans	0.0390358317506692
Ancylobacter polymorphus	0.0695241261473919
Aneurinibacillus aneurinilyticus	0.0466830760323523
Aneurinibacillus migulanus	0
Anoxynatronum sibiricum	0.106052114818137
Aquabacterium commune	0.0315529064422754
Arcanobacterium haemolyticum	0
Arcanobacterium pyogenes	0.0942959190376137
Arcobacter butzleri	0.156021346063032
Arcobacter cryaerophilus	0
Arthrobacter albus	0.0362166384020691
Arthrobacter castelli	0.0481861440577579
Arthrobacter oxydans	0.042335549260292
Arthrobacter polychromogenes	0
Asaccharobacter celatus	0.0430390779457783
Atlantibacter hermannii	0.0353143423830887
Atopobium minutum	0
Atopobium parvulum	0.0317893918333377
Atopobium rimae	0.103054632507236
Atopobium vaginae	0
Atopostipes suicloacalis	0
Aurantimonas altamirensis	0
Aureimonas altamirensis	0.0524664506887361
Averyella dalhousiensis	0
Azonexus hydrophilus	0.0356454513470451
Azospirillum lipoferum	0.0328176158244113
Bacillus altitudinis	0.216653068929316
Bacillus amyloliquefaciens	0.0671316805756497
Bacillus anthracis	0.0320769110384164
Bacillus atrophaeus	0
Bacillus badius	0
Bacillus beijingensis	0.0825865509631551
Bacillus benzoevorans	0
Bacillus cereus	0.0393103521732187
Bacillus circulans	0
Bacillus clausii	0
Bacillus coagulans	0
Bacillus cytotoxicus	0.0330419085554002
Bacillus endophyticus	0.0373408171590113
Bacillus firmus	0
Bacillus flexus	0
Bacillus fordii	0
Bacillus halodurans	0.0296182945407365
Bacillus idriensis	0.0313282039676138
Bacillus infantis	0
Bacillus licheniformis	0.0804429246491659
Bacillus marisflavi	0.126278953495492
Bacillus massilioanorexius	0.0395077472417261
Bacillus massiliosenegalensis	0.0560281950999854
Bacillus megaterium	0
Bacillus methanolicus	0
Bacillus mojavensis	0.060779332696181
Bacillus mycoides	0
Bacillus nealsonii	0
Bacillus niacini	0.0422517467043276
Bacillus polyfermenticus	0.133323285041202
Bacillus pseudofirmus	0
Bacillus pseudomycoides	0.0341496441742343
Bacillus pumilus	0.0563113915645562
Bacillus senegalensis	0.0435050551531581
Bacillus simplex	0
Bacillus siralis	0
Bacillus sonorensis	0.0310956112149494
Bacillus subtilis	0.0449784289203034
Bacillus thermoamylovorans	0.128153299501356
Bacillus thuringiensis	0.327917035080139
Bacillus timonensis	0.04282686385299
Bacillus toyonensis/wiedmanii/thuringiensis	0.0467273137713661
Bacillus vallismortis	0.0338324196641587
Bacteroides acidifaciens	0.0637870506528614
Bacteroides caccae	0.144899227404522
Bacteroides cellulosiluticus	0.119709212957258
Bacteroides cellulosilyticus	0.158865136218692
Bacteroides clarus	0.0630658417202807
Bacteroides coagulans	0.0353067322252283
Bacteroides coprocola	0.179256694700641
Bacteroides coprophilus	0.236654489185085
Bacteroides dorei	0.0684164882076656
Bacteroides eggerthii	0.0732685169228281
Bacteroides faecis	0.0611157303912332
Bacteroides finegoldii	0.0401138635525981
Bacteroides fluxus	0
Bacteroides fragilis	0.0751694453936647
Bacteroides galacturonicus	0.137760645981192
Bacteroides gallinarum	0
Bacteroides gallinceum	0
Bacteroides graminisolvens	0
Bacteroides helcogenes	0.0379822173955947
Bacteroides intestinalis	0
Bacteroides massiliensis	0.885734867617194
Bacteroides massilinensis	0.565545120100646
Bacteroides nordii	0.0354721574121197
Bacteroides oleiciplenus	0
Bacteroides ovatus	0
Bacteroides paurosaccharolyticus	0
Bacteroides pectinophilus	0.105553830170192
Bacteroides plebeius	0
Bacteroides propinonicifaciens	0
Bacteroides pyogenes	0
Bacteroides salanitronis	0
Bacteroides salyersiae	0.12368526024527
Bacteroides sartorii	0
Bacteroides stercorirosoris	0.162726704606096
Bacteroides stercoris	0
Bacteroides thetaiotaomicron	0.0402508522890898
Bacteroides timonensis	0
Bacteroides uniformis	0.0631432153708901
Bacteroides ureolyticus	0.114951952406721
Bacteroides vulgatus	1.21157043371354
Bacteroides xylanisolvens	0
Bacteroides xylanolyticus	0
Barnesiella intestinihominis	0
Barnesiella viscericola	0
Bartonella birtlesii	0.0560006145681114
Bavariicoccus seileri	0.0514257332840969
Bergeyella zoohelcum	0
Bifidobacterium actinocoloniiforme	0
Bifidobacterium adolescentis	0
Bifidobacterium adolescentis/ruminantium	0.0373413196015971
Bifidobacterium angulatum	0.089927293558993
Bifidobacterium animalis	0
Bifidobacterium asteroides	0.0283305351930794
Bifidobacterium avesanii	0
Bifidobacterium bifidum	0
Bifidobacterium bohemicum	0
Bifidobacterium bombi	0.0374773302493739
Bifidobacterium boum	0.141494088796109
Bifidobacterium breve	0
Bifidobacterium callitrichos	0
Bifidobacterium catenulatum	0.162143526723514
Bifidobacterium catenulatum/pseudoctenulatum	0.0874627160587463
Bifidobacterium choerinum	0.0724187578165719
Bifidobacterium commune	0.0512889867619662
Bifidobacterium coryneforme	0
Bifidobacterium crudilactis/psychraerophilum	0
Bifidobacterium cuniculi	0.03755269045406
Bifidobacterium dentium	0.153997142968455
Bifidobacterium eulemuris/lemurum	0
Bifidobacterium faecale	0.0798969032831329
Bifidobacterium gallicum	0.100255079809052
Bifidobacterium gallinarum	0
Bifidobacterium hapali	0.0329476387625114
Bifidobacterium indicum	0
Bifidobacterium kashiwanohense	0.0426458657900378
Bifidobacterium longum	0.238630636985675
Bifidobacterium longum	0.0895595764149767
Bifidobacterium merycicum	0
Bifidobacterium mongoliense	0
Bifidobacterium moukalabense	0.305910106113291
Bifidobacterium pseudocatenulatum	0.0444301611191742
Bifidobacterium pseudocatenulatum	0
Bifidobacterium pseudolongum	0.193264852775794
Bifidobacterium pullorum	0
Bifidobacterium pullorum/hapali	0.0796525715066337
Bifidobacterium ramosum	0.0475645990840339
Bifidobacterium reuteri	0.0918067858244972
Bifidobacterium ruminantium	0
Bifidobacterium saeculare	0
Bifidobacterium saguini	0
Bifidobacterium scardovii	0.0431338810922295
Bifidobacterium stercoris	0
Bifidobacterium thermacidophilum	0.0800580225588257
Bifidobacterium thermophilum	0.0452367465351996
Bifidobacterium tissieri	0.0829901289867144
Bifidobacterium tsurumiense	0.164567118862093
Bifissio spartinae	1.33478381097681
Bilophila wadsworthia	0
Blastococcus massiliensis	0.210181627574744
Blastomonas natatoria	0.032926230669211
Blautia caecimuris	0
Blautia coccoides	0
Blautia faecis	0.0778157116145409
Blautia glucerasea	0
Blautia hansenii	0
Blautia hydrogenotrophica	0.194955593831836
Blautia luti	0.355840213379574
Blautia marasmi	0
Blautia obeum	0.0396975499188612
Blautia producta	0
Blautia schinkii	0.334916460107399
Blautia sp._GD8	0
Blautia stercoris	0.217051705483515
Blautia wexlerae	0
Bordetella hinzii	0
Brachybacterium muris	0
Brachybacterium paraconglomeratum	0.0472467194716787
Brachymonas chironomi	0
Brachyspira aalborgi	0.0657914654139126
Brachyspira pilosicoli	0
Bradyrhizobium denitrificans	0.0945052177170379
Bradyrhizobium elkanii	0
Bradyrhizobium japonicum	0
Brevibacillus agri	0
Brevibacillus borstelensis	0
Brevibacillus brevis	0.0819827201867577
Brevibacillus massiliensis	0
Brevibacterium casei	0.122806824606575
Brevibacterium epidermidis	0.049496437034396
Brevibacterium halotolerans	0.137981245744204
Brevibacterium iodinum	0
Brevibacterium linens	0.0387605156409422
Brevibacterium luteolum	0
Brevibacterium mcbrellneri	0.0338108802108765
Brevibacterium paucivorans	0.0414167090174861
Brevibacterium pityocampae	0.158875649045893
Brevibacterium ravenspurgense/massiliense	0.0560419333978073
Brevibacterium senegalense	0
Brevundimonas bacteroides	0.16104102851066
Brevundimonas diminuta	0.0356391445551667
Brevundimonas subvibrioides	0.106723269869697
Brevundimonas terrae	0.120295416104251
Brevundimonas vesicularis	0.0586251447440237
Brochothrix thermosphacta	0
Buchnera aphidicola	0.186520543995571
Buchnera sp.	0
Bulleidia extructa	0
Burkholderia cepacia	0
Burkholderia glumae	0
Burkholderia plantarii	0
Butyricicoccus faecihominis	0.15968366667513
Butyricicoccus pullicaecorum	0.0343776983082143
Butyricimonas faecihominis	0
Butyricimonas paravirosa	0
Butyricimonas synergistica	0
Butyricimonas virosa	0.0400227006287786
Butyrivibrio crossotus	0.0948726171429098
Butyrivibrio fibrisolvens	0.108251691372479
C.viride 16S	0.0861999057286668
Caldicoprobacter faecalis	0
Campylobacter coli	0.303114319216036
Campylobacter concisus	0
Campylobacter curvus	0
Campylobacter faecalis	0.133467465531704
Campylobacter fetus	0
Campylobacter gracilis	0
Campylobacter hominis	0
Campylobacter hyointestinalis	0
Campylobacter jejuni	0.314443885288971
Campylobacter lari	0
Campylobacter rectus	0
Campylobacter showae	0.0323074605533234
Campylobacter upsaliensis	0
Campylobacter ureolyticus	0
Candidatus Blastococcus	0
Candidatus Dorea	0.262604678109215
Candidatus Soleaferrea	0
Candidatus Stoquefichus	0.0342690629113894
Candidatus Streptomyces	0
Capnocytophaga gingivalis	0
Capnocytophaga granulosa	0
Capnocytophaga haemolytica	0.0622944009792555
Capnocytophaga leadbetteri	0.101131937178515
Capnocytophaga ochracea	0
Capnocytophaga sputigena	0.0374830572693258
Cardiobacterium hominis	0.0835044141864142
Cardiobacterium valvarum	0
Carnobacterium maltaromaticum	0.0313040086051368
Castellaniella defragrans	0
Catabacter hongkongensis	0.0330585513567711
Catenibacterium mitsuokai	2.14636102105252
Catonella morbi	0
Catonella sp.	0
Cedecea davisae	0
Cedecea lapagei	0.0354669269337212
Cellulomonas composti	0.0461097285494277
Cellulomonas denverensis	0
Cellulomonas massiliensis	0
Cellulomonas parahominis	0
Cellulosilyticum lentocellum	0.199083115483536
Cellulosimicrobium cellulans	0.0390832410220918
Centipeda periodontii	0
Cephaloticoccus primus	0.0435430571214345
Cetobacterium somerae	0
Chlamydia abortus	0.0768453711483164
Chlamydia trachomatis	0.0752381211148335
Chlorobium phaeobacteroides	0
Christensenella minuta	0.0864219334243504
Chryseobacterium bovis	0.0316197920505368
Chryseobacterium hominis	0.0486533588319865
Citrobacter amalonaticus	0
Citrobacter braakii	0
Citrobacter farmeri	0
Citrobacter freundii	0
Citrobacter gillenii	0
Citrobacter intermedius	0.0450315484915958
Citrobacter murliniae	0
Citrobacter pasteurii	0
Citrobacter sedlakii	0
Citrobacter werkmanii	0
Citrobacter youngae	0.0810199933403829
Cloacibacillus evryensis	0.190705812840878
Cloacibacillus porcorum	0
Cloacibacterium normanense	1.37184826169141
Clostridioides difficile	0
Clostridium acetobutylicum	0.0377766282194801
Clostridium acidisoli	0
Clostridium aciditolerans	0
Clostridium aerotolerans	0
Clostridium akagii	0.0349996369237654
Clostridium aldenense	0.0672169420164575
Clostridium aldrichii	0
Clostridium algidicarnis	0
Clostridium amazonense	0.0324899518665876
Clostridium aminovalericum	0.107353508056636
Clostridium amygdalinum	0.0464666646145688
Clostridium amylolyticum	0.0583913403219589
Clostridium arbusti	0
Clostridium argentinense	0.0346972924721235
Clostridium asparagiforme	0.471938144373072
Clostridium aurantibutyricum	0.0508028272583279
Clostridium autoethanogenum	0
Clostridium baratii/Eubacterium nitrigenese	1.34823413598436
Clostridium beijerinckii	0.0322924662842153
Clostridium bifermentans	0
Clostridium bolteae/aminovalericum	0.0861430935945625
Clostridium botulinum	0
Clostridium bowmanii	0
Clostridium butyricum	0
Clostridium cadaveris	0.0328455065623304
Clostridium carboxidivorans	0
Clostridium cavendishii	0
Clostridium celatum	1.14660457081269
Clostridium celerecrescens	0
Clostridium cellobioparum	0.0388293283251413
Clostridium cellulolyticum	0
Clostridium chartatabidum	0.0476410269982025
Clostridium chauvoei	0.0787736344417773
Clostridium chromiireducens	0.0685175195487214
Clostridium citroniae	0
Clostridium clariflavum	0
Clostridium clostridioforme	0
Clostridium cochlearium	0
Clostridium cocleatum	0
Clostridium colicanis	0
Clostridium colinum	0.0901815267003204
Clostridium collagenovorans	0.130976424189162
Clostridium cylindrosporum	0.0502622683867071
Clostridium dakarense	0
Clostridium difficile	0.0642320252296371
Clostridium diolis	0.216853630024024
Clostridium disporicum/celatum	0
Clostridium drakei	0
Clostridium estertheticum	0.0357566823641474
Clostridium fallax	0
Clostridium felsineum	0
Clostridium ganghwense	0.0313269632130148
Clostridium ghonii	0.0477576419579229
Clostridium glycolicum	0
Clostridium glycyrrhizinilyticum	0.137643722001912
Clostridium grantii	0.0345473937095742
Clostridium haemolyticum	0
Clostridium hathewayi	0
Clostridium herbivorans	0
Clostridium hiranonis	0
Clostridium homopropionicum	0
Clostridium huakuii	0
Clostridium hungatei	0
Clostridium hylemonae	0.121364566068133
Clostridium indolis/methoxybenzovorans	0.329757350955691
Clostridium innocuum	0.0333524338838917
Clostridium irregulare	0
Clostridium isatidis	0
Clostridium jeddahense	0.0540216057247336
Clostridium kogasensis	0
Clostridium lactatifermentans	0.0419954149970769
Clostridium lavalense/bolteae	0.0924657386557129
Clostridium leptum	0.061458686928547
Clostridium limosum	0
Clostridium lituseburense	0
Clostridium lundense	0
Clostridium malenominatum	0.0366298955053279
Clostridium massiliodielmoense	0
Clostridium methoxybenzovorans	0.462214026432732
Clostridium methylpentosum	0.0889958310692578
Clostridium neonatale	0
Clostridium nexile	0.327326376321826
Clostridium novyi	0.0460894409052219
Clostridium oceanicum	0
Clostridium oroticum	0
Clostridium paraputrificum	0
Clostridium pascui	0
Clostridium pasteurianum	0.0669024505392418
Clostridium perfringens	0
Clostridium polysaccharolyticum	0.0619363250460326
Clostridium populeti	0
Clostridium psychrophilum	0
Clostridium punense	0
Clostridium putrefaciens	0.944950382261403
Clostridium ramosum	0
Clostridium rectum	0
Clostridium saccharobutylicum	0
Clostridium saccharogumia	0
Clostridium saccharolyticum	0.0440641319346544
Clostridium saccharoperbutylacetonicum	0.0289864776006632
Clostridium sardiniense	0
Clostridium sartagoforme	0.152855126277351
Clostridium scatologenes	0.0309943016304726
Clostridium schirmacherense	0
Clostridium scindens	0.162626641305894
Clostridium senegalense	0
Clostridium septicum	0
Clostridium sordellii	0
Clostridium sp._16S_	0
Clostridium sphenoides	0.0765754518919296
Clostridium spiroforme	0
Clostridium sporogenes	0.207269482748082
Clostridium sporosphaeroides	0
Clostridium sticklandii	0.0367405921841798
Clostridium straminisolvens	0.0429713487309079
Clostridium subterminale	0.0875075295591174
Clostridium sufflavum	0
Clostridium sulfidigenes	0
Clostridium swellfunianum	0
Clostridium symbiosum	0.538728964695558
Clostridium tagluense	0.0287730270057982
Clostridium tepidiprofundi	0
Clostridium termitidis	0.0400570188574832
Clostridium tertium	0
Clostridium tetani	0.0815126272089675
Clostridium tetanomorphum	0
Clostridium thermoalcaliphilum	0
Clostridium thermopalmarium	0
Clostridium thiosulfatireducens	0
Clostridium tunisiense	0
Clostridium tyrobutyricum	0
Clostridium ventriculi	0
Clostridium vincentii	0.0343948933863208
Clostridium viride	0
Clostridium vulturis	0
Clostridium xylanolyticum	0
Clostridium xylanovorans	0.0457430878504076
Collinsella aerofaciens	0
Collinsella intestinalis	0
Collinsella massiliensis	0
Collinsella stercoris	0.0832550793605472
Collinsella tanakaei	0.035376183321047
Comamonas aquatica	0
Comamonas kerstersii	0
Comamonas terrigena	0
Comamonas testosteroni	0
Coprobacillus cateniformis	0.0299240526093816
Coprobacter fastidiosus	0.186400152544272
Coprobacter secundus	0
Coprococcus catus	0
Coprococcus comes	0.129040857080163
Coprococcus eutactus	0.0865841451455379
Coriobacterium glomerans	0.0657376174881088
Corynebacterium accolens	0
Corynebacterium afermentans	0.0425019250079312
Corynebacterium ammoniagenes	0.0314784818789241
Corynebacterium amycolatum	0.0332599260745167
Corynebacterium appendicis	0.0380555704399054
Corynebacterium argentoratense	0
Corynebacterium aurimucosum	0.0343647556284768
Corynebacterium casei	0
Corynebacterium coyleae	0
Corynebacterium durum	0.0345095400628794
Corynebacterium frankenforstense	0
Corynebacterium freneyi	0.427408323515602
Corynebacterium genitalium	0
Corynebacterium glaucum	0
Corynebacterium glucuronolyticum	0
Corynebacterium jeikeium	0.053297832773108
Corynebacterium kroppenstedtii	0.169971070205229
Corynebacterium matruchotii	0
Corynebacterium minutissimum	0.032182890622996
Corynebacterium mucifaciens	0
Corynebacterium propinquum	0.261895086541136
Corynebacterium pseudodiphthericum	0
Corynebacterium resistens	0
Corynebacterium simulans	0.0346508478118011
Corynebacterium singulare	0.125285861469008
Corynebacterium sp._1152	0
Corynebacterium striatum	0
Corynebacterium sundsvallense	0
Corynebacterium tuberculostearicum	0
Corynebacterium tuscaniense	0.543071270619053
Corynebacterium ulcerans	0.0857770721531325
Corynebacterium ureicelerivorans	0.0408600415663619
Corynebacterium variabile	0
Corynebacterium xerosis	0.162846358536143
Cronobacter sakazakii	0.0281664376397726
Cryptobacterium curtum	0.0659812717477271
Cupriavidus metallidurans	0
Curtobacterium flaccumfaciens	0
Deinococcus aquaticus	0
Deinococcus indicus	0.0742395477818045
Deinococcus proteolyticus	0.0408717319202486
Delftia acidovorans	0
Dermabacter hominis	0.0488176242642486
Dermabacter vaginalis	0.0848013048431079
Dermacoccus nishinomiyaensis	0.0463058738136512
Desulfitobacterium frappieri	0.0543829441681874
Desulfobulbus propionicus	0
Desulfotomaculum guttoideum	0
Desulfovibrio alkalitolerans	0
Desulfovibrio desulfuricans	0
Desulfovibrio fairfieldensis	0.0325945669841591
Desulfovibrio legallii	0
Desulfovibrio legallis	0
Desulfovibrio piger	0
Desulfovibrio termitidis	0
Dialister invisus	0
Dialister micraerophilus	0
Dialister pneumosintes	0.0402998739603494
Dialister succinatiphilus	0
Dictyoglomus thermophilum	0.0528556026685698
Dielma fastidiosa	0
Dietzia cinnamea	0.109892958904108
Dietzia maris	0.896674964792879
Dietzia natronolimnaea	0
Dolosicoccus paucivorans	0.044824788006779
Dolosigranulum pigrum	0.0575341626179865
Dorea formicigenerans	0.0351904010707659
Dorea longicatena	0.194886893752414
Dorea massiliensis	0
Dyadobacter beijingensis	0
Dyadobacter fermentans	0
Dysgonomonas capnocytophagoides	0.0937764757832267
Dysgonomonas gadei	0
Dysgonomonas macrotermitis	0
Dysgonomonas mossii	0
Edwardsiella tarda	0.030306528136342
Eggerthella lenta	0.0544104203879073
Eggerthella sinensis	0.724392712303748
Eggerthella timonensis	0.0380322920309193
Eggerthia catenaformis	0
Eikenella corrodens	0.0305914054493111
Eisenbergiella tayi	0
Elusimicrobium minutum	0.28360652359853
Empedobacter falsenii	0.0786570613926899
Enorma massiliensis	0.0915790636710475
Enterobacter aerogenes	0
Enterobacter asburiae	0
Enterobacter cancerogenus	0
Enterobacter cloacae	0.231921423087444
Enterobacter massiliensis	0.0613599522194666
Enterococcus asini	0
Enterococcus avium	0.0896636610177604
Enterococcus caccae	0
Enterococcus casseliflavus	0
Enterococcus casseliflavus/galliarum	0
Enterococcus cecorum	0
Enterococcus devriesei	0
Enterococcus dispar	0
Enterococcus durans/hirae	0
Enterococcus faecalis	0.120404097557042
Enterococcus faecium	0
Enterococcus gallinarum	0
Enterococcus gilvus	0
Enterococcus italicus	0
Enterococcus malodoratus	0.0437226939648228
Enterococcus mundtii	0
Enterococcus phoeniculicola	0
Enterococcus raffinosus	0
Enterococcus saccharolyticus	0.0373876083334376
Enterorhabdus caecimuris	0.0440415478381197
Enterovibrio nigricans	0.0312230502615349
Eremococcus coleocola	0
Erysipelatoclostridium ramosum	0.0956299232234756
Escherichia albertii	0
Escherichia coli	2.89031845582552
Escherichia fergusonii	0.65438172944093
Escherichia hermannii	1.30706285403835
Ethanoligenens harbinense	0.112276643540507
Eubacterium barkeri	0.0342507685016082
Eubacterium biforme	0
Eubacterium brachy	0.0433643897423339
Eubacterium budayi	0.897902901931227
Eubacterium callanderi	0
Eubacterium celluloscolvens	0.109683776708373
Eubacterium cellulosolvens	0
Eubacterium contortum	0.0758358962939967
Eubacterium coprostanoligenes	0.0455889610659796
Eubacterium cylindroides	0
Eubacterium desmolans	0
Eubacterium dolichum	0
Eubacterium eligens	0.225509889359822
Eubacterium fissicatena	0.116211983850843
Eubacterium hallii	0
Eubacterium infirmum	0
Eubacterium limosum	0.0299285261844246
Eubacterium moniliforme	0
Eubacterium multiforme	0.038312682898665
Eubacterium nitritogenes	0.0697363364857477
Eubacterium nodatum	0.0334656903737543
Eubacterium oxidoreducens	0.0477070865843255
Eubacterium pyruvativorans	0
Eubacterium ramulus	0.0513645029864967
Eubacterium rectale	0.217128559505238
Eubacterium ruminantium	0.0798830696771026
Eubacterium saphenum	0
Eubacterium siraeum	0.030338717849332
Eubacterium sp	0.0406993478581721
Eubacterium sulci	0.0454899744207283
Eubacterium tenue	0
Eubacterium tortuosum	0
Eubacterium tortusum	0
Eubacterium uniforme	0.0393945844760537
Eubacterium ventriosum	0.11742820163876
Eubacterium xylanophilum	0.0752085528336947
Eubacterium yurii	0.0410400463432726
Exiguobacterium aurantiacum	0.320401071843493
Facklamia hominis/miroungae	0
Facklamia ignava	0
Facklamia languida	0
Facklamia tabacinasalis	0.575375677809037
Faecalibacterium prausnitzii	0.168991470336198
Faecalibacterium prausnitzii S9G3	0.313204977832869
Faecalicatena contorta	0.374807533503589
Faecalitalea cylindroides	0.03461331290189
Fermentimonas caenicola	0.485734697069779
Ferrimonas balearica	0
Fictibacillus arsenicus	0.0297847922672544
Filifactor alocis	0.0799549290248763
Filifactor villosus	0
Finegoldia magna	0
Flavobacterium banpakuense	0
Flavobacterium branchiophilum	0.0661800244717219
Flavobacterium cheniae	0
Flavobacterium daejeonense	0
Flavobacterium lindanitolerans	0.0334828288915636
Flavobacterium oncorhynchi	0.0350734111132873
Flavobacterium sp._TISTR	0
Flavonifractor plautii	0.200071779087236
Flavonifractor sp	0.107075564637608
Flexispira rappini	0
Flintibacter butyricus	0.251069194057167
Fretibacterium fastidiosum	0
Fusicatenibacter saccharivorans	0.13680512872394
Fusobacterium equinum	0.0308568347454504
Fusobacterium gonidiaformans	0.0671346791953443
Fusobacterium mortiferum	0.0301108219572898
Fusobacterium naviforme	0.0682930799419282
Fusobacterium necrogenes	0.0653413569956341
Fusobacterium necrophorum	0.031463527327942
Fusobacterium nucleatum	0.0344651353761515
Fusobacterium periodonticum	0
Fusobacterium russii	0
Fusobacterium ulcerans	0.0576685870399308
Fusobacterium varium	0.107438155314157
Gallibacterium anatis	0
Garciella nitratireducens	0
Gardnerella vaginalis	0
Gemella haemolysans	0.0572412473591863
Gemella morbillorum	0
Gemella sanguinis	0.0999003054978279
Gemmatirosa kalamazoonesis	0
Gemmiger formicilis	0.159834955358318
Geobacillus stearothermophilus	0.0509825150079486
Geobacillus vulcani	0.0334444102270286
Georgenia muralis	0
Gluconobacter oxydans	0
Gordonia bronchialis	0
Gordonia jacobaea	0.0310619524508404
Gordonia otitidis	0
Gordonia rubripertincta	0.0780757470458037
Gordonia terrae	0
Gordonibacter pamelaeae	0.0518283952187334
Gordonibacter urolithinfaciens	0.0289488637197177
Granulicatella adiacens	0.128943047097587
Granulicatella elegans	0
Grimontia hollisae	0.131453028998234
Haematobacter missouriensis	0
Haemophilus haemolyticus	0.434026640276151
Haemophilus influenzae	0
Haemophilus parahaemolyticus	0.0311636442957673
Haemophilus parainfluenzae	0.0934536780839428
Haemophilus paraphrohaemolyticus	0
Haemophilus pittmaniae	0
Haemophilus quentini	0
Haemophilus sputorum	0
Hafnia alvei	0
Halobiforma nitratireducens	0.0689582171901705
Halomonas salina	0
Harryflintia acetispora	0
Helicobacter bilis	0
Helicobacter canadensis	0
Helicobacter cinaedi	0.0669218987319733
Helicobacter fennelliae	0
Helicobacter pametensis	0.0871188489805377
Helicobacter pullorum	0
Helicobacter pylori	0.059702737348125
Helicobacter rodentium	0
Helicobacter winghamensis	0.225471116775912
Herbaspirillum massiliense	0.123561642265811
Hespellia porcina	0.0381300594918555
Hespellia stercorisuis	0
Holdemanella biformis	0
Holdemania filiformis	0
Holdemania massiliensis	0
Howardella ureilytica	0.0739951623374074
Hungatella effluvii	0
Hydrobacter penzbergensis	0
Hydrogenibacillus schlegelii	0.102014784807074
Hydrogenoanaerobacterium saccharovorans	0.225436999810785
Hymenobacter rigui	0.0767691403959278
Intestinibacter bartlettii	0.0444501169869022
Intestinimonas butyriciproducens	0
Janibacter hoylei	0.0331070907985337
Janibacter indicus	0.0890704787246771
Janibacter limosus	0
Janibacter terrae	0
Johnsonella ignava	0.0783153539597096
Jonesia denitrificans	0
Kallipyga massiliensis	0
Kandleria vitulina	0.150493125876534
Kerstersia gyiorum	0
Kineothrix alysoides	0
Kingella denitrificans	0.0442419209252882
Kingella kingae	0
Kingella oralis	0
Klebsiella aerogenes	0.0524829544668628
Klebsiella oxytoca	0
Klebsiella pneumoniae	0.0664731164167948
Klebsiella variicola	0
Kluyvera ascorbata	0.035606063441807
Kluyvera intermedia	0
Kocuria halotolerans	0.0431010826708126
Kocuria indica	0.0413209194690203
Kocuria kristinae	0
Kocuria marina	0.0952572269383095
Kocuria palustris	0
Kocuria rhizophila	0
Kocuria rosea	0
Kosakonia cowanii	0
Kurthia gibsonii	0
Kurthia massiliensis	0
Kurthia senegalensis	0
Kytococcus schroeteri	0
Kytococcus sedentarius	0
Lachnoanaerobaculum saburreum	0.055443320256285
Lachnoanaerobaculum umeaense	0
Lachnobacterium bovis	0.206908042902758
Lachnoclostridium phytofermentans	0
Lachnoclostridium sp	0.0639332558631987
Lachnospira multipara	0.130832358513363
Lachnospira pectinoschiza	1.35732638603798
Lactobacillus acidophilus	0
Lactobacillus agilis	0
Lactobacillus alimentarius	0.270565388611081
Lactobacillus alvi	0
Lactobacillus amylolyticus	0
Lactobacillus amylophilus	0
Lactobacillus amylovorus	0
Lactobacillus animalis	0
Lactobacillus antri	0
Lactobacillus apinorum	0
Lactobacillus apodemi	0
Lactobacillus bifermentans	0.0443250707908209
Lactobacillus brevis	0
Lactobacillus buchneri	0
Lactobacillus casei	0
Lactobacillus ceti	0
Lactobacillus coleohominis	0
Lactobacillus coryniformis	0.050138110618441
Lactobacillus crispatus	0
Lactobacillus curvatus	0
Lactobacillus delbrueckii	0.0373742264111596
Lactobacillus dextrinicus	0
Lactobacillus fermemtum	0
Lactobacillus fermentum	0.0313712258174687
Lactobacillus fructivorans/homohiochii	0.0504723769740255
Lactobacillus gasseri	0
Lactobacillus gastricus	0
Lactobacillus gigeriorum	0.0601424359026118
Lactobacillus helveticus	0
Lactobacillus herbarum	0
Lactobacillus iners	0.0291776072428133
Lactobacillus jensenii	0.0592069815637223
Lactobacillus johnsonii	0
Lactobacillus kalixensis	0
Lactobacillus kitasatonis	0
Lactobacillus kunkeei	0.0552125191368901
Lactobacillus malefermentans	0
Lactobacillus mindensis	0
Lactobacillus mucosae	0
Lactobacillus mudanjiangensis	0.0363558172384437
Lactobacillus oris	0
Lactobacillus parabuchneri	0
Lactobacillus paracasei	0
Lactobacillus parafarraginis	0
Lactobacillus pentosus	0
Lactobacillus plantarum	0.0498723934810866
Lactobacillus porcinae	0.0694375703268349
Lactobacillus rapi	0
Lactobacillus reuteri	0.0496890733559822
Lactobacillus rhamnosus	0
Lactobacillus rogosae	0.136198332618345
Lactobacillus rossiae	0
Lactobacillus ruminis	0
Lactobacillus sakei	0
Lactobacillus salivarius	0
Lactobacillus sanfranciscensis	0.0316830824024624
Lactobacillus saniviri	0
Lactobacillus senioris	0
Lactobacillus sharpeae	0.0290897010961784
Lactobacillus thermophilus	0
Lactobacillus ultunensis	0
Lactobacillus vaccinostercus	0
Lactobacillus vaginalis	0
Lactobacillus versmoldensis	0
Lactobacillus xiangfangensis	0.181545168119755
Lactococcus formosensis	0
Lactococcus garvieae	0
Lactococcus lactis	0.138407742164047
Lactococcus plantarum	0
Lactococcus raffinolactis	0.0432378388115587
Lactonifactor longoviformis	0
Laribacter hongkongensis	0.160313042678385
Lautropia mirabilis	0.0838279332334033
Lawsonella clevelandensis	0.0640846730258842
Leifsonia aquatica/naganoensis	0
Leminorella grimontii	0.0398528642747829
Leminorella richardii	0
Leptothrix discophora	0.420291921534661
Leptothrix mobilis	0
Leptotrichia amnionii	0
Leptotrichia buccalis	2.22362329007046
Leptotrichia goodfellowii	0
Leptotrichia hofstadii	0.140295756493744
Leptotrichia wadei	0
Leuconostoc carnosum	0
Leuconostoc citreum	0
Leuconostoc citreum/holzapfelii	0
Leuconostoc gelidum	0
Leuconostoc lactis	0.0417576345467028
Leuconostoc mesenteroides	0
Leuconostoc pseudomesenteroides/rapi/kimchii/mesenteroides	0.0952324509640913
Limnobacter thiooxidans	0.0765322088444531
Longicatena caecimuris	0
Lysinibacillus fusiformis	0
Lysinibacillus massiliensis	0
Lysinibacillus sphaericus	0.0369706459090644
Lysobacter soli	0.049926883812406
Mageeibacillus indolicus	0.0432064556502527
Mannheimia granulomatis	0.0477295423678844
Marichromatium gracile	0
Marvinbryantia formatexigens	0.311695886693421
Massilia aurea	0.214453516133863
Massiliomicrobiota timonensis	0
Megamonas funiformis	0.0451854510346096
Megamonas hypermegale	0
Megamonas rupellensis	0.0446788254014752
Megasphaera elsdenii	0
Megasphaera indica	0
Megasphaera micronuciformis	0
Megasphaera paucivorans	0.0333740729232628
Megasphaera sp	0
Mesorhizobium loti	0
Methanobrevibacter smithii	0.158859264382
Methanobrevibacter smithii/gottschalkii	0
Methanosphaera cuniculi	0.0302416289300963
Methanosphaera stadtmanae	0
Methylobacterium adhaesivum	0.0369467412523589
Methylobacterium jeotgali	0.171534195901873
Methylobacterium mesophilicum	0.0515838580998203
Methylobacterium populi	0.0373402420191424
Methylobacterium radiotolerans	0
Methylobacterium zatmanii	0.138120464974025
Methyloversatilis universalis	0.0287673346800865
Microbacterium aurum	0
Microbacterium barkeri	0
Microbacterium chocolatum	0
Microbacterium foliorum	0
Microbacterium gubbeenense	0.0804523939871889
Microbacterium hydrocarbonoxydans	0
Microbacterium lacticum	0.0356328592085963
Microbacterium luteolum	1.82126256206266
Microbacterium oleivorans	0.761706730328122
Microbacterium paraoxydans	0.332433375141281
Microbacterium phyllosphaerae	0.0294949292546553
Microbacterium schleiferi	0
Micrococcus luteus	0
Micrococcus lylae	0
Micromonospora aurantiaca	0.0723513238690753
Micromonospora krabiensis	0
Microvirga massiliensis	0
Microvirgula aerodenitrificans	0
Mitsuokella jalaludinii	0
Mitsuokella multacida	0
Mobiluncus curtisii	0.0864683435778958
Moellerella wisconsensis	0.105789534083784
Mogibacterium diversum	0
Mogibacterium neglectum	0.0747448011046151
Mogibacterium pumilum	0
Mogibacterium timidum	0
Mogibacterium vescum	0
Monoglobus pectinilyticus	0
Moraxella atlantae	0
Moraxella catarrhalis	0.0915101574539671
Moraxella caviae	0.0341279687704851
Moraxella lacunata	0.428423716135789
Moraxella nonliquefaciens	0
Moraxella osloensis	0.0443434171140915
Morganella morganii	0
Moryella indoligenes	0
Murdochiella asaccharolytica	0.0343458475585786
Muribaculum intestinale	0
Murimonas intestini	0.0600130526110446
Mycobacterium abscessus	0.230854807753927
Mycobacterium avium	0.0335714827572684
Mycobacterium florentinum	0.0890185905779792
Mycobacterium fortuitum	0.17965097146704
Mycobacterium iranicum	0.0332260310112247
Mycobacterium mucogenicum	0.0444618202993083
Mycoplasma hominis	0.0318701596925944
Mycoplasma pneumoniae	0
Negativicoccus succinicivorans	0.0284207715104876
Neisseria bacilliformis	0
Neisseria cinerea	0
Neisseria elongata	0
Neisseria flava	0
Neisseria flavescens/perflava	0
Neisseria gonorrhoeae	0.0567041480062659
Neisseria macacae	0.0632561513869198
Neisseria meningitidis	0
Neisseria mucosa	0.318642029425206
Neisseria sicca	0.0445117207187062
Neisseria subflava	0
Nevskia ramosa	0
Nitriliruptor alkaliphilus	0
Oceanobacillus caeni	0
Oceanobacillus massiliensis	0
Ochrobactrum anthropi	0.031891236885756
Ochrobactrum intermedium	0.0307910585411365
Ochrobactrum pituitosum	0
Odoribacter laneus	0
Odoribacter splanchnicus	0.0320016732269345
Oligella urethralis	0.13835525400665
Olsenella profusa	0.0319949760072441
Olsenella scatoligenes	0
Olsenella uli	0
Olsenella umbonata	0.0544248092608278
Orenia metallireducens	0
Oribacterium parvum	0
Oribacterium sinus	0.570296428757939
Ornithobacterium rhinotracheale	0
Oscillibacter ruminantium	0.0319745597478171
Oscillibacter sp	0.0675863468436474
Oscillibacter valericigenes	0.206270424223904
Oxalobacter formigenes	0.0583280365896943
Paenibacillus alvei	0.0509181663117862
Paenibacillus antibioticophila	0.0307977780191285
Paenibacillus barcinonensis	0.0392726228464457
Paenibacillus barengoltzii	0
Paenibacillus daejeonensis	0.0347607535913308
Paenibacillus durus	0
Paenibacillus glucanolyticus	0
Paenibacillus graminis	0
Paenibacillus illinoisensis	0.0418354668767772
Paenibacillus kribbensis	0
Paenibacillus lactis	0.364835938955917
Paenibacillus lautus	0
Paenibacillus provencensis	0
Paenibacillus pueri	0.0776379869066112
Paenibacillus rhizosphaerae	0
Paenibacillus riograndensis	0.221121155606366
Paenibacillus sabinae/forsythiae	0
Paenibacillus senegalensis	0.0787385791928049
Paenibacillus thiaminolyticus	0
Paenibacillus timonensis	0
Pantoea agglomerans	0.660241118836527
Pantoea conspicua	0
Papillibacter cinnamivorans	0
Parabacteroides distasonis	0.191507197773386
Parabacteroides goldsteinii	2.02363164074867
Parabacteroides gordonii	0
Parabacteroides johnsonii	0
Parabacteroides merdae	0.0346456322603455
Paracoccus carotinifaciens	0
Paracoccus marinus	0.0710079374825236
Paracoccus sanguinis	0.0297018603169414
Paracoccus yeei	0.03088846857592
Paraeggerthella hongkongensis	0.0915770888093096
Paraprevotella clara	0
Paraprevotella xylaniphila	0
Parascardovia denticolens	0.0307539590889402
Parasporobacterium paucivorans	0.12052573200484
Parasutterella excrementihominis	0.189759724890939
Parasutterella secunda	0.0996748352461061
Parvimonas micra	0.159933539519442
Pediococcus acidilactici	0.0894910674391086
Pediococcus damnosus	0
Pediococcus pentosaceus	0.0752211472535899
Pedobacter daejeonensis	0
Pedomicrobium ferrugineum	0
Pelomonas saccharophila	0.0557138711889879
Peptoclostridium difficile	0.0319546305914051
Peptococcus niger	0
Peptococcus sp.	0
Peptoniphilus asaccharolyticus	0
Peptoniphilus coxii	0
Peptoniphilus duerdenii	0
Peptoniphilus grossensis	0
Peptoniphilus harei	0
Peptoniphilus indolicus	0.0284345192899899
Peptoniphilus lacrimalis	0.0311845974331052
Peptoniphilus senegalensis	0.0288111158586218
Peptoniphilus timonensis	0
Peptostreptococcus anaerobius	0.0539408568335344
Peptostreptococcus russellii	0
Peptostreptococcus stomatis	0.0911643870780613
Phascolarctobacterium faecium	0.185309732655195
Phascolarctobacterium succinatutens	0.151512200766596
Phenylobacterium haematophilum	0.0318823895042146
Phyllobacterium myrsinacearum	0
Planococcus rifietoensis	0
Planomicrobium chinense	0
Planomonospora sphaerica	0.129309462360146
Plesiomonas shigelloides	0
Porphyromonas asaccharolytica	0.0286804465244912
Porphyromonas catoniae	0.0382703798353439
Porphyromonas endodontalis	0.0389503967626807
Porphyromonas gingivalis	0
Porphyromonas somerae	0.130105596255281
Porphyromonas uenonis	0.0492765982138464
Prevotella albensis	0
Prevotella amnii	0.055281766699042
Prevotella amniotica	0
Prevotella aurantiaca	0.0331930215805225
Prevotella baroniae	0.0372816915817781
Prevotella bergensis	0
Prevotella bivia	0
Prevotella brevis	0.091148654964194
Prevotella bryantii	0
Prevotella buccae	0
Prevotella buccalis	0
Prevotella conceptionensis	0.0553971495967323
Prevotella copri	0.418185208353506
Prevotella corporis	0.0898046395947748
Prevotella dentalis	0
Prevotella dentasini	0
Prevotella denticola	0.0357955270712958
Prevotella disiens	0
Prevotella enoeca	0
Prevotella falsenii	0
Prevotella fusca	0
Prevotella histicola	0.162721305383562
Prevotella intermedia	0
Prevotella loescheii	0.0377044991275757
Prevotella maculosa	0
Prevotella marshii	0
Prevotella melaninogenica	0
Prevotella micans	0
Prevotella multidaccharivorax	0
Prevotella multiformis	0.0403774539134403
Prevotella multisaccharivorax	0.0288009030435789
Prevotella nanceiensis	0
Prevotella nigrescens	0.0402218990664849
Prevotella oralis	0.0300795300079236
Prevotella oris	0
Prevotella oryzae	0
Prevotella oulorum	0
Prevotella pallens	0
Prevotella paludivivens	0.542038654437076
Prevotella pleuritidis	0
Prevotella ruminicola	0.213754764456811
Prevotella saccharolytica	0.0953588310277826
Prevotella salivae	0
Prevotella scopos/jejuni	0
Prevotella shahii	0
Prevotella stercorea	0.0664043426566403
Prevotella timonensis	0.0308609259872943
Prevotella veroralis	0
Promicromonospora flava	0.103212902467488
Propionibacterium acidifaciens	0.567022634834082
Propionibacterium acidipropionici	0.634342660604504
Propionibacterium acnes	0
Propionibacterium australiense	0.0320807382178951
Propionibacterium avidum	0
Propionibacterium cyclohexanicum	0.0480243554490468
Propionibacterium damnosum	0.219884645506559
Propionibacterium freudenreichii	0
Propionibacterium granulosum	0
Propionibacterium jensenii	0
Propionibacterium microaerophilum	0.0725093244166803
Propionibacterium namnetense	0
Propionibacterium propionicum	0
Propionibacterium thoenii	0.129152332754311
Propionicimonas paludicola	0
Propionimicrobium lymphophilum	0.183840932547283
Propionivibrio dicarboxylicus	0
Prosthecobacter fluviatilis	0
Proteus mirabilis	0
Proteus penneri	0.0444323894606837
Proteus vulgaris	0.0312459866658014
Providencia alcalifaciens	0.0322377216348702
Providencia rettgeri	0
Providencia rustigianii	0
Providencia stuartii	0.032222093882072
Pseudoclavibacter massiliense	0
Pseudoclavibacter sp._Timone	0
Pseudoflavonifractor capillosus	0.0920675597254743
Pseudomonas aeruginosa	0
Pseudomonas alcaliphila	0
Pseudomonas fluorescens	0
Pseudomonas fragi	0
Pseudomonas fragi/thivervalensis/deceptionensis	0.034441412111437
Pseudomonas monteilii	1.02426934414925
Pseudomonas nitroreducens	0.0376576873173366
Pseudomonas oleovorans	0.0301414646126788
Pseudomonas putida	0
Pseudomonas stutzeri	0
Pseudopropionibacterium propionicum	0
Pseudoramibacter alactolyticus	0.0566150854506233
Pseudothermotoga thermarum	0
Pseudoxanthomonas mexicana	0
Psychrobacter arenosus	0.0321750324222951
Pyramidobacter piscolens	0.0291737157741086
Ralstonia insidiosa	0.155616706330764
Ralstonia mannitolilytica	0.038932992598412
Ralstonia solanacearum	0
Raoultella ornithinolytica	0
Raoultella planticola	0.117589749927903
Rheinheimera perlucida	0
Rheinheimera texasensis	0
Rhizobium pusense	0.0400907893534687
Rhodanobacter ginsenosidimutans	1.31879890411365
Rhodobacter sphaeroides	0
Rhodococcus equi	0
Rhodococcus erythropolis	0
Rhodococcus rhodochrous	0.0760459959942774
Riemerella anatipestifer	0.0348860421815217
Riemerella columbina	0
Robinsoniella peoriensis	0
Romboutsia lituseburensis	0.0627698255432116
Roseburia faecis	0.848163262215059
Roseburia hominis	0
Roseburia intestinalis	0.0525172665667594
Roseburia inulinivorans	0.142330627684664
Roseburia sp	0.746418860933492
Roseomonas mucosa	0.0333242389401296
Rothia aeria	0
Rothia dentocariosa	0
Rothia mucilaginosa	0
Rubinisphaera brasiliensis	0
Rudanella lutea	0.137121998254091
Ruminococcus albus	0
Ruminococcus bromii	0.321702172763219
Ruminococcus callidus	0.357471835295757
Ruminococcus champanellensis	0.0404055966368125
Ruminococcus faecis	0.112905826196981
Ruminococcus flavefaciens	0
Ruminococcus gauvreauii	0.116709460271138
Ruminococcus gnavus	0.688318249625394
Ruminococcus lactaris	0.0540787057517118
Ruminococcus sp	0.201826215945401
Ruminococcus sp. Marseille-P2780	0
Ruminococcus sp. Marseille-P650	0
Ruminococcus torques	0.0460663573136645
Ruthenibacterium lactatiformans	0.05211538148903
Salmonella enterica	0.0384771263297776
Sarcina maxima	0
Sarcina ventriculi	0.139607008541671
Scardovia inopinata	0.0303762131586637
Scardovia wiggsiae	0.141733448558213
Schlesneria paludicola	0
Schwartzia sp.	0
Schwartzia succinivorans	0.0918230209035571
Selenomonas artemidis	0
Selenomonas infelix	0
Selenomonas noxia	0.0324582413749166
Selenomonas ruminantium	0
Selenomonas sputigena	0
Sellimonas intestinalis	0.0571142275510481
Senegalemassilia anaerobia	0.043294595546089
Senegalimassilia anaerobia	0.0585395081218181
Serratia ficaria	0.0297506164046181
Serratia fonticola	0.121740731611017
Serratia liquefaciens	0.0342564928675247
Serratia marcescens	0
Shigella dysenteriae	0
Shuttleworthia satelles	0.11652309978487
Silanimonas lenta	0
Simonsiella muelleri	0.855293343918025
Skermanella aerolata	0.154120825488948
Slackia equolifaciens	0
Slackia exigua	0.148202752501145
Slackia faecicanis	0.0339831758066451
Slackia isoflavoniconvertens	0
Slackia piriformis	0.0430465989360487
Snodgrassella alvi	0
Soleaferrea massiliensis	0.0909695367813259
Solobacterium moorei	0.052463579217582
Sphingobacterium faecium	0.0548157343004817
Sphingobacterium multivorum	0.0412258202243421
Sphingobacterium spiritivorum	0
Sphingobium hydrophobicum	0
Sphingobium yanoikuyae	0.282863426077702
Sphingomonas adhaesiva	0
Sphingomonas ginsenosidimutans	0.046086442053611
Sphingomonas hankookensis	0.0914723009037648
Sphingomonas panni	0.0303249932887698
Sphingomonas paucimobilis	0
Sphingomonas pseudosanguinis	1.72138790534296
Spirosoma linguale	0
Sporanaerobacter acetigenes	0
Sporolactobacillus nakayamae	0.104574373963692
Sporosarcina koreensis	0
Staphylococcus arlettae	0
Staphylococcus aureus	0.0361608807126606
Staphylococcus auricularis	0.0391758100050385
Staphylococcus capitis	0.140758528678462
Staphylococcus cohnii	0.135980616058203
Staphylococcus condimenti	0
Staphylococcus epidermidis	0.0893885510396639
Staphylococcus epidermidis/muscae	0
Staphylococcus equorum/edaphicus/saprophyticus	0
Staphylococcus haemolyticus	0.0428054747355071
Staphylococcus hominis	0
Staphylococcus intermedius	0.111228772584171
Staphylococcus kloosii	0
Staphylococcus lentus	0.0319995594636115
Staphylococcus lugdunensis	0.130833509701671
Staphylococcus nepalensis	0.0297266019593133
Staphylococcus pasteuri	0
Staphylococcus pettenkoferi	0
Staphylococcus saccharolyticus	0
Staphylococcus saprophyticus	0
Staphylococcus schleiferi	0
Staphylococcus sciuri	0
Staphylococcus simulans	0.0630139972715931
Staphylococcus succinus	0
Staphylococcus vitulinus	0.0289666893605292
Staphylococcus warneri	0.0515176947619494
Staphylococcus xylosus	0
Stenotrophomonas daejeonensis	0
Stenotrophomonas maltophilia	0.0994046857728831
Stenotrophomonas rhizophila	0
Stomatobaculum longum	0
Stoquefichus massiliensis	0.0327996381742482
Streptobacillus moniliformis	0.0290087394518687
Streptococcus agalactiae	0
Streptococcus alactolyticus	0
Streptococcus anginosus	0
Streptococcus australis	0
Streptococcus caballi	0
Streptococcus cameli	0
Streptococcus canis	0
Streptococcus caprae	0
Streptococcus castoreus	0.0385522530444006
Streptococcus constellatus	0
Streptococcus criceti	0
Streptococcus cristatus	0.0735354553566236
Streptococcus dentasini	0.0501373399430219
Streptococcus dentirousetti	0
Streptococcus devriesei	0
Streptococcus didelphis	0.051824578025837
Streptococcus downei	0
Streptococcus dysgalactiae	0
Streptococcus equi	0.0684314360681892
Streptococcus equinus	0
Streptococcus equinus/lutetiensis/infantarius	0
Streptococcus fryi	0.0503320091658437
Streptococcus gallolyticus	0
Streptococcus gordonii	0.0792478236952293
Streptococcus gordonii/mutans	0
Streptococcus henryi	0.0292985304356624
Streptococcus hongkongensis	0
Streptococcus hyovaginalis	0
Streptococcus ictaluri	0
Streptococcus infantarius	0
Streptococcus infantis	1.21491036576418
Streptococcus iniae	0
Streptococcus intermedius/uberis	0.0411574065430694
Streptococcus lactarius	0
Streptococcus lutetiensis	0.0305623409331791
Streptococcus macedonicus	0
Streptococcus marimammalium	0
Streptococcus massiliensis	0
Streptococcus merionis	0
Streptococcus minor	0
Streptococcus mitis	0
Streptococcus mitis/pneumoniae/pseudoneumoniae	0
Streptococcus moroccensis	0
Streptococcus mutans	0
Streptococcus oralis	0
Streptococcus oricebi	0
Streptococcus orisasini	0
Streptococcus ovis	0.031907138975233
Streptococcus parasaguinis	0
Streptococcus parasanguinis	0.0438413043494015
Streptococcus parauberis	0
Streptococcus pasteurianus	0
Streptococcus peroris	0
Streptococcus pharyngis	0
Streptococcus pleomorphus	0
Streptococcus plurextorum	0
Streptococcus pneumoniae	0
Streptococcus porci	0
Streptococcus porcinus	0.0384164247028105
Streptococcus porcorum	0
Streptococcus pyogenes	0
Streptococcus pyogensis	0
Streptococcus ratti/ursoris	0
Streptococcus rubneri	0
Streptococcus rupicaprae	0
Streptococcus salivarius	0
Streptococcus saliviloxodontae	0
Streptococcus sanguinis	0
Streptococcus sanguinis/vestibularis	0
Streptococcus sinensis	0
Streptococcus sobrinus	0.0656974183140386
Streptococcus suis	0
Streptococcus tangierensis	0
Streptococcus thermophilus	0.0420497438932853
Streptococcus thoraltensis	0
Streptococcus uberis	0
Streptococcus vestibularis	0
Streptococcus viridans	0.192805521658667
Streptomyces misionensis	0
Streptomyces thermoviolaceus	0
Streptomyces thermovulgaris	0.0342728990096474
Subdoligranulum variabile	0.0552397436689725
Succinatimonas hippei	0
Succiniclasticum ruminis	0.11628662114795
Succinivibrio dextrinosolvens	0.631551569169553
Sulfurimonas autotrophica	0
Sutterella parvirubra	0
Sutterella stercoricanis	0
Sutterella wadsworthensis	0.0290649808173506
Symbiobacterium thermophilum	0
Tannerella forsythia	0
Tatumella ptyseos	0
Tetragenococcus solitarius	0
Tetrasphaera australiensis	0
Thiomicrospira cyclica	0
Timonella senegalensis	0.0320999141849119
Tissierella praeacuta	0
Trabulsiella guamensis	0.060816980798964
Treponema berlinense	0
Treponema denticola	0
Treponema lecithinolyticum	0
Treponema maltophilum	0.0305839114290512
Treponema medium	0
Treponema porcinum	0
Treponema socranskii	0
Treponema succinifaciens	0
Treponema vincentii	0.0361591549860134
Tropheryma whipplei	0
Trueperella bernardiae	0
Trueperella pyogenes	0
Tumebacillus permanentifrigoris	0
Turicella otitidis	0.05803858020949
Turicibacter sanguinis	0
Turicimonas muris	0.0339552188160389
Tyzzerella nexilis	0.0321604985920053
Ureaplasma parvum	0
Ureaplasma urealyticum	0
Ureibacillus suwonensis	0.0344107832956442
Ureibacillus thermosphaericus	0
Vagococcus penaei	0
Vagococcus teuberi	0
Varibaculum cambriense	0.124351411778836
Variovorax boronicumulans	0
Veillonella atypica	0
Veillonella dispar	0.157751823038064
Veillonella parvula	0
Veillonella ratti	0
Veillonella rogosae	0.0727485552091212
Veillonella tobetsuensis	0.0288653737962847
Vibrio cholerae	0.0730174449257327
Vibrio cincinnatiensis	0
Vibrio fluvialis	0
Vibrio furnissii	0
Vibrio mimicus	0
Vibrio parahaemolyticus	0
Victivallis vadensis	0.0582526322138814
Virgibacillus proomii	0
Weeksella virosa	0
Weissella cibaria	0.0339048169898594
Weissella confusa	0.763499565977385
Weissella paramesenteroides	0
Yersinia aleksiciae	0
Yersinia bercovieri	0.0460890189604517
Yersinia enterocolitica	0
Yersinia frederiksenii	0.0667693748034754
Yersinia kristensenii	0.0359950359417348
Yersinia pseudotuberculosis	0
Yersinia rohdei	0
Yokenella regensburgei	0.139860403424622
Yonghaparkia alkaliphila	0
Kingdom Information: (%)
Archaea	0.258059110502266
Bacteria	99.7419408894976
Phylum Information: (%)
Actinobacteria	15.9302260385002
Bacteroidetes	13.0864445759184
Deinococcus-Thermus	0.115111279702053
Dictyoglomi	0.0528556026685698
Elusimicrobia	0.28360652359853
Epsilonbacteraeota	1.37856907848961
Euryarchaeota	0.258059110502266
Firmicutes	38.2349545919871
Fusobacteria	2.96565489293477
Gemmatimonadetes	0
Halanaerobiaeota	0
Lentisphaerae	0.0582526322138814
Other	3.62793715938691
Planctomycetes	0
Proteobacteria	23.3886562217632
Spirochaetes	0.132534531828977
Synergistetes	0.219879528614986
Tenericutes	0.183953651955744
Thermotogae	0
Verrucomicrobia	0.0833045799347446
Class Information: (%)
Actinobacteria	11.5866678500819
Actinobacteridae	2.51614211225929
Alphaproteobacteria	4.92007898755117
Bacilli	10.4890450661279
Bacteroides	0.800206285464624
Bacteroidetes	0
Bacteroidia	12.2862382904538
Betaproteobacteria	0
Brachyspirae	0.0657914654139126
Campylobacteria	1.37856907848961
Chlorobia	0
Clostridia	24.0401166643907
Coriobacteriia	1.82741607615902
Deinococci	0.115111279702053
Deltaproteobacteria	0.0325945669841591
Dictyoglomia	0.0528556026685698
Elusimicrobia	0.28360652359853
Epsilonproteobacteria	0
Erysipelotrichia	2.58496005237773
Flavobacteria	0
Fusobacteria	0.0659286627040934
Fusobacteriia	2.89972623023068
Gammaproteobacteria	18.4359826672278
Gemmatimonadetes	0
Halanaerobiia	0
Halobacteria	0.0689582171901705
Lentisphaeria	0.0582526322138814
Methanobacteria	0.189100893312096
Mollicutes	0.183953651955744
Negativicutes	1.12083280909081
Nitriliruptoria	0
Other	3.62793715938691
Planctomycetacia	0
Spirochaetes	0
Spirochaetia	0.0667430664150646
Synergistia	0.219879528614986
Thermotogae	0
Verrucomicrobiae	0.0833045799347446
Order Information: (%)
Acetobacterales	0.0831966324212162
Actinomycetales	2.40281734176599
Aeromonadales	1.01120460976725
Alteromonadales	0.0393165317182557
Azospirillales	0.154120825488948
Bacillales	4.93072296598351
Bacteroidales	10.9122661574064
Betaproteobacteriales	3.65173059013915
Bifidobacteriales	2.86484868449216
Brachyspirales	0.0657914654139126
Campylobacterales	1.37856907848961
Cardiobacteriales	0.0835044141864142
Caulobacterales	0.547024009112424
Chitinophagales	1.33478381097681
Chlorobiales	0
Chromatiales	0
Clostridiale	0.189777709042599
Clostridiales	23.8503389553481
Coriobacteriales	1.82741607615902
Corynebacteriales	3.20852804015254
Cytophagales	0.213891138650019
Deinococcales	0.115111279702053
Desulfobacterales	0
Desulfovibrionales	0.0325945669841591
Dictyoglomales	0.0528556026685698
Elusimicrobiales	0.28360652359853
Enterobacteriales	4.29051780735165
Erysipelotrichales	2.58496005237773
Flavobacteriales	0.529461914360404
Fusobacterales	0.0659286627040934
Fusobacteriales	2.89972623023068
Fusobacteriales: Leptotrichiacea	0
Gemmatimonadales	0
Halanaerobiales	0
Halobacteriales	0.0689582171901705
Lactobacillales	5.55832210014436
Methanobacteriales	0.189100893312096
Micrococcales	4.53079915273279
Micromonosporales	0.0723513238690753
Mycoplasmatales	0.183953651955744
Neisseriales	0
Nitriliruptorales	0
Oceanospirillales	0.111233983190302
Opitutales	0.0435430571214345
Other	3.62793715938691
Pasteurellales	1.50013746052637
Planctomycetales	0
Propionibacteriales	0.859883057958811
Pseudomonadales	2.76501594314675
Rhizobiales	1.79907795581718
Rhodobacterales	0.131598266375385
Salinisphaerales	0
Selenomonadales	1.12083280909081
Sphingobacteriales	0.0960415545248238
Sphingomonadales	2.20506129833602
Spirochaetales	0.0667430664150646
Streptomycetales	0.0342728990096474
Streptosporangiales	0.129309462360146
Synergistales	0.219879528614986
Thermotogales	0
Thiomicrospirales	0
Verrucomicrobiales	0.0397615228133101
Vibrionales	3.22518685799528
Victivallales	0.0582526322138814
Xanthomonadales	1.75813446920642
Family Information: (%)
Acetobacteraceae	0.0831966324212162
Acidaminococcaceae	0.453108554569741
Actinomycetaceae	0.725755070437603
Aerococcaceae	0.620200465815816
Aeromonadaceae	0.293719041595537
Akkermansiaceae	0.0397615228133101
Alicyclobacillaceae	0
Alteromonadaceae	0
Aquaspirillaceae	0
Arcobacteraceae	0.156021346063032
Atopobiaceae	0.221263809608645
Azospirillaceae	0.154120825488948
Bacillaceae	2.87688133977841
Bacteroidaceae	4.45021503307083
Barnesiellaceae	0.186400152544272
Beijerinckiaceae	0.43552550224722
Bifidobacteriaceae	2.86484868449216
Blautia	0
Bogoriellaceae	0
Brachyspiraceae	0.0657914654139126
Brevibacteriaceae	0.501208948953976
Burkholderiaceae	1.93336124395085
Caldicoprobacteraceae	0
Campylobacteraceae	0.783333130590035
Cardiobacteriaceae	0.0835044141864142
Carnobacteriaceae	0.186477209715573
Caulobacteraceae	0.547024009112424
Cellulomonadaceae	0.0461097285494277
Chitinibacteraceae	0.160313042678385
Chitinophagaceae	1.33478381097681
Chlorobiaceae	0
Christensenellaceae	0.119480484781121
Chromatiaceae	0
Clostridiaceae	2.52151023315509
Clostridiaceae 1	4.9253582605269
Clostridiaceae 2	0.106052114818137
Clostridiales	0.189777709042599
Coriobacteriaceae	0.184368880169703
Corynebacteriaceae	2.07851085898244
Corynebacterineae	0.444077261978235
Deinococcaceae	0.115111279702053
Dermabacteraceae	0.343712007115178
Dermacoccaceae	0.0463058738136512
Desulfobulbaceae	0
Desulfovibrionaceae	0.0325945669841591
Dictyoglomaceae	0.0528556026685698
Dietziaceae	0.896674964792879
Dysgonomonadaceae	0.579511172853005
Eggerthellaceae	1.42178338638067
Elusimicrobiaceae	0.28360652359853
Enterbacteriaceae	1.30706285403835
Enterobacteriaceae	2.9834549533133
Enterococcaceae	0.222199696600118
Erysipelotrichaceae	2.58496005237773
Eubacteriaceae	0.120794380136656
Family XI	0.446346788883358
Family XIII	0.236100687392101
Family XVIII	0
Flavobacteriaceae	0.33564565990367
Fusobacteriaceae	0.572727106918705
Gemmatimonadaceae	0
Halobacteroidaceae	0
Haloferacaceae	0.0689582171901705
Halomonadaceae	0.111233983190302
Helicobacteraceae	0.439214601836548
Hymenobacteraceae	0.0767691403959278
Hyphomicrobiaceae	0
Intrasporangiaceae	0.122177569523211
Jonesiaceae	0
Lachnospiraceae	11.5503186331787
Lactobacillaceae	1.11845113225793
Leptotrichia	0
Leptotrichiaceae	2.39292778601607
Leuconostocaceae	1.0409868415491
Listeriaceae	0
Marinifilaceae	0.072024373855713
Methanobacteriaceae	0.189100893312096
Microbacteriaceae	3.18433234802288
Micrococcaceae	0.303911369130178
Micrococcineae	0.0785521876623612
Micromonosporaceae	0.0723513238690753
Moraxellaceae	1.14927975756172
Muribaculaceae	0
Mycobacteriaceae	0.166706441888512
Mycoplasmataceae	0.183953651955744
Neisseriaceae	1.49364351748278
Nitriliruptoraceae	0
Nocardiaceae	0.109137699496644
Nocardioidaceae	0.0289143969105034
Opitutaceae	0.0435430571214345
Other	3.62793715938691
Paenibacillaceae	1.19148306671458
Pasteurellaceae	1.50013746052637
Peptococcaceae	0
Peptostreptococcaceae	0.293365232784982
Planococcaceae	0.0369706459090644
Porphyromonadaceae	0.285283417591643
Prevotellaceae	2.94351326153695
Promicromonosporaceae	0.0390832410220918
Propionibacteriaceae	0.830968661048308
Propionibacterineae	1.05588896328205
Pseudomonadaceae	1.61573618558503
Psychromonadaceae	0.0393165317182557
Rhizobiaceae	1.19952310970553
Rhodanobacteraceae	1.31879890411365
Rhodobacteraceae	0.131598266375385
Rhodocyclaceae	0.0644127860271316
Rikenellaceae	0.145534275171557
Rubinisphaeraceae	0
Ruminococcaceae	3.68815369254806
Schlesneriaceae	0
Solimonadaceae	0
Sphingobacteriaceae	0.0960415545248238
Sphingomonadaceae	2.20506129833602
Spirochaetaceae	0.0667430664150646
Spirosomaceae	0.137121998254091
Sporolactobacillaceae	0.104574373963692
Staphylococcaceae	0.563671986760746
Streptococcacaeae	0
Streptococcaceae	2.37000675420582
Streptomycetaceae	0.0342728990096474
Streptomycineae	0
Streptosporangiaceae	0.129309462360146
Succinivibrionaceae	0.717485568171713
Synergistaceae	0.219879528614986
Tannerellaceae	2.2497844707824
Thermomonosporaceae	0
Thermotogaceae	0
Thiomicrospiraceae	0
Thiovulaceae	0
Veillonellaceae	0.667724254521069
Verrucomicrobiaceae	0
Vibrionaceae	3.22518685799528
Victivallaceae	0.0582526322138814
Weeksellaceae	0.193816254456735
Xanthobacteraceae	0.16402934386443
Xanthomonadaceae	0.439335565092768
Genus Information: (%)
Acetanaerobacterium	0.402992129248752
Acetivibrio	0
Acetobacter	0.0498723934810866
Acetobacterium	0
Achromobacter	0.031891236885756
Acidaminococcus	0
Acidovorax	0.0285910818628542
Acinetobacter	0.518699465665097
Actinobacillus	0.207420371218242
Actinobaculum	0.0312247896973794
Actinomadura	0
Actinomyces	0.483710525383492
Adlercreutzia	0.0542991891348744
Aerococcus	0
Aeromicrobium	0.0289143969105034
Aeromonas	0.293719041595537
Afipia	0
Agathobacter	0.217128559505238
Aggregatibacter	0.074581934650049
Agrobacterium	0.402647148171581
Agrococcus	0.0911666074173873
Akkermansia	0.0397615228133101
Alcaligenes	0
Algoriella	0
Aliagarivorans	0.0393165317182557
Alistipes	0.145534275171557
Allisonella	0
Alloiococcus	0
Alloprevotella	0.839102492986939
Allorhizobium-Neorhizobium-Pararhizobium-Rhizobium	0.648318106923632
Alloscardovia	0
Alysiella	0.080402797653054
Amaricoccus	0
Anaerobiospirillum	0.0859339990021599
Anaerococcus	0
Anaerofilum	0.130106992541721
Anaerofustis	0
Anaeroglobus	0
Anaerospora	0
Anaerosporobacter	0.0546902568810987
Anaerostipes	0.0729802716827791
Anaerovorax	0.0390358317506692
Ancylobacter	0.0695241261473919
Aneurinibacillus	0
Anoxynatronum	0.106052114818137
Aquabacterium	0.0315529064422754
Arcanobacterium	0
Arcobacter	0.156021346063032
Arthrobacter	0.126738331720119
Asaccharobacter	0.0430390779457783
Atopobium	0.134844024340573
Atopostipes	0
Aureimonas	0.0524664506887361
Bacillus	2.67722656918141
Bacteroides	4.45021503307083
Barnesiella	0
Bartonella	0.0560006145681114
Bavariicoccus	0.0514257332840969
Bergeyella	0
Bifidobacterium	2.66198506368634
Blautia	0.885360774228327
Bordetella	0
Brachybacterium	0.210093078007821
Brachymonas	0
Brachyspira	0.0657914654139126
Bradyrhizobium	0.0945052177170379
Brevibacillus	0.251564618407409
Brevibacterium	0.501208948953976
Brevundimonas	0.321282975273139
Brochothrix	0
Buchnera	0.186520543995571
Bulleidia	0
Burkholderia-Caballeronia-Paraburkholderia	0
Butyricicoccus	0.194061364983344
Butyricimonas	0.0400227006287786
Butyrivibrio	0.0948726171429098
Caldicoprobacter	0
Campylobacter	0.783333130590035
Capnocytophaga	0.200909395427097
Cardiobacterium	0.0835044141864142
Castellaniella	0
Catabacter	0.0330585513567711
Catenibacterium	2.14636102105252
Catonella	0.0367173658637454
Caulobacter	0.193858644335071
Cellulomonas	0.0461097285494277
Cellulosilyticum	0.199083115483536
Cellulosimicrobium	0.0390832410220918
Centipeda	0
Cephaloticoccus	0.0435430571214345
Cetobacterium	0
Chitinibacter	0.160313042678385
Chlorobium	0
Christensenella	0.0864219334243504
Chryseobacterium	0.0802731508825232
Citrobacter	0.080498475425317
Cloacibacillus	0.190705812840878
Clostridium	2.52151023315509
Clostridium sensu stricto	0
Clostridium sensu stricto 1	2.93327536424665
Clostridium sensu stricto 10	0
Clostridium sensu stricto 11	0.252045831533558
Clostridium sensu stricto 12	0.13289638909348
Clostridium sensu stricto 13	0.150977849037039
Clostridium sensu stricto 14	0
Clostridium sensu stricto 15	0.0815126272089675
Clostridium sensu stricto 16	0.0366298955053279
Clostridium sensu stricto 17	0
Clostridium sensu stricto 18	0
Clostridium sensu stricto 19	0.0502622683867071
Clostridium sensu stricto 2	0.0328455065623304
Clostridium sensu stricto 3	0.0583913403219589
Clostridium sensu stricto 4	0
Clostridium sensu stricto 5	0
Clostridium sensu stricto 7	0.111963797827811
Clostridium sensu stricto 8	0.944950382261403
Cnuella	1.33478381097681
Collinsella	0.118631262681594
Comamonas	0
Coprobacillus	0.0299240526093816
Coprobacter	0.186400152544272
Coprococcus 1	0
Coprococcus 2	0.0865841451455379
Coprococcus 3	0.129040857080163
Coriobacterium	0.0657376174881088
Corynebacterium	0.162788537223943
Corynebacterium 1	1.79359906852312
Cronobacter	0
Cryobacterium	0.032182890622996
Cryptobacterium	0.0659812717477271
Cupriavidus	0
Curvibacter	0
Cutibacterium	0
Dechlorobacter	0.0356454513470451
Deinococcus	0.115111279702053
Delftia	0.0432378388115587
Dermabacter	0.133618929107357
Dermacoccus	0.0463058738136512
Desulfobulbus	0
Desulfovibrio	0.0325945669841591
Dialister	0.0402998739603494
Dictyoglomus	0.0528556026685698
Dielma	0
Dietzia	0.896674964792879
Dolosicoccus	0.044824788006779
Dolosigranulum	0.0575341626179865
Dorea	0.0351904010707659
Dyadobacter	0
Dysgonomonas	0.0937764757832267
Eggerthella	0.816835424722575
Eggerthia	0
Eikenella	0.0305914054493111
Eisenbergiella	0
Elusimicrobium	0.28360652359853
Empedobacter	0.0786570613926899
Enorma	0
Enterobacter	0.251699035127748
Enterococcus	0.0811103022982604
Enterorhabdus	0.0440415478381197
Enterovibrio	0.0312230502615349
Eremococcus	0
Erwinia	0.0310956112149494
Erysipelatoclostridium	0.0956299232234756
Escherichia	1.30706285403835
Escherichia-Shigella	0.65438172944093
Ethanoligenens	0.112276643540507
Eubacterium	0.253957003728632
Ezakiella	0.0353067322252283
Facklamia	0.575375677809037
Faecalitalea	0.03461331290189
Fastidiosipila	0.0432064556502527
Fictibacillus	0.0297847922672544
Filifactor	0
Finegoldia	0
Flavobacterium	0.134736264476573
Flavonifractor	0.200071779087236
Franconibacter	0.0281664376397726
Fretibacterium	0
Fusicatenibacter	0.13680512872394
Fusobacterium	0.572727106918705
Gallibacterium	0
Garciella	0
Gardnerella	0
Gemella	0.157141552857014
Gemmatirosa	0
Geobacillus	0.0334444102270286
Geomicrobium	0
Georgenia	0
Gluconobacter	0
Gordonia	0.0310619524508404
Gordonibacter	0.0807772589384511
Granulicatella	0.128943047097587
Grimontia	0.131453028998234
Haematobacter	0
Haemophilus	1.17040561229019
Hafnia-Obesumbacterium	0
Halodesulfovibrio	0
Halomonas	0.111233983190302
Halopiger	0.0689582171901705
Harryflintia	0
Helicobacter	0.439214601836548
Hespellia	0.0381300594918555
Hodemania	0
Holdemanella	0
Holdemania	0
Howardella	0.0739951623374074
Hungatella	0
Hydrobacter	0
Hydrogenibacillus	0.102014784807074
Hydrogenoanaerobacterium	0.225436999810785
Hymenobacter	0.0767691403959278
Intestinibacter	0.0444501169869022
Intestinimonas	0
Isoptericola	0
Janibacter	0.122177569523211
Johnsonella	0.0783153539597096
Jonesia	0
Kandleria	0.150493125876534
Kerstersia	0
Kingella	0.0442419209252882
Klebsiella	0
Kluyvera	0
Kocuria	0.179679229078142
Kosakonia	0
Kurthia	0
Kytococcus	0
Lachnoanaerobaculum	0.055443320256285
Lachnobacterium	0.206908042902758
Lachnoclostridium	1.49951898046103
Lachnoclostridium 10	0
Lachnoclostridium 12	0.0619363250460326
Lachnoclostridium 5	0.585256142939231
Lachnospira	1.76211772315088
Lachnospiraceae NC2004 group	0.0440641319346544
Lachnospiraceae NK4A136 group	0
Lactobacillus	1.02896006481882
Lactococcus	0.175781968575207
Lautropia	0.0838279332334033
Lawsonella	0.0640846730258842
Leifsonia	0
Leminorella	0.0398528642747829
Leptothrix	0.420291921534661
Leptotrichia	2.3639190465642
Leuconostoc	0.212211232764384
Limnobacter	0.0765322088444531
Lysinibacillus	0
[truncated: 214 more rows]
