# Supplementary material for: Pediatric Acute Lymphoblastic Leukemia Patients Exhibit Distinctive Alterations in the Gut Microbiota
Source: Front Cell Infect Microbiol. 2020 Oct 16;10:558799. doi: 10.3389/fcimb.2020.558799 (PMC7596659; doi:10.3389/fcimb.2020.558799)
Supplement: Supplementary file 1 [file Data_Sheet_1.ZIP › rawdata/Case/19T030031_output.xls.result.txt]

Species Information: (%)
Abiotrophia defectiva	0.0318516583436688
Abiotrophia para-adiacens	0.226273775147222
Acetanaerobacterium elongatum	0.17573490555227
Acetobacterium tundrae	0
Achromobacter denitrificans	0.142118267005766
Achromobacter xylosoxidans	0.0759415416705621
Acidaminococcus fermentans	0.0561850004350524
Acidaminococcus intestini	0.0278908424934747
Acidovorax facilis	0.0286284829175594
Acidovorax sp	0
Acidovorax temperans	0
Acinetobacter baumannii	0
Acinetobacter calcoaceticus	0.0469474884463554
Acinetobacter haemolyticus/baumannii	0.166338785535362
Acinetobacter johnsonii	0.0539276212452702
Acinetobacter junii	0
Acinetobacter lwoffii	0
Acinetobacter pittii	0.0291030630084062
Acinetobacter radioresistens	0
Acinetobacter septicus	0.0285419277063031
Actinobacillus capsulatus	0.222985484902002
Actinobacillus pleuropneumoniae	0
Actinobaculum massiliense	0.0406488423831567
Actinobaculum schaalii	0.0825735048205606
Actinomadura vinacea	0.0620357089921569
Actinomyces canis	0.038671718133633
Actinomyces cardiffensis	0
Actinomyces georgiae	0.316534432355346
Actinomyces graevenitzii	0
Actinomyces johnsonii	0.128470825723827
Actinomyces massiliensis	0.0350739006625943
Actinomyces meyeri	0.038010302437704
Actinomyces naeslundii	0
Actinomyces neuii	0.105570446390262
Actinomyces odontolyticus	0.0355823670569472
Actinomyces oris	0
Actinomyces radingae	0
Actinomyces sp._ph3	0.132614211270505
Actinomyces turicensis	0
Actinomyces urogenitalis	0
Actinomyces viscosus	0
Adlercreutzia equolifaciens	0.0547528706746338
Aeribacillus pallidus	0.0473744869037743
Aerococcus christensenii	0
Aerococcus viridans	0
Aeromicrobium massiliense	0.0662755171235657
Aeromonas allosaccharophila/veronii	0.0335060053640811
Aeromonas bestiarum	0.0600675023521696
Aeromonas hydrophila	0.0322364815112869
Aeromonas jandaei	0
Aeromonas media/tecta	0
Aeromonas veronii	0
Afipia birgiae	0.160236689485367
Agathobaculum butyriciproducens	0.073380454865423
Aggregatibacter actinomycetemcomitans	0.0993973942507859
Aggregatibacter aphrophilus	0.626764637550754
Aggregatibacter segnis	0
Agrobacterium tumefaciens	0.327381902306518
Agrococcus jejuensis	0
Agrococcus terreus	0.0789182491781925
Akkermansia glycaniphila	0
Akkermansia muciniphila	0
Alcaligenes faecalis	0.194492723467864
Algoriella xinjiangensis	0
Aliagarivorans marinus	0.0496952646925599
Alistipes finegoldii	0
Alistipes indistinctus	0
Alistipes inops	0
Alistipes obesi	0
Alistipes onderdonkii	0
Alistipes putredinis	0.0388573914265406
Alistipes senegalensis	0.0487122536354217
Alistipes shahii	0
Alistipes timonensis	0
Allisonella histaminiformans	0
Alloiococcus otitis	0
Alloprevotella rava	0.0512842785069411
Alloprevotella tannerae	0.0768178728572981
Alloscardovia omnicolens	0
Alysiella filiformis	0.100387209259386
Amaricoccus kaplicensis	0
Anaerobiospirillum succiniciproducens	0.102585070440448
Anaerobiospirillum thomasii	0.271215032866656
Anaerococcus hydrogenalis	0.0378614544329121
Anaerococcus lactolyticus	0
Anaerococcus obesiensis	0.0960651173672847
Anaerococcus octavius	0
Anaerococcus prevotii	0
Anaerococcus senegalensis	0
Anaerococcus tetradius	0
Anaerococcus vaginalis	0
Anaerofilum agile	0.0828367006880401
Anaerofilum pentosovorans	0
Anaerofustis stercorihominis	0
Anaeroglobus geminatus	0.125068636007782
Anaerorhabdus furcosa	0.0366818578153983
Anaerosporobacter mobilis	0.0283091511092304
Anaerostipes butyraticus	0.0396874540444273
Anaerostipes caccae	0
Anaerostipes hadrus	0.202784844315503
Anaerotruncus colihominis	0.0606289283009021
Anaerotruncus sp	0.0365683951532076
Anaerovorax odorimutans	0.031438721663055
Ancylobacter polymorphus	0.201335151525251
Aneurinibacillus aneurinilyticus	0
Aneurinibacillus migulanus	0.0332528490654509
Anoxynatronum sibiricum	0.0327355230848206
Aquabacterium commune	0
Arcanobacterium haemolyticum	0.0300778853356371
Arcanobacterium pyogenes	0
Arcobacter butzleri	0.127862745253556
Arcobacter cryaerophilus	0
Arthrobacter albus	0.0372077872258057
Arthrobacter castelli	0.0419558388831113
Arthrobacter oxydans	0.0392684028277223
Arthrobacter polychromogenes	0
Asaccharobacter celatus	0.0501130375784445
Atlantibacter hermannii	0
Atopobium minutum	0
Atopobium parvulum	0.0406712567175673
Atopobium rimae	0.0751907943406141
Atopobium vaginae	0
Atopostipes suicloacalis	0
Aurantimonas altamirensis	0
Aureimonas altamirensis	0
Averyella dalhousiensis	0
Azonexus hydrophilus	0
Azospirillum lipoferum	0.0448546804047196
Bacillus altitudinis	0.315835723827225
Bacillus amyloliquefaciens	0.0906723565268794
Bacillus anthracis	0
Bacillus atrophaeus	0
Bacillus badius	0
Bacillus beijingensis	0.299026052764087
Bacillus benzoevorans	0
Bacillus cereus	0
Bacillus circulans	0
Bacillus clausii	0.0299790957406145
Bacillus coagulans	0
Bacillus cytotoxicus	0
Bacillus endophyticus	0.0515279331335385
Bacillus firmus	0
Bacillus flexus	0
Bacillus fordii	0.07906024608749
Bacillus halodurans	0
Bacillus idriensis	0.0359933334201975
Bacillus infantis	0
Bacillus licheniformis	0
Bacillus marisflavi	0.061408707241579
Bacillus massilioanorexius	0.0368594508103878
Bacillus massiliosenegalensis	0
Bacillus megaterium	0.0423663904101124
Bacillus methanolicus	0
Bacillus mojavensis	0.386155121756799
Bacillus mycoides	0
Bacillus nealsonii	0.0383613591395699
Bacillus niacini	0
Bacillus polyfermenticus	0.265409043435817
Bacillus pseudofirmus	0
Bacillus pseudomycoides	0.0830101333155438
Bacillus pumilus	0.0379414997248641
Bacillus senegalensis	0.0383760041682171
Bacillus simplex	0
Bacillus siralis	0
Bacillus sonorensis	0.0513774223522124
Bacillus subtilis	0.0307257888193867
Bacillus thermoamylovorans	0.087382247394967
Bacillus thuringiensis	0.205522624012016
Bacillus timonensis	0.0321447993456881
Bacillus toyonensis/wiedmanii/thuringiensis	0.0655138523044436
Bacillus vallismortis	0.0673764557074047
Bacteroides acidifaciens	0.108009658032323
Bacteroides caccae	0.116763709359398
Bacteroides cellulosiluticus	0.0493388712840951
Bacteroides cellulosilyticus	0.0462238618415817
Bacteroides clarus	0.0378122911725555
Bacteroides coagulans	0
Bacteroides coprocola	0
Bacteroides coprophilus	0.169719852846082
Bacteroides dorei	0
Bacteroides eggerthii	0.0698908961203333
Bacteroides faecis	0.0520072890010612
Bacteroides finegoldii	0
Bacteroides fluxus	0
Bacteroides fragilis	0.124984560225899
Bacteroides galacturonicus	0.032046530870839
Bacteroides gallinarum	0.056913580897601
Bacteroides gallinceum	0
Bacteroides graminisolvens	0
Bacteroides helcogenes	0.0389164644073679
Bacteroides intestinalis	0
Bacteroides massiliensis	0.0653176715183741
Bacteroides massilinensis	0.0430994751897413
Bacteroides nordii	0
Bacteroides oleiciplenus	0
Bacteroides ovatus	0.0494222857952475
Bacteroides paurosaccharolyticus	0
Bacteroides pectinophilus	0.0591980164361096
Bacteroides plebeius	0
Bacteroides propinonicifaciens	0
Bacteroides pyogenes	0.0380492196968458
Bacteroides salanitronis	0
Bacteroides salyersiae	0.0294777036920686
Bacteroides sartorii	0
Bacteroides stercorirosoris	0.0640777866792288
Bacteroides stercoris	0.065456696010444
Bacteroides thetaiotaomicron	0.0536994984368445
Bacteroides timonensis	0
Bacteroides uniformis	0
Bacteroides ureolyticus	0.0412461772068429
Bacteroides vulgatus	0.320045947161311
Bacteroides xylanisolvens	0
Bacteroides xylanolyticus	0
Barnesiella intestinihominis	0
Barnesiella viscericola	0
Bartonella birtlesii	0.040599143374533
Bavariicoccus seileri	0.0361385289240789
Bergeyella zoohelcum	0.0418188110348244
Bifidobacterium actinocoloniiforme	0
Bifidobacterium adolescentis	0
Bifidobacterium adolescentis/ruminantium	0.0791716610188314
Bifidobacterium angulatum	0.0968821555098014
Bifidobacterium animalis	0
Bifidobacterium asteroides	0.031968198149351
Bifidobacterium avesanii	0.0314414689304491
Bifidobacterium bifidum	0.0316567888926143
Bifidobacterium bohemicum	0
Bifidobacterium bombi	0.056319171090957
Bifidobacterium boum	0.207091486383967
Bifidobacterium breve	0.0344274700805816
Bifidobacterium callitrichos	0
Bifidobacterium catenulatum	0.0800409714984931
Bifidobacterium catenulatum/pseudoctenulatum	0.1612824642736
Bifidobacterium choerinum	0.208334287138458
Bifidobacterium commune	0
Bifidobacterium coryneforme	0
Bifidobacterium crudilactis/psychraerophilum	0
Bifidobacterium cuniculi	0.074875465173749
Bifidobacterium dentium	0.539244870350135
Bifidobacterium eulemuris/lemurum	0
Bifidobacterium faecale	0.0617013433767739
Bifidobacterium gallicum	0.077608038414292
Bifidobacterium gallinarum	0
Bifidobacterium hapali	0
Bifidobacterium indicum	0
Bifidobacterium kashiwanohense	0.177635219105404
Bifidobacterium longum	0.327938445384528
Bifidobacterium longum	0.104658989809775
Bifidobacterium merycicum	0
Bifidobacterium mongoliense	0
Bifidobacterium moukalabense	0.434934805276095
Bifidobacterium pseudocatenulatum	0
Bifidobacterium pseudocatenulatum	0
Bifidobacterium pseudolongum	0.14333375781251
Bifidobacterium pullorum	0
Bifidobacterium pullorum/hapali	0.0899522621520912
Bifidobacterium ramosum	0.232810652423618
Bifidobacterium reuteri	0.118531437607458
Bifidobacterium ruminantium	0
Bifidobacterium saeculare	0
Bifidobacterium saguini	0
Bifidobacterium scardovii	0.132849574007241
Bifidobacterium stercoris	0.0299844685654317
Bifidobacterium thermacidophilum	0.0965081323259029
Bifidobacterium thermophilum	0.1354667644486
Bifidobacterium tissieri	0.0447617256738579
Bifidobacterium tsurumiense	0.603535126815843
Bifissio spartinae	1.28740481486792
Bilophila wadsworthia	0
Blastococcus massiliensis	0.214003459938406
Blastomonas natatoria	0.0574761590225481
Blautia caecimuris	0.028477065191706
Blautia coccoides	0.101180735726437
Blautia faecis	0.0372822646787116
Blautia glucerasea	0
Blautia hansenii	0
Blautia hydrogenotrophica	0.0549745792762401
Blautia luti	0.120427785638272
Blautia marasmi	0
Blautia obeum	0.0704332433760563
Blautia producta	0.0345790480030222
Blautia schinkii	0.0950646569716445
Blautia sp._GD8	0.0365319857127379
Blautia stercoris	0.052487120950005
Blautia wexlerae	0.0309586580518293
Bordetella hinzii	0
Brachybacterium muris	0.0288523233007633
Brachybacterium paraconglomeratum	0.0543662146148353
Brachymonas chironomi	0
Brachyspira aalborgi	0.076445101313786
Brachyspira pilosicoli	0.0384498832031302
Bradyrhizobium denitrificans	0.0395331162643157
Bradyrhizobium elkanii	0.0535499479635222
Bradyrhizobium japonicum	0
Brevibacillus agri	0
Brevibacillus borstelensis	0.0329225744910402
Brevibacillus brevis	0.071148769326767
Brevibacillus massiliensis	0
Brevibacterium casei	0.376141098275185
Brevibacterium epidermidis	0.0702419368759394
Brevibacterium halotolerans	0.486728343861185
Brevibacterium iodinum	0
Brevibacterium linens	0.0328140587246691
Brevibacterium luteolum	0
Brevibacterium mcbrellneri	0.0308652368758684
Brevibacterium paucivorans	0.0468403133880738
Brevibacterium pityocampae	0.436153385046583
Brevibacterium ravenspurgense/massiliense	0.115315784944422
Brevibacterium senegalense	0
Brevundimonas bacteroides	1.40471721716188
Brevundimonas diminuta	0.149311113656529
Brevundimonas subvibrioides	0.064687444528738
Brevundimonas terrae	0
Brevundimonas vesicularis	0.0671979790433892
Brochothrix thermosphacta	0
Buchnera aphidicola	0.251268644927698
Buchnera sp.	0.0326235964703337
Bulleidia extructa	0.0412490763939722
Burkholderia cepacia	0
Burkholderia glumae	0
Burkholderia plantarii	0
Butyricicoccus faecihominis	0.0318736910334064
Butyricicoccus pullicaecorum	0
Butyricimonas faecihominis	0
Butyricimonas paravirosa	0.0452981332218603
Butyricimonas synergistica	0.0599183523929609
Butyricimonas virosa	0
Butyrivibrio crossotus	0.305589033077817
Butyrivibrio fibrisolvens	0.0435840336509817
C.viride 16S	0.0424727395215628
Caldicoprobacter faecalis	0
Campylobacter coli	0.266016543149353
Campylobacter concisus	0
Campylobacter curvus	0
Campylobacter faecalis	0.12065235279883
Campylobacter fetus	0
Campylobacter gracilis	0
Campylobacter hominis	0.0437908187213636
Campylobacter hyointestinalis	0.0762037742679597
Campylobacter jejuni	0.680952318432325
Campylobacter lari	0
Campylobacter rectus	0
Campylobacter showae	0.0455995060225881
Campylobacter upsaliensis	0
Campylobacter ureolyticus	0
Candidatus Blastococcus	0.0639637592088925
Candidatus Dorea	0
Candidatus Soleaferrea	0
Candidatus Stoquefichus	0
Candidatus Streptomyces	0.0517740569012429
Capnocytophaga gingivalis	0.0329091961897377
Capnocytophaga granulosa	0
Capnocytophaga haemolytica	0.0685955708573376
Capnocytophaga leadbetteri	0.10646295587677
Capnocytophaga ochracea	0
Capnocytophaga sputigena	0.0558009291985673
Cardiobacterium hominis	0.196555732525718
Cardiobacterium valvarum	0
Carnobacterium maltaromaticum	0
Castellaniella defragrans	0
Catabacter hongkongensis	0
Catenibacterium mitsuokai	0.992455341005822
Catonella morbi	0
Catonella sp.	0
Cedecea davisae	0.160275105252372
Cedecea lapagei	0.101910045511655
Cellulomonas composti	0.15283386433487
Cellulomonas denverensis	0
Cellulomonas massiliensis	0.051102372474304
Cellulomonas parahominis	0.0831908809959909
Cellulosilyticum lentocellum	0.0494579327467068
Cellulosimicrobium cellulans	0.191592307090686
Centipeda periodontii	0
Cephaloticoccus primus	0
Cetobacterium somerae	0
Chlamydia abortus	0.0307612482465366
Chlamydia trachomatis	0.0569661431360512
Chlorobium phaeobacteroides	0
Christensenella minuta	0.0783410681050183
Chryseobacterium bovis	0.0457202348461144
Chryseobacterium hominis	0.0408647992668346
Citrobacter amalonaticus	0
Citrobacter braakii	0
Citrobacter farmeri	0.0508645656017878
Citrobacter freundii	0.0318809447759095
Citrobacter gillenii	0
Citrobacter intermedius	0
Citrobacter murliniae	0
Citrobacter pasteurii	0
Citrobacter sedlakii	0
Citrobacter werkmanii	0
Citrobacter youngae	0.0780393987154321
Cloacibacillus evryensis	0.1274757441887
Cloacibacillus porcorum	0
Cloacibacterium normanense	0.50720016649844
Clostridioides difficile	0
Clostridium acetobutylicum	0
Clostridium acidisoli	0
Clostridium aciditolerans	0
Clostridium aerotolerans	0
Clostridium akagii	0
Clostridium aldenense	0
Clostridium aldrichii	0
Clostridium algidicarnis	0
Clostridium amazonense	0.0486067860067224
Clostridium aminovalericum	0.0332311463881788
Clostridium amygdalinum	0.141317047534483
Clostridium amylolyticum	0
Clostridium arbusti	0.0306616121082463
Clostridium argentinense	0.0495098003127857
Clostridium asparagiforme	0.708884766300264
Clostridium aurantibutyricum	0.0327921465148242
Clostridium autoethanogenum	0
Clostridium baratii/Eubacterium nitrigenese	0.0350668000901286
Clostridium beijerinckii	0
Clostridium bifermentans	0.0709402076149179
Clostridium bolteae/aminovalericum	0.028028671760108
Clostridium botulinum	0
Clostridium bowmanii	0
Clostridium butyricum	0.0423620616099204
Clostridium cadaveris	0.045096836966385
Clostridium carboxidivorans	0
Clostridium cavendishii	0
Clostridium celatum	1.35138856145115
Clostridium celerecrescens	0
Clostridium cellobioparum	0
Clostridium cellulolyticum	0
Clostridium chartatabidum	0.0287911649590272
Clostridium chauvoei	0.0360809801486051
Clostridium chromiireducens	0
Clostridium citroniae	0
Clostridium clariflavum	0
Clostridium clostridioforme	0
Clostridium cochlearium	0
Clostridium cocleatum	0
Clostridium colicanis	0
Clostridium colinum	0.0392907355657492
Clostridium collagenovorans	0
Clostridium cylindrosporum	0
Clostridium dakarense	0
Clostridium difficile	0
Clostridium diolis	0.0984390818028217
Clostridium disporicum/celatum	0
Clostridium drakei	0
Clostridium estertheticum	0.035818977253885
Clostridium fallax	0
Clostridium felsineum	0
Clostridium ganghwense	0
Clostridium ghonii	0.0370444348157496
Clostridium glycolicum	0
Clostridium glycyrrhizinilyticum	0.0559413185784759
Clostridium grantii	0
Clostridium haemolyticum	0
Clostridium hathewayi	0
Clostridium herbivorans	0
Clostridium hiranonis	0
Clostridium homopropionicum	0.0295886062217539
Clostridium huakuii	0
Clostridium hungatei	0
Clostridium hylemonae	0.272230347161108
Clostridium indolis/methoxybenzovorans	0.295400301420801
Clostridium innocuum	0.0372112306842844
Clostridium irregulare	0
Clostridium isatidis	0
Clostridium jeddahense	0
Clostridium kogasensis	0
Clostridium lactatifermentans	0
Clostridium lavalense/bolteae	0.0371337051872542
Clostridium leptum	0.267656859170777
Clostridium limosum	0
Clostridium lituseburense	0
Clostridium lundense	0
Clostridium malenominatum	0.0788925476402301
Clostridium massiliodielmoense	0.0384392133608544
Clostridium methoxybenzovorans	0.154011636794682
Clostridium methylpentosum	0.0836212462829328
Clostridium neonatale	0
Clostridium nexile	0.0529836998443173
Clostridium novyi	0
Clostridium oceanicum	0
Clostridium oroticum	0
Clostridium paraputrificum	0
Clostridium pascui	0.0624337392531022
Clostridium pasteurianum	0
Clostridium perfringens	0
Clostridium polysaccharolyticum	0
Clostridium populeti	0
Clostridium psychrophilum	0
Clostridium punense	0
Clostridium putrefaciens	0.460061396928329
Clostridium ramosum	0
Clostridium rectum	0
Clostridium saccharobutylicum	0
Clostridium saccharogumia	0
Clostridium saccharolyticum	0.0384622444385916
Clostridium saccharoperbutylacetonicum	0
Clostridium sardiniense	0
Clostridium sartagoforme	0.104525853620296
Clostridium scatologenes	0
Clostridium schirmacherense	0.0360238255104967
Clostridium scindens	0.155015228470564
Clostridium senegalense	0
Clostridium septicum	0
Clostridium sordellii	0
Clostridium sp._16S_	0
Clostridium sphenoides	0.0398654491852577
Clostridium spiroforme	0
Clostridium sporogenes	0.0620861812004819
Clostridium sporosphaeroides	0
Clostridium sticklandii	0.0378757462224669
Clostridium straminisolvens	0.0338414409060827
Clostridium subterminale	0
Clostridium sufflavum	0
Clostridium sulfidigenes	0
Clostridium swellfunianum	0.0282735386053619
Clostridium symbiosum	0.994558056422981
Clostridium tagluense	0.0439994595904978
Clostridium tepidiprofundi	0
Clostridium termitidis	0
Clostridium tertium	0
Clostridium tetani	0.0479813599598665
Clostridium tetanomorphum	0.0390635624167093
Clostridium thermoalcaliphilum	0
Clostridium thermopalmarium	0
Clostridium thiosulfatireducens	0
Clostridium tunisiense	0.109224256371429
Clostridium tyrobutyricum	0
Clostridium ventriculi	0
Clostridium vincentii	0
Clostridium viride	0
Clostridium vulturis	0
Clostridium xylanolyticum	0
Clostridium xylanovorans	0.0576334218013225
Collinsella aerofaciens	0
Collinsella intestinalis	0
Collinsella massiliensis	0
Collinsella stercoris	0.0659192381631235
Collinsella tanakaei	0.0362819142999595
Comamonas aquatica	0
Comamonas kerstersii	0
Comamonas terrigena	0
Comamonas testosteroni	0
Coprobacillus cateniformis	0
Coprobacter fastidiosus	0
Coprobacter secundus	0
Coprococcus catus	0
Coprococcus comes	0.0374250739595164
Coprococcus eutactus	0.0573591251780296
Coriobacterium glomerans	0.248897557450666
Corynebacterium accolens	0.0551456453628593
Corynebacterium afermentans	0.398506406230731
Corynebacterium ammoniagenes	0.0816002665541041
Corynebacterium amycolatum	0.0443188666049597
Corynebacterium appendicis	0.093279856016547
Corynebacterium argentoratense	0
Corynebacterium aurimucosum	0.043967336497265
Corynebacterium casei	0
Corynebacterium coyleae	0
Corynebacterium durum	0
Corynebacterium frankenforstense	0
Corynebacterium freneyi	0.166195484017885
Corynebacterium genitalium	0
Corynebacterium glaucum	0
Corynebacterium glucuronolyticum	0.0506753889453369
Corynebacterium jeikeium	0.0904347413983113
Corynebacterium kroppenstedtii	0.499180629191414
Corynebacterium matruchotii	0.0725564225302804
Corynebacterium minutissimum	0.0484184293263117
Corynebacterium mucifaciens	0.0763244077307882
Corynebacterium propinquum	0.0939102603259092
Corynebacterium pseudodiphthericum	0.0290610181140785
Corynebacterium resistens	0
Corynebacterium simulans	0.103275400651443
Corynebacterium singulare	0.108171817853765
Corynebacterium sp._1152	0
Corynebacterium striatum	0
Corynebacterium sundsvallense	0.101703603416782
Corynebacterium tuberculostearicum	0
Corynebacterium tuscaniense	0.30324162979416
Corynebacterium ulcerans	0.0791691648659796
Corynebacterium ureicelerivorans	0.10315081399125
Corynebacterium variabile	0
Corynebacterium xerosis	0.051518588927197
Cronobacter sakazakii	0
Cryptobacterium curtum	0.0515753478221902
Cupriavidus metallidurans	0
Curtobacterium flaccumfaciens	0.0297600098159936
Deinococcus aquaticus	0
Deinococcus indicus	0
Deinococcus proteolyticus	0.123280197489623
Delftia acidovorans	0.103823023272208
Dermabacter hominis	0.125423510667209
Dermabacter vaginalis	0.171660028338544
Dermacoccus nishinomiyaensis	0.0287972989836369
Desulfitobacterium frappieri	0
Desulfobulbus propionicus	0.0417980750774794
Desulfotomaculum guttoideum	0.0415254434891507
Desulfovibrio alkalitolerans	0
Desulfovibrio desulfuricans	0
Desulfovibrio fairfieldensis	0
Desulfovibrio legallii	0.0522714747480871
Desulfovibrio legallis	0
Desulfovibrio piger	0
Desulfovibrio termitidis	0
Dialister invisus	0
Dialister micraerophilus	0
Dialister pneumosintes	0
Dialister succinatiphilus	0
Dictyoglomus thermophilum	0.0420655286637996
Dielma fastidiosa	0
Dietzia cinnamea	0.050283640994157
Dietzia maris	0.16521038828658
Dietzia natronolimnaea	0.0330678803396207
Dolosicoccus paucivorans	0
Dolosigranulum pigrum	0.03412224886156
Dorea formicigenerans	0
Dorea longicatena	0.0415235052924992
Dorea massiliensis	0
Dyadobacter beijingensis	0.031488740264294
Dyadobacter fermentans	0
Dysgonomonas capnocytophagoides	0
Dysgonomonas gadei	0.0282288417530426
Dysgonomonas macrotermitis	0
Dysgonomonas mossii	0
Edwardsiella tarda	0
Eggerthella lenta	0.0415137388017717
Eggerthella sinensis	0.614167306378639
Eggerthella timonensis	0
Eggerthia catenaformis	0
Eikenella corrodens	0
Eisenbergiella tayi	0
Elusimicrobium minutum	0.0616019180241471
Empedobacter falsenii	0.301352336707589
Enorma massiliensis	0
Enterobacter aerogenes	0
Enterobacter asburiae	0
Enterobacter cancerogenus	0
Enterobacter cloacae	0.221490077720039
Enterobacter massiliensis	0.0546131573934821
Enterococcus asini	0
Enterococcus avium	0.0492210971374383
Enterococcus caccae	0.0593138886155391
Enterococcus casseliflavus	0
Enterococcus casseliflavus/galliarum	0
Enterococcus cecorum	0
Enterococcus devriesei	0
Enterococcus dispar	0
Enterococcus durans/hirae	0.0318025196139419
Enterococcus faecalis	0.0585361602926286
Enterococcus faecium	0
Enterococcus gallinarum	0
Enterococcus gilvus	0
Enterococcus italicus	0
Enterococcus malodoratus	0
Enterococcus mundtii	0
Enterococcus phoeniculicola	0
Enterococcus raffinosus	0.0293126503598185
Enterococcus saccharolyticus	0
Enterorhabdus caecimuris	0.0539785795788252
Enterovibrio nigricans	0
Eremococcus coleocola	0
Erysipelatoclostridium ramosum	0.1371754645111
Escherichia albertii	0.0465901443187528
Escherichia coli	1.17813925675059
Escherichia fergusonii	0.264157207258877
Escherichia hermannii	0.249195569376818
Ethanoligenens harbinense	0.096466899300547
Eubacterium barkeri	0
Eubacterium biforme	0.0289838043760533
Eubacterium brachy	0
Eubacterium budayi	0.257050252678017
Eubacterium callanderi	0.0385034040245936
Eubacterium celluloscolvens	0.0772381441341273
Eubacterium cellulosolvens	0
Eubacterium contortum	0
Eubacterium coprostanoligenes	0
Eubacterium cylindroides	0
Eubacterium desmolans	0
Eubacterium dolichum	0.0422763157481426
Eubacterium eligens	0.0863991734303475
Eubacterium fissicatena	0.12829863536943
Eubacterium hallii	0
Eubacterium infirmum	0
Eubacterium limosum	0
Eubacterium moniliforme	0
Eubacterium multiforme	0
Eubacterium nitritogenes	0.0645640219684292
Eubacterium nodatum	0
Eubacterium oxidoreducens	0
Eubacterium pyruvativorans	0
Eubacterium ramulus	0
Eubacterium rectale	0.0666783661443337
Eubacterium ruminantium	0.0397646701797409
Eubacterium saphenum	0
Eubacterium siraeum	0.0453934791521734
Eubacterium sp	0
Eubacterium sulci	0.0467598513204908
Eubacterium tenue	0.0282883919262873
Eubacterium tortuosum	0
Eubacterium tortusum	0.0543651288141175
Eubacterium uniforme	0.0761820075256785
Eubacterium ventriosum	0.0906665193318273
Eubacterium xylanophilum	0
Eubacterium yurii	0
Exiguobacterium aurantiacum	0.6910239185842
Facklamia hominis/miroungae	0
Facklamia ignava	0
Facklamia languida	0
Facklamia tabacinasalis	1.08537829703295
Faecalibacterium prausnitzii	0.0441533781848325
Faecalibacterium prausnitzii S9G3	0.141240297799095
Faecalicatena contorta	0.119750307102505
Faecalitalea cylindroides	0
Fermentimonas caenicola	0
Ferrimonas balearica	0.0672389579913791
Fictibacillus arsenicus	0
Filifactor alocis	0
Filifactor villosus	0
Finegoldia magna	0.0549762302778894
Flavobacterium banpakuense	0.0786604130757757
Flavobacterium branchiophilum	0
Flavobacterium cheniae	0
Flavobacterium daejeonense	0.0765639065805476
Flavobacterium lindanitolerans	0.0496608812500057
Flavobacterium oncorhynchi	0
Flavobacterium sp._TISTR	0
Flavonifractor plautii	0.0852494048035512
Flavonifractor sp	0.0832471364998665
Flexispira rappini	0
Flintibacter butyricus	0.0542505017754798
Fretibacterium fastidiosum	0
Fusicatenibacter saccharivorans	0.0445258343531066
Fusobacterium equinum	0.0333441556427518
Fusobacterium gonidiaformans	0
Fusobacterium mortiferum	0.150680302600401
Fusobacterium naviforme	0.0340227662118846
Fusobacterium necrogenes	0.0802077786439102
Fusobacterium necrophorum	0
Fusobacterium nucleatum	0.0504741217647909
Fusobacterium periodonticum	0
Fusobacterium russii	0.0303618999029489
Fusobacterium ulcerans	0.0879626196510141
Fusobacterium varium	0.184985857485768
Gallibacterium anatis	0
Garciella nitratireducens	0
Gardnerella vaginalis	0.0333209719774719
Gemella haemolysans	0
Gemella morbillorum	0.0525836180108151
Gemella sanguinis	0.068407885890065
Gemmatirosa kalamazoonesis	0
Gemmiger formicilis	0
Geobacillus stearothermophilus	0.0357235089454538
Geobacillus vulcani	0.0305408488504801
Georgenia muralis	0
Gluconobacter oxydans	0
Gordonia bronchialis	0
Gordonia jacobaea	0.0320799474652651
Gordonia otitidis	0
Gordonia rubripertincta	0.201376292555893
Gordonia terrae	0.0329550205222714
Gordonibacter pamelaeae	0
Gordonibacter urolithinfaciens	0
Granulicatella adiacens	0.29186421522426
Granulicatella elegans	0.034207011686244
Grimontia hollisae	0.241300572101665
Haematobacter missouriensis	0
Haemophilus haemolyticus	0.624186221509385
Haemophilus influenzae	0
Haemophilus parahaemolyticus	0
Haemophilus parainfluenzae	0.0585751658474874
Haemophilus paraphrohaemolyticus	0
Haemophilus pittmaniae	0
Haemophilus quentini	0
Haemophilus sputorum	0
Hafnia alvei	0
Halobiforma nitratireducens	0.0662105501478711
Halomonas salina	0
Harryflintia acetispora	0.0544358555479937
Helicobacter bilis	0
Helicobacter canadensis	0
Helicobacter cinaedi	0
Helicobacter fennelliae	0
Helicobacter pametensis	0
Helicobacter pullorum	0
Helicobacter pylori	0.0614328502808251
Helicobacter rodentium	0.0824211323744871
Helicobacter winghamensis	0.0990466654503874
Herbaspirillum massiliense	0.407838006108608
Hespellia porcina	0
Hespellia stercorisuis	0.0334538129757117
Holdemanella biformis	0
Holdemania filiformis	0.038446966549221
Holdemania massiliensis	0
Howardella ureilytica	0.0541448315163295
Hungatella effluvii	0.20960225041709
Hydrobacter penzbergensis	0.0338986688421301
Hydrogenibacillus schlegelii	0.0711057170820668
Hydrogenoanaerobacterium saccharovorans	0.24104905523159
Hymenobacter rigui	0.034621451283449
Intestinibacter bartlettii	0.0534404705989401
Intestinimonas butyriciproducens	0
Janibacter hoylei	0.0305279091357901
Janibacter indicus	0.0529044157506378
Janibacter limosus	0
Janibacter terrae	0
Johnsonella ignava	0.229763737467462
Jonesia denitrificans	0
Kallipyga massiliensis	0
Kandleria vitulina	0.108482872531886
Kerstersia gyiorum	0
Kineothrix alysoides	0.0285359248665533
Kingella denitrificans	0
Kingella kingae	0
Kingella oralis	0
Klebsiella aerogenes	0
Klebsiella oxytoca	0
Klebsiella pneumoniae	0.0774563634647676
Klebsiella variicola	0
Kluyvera ascorbata	0
Kluyvera intermedia	0.0283089071047169
Kocuria halotolerans	0.0670593475627501
Kocuria indica	0.144859343225223
Kocuria kristinae	0.0286141705403592
Kocuria marina	0.0924616657675224
Kocuria palustris	0
Kocuria rhizophila	0.0528262782609833
Kocuria rosea	0.0344953855164864
Kosakonia cowanii	0
Kurthia gibsonii	0
Kurthia massiliensis	0
Kurthia senegalensis	0
Kytococcus schroeteri	0
Kytococcus sedentarius	0
Lachnoanaerobaculum saburreum	0.0503251414387203
Lachnoanaerobaculum umeaense	0
Lachnobacterium bovis	0.0658535922391281
Lachnoclostridium phytofermentans	0
Lachnoclostridium sp	0.0444324399592791
Lachnospira multipara	0.0607925049414524
Lachnospira pectinoschiza	0.668368599049374
Lactobacillus acidophilus	0
Lactobacillus agilis	0
Lactobacillus alimentarius	0.709651880278193
Lactobacillus alvi	0.0412437872133255
Lactobacillus amylolyticus	0
Lactobacillus amylophilus	0
Lactobacillus amylovorus	0
Lactobacillus animalis	0
Lactobacillus antri	0
Lactobacillus apinorum	0
Lactobacillus apodemi	0
Lactobacillus bifermentans	0.037460820544068
Lactobacillus brevis	0
Lactobacillus buchneri	0.0368366217678424
Lactobacillus casei	0
Lactobacillus ceti	0.0401145235447143
Lactobacillus coleohominis	0
Lactobacillus coryniformis	0.09375138422977
Lactobacillus crispatus	0
Lactobacillus curvatus	0
Lactobacillus delbrueckii	0.0529699788415969
Lactobacillus dextrinicus	0
Lactobacillus fermemtum	0
Lactobacillus fermentum	0
Lactobacillus fructivorans/homohiochii	0
Lactobacillus gasseri	0
Lactobacillus gastricus	0
Lactobacillus gigeriorum	0.0300898610473406
Lactobacillus helveticus	0.0450123108286939
Lactobacillus herbarum	0
Lactobacillus iners	0.0427708352980258
Lactobacillus jensenii	0.0871304833397323
Lactobacillus johnsonii	0
Lactobacillus kalixensis	0
Lactobacillus kitasatonis	0
Lactobacillus kunkeei	0.0947056117698402
Lactobacillus malefermentans	0
Lactobacillus mindensis	0
Lactobacillus mucosae	0
Lactobacillus mudanjiangensis	0
Lactobacillus oris	0
Lactobacillus parabuchneri	0
Lactobacillus paracasei	0
Lactobacillus parafarraginis	0
Lactobacillus pentosus	0
Lactobacillus plantarum	0.0608739836353979
Lactobacillus porcinae	0.110068252601091
Lactobacillus rapi	0
Lactobacillus reuteri	0
Lactobacillus rhamnosus	0
Lactobacillus rogosae	0.0328976924056424
Lactobacillus rossiae	0
Lactobacillus ruminis	0
Lactobacillus sakei	0.0505471327630009
Lactobacillus salivarius	0
Lactobacillus sanfranciscensis	0.0636743257288921
Lactobacillus saniviri	0
Lactobacillus senioris	0.0679604090228953
Lactobacillus sharpeae	0.0588074591899442
Lactobacillus thermophilus	0
Lactobacillus ultunensis	0
Lactobacillus vaccinostercus	0.0778041430892301
Lactobacillus vaginalis	0.0329338584014956
Lactobacillus versmoldensis	0
Lactobacillus xiangfangensis	0.0708646650917004
Lactococcus formosensis	0
Lactococcus garvieae	0.0482679894835336
Lactococcus lactis	0.277639829477098
Lactococcus plantarum	0.069070638207628
Lactococcus raffinolactis	0
Lactonifactor longoviformis	0
Laribacter hongkongensis	0.0683618020424988
Lautropia mirabilis	0.111844515037126
Lawsonella clevelandensis	0
Leifsonia aquatica/naganoensis	0
Leminorella grimontii	0
Leminorella richardii	0
Leptothrix discophora	0.468469435921369
Leptothrix mobilis	0
Leptotrichia amnionii	0
Leptotrichia buccalis	5.46525955460875
Leptotrichia goodfellowii	0
Leptotrichia hofstadii	0.117451593249023
Leptotrichia wadei	0
Leuconostoc carnosum	0
Leuconostoc citreum	0.0641402453918274
Leuconostoc citreum/holzapfelii	0
Leuconostoc gelidum	0
Leuconostoc lactis	0.0279970560619748
Leuconostoc mesenteroides	0.0318458734494329
Leuconostoc pseudomesenteroides/rapi/kimchii/mesenteroides	0.0511175816550408
Limnobacter thiooxidans	0.276419958092318
Longicatena caecimuris	0
Lysinibacillus fusiformis	0
Lysinibacillus massiliensis	0
Lysinibacillus sphaericus	0.0340659495965938
Lysobacter soli	0.0350374827472026
Mageeibacillus indolicus	0.0916327075467528
Mannheimia granulomatis	0
Marichromatium gracile	0
Marvinbryantia formatexigens	0.0747824312049944
Massilia aurea	0.226137057724589
Massiliomicrobiota timonensis	0
Megamonas funiformis	0
Megamonas hypermegale	0
Megamonas rupellensis	0.10057201359465
Megasphaera elsdenii	0.0298137400745064
Megasphaera indica	0
Megasphaera micronuciformis	0.0395102166893308
Megasphaera paucivorans	0
Megasphaera sp	0
Mesorhizobium loti	0
Methanobrevibacter smithii	0.201803671707392
Methanobrevibacter smithii/gottschalkii	0
Methanosphaera cuniculi	0.108096891504909
Methanosphaera stadtmanae	0.0279786378633522
Methylobacterium adhaesivum	0.10763499053317
Methylobacterium jeotgali	0.165102273455833
Methylobacterium mesophilicum	0.138782678977387
Methylobacterium populi	0
Methylobacterium radiotolerans	0.0635677768511466
Methylobacterium zatmanii	0.327991755321599
Methyloversatilis universalis	0.0343358282644787
Microbacterium aurum	0
Microbacterium barkeri	0
Microbacterium chocolatum	0
Microbacterium foliorum	0.0357390921447098
Microbacterium gubbeenense	0.0368473325778758
Microbacterium hydrocarbonoxydans	0
Microbacterium lacticum	0.352247621755041
Microbacterium luteolum	1.22581382684493
Microbacterium oleivorans	1.19565534786015
Microbacterium paraoxydans	0.131555370598932
Microbacterium phyllosphaerae	0
Microbacterium schleiferi	0
Micrococcus luteus	0
Micrococcus lylae	0
Micromonospora aurantiaca	0.0460212271513176
Micromonospora krabiensis	0.0285837633454065
Microvirga massiliensis	0
Microvirgula aerodenitrificans	0
Mitsuokella jalaludinii	0.0715292196940523
Mitsuokella multacida	0
Mobiluncus curtisii	0.217979326914788
Moellerella wisconsensis	0.0846762113072003
Mogibacterium diversum	0.0299624195003661
Mogibacterium neglectum	0
Mogibacterium pumilum	0
Mogibacterium timidum	0
Mogibacterium vescum	0
Monoglobus pectinilyticus	0.0458915600871014
Moraxella atlantae	0
Moraxella catarrhalis	0.0423868243161934
Moraxella caviae	0
Moraxella lacunata	0.0389110352419913
Moraxella nonliquefaciens	0
Moraxella osloensis	0.042470322948817
Morganella morganii	0
Moryella indoligenes	0
Murdochiella asaccharolytica	0.104415175380506
Muribaculum intestinale	0
Murimonas intestini	0.145064482797361
Mycobacterium abscessus	0.354242639205166
Mycobacterium avium	0.0920423585541433
Mycobacterium florentinum	0.0485236920622095
Mycobacterium fortuitum	0.142174490961341
Mycobacterium iranicum	0.0802523287616142
Mycobacterium mucogenicum	0.0777008466068866
Mycoplasma hominis	0
Mycoplasma pneumoniae	0
Negativicoccus succinicivorans	0
Neisseria bacilliformis	0
Neisseria cinerea	0
Neisseria elongata	0.0331105879823492
Neisseria flava	0.042173225665529
Neisseria flavescens/perflava	0
Neisseria gonorrhoeae	0.0294222207927148
Neisseria macacae	0.0697499073812987
Neisseria meningitidis	0
Neisseria mucosa	0.384497140553673
Neisseria sicca	0
Neisseria subflava	0
Nevskia ramosa	0.0549055373810028
Nitriliruptor alkaliphilus	0
Oceanobacillus caeni	0
Oceanobacillus massiliensis	0
Ochrobactrum anthropi	0.264921168620632
Ochrobactrum intermedium	0
Ochrobactrum pituitosum	0
Odoribacter laneus	0
Odoribacter splanchnicus	0
Oligella urethralis	0.776811160974192
Olsenella profusa	0
Olsenella scatoligenes	0.0651205221558002
Olsenella uli	0.0471163438448862
Olsenella umbonata	0.214792420855458
Orenia metallireducens	0
Oribacterium parvum	0
Oribacterium sinus	0.372353335755098
Ornithobacterium rhinotracheale	0
Oscillibacter ruminantium	0
Oscillibacter sp	0.0437130901768226
Oscillibacter valericigenes	0
Oxalobacter formigenes	0
Paenibacillus alvei	0
Paenibacillus antibioticophila	0.0511014503125607
Paenibacillus barcinonensis	0
Paenibacillus barengoltzii	0
Paenibacillus daejeonensis	0.0340719130228802
Paenibacillus durus	0
Paenibacillus glucanolyticus	0
Paenibacillus graminis	0.0541528129543005
Paenibacillus illinoisensis	0.11434126732491
Paenibacillus kribbensis	0.029761441667509
Paenibacillus lactis	0.231300965779054
Paenibacillus lautus	0.0444687903614526
Paenibacillus provencensis	0.0678974490102571
Paenibacillus pueri	0.0926928862308826
Paenibacillus rhizosphaerae	0
Paenibacillus riograndensis	0.216065702342781
Paenibacillus sabinae/forsythiae	0
Paenibacillus senegalensis	0.0469279672589708
Paenibacillus thiaminolyticus	0
Paenibacillus timonensis	0.0347825083252666
Pantoea agglomerans	0.271040338670177
Pantoea conspicua	0
Papillibacter cinnamivorans	0
Parabacteroides distasonis	0.146934279194166
Parabacteroides goldsteinii	0.0424677638674782
Parabacteroides gordonii	0
Parabacteroides johnsonii	0
Parabacteroides merdae	0.0368112389025278
Paracoccus carotinifaciens	0
Paracoccus marinus	0.140618719765719
Paracoccus sanguinis	0
Paracoccus yeei	0.0418903645978676
Paraeggerthella hongkongensis	0
Paraprevotella clara	0
Paraprevotella xylaniphila	0
Parascardovia denticolens	0.114190587689356
Parasporobacterium paucivorans	0.030946644079291
Parasutterella excrementihominis	0.0477923471380551
Parasutterella secunda	0.0974464981302793
Parvimonas micra	0.125454124194505
Pediococcus acidilactici	0.0598943305254038
Pediococcus damnosus	0
Pediococcus pentosaceus	0
Pedobacter daejeonensis	0
Pedomicrobium ferrugineum	0
Pelomonas saccharophila	0.157634365060412
Peptoclostridium difficile	0.062494642967094
Peptococcus niger	0
Peptococcus sp.	0
Peptoniphilus asaccharolyticus	0
Peptoniphilus coxii	0
Peptoniphilus duerdenii	0
Peptoniphilus grossensis	0
Peptoniphilus harei	0
Peptoniphilus indolicus	0.0401669303042073
Peptoniphilus lacrimalis	0.0318741726502096
Peptoniphilus senegalensis	0.0471537779481894
Peptoniphilus timonensis	0
Peptostreptococcus anaerobius	0.0455910274167602
Peptostreptococcus russellii	0
Peptostreptococcus stomatis	0.0972486711426692
Phascolarctobacterium faecium	0.032978001533995
Phascolarctobacterium succinatutens	0.272220459938842
Phenylobacterium haematophilum	0.127929714781723
Phyllobacterium myrsinacearum	0
Planococcus rifietoensis	0.0317679654536918
Planomicrobium chinense	0.0343113001998911
Planomonospora sphaerica	0.28972953691383
Plesiomonas shigelloides	0
Porphyromonas asaccharolytica	0
Porphyromonas catoniae	0
Porphyromonas endodontalis	0
Porphyromonas gingivalis	0
Porphyromonas somerae	0.3177251388107
Porphyromonas uenonis	0
Prevotella albensis	0
Prevotella amnii	0
Prevotella amniotica	0
Prevotella aurantiaca	0
Prevotella baroniae	0.0349444882988468
Prevotella bergensis	0.0552002456723436
Prevotella bivia	0
Prevotella brevis	0.0642310540423018
Prevotella bryantii	0
Prevotella buccae	0
Prevotella buccalis	0
Prevotella conceptionensis	0.0326170546068621
Prevotella copri	0.0381365442399881
Prevotella corporis	0.0318140176745462
Prevotella dentalis	0
Prevotella dentasini	0
Prevotella denticola	0
Prevotella disiens	0
Prevotella enoeca	0.0285545428188318
Prevotella falsenii	0
Prevotella fusca	0
Prevotella histicola	0.237731359327346
Prevotella intermedia	0
Prevotella loescheii	0.0407506033132456
Prevotella maculosa	0.0573426705839121
Prevotella marshii	0.0357831816475665
Prevotella melaninogenica	0
Prevotella micans	0
Prevotella multidaccharivorax	0
Prevotella multiformis	0.0437862836421907
Prevotella multisaccharivorax	0.0376120034049561
Prevotella nanceiensis	0.0428930935509925
Prevotella nigrescens	0.0433475140764923
Prevotella oralis	0
Prevotella oris	0
Prevotella oryzae	0
Prevotella oulorum	0.0433802820853657
Prevotella pallens	0
Prevotella paludivivens	0.249037805670782
Prevotella pleuritidis	0
Prevotella ruminicola	0.0987770775244369
Prevotella saccharolytica	0.117553636153909
Prevotella salivae	0
Prevotella scopos/jejuni	0
Prevotella shahii	0.0534860211302986
Prevotella stercorea	0.0795358187832693
Prevotella timonensis	0.0294176902604853
Prevotella veroralis	0
Promicromonospora flava	0.0828733672400608
Propionibacterium acidifaciens	0.28573317278552
Propionibacterium acidipropionici	1.06628233801248
Propionibacterium acnes	0
Propionibacterium australiense	0.0623940734490598
Propionibacterium avidum	0
Propionibacterium cyclohexanicum	0
Propionibacterium damnosum	0.102351631870807
Propionibacterium freudenreichii	0.0355403171608787
Propionibacterium granulosum	0
Propionibacterium jensenii	0.0607779554965257
Propionibacterium microaerophilum	0.0752453815533878
Propionibacterium namnetense	0.0310775955208722
Propionibacterium propionicum	0
Propionibacterium thoenii	0.222759924390936
Propionicimonas paludicola	0
Propionimicrobium lymphophilum	0.753748048095838
Propionivibrio dicarboxylicus	0
Prosthecobacter fluviatilis	0.038162801702664
Proteus mirabilis	0.0311461575995446
Proteus penneri	0.140141706911417
Proteus vulgaris	0.0287729426114938
Providencia alcalifaciens	0
Providencia rettgeri	0
Providencia rustigianii	0
Providencia stuartii	0.0673561112509095
Pseudoclavibacter massiliense	0
Pseudoclavibacter sp._Timone	0
Pseudoflavonifractor capillosus	0.0367122120780311
Pseudomonas aeruginosa	0
Pseudomonas alcaliphila	0
Pseudomonas fluorescens	0
Pseudomonas fragi	0
Pseudomonas fragi/thivervalensis/deceptionensis	0.0537602748198321
Pseudomonas monteilii	0.336433338696484
Pseudomonas nitroreducens	0
Pseudomonas oleovorans	0
Pseudomonas putida	0
Pseudomonas stutzeri	0.0553936667955105
Pseudopropionibacterium propionicum	0
Pseudoramibacter alactolyticus	0.118269016925732
Pseudothermotoga thermarum	0
Pseudoxanthomonas mexicana	0
Psychrobacter arenosus	0
Pyramidobacter piscolens	0.0955516958678555
Ralstonia insidiosa	0.215946756801359
Ralstonia mannitolilytica	0
Ralstonia solanacearum	0
Raoultella ornithinolytica	0
Raoultella planticola	0.105492950842298
Rheinheimera perlucida	0
Rheinheimera texasensis	0
Rhizobium pusense	0.130057205258758
Rhodanobacter ginsenosidimutans	0.403224556256384
Rhodobacter sphaeroides	0
Rhodococcus equi	0
Rhodococcus erythropolis	0
Rhodococcus rhodochrous	0.0277019653389042
Riemerella anatipestifer	0.101050839139825
Riemerella columbina	0.0700174182210737
Robinsoniella peoriensis	0
Romboutsia lituseburensis	0.0884785580170009
Roseburia faecis	0.454126860086057
Roseburia hominis	0
Roseburia intestinalis	0.0407434973029285
Roseburia inulinivorans	0.061494273397555
Roseburia sp	0.4089213446887
Roseomonas mucosa	0.101942691546346
Rothia aeria	0.0350476061445943
Rothia dentocariosa	0
Rothia mucilaginosa	0.0783212409623246
Rubinisphaera brasiliensis	0
Rudanella lutea	0.393936840873496
Ruminococcus albus	0
Ruminococcus bromii	0.208323189881683
Ruminococcus callidus	0
Ruminococcus champanellensis	0.036875061456224
Ruminococcus faecis	0.0455181998536016
Ruminococcus flavefaciens	0.0501965089270343
Ruminococcus gauvreauii	0.0457409598500056
Ruminococcus gnavus	0.242182786562349
Ruminococcus lactaris	0
Ruminococcus sp	0.0671179235310259
Ruminococcus sp. Marseille-P2780	0
Ruminococcus sp. Marseille-P650	0
Ruminococcus torques	0.0496152750427426
Ruthenibacterium lactatiformans	0
Salmonella enterica	0
Sarcina maxima	0.0344728527669411
Sarcina ventriculi	0.052963060080858
Scardovia inopinata	0.0541740604445916
Scardovia wiggsiae	0.270881904314729
Schlesneria paludicola	0
Schwartzia sp.	0
Schwartzia succinivorans	0
Selenomonas artemidis	0
Selenomonas infelix	0
Selenomonas noxia	0.0633761727915486
Selenomonas ruminantium	0
Selenomonas sputigena	0
Sellimonas intestinalis	0.0341991656946275
Senegalemassilia anaerobia	0.0708126528867692
Senegalimassilia anaerobia	0.0402410985172939
Serratia ficaria	0
Serratia fonticola	0.104803330220209
Serratia liquefaciens	0.0951841847297389
Serratia marcescens	0
Shigella dysenteriae	0
Shuttleworthia satelles	0.115903340320597
Silanimonas lenta	0
Simonsiella muelleri	0.159449080991848
Skermanella aerolata	0
Slackia equolifaciens	0
Slackia exigua	0.230598065420537
Slackia faecicanis	0
Slackia isoflavoniconvertens	0
Slackia piriformis	0
Snodgrassella alvi	0
Soleaferrea massiliensis	0
Solobacterium moorei	0.385022562663646
Sphingobacterium faecium	0
Sphingobacterium multivorum	0
Sphingobacterium spiritivorum	0.0869433078037026
Sphingobium hydrophobicum	0.058178359204705
Sphingobium yanoikuyae	0.196130881262761
Sphingomonas adhaesiva	0
Sphingomonas ginsenosidimutans	0.0339385209496695
Sphingomonas hankookensis	0.164373758387184
Sphingomonas panni	0.20209794121864
Sphingomonas paucimobilis	0
Sphingomonas pseudosanguinis	2.22780214960723
Spirosoma linguale	0.0302000487894169
Sporanaerobacter acetigenes	0
Sporolactobacillus nakayamae	0.159495523766185
Sporosarcina koreensis	0
Staphylococcus arlettae	0
Staphylococcus aureus	0.0360332864831215
Staphylococcus auricularis	0.0661620455502904
Staphylococcus capitis	0.4668494016368
Staphylococcus cohnii	0.0612096822050997
Staphylococcus condimenti	0
Staphylococcus epidermidis	0.226526594361344
Staphylococcus epidermidis/muscae	0
Staphylococcus equorum/edaphicus/saprophyticus	0
Staphylococcus haemolyticus	0.029882945775311
Staphylococcus hominis	0
Staphylococcus intermedius	0.665822962201519
Staphylococcus kloosii	0
Staphylococcus lentus	0.151621783315725
Staphylococcus lugdunensis	0.0419982771946955
Staphylococcus nepalensis	0
Staphylococcus pasteuri	0
Staphylococcus pettenkoferi	0.071544124058353
Staphylococcus saccharolyticus	0.0536551907824397
Staphylococcus saprophyticus	0.0641257501407392
Staphylococcus schleiferi	0
Staphylococcus sciuri	0.0331312447359604
Staphylococcus simulans	0.221934483538885
Staphylococcus succinus	0
Staphylococcus vitulinus	0.0514383343666093
Staphylococcus warneri	0.0984817241726761
Staphylococcus xylosus	0.118722071771151
Stenotrophomonas daejeonensis	0
Stenotrophomonas maltophilia	0.253056723911984
Stenotrophomonas rhizophila	0
Stomatobaculum longum	0
Stoquefichus massiliensis	0
Streptobacillus moniliformis	0.0276930802347477
Streptococcus agalactiae	0
Streptococcus alactolyticus	0
Streptococcus anginosus	0
Streptococcus australis	0
Streptococcus caballi	0
Streptococcus cameli	0
Streptococcus canis	0
Streptococcus caprae	0
Streptococcus castoreus	0.0505456891178189
Streptococcus constellatus	0
Streptococcus criceti	0
Streptococcus cristatus	0.359920069225098
Streptococcus dentasini	0.0358030632591538
Streptococcus dentirousetti	0
Streptococcus devriesei	0
Streptococcus didelphis	0
Streptococcus downei	0
Streptococcus dysgalactiae	0
Streptococcus equi	0.0509615651136835
Streptococcus equinus	0
Streptococcus equinus/lutetiensis/infantarius	0
Streptococcus fryi	0.0353383248516245
Streptococcus gallolyticus	0
Streptococcus gordonii	0.0346265746407216
Streptococcus gordonii/mutans	0
Streptococcus henryi	0.0447996947423012
Streptococcus hongkongensis	0
Streptococcus hyovaginalis	0
Streptococcus ictaluri	0
Streptococcus infantarius	0
Streptococcus infantis	1.66430551001327
Streptococcus iniae	0
Streptococcus intermedius/uberis	0.066523969510247
Streptococcus lactarius	0.0295954147378226
Streptococcus lutetiensis	0
Streptococcus macedonicus	0
Streptococcus marimammalium	0
Streptococcus massiliensis	0
Streptococcus merionis	0
Streptococcus minor	0
Streptococcus mitis	0.136673433933374
Streptococcus mitis/pneumoniae/pseudoneumoniae	0.156716665216262
Streptococcus moroccensis	0
Streptococcus mutans	0.0358346891484589
Streptococcus oralis	0.248010138118984
Streptococcus oricebi	0
Streptococcus orisasini	0
Streptococcus ovis	0.027915981231387
Streptococcus parasaguinis	0.164177144537906
Streptococcus parasanguinis	0.210845735525663
Streptococcus parauberis	0
Streptococcus pasteurianus	0.044136830231271
Streptococcus peroris	0
Streptococcus pharyngis	0
Streptococcus pleomorphus	0
Streptococcus plurextorum	0.0279815717647947
Streptococcus pneumoniae	0.0583841673038059
Streptococcus porci	0
Streptococcus porcinus	0.0395312715688686
Streptococcus porcorum	0.0469690311147251
Streptococcus pyogenes	0
Streptococcus pyogensis	0
Streptococcus ratti/ursoris	0
Streptococcus rubneri	0.0350099445073544
Streptococcus rupicaprae	0
Streptococcus salivarius	0.361024098301026
Streptococcus saliviloxodontae	0
Streptococcus sanguinis	0
Streptococcus sanguinis/vestibularis	0.0369951121545897
Streptococcus sinensis	0
Streptococcus sobrinus	0
Streptococcus suis	0
Streptococcus tangierensis	0
Streptococcus thermophilus	0.0745782259108898
Streptococcus thoraltensis	0
Streptococcus uberis	0.0402081140371949
Streptococcus vestibularis	0.303784419060899
Streptococcus viridans	0.124841192921996
Streptomyces misionensis	0
Streptomyces thermoviolaceus	0
Streptomyces thermovulgaris	0
Subdoligranulum variabile	0
Succinatimonas hippei	0
Succiniclasticum ruminis	0.0593005993601079
Succinivibrio dextrinosolvens	0.313780917982045
Sulfurimonas autotrophica	0.0393342414364763
Sutterella parvirubra	0
Sutterella stercoricanis	0
Sutterella wadsworthensis	0.140333910130878
Symbiobacterium thermophilum	0
Tannerella forsythia	0
Tatumella ptyseos	0
Tetragenococcus solitarius	0.0456310990897789
Tetrasphaera australiensis	0
Thiomicrospira cyclica	0.0323965017952778
Timonella senegalensis	0
Tissierella praeacuta	0
Trabulsiella guamensis	0.0615369572584227
Treponema berlinense	0.0461791125158286
Treponema denticola	0
Treponema lecithinolyticum	0.0303135411028899
Treponema maltophilum	0.0582243550186929
Treponema medium	0
Treponema porcinum	0
Treponema socranskii	0
Treponema succinifaciens	0
Treponema vincentii	0.0480511824272966
Tropheryma whipplei	0
Trueperella bernardiae	0.027803492740395
Trueperella pyogenes	0.039917240963381
Tumebacillus permanentifrigoris	0
Turicella otitidis	0.0880504365952099
Turicibacter sanguinis	0.0606512254372235
Turicimonas muris	0
Tyzzerella nexilis	0.0368934106877286
Ureaplasma parvum	0
Ureaplasma urealyticum	0
Ureibacillus suwonensis	0.0619158945364901
Ureibacillus thermosphaericus	0
Vagococcus penaei	0
Vagococcus teuberi	0
Varibaculum cambriense	0.468335314189644
Variovorax boronicumulans	0.0518886418729912
Veillonella atypica	1.30149683426948
Veillonella dispar	1.26821423889293
Veillonella parvula	0.077657758165032
Veillonella ratti	0
Veillonella rogosae	0.166794178874727
Veillonella tobetsuensis	0.477932668258731
Vibrio cholerae	0.0571194807675868
Vibrio cincinnatiensis	0
Vibrio fluvialis	0
Vibrio furnissii	0
Vibrio mimicus	0.0335315785869858
Vibrio parahaemolyticus	0
Victivallis vadensis	0.0387668833303368
Virgibacillus proomii	0.041837542995682
Weeksella virosa	0
Weissella cibaria	0.0321032366611451
Weissella confusa	1.26445118244429
Weissella paramesenteroides	0
Yersinia aleksiciae	0
Yersinia bercovieri	0
Yersinia enterocolitica	0
Yersinia frederiksenii	0.0457621079036682
Yersinia kristensenii	0.0512932103699115
Yersinia pseudotuberculosis	0
Yersinia rohdei	0
Yokenella regensburgei	0.133418742695335
Yonghaparkia alkaliphila	0
Kingdom Information: (%)
Archaea	0.404089751223524
Bacteria	99.5959102487765
Phylum Information: (%)
Actinobacteria	21.3085683100166
Bacteroidetes	6.82373738076124
Deinococcus-Thermus	0.123280197489623
Dictyoglomi	0.0420655286637996
Elusimicrobia	0.0616019180241471
Epsilonbacteraeota	1.56710917392019
Euryarchaeota	0.404089751223524
Firmicutes	37.8562447046014
Fusobacteria	6.26244372999599
Gemmatimonadetes	0
Halanaerobiaeota	0
Lentisphaerae	0.0387668833303368
Other	2.52502979091069
Planctomycetes	0
Proteobacteria	22.3404818223391
Spirochaetes	0.297663175581624
Synergistetes	0.223027440056556
Tenericutes	0.0877273913825878
Thermotogae	0
Verrucomicrobia	0.038162801702664
Class Information: (%)
Actinobacteria	15.6605325617453
Actinobacteridae	3.75734675418822
Alphaproteobacteria	7.73816249348395
Bacilli	16.7551956336108
Bacteroides	0.133684523680679
Bacteroidetes	0
Bacteroidia	6.69005285708056
Betaproteobacteria	0
Brachyspirae	0.114894984516916
Campylobacteria	1.56710917392019
Chlorobia	0
Clostridia	15.0129941221427
Coriobacteriia	1.89068899408312
Deinococci	0.123280197489623
Deltaproteobacteria	0.0940695498255665
Dictyoglomia	0.0420655286637996
Elusimicrobia	0.0616019180241471
Epsilonproteobacteria	0.0762037742679597
Erysipelotrichia	1.8796529133407
Flavobacteria	0
Fusobacteria	0.0504741217647909
Fusobacteriia	6.2119696082312
Gammaproteobacteria	14.4320460047616
Gemmatimonadetes	0
Halanaerobiia	0
Halobacteria	0.0662105501478711
Lentisphaeria	0.0387668833303368
Methanobacteria	0.337879201075653
Mollicutes	0.0877273913825878
Negativicutes	4.20840203550715
Nitriliruptoria	0
Other	2.52502979091069
Planctomycetacia	0
Spirochaetes	0
Spirochaetia	0.182768191064708
Synergistia	0.223027440056556
Thermotogae	0
Verrucomicrobiae	0.038162801702664
Order Information: (%)
Acetobacterales	0.162816675181744
Actinomycetales	4.39052642594537
Aeromonadales	0.874799717758266
Alteromonadales	0.0496952646925599
Azospirillales	0
Bacillales	6.36504049241891
Bacteroidales	3.85576521579183
Betaproteobacteriales	4.21400118517646
Bifidobacteriales	4.91751472611656
Brachyspirales	0.114894984516916
Campylobacterales	1.64331294818815
Cardiobacteriales	0.263794690517097
Caulobacterales	1.85869814957697
Chitinophagales	1.32130348371005
Chlorobiales	0
Chromatiales	0
Clostridiale	0.236769084849976
Clostridiales	14.7762250372927
Coriobacteriales	1.89068899408312
Corynebacteriales	2.89256354842232
Cytophagales	0.490247081210656
Deinococcales	0.123280197489623
Desulfobacterales	0.0417980750774794
Desulfovibrionales	0.0522714747480871
Dictyoglomales	0.0420655286637996
Elusimicrobiales	0.0616019180241471
Enterobacteriales	2.96098644782999
Erysipelotrichales	1.8796529133407
Flavobacteriales	1.069478292245
Fusobacterales	0.0504741217647909
Fusobacteriales	6.2119696082312
Fusobacteriales: Leptotrichiacea	0
Gemmatimonadales	0
Halanaerobiales	0
Halobacteriales	0.0662105501478711
Lactobacillales	10.3901551411919
Methanobacteriales	0.337879201075653
Micrococcales	5.55872095154939
Micromonosporales	0.074604990496724
Mycoplasmatales	0.0877273913825878
Neisseriales	0
Nitriliruptorales	0
Oceanospirillales	0
Opitutales	0
Other	2.52502979091069
Pasteurellales	1.69029307136422
Planctomycetales	0
Propionibacteriales	1.23218342749713
Pseudomonadales	1.71010068626189
Rhizobiales	2.65231917391362
Rhodobacterales	0.182509084363587
Salinisphaerales	0.0549055373810028
Selenomonadales	4.20840203550715
Sphingobacteriales	0.0869433078037026
Sphingomonadales	2.88181941044803
Spirochaetales	0.182768191064708
Streptomycetales	0
Streptosporangiales	0.351765245905987
Synergistales	0.223027440056556
Thermotogales	0
Thiomicrospirales	0.0323965017952778
Verrucomicrobiales	0.038162801702664
Vibrionales	1.76805865822883
Victivallales	0.0387668833303368
Xanthomonadales	0.81301424375605
Family Information: (%)
Acetobacteraceae	0.162816675181744
Acidaminococcaceae	0.448574903761472
Actinomycetaceae	1.65529030655782
Aerococcaceae	1.08537829703295
Aeromonadaceae	0.187218696469117
Akkermansiaceae	0
Alicyclobacillaceae	0
Alteromonadaceae	0
Aquaspirillaceae	0
Arcobacteraceae	0.127862745253556
Atopobiaceae	0.442891337914326
Azospirillaceae	0
Bacillaceae	3.04863377811433
Bacteroidaceae	1.51548893634935
Barnesiellaceae	0
Beijerinckiaceae	0.803079475139136
Bifidobacteriaceae	4.91751472611656
Blautia	0.0365319857127379
Bogoriellaceae	0
Brachyspiraceae	0.114894984516916
Brevibacteriaceae	1.10837181413074
Burkholderiaceae	3.33468740790821
Caldicoprobacteraceae	0
Campylobacteraceae	1.23321531339242
Cardiobacteriaceae	0.263794690517097
Carnobacteriaceae	0.586467250919286
Caulobacteraceae	1.85869814957697
Cellulomonadaceae	0.236024745330861
Chitinibacteraceae	0.0683618020424988
Chitinophagaceae	1.32130348371005
Chlorobiaceae	0
Christensenellaceae	0.0783410681050183
Chromatiaceae	0
Clostridiaceae	0.751818724507376
Clostridiaceae 1	3.27916112703804
Clostridiaceae 2	0.0327355230848206
Clostridiales	0.236769084849976
Coriobacteriaceae	0.351098709913749
Corynebacteriaceae	2.68191959668906
Corynebacterineae	0.58845948872065
Deinococcaceae	0.123280197489623
Dermabacteraceae	0.431820665848549
Dermacoccaceae	0.0287972989836369
Desulfobulbaceae	0.0417980750774794
Desulfovibrionaceae	0.0522714747480871
Dictyoglomaceae	0.0420655286637996
Dietziaceae	0.198278268626201
Dysgonomonadaceae	0.0282288417530426
Eggerthellaceae	1.09669894625504
Elusimicrobiaceae	0.0616019180241471
Enterbacteriaceae	0.249195569376818
Enterobacteriaceae	2.71179087845317
Enterococcaceae	0.286960100901475
Erysipelotrichaceae	1.8796529133407
Eubacteriaceae	0.156772420950326
Family XI	0.477878136708197
Family XIII	0.108160992483912
Family XVIII	0
Flavobacteriaceae	0.468653853028741
Fusobacteriaceae	0.65203950190347
Gemmatimonadaceae	0
Halobacteroidaceae	0
Haloferacaceae	0.0662105501478711
Halomonadaceae	0
Helicobacteraceae	0.2429006481057
Hymenobacteraceae	0.034621451283449
Hyphomicrobiaceae	0
Intrasporangiaceae	0.0834323248864279
Jonesiaceae	0
Lachnospiraceae	7.67121689394072
Lactobacillaceae	1.79674230826924
Leptotrichia	0
Leptotrichiaceae	5.61040422809252
Leuconostocaceae	1.49035643497728
Listeriaceae	0
Marinifilaceae	0.105216485614821
Methanobacteriaceae	0.337879201075653
Microbacteriaceae	3.10519527028614
Micrococcaceae	0.437699937462465
Micrococcineae	0.076476190053528
Micromonosporaceae	0.074604990496724
Moraxellaceae	0.639658718838368
Muribaculaceae	0
Mycobacteriaceae	0.20647686743071
Mycoplasmataceae	0.0877273913825878
Neisseriaceae	0.776616146961269
Nitriliruptoraceae	0
Nocardiaceae	0.233456240021158
Nocardioidaceae	0.0992305376458372
Opitutaceae	0
Other	2.52502979091069
Paenibacillaceae	1.14811102142356
Pasteurellaceae	1.69029307136422
Peptococcaceae	0
Peptostreptococcaceae	0.313047119101658
Planococcaceae	0.100145215250177
Porphyromonadaceae	0.3177251388107
Prevotellaceae	1.62403513987321
Promicromonosporaceae	0.24269467956499
Propionibacteriaceae	1.13295288985129
Propionibacterineae	1.52741723132414
Pseudomonadaceae	1.07044196742352
Psychromonadaceae	0.0496952646925599
Rhizobiaceae	1.39458479353603
Rhodanobacteraceae	0.403224556256384
Rhodobacteraceae	0.182509084363587
Rhodocyclaceae	0.0343358282644787
Rikenellaceae	0.0388573914265406
Rubinisphaeraceae	0
Ruminococcaceae	1.99155254956081
Schlesneriaceae	0
Solimonadaceae	0.0549055373810028
Sphingobacteriaceae	0.0869433078037026
Sphingomonadaceae	2.88181941044803
Spirochaetaceae	0.182768191064708
Spirosomaceae	0.455625629927207
Sporolactobacillaceae	0.159495523766185
Staphylococcaceae	1.78766344996378
Streptococcacaeae	0.0482679894835336
Streptococcaceae	5.09598275960814
Streptomycetaceae	0
Streptomycineae	0
Streptosporangiaceae	0.28972953691383
Succinivibrionaceae	0.687581021289149
Synergistaceae	0.223027440056556
Tannerellaceae	0.226213281964172
Thermomonosporaceae	0.0620357089921569
Thermotogaceae	0
Thiomicrospiraceae	0.0323965017952778
Thiovulaceae	0.0393342414364763
Veillonellaceae	3.75982713174568
Verrucomicrobiaceae	0.038162801702664
Vibrionaceae	1.76805865822883
Victivallaceae	0.0387668833303368
Weeksellaceae	0.600824439216261
Xanthobacteraceae	0.454654905238456
Xanthomonadaceae	0.409789687499666
Genus Information: (%)
Acetanaerobacterium	0.17573490555227
Acetivibrio	0
Acetobacter	0.0608739836353979
Acetobacterium	0
Achromobacter	0.264921168620632
Acidaminococcus	0.084075842928527
Acidovorax	0.0286284829175594
Acinetobacter	0.473717310665837
Actinobacillus	0.222985484902002
Actinobaculum	0.0406488423831567
Actinomadura	0.0620357089921569
Actinomyces	0.830528204030818
Adlercreutzia	0.0547528706746338
Aerococcus	0
Aeromicrobium	0.0662755171235657
Aeromonas	0.187218696469117
Afipia	0.160236689485367
Agathobacter	0.0666783661443337
Aggregatibacter	0.0993973942507859
Agrobacterium	0.327381902306518
Agrococcus	0.0789182491781925
Akkermansia	0
Alcaligenes	0.0299790957406145
Algoriella	0
Aliagarivorans	0.0496952646925599
Alistipes	0.0388573914265406
Allisonella	0
Alloiococcus	0
Alloprevotella	0.128102151364239
Allorhizobium-Neorhizobium-Pararhizobium-Rhizobium	0.896546542596216
Alloscardovia	0
Alysiella	0.100387209259386
Amaricoccus	0
Anaerobiospirillum	0.373800103307105
Anaerococcus	0
Anaerofilum	0.0828367006880401
Anaerofustis	0
Anaeroglobus	0.125068636007782
Anaerospora	0
Anaerosporobacter	0.0283091511092304
Anaerostipes	0.0396874540444273
Anaerovorax	0.031438721663055
Ancylobacter	0.201335151525251
Aneurinibacillus	0.0332528490654509
Anoxynatronum	0.0327355230848206
Aquabacterium	0
Arcanobacterium	0.0300778853356371
Arcobacter	0.127862745253556
Arthrobacter	0.118432028936639
Asaccharobacter	0.0501130375784445
Atopobium	0.115862051058181
Atopostipes	0
Aureimonas	0
Bacillus	2.84323377464961
Bacteroides	1.51548893634935
Barnesiella	0
Bartonella	0.040599143374533
Bavariicoccus	0.0361385289240789
Bergeyella	0.0418188110348244
Bifidobacterium	4.44494720169041
Blautia	0.466151750878581
Bordetella	0
Brachybacterium	0.134737126842796
Brachymonas	0
Brachyspira	0.114894984516916
Bradyrhizobium	0.0930830642278379
Brevibacillus	0.151445830721582
Brevibacterium	1.10837181413074
Brevundimonas	0.281196537228657
Brochothrix	0
Buchnera	0.283892241398032
Bulleidia	0.0412490763939722
Burkholderia-Caballeronia-Paraburkholderia	0
Butyricicoccus	0.0318736910334064
Butyricimonas	0.105216485614821
Butyrivibrio	0.305589033077817
Caldicoprobacter	0
Campylobacter	1.23321531339242
Capnocytophaga	0.263768652122413
Cardiobacterium	0.263794690517097
Castellaniella	0
Catabacter	0
Catenibacterium	0.992455341005822
Catonella	0.0318516583436688
Caulobacter	1.44957189756659
Cellulomonas	0.236024745330861
Cellulosilyticum	0.0494579327467068
Cellulosimicrobium	0.191592307090686
Centipeda	0
Cephaloticoccus	0
Cetobacterium	0
Chitinibacter	0.0683618020424988
Chlorobium	0
Christensenella	0.0783410681050183
Chryseobacterium	0.086585034112949
Citrobacter	0.101910045511655
Cloacibacillus	0.1274757441887
Clostridium	0.751818724507376
Clostridium sensu stricto	0
Clostridium sensu stricto 1	1.99937607692098
Clostridium sensu stricto 10	0.0282735386053619
Clostridium sensu stricto 11	0.0813989325215465
Clostridium sensu stricto 12	0
Clostridium sensu stricto 13	0.301191081038311
Clostridium sensu stricto 14	0.0390635624167093
Clostridium sensu stricto 15	0.0479813599598665
Clostridium sensu stricto 16	0.0788925476402301
Clostridium sensu stricto 17	0
Clostridium sensu stricto 18	0.0423620616099204
Clostridium sensu stricto 19	0
Clostridium sensu stricto 2	0.045096836966385
Clostridium sensu stricto 3	0
Clostridium sensu stricto 4	0
Clostridium sensu stricto 5	0
Clostridium sensu stricto 7	0.0680278195826082
Clostridium sensu stricto 8	0.460061396928329
Cnuella	1.28740481486792
Collinsella	0.102201152463083
Comamonas	0
Coprobacillus	0
Coprobacter	0
Coprococcus 1	0
Coprococcus 2	0.0573591251780296
Coprococcus 3	0.0374250739595164
Coriobacterium	0.248897557450666
Corynebacterium	0.629968400686407
Corynebacterium 1	1.96390075940744
Cronobacter	0
Cryobacterium	0.0484184293263117
Cryptobacterium	0.0515753478221902
Cupriavidus	0
Curvibacter	0
Cutibacterium	0.0310775955208722
Dechlorobacter	0
Deinococcus	0.123280197489623
Delftia	0.103823023272208
Dermabacter	0.297083539005753
Dermacoccus	0.0287972989836369
Desulfobulbus	0.0417980750774794
Desulfovibrio	0.0522714747480871
Dialister	0
Dictyoglomus	0.0420655286637996
Dielma	0
Dietzia	0.198278268626201
Dolosicoccus	0
Dolosigranulum	0.03412224886156
Dorea	0
Dyadobacter	0.031488740264294
Dysgonomonas	0.0282288417530426
Eggerthella	0.65568104518041
Eggerthia	0
Eikenella	0
Eisenbergiella	0
Elusimicrobium	0.0616019180241471
Empedobacter	0.301352336707589
Enorma	0
Enterobacter	0.588244018680199
Enterococcus	0.155969375750178
Enterorhabdus	0.0539785795788252
Enterovibrio	0
Eremococcus	0
Erwinia	0.0513774223522124
Erysipelatoclostridium	0.1371754645111
Escherichia	0.249195569376818
Escherichia-Shigella	0.31074735157763
Ethanoligenens	0.096466899300547
Eubacterium	0.27527248887457
Ezakiella	0
Facklamia	1.08537829703295
Faecalitalea	0.0422763157481426
Fastidiosipila	0.0916327075467528
Fictibacillus	0
Filifactor	0
Finegoldia	0.0549762302778894
Flavobacterium	0.204885200906329
Flavonifractor	0.0852494048035512
Franconibacter	0
Fretibacterium	0
Fusicatenibacter	0.0445258343531066
Fusobacterium	0.65203950190347
Gallibacterium	0
Garciella	0
Gardnerella	0.0333209719774719
Gemella	0.12099150390088
Gemmatirosa	0
Geobacillus	0.0305408488504801
Geomicrobium	0
Georgenia	0
Gluconobacter	0
Gordonia	0.0320799474652651
Gordonibacter	0
Granulicatella	0.552345002057726
Grimontia	0.241300572101665
Haematobacter	0
Haemophilus	1.36791019221143
Hafnia-Obesumbacterium	0
Halodesulfovibrio	0
Halomonas	0
Halopiger	0.0662105501478711
Harryflintia	0.0544358555479937
Helicobacter	0.2429006481057
Hespellia	0.0334538129757117
Hodemania	0
Holdemanella	0
Holdemania	0.038446966549221
Howardella	0.0541448315163295
Hungatella	0.20960225041709
Hydrobacter	0.0338986688421301
Hydrogenibacillus	0.0711057170820668
Hydrogenoanaerobacterium	0.24104905523159
Hymenobacter	0.034621451283449
Intestinibacter	0.0534404705989401
Intestinimonas	0
Isoptericola	0.051102372474304
Janibacter	0.0834323248864279
Johnsonella	0.229763737467462
Jonesia	0
Kandleria	0.108482872531886
Kerstersia	0
Kingella	0
Klebsiella	0
Kluyvera	0
Kocuria	0.332994527095855
Kosakonia	0.0508645656017878
Kurthia	0
Kytococcus	0
Lachnoanaerobaculum	0.0503251414387203
Lachnobacterium	0.0658535922391281
Lachnoclostridium	2.18662971693339
Lachnoclostridium 10	0
Lachnoclostridium 12	0
Lachnoclostridium 5	0.376719577003573
Lachnospira	0.794105327267307
Lachnospiraceae NC2004 group	0.0384622444385916
Lachnospiraceae NK4A136 group	0.101180735726437
Lactobacillus	1.73684797774383
Lactococcus	0.447948436009856
Lautropia	0.111844515037126
Lawsonella	0
Leifsonia	0
Leminorella	0
Leptothrix	0.468469435921369
Leptotrichia	5.58271114785777
Leuconostoc	0.193802015871844
Limnobacter	0.276419958092318
Lysinibacillus	0
[truncated: 214 more rows]
