# Supplementary material for: Pediatric Acute Lymphoblastic Leukemia Patients Exhibit Distinctive Alterations in the Gut Microbiota
Source: Front Cell Infect Microbiol. 2020 Oct 16;10:558799. doi: 10.3389/fcimb.2020.558799 (PMC7596659; doi:10.3389/fcimb.2020.558799)
Supplement: Supplementary file 1 [file Data_Sheet_1.ZIP › rawdata/Case/19T030036_output.xls.result.txt]

Species Information: (%)
Abiotrophia defectiva	0
Abiotrophia para-adiacens	0.0375697448874916
Acetanaerobacterium elongatum	0.223459203062775
Acetobacterium tundrae	0.1594360969605
Achromobacter denitrificans	0.195272539413019
Achromobacter xylosoxidans	0
Acidaminococcus fermentans	0.0295980535704825
Acidaminococcus intestini	0.0367028623074878
Acidovorax facilis	0.0601090538794953
Acidovorax sp	0.029137726139945
Acidovorax temperans	0
Acinetobacter baumannii	0
Acinetobacter calcoaceticus	0.0466570804088577
Acinetobacter haemolyticus/baumannii	0.161918432898824
Acinetobacter johnsonii	0.0852658978117979
Acinetobacter junii	0
Acinetobacter lwoffii	0
Acinetobacter pittii	0
Acinetobacter radioresistens	0
Acinetobacter septicus	0.0310522889093924
Actinobacillus capsulatus	0.104930548930391
Actinobacillus pleuropneumoniae	0
Actinobaculum massiliense	0
Actinobaculum schaalii	0.0436313435235984
Actinomadura vinacea	0
Actinomyces canis	0.0406463578079493
Actinomyces cardiffensis	0
Actinomyces georgiae	0.0565742891296541
Actinomyces graevenitzii	0.0378773845781578
Actinomyces johnsonii	0.04422392535967
Actinomyces massiliensis	0.0296068541988001
Actinomyces meyeri	0.0328628678172481
Actinomyces naeslundii	0
Actinomyces neuii	0.0773511479881557
Actinomyces odontolyticus	0
Actinomyces oris	0
Actinomyces radingae	0
Actinomyces sp._ph3	0.0635450368586017
Actinomyces turicensis	0
Actinomyces urogenitalis	0.0289267704691844
Actinomyces viscosus	0.0319401742050771
Adlercreutzia equolifaciens	0.0374613078022044
Aeribacillus pallidus	0.24642911240771
Aerococcus christensenii	0
Aerococcus viridans	0
Aeromicrobium massiliense	0.037097863950846
Aeromonas allosaccharophila/veronii	0.0980155210895768
Aeromonas bestiarum	0.0421700469432179
Aeromonas hydrophila	0.0282620053410767
Aeromonas jandaei	0.0340334028104275
Aeromonas media/tecta	0
Aeromonas veronii	0
Afipia birgiae	0
Agathobaculum butyriciproducens	0.074096409964204
Aggregatibacter actinomycetemcomitans	0.0555935923256803
Aggregatibacter aphrophilus	0.557874161367919
Aggregatibacter segnis	0.0649550861162292
Agrobacterium tumefaciens	0.541034869395349
Agrococcus jejuensis	0
Agrococcus terreus	0.105336097144738
Akkermansia glycaniphila	0
Akkermansia muciniphila	0
Alcaligenes faecalis	0.0455369897718684
Algoriella xinjiangensis	0
Aliagarivorans marinus	0
Alistipes finegoldii	0
Alistipes indistinctus	0
Alistipes inops	0
Alistipes obesi	0
Alistipes onderdonkii	0
Alistipes putredinis	0.0477215775462349
Alistipes senegalensis	0.0399318616499916
Alistipes shahii	0
Alistipes timonensis	0.0306251154966561
Allisonella histaminiformans	0
Alloiococcus otitis	0
Alloprevotella rava	0.0608507683178785
Alloprevotella tannerae	0.654078278939034
Alloscardovia omnicolens	0
Alysiella filiformis	0.0454619794809066
Amaricoccus kaplicensis	0
Anaerobiospirillum succiniciproducens	0
Anaerobiospirillum thomasii	0.129050533290353
Anaerococcus hydrogenalis	0.141681810964718
Anaerococcus lactolyticus	0.0298223287904371
Anaerococcus obesiensis	0.0279717113563493
Anaerococcus octavius	0
Anaerococcus prevotii	0.0898069696801679
Anaerococcus senegalensis	0
Anaerococcus tetradius	0
Anaerococcus vaginalis	0
Anaerofilum agile	0.0596407534702157
Anaerofilum pentosovorans	0
Anaerofustis stercorihominis	0
Anaeroglobus geminatus	0.20574819346311
Anaerorhabdus furcosa	0.0359721581989989
Anaerosporobacter mobilis	0.0449837786553037
Anaerostipes butyraticus	0.0572718817657631
Anaerostipes caccae	0.033190482736517
Anaerostipes hadrus	0.204175549554488
Anaerotruncus colihominis	0.351402875599172
Anaerotruncus sp	0.0307883263934127
Anaerovorax odorimutans	0
Ancylobacter polymorphus	0.0915786463643586
Aneurinibacillus aneurinilyticus	0
Aneurinibacillus migulanus	0.0375071956219138
Anoxynatronum sibiricum	0.203417411781876
Aquabacterium commune	0.0440909274507725
Arcanobacterium haemolyticum	0.0299711418188001
Arcanobacterium pyogenes	0
Arcobacter butzleri	0.118643910530967
Arcobacter cryaerophilus	0
Arthrobacter albus	0.0341055659818563
Arthrobacter castelli	0.0454888999763397
Arthrobacter oxydans	0.0384654066161052
Arthrobacter polychromogenes	0.0415549519797173
Asaccharobacter celatus	0.0471844013605837
Atlantibacter hermannii	0
Atopobium minutum	0
Atopobium parvulum	0.0898112954727578
Atopobium rimae	0.142902839439615
Atopobium vaginae	0
Atopostipes suicloacalis	0
Aurantimonas altamirensis	0
Aureimonas altamirensis	0
Averyella dalhousiensis	0
Azonexus hydrophilus	0
Azospirillum lipoferum	0.0489892314371063
Bacillus altitudinis	0.35291660139653
Bacillus amyloliquefaciens	0.0408251299406531
Bacillus anthracis	0
Bacillus atrophaeus	0
Bacillus badius	0
Bacillus beijingensis	0.0704685151090381
Bacillus benzoevorans	0
Bacillus cereus	0
Bacillus circulans	0
Bacillus clausii	0.0306338474419175
Bacillus coagulans	0
Bacillus cytotoxicus	0.0302743274770382
Bacillus endophyticus	0.0577922903463978
Bacillus firmus	0
Bacillus flexus	0
Bacillus fordii	0.0375295781655667
Bacillus halodurans	0
Bacillus idriensis	0.0342532906800476
Bacillus infantis	0
Bacillus licheniformis	0.0659474449590945
Bacillus marisflavi	0.064413652812215
Bacillus massilioanorexius	0.03314650002639
Bacillus massiliosenegalensis	0.0390707869013823
Bacillus megaterium	0
Bacillus methanolicus	0
Bacillus mojavensis	0.0693446820948062
Bacillus mycoides	0
Bacillus nealsonii	0
Bacillus niacini	0
Bacillus polyfermenticus	0.23371218844908
Bacillus pseudofirmus	0
Bacillus pseudomycoides	0.0366571048745366
Bacillus pumilus	0.0636270261553244
Bacillus senegalensis	0.0298433316382991
Bacillus simplex	0
Bacillus siralis	0
Bacillus sonorensis	0.0435545264822853
Bacillus subtilis	0.0437841615612856
Bacillus thermoamylovorans	0.136668898896995
Bacillus thuringiensis	0.353115866537133
Bacillus timonensis	0.0348669813048428
Bacillus toyonensis/wiedmanii/thuringiensis	0
Bacillus vallismortis	0
Bacteroides acidifaciens	0.0581578717265001
Bacteroides caccae	0.0950685462944019
Bacteroides cellulosiluticus	0.0682953268114768
Bacteroides cellulosilyticus	0.0749757720804007
Bacteroides clarus	0.0425636291009871
Bacteroides coagulans	0
Bacteroides coprocola	0
Bacteroides coprophilus	0.0859514961187644
Bacteroides dorei	0
Bacteroides eggerthii	0.0714881615212866
Bacteroides faecis	0
Bacteroides finegoldii	0.0339143268266832
Bacteroides fluxus	0
Bacteroides fragilis	0.159578052550023
Bacteroides galacturonicus	0.106553725438924
Bacteroides gallinarum	0.0356671317337582
Bacteroides gallinceum	0.0287777910864419
Bacteroides graminisolvens	0
Bacteroides helcogenes	0.0323966740885565
Bacteroides intestinalis	0
Bacteroides massiliensis	0.526056685204814
Bacteroides massilinensis	0
Bacteroides nordii	0.0552811648474461
Bacteroides oleiciplenus	0
Bacteroides ovatus	0
Bacteroides paurosaccharolyticus	0
Bacteroides pectinophilus	0.105470383813238
Bacteroides plebeius	0.0685573896884039
Bacteroides propinonicifaciens	0
Bacteroides pyogenes	0
Bacteroides salanitronis	0
Bacteroides salyersiae	0.13305372196209
Bacteroides sartorii	0
Bacteroides stercorirosoris	0.0605184613612038
Bacteroides stercoris	0
Bacteroides thetaiotaomicron	0.031097521400465
Bacteroides timonensis	0
Bacteroides uniformis	0.117266776758991
Bacteroides ureolyticus	0.123044576077762
Bacteroides vulgatus	0.0807063129435042
Bacteroides xylanisolvens	0
Bacteroides xylanolyticus	0
Barnesiella intestinihominis	0
Barnesiella viscericola	0
Bartonella birtlesii	0.0392822698466479
Bavariicoccus seileri	0.0372956416583107
Bergeyella zoohelcum	0
Bifidobacterium actinocoloniiforme	0
Bifidobacterium adolescentis	0
Bifidobacterium adolescentis/ruminantium	0.0495128193896547
Bifidobacterium angulatum	0.0538809293843586
Bifidobacterium animalis	0
Bifidobacterium asteroides	0.0281226860132552
Bifidobacterium avesanii	0.0365565114836626
Bifidobacterium bifidum	0.0319157681840875
Bifidobacterium bohemicum	0
Bifidobacterium bombi	0.054758859360723
Bifidobacterium boum	0.175050264142384
Bifidobacterium breve	0
Bifidobacterium callitrichos	0
Bifidobacterium catenulatum	0.0722871063699625
Bifidobacterium catenulatum/pseudoctenulatum	0.184014698266016
Bifidobacterium choerinum	0.11666911487154
Bifidobacterium commune	0.0438690431633684
Bifidobacterium coryneforme	0
Bifidobacterium crudilactis/psychraerophilum	0
Bifidobacterium cuniculi	0.0497534355659423
Bifidobacterium dentium	0.0902426813171589
Bifidobacterium eulemuris/lemurum	0
Bifidobacterium faecale	0.0320465331066242
Bifidobacterium gallicum	0.0603644536584323
Bifidobacterium gallinarum	0.0340399190963409
Bifidobacterium hapali	0.0435591160231231
Bifidobacterium indicum	0
Bifidobacterium kashiwanohense	0.0727763373571497
Bifidobacterium longum	0.169946948624802
Bifidobacterium longum	0.0818093686151036
Bifidobacterium merycicum	0
Bifidobacterium mongoliense	0
Bifidobacterium moukalabense	0.437849839983172
Bifidobacterium pseudocatenulatum	0
Bifidobacterium pseudocatenulatum	0
Bifidobacterium pseudolongum	0.0662614528552923
Bifidobacterium pullorum	0
Bifidobacterium pullorum/hapali	0.0966756181869471
Bifidobacterium ramosum	0.0511344212741112
Bifidobacterium reuteri	0.0864613634240398
Bifidobacterium ruminantium	0
Bifidobacterium saeculare	0
Bifidobacterium saguini	0
Bifidobacterium scardovii	0.0505455502880995
Bifidobacterium stercoris	0
Bifidobacterium thermacidophilum	0.0680678353927694
Bifidobacterium thermophilum	0.0487456666797823
Bifidobacterium tissieri	0.116315901490652
Bifidobacterium tsurumiense	0.0792899019328418
Bifissio spartinae	1.02684151582166
Bilophila wadsworthia	0
Blastococcus massiliensis	0.121208588070794
Blastomonas natatoria	0.0523867466100204
Blautia caecimuris	0
Blautia coccoides	0.0634482366976661
Blautia faecis	0.0768857999367938
Blautia glucerasea	0
Blautia hansenii	0
Blautia hydrogenotrophica	0.349348498798855
Blautia luti	0.200102076524741
Blautia marasmi	0
Blautia obeum	0.0485416768861799
Blautia producta	0.0350759429729041
Blautia schinkii	0.168465079261052
Blautia sp._GD8	0
Blautia stercoris	0.111946050973652
Blautia wexlerae	0
Bordetella hinzii	0
Brachybacterium muris	0
Brachybacterium paraconglomeratum	0.0379288793815766
Brachymonas chironomi	0.0385304670984127
Brachyspira aalborgi	0.108645758237714
Brachyspira pilosicoli	0
Bradyrhizobium denitrificans	0.0646519664678151
Bradyrhizobium elkanii	0
Bradyrhizobium japonicum	0
Brevibacillus agri	0
Brevibacillus borstelensis	0
Brevibacillus brevis	0.0640527588228006
Brevibacillus massiliensis	0
Brevibacterium casei	0.11035256791924
Brevibacterium epidermidis	0.045541050034599
Brevibacterium halotolerans	0.160409448156431
Brevibacterium iodinum	0
Brevibacterium linens	0.0570938842776769
Brevibacterium luteolum	0
Brevibacterium mcbrellneri	0.0357258131713686
Brevibacterium paucivorans	0.0384667926267522
Brevibacterium pityocampae	0.0658561519238754
Brevibacterium ravenspurgense/massiliense	0.0776747822387332
Brevibacterium senegalense	0
Brevundimonas bacteroides	0.115502937431188
Brevundimonas diminuta	0.0320809912381705
Brevundimonas subvibrioides	0.0918370460250315
Brevundimonas terrae	0.0446887490547073
Brevundimonas vesicularis	0.0372067175679167
Brochothrix thermosphacta	0
Buchnera aphidicola	0.191264770781572
Buchnera sp.	0
Bulleidia extructa	0
Burkholderia cepacia	0
Burkholderia glumae	0
Burkholderia plantarii	0
Butyricicoccus faecihominis	0.126467488860014
Butyricicoccus pullicaecorum	0
Butyricimonas faecihominis	0
Butyricimonas paravirosa	0
Butyricimonas synergistica	0
Butyricimonas virosa	0
Butyrivibrio crossotus	0.0903291696591527
Butyrivibrio fibrisolvens	0.0469876425374463
C.viride 16S	0.0372038861259596
Caldicoprobacter faecalis	0
Campylobacter coli	0.207462045799923
Campylobacter concisus	0
Campylobacter curvus	0
Campylobacter faecalis	0.128058640305125
Campylobacter fetus	0
Campylobacter gracilis	0.0298983548643957
Campylobacter hominis	0
Campylobacter hyointestinalis	0
Campylobacter jejuni	0.386627586626136
Campylobacter lari	0
Campylobacter rectus	0
Campylobacter showae	0.0531577785613156
Campylobacter upsaliensis	0
Campylobacter ureolyticus	0
Candidatus Blastococcus	0
Candidatus Dorea	0.215090468275515
Candidatus Soleaferrea	0
Candidatus Stoquefichus	0.0282883430482042
Candidatus Streptomyces	0
Capnocytophaga gingivalis	0
Capnocytophaga granulosa	0
Capnocytophaga haemolytica	0
Capnocytophaga leadbetteri	0.10891574072181
Capnocytophaga ochracea	0
Capnocytophaga sputigena	0.0476067442506134
Cardiobacterium hominis	0.100465490906159
Cardiobacterium valvarum	0
Carnobacterium maltaromaticum	0
Castellaniella defragrans	0
Catabacter hongkongensis	0
Catenibacterium mitsuokai	2.58841546175232
Catonella morbi	0
Catonella sp.	0
Cedecea davisae	0.0546533477202947
Cedecea lapagei	0.0509152005393353
Cellulomonas composti	0.0381280662320864
Cellulomonas denverensis	0
Cellulomonas massiliensis	0.0497714463616412
Cellulomonas parahominis	0.0519949214054249
Cellulosilyticum lentocellum	0.096761142416644
Cellulosimicrobium cellulans	0.05421636980098
Centipeda periodontii	0
Cephaloticoccus primus	0
Cetobacterium somerae	0
Chlamydia abortus	0.104293233582164
Chlamydia trachomatis	0.172590621948251
Chlorobium phaeobacteroides	0
Christensenella minuta	0.0556962401776987
Chryseobacterium bovis	0
Chryseobacterium hominis	0
Citrobacter amalonaticus	0
Citrobacter braakii	0
Citrobacter farmeri	0.028174438940995
Citrobacter freundii	0.0566063563041003
Citrobacter gillenii	0
Citrobacter intermedius	0
Citrobacter murliniae	0
Citrobacter pasteurii	0
Citrobacter sedlakii	0
Citrobacter werkmanii	0
Citrobacter youngae	0.0434716922521363
Cloacibacillus evryensis	0.289484778440357
Cloacibacillus porcorum	0
Cloacibacterium normanense	3.05861388302769
Clostridioides difficile	0
Clostridium acetobutylicum	0
Clostridium acidisoli	0
Clostridium aciditolerans	0
Clostridium aerotolerans	0
Clostridium akagii	0.0332437577278552
Clostridium aldenense	0.0830263251648949
Clostridium aldrichii	0
Clostridium algidicarnis	0
Clostridium amazonense	0
Clostridium aminovalericum	0.0669040319003378
Clostridium amygdalinum	0
Clostridium amylolyticum	0.0507797002857104
Clostridium arbusti	0
Clostridium argentinense	0.0357807145246266
Clostridium asparagiforme	0.805658962841473
Clostridium aurantibutyricum	0.0355741561592724
Clostridium autoethanogenum	0
Clostridium baratii/Eubacterium nitrigenese	0.0336016143166005
Clostridium beijerinckii	0.0314064921392556
Clostridium bifermentans	0
Clostridium bolteae/aminovalericum	0.205054681069558
Clostridium botulinum	0
Clostridium bowmanii	0
Clostridium butyricum	0
Clostridium cadaveris	0.0308437676927351
Clostridium carboxidivorans	0.0489822704873752
Clostridium cavendishii	0
Clostridium celatum	1.4201607786312
Clostridium celerecrescens	0
Clostridium cellobioparum	0
Clostridium cellulolyticum	0.0571136328518482
Clostridium chartatabidum	0.056632938251285
Clostridium chauvoei	0.0471884176217772
Clostridium chromiireducens	0.142217770459285
Clostridium citroniae	0.0388876433197722
Clostridium clariflavum	0.0410528987784442
Clostridium clostridioforme	0
Clostridium cochlearium	0
Clostridium cocleatum	0.0305772544939821
Clostridium colicanis	0
Clostridium colinum	0.0279941319662044
Clostridium collagenovorans	0.0662279353992008
Clostridium cylindrosporum	0
Clostridium dakarense	0
Clostridium difficile	0.0306545097176002
Clostridium diolis	0.183286621610335
Clostridium disporicum/celatum	0
Clostridium drakei	0
Clostridium estertheticum	0
Clostridium fallax	0.0381953608034209
Clostridium felsineum	0.0460973957165354
Clostridium ganghwense	0
Clostridium ghonii	0.05789137256597
Clostridium glycolicum	0
Clostridium glycyrrhizinilyticum	0.180505653425225
Clostridium grantii	0
Clostridium haemolyticum	0
Clostridium hathewayi	0
Clostridium herbivorans	0
Clostridium hiranonis	0
Clostridium homopropionicum	0
Clostridium huakuii	0.0440828020144682
Clostridium hungatei	0
Clostridium hylemonae	0.187258673491355
Clostridium indolis/methoxybenzovorans	0.622582217197063
Clostridium innocuum	0
Clostridium irregulare	0
Clostridium isatidis	0
Clostridium jeddahense	0.0371120589697631
Clostridium kogasensis	0
Clostridium lactatifermentans	0
Clostridium lavalense/bolteae	0.2734390611747
Clostridium leptum	0.0787282321276029
Clostridium limosum	0
Clostridium lituseburense	0.0306600678663121
Clostridium lundense	0
Clostridium malenominatum	0.0458752906464036
Clostridium massiliodielmoense	0
Clostridium methoxybenzovorans	0.715742287436579
Clostridium methylpentosum	0.0903970189343158
Clostridium neonatale	0
Clostridium nexile	0.334710244765424
Clostridium novyi	0.0394264604294828
Clostridium oceanicum	0
Clostridium oroticum	0
Clostridium paraputrificum	0
Clostridium pascui	0
Clostridium pasteurianum	0.0325310646003121
Clostridium perfringens	0
Clostridium polysaccharolyticum	0.260256225331688
Clostridium populeti	0
Clostridium psychrophilum	0
Clostridium punense	0
Clostridium putrefaciens	0.271032125372282
Clostridium ramosum	0
Clostridium rectum	0
Clostridium saccharobutylicum	0
Clostridium saccharogumia	0.0358813486692588
Clostridium saccharolyticum	0.0625360838080998
Clostridium saccharoperbutylacetonicum	0.0476021783584191
Clostridium sardiniense	0
Clostridium sartagoforme	0.0367041434339583
Clostridium scatologenes	0.0314233763727366
Clostridium schirmacherense	0.0389833940232361
Clostridium scindens	0.0645260152205366
Clostridium senegalense	0
Clostridium septicum	0
Clostridium sordellii	0
Clostridium sp._16S_	0
Clostridium sphenoides	0.0798249466544876
Clostridium spiroforme	0
Clostridium sporogenes	0.0834128825415003
Clostridium sporosphaeroides	0
Clostridium sticklandii	0.0684078639667395
Clostridium straminisolvens	0.0491650716145663
Clostridium subterminale	0
Clostridium sufflavum	0
Clostridium sulfidigenes	0
Clostridium swellfunianum	0
Clostridium symbiosum	0.535983054676759
Clostridium tagluense	0
Clostridium tepidiprofundi	0
Clostridium termitidis	0.129384366908538
Clostridium tertium	0
Clostridium tetani	0.0422011410530092
Clostridium tetanomorphum	0
Clostridium thermoalcaliphilum	0
Clostridium thermopalmarium	0
Clostridium thiosulfatireducens	0
Clostridium tunisiense	0
Clostridium tyrobutyricum	0
Clostridium ventriculi	0
Clostridium vincentii	0
Clostridium viride	0
Clostridium vulturis	0
Clostridium xylanolyticum	0
Clostridium xylanovorans	0.0391308487066187
Collinsella aerofaciens	0.0393634736473829
Collinsella intestinalis	0
Collinsella massiliensis	0
Collinsella stercoris	0.0961712302664768
Collinsella tanakaei	0.0462844987607219
Comamonas aquatica	0
Comamonas kerstersii	0
Comamonas terrigena	0
Comamonas testosteroni	0
Coprobacillus cateniformis	0
Coprobacter fastidiosus	0.028807782214847
Coprobacter secundus	0
Coprococcus catus	0
Coprococcus comes	0.161061977678868
Coprococcus eutactus	0
Coriobacterium glomerans	0
Corynebacterium accolens	0.0293917411589037
Corynebacterium afermentans	0.0549113723243851
Corynebacterium ammoniagenes	0.036813210028357
Corynebacterium amycolatum	0.038439658924374
Corynebacterium appendicis	0
Corynebacterium argentoratense	0
Corynebacterium aurimucosum	0.0383106142367129
Corynebacterium casei	0
Corynebacterium coyleae	0
Corynebacterium durum	0
Corynebacterium frankenforstense	0
Corynebacterium freneyi	0.124377812733108
Corynebacterium genitalium	0
Corynebacterium glaucum	0
Corynebacterium glucuronolyticum	0.056936698826884
Corynebacterium jeikeium	0.066313552881501
Corynebacterium kroppenstedtii	0.087530150908641
Corynebacterium matruchotii	0.0320826453207217
Corynebacterium minutissimum	0.0674772032654604
Corynebacterium mucifaciens	0
Corynebacterium propinquum	0.0328059913868868
Corynebacterium pseudodiphthericum	0
Corynebacterium resistens	0.0337952583501575
Corynebacterium simulans	0
Corynebacterium singulare	0.0771696036909324
Corynebacterium sp._1152	0
Corynebacterium striatum	0
Corynebacterium sundsvallense	0.0287398452454462
Corynebacterium tuberculostearicum	0
Corynebacterium tuscaniense	0.850703596685865
Corynebacterium ulcerans	0.0751186112569491
Corynebacterium ureicelerivorans	0.0299788423921401
Corynebacterium variabile	0.0477038853270779
Corynebacterium xerosis	0.132081179561445
Cronobacter sakazakii	0
Cryptobacterium curtum	0.0358373839351926
Cupriavidus metallidurans	0
Curtobacterium flaccumfaciens	0
Deinococcus aquaticus	0
Deinococcus indicus	0.0304833591304315
Deinococcus proteolyticus	0.0285305363595398
Delftia acidovorans	0
Dermabacter hominis	0.0452249103281696
Dermabacter vaginalis	0.0749381487162079
Dermacoccus nishinomiyaensis	0.0515963535639596
Desulfitobacterium frappieri	0
Desulfobulbus propionicus	0
Desulfotomaculum guttoideum	0
Desulfovibrio alkalitolerans	0
Desulfovibrio desulfuricans	0
Desulfovibrio fairfieldensis	0.0433943121825328
Desulfovibrio legallii	0.044622598225684
Desulfovibrio legallis	0
Desulfovibrio piger	0
Desulfovibrio termitidis	0
Dialister invisus	0.401869151256952
Dialister micraerophilus	0
Dialister pneumosintes	0.037410590478938
Dialister succinatiphilus	0
Dictyoglomus thermophilum	0.0410804747441666
Dielma fastidiosa	0
Dietzia cinnamea	0.075826290162937
Dietzia maris	0.145001654867011
Dietzia natronolimnaea	0
Dolosicoccus paucivorans	0.029451805394679
Dolosigranulum pigrum	0.0335670624563049
Dorea formicigenerans	0.0796507307796546
Dorea longicatena	0.160695316928832
Dorea massiliensis	0
Dyadobacter beijingensis	0
Dyadobacter fermentans	0
Dysgonomonas capnocytophagoides	0.0506980399051343
Dysgonomonas gadei	0
Dysgonomonas macrotermitis	0
Dysgonomonas mossii	0
Edwardsiella tarda	0.16225332774994
Eggerthella lenta	0
Eggerthella sinensis	0.239791966068157
Eggerthella timonensis	0.0854732923625269
Eggerthia catenaformis	0
Eikenella corrodens	0
Eisenbergiella tayi	0
Elusimicrobium minutum	0.13376823820524
Empedobacter falsenii	0.0754799812242428
Enorma massiliensis	0
Enterobacter aerogenes	0
Enterobacter asburiae	0.0559474374262597
Enterobacter cancerogenus	0.050158440047666
Enterobacter cloacae	1.73377893432616
Enterobacter massiliensis	0.0404318065552909
Enterococcus asini	0
Enterococcus avium	0.057712782571228
Enterococcus caccae	0
Enterococcus casseliflavus	0
Enterococcus casseliflavus/galliarum	0
Enterococcus cecorum	0
Enterococcus devriesei	0
Enterococcus dispar	0
Enterococcus durans/hirae	0
Enterococcus faecalis	0.067125865510706
Enterococcus faecium	0
Enterococcus gallinarum	0
Enterococcus gilvus	0
Enterococcus italicus	0
Enterococcus malodoratus	0.0548060604694434
Enterococcus mundtii	0
Enterococcus phoeniculicola	0
Enterococcus raffinosus	0
Enterococcus saccharolyticus	0
Enterorhabdus caecimuris	0.0783207663643021
Enterovibrio nigricans	0
Eremococcus coleocola	0
Erysipelatoclostridium ramosum	0.103109122791191
Escherichia albertii	0.368131449355437
Escherichia coli	3.11453998766704
Escherichia fergusonii	0.508751612179418
Escherichia hermannii	0.763230635561313
Ethanoligenens harbinense	0.0730318077214746
Eubacterium barkeri	0.028211243422293
Eubacterium biforme	0.0297049478376956
Eubacterium brachy	0.0285601679088619
Eubacterium budayi	1.18153490983942
Eubacterium callanderi	0
Eubacterium celluloscolvens	0.0672687613335636
Eubacterium cellulosolvens	0.0356244893243724
Eubacterium contortum	0.0376124160558847
Eubacterium coprostanoligenes	0.0456314676105007
Eubacterium cylindroides	0
Eubacterium desmolans	0
Eubacterium dolichum	0.0334426579374132
Eubacterium eligens	0.222761125032671
Eubacterium fissicatena	0.29418478314915
Eubacterium hallii	0.0328885734314061
Eubacterium infirmum	0
Eubacterium limosum	0
Eubacterium moniliforme	0
Eubacterium multiforme	0.110442357998328
Eubacterium nitritogenes	0.0509018426080193
Eubacterium nodatum	0.0388064160951995
Eubacterium oxidoreducens	0.0792062026654826
Eubacterium pyruvativorans	0.0302858999827899
Eubacterium ramulus	0
Eubacterium rectale	0.0464684134604162
Eubacterium ruminantium	0.118045881675362
Eubacterium saphenum	0
Eubacterium siraeum	0
Eubacterium sp	0.0443721717364813
Eubacterium sulci	0.0610002301445259
Eubacterium tenue	0.0329175874424214
Eubacterium tortuosum	0
Eubacterium tortusum	0
Eubacterium uniforme	0.0317066851088392
Eubacterium ventriosum	0.0558425920805093
Eubacterium xylanophilum	0.0498534641817673
Eubacterium yurii	0.0420379973736108
Exiguobacterium aurantiacum	0.4810933068529
Facklamia hominis/miroungae	0
Facklamia ignava	0.0613605860041834
Facklamia languida	0
Facklamia tabacinasalis	1.36949446261581
Faecalibacterium prausnitzii	0.493127536186282
Faecalibacterium prausnitzii S9G3	0.210030129954037
Faecalicatena contorta	0.263072656357836
Faecalitalea cylindroides	0.0489379533446322
Fermentimonas caenicola	0.0345211667034721
Ferrimonas balearica	0.0430217942201057
Fictibacillus arsenicus	0
Filifactor alocis	0.0357896001961442
Filifactor villosus	0
Finegoldia magna	0
Flavobacterium banpakuense	0.0279640027543599
Flavobacterium branchiophilum	0.0437861282931895
Flavobacterium cheniae	0
Flavobacterium daejeonense	0
Flavobacterium lindanitolerans	0.0383270283133897
Flavobacterium oncorhynchi	0
Flavobacterium sp._TISTR	0
Flavonifractor plautii	0.0782359740306967
Flavonifractor sp	0.0640500394044874
Flexispira rappini	0
Flintibacter butyricus	0.192661095973943
Fretibacterium fastidiosum	0
Fusicatenibacter saccharivorans	0.114182104589227
Fusobacterium equinum	0
Fusobacterium gonidiaformans	0.0498201361678857
Fusobacterium mortiferum	0
Fusobacterium naviforme	0.0887574144698081
Fusobacterium necrogenes	0.0421652172469326
Fusobacterium necrophorum	0.0433158552464429
Fusobacterium nucleatum	0.0403197625041333
Fusobacterium periodonticum	0
Fusobacterium russii	0
Fusobacterium ulcerans	0.0756205545346957
Fusobacterium varium	0.206155567746014
Gallibacterium anatis	0
Garciella nitratireducens	0
Gardnerella vaginalis	0
Gemella haemolysans	0.0672735449419983
Gemella morbillorum	0.0322304428352727
Gemella sanguinis	0.242169469438068
Gemmatirosa kalamazoonesis	0
Gemmiger formicilis	0.144954245375691
Geobacillus stearothermophilus	0
Geobacillus vulcani	0
Georgenia muralis	0.0291537701504219
Gluconobacter oxydans	0
Gordonia bronchialis	0
Gordonia jacobaea	0.0571739210848913
Gordonia otitidis	0
Gordonia rubripertincta	0.0600168970515719
Gordonia terrae	0
Gordonibacter pamelaeae	0
Gordonibacter urolithinfaciens	0
Granulicatella adiacens	0.18265340482301
Granulicatella elegans	0
Grimontia hollisae	0.550135199991996
Haematobacter missouriensis	0.0630757877061877
Haemophilus haemolyticus	0.511624482692275
Haemophilus influenzae	0
Haemophilus parahaemolyticus	0
Haemophilus parainfluenzae	0.0945577606506615
Haemophilus paraphrohaemolyticus	0
Haemophilus pittmaniae	0
Haemophilus quentini	0
Haemophilus sputorum	0.0378203156964569
Hafnia alvei	0
Halobiforma nitratireducens	0.131171787647758
Halomonas salina	0
Harryflintia acetispora	0.040922151762306
Helicobacter bilis	0
Helicobacter canadensis	0
Helicobacter cinaedi	0.0405668428324476
Helicobacter fennelliae	0
Helicobacter pametensis	0.196269458833224
Helicobacter pullorum	0
Helicobacter pylori	0.0768423494435785
Helicobacter rodentium	0.0279760310253604
Helicobacter winghamensis	0.127141968894625
Herbaspirillum massiliense	0.252806431324297
Hespellia porcina	0
Hespellia stercorisuis	0
Holdemanella biformis	0
Holdemania filiformis	0.0403241012613995
Holdemania massiliensis	0
Howardella ureilytica	0.055773619214099
Hungatella effluvii	0
Hydrobacter penzbergensis	0.0350670165625296
Hydrogenibacillus schlegelii	0.035933431148649
Hydrogenoanaerobacterium saccharovorans	0.256086642495423
Hymenobacter rigui	0.0355300136536571
Intestinibacter bartlettii	0.040220888026164
Intestinimonas butyriciproducens	0.0726347393986896
Janibacter hoylei	0
Janibacter indicus	0.0741313984147363
Janibacter limosus	0
Janibacter terrae	0
Johnsonella ignava	0.0611008059814857
Jonesia denitrificans	0
Kallipyga massiliensis	0
Kandleria vitulina	0.195688687135268
Kerstersia gyiorum	0
Kineothrix alysoides	0.0568089605152075
Kingella denitrificans	0.0558509366845041
Kingella kingae	0
Kingella oralis	0
Klebsiella aerogenes	0.118373615199019
Klebsiella oxytoca	0
Klebsiella pneumoniae	0.0992388605530201
Klebsiella variicola	0
Kluyvera ascorbata	0.2998491442121
Kluyvera intermedia	0
Kocuria halotolerans	0.0445329971628471
Kocuria indica	0
Kocuria kristinae	0
Kocuria marina	0.0650924798357104
Kocuria palustris	0
Kocuria rhizophila	0
Kocuria rosea	0
Kosakonia cowanii	0
Kurthia gibsonii	0
Kurthia massiliensis	0
Kurthia senegalensis	0
Kytococcus schroeteri	0
Kytococcus sedentarius	0
Lachnoanaerobaculum saburreum	0
Lachnoanaerobaculum umeaense	0
Lachnobacterium bovis	0.162366486957586
Lachnoclostridium phytofermentans	0.0338534478706701
Lachnoclostridium sp	0.0841658472906528
Lachnospira multipara	0.124454163639488
Lachnospira pectinoschiza	1.84319344079324
Lactobacillus acidophilus	0
Lactobacillus agilis	0
Lactobacillus alimentarius	0.236976160083585
Lactobacillus alvi	0
Lactobacillus amylolyticus	0
Lactobacillus amylophilus	0
Lactobacillus amylovorus	0
Lactobacillus animalis	0
Lactobacillus antri	0
Lactobacillus apinorum	0
Lactobacillus apodemi	0
Lactobacillus bifermentans	0.0306491895848303
Lactobacillus brevis	0
Lactobacillus buchneri	0
Lactobacillus casei	0
Lactobacillus ceti	0
Lactobacillus coleohominis	0
Lactobacillus coryniformis	0.0534927773564468
Lactobacillus crispatus	0.0334921374943032
Lactobacillus curvatus	0
Lactobacillus delbrueckii	0.0317857450457612
Lactobacillus dextrinicus	0
Lactobacillus fermemtum	0
Lactobacillus fermentum	0.0344515705293918
Lactobacillus fructivorans/homohiochii	0.103597012689903
Lactobacillus gasseri	0
Lactobacillus gastricus	0
Lactobacillus gigeriorum	0.044513950256816
Lactobacillus helveticus	0
Lactobacillus herbarum	0
Lactobacillus iners	0
Lactobacillus jensenii	0.046197411893566
Lactobacillus johnsonii	0
Lactobacillus kalixensis	0
Lactobacillus kitasatonis	0
Lactobacillus kunkeei	0.0629949076414456
Lactobacillus malefermentans	0
Lactobacillus mindensis	0
Lactobacillus mucosae	0
Lactobacillus mudanjiangensis	0
Lactobacillus oris	0
Lactobacillus parabuchneri	0
Lactobacillus paracasei	0
Lactobacillus parafarraginis	0
Lactobacillus pentosus	0
Lactobacillus plantarum	0.0566475609354493
Lactobacillus porcinae	0.10397664470408
Lactobacillus rapi	0
Lactobacillus reuteri	0.0376399608368115
Lactobacillus rhamnosus	0
Lactobacillus rogosae	0.309670370478639
Lactobacillus rossiae	0
Lactobacillus ruminis	0
Lactobacillus sakei	0.0392457814844507
Lactobacillus salivarius	0
Lactobacillus sanfranciscensis	0.0554526570145557
Lactobacillus saniviri	0.0308737598511854
Lactobacillus senioris	0
Lactobacillus sharpeae	0.0496003872623354
Lactobacillus thermophilus	0
Lactobacillus ultunensis	0
Lactobacillus vaccinostercus	0.0301302052783478
Lactobacillus vaginalis	0
Lactobacillus versmoldensis	0
Lactobacillus xiangfangensis	0.125440589505138
Lactococcus formosensis	0
Lactococcus garvieae	0
Lactococcus lactis	0.159852757911456
Lactococcus plantarum	0.0510701721771337
Lactococcus raffinolactis	0
Lactonifactor longoviformis	0
Laribacter hongkongensis	0.0901922365975792
Lautropia mirabilis	0.0919274148179199
Lawsonella clevelandensis	0.0438482329181063
Leifsonia aquatica/naganoensis	0
Leminorella grimontii	0.0331734354239996
Leminorella richardii	0
Leptothrix discophora	0.202406611690764
Leptothrix mobilis	0
Leptotrichia amnionii	0
Leptotrichia buccalis	1.60311374237969
Leptotrichia goodfellowii	0
Leptotrichia hofstadii	0.105965371435366
Leptotrichia wadei	0
Leuconostoc carnosum	0
Leuconostoc citreum	0
Leuconostoc citreum/holzapfelii	0
Leuconostoc gelidum	0
Leuconostoc lactis	0
Leuconostoc mesenteroides	0
Leuconostoc pseudomesenteroides/rapi/kimchii/mesenteroides	0.0509505572790513
Limnobacter thiooxidans	0.0884400716009037
Longicatena caecimuris	0.0339406360385209
Lysinibacillus fusiformis	0
Lysinibacillus massiliensis	0
Lysinibacillus sphaericus	0
Lysobacter soli	0.0731799126536657
Mageeibacillus indolicus	0.0404561349379397
Mannheimia granulomatis	0.0408577607264801
Marichromatium gracile	0
Marvinbryantia formatexigens	0.157955284222756
Massilia aurea	0.249268771195165
Massiliomicrobiota timonensis	0
Megamonas funiformis	0.0333766817890135
Megamonas hypermegale	0
Megamonas rupellensis	0.0398425259326136
Megasphaera elsdenii	0
Megasphaera indica	0
Megasphaera micronuciformis	0
Megasphaera paucivorans	0
Megasphaera sp	0.0295489681537505
Mesorhizobium loti	0
Methanobrevibacter smithii	0.125930242273376
Methanobrevibacter smithii/gottschalkii	0
Methanosphaera cuniculi	0.0393753509765261
Methanosphaera stadtmanae	0
Methylobacterium adhaesivum	0.0411574919238998
Methylobacterium jeotgali	0.193603336858325
Methylobacterium mesophilicum	0.112506745627776
Methylobacterium populi	0
Methylobacterium radiotolerans	0.0290413578112145
Methylobacterium zatmanii	0.257462336768971
Methyloversatilis universalis	0.0281180569693214
Microbacterium aurum	0.0463968181065319
Microbacterium barkeri	0
Microbacterium chocolatum	0
Microbacterium foliorum	0
Microbacterium gubbeenense	0.087494979636665
Microbacterium hydrocarbonoxydans	0
Microbacterium lacticum	0.0284572252868065
Microbacterium luteolum	0.431252226868946
Microbacterium oleivorans	1.13268499295869
Microbacterium paraoxydans	0.090704514132601
Microbacterium phyllosphaerae	0.0369454926551416
Microbacterium schleiferi	0
Micrococcus luteus	0
Micrococcus lylae	0
Micromonospora aurantiaca	0.0550458338709501
Micromonospora krabiensis	0
Microvirga massiliensis	0
Microvirgula aerodenitrificans	0
Mitsuokella jalaludinii	0
Mitsuokella multacida	0
Mobiluncus curtisii	0.0587241450535659
Moellerella wisconsensis	0.218438059226635
Mogibacterium diversum	0
Mogibacterium neglectum	0.0681006886984875
Mogibacterium pumilum	0
Mogibacterium timidum	0
Mogibacterium vescum	0
Monoglobus pectinilyticus	0
Moraxella atlantae	0
Moraxella catarrhalis	0.1202934606969
Moraxella caviae	0.0347077283668246
Moraxella lacunata	0.0556175463320582
Moraxella nonliquefaciens	0
Moraxella osloensis	0.0585314038199009
Morganella morganii	0.0282514505139595
Moryella indoligenes	0.0371677842877369
Murdochiella asaccharolytica	0
Muribaculum intestinale	0
Murimonas intestini	0.0695592236662396
Mycobacterium abscessus	0.0905896386815156
Mycobacterium avium	0.0313583867683934
Mycobacterium florentinum	0.073356486320485
Mycobacterium fortuitum	0.0598814169436704
Mycobacterium iranicum	0.061070841786176
Mycobacterium mucogenicum	0.0506737706111643
Mycoplasma hominis	0
Mycoplasma pneumoniae	0
Negativicoccus succinicivorans	0
Neisseria bacilliformis	0
Neisseria cinerea	0
Neisseria elongata	0.0531780490493051
Neisseria flava	0
Neisseria flavescens/perflava	0
Neisseria gonorrhoeae	0.0847315820008732
Neisseria macacae	0.0936608410804475
Neisseria meningitidis	0
Neisseria mucosa	0.37750166630777
Neisseria sicca	0.0420959610853922
Neisseria subflava	0
Nevskia ramosa	0.0279838306295131
Nitriliruptor alkaliphilus	0
Oceanobacillus caeni	0
Oceanobacillus massiliensis	0.0402799147774182
Ochrobactrum anthropi	0.046714039503499
Ochrobactrum intermedium	0
Ochrobactrum pituitosum	0
Odoribacter laneus	0
Odoribacter splanchnicus	0
Oligella urethralis	0.114741987573319
Olsenella profusa	0.0315809663597504
Olsenella scatoligenes	0
Olsenella uli	0.0663960605245745
Olsenella umbonata	0.0351651609187402
Orenia metallireducens	0
Oribacterium parvum	0
Oribacterium sinus	0.678053236576916
Ornithobacterium rhinotracheale	0
Oscillibacter ruminantium	0.0435360287994134
Oscillibacter sp	0.0300511204837697
Oscillibacter valericigenes	0.160495614333339
Oxalobacter formigenes	0.193076240498318
Paenibacillus alvei	0
Paenibacillus antibioticophila	0.044017631382416
Paenibacillus barcinonensis	0.0813889485260688
Paenibacillus barengoltzii	0.0360310666527164
Paenibacillus daejeonensis	0
Paenibacillus durus	0
Paenibacillus glucanolyticus	0
Paenibacillus graminis	0
Paenibacillus illinoisensis	0.0526634622753644
Paenibacillus kribbensis	0
Paenibacillus lactis	0.386212080627715
Paenibacillus lautus	0.0311508075905483
Paenibacillus provencensis	0
Paenibacillus pueri	0.032470238849649
Paenibacillus rhizosphaerae	0
Paenibacillus riograndensis	0.431256336546885
Paenibacillus sabinae/forsythiae	0
Paenibacillus senegalensis	0.0446095501797793
Paenibacillus thiaminolyticus	0
Paenibacillus timonensis	0.0366751017612295
Pantoea agglomerans	0.596001491272641
Pantoea conspicua	0.0286901139741636
Papillibacter cinnamivorans	0
Parabacteroides distasonis	0.128503924054208
Parabacteroides goldsteinii	0.0525696650766468
Parabacteroides gordonii	0
Parabacteroides johnsonii	0
Parabacteroides merdae	0.035817325613786
Paracoccus carotinifaciens	0
Paracoccus marinus	0.092123347444973
Paracoccus sanguinis	0
Paracoccus yeei	0.0695095620419035
Paraeggerthella hongkongensis	0.0882934417213061
Paraprevotella clara	0
Paraprevotella xylaniphila	0
Parascardovia denticolens	0.0287108047858039
Parasporobacterium paucivorans	0.128700020373891
Parasutterella excrementihominis	0.347131011148986
Parasutterella secunda	0.060524755588611
Parvimonas micra	0.692945664253106
Pediococcus acidilactici	0.208374136793346
Pediococcus damnosus	0
Pediococcus pentosaceus	0.073256111263175
Pedobacter daejeonensis	0
Pedomicrobium ferrugineum	0
Pelomonas saccharophila	0.0939984993588402
Peptoclostridium difficile	0.0315305913504321
Peptococcus niger	0
Peptococcus sp.	0
Peptoniphilus asaccharolyticus	0
Peptoniphilus coxii	0
Peptoniphilus duerdenii	0
Peptoniphilus grossensis	0
Peptoniphilus harei	0
Peptoniphilus indolicus	0
Peptoniphilus lacrimalis	0
Peptoniphilus senegalensis	0.0362085431887529
Peptoniphilus timonensis	0
Peptostreptococcus anaerobius	0.0306773136921456
Peptostreptococcus russellii	0
Peptostreptococcus stomatis	0.0749517211786385
Phascolarctobacterium faecium	0
Phascolarctobacterium succinatutens	0.130636332146258
Phenylobacterium haematophilum	0.0406099308473184
Phyllobacterium myrsinacearum	0
Planococcus rifietoensis	0.0447132263731161
Planomicrobium chinense	0.0326681836022759
Planomonospora sphaerica	0.157544371641884
Plesiomonas shigelloides	0
Porphyromonas asaccharolytica	0
Porphyromonas catoniae	0.0724878989358165
Porphyromonas endodontalis	0
Porphyromonas gingivalis	0
Porphyromonas somerae	0.1513158105262
Porphyromonas uenonis	0
Prevotella albensis	0.0283847725589475
Prevotella amnii	0
Prevotella amniotica	0
Prevotella aurantiaca	0.0294390325803028
Prevotella baroniae	0
Prevotella bergensis	0.0285282755515794
Prevotella bivia	0
Prevotella brevis	0
Prevotella bryantii	0
Prevotella buccae	0
Prevotella buccalis	0
Prevotella conceptionensis	0.0306333414137202
Prevotella copri	0.040445748169994
Prevotella corporis	0.0753284542010949
Prevotella dentalis	0
Prevotella dentasini	0
Prevotella denticola	0.0390952514290195
Prevotella disiens	0
Prevotella enoeca	0
Prevotella falsenii	0.0288758191941279
Prevotella fusca	0
Prevotella histicola	0.13438958615181
Prevotella intermedia	0
Prevotella loescheii	0.0434749777861923
Prevotella maculosa	0
Prevotella marshii	0
Prevotella melaninogenica	0
Prevotella micans	0
Prevotella multidaccharivorax	0.0289295506543886
Prevotella multiformis	0.0386879652902258
Prevotella multisaccharivorax	0.0386874299495291
Prevotella nanceiensis	0
Prevotella nigrescens	0.0540455534964666
Prevotella oralis	0
Prevotella oris	0
Prevotella oryzae	0
Prevotella oulorum	0
Prevotella pallens	0
Prevotella paludivivens	0.965037665754937
Prevotella pleuritidis	0
Prevotella ruminicola	0.0882876586393638
Prevotella saccharolytica	0.10081154646447
Prevotella salivae	0.0367431367245363
Prevotella scopos/jejuni	0
Prevotella shahii	0
Prevotella stercorea	0.122734300515344
Prevotella timonensis	0.0444912539579893
Prevotella veroralis	0
Promicromonospora flava	0.104505852374983
Propionibacterium acidifaciens	1.30635765302796
Propionibacterium acidipropionici	0.38405281378509
Propionibacterium acnes	0
Propionibacterium australiense	0.038836550279864
Propionibacterium avidum	0
Propionibacterium cyclohexanicum	0.039484405442633
Propionibacterium damnosum	0.13625060260609
Propionibacterium freudenreichii	0.0392953856458485
Propionibacterium granulosum	0
Propionibacterium jensenii	0
Propionibacterium microaerophilum	0.0937028100804405
Propionibacterium namnetense	0
Propionibacterium propionicum	0.049832713471918
Propionibacterium thoenii	0.128215477403619
Propionicimonas paludicola	0
Propionimicrobium lymphophilum	0.407761595918533
Propionivibrio dicarboxylicus	0
Prosthecobacter fluviatilis	0.0330875152915426
Proteus mirabilis	0
Proteus penneri	0.123481252094758
Proteus vulgaris	0
Providencia alcalifaciens	0.028985602218729
Providencia rettgeri	0
Providencia rustigianii	0
Providencia stuartii	0.058481391121426
Pseudoclavibacter massiliense	0
Pseudoclavibacter sp._Timone	0
Pseudoflavonifractor capillosus	0.178328965360523
Pseudomonas aeruginosa	0
Pseudomonas alcaliphila	0
Pseudomonas fluorescens	0
Pseudomonas fragi	0
Pseudomonas fragi/thivervalensis/deceptionensis	0.0339954976987389
Pseudomonas monteilii	1.16339422279437
Pseudomonas nitroreducens	0
Pseudomonas oleovorans	0
Pseudomonas putida	0
Pseudomonas stutzeri	0.0379186021497712
Pseudopropionibacterium propionicum	0
Pseudoramibacter alactolyticus	0.0334367165636029
Pseudothermotoga thermarum	0
Pseudoxanthomonas mexicana	0
Psychrobacter arenosus	0.0468531785170195
Pyramidobacter piscolens	0.0535945064065382
Ralstonia insidiosa	0.101956952308119
Ralstonia mannitolilytica	0.0401568303803139
Ralstonia solanacearum	0
Raoultella ornithinolytica	0
Raoultella planticola	0.171720216163769
Rheinheimera perlucida	0
Rheinheimera texasensis	0
Rhizobium pusense	0.0797997137379282
Rhodanobacter ginsenosidimutans	2.10780903697848
Rhodobacter sphaeroides	0
Rhodococcus equi	0.0288954648353544
Rhodococcus erythropolis	0
Rhodococcus rhodochrous	0.0965949163214122
Riemerella anatipestifer	0
Riemerella columbina	0
Robinsoniella peoriensis	0
Romboutsia lituseburensis	0.145972084290133
Roseburia faecis	1.33414932832417
Roseburia hominis	0
Roseburia intestinalis	0.116651919044819
Roseburia inulinivorans	0.347526863066269
Roseburia sp	0.204451592010719
Roseomonas mucosa	0.0626583872202816
Rothia aeria	0
Rothia dentocariosa	0
Rothia mucilaginosa	0
Rubinisphaera brasiliensis	0.0468433020955733
Rudanella lutea	0.171861299940877
Ruminococcus albus	0
Ruminococcus bromii	0.16718180255673
Ruminococcus callidus	0
Ruminococcus champanellensis	0
Ruminococcus faecis	0.242204601468576
Ruminococcus flavefaciens	0
Ruminococcus gauvreauii	0.112669498664558
Ruminococcus gnavus	0.591753192538372
Ruminococcus lactaris	0
Ruminococcus sp	0.101615104610454
Ruminococcus sp. Marseille-P2780	0
Ruminococcus sp. Marseille-P650	0
Ruminococcus torques	0.0817956107659469
Ruthenibacterium lactatiformans	0.0304364484310308
Salmonella enterica	0.044900006212806
Sarcina maxima	0.0460591268072265
Sarcina ventriculi	0.197940919815575
Scardovia inopinata	0.0445183796617809
Scardovia wiggsiae	0.120076869344076
Schlesneria paludicola	0
Schwartzia sp.	0
Schwartzia succinivorans	0
Selenomonas artemidis	0
Selenomonas infelix	0
Selenomonas noxia	0.0392298673664355
Selenomonas ruminantium	0
Selenomonas sputigena	0
Sellimonas intestinalis	0.143466459911491
Senegalemassilia anaerobia	0.047900025491663
Senegalimassilia anaerobia	0.096249523874004
Serratia ficaria	0.032909120102665
Serratia fonticola	0.178638719187946
Serratia liquefaciens	0.0533119933842992
Serratia marcescens	0
Shigella dysenteriae	0
Shuttleworthia satelles	0.0718255314192115
Silanimonas lenta	0
Simonsiella muelleri	0.338415976155604
Skermanella aerolata	0
Slackia equolifaciens	0
Slackia exigua	0.204378397150594
Slackia faecicanis	0.103875885885551
Slackia isoflavoniconvertens	0
Slackia piriformis	0.0746021027639878
Snodgrassella alvi	0
Soleaferrea massiliensis	0.0318559942128111
Solobacterium moorei	0.0481272380942845
Sphingobacterium faecium	0.0554988646194201
Sphingobacterium multivorum	0.0379508051287869
Sphingobacterium spiritivorum	0
Sphingobium hydrophobicum	0
Sphingobium yanoikuyae	0.167488037127532
Sphingomonas adhaesiva	0
Sphingomonas ginsenosidimutans	0.0296670030566024
Sphingomonas hankookensis	0.0357548198366929
Sphingomonas panni	0
Sphingomonas paucimobilis	0
Sphingomonas pseudosanguinis	1.66740220215299
Spirosoma linguale	0
Sporanaerobacter acetigenes	0
Sporolactobacillus nakayamae	0.0529132999611993
Sporosarcina koreensis	0
Staphylococcus arlettae	0
Staphylococcus aureus	0.041634730826852
Staphylococcus auricularis	0.0411732376845025
Staphylococcus capitis	0.173063971387479
Staphylococcus cohnii	0.127976102948087
Staphylococcus condimenti	0
Staphylococcus epidermidis	0.0423437412579934
Staphylococcus epidermidis/muscae	0
Staphylococcus equorum/edaphicus/saprophyticus	0
Staphylococcus haemolyticus	0.0457707329339797
Staphylococcus hominis	0
Staphylococcus intermedius	0.0632786381041115
Staphylococcus kloosii	0
Staphylococcus lentus	0
Staphylococcus lugdunensis	0.147642087603123
Staphylococcus nepalensis	0
Staphylococcus pasteuri	0
Staphylococcus pettenkoferi	0
Staphylococcus saccharolyticus	0.044757961775064
Staphylococcus saprophyticus	0
Staphylococcus schleiferi	0
Staphylococcus sciuri	0
Staphylococcus simulans	0.0740796763361332
Staphylococcus succinus	0
Staphylococcus vitulinus	0
Staphylococcus warneri	0.0647987541447547
Staphylococcus xylosus	0
Stenotrophomonas daejeonensis	0
Stenotrophomonas maltophilia	0.16437771545809
Stenotrophomonas rhizophila	0
Stomatobaculum longum	0
Stoquefichus massiliensis	0
Streptobacillus moniliformis	0
Streptococcus agalactiae	0
Streptococcus alactolyticus	0
Streptococcus anginosus	0
Streptococcus australis	0
Streptococcus caballi	0
Streptococcus cameli	0.0791875607830825
Streptococcus canis	0
Streptococcus caprae	0
Streptococcus castoreus	0.0309727999919617
Streptococcus constellatus	0
Streptococcus criceti	0
Streptococcus cristatus	0.0695870403492163
Streptococcus dentasini	0.0541632478170751
Streptococcus dentirousetti	0
Streptococcus devriesei	0
Streptococcus didelphis	0.0323164726008999
Streptococcus downei	0
Streptococcus dysgalactiae	0
Streptococcus equi	0.0388596530900948
Streptococcus equinus	0.0321773883233995
Streptococcus equinus/lutetiensis/infantarius	0
Streptococcus fryi	0.032281524425209
Streptococcus gallolyticus	0
Streptococcus gordonii	0.0924392433458477
Streptococcus gordonii/mutans	0
Streptococcus henryi	0.0343327446184934
Streptococcus hongkongensis	0
Streptococcus hyovaginalis	0
Streptococcus ictaluri	0
Streptococcus infantarius	0.0370239778245862
Streptococcus infantis	1.28735280480366
Streptococcus iniae	0
Streptococcus intermedius/uberis	0.0384560202726038
Streptococcus lactarius	0
Streptococcus lutetiensis	0
Streptococcus macedonicus	0
Streptococcus marimammalium	0
Streptococcus massiliensis	0
Streptococcus merionis	0.0313523799381797
Streptococcus minor	0
Streptococcus mitis	0.0463275314332279
Streptococcus mitis/pneumoniae/pseudoneumoniae	0.0519078898919035
Streptococcus moroccensis	0
Streptococcus mutans	0.0416405801967113
Streptococcus oralis	0.0970587040379666
Streptococcus oricebi	0
Streptococcus orisasini	0
Streptococcus ovis	0.0292634863252176
Streptococcus parasaguinis	0.0446244820032606
Streptococcus parasanguinis	0.064493097421966
Streptococcus parauberis	0
Streptococcus pasteurianus	0
Streptococcus peroris	0
Streptococcus pharyngis	0
Streptococcus pleomorphus	0
Streptococcus plurextorum	0
Streptococcus pneumoniae	0.0304977202234425
Streptococcus porci	0
Streptococcus porcinus	0.0312646188319456
Streptococcus porcorum	0.0286397460925752
Streptococcus pyogenes	0
Streptococcus pyogensis	0
Streptococcus ratti/ursoris	0
Streptococcus rubneri	0
Streptococcus rupicaprae	0
Streptococcus salivarius	0.061504263075414
Streptococcus saliviloxodontae	0
Streptococcus sanguinis	0
Streptococcus sanguinis/vestibularis	0
Streptococcus sinensis	0
Streptococcus sobrinus	0.0497251181243291
Streptococcus suis	0
Streptococcus tangierensis	0
Streptococcus thermophilus	0.030324197872022
Streptococcus thoraltensis	0
Streptococcus uberis	0.0634748703211239
Streptococcus vestibularis	0.0501716249631597
Streptococcus viridans	0.149679383150295
Streptomyces misionensis	0
Streptomyces thermoviolaceus	0
Streptomyces thermovulgaris	0
Subdoligranulum variabile	0
Succinatimonas hippei	0
Succiniclasticum ruminis	0.102626615571759
Succinivibrio dextrinosolvens	0.338864096256606
Sulfurimonas autotrophica	0
Sutterella parvirubra	0
Sutterella stercoricanis	0.0333441148240462
Sutterella wadsworthensis	0.0340743583737019
Symbiobacterium thermophilum	0
Tannerella forsythia	0
Tatumella ptyseos	0.134828442270406
Tetragenococcus solitarius	0
Tetrasphaera australiensis	0
Thiomicrospira cyclica	0.0905079086660657
Timonella senegalensis	0.0408210614278649
Tissierella praeacuta	0
Trabulsiella guamensis	0.330838911846924
Treponema berlinense	0.0435492344173108
Treponema denticola	0
Treponema lecithinolyticum	0
Treponema maltophilum	0
Treponema medium	0
Treponema porcinum	0
Treponema socranskii	0.0488304075862618
Treponema succinifaciens	0
Treponema vincentii	0.0406680698671625
Tropheryma whipplei	0
Trueperella bernardiae	0
Trueperella pyogenes	0
Tumebacillus permanentifrigoris	0.0362797808820794
Turicella otitidis	0.0470468043789142
Turicibacter sanguinis	0.0357270157453777
Turicimonas muris	0.0370153339636148
Tyzzerella nexilis	0.0696142246567914
Ureaplasma parvum	0
Ureaplasma urealyticum	0
Ureibacillus suwonensis	0.0294049437542932
Ureibacillus thermosphaericus	0.0293383490424603
Vagococcus penaei	0
Vagococcus teuberi	0
Varibaculum cambriense	0.209502197867331
Variovorax boronicumulans	0
Veillonella atypica	0.230087080525555
Veillonella dispar	0.186984618443296
Veillonella parvula	0.0368401016254253
Veillonella ratti	0
Veillonella rogosae	0.0644178570814486
Veillonella tobetsuensis	0.101653962047796
Vibrio cholerae	0.0633943910739727
Vibrio cincinnatiensis	0
Vibrio fluvialis	0
Vibrio furnissii	0
Vibrio mimicus	0
Vibrio parahaemolyticus	0
Victivallis vadensis	0.117342250235198
Virgibacillus proomii	0
Weeksella virosa	0
Weissella cibaria	0
Weissella confusa	1.11003267826126
Weissella paramesenteroides	0
Yersinia aleksiciae	0
Yersinia bercovieri	0.0334178479564684
Yersinia enterocolitica	0
Yersinia frederiksenii	0.06772611715007
Yersinia kristensenii	0.0461728095511883
Yersinia pseudotuberculosis	0.0393478131045483
Yersinia rohdei	0
Yokenella regensburgei	0.596858150105894
Yonghaparkia alkaliphila	0.0286276669927015
Kingdom Information: (%)
Archaea	0.29647738089766
Bacteria	99.7035226191023
Phylum Information: (%)
Actinobacteria	13.9040366342009
Bacteroidetes	6.84209203723577
Deinococcus-Thermus	0.0590138954899713
Dictyoglomi	0.0410804747441666
Elusimicrobia	0.13376823820524
Epsilonbacteraeota	1.3926449677171
Euryarchaeota	0.29647738089766
Firmicutes	44.3080512683124
Fusobacteria	2.29102322192711
Gemmatimonadetes	0
Halanaerobiaeota	0
Lentisphaerae	0.117342250235198
Other	2.53850815701067
Planctomycetes	0.0468433020955733
Proteobacteria	27.1343740461509
Spirochaetes	0.24169347010845
Synergistetes	0.343079284846895
Tenericutes	0.276883855530415
Thermotogae	0
Verrucomicrobia	0.0330875152915426
Class Information: (%)
Actinobacteria	10.3698269838318
Actinobacteridae	1.99131517956474
Alphaproteobacteria	4.99195696592639
Bacilli	14.532528080706
Bacteroides	0.22011769397568
Bacteroidetes	0.0289295506543886
Bacteroidia	6.5930447926057
Betaproteobacteria	0
Brachyspirae	0.108645758237714
Campylobacteria	1.3926449677171
Chlorobia	0
Clostridia	24.7266732475724
Coriobacteriia	1.54289447080443
Deinococci	0.0590138954899713
Deltaproteobacteria	0.0880169104082168
Dictyoglomia	0.0410804747441666
Elusimicrobia	0.13376823820524
Epsilonproteobacteria	0
Erysipelotrichia	3.23014363546264
Flavobacteria	0
Fusobacteria	0.0836356177505762
Fusobacteriia	2.20738760417654
Gammaproteobacteria	22.0544001698163
Gemmatimonadetes	0
Halanaerobiia	0
Halobacteria	0.131171787647758
Lentisphaeria	0.117342250235198
Methanobacteria	0.165305593249902
Mollicutes	0.276883855530415
Negativicutes	1.81870630457129
Nitriliruptoria	0
Other	2.53850815701067
Planctomycetacia	0.0468433020955733
Spirochaetes	0.0488304075862618
Spirochaetia	0.0842173042844733
Synergistia	0.343079284846895
Thermotogae	0
Verrucomicrobiae	0.0330875152915426
Order Information: (%)
Acetobacterales	0.119305948155731
Actinomycetales	2.01949514738304
Aeromonadales	0.734809258543472
Alteromonadales	0
Azospirillales	0
Bacillales	7.05204245361196
Bacteroidales	5.13726289595123
Betaproteobacteriales	3.35815810329331
Bifidobacteriales	2.77583019929306
Brachyspirales	0.108645758237714
Campylobacterales	1.3926449677171
Cardiobacteriales	0.143487285126265
Caulobacterales	0.410915603601439
Chitinophagales	1.06190853238419
Chlorobiales	0
Chromatiales	0
Clostridiale	0.17305256601658
Clostridiales	24.5536206815558
Coriobacteriales	1.54289447080443
Corynebacteriales	2.1766964430459
Cytophagales	0.207391313594534
Deinococcales	0.0590138954899713
Desulfobacterales	0
Desulfovibrionales	0.0880169104082168
Dictyoglomales	0.0410804747441666
Elusimicrobiales	0.13376823820524
Enterobacteriales	5.55912080365982
Erysipelotrichales	3.23014363546264
Flavobacteriales	0.342079625557605
Fusobacterales	0.0836356177505762
Fusobacteriales	2.20738760417654
Fusobacteriales: Leptotrichiacea	0
Gemmatimonadales	0
Halanaerobiales	0
Halobacteriales	0.131171787647758
Lactobacillales	7.48048562709408
Methanobacteriales	0.165305593249902
Micrococcales	3.34699209954183
Micromonosporales	0.0550458338709501
Mycoplasmatales	0.276883855530415
Neisseriales	0
Nitriliruptorales	0
Oceanospirillales	0.0659474449590945
Opitutales	0
Other	2.53850815701067
Pasteurellales	1.49871142872954
Planctomycetales	0.0468433020955733
Propionibacteriales	1.82953806861984
Pseudomonadales	4.15881575328736
Rhizobiales	2.28432790819232
Rhodobacterales	0.224708697193064
Salinisphaerales	0.0279838306295131
Selenomonadales	1.81870630457129
Sphingobacteriales	0.093449669748207
Sphingomonadales	1.95269880878384
Spirochaetales	0.133047711870735
Streptomycetales	0
Streptosporangiales	0.157544371641884
Synergistales	0.343079284846895
Thermotogales	0
Thiomicrospirales	0.0905079086660657
Verrucomicrobiales	0.0330875152915426
Vibrionales	3.843783985896
Victivallales	0.117342250235198
Xanthomonadales	2.57307436702587
Family Information: (%)
Acetobacteraceae	0.119305948155731
Acidaminococcaceae	0.299563863595988
Actinomycetaceae	0.741752293152196
Aerococcaceae	1.46030685401468
Aeromonadaceae	0.266894628996514
Akkermansiaceae	0
Alicyclobacillaceae	0.0362797808820794
Alteromonadaceae	0
Aquaspirillaceae	0
Arcobacteraceae	0.118643910530967
Atopobiaceae	0.365856322715438
Azospirillaceae	0
Bacillaceae	4.54941431777888
Bacteroidaceae	1.82283933763394
Barnesiellaceae	0.028807782214847
Beijerinckiaceae	0.633771268990185
Bifidobacteriaceae	2.77583019929306
Blautia	0
Bogoriellaceae	0.0291537701504219
Brachyspiraceae	0.108645758237714
Brevibacteriaceae	0.430711042192245
Burkholderiaceae	2.14895081788161
Caldicoprobacteraceae	0
Campylobacteraceae	0.805204406156895
Cardiobacteriaceae	0.143487285126265
Carnobacteriaceae	0.253790212166807
Caulobacteraceae	0.410915603601439
Cellulomonadaceae	0.0901229876375113
Chitinibacteraceae	0.0901922365975792
Chitinophagaceae	1.06190853238419
Chlorobiaceae	0
Christensenellaceae	0.0556962401776987
Chromatiaceae	0
Clostridiaceae	1.76303651324692
Clostridiaceae 1	4.50438768067691
Clostridiaceae 2	0.249514807498411
Clostridiales	0.17305256601658
Coriobacteriaceae	0.181819202674582
Corynebacteriaceae	1.78431424364899
Corynebacterineae	0.238976357742893
Deinococcaceae	0.0590138954899713
Dermabacteraceae	0.2901731179874
Dermacoccaceae	0.0515963535639596
Desulfobulbaceae	0
Desulfovibrionaceae	0.0880169104082168
Dictyoglomaceae	0.0410804747441666
Dietziaceae	0.145001654867011
Dysgonomonadaceae	0.0852192066086064
Eggerthellaceae	0.995218945414405
Elusimicrobiaceae	0.13376823820524
Enterbacteriaceae	0.763230635561313
Enterobacteriaceae	4.79589016809851
Enterococcaceae	0.189109870344831
Erysipelotrichaceae	3.23014363546264
Eubacteriaceae	0.221084056946396
Family XI	1.15424841993905
Family XIII	0.226753402829865
Family XVIII	0
Flavobacteriaceae	0.266599644333362
Fusobacteriaceae	0.581944108112056
Gemmatimonadaceae	0
Halobacteroidaceae	0
Haloferacaceae	0.131171787647758
Halomonadaceae	0.0659474449590945
Helicobacteraceae	0.468796651029235
Hymenobacteraceae	0.0355300136536571
Hyphomicrobiaceae	0
Intrasporangiaceae	0.121835283741814
Jonesiaceae	0
Lachnospiraceae	13.0407598619789
Lactobacillaceae	1.2312321105459
Leptotrichia	0
Leptotrichiaceae	1.70907911381506
Leuconostocaceae	1.30793669881732
Listeriaceae	0
Marinifilaceae	0
Methanobacteriaceae	0.165305593249902
Microbacteriaceae	2.05537721704828
Micrococcaceae	0.251709293296309
Micrococcineae	0.114125924577679
Micromonosporaceae	0.0550458338709501
Moraxellaceae	0.703891925403021
Muribaculaceae	0
Mycobacteriaceae	0.185101098717825
Mycoplasmataceae	0.276883855530415
Neisseriaceae	1.0908969918448
Nitriliruptoraceae	0
Nocardiaceae	0.117190818136463
Nocardioidaceae	0.037097863950846
Opitutaceae	0
Other	2.53850815701067
Paenibacillaceae	1.5244642912448
Pasteurellaceae	1.49871142872954
Peptococcaceae	0
Peptostreptococcaceae	0.366777592003113
Planococcaceae	0.077381409975392
Porphyromonadaceae	0.223803709462017
Prevotellaceae	2.71198036774095
Promicromonosporaceae	0.103987816162621
Propionibacteriaceae	1.79244020466899
Propionibacterineae	0.792054417347157
Pseudomonadaceae	3.45492382788434
Psychromonadaceae	0
Rhizobiaceae	1.49432602636996
Rhodanobacteraceae	2.10780903697848
Rhodobacteraceae	0.224708697193064
Rhodocyclaceae	0.0281180569693214
Rikenellaceae	0.0477215775462349
Rubinisphaeraceae	0.0468433020955733
Ruminococcaceae	3.31303556347387
Schlesneriaceae	0
Solimonadaceae	0.0279838306295131
Sphingobacteriaceae	0.093449669748207
Sphingomonadaceae	1.95269880878384
Spirochaetaceae	0.133047711870735
Spirosomaceae	0.171861299940877
Sporolactobacillaceae	0.0529132999611993
Staphylococcaceae	0.46991589655428
Streptococcacaeae	0
Streptococcaceae	3.03810988120454
Streptomycetaceae	0
Streptomycineae	0
Streptosporangiaceae	0.157544371641884
Succinivibrionaceae	0.467914629546959
Synergistaceae	0.343079284846895
Tannerellaceae	0.216890914744641
Thermomonosporaceae	0
Thermotogaceae	0
Thiomicrospiraceae	0.0905079086660657
Thiovulaceae	0
Veillonellaceae	1.5191424409753
Verrucomicrobiaceae	0.0330875152915426
Vibrionaceae	3.843783985896
Victivallaceae	0.117342250235198
Weeksellaceae	0.0754799812242428
Xanthobacteraceae	0.156230612832174
Xanthomonadaceae	0.465265330047388
Genus Information: (%)
Acetanaerobacterium	0.223459203062775
Acetivibrio	0
Acetobacter	0.0566475609354493
Acetobacterium	0.1594360969605
Achromobacter	0.046714039503499
Acidaminococcus	0.0663009158779703
Acidovorax	0.0601090538794953
Acinetobacter	0.387888607670318
Actinobacillus	0.104930548930391
Actinobaculum	0
Actinomadura	0
Actinomyces	0.443554808412498
Adlercreutzia	0.0374613078022044
Aerococcus	0
Aeromicrobium	0.037097863950846
Aeromonas	0.266894628996514
Afipia	0
Agathobacter	0.0464684134604162
Aggregatibacter	0.120548678441909
Agrobacterium	0.541034869395349
Agrococcus	0.105336097144738
Akkermansia	0
Alcaligenes	0.0306338474419175
Algoriella	0
Aliagarivorans	0
Alistipes	0.0477215775462349
Allisonella	0
Alloiococcus	0
Alloprevotella	0.714929047256912
Allorhizobium-Neorhizobium-Pararhizobium-Rhizobium	0.834209173390033
Alloscardovia	0
Alysiella	0.0454619794809066
Amaricoccus	0
Anaerobiospirillum	0.129050533290353
Anaerococcus	0.0298223287904371
Anaerofilum	0.0596407534702157
Anaerofustis	0
Anaeroglobus	0.20574819346311
Anaerospora	0
Anaerosporobacter	0.0449837786553037
Anaerostipes	0.0904623645022801
Anaerovorax	0
Ancylobacter	0.0915786463643586
Aneurinibacillus	0.0375071956219138
Anoxynatronum	0.203417411781876
Aquabacterium	0.0440909274507725
Arcanobacterium	0.0299711418188001
Arcobacter	0.118643910530967
Arthrobacter	0.159614824554018
Asaccharobacter	0.0471844013605837
Atopobium	0.232714134912373
Atopostipes	0
Aureimonas	0
Bacillus	4.45473759383347
Bacteroides	1.82283933763394
Barnesiella	0
Bartonella	0.0392822698466479
Bavariicoccus	0.0372956416583107
Bergeyella	0
Bifidobacterium	2.5825241455014
Blautia	0.821900046093126
Bordetella	0
Brachybacterium	0.170010058943022
Brachymonas	0.0385304670984127
Brachyspira	0.108645758237714
Bradyrhizobium	0.0646519664678151
Brevibacillus	0.310481871230511
Brevibacterium	0.430711042192245
Brevundimonas	0.205813503885826
Brochothrix	0
Buchnera	0.191264770781572
Bulleidia	0
Burkholderia-Caballeronia-Paraburkholderia	0
Butyricicoccus	0.126467488860014
Butyricimonas	0
Butyrivibrio	0.0903291696591527
Caldicoprobacter	0
Campylobacter	0.805204406156895
Capnocytophaga	0.156522484972423
Cardiobacterium	0.143487285126265
Castellaniella	0
Catabacter	0
Catenibacterium	2.58841546175232
Catonella	0
Caulobacter	0.164492168868295
Cellulomonas	0.0901229876375113
Cellulosilyticum	0.096761142416644
Cellulosimicrobium	0.05421636980098
Centipeda	0
Cephaloticoccus	0
Cetobacterium	0
Chitinibacter	0.0901922365975792
Chlorobium	0
Christensenella	0.0556962401776987
Chryseobacterium	0
Citrobacter	0.0509152005393353
Cloacibacillus	0.289484778440357
Clostridium	1.76303651324692
Clostridium sensu stricto	0.0460973957165354
Clostridium sensu stricto 1	3.37520431646198
Clostridium sensu stricto 10	0
Clostridium sensu stricto 11	0.101802091558473
Clostridium sensu stricto 12	0.146180469188279
Clostridium sensu stricto 13	0.118846910562331
Clostridium sensu stricto 14	0
Clostridium sensu stricto 15	0.0422011410530092
Clostridium sensu stricto 16	0.0458752906464036
Clostridium sensu stricto 17	0
Clostridium sensu stricto 18	0
Clostridium sensu stricto 19	0
Clostridium sensu stricto 2	0.0308437676927351
Clostridium sensu stricto 3	0.0507797002857104
Clostridium sensu stricto 4	0.0381953608034209
Clostridium sensu stricto 5	0
Clostridium sensu stricto 7	0.0394264604294828
Clostridium sensu stricto 8	0.271032125372282
Cnuella	1.02684151582166
Collinsella	0.181819202674582
Comamonas	0
Coprobacillus	0
Coprobacter	0.028807782214847
Coprococcus 1	0
Coprococcus 2	0
Coprococcus 3	0.161061977678868
Coriobacterium	0
Corynebacterium	0.21904932772894
Corynebacterium 1	1.47436987862303
Cronobacter	0
Cryobacterium	0.0674772032654604
Cryptobacterium	0.0358373839351926
Cupriavidus	0
Curvibacter	0
Cutibacterium	0
Dechlorobacter	0
Deinococcus	0.0590138954899713
Delftia	0
Dermabacter	0.120163059044377
Dermacoccus	0.0515963535639596
Desulfobulbus	0
Desulfovibrio	0.0880169104082168
Dialister	0.43927974173589
Dictyoglomus	0.0410804747441666
Dielma	0
Dietzia	0.145001654867011
Dolosicoccus	0.029451805394679
Dolosigranulum	0.0335670624563049
Dorea	0.0796507307796546
Dyadobacter	0
Dysgonomonas	0.0506980399051343
Eggerthella	0.325265258430684
Eggerthia	0
Eikenella	0
Eisenbergiella	0
Elusimicrobium	0.13376823820524
Empedobacter	0.0754799812242428
Enorma	0
Enterobacter	0.334792003952282
Enterococcus	0.0941014461152919
Enterorhabdus	0.0783207663643021
Enterovibrio	0
Eremococcus	0
Erwinia	0.0435545264822853
Erysipelatoclostridium	0.169567725954432
Escherichia	0.763230635561313
Escherichia-Shigella	0.876883061534855
Ethanoligenens	0.0730318077214746
Eubacterium	0.201263809438873
Ezakiella	0
Facklamia	1.43085504862
Faecalitalea	0.116321247320566
Fastidiosipila	0.0404561349379397
Fictibacillus	0
Filifactor	0
Finegoldia	0
Flavobacterium	0.110077159360939
Flavonifractor	0.0782359740306967
Franconibacter	0
Fretibacterium	0
Fusicatenibacter	0.114182104589227
Fusobacterium	0.581944108112056
Gallibacterium	0
Garciella	0
Gardnerella	0
Gemella	0.341673457215339
Gemmatirosa	0
Geobacillus	0
Geomicrobium	0
Georgenia	0.0291537701504219
Gluconobacter	0
Gordonia	0.0571739210848913
Gordonibacter	0
Granulicatella	0.220223149710502
Grimontia	0.550135199991996
Haematobacter	0.0630757877061877
Haemophilus	1.23237444063075
Hafnia-Obesumbacterium	0
Halodesulfovibrio	0
Halomonas	0.0659474449590945
Halopiger	0.131171787647758
Harryflintia	0.040922151762306
Helicobacter	0.468796651029235
Hespellia	0
Hodemania	0
Holdemanella	0
Holdemania	0.0403241012613995
Howardella	0.055773619214099
Hungatella	0
Hydrobacter	0.0350670165625296
Hydrogenibacillus	0.035933431148649
Hydrogenoanaerobacterium	0.256086642495423
Hymenobacter	0.0355300136536571
Intestinibacter	0.040220888026164
Intestinimonas	0.0726347393986896
Isoptericola	0.0497714463616412
Janibacter	0.0741313984147363
Johnsonella	0.0611008059814857
Jonesia	0
Kandleria	0.195688687135268
Kerstersia	0
Kingella	0.0558509366845041
Klebsiella	0
Kluyvera	0
Kocuria	0.109625476998557
Kosakonia	0.028174438940995
Kurthia	0
Kytococcus	0
Lachnoanaerobaculum	0
Lachnobacterium	0.162366486957586
Lachnoclostridium	1.89584632814002
Lachnoclostridium 10	0.0338534478706701
Lachnoclostridium 12	0.260256225331688
Lachnoclostridium 5	0.795567234091067
Lachnospira	2.38387170035029
Lachnospiraceae NC2004 group	0.0625360838080998
Lachnospiraceae NK4A136 group	0.0634482366976661
Lactobacillus	1.02285797375256
Lactococcus	0.242708675134351
Lautropia	0.0919274148179199
Lawsonella	0.0438482329181063
Leifsonia	0
Leminorella	0.0331734354239996
Leptothrix	0.202406611690764
Leptotrichia	1.70907911381506
Leuconostoc	0.163452450026677
Limnobacter	0.0884400716009037
Lysinibacillus	0
[truncated: 214 more rows]
