# Supplementary material for: Pediatric Acute Lymphoblastic Leukemia Patients Exhibit Distinctive Alterations in the Gut Microbiota
Source: Front Cell Infect Microbiol. 2020 Oct 16;10:558799. doi: 10.3389/fcimb.2020.558799 (PMC7596659; doi:10.3389/fcimb.2020.558799)
Supplement: Supplementary file 1 [file Data_Sheet_1.ZIP › rawdata/Case/19T030042_output.xls.result.txt]

Species Information: (%)
Abiotrophia defectiva	0
Abiotrophia para-adiacens	0.0794115740894501
Acetanaerobacterium elongatum	0.133520366248354
Acetobacterium tundrae	0.0277416061315383
Achromobacter denitrificans	0.0552057443056575
Achromobacter xylosoxidans	0.044530337407856
Acidaminococcus fermentans	0.067232196852641
Acidaminococcus intestini	0.0684760826722365
Acidovorax facilis	0.0325631616310194
Acidovorax sp	0.0504770660144737
Acidovorax temperans	0
Acinetobacter baumannii	0
Acinetobacter calcoaceticus	0.0965558847288822
Acinetobacter haemolyticus/baumannii	0.0837261718153494
Acinetobacter johnsonii	0.103204783842246
Acinetobacter junii	0
Acinetobacter lwoffii	0.0412631689288352
Acinetobacter pittii	0
Acinetobacter radioresistens	0
Acinetobacter septicus	0.0302195453342747
Actinobacillus capsulatus	0.154510082865746
Actinobacillus pleuropneumoniae	0
Actinobaculum massiliense	0.0399832021298014
Actinobaculum schaalii	0.171880915463559
Actinomadura vinacea	0
Actinomyces canis	0.0927292267212133
Actinomyces cardiffensis	0.0460198459253186
Actinomyces georgiae	0.115100076268286
Actinomyces graevenitzii	0.0336703632800457
Actinomyces johnsonii	0.0492245029786079
Actinomyces massiliensis	0.0289870711765381
Actinomyces meyeri	0.0703287704360752
Actinomyces naeslundii	0.0454482424712222
Actinomyces neuii	0.310307448441466
Actinomyces odontolyticus	0
Actinomyces oris	0.0510616573145887
Actinomyces radingae	0
Actinomyces sp._ph3	0.0595994125636821
Actinomyces turicensis	0
Actinomyces urogenitalis	0
Actinomyces viscosus	0.0275509342103988
Adlercreutzia equolifaciens	0.0481231357073364
Aeribacillus pallidus	0.109989103811523
Aerococcus christensenii	0.04802172689797
Aerococcus viridans	0
Aeromicrobium massiliense	0.11656177994233
Aeromonas allosaccharophila/veronii	0.300557271907219
Aeromonas bestiarum	0.0418873106190443
Aeromonas hydrophila	0
Aeromonas jandaei	0.0488204227089226
Aeromonas media/tecta	0
Aeromonas veronii	0.0530849632927745
Afipia birgiae	0
Agathobaculum butyriciproducens	0.0279504887669616
Aggregatibacter actinomycetemcomitans	0.125684768458963
Aggregatibacter aphrophilus	0.392115946453174
Aggregatibacter segnis	0
Agrobacterium tumefaciens	0.447341131690404
Agrococcus jejuensis	0.0278604860668532
Agrococcus terreus	0.0614508499239551
Akkermansia glycaniphila	0.0664519923875979
Akkermansia muciniphila	0
Alcaligenes faecalis	0.0504947767217446
Algoriella xinjiangensis	0
Aliagarivorans marinus	0.0421065429824338
Alistipes finegoldii	0
Alistipes indistinctus	0.0490675714451888
Alistipes inops	0
Alistipes obesi	0.0471788015053249
Alistipes onderdonkii	0
Alistipes putredinis	0.108813743964916
Alistipes senegalensis	0.0303544503468442
Alistipes shahii	0
Alistipes timonensis	0.0733014963673119
Allisonella histaminiformans	0
Alloiococcus otitis	0
Alloprevotella rava	0.0989184174165079
Alloprevotella tannerae	0.249566377574477
Alloscardovia omnicolens	0
Alysiella filiformis	0.101840394189908
Amaricoccus kaplicensis	0.0300170886408547
Anaerobiospirillum succiniciproducens	0
Anaerobiospirillum thomasii	0.422267596232364
Anaerococcus hydrogenalis	0
Anaerococcus lactolyticus	0.0556389847466735
Anaerococcus obesiensis	0.074101872907575
Anaerococcus octavius	0
Anaerococcus prevotii	0.102112780735121
Anaerococcus senegalensis	0
Anaerococcus tetradius	0
Anaerococcus vaginalis	0
Anaerofilum agile	0.0629828578591283
Anaerofilum pentosovorans	0
Anaerofustis stercorihominis	0
Anaeroglobus geminatus	0.043645222839854
Anaerorhabdus furcosa	0.0841808165811707
Anaerosporobacter mobilis	0.0400489623893525
Anaerostipes butyraticus	0.119956545622363
Anaerostipes caccae	0.0396936361058104
Anaerostipes hadrus	0.144181753127223
Anaerotruncus colihominis	0.175578352748882
Anaerotruncus sp	0.0421172616343135
Anaerovorax odorimutans	0
Ancylobacter polymorphus	0.115202476557628
Aneurinibacillus aneurinilyticus	0.037616748819735
Aneurinibacillus migulanus	0.0329190882275104
Anoxynatronum sibiricum	0.0763727894647031
Aquabacterium commune	0
Arcanobacterium haemolyticum	0
Arcanobacterium pyogenes	0
Arcobacter butzleri	0.149950938447544
Arcobacter cryaerophilus	0
Arthrobacter albus	0
Arthrobacter castelli	0.0858204039281717
Arthrobacter oxydans	0
Arthrobacter polychromogenes	0.029683205496598
Asaccharobacter celatus	0.0545352471714306
Atlantibacter hermannii	0
Atopobium minutum	0
Atopobium parvulum	0.0649118603471615
Atopobium rimae	0.230711884706701
Atopobium vaginae	0
Atopostipes suicloacalis	0.035926881441815
Aurantimonas altamirensis	0
Aureimonas altamirensis	0.0503203196112634
Averyella dalhousiensis	0
Azonexus hydrophilus	0.0357037153119639
Azospirillum lipoferum	0.0828920619213957
Bacillus altitudinis	0.315381743082019
Bacillus amyloliquefaciens	0.0615427938967622
Bacillus anthracis	0.0596733171647517
Bacillus atrophaeus	0
Bacillus badius	0
Bacillus beijingensis	0.123164901280682
Bacillus benzoevorans	0
Bacillus cereus	0.0833535518207018
Bacillus circulans	0
Bacillus clausii	0.0926700611652564
Bacillus coagulans	0.0683984048368425
Bacillus cytotoxicus	0.0569103988991573
Bacillus endophyticus	0.0343815080560429
Bacillus firmus	0
Bacillus flexus	0
Bacillus fordii	0.0364526852519541
Bacillus halodurans	0.0539932140008744
Bacillus idriensis	0.073020679301105
Bacillus infantis	0.0376075805046489
Bacillus licheniformis	0.0465854192547292
Bacillus marisflavi	0.0347694953209775
Bacillus massilioanorexius	0.0480304474973659
Bacillus massiliosenegalensis	0.0881432304086135
Bacillus megaterium	0
Bacillus methanolicus	0
Bacillus mojavensis	0.126761788055735
Bacillus mycoides	0
Bacillus nealsonii	0.0318073971785439
Bacillus niacini	0
Bacillus polyfermenticus	0.336398209000909
Bacillus pseudofirmus	0
Bacillus pseudomycoides	0.053565415614547
Bacillus pumilus	0.0488902932475235
Bacillus senegalensis	0.0331428952968148
Bacillus simplex	0
Bacillus siralis	0
Bacillus sonorensis	0.0921336146469239
Bacillus subtilis	0.0562536626472881
Bacillus thermoamylovorans	0.0468142774732886
Bacillus thuringiensis	0.474706344083494
Bacillus timonensis	0
Bacillus toyonensis/wiedmanii/thuringiensis	0.0359039578191137
Bacillus vallismortis	0.0329635980888962
Bacteroides acidifaciens	0.152371179840776
Bacteroides caccae	0.197516994581498
Bacteroides cellulosiluticus	0.0914247533771263
Bacteroides cellulosilyticus	0.178299630207257
Bacteroides clarus	0.0472785829424656
Bacteroides coagulans	0.0437701531197719
Bacteroides coprocola	0.586526629378671
Bacteroides coprophilus	0.237166319701946
Bacteroides dorei	0
Bacteroides eggerthii	0.104102707353958
Bacteroides faecis	0.0348328051457356
Bacteroides finegoldii	0.0853884611746783
Bacteroides fluxus	0
Bacteroides fragilis	0.0746955493649964
Bacteroides galacturonicus	0
Bacteroides gallinarum	0.0457925439502751
Bacteroides gallinceum	0
Bacteroides graminisolvens	0.0330500073455231
Bacteroides helcogenes	0.0630324924762339
Bacteroides intestinalis	0.0316251007187055
Bacteroides massiliensis	0.845863246353218
Bacteroides massilinensis	0.575855092800351
Bacteroides nordii	0.0415951379697429
Bacteroides oleiciplenus	0
Bacteroides ovatus	0
Bacteroides paurosaccharolyticus	0
Bacteroides pectinophilus	0.0649000032431457
Bacteroides plebeius	0.0718719998348595
Bacteroides propinonicifaciens	0
Bacteroides pyogenes	0
Bacteroides salanitronis	0
Bacteroides salyersiae	0.0364623602221629
Bacteroides sartorii	0
Bacteroides stercorirosoris	0
Bacteroides stercoris	0.115746949837333
Bacteroides thetaiotaomicron	0.0970020137554234
Bacteroides timonensis	0
Bacteroides uniformis	0.0453367235233315
Bacteroides ureolyticus	0.0525031310671084
Bacteroides vulgatus	0.447213704893361
Bacteroides xylanisolvens	0
Bacteroides xylanolyticus	0
Barnesiella intestinihominis	0
Barnesiella viscericola	0
Bartonella birtlesii	0.0364837466457328
Bavariicoccus seileri	0.101138012949291
Bergeyella zoohelcum	0.0453869999176346
Bifidobacterium actinocoloniiforme	0
Bifidobacterium adolescentis	0
Bifidobacterium adolescentis/ruminantium	0.044648654430733
Bifidobacterium angulatum	0.156620916868896
Bifidobacterium animalis	0
Bifidobacterium asteroides	0.0508755724246866
Bifidobacterium avesanii	0.0399790775313555
Bifidobacterium bifidum	0.0539663433815042
Bifidobacterium bohemicum	0
Bifidobacterium bombi	0.0690389845271353
Bifidobacterium boum	0.261743579300651
Bifidobacterium breve	0.0394576863530971
Bifidobacterium callitrichos	0
Bifidobacterium catenulatum	0.0340151796478682
Bifidobacterium catenulatum/pseudoctenulatum	0.310764903249122
Bifidobacterium choerinum	0.333613386863972
Bifidobacterium commune	0.0761171086046378
Bifidobacterium coryneforme	0.0296463070262575
Bifidobacterium crudilactis/psychraerophilum	0.0355703337201882
Bifidobacterium cuniculi	0.115693707734572
Bifidobacterium dentium	0.0289031670057507
Bifidobacterium eulemuris/lemurum	0
Bifidobacterium faecale	0.0312909192216925
Bifidobacterium gallicum	0.234684729296045
Bifidobacterium gallinarum	0.0547752306095946
Bifidobacterium hapali	0
Bifidobacterium indicum	0.0585196698391585
Bifidobacterium kashiwanohense	0.122267447197614
Bifidobacterium longum	0.438845775514857
Bifidobacterium longum	0.0839828837498183
Bifidobacterium merycicum	0
Bifidobacterium mongoliense	0
Bifidobacterium moukalabense	0.412205729124224
Bifidobacterium pseudocatenulatum	0.0366067431794036
Bifidobacterium pseudocatenulatum	0
Bifidobacterium pseudolongum	0.0815215215547078
Bifidobacterium pullorum	0
Bifidobacterium pullorum/hapali	0.218128304454583
Bifidobacterium ramosum	0.116333743129345
Bifidobacterium reuteri	0.340282784351852
Bifidobacterium ruminantium	0
Bifidobacterium saeculare	0
Bifidobacterium saguini	0
Bifidobacterium scardovii	0.0699315952332049
Bifidobacterium stercoris	0
Bifidobacterium thermacidophilum	0.137077656800772
Bifidobacterium thermophilum	0.0496134168721348
Bifidobacterium tissieri	0.081944604507343
Bifidobacterium tsurumiense	0.0669844378757088
Bifissio spartinae	0.658614205331261
Bilophila wadsworthia	0
Blastococcus massiliensis	0.0696011112753307
Blastomonas natatoria	0.0406528980217587
Blautia caecimuris	0.028877710601151
Blautia coccoides	0.0540087742275805
Blautia faecis	0.0280034742008496
Blautia glucerasea	0
Blautia hansenii	0
Blautia hydrogenotrophica	0.0518707739601065
Blautia luti	0.179987733445736
Blautia marasmi	0
Blautia obeum	0
Blautia producta	0.0372780747231151
Blautia schinkii	0.127074263623872
Blautia sp._GD8	0
Blautia stercoris	0.045359011462874
Blautia wexlerae	0
Bordetella hinzii	0.0354800607610799
Brachybacterium muris	0.0466847044360945
Brachybacterium paraconglomeratum	0.0427551213467875
Brachymonas chironomi	0
Brachyspira aalborgi	0.240139379819548
Brachyspira pilosicoli	0
Bradyrhizobium denitrificans	0.0356053644892937
Bradyrhizobium elkanii	0
Bradyrhizobium japonicum	0
Brevibacillus agri	0
Brevibacillus borstelensis	0
Brevibacillus brevis	0.0863739059488153
Brevibacillus massiliensis	0
Brevibacterium casei	0.406682155456183
Brevibacterium epidermidis	0.0802627156095602
Brevibacterium halotolerans	0.307748687882621
Brevibacterium iodinum	0
Brevibacterium linens	0.0340508054486483
Brevibacterium luteolum	0.0425717292151732
Brevibacterium mcbrellneri	0.0367018490911371
Brevibacterium paucivorans	0.079457600115138
Brevibacterium pityocampae	0.0669683197014694
Brevibacterium ravenspurgense/massiliense	0.292926372219712
Brevibacterium senegalense	0.0343551707481516
Brevundimonas bacteroides	0.1971066266866
Brevundimonas diminuta	0.031796598921244
Brevundimonas subvibrioides	0.0855410053980463
Brevundimonas terrae	0.0574821117526042
Brevundimonas vesicularis	0.040075356400198
Brochothrix thermosphacta	0
Buchnera aphidicola	0.0449055141896902
Buchnera sp.	0
Bulleidia extructa	0
Burkholderia cepacia	0.027667549598276
Burkholderia glumae	0
Burkholderia plantarii	0
Butyricicoccus faecihominis	0.132413268851462
Butyricicoccus pullicaecorum	0.049226331665637
Butyricimonas faecihominis	0
Butyricimonas paravirosa	0
Butyricimonas synergistica	0
Butyricimonas virosa	0
Butyrivibrio crossotus	0.119653931556955
Butyrivibrio fibrisolvens	0.0710699392528186
C.viride 16S	0.0799124321917854
Caldicoprobacter faecalis	0
Campylobacter coli	0.339127617192481
Campylobacter concisus	0
Campylobacter curvus	0.0284776313376673
Campylobacter faecalis	0.14709323141311
Campylobacter fetus	0.0427179272690643
Campylobacter gracilis	0.0541561602857457
Campylobacter hominis	0.037819513931177
Campylobacter hyointestinalis	0
Campylobacter jejuni	0.208552644688012
Campylobacter lari	0
Campylobacter rectus	0
Campylobacter showae	0.0680674057303489
Campylobacter upsaliensis	0
Campylobacter ureolyticus	0
Candidatus Blastococcus	0
Candidatus Dorea	0.0336334786812186
Candidatus Soleaferrea	0
Candidatus Stoquefichus	0.0392243162223666
Candidatus Streptomyces	0
Capnocytophaga gingivalis	0
Capnocytophaga granulosa	0
Capnocytophaga haemolytica	0.0553879910835272
Capnocytophaga leadbetteri	0.445250938698156
Capnocytophaga ochracea	0
Capnocytophaga sputigena	0.127183149893665
Cardiobacterium hominis	0.235708684516707
Cardiobacterium valvarum	0
Carnobacterium maltaromaticum	0
Castellaniella defragrans	0
Catabacter hongkongensis	0
Catenibacterium mitsuokai	1.26509655310078
Catonella morbi	0
Catonella sp.	0
Cedecea davisae	0.0427739211067183
Cedecea lapagei	0.0428397100044285
Cellulomonas composti	0.0392715540805384
Cellulomonas denverensis	0
Cellulomonas massiliensis	0.0398729508204029
Cellulomonas parahominis	0.109366925399392
Cellulosilyticum lentocellum	0.121141034136937
Cellulosimicrobium cellulans	0.0976320875624301
Centipeda periodontii	0
Cephaloticoccus primus	0.0669259839269646
Cetobacterium somerae	0.0467343601976059
Chlamydia abortus	0.0502286808005551
Chlamydia trachomatis	0.487968864825658
Chlorobium phaeobacteroides	0.0355502807705653
Christensenella minuta	0.112965344024175
Chryseobacterium bovis	0.053011210298236
Chryseobacterium hominis	0
Citrobacter amalonaticus	0
Citrobacter braakii	0
Citrobacter farmeri	0.0783875897795908
Citrobacter freundii	0.0503290401263209
Citrobacter gillenii	0.0299279584746441
Citrobacter intermedius	0.0538298250535378
Citrobacter murliniae	0
Citrobacter pasteurii	0.037366022452524
Citrobacter sedlakii	0
Citrobacter werkmanii	0.0332940938762635
Citrobacter youngae	0.064695682620027
Cloacibacillus evryensis	0.268286669665803
Cloacibacillus porcorum	0
Cloacibacterium normanense	1.40423510145823
Clostridioides difficile	0
Clostridium acetobutylicum	0
Clostridium acidisoli	0
Clostridium aciditolerans	0
Clostridium aerotolerans	0
Clostridium akagii	0
Clostridium aldenense	0.0958875963390713
Clostridium aldrichii	0
Clostridium algidicarnis	0
Clostridium amazonense	0.0383954432114343
Clostridium aminovalericum	0.0973154045256435
Clostridium amygdalinum	0.108981049718461
Clostridium amylolyticum	0.0332326906897062
Clostridium arbusti	0
Clostridium argentinense	0.0696511241235244
Clostridium asparagiforme	0.286870554166644
Clostridium aurantibutyricum	0.0354398951334321
Clostridium autoethanogenum	0
Clostridium baratii/Eubacterium nitrigenese	0
Clostridium beijerinckii	0
Clostridium bifermentans	0
Clostridium bolteae/aminovalericum	0.0489792598622487
Clostridium botulinum	0.0293459471020632
Clostridium bowmanii	0
Clostridium butyricum	0.0405373726791206
Clostridium cadaveris	0.0340241605404004
Clostridium carboxidivorans	0
Clostridium cavendishii	0
Clostridium celatum	0.392061554377362
Clostridium celerecrescens	0
Clostridium cellobioparum	0.032384001370301
Clostridium cellulolyticum	0
Clostridium chartatabidum	0
Clostridium chauvoei	0.0778187179630512
Clostridium chromiireducens	0.126744412957008
Clostridium citroniae	0.0376786516641944
Clostridium clariflavum	0.0970594957879465
Clostridium clostridioforme	0.0340166136280358
Clostridium cochlearium	0
Clostridium cocleatum	0.119920106392637
Clostridium colicanis	0
Clostridium colinum	0.0695980877872241
Clostridium collagenovorans	0.0328793569344181
Clostridium cylindrosporum	0.0504118852738077
Clostridium dakarense	0
Clostridium difficile	0
Clostridium diolis	0.0631129871859454
Clostridium disporicum/celatum	0
Clostridium drakei	0
Clostridium estertheticum	0.0477823443830959
Clostridium fallax	0.0587165633812705
Clostridium felsineum	0.0363204984510383
Clostridium ganghwense	0
Clostridium ghonii	0.0812805483739754
Clostridium glycolicum	0
Clostridium glycyrrhizinilyticum	0.0698629325924825
Clostridium grantii	0
Clostridium haemolyticum	0
Clostridium hathewayi	0
Clostridium herbivorans	0
Clostridium hiranonis	0
Clostridium homopropionicum	0
Clostridium huakuii	0.0807662013689654
Clostridium hungatei	0
Clostridium hylemonae	0.0715682299908754
Clostridium indolis/methoxybenzovorans	0.224036467071096
Clostridium innocuum	0
Clostridium irregulare	0
Clostridium isatidis	0
Clostridium jeddahense	0
Clostridium kogasensis	0
Clostridium lactatifermentans	0
Clostridium lavalense/bolteae	0.0446993871888801
Clostridium leptum	0.358030510091646
Clostridium limosum	0
Clostridium lituseburense	0
Clostridium lundense	0
Clostridium malenominatum	0.100390997871211
Clostridium massiliodielmoense	0.0289936205924146
Clostridium methoxybenzovorans	0.379214087097705
Clostridium methylpentosum	0.191122732372493
Clostridium neonatale	0
Clostridium nexile	0.0892363102229061
Clostridium novyi	0.0435603538850604
Clostridium oceanicum	0
Clostridium oroticum	0
Clostridium paraputrificum	0
Clostridium pascui	0.0307404712968113
Clostridium pasteurianum	0.030994985385419
Clostridium perfringens	0
Clostridium polysaccharolyticum	0.15548908864856
Clostridium populeti	0.0489816907489507
Clostridium psychrophilum	0
Clostridium punense	0
Clostridium putrefaciens	0.353938364230381
Clostridium ramosum	0.0883779642439042
Clostridium rectum	0
Clostridium saccharobutylicum	0
Clostridium saccharogumia	0.0365421938286528
Clostridium saccharolyticum	0.0700161680516455
Clostridium saccharoperbutylacetonicum	0.0406322394903681
Clostridium sardiniense	0
Clostridium sartagoforme	0.0368118392427912
Clostridium scatologenes	0.0332772083389883
Clostridium schirmacherense	0.0621335269985706
Clostridium scindens	0.16715589326654
Clostridium senegalense	0
Clostridium septicum	0.0816106998973682
Clostridium sordellii	0
Clostridium sp._16S_	0
Clostridium sphenoides	0.128189225913654
Clostridium spiroforme	0
Clostridium sporogenes	0.0838545109018031
Clostridium sporosphaeroides	0
Clostridium sticklandii	0.117716568575987
Clostridium straminisolvens	0.154746712528231
Clostridium subterminale	0
Clostridium sufflavum	0
Clostridium sulfidigenes	0
Clostridium swellfunianum	0
Clostridium symbiosum	0.305311830428735
Clostridium tagluense	0
Clostridium tepidiprofundi	0
Clostridium termitidis	0.115125626196113
Clostridium tertium	0
Clostridium tetani	0.0442356197886064
Clostridium tetanomorphum	0
Clostridium thermoalcaliphilum	0.0286411264847757
Clostridium thermopalmarium	0
Clostridium thiosulfatireducens	0
Clostridium tunisiense	0.0301726992660281
Clostridium tyrobutyricum	0
Clostridium ventriculi	0
Clostridium vincentii	0.0274851573176011
Clostridium viride	0
Clostridium vulturis	0
Clostridium xylanolyticum	0
Clostridium xylanovorans	0.0401758588738661
Collinsella aerofaciens	0.0457051438870446
Collinsella intestinalis	0.0730975915065804
Collinsella massiliensis	0.0630688440843278
Collinsella stercoris	0.0788630535143459
Collinsella tanakaei	0.0448533033106548
Comamonas aquatica	0
Comamonas kerstersii	0.0312230538829072
Comamonas terrigena	0
Comamonas testosteroni	0
Coprobacillus cateniformis	0
Coprobacter fastidiosus	0.0504834864719096
Coprobacter secundus	0
Coprococcus catus	0
Coprococcus comes	0.167116052059374
Coprococcus eutactus	0.0585902044815578
Coriobacterium glomerans	0.0392260138729825
Corynebacterium accolens	0.0774346922267546
Corynebacterium afermentans	0.0762516841942215
Corynebacterium ammoniagenes	0.0578782653890041
Corynebacterium amycolatum	0.0541940540808949
Corynebacterium appendicis	0.0305666514620569
Corynebacterium argentoratense	0
Corynebacterium aurimucosum	0.0469865639558008
Corynebacterium casei	0
Corynebacterium coyleae	0.0277421617453471
Corynebacterium durum	0
Corynebacterium frankenforstense	0
Corynebacterium freneyi	0.125937444217093
Corynebacterium genitalium	0
Corynebacterium glaucum	0
Corynebacterium glucuronolyticum	0.043756624084888
Corynebacterium jeikeium	0.154344875773755
Corynebacterium kroppenstedtii	0.0938563310938077
Corynebacterium matruchotii	0.0775567992136725
Corynebacterium minutissimum	0.139666305505915
Corynebacterium mucifaciens	0.0331299340999867
Corynebacterium propinquum	0.24336328614159
Corynebacterium pseudodiphthericum	0.0399543517934328
Corynebacterium resistens	0.0529251285462611
Corynebacterium simulans	0
Corynebacterium singulare	0.196939265147218
Corynebacterium sp._1152	0.0278218213135842
Corynebacterium striatum	0
Corynebacterium sundsvallense	0.0300362314080019
Corynebacterium tuberculostearicum	0.0691459592206453
Corynebacterium tuscaniense	2.70646827431377
Corynebacterium ulcerans	0.0658987327637672
Corynebacterium ureicelerivorans	0.0294219534037216
Corynebacterium variabile	0.102828357185893
Corynebacterium xerosis	0.124402268778791
Cronobacter sakazakii	0
Cryptobacterium curtum	0.0452222483695315
Cupriavidus metallidurans	0
Curtobacterium flaccumfaciens	0
Deinococcus aquaticus	0
Deinococcus indicus	0.0332817883045582
Deinococcus proteolyticus	0.0323990990888921
Delftia acidovorans	0
Dermabacter hominis	0.0508528649671464
Dermabacter vaginalis	0.305272244173242
Dermacoccus nishinomiyaensis	0.142902077091605
Desulfitobacterium frappieri	0.0351684803486807
Desulfobulbus propionicus	0
Desulfotomaculum guttoideum	0
Desulfovibrio alkalitolerans	0
Desulfovibrio desulfuricans	0
Desulfovibrio fairfieldensis	0.029355499089729
Desulfovibrio legallii	0.0912272274927799
Desulfovibrio legallis	0
Desulfovibrio piger	0.0829929346832621
Desulfovibrio termitidis	0
Dialister invisus	0
Dialister micraerophilus	0
Dialister pneumosintes	0.0390993007405217
Dialister succinatiphilus	0.0600121366302474
Dictyoglomus thermophilum	0.0410446579776459
Dielma fastidiosa	0.030295730797218
Dietzia cinnamea	0.183126777969018
Dietzia maris	0.125874701524933
Dietzia natronolimnaea	0.0316418464898418
Dolosicoccus paucivorans	0
Dolosigranulum pigrum	0
Dorea formicigenerans	0.0328744184207977
Dorea longicatena	0.0573185432011369
Dorea massiliensis	0.0389993499205194
Dyadobacter beijingensis	0
Dyadobacter fermentans	0
Dysgonomonas capnocytophagoides	0.0482061499837023
Dysgonomonas gadei	0
Dysgonomonas macrotermitis	0.0333637394364504
Dysgonomonas mossii	0
Edwardsiella tarda	0.0496699603431512
Eggerthella lenta	0
Eggerthella sinensis	0.359543024722188
Eggerthella timonensis	0.0801439908191696
Eggerthia catenaformis	0.0423989472856522
Eikenella corrodens	0.0626074154948945
Eisenbergiella tayi	0.0527069278300289
Elusimicrobium minutum	0.0912115462653529
Empedobacter falsenii	0.249779721395447
Enorma massiliensis	0.0328593537570753
Enterobacter aerogenes	0
Enterobacter asburiae	0
Enterobacter cancerogenus	0
Enterobacter cloacae	0.362452996354809
Enterobacter massiliensis	0.0650359286070211
Enterococcus asini	0
Enterococcus avium	0.0322250989000601
Enterococcus caccae	0
Enterococcus casseliflavus	0
Enterococcus casseliflavus/galliarum	0.0329593552596283
Enterococcus cecorum	0
Enterococcus devriesei	0
Enterococcus dispar	0
Enterococcus durans/hirae	0
Enterococcus faecalis	0
Enterococcus faecium	0
Enterococcus gallinarum	0.0330201027722289
Enterococcus gilvus	0
Enterococcus italicus	0
Enterococcus malodoratus	0.0882888420862731
Enterococcus mundtii	0
Enterococcus phoeniculicola	0
Enterococcus raffinosus	0
Enterococcus saccharolyticus	0.0328878128908466
Enterorhabdus caecimuris	0.105766223183782
Enterovibrio nigricans	0.0293752112238446
Eremococcus coleocola	0
Erysipelatoclostridium ramosum	0.380333819914468
Escherichia albertii	0.0514114978268762
Escherichia coli	1.82093651319613
Escherichia fergusonii	0.238863580117824
Escherichia hermannii	0.26197881107712
Ethanoligenens harbinense	0.0652805930859794
Eubacterium barkeri	0
Eubacterium biforme	0
Eubacterium brachy	0
Eubacterium budayi	0.319031051768374
Eubacterium callanderi	0
Eubacterium celluloscolvens	0.048473698204196
Eubacterium cellulosolvens	0.0495059784956762
Eubacterium contortum	0.0321714969605185
Eubacterium coprostanoligenes	0.0423953109348161
Eubacterium cylindroides	0
Eubacterium desmolans	0
Eubacterium dolichum	0
Eubacterium eligens	0.0567672210277796
Eubacterium fissicatena	0.239899261381676
Eubacterium hallii	0.0406454103727677
Eubacterium infirmum	0.0405295533996619
Eubacterium limosum	0
Eubacterium moniliforme	0
Eubacterium multiforme	0.080370510263798
Eubacterium nitritogenes	0.168865888902087
Eubacterium nodatum	0.0831756435327513
Eubacterium oxidoreducens	0.104384941988505
Eubacterium pyruvativorans	0
Eubacterium ramulus	0
Eubacterium rectale	0.108829636369969
Eubacterium ruminantium	0.12184692443945
Eubacterium saphenum	0
Eubacterium siraeum	0
Eubacterium sp	0
Eubacterium sulci	0.0469706546868266
Eubacterium tenue	0.0622217303071714
Eubacterium tortuosum	0
Eubacterium tortusum	0
Eubacterium uniforme	0.0612408000132551
Eubacterium ventriosum	0.0759598507218513
Eubacterium xylanophilum	0.0368357549206215
Eubacterium yurii	0.0340350522235179
Exiguobacterium aurantiacum	0.15692122840491
Facklamia hominis/miroungae	0
Facklamia ignava	0.102893006276861
Facklamia languida	0.0527794427939991
Facklamia tabacinasalis	1.90722184318789
Faecalibacterium prausnitzii	0.456645025082575
Faecalibacterium prausnitzii S9G3	0.173329330018389
Faecalicatena contorta	0.137147287817169
Faecalitalea cylindroides	0.0381144500795934
Fermentimonas caenicola	0.037165781532571
Ferrimonas balearica	0.0671361118591643
Fictibacillus arsenicus	0
Filifactor alocis	0.0486849824181824
Filifactor villosus	0
Finegoldia magna	0
Flavobacterium banpakuense	0.0414770769255566
Flavobacterium branchiophilum	0
Flavobacterium cheniae	0
Flavobacterium daejeonense	0
Flavobacterium lindanitolerans	0.0748803214611627
Flavobacterium oncorhynchi	0
Flavobacterium sp._TISTR	0
Flavonifractor plautii	0.113429413734539
Flavonifractor sp	0.197201380504646
Flexispira rappini	0
Flintibacter butyricus	0.0908348262022506
Fretibacterium fastidiosum	0.0328359063360555
Fusicatenibacter saccharivorans	0.0931774677811743
Fusobacterium equinum	0
Fusobacterium gonidiaformans	0.0640559431705856
Fusobacterium mortiferum	0.0425505475528948
Fusobacterium naviforme	0.0854337515691598
Fusobacterium necrogenes	0.0477554495337335
Fusobacterium necrophorum	0
Fusobacterium nucleatum	0
Fusobacterium periodonticum	0
Fusobacterium russii	0.0330137398404303
Fusobacterium ulcerans	0.221919547038268
Fusobacterium varium	0.289390296765336
Gallibacterium anatis	0
Garciella nitratireducens	0
Gardnerella vaginalis	0.0508199653980202
Gemella haemolysans	0.0533325586696947
Gemella morbillorum	0.0296508569547392
Gemella sanguinis	0.0561311307409706
Gemmatirosa kalamazoonesis	0
Gemmiger formicilis	0.0835509835713975
Geobacillus stearothermophilus	0
Geobacillus vulcani	0
Georgenia muralis	0
Gluconobacter oxydans	0
Gordonia bronchialis	0
Gordonia jacobaea	0.0939215065248071
Gordonia otitidis	0
Gordonia rubripertincta	0.0731132028652964
Gordonia terrae	0.0280884193011755
Gordonibacter pamelaeae	0.0603763345511245
Gordonibacter urolithinfaciens	0.0296707118748717
Granulicatella adiacens	0.0969103852141102
Granulicatella elegans	0
Grimontia hollisae	0.263845101080425
Haematobacter missouriensis	0.0297689570934296
Haemophilus haemolyticus	0.27151300821231
Haemophilus influenzae	0
Haemophilus parahaemolyticus	0
Haemophilus parainfluenzae	0.0441227570411443
Haemophilus paraphrohaemolyticus	0
Haemophilus pittmaniae	0
Haemophilus quentini	0
Haemophilus sputorum	0.0286014932576787
Hafnia alvei	0.03005072171948
Halobiforma nitratireducens	0.161926375744734
Halomonas salina	0
Harryflintia acetispora	0.0409413567791314
Helicobacter bilis	0.0519145558619381
Helicobacter canadensis	0
Helicobacter cinaedi	0
Helicobacter fennelliae	0
Helicobacter pametensis	0.242325757463521
Helicobacter pullorum	0.0321011433226958
Helicobacter pylori	0.0630815233313341
Helicobacter rodentium	0.0409290106691949
Helicobacter winghamensis	0.150870490681956
Herbaspirillum massiliense	0.167018296660155
Hespellia porcina	0.0386819043907861
Hespellia stercorisuis	0
Holdemanella biformis	0.0300485778435373
Holdemania filiformis	0.0568493733825634
Holdemania massiliensis	0
Howardella ureilytica	0.114031032893306
Hungatella effluvii	0
Hydrobacter penzbergensis	0.0472548981724307
Hydrogenibacillus schlegelii	0
Hydrogenoanaerobacterium saccharovorans	0.209356156674837
Hymenobacter rigui	0.0681444214515907
Intestinibacter bartlettii	0.0815813559585752
Intestinimonas butyriciproducens	0
Janibacter hoylei	0.0339261444987215
Janibacter indicus	0.155879407814975
Janibacter limosus	0
Janibacter terrae	0.0627612456268917
Johnsonella ignava	0.108929558918597
Jonesia denitrificans	0
Kallipyga massiliensis	0
Kandleria vitulina	0.0999449263233776
Kerstersia gyiorum	0
Kineothrix alysoides	0
Kingella denitrificans	0.0353522410908914
Kingella kingae	0
Kingella oralis	0
Klebsiella aerogenes	0.0435707326512889
Klebsiella oxytoca	0
Klebsiella pneumoniae	0.159077640717744
Klebsiella variicola	0
Kluyvera ascorbata	0
Kluyvera intermedia	0.0299354641533541
Kocuria halotolerans	0.0524050626408723
Kocuria indica	0.0560603847331994
Kocuria kristinae	0.0441952918649293
Kocuria marina	0.0350870562214434
Kocuria palustris	0
Kocuria rhizophila	0
Kocuria rosea	0.0593998171207074
Kosakonia cowanii	0
Kurthia gibsonii	0
Kurthia massiliensis	0
Kurthia senegalensis	0
Kytococcus schroeteri	0
Kytococcus sedentarius	0
Lachnoanaerobaculum saburreum	0
Lachnoanaerobaculum umeaense	0.0412709305185658
Lachnobacterium bovis	0.0835003395019696
Lachnoclostridium phytofermentans	0.0348142973116242
Lachnoclostridium sp	0.101707295443621
Lachnospira multipara	0.0394576656298205
Lachnospira pectinoschiza	0.576215333963479
Lactobacillus acidophilus	0
Lactobacillus agilis	0
Lactobacillus alimentarius	0.419458809131287
Lactobacillus alvi	0
Lactobacillus amylolyticus	0
Lactobacillus amylophilus	0
Lactobacillus amylovorus	0
Lactobacillus animalis	0
Lactobacillus antri	0
Lactobacillus apinorum	0
Lactobacillus apodemi	0
Lactobacillus bifermentans	0.0781442736549858
Lactobacillus brevis	0
Lactobacillus buchneri	0
Lactobacillus casei	0
Lactobacillus ceti	0
Lactobacillus coleohominis	0
Lactobacillus coryniformis	0.0996819438348249
Lactobacillus crispatus	0.04508665748253
Lactobacillus curvatus	0
Lactobacillus delbrueckii	0.0347587807014977
Lactobacillus dextrinicus	0
Lactobacillus fermemtum	0
Lactobacillus fermentum	0.0323607139133095
Lactobacillus fructivorans/homohiochii	0.0574148922206531
Lactobacillus gasseri	0.0332564043261634
Lactobacillus gastricus	0
Lactobacillus gigeriorum	0.128181557193242
Lactobacillus helveticus	0
Lactobacillus herbarum	0.0528573937201301
Lactobacillus iners	0.0370750664969785
Lactobacillus jensenii	0.0743797804008825
Lactobacillus johnsonii	0
Lactobacillus kalixensis	0.0401133794617865
Lactobacillus kitasatonis	0
Lactobacillus kunkeei	0.0979319486550836
Lactobacillus malefermentans	0
Lactobacillus mindensis	0
Lactobacillus mucosae	0
Lactobacillus mudanjiangensis	0.0304043544568446
Lactobacillus oris	0
Lactobacillus parabuchneri	0
Lactobacillus paracasei	0
Lactobacillus parafarraginis	0
Lactobacillus pentosus	0
Lactobacillus plantarum	0.0711616222279495
Lactobacillus porcinae	0.0591484638265678
Lactobacillus rapi	0
Lactobacillus reuteri	0.0732458076852074
Lactobacillus rhamnosus	0.0357572242657106
Lactobacillus rogosae	0.0495990714580806
Lactobacillus rossiae	0
Lactobacillus ruminis	0.0511702614652985
Lactobacillus sakei	0.0389811950982341
Lactobacillus salivarius	0
Lactobacillus sanfranciscensis	0.0359310121665897
Lactobacillus saniviri	0.0919243890245475
Lactobacillus senioris	0
Lactobacillus sharpeae	0.116808002179188
Lactobacillus thermophilus	0
Lactobacillus ultunensis	0
Lactobacillus vaccinostercus	0
Lactobacillus vaginalis	0
Lactobacillus versmoldensis	0
Lactobacillus xiangfangensis	0.134188107128137
Lactococcus formosensis	0.0387033978338012
Lactococcus garvieae	0.0284291337757507
Lactococcus lactis	0.103220139427358
Lactococcus plantarum	0.0834355842469563
Lactococcus raffinolactis	0
Lactonifactor longoviformis	0
Laribacter hongkongensis	0.0653401940470093
Lautropia mirabilis	0.100484440679681
Lawsonella clevelandensis	0.0437186367305331
Leifsonia aquatica/naganoensis	0
Leminorella grimontii	0
Leminorella richardii	0
Leptothrix discophora	0.121083225810384
Leptothrix mobilis	0
Leptotrichia amnionii	0
Leptotrichia buccalis	1.13395256532123
Leptotrichia goodfellowii	0
Leptotrichia hofstadii	0.185170208907278
Leptotrichia wadei	0
Leuconostoc carnosum	0
Leuconostoc citreum	0
Leuconostoc citreum/holzapfelii	0.0314411648101335
Leuconostoc gelidum	0
Leuconostoc lactis	0
Leuconostoc mesenteroides	0
Leuconostoc pseudomesenteroides/rapi/kimchii/mesenteroides	0
Limnobacter thiooxidans	0.174131170099353
Longicatena caecimuris	0.0772118361998497
Lysinibacillus fusiformis	0
Lysinibacillus massiliensis	0.0398553828308188
Lysinibacillus sphaericus	0.0300577677091466
Lysobacter soli	0.115382344575528
Mageeibacillus indolicus	0.0822913045601925
Mannheimia granulomatis	0.0397300428424013
Marichromatium gracile	0
Marvinbryantia formatexigens	0.0634688297942043
Massilia aurea	0.160950653103046
Massiliomicrobiota timonensis	0
Megamonas funiformis	0
Megamonas hypermegale	0
Megamonas rupellensis	0.0898063374291877
Megasphaera elsdenii	0.0301710796274937
Megasphaera indica	0
Megasphaera micronuciformis	0
Megasphaera paucivorans	0.0339554172971113
Megasphaera sp	0.0488090255524485
Mesorhizobium loti	0
Methanobrevibacter smithii	0.447855655493366
Methanobrevibacter smithii/gottschalkii	0.0342994867876096
Methanosphaera cuniculi	0.0627316702142443
Methanosphaera stadtmanae	0.034151296910503
Methylobacterium adhaesivum	0.0472495118220963
Methylobacterium jeotgali	0.2635830315286
Methylobacterium mesophilicum	0.0841105642706986
Methylobacterium populi	0
Methylobacterium radiotolerans	0.0530157804851361
Methylobacterium zatmanii	0.190055452155617
Methyloversatilis universalis	0
Microbacterium aurum	0.0544938804079051
Microbacterium barkeri	0
Microbacterium chocolatum	0
Microbacterium foliorum	0.0276037005857212
Microbacterium gubbeenense	0.0373905628690576
Microbacterium hydrocarbonoxydans	0
Microbacterium lacticum	0.0315565963857129
Microbacterium luteolum	1.85826217637923
Microbacterium oleivorans	0.883865590152085
Microbacterium paraoxydans	0.198331014705605
Microbacterium phyllosphaerae	0.0562522320895798
Microbacterium schleiferi	0.0329083171048571
Micrococcus luteus	0.0331921865463384
Micrococcus lylae	0
Micromonospora aurantiaca	0.180839355567645
Micromonospora krabiensis	0.0489953181324398
Microvirga massiliensis	0
Microvirgula aerodenitrificans	0
Mitsuokella jalaludinii	0.0369449951256623
Mitsuokella multacida	0.0469136989354236
Mobiluncus curtisii	0.122346100521141
Moellerella wisconsensis	0.113657422688945
Mogibacterium diversum	0
Mogibacterium neglectum	0
Mogibacterium pumilum	0.0330972489722712
Mogibacterium timidum	0
Mogibacterium vescum	0
Monoglobus pectinilyticus	0
Moraxella atlantae	0
Moraxella catarrhalis	0.0455398122972744
Moraxella caviae	0.0673724918923147
Moraxella lacunata	0.0741391177394611
Moraxella nonliquefaciens	0
Moraxella osloensis	0.148839156527223
Morganella morganii	0
Moryella indoligenes	0.0488231897729169
Murdochiella asaccharolytica	0.0612966176758609
Muribaculum intestinale	0
Murimonas intestini	0.121627972128893
Mycobacterium abscessus	0.0350744386188393
Mycobacterium avium	0.0419029319985047
Mycobacterium florentinum	0.135484628852112
Mycobacterium fortuitum	0.0283229972547679
Mycobacterium iranicum	0.154439486279409
Mycobacterium mucogenicum	0.100591571768965
Mycoplasma hominis	0.0562266970313941
Mycoplasma pneumoniae	0
Negativicoccus succinicivorans	0
Neisseria bacilliformis	0
Neisseria cinerea	0
Neisseria elongata	0.0946430502336006
Neisseria flava	0
Neisseria flavescens/perflava	0
Neisseria gonorrhoeae	0
Neisseria macacae	0.0697887958124504
Neisseria meningitidis	0
Neisseria mucosa	0.339176505015821
Neisseria sicca	0.0405289465736569
Neisseria subflava	0
Nevskia ramosa	0.0737096437117623
Nitriliruptor alkaliphilus	0
Oceanobacillus caeni	0
Oceanobacillus massiliensis	0.0519337211633379
Ochrobactrum anthropi	0.0738884234109944
Ochrobactrum intermedium	0.104964203692968
Ochrobactrum pituitosum	0
Odoribacter laneus	0
Odoribacter splanchnicus	0
Oligella urethralis	0.105043045964972
Olsenella profusa	0.0315583742583191
Olsenella scatoligenes	0.0289872755131087
Olsenella uli	0.0539781847648883
Olsenella umbonata	0.0693228602309396
Orenia metallireducens	0
Oribacterium parvum	0
Oribacterium sinus	0.208909430645814
Ornithobacterium rhinotracheale	0
Oscillibacter ruminantium	0.0333585444828007
Oscillibacter sp	0.0481901865339641
Oscillibacter valericigenes	0.1598238418178
Oxalobacter formigenes	0.0374910426230514
Paenibacillus alvei	0
Paenibacillus antibioticophila	0.0901628426862974
Paenibacillus barcinonensis	0.0694539058203749
Paenibacillus barengoltzii	0
Paenibacillus daejeonensis	0.0496129096561638
Paenibacillus durus	0
Paenibacillus glucanolyticus	0
Paenibacillus graminis	0.0278604525236456
Paenibacillus illinoisensis	0.0949442047817602
Paenibacillus kribbensis	0
Paenibacillus lactis	0.292206624306033
Paenibacillus lautus	0.0417864549723481
Paenibacillus provencensis	0.0367132254423313
Paenibacillus pueri	0.105521661448428
Paenibacillus rhizosphaerae	0
Paenibacillus riograndensis	0.17169207254469
Paenibacillus sabinae/forsythiae	0.0558430960688907
Paenibacillus senegalensis	0.123450403906471
Paenibacillus thiaminolyticus	0
Paenibacillus timonensis	0.0293510994216962
Pantoea agglomerans	0.313643746092524
Pantoea conspicua	0.0323444298822405
Papillibacter cinnamivorans	0
Parabacteroides distasonis	0.107742933022715
Parabacteroides goldsteinii	0.0965224068549924
Parabacteroides gordonii	0
Parabacteroides johnsonii	0
Parabacteroides merdae	0.0458321837641635
Paracoccus carotinifaciens	0
Paracoccus marinus	0.117021615985997
Paracoccus sanguinis	0
Paracoccus yeei	0
Paraeggerthella hongkongensis	0.058118283560378
Paraprevotella clara	0.110713333855146
Paraprevotella xylaniphila	0
Parascardovia denticolens	0.0482323348366491
Parasporobacterium paucivorans	0.0756860854380556
Parasutterella excrementihominis	0.0803492131184683
Parasutterella secunda	0.122336594823106
Parvimonas micra	0.154061191279106
Pediococcus acidilactici	0.0427537887346302
Pediococcus damnosus	0
Pediococcus pentosaceus	0
Pedobacter daejeonensis	0
Pedomicrobium ferrugineum	0
Pelomonas saccharophila	0.0613400901001083
Peptoclostridium difficile	0.0297102635099401
Peptococcus niger	0
Peptococcus sp.	0
Peptoniphilus asaccharolyticus	0
Peptoniphilus coxii	0
Peptoniphilus duerdenii	0
Peptoniphilus grossensis	0
Peptoniphilus harei	0.0274408933671999
Peptoniphilus indolicus	0.0364512559954352
Peptoniphilus lacrimalis	0
Peptoniphilus senegalensis	0.0606002491567918
Peptoniphilus timonensis	0
Peptostreptococcus anaerobius	0.0617339365996124
Peptostreptococcus russellii	0
Peptostreptococcus stomatis	0.155828503970611
Phascolarctobacterium faecium	0.0534516400471529
Phascolarctobacterium succinatutens	0.322885248975652
Phenylobacterium haematophilum	0.0940478895771244
Phyllobacterium myrsinacearum	0
Planococcus rifietoensis	0.0393470586039479
Planomicrobium chinense	0.033533940083903
Planomonospora sphaerica	0.351140991705969
Plesiomonas shigelloides	0
Porphyromonas asaccharolytica	0
Porphyromonas catoniae	0.244468655101337
Porphyromonas endodontalis	0.0310217460509078
Porphyromonas gingivalis	0
Porphyromonas somerae	0.0853460012931842
Porphyromonas uenonis	0.0281702926317551
Prevotella albensis	0.0394070735713353
Prevotella amnii	0
Prevotella amniotica	0.0297097606353938
Prevotella aurantiaca	0.0300976957342111
Prevotella baroniae	0
Prevotella bergensis	0.0320937282277868
Prevotella bivia	0
Prevotella brevis	0
Prevotella bryantii	0.03593639531525
Prevotella buccae	0
Prevotella buccalis	0
Prevotella conceptionensis	0.169794902803082
Prevotella copri	0.09065281907906
Prevotella corporis	0.100605109057598
Prevotella dentalis	0
Prevotella dentasini	0
Prevotella denticola	0.0751665440996172
Prevotella disiens	0
Prevotella enoeca	0
Prevotella falsenii	0.0287974406572546
Prevotella fusca	0
Prevotella histicola	0.137942476022752
Prevotella intermedia	0.0399810496915639
Prevotella loescheii	0.0555984311094387
Prevotella maculosa	0
Prevotella marshii	0
Prevotella melaninogenica	0
Prevotella micans	0.0316853587184874
Prevotella multidaccharivorax	0.0395812686944166
Prevotella multiformis	0.0528528290757342
Prevotella multisaccharivorax	0.14009717122767
Prevotella nanceiensis	0
Prevotella nigrescens	0.0659530875722336
Prevotella oralis	0
Prevotella oris	0.0665256480126129
Prevotella oryzae	0
Prevotella oulorum	0
Prevotella pallens	0
Prevotella paludivivens	0.694497909650024
Prevotella pleuritidis	0
Prevotella ruminicola	0.152795591274813
Prevotella saccharolytica	0.205110870614429
Prevotella salivae	0.0416580244594589
Prevotella scopos/jejuni	0
Prevotella shahii	0
Prevotella stercorea	0.0928770399201909
Prevotella timonensis	0.0427232946185841
Prevotella veroralis	0
Promicromonospora flava	0.045157259048245
Propionibacterium acidifaciens	0.556739932423604
Propionibacterium acidipropionici	0.819438848826471
Propionibacterium acnes	0
Propionibacterium australiense	0.0768053579839193
Propionibacterium avidum	0.0425623180698369
Propionibacterium cyclohexanicum	0.051274269034279
Propionibacterium damnosum	0.0760761060243081
Propionibacterium freudenreichii	0.105935663908277
Propionibacterium granulosum	0
Propionibacterium jensenii	0.0330428772302743
Propionibacterium microaerophilum	0.303066347730995
Propionibacterium namnetense	0.0412210878284725
Propionibacterium propionicum	0
Propionibacterium thoenii	0.35429089376167
Propionicimonas paludicola	0
Propionimicrobium lymphophilum	0.920396719823528
Propionivibrio dicarboxylicus	0
Prosthecobacter fluviatilis	0
Proteus mirabilis	0
Proteus penneri	0.113065638499231
Proteus vulgaris	0.0751509378664549
Providencia alcalifaciens	0.0456616570547888
Providencia rettgeri	0
Providencia rustigianii	0
Providencia stuartii	0.045548981015672
Pseudoclavibacter massiliense	0
Pseudoclavibacter sp._Timone	0
Pseudoflavonifractor capillosus	0.138135849943141
Pseudomonas aeruginosa	0
Pseudomonas alcaliphila	0
Pseudomonas fluorescens	0
Pseudomonas fragi	0
Pseudomonas fragi/thivervalensis/deceptionensis	0.102223747786192
Pseudomonas monteilii	0.334636056378291
Pseudomonas nitroreducens	0
Pseudomonas oleovorans	0
Pseudomonas putida	0
Pseudomonas stutzeri	0
Pseudopropionibacterium propionicum	0
Pseudoramibacter alactolyticus	0.0362904474757069
Pseudothermotoga thermarum	0
Pseudoxanthomonas mexicana	0
Psychrobacter arenosus	0
Pyramidobacter piscolens	0.0783588573825849
Ralstonia insidiosa	0.101906251270533
Ralstonia mannitolilytica	0.0313619200587492
Ralstonia solanacearum	0
Raoultella ornithinolytica	0
Raoultella planticola	0.034531939255852
Rheinheimera perlucida	0
Rheinheimera texasensis	0.0340933130641885
Rhizobium pusense	0.029703374677676
Rhodanobacter ginsenosidimutans	1.05689332583905
Rhodobacter sphaeroides	0.0290006346450457
Rhodococcus equi	0.0607031295439315
Rhodococcus erythropolis	0
Rhodococcus rhodochrous	0.0996666851168016
Riemerella anatipestifer	0
Riemerella columbina	0.0349389903815273
Robinsoniella peoriensis	0
Romboutsia lituseburensis	0.0541719475783489
Roseburia faecis	0.635915725276895
Roseburia hominis	0.0477931228569037
Roseburia intestinalis	0.045519497788784
Roseburia inulinivorans	0.156842946496019
Roseburia sp	0.250630426472559
Roseomonas mucosa	0.140922817309265
Rothia aeria	0
Rothia dentocariosa	0
Rothia mucilaginosa	0.0522780486823208
Rubinisphaera brasiliensis	0.120393284301524
Rudanella lutea	0.372859251313508
Ruminococcus albus	0
Ruminococcus bromii	0.158808326562292
Ruminococcus callidus	0
Ruminococcus champanellensis	0.0352052643851526
Ruminococcus faecis	0.0928713891587966
Ruminococcus flavefaciens	0
Ruminococcus gauvreauii	0.0694704839756317
Ruminococcus gnavus	0.220241261457244
Ruminococcus lactaris	0
Ruminococcus sp	0.209883809987212
Ruminococcus sp. Marseille-P2780	0
Ruminococcus sp. Marseille-P650	0.0498482112708481
Ruminococcus torques	0.232517518792663
Ruthenibacterium lactatiformans	0.0426050721109808
Salmonella enterica	0.029288892668307
Sarcina maxima	0.0498880589423161
Sarcina ventriculi	0.327076091307968
Scardovia inopinata	0.110829412652181
Scardovia wiggsiae	0.317080929629644
Schlesneria paludicola	0
Schwartzia sp.	0
Schwartzia succinivorans	0.0637017711273582
Selenomonas artemidis	0
Selenomonas infelix	0
Selenomonas noxia	0
Selenomonas ruminantium	0
Selenomonas sputigena	0
Sellimonas intestinalis	0.0935757624428393
Senegalemassilia anaerobia	0.0872068426250243
Senegalimassilia anaerobia	0.05707336309467
Serratia ficaria	0.0330263353900915
Serratia fonticola	0.0825253756668724
Serratia liquefaciens	0
Serratia marcescens	0
Shigella dysenteriae	0
Shuttleworthia satelles	0.124018002419599
Silanimonas lenta	0
Simonsiella muelleri	0.207516877800686
Skermanella aerolata	0.0879131643109558
Slackia equolifaciens	0
Slackia exigua	0.192388727095972
Slackia faecicanis	0.0809618808166284
Slackia isoflavoniconvertens	0
Slackia piriformis	0.0698831903139779
Snodgrassella alvi	0
Soleaferrea massiliensis	0.0382272692823664
Solobacterium moorei	0.0344848128813674
Sphingobacterium faecium	0.0323452929806316
Sphingobacterium multivorum	0.0345284018440052
Sphingobacterium spiritivorum	0
Sphingobium hydrophobicum	0.0375612498432863
Sphingobium yanoikuyae	0.632153104108817
Sphingomonas adhaesiva	0
Sphingomonas ginsenosidimutans	0
Sphingomonas hankookensis	0.0556388317499239
Sphingomonas panni	0.0282094449266364
Sphingomonas paucimobilis	0
Sphingomonas pseudosanguinis	0.954309963305383
Spirosoma linguale	0
Sporanaerobacter acetigenes	0
Sporolactobacillus nakayamae	0.112645135715386
Sporosarcina koreensis	0
Staphylococcus arlettae	0
Staphylococcus aureus	0.0380003161730363
Staphylococcus auricularis	0.0396570031228237
Staphylococcus capitis	0.196193950637791
Staphylococcus cohnii	0.239863117775768
Staphylococcus condimenti	0.0534328725639821
Staphylococcus epidermidis	0.0524838202794112
Staphylococcus epidermidis/muscae	0
Staphylococcus equorum/edaphicus/saprophyticus	0
Staphylococcus haemolyticus	0.187432440065418
Staphylococcus hominis	0
Staphylococcus intermedius	0.03845107798285
Staphylococcus kloosii	0
Staphylococcus lentus	0
Staphylococcus lugdunensis	0.128960036623589
Staphylococcus nepalensis	0
Staphylococcus pasteuri	0
Staphylococcus pettenkoferi	0
Staphylococcus saccharolyticus	0.114457982983568
Staphylococcus saprophyticus	0.0278062860881724
Staphylococcus schleiferi	0
Staphylococcus sciuri	0
Staphylococcus simulans	0.109471735123513
Staphylococcus succinus	0
Staphylococcus vitulinus	0.0426796175402177
Staphylococcus warneri	0.235727211262197
Staphylococcus xylosus	0
Stenotrophomonas daejeonensis	0
Stenotrophomonas maltophilia	0.332584199448501
Stenotrophomonas rhizophila	0.048319890635497
Stomatobaculum longum	0.0328535002992324
Stoquefichus massiliensis	0.0627679501503304
Streptobacillus moniliformis	0.0333924225264464
Streptococcus agalactiae	0.0324932354303249
Streptococcus alactolyticus	0
Streptococcus anginosus	0
Streptococcus australis	0
Streptococcus caballi	0
Streptococcus cameli	0
Streptococcus canis	0
Streptococcus caprae	0.0299719550096439
Streptococcus castoreus	0.0697704036688911
Streptococcus constellatus	0
Streptococcus criceti	0
Streptococcus cristatus	0.0675786208333917
Streptococcus dentasini	0.0302730613173442
Streptococcus dentirousetti	0
Streptococcus devriesei	0.0337214051852152
Streptococcus didelphis	0.0412900307106166
Streptococcus downei	0
Streptococcus dysgalactiae	0
Streptococcus equi	0.0628741987017439
Streptococcus equinus	0.0301960819239133
Streptococcus equinus/lutetiensis/infantarius	0
Streptococcus fryi	0.0693700831361923
Streptococcus gallolyticus	0
Streptococcus gordonii	0.0844266949992381
Streptococcus gordonii/mutans	0.0296307921598018
Streptococcus henryi	0.0428791421502743
Streptococcus hongkongensis	0
Streptococcus hyovaginalis	0
Streptococcus ictaluri	0
Streptococcus infantarius	0
Streptococcus infantis	1.12992869137764
Streptococcus iniae	0
Streptococcus intermedius/uberis	0.0514312723421186
Streptococcus lactarius	0
Streptococcus lutetiensis	0
Streptococcus macedonicus	0
Streptococcus marimammalium	0
Streptococcus massiliensis	0
Streptococcus merionis	0.04925488560991
Streptococcus minor	0
Streptococcus mitis	0
Streptococcus mitis/pneumoniae/pseudoneumoniae	0
Streptococcus moroccensis	0
Streptococcus mutans	0.0962226531202515
Streptococcus oralis	0
Streptococcus oricebi	0
Streptococcus orisasini	0
Streptococcus ovis	0
Streptococcus parasaguinis	0.0362229013243533
Streptococcus parasanguinis	0.147818279976546
Streptococcus parauberis	0.0396006540242881
Streptococcus pasteurianus	0
Streptococcus peroris	0
Streptococcus pharyngis	0
Streptococcus pleomorphus	0
Streptococcus plurextorum	0.0342411295712278
Streptococcus pneumoniae	0
Streptococcus porci	0
Streptococcus porcinus	0.0458891770090099
Streptococcus porcorum	0
Streptococcus pyogenes	0
Streptococcus pyogensis	0
Streptococcus ratti/ursoris	0
Streptococcus rubneri	0
Streptococcus rupicaprae	0
Streptococcus salivarius	0.111813511851153
Streptococcus saliviloxodontae	0
Streptococcus sanguinis	0
Streptococcus sanguinis/vestibularis	0.0340529342098444
Streptococcus sinensis	0
Streptococcus sobrinus	0.0696704388710175
Streptococcus suis	0.0320530761199699
Streptococcus tangierensis	0
Streptococcus thermophilus	0.0293512631031291
Streptococcus thoraltensis	0
Streptococcus uberis	0.0392764202592984
Streptococcus vestibularis	0.0883166836870865
Streptococcus viridans	0.114996323261827
Streptomyces misionensis	0.0373473699754852
Streptomyces thermoviolaceus	0
Streptomyces thermovulgaris	0
Subdoligranulum variabile	0.0386248580972286
Succinatimonas hippei	0
Succiniclasticum ruminis	0.341627492139092
Succinivibrio dextrinosolvens	0.203691428015101
Sulfurimonas autotrophica	0
Sutterella parvirubra	0
Sutterella stercoricanis	0
Sutterella wadsworthensis	0.121768721822661
Symbiobacterium thermophilum	0
Tannerella forsythia	0
Tatumella ptyseos	0
Tetragenococcus solitarius	0
Tetrasphaera australiensis	0
Thiomicrospira cyclica	0.0609477041377781
Timonella senegalensis	0.0696824219925674
Tissierella praeacuta	0
Trabulsiella guamensis	0.08300940593812
Treponema berlinense	0.061423015707741
Treponema denticola	0.0315338691864299
Treponema lecithinolyticum	0
Treponema maltophilum	0.0381457120912195
Treponema medium	0
Treponema porcinum	0
Treponema socranskii	0
Treponema succinifaciens	0
Treponema vincentii	0.0610573735058387
Tropheryma whipplei	0
Trueperella bernardiae	0.0612348705086854
Trueperella pyogenes	0
Tumebacillus permanentifrigoris	0.0309922921694173
Turicella otitidis	0.0715613526367494
Turicibacter sanguinis	0.0608088264434009
Turicimonas muris	0.0545472124320286
Tyzzerella nexilis	0.0361878070025537
Ureaplasma parvum	0
Ureaplasma urealyticum	0
Ureibacillus suwonensis	0.0607642534405246
Ureibacillus thermosphaericus	0
Vagococcus penaei	0.0359761826646371
Vagococcus teuberi	0
Varibaculum cambriense	0.295781701850325
Variovorax boronicumulans	0.0309024654293238
Veillonella atypica	0.0283563097522216
Veillonella dispar	0.051816478369503
Veillonella parvula	0.154026736103149
Veillonella ratti	0.0275725323177311
Veillonella rogosae	0.151491611870722
Veillonella tobetsuensis	0.191684786463868
Vibrio cholerae	0.147491082912288
Vibrio cincinnatiensis	0
Vibrio fluvialis	0.0282199356740582
Vibrio furnissii	0.0459706465507556
Vibrio mimicus	0
Vibrio parahaemolyticus	0
Victivallis vadensis	0.0738917774725969
Virgibacillus proomii	0
Weeksella virosa	0.0989291779106327
Weissella cibaria	0.0395955290008952
Weissella confusa	0.69425789649404
Weissella paramesenteroides	0
Yersinia aleksiciae	0
Yersinia bercovieri	0
Yersinia enterocolitica	0
Yersinia frederiksenii	0.134195023950393
Yersinia kristensenii	0.077978093104822
Yersinia pseudotuberculosis	0.0363379019811551
Yersinia rohdei	0
Yokenella regensburgei	0.139468614064293
Yonghaparkia alkaliphila	0.0511132746050628
Kingdom Information: (%)
Archaea	0.740964485150456
Bacteria	99.2590355148498
Phylum Information: (%)
Actinobacteria	23.9889128168918
Bacteroidetes	10.6581040400295
Deinococcus-Thermus	0.0656808873934503
Dictyoglomi	0.0410446579776459
Elusimicrobia	0.0912115462653529
Epsilonbacteraeota	1.61446762435673
Euryarchaeota	0.740964485150456
Firmicutes	36.0239646106355
Fusobacteria	2.23205381484115
Gemmatimonadetes	0
Halanaerobiaeota	0
Lentisphaerae	0.0738917774725969
Other	2.63225960086043
Planctomycetes	0.120393284301524
Proteobacteria	20.1774678511566
Spirochaetes	0.432299350310777
Synergistetes	0.379481433384444
Tenericutes	0.594424242657607
Thermotogae	0
Verrucomicrobia	0.133377976314562
Class Information: (%)
Actinobacteria	18.3901591801475
Actinobacteridae	3.5897362485609
Alphaproteobacteria	4.76100948476073
Bacilli	14.7335007211083
Bacteroides	0.719782977244585
Bacteroidetes	0.0692910293298104
Bacteroidia	9.83347975268457
Betaproteobacteria	0
Brachyspirae	0.240139379819548
Campylobacteria	1.61446762435673
Chlorobia	0.0355502807705653
Clostridia	16.9835687202992
Coriobacteriia	2.00901738818344
Deinococci	0.0656808873934503
Deltaproteobacteria	0.203575661265771
Dictyoglomia	0.0410446579776459
Elusimicrobia	0.0912115462653529
Epsilonproteobacteria	0.0427179272690643
Erysipelotrichia	2.40402409391117
Flavobacteria	0
Fusobacteria	0
Fusobacteriia	2.23205381484115
Gammaproteobacteria	15.170164777861
Gemmatimonadetes	0
Halanaerobiia	0
Halobacteria	0.161926375744734
Lentisphaeria	0.0738917774725969
Methanobacteria	0.579038109405723
Mollicutes	0.594424242657607
Negativicutes	1.90287107531683
Nitriliruptoria	0
Other	2.63225960086043
Planctomycetacia	0.120393284301524
Spirochaetes	0
Spirochaetia	0.192159970491229
Synergistia	0.379481433384444
Thermotogae	0
Verrucomicrobiae	0.133377976314562
Order Information: (%)
Acetobacterales	0.212084439537215
Actinomycetales	3.71049175087454
Aeromonadales	1.1050784880964
Alteromonadales	0.0761998560466223
Azospirillales	0.0879131643109558
Bacillales	5.96157563083024
Bacteroidales	8.07186837634485
Betaproteobacteriales	2.75672009943005
Bifidobacteriales	4.84261474369898
Brachyspirales	0.240139379819548
Campylobacterales	1.65718555162579
Cardiobacteriales	0.302844796375871
Caulobacterales	0.588941650657212
Chitinophagales	0.705869103503692
Chlorobiales	0.0355502807705653
Chromatiales	0
Clostridiale	0.109714498217451
Clostridiales	16.8738542220818
Coriobacteriales	2.00901738818344
Corynebacteriales	5.04793016196068
Cytophagales	0.441003672765099
Deinococcales	0.0656808873934503
Desulfobacterales	0
Desulfovibrionales	0.203575661265771
Dictyoglomales	0.0410446579776459
Elusimicrobiales	0.0912115462653529
Enterobacteriales	3.01554331551076
Erysipelotrichales	2.40402409391117
Flavobacteriales	1.33693891182069
Fusobacterales	0
Fusobacteriales	2.23205381484115
Fusobacteriales: Leptotrichiacea	0
Gemmatimonadales	0
Halanaerobiales	0
Halobacteriales	0.161926375744734
Lactobacillales	8.77192509027804
Methanobacteriales	0.579038109405723
Micrococcales	5.96944817045533
Micromonosporales	0.229834673700085
Mycoplasmatales	0.594424242657607
Neisseriales	0
Nitriliruptorales	0
Oceanospirillales	0.151549622947697
Opitutales	0.0669259839269646
Other	2.63225960086043
Pasteurellales	1.05627809913142
Planctomycetales	0.120393284301524
Propionibacteriales	1.79108756633731
Pseudomonadales	2.09565920063147
Rhizobiales	1.98429832642255
Rhodobacterales	0.176807661720281
Salinisphaerales	0.0737096437117623
Selenomonadales	1.90287107531683
Sphingobacteriales	0.0668736948246367
Sphingomonadales	1.71096424211252
Spirochaetales	0.192159970491229
Streptomycetales	0.0373473699754852
Streptosporangiales	0.351140991705969
Synergistales	0.379481433384444
Thermotogales	0
Thiomicrospirales	0.0609477041377781
Verrucomicrobiales	0.0664519923875979
Vibrionales	2.48331054193405
Victivallales	0.0738917774725969
Xanthomonadales	1.99232340990709
Family Information: (%)
Acetobacteraceae	0.212084439537215
Acidaminococcaceae	0.853672660686774
Actinomycetaceae	1.4493734267974
Aerococcaceae	2.11091601915672
Aeromonadaceae	0.479119463848937
Akkermansiaceae	0.0664519923875979
Alicyclobacillaceae	0.0309922921694173
Alteromonadaceae	0.0340933130641885
Aquaspirillaceae	0
Arcobacteraceae	0.149950938447544
Atopobiaceae	0.479470439821118
Azospirillaceae	0.0879131643109558
Bacillaceae	3.46675333194616
Bacteroidaceae	4.21785856845174
Barnesiellaceae	0.0504834864719096
Beijerinckiaceae	0.638014340262148
Bifidobacteriaceae	4.84261474369898
Blautia	0
Bogoriellaceae	0
Brachyspiraceae	0.240139379819548
Brevibacteriaceae	1.07397671760517
Burkholderiaceae	1.70422196385917
Caldicoprobacteraceae	0
Campylobacteraceae	0.926012131847607
Cardiobacteriaceae	0.302844796375871
Carnobacteriaceae	0.212248840745375
Caulobacteraceae	0.588941650657212
Cellulomonadaceae	0.14863847947993
Chitinibacteraceae	0.0653401940470093
Chitinophagaceae	0.705869103503692
Chlorobiaceae	0.0355502807705653
Christensenellaceae	0.112965344024175
Chromatiaceae	0
Clostridiaceae	0.879600113321603
Clostridiaceae 1	3.05334769770767
Clostridiaceae 2	0.112693287915741
Clostridiales	0.109714498217451
Coriobacteriaceae	0.344813950175936
Corynebacteriaceae	4.47689107495655
Corynebacterineae	0.166003497416043
Deinococcaceae	0.0656808873934503
Dermabacteraceae	0.569967203702062
Dermacoccaceae	0.142902077091605
Desulfobulbaceae	0
Desulfovibrionaceae	0.203575661265771
Dictyoglomaceae	0.0410446579776459
Dietziaceae	0.157516548014775
Dysgonomonadaceae	0.118735670952724
Eggerthellaceae	1.18473299818639
Elusimicrobiaceae	0.0912115462653529
Enterbacteriaceae	0.26197881107712
Enterobacteriaceae	2.75356450443364
Enterococcaceae	0.462431071431242
Erysipelotrichaceae	2.40402409391117
Eubacteriaceae	0.0640320536072452
Family XI	0.619886423284573
Family XIII	0.203773100591511
Family XVIII	0
Flavobacteriaceae	0.854892811917213
Fusobacteriaceae	0.879538618086197
Gemmatimonadaceae	0
Halobacteroidaceae	0
Haloferacaceae	0.161926375744734
Halomonadaceae	0.151549622947697
Helicobacteraceae	0.58122248133064
Hymenobacteraceae	0.0681444214515907
Hyphomicrobiaceae	0
Intrasporangiaceae	0.355395155126481
Jonesiaceae	0
Lachnospiraceae	8.09113721778276
Lactobacillaceae	1.79852436275295
Leptotrichia	0
Leptotrichiaceae	1.35251519675495
Leuconostocaceae	0.836636499316612
Listeriaceae	0
Marinifilaceae	0
Methanobacteriaceae	0.579038109405723
Microbacteriaceae	3.46075498678154
Micrococcaceae	0.373234884505418
Micrococcineae	0.029683205496598
Micromonosporaceae	0.229834673700085
Moraxellaceae	0.885050939121433
Muribaculaceae	0
Mycobacteriaceae	0.390515686900486
Mycoplasmataceae	0.594424242657607
Neisseriaceae	0.951454226211909
Nitriliruptoraceae	0
Nocardiaceae	0.167034709390104
Nocardioidaceae	0.144650199243505
Opitutaceae	0.0669259839269646
Other	2.63225960086043
Paenibacillaceae	1.42763734786307
Pasteurellaceae	1.05627809913142
Peptococcaceae	0
Peptostreptococcaceae	0.478213653122613
Planococcaceae	0.142794149227816
Porphyromonadaceae	0.389006695077184
Prevotellaceae	2.84062631483398
Promicromonosporaceae	0.137505038382833
Propionibacteriaceae	1.6464373670938
Propionibacterineae	1.62847739164355
Pseudomonadaceae	1.21060826151004
Psychromonadaceae	0.0421065429824338
Rhizobiaceae	1.19547614511348
Rhodanobacteraceae	1.05689332583905
Rhodobacteraceae	0.176807661720281
Rhodocyclaceae	0.0357037153119639
Rikenellaceae	0.20506011691543
Rubinisphaeraceae	0.120393284301524
Ruminococcaceae	3.39731987708928
Schlesneriaceae	0
Solimonadaceae	0.0737096437117623
Sphingobacteriaceae	0.0668736948246367
Sphingomonadaceae	1.71096424211252
Spirochaetaceae	0.192159970491229
Spirosomaceae	0.372859251313508
Sporolactobacillaceae	0.112645135715386
Staphylococcaceae	0.641638827542993
Streptococcacaeae	0.0284291337757507
Streptococcaceae	3.3227391630994
Streptomycetaceae	0.0373473699754852
Streptomycineae	0
Streptosporangiaceae	0.351140991705969
Succinivibrionaceae	0.625959024247465
Synergistaceae	0.379481433384444
Tannerellaceae	0.250097523641871
Thermomonosporaceae	0
Thermotogaceae	0
Thiomicrospiraceae	0.0609477041377781
Thiovulaceae	0
Veillonellaceae	1.04919841463005
Verrucomicrobiaceae	0
Vibrionaceae	2.48331054193405
Victivallaceae	0.0738917774725969
Weeksellaceae	0.482046099903478
Xanthobacteraceae	0.150807841046922
Xanthomonadaceae	0.935430084068035
Genus Information: (%)
Acetanaerobacterium	0.133520366248354
Acetivibrio	0
Acetobacter	0.0711616222279495
Acetobacterium	0.0277416061315383
Achromobacter	0.0738884234109944
Acidaminococcus	0.135708279524877
Acidovorax	0.0325631616310194
Acinetobacter	0.54916036066516
Actinobacillus	0.154510082865746
Actinobaculum	0.0399832021298014
Actinomadura	0
Actinomyces	0.930027551787443
Adlercreutzia	0.0481231357073364
Aerococcus	0.04802172689797
Aeromicrobium	0.11656177994233
Aeromonas	0.479119463848937
Afipia	0
Agathobacter	0.108829636369969
Aggregatibacter	0.125684768458963
Agrobacterium	0.447341131690404
Agrococcus	0.0893113359908082
Akkermansia	0.0664519923875979
Alcaligenes	0.0926700611652564
Algoriella	0
Aliagarivorans	0.0421065429824338
Alistipes	0.20506011691543
Allisonella	0
Alloiococcus	0
Alloprevotella	0.348484794990985
Allorhizobium-Neorhizobium-Pararhizobium-Rhizobium	0.631627572488403
Alloscardovia	0
Alysiella	0.101840394189908
Amaricoccus	0.0300170886408547
Anaerobiospirillum	0.422267596232364
Anaerococcus	0.0556389847466735
Anaerofilum	0.0629828578591283
Anaerofustis	0
Anaeroglobus	0.043645222839854
Anaerospora	0
Anaerosporobacter	0.0890306531383033
Anaerostipes	0.159650181728173
Anaerovorax	0
Ancylobacter	0.115202476557628
Aneurinibacillus	0.0329190882275104
Anoxynatronum	0.0763727894647031
Aquabacterium	0
Arcanobacterium	0
Arcobacter	0.149950938447544
Arthrobacter	0.11550360942477
Asaccharobacter	0.0545352471714306
Atopobium	0.295623745053862
Atopostipes	0.035926881441815
Aureimonas	0.0503203196112634
Bacillus	3.40598907850564
Bacteroides	4.21785856845174
Barnesiella	0
Bartonella	0.0364837466457328
Bavariicoccus	0.101138012949291
Bergeyella	0.0453869999176346
Bifidobacterium	4.31565210118248
Blautia	0.371376778393832
Bordetella	0.0354800607610799
Brachybacterium	0.213842094561673
Brachymonas	0
Brachyspira	0.240139379819548
Bradyrhizobium	0.0356053644892937
Brevibacillus	0.233979758580073
Brevibacterium	1.07397671760517
Brevundimonas	0.214895072472092
Brochothrix	0
Buchnera	0.0449055141896902
Bulleidia	0
Burkholderia-Caballeronia-Paraburkholderia	0
Butyricicoccus	0.181639600517099
Butyricimonas	0
Butyrivibrio	0.119653931556955
Caldicoprobacter	0
Campylobacter	0.926012131847607
Capnocytophaga	0.738535413530493
Cardiobacterium	0.302844796375871
Castellaniella	0
Catabacter	0
Catenibacterium	1.31288967595768
Catonella	0
Caulobacter	0.279998688607995
Cellulomonas	0.14863847947993
Cellulosilyticum	0.121141034136937
Cellulosimicrobium	0.0976320875624301
Centipeda	0
Cephaloticoccus	0.0669259839269646
Cetobacterium	0.0467343601976059
Chitinibacter	0.0653401940470093
Chlorobium	0.0355502807705653
Christensenella	0.112965344024175
Chryseobacterium	0.053011210298236
Citrobacter	0.167329651386754
Cloacibacillus	0.268286669665803
Clostridium	0.879600113321603
Clostridium sensu stricto	0.0363204984510383
Clostridium sensu stricto 1	1.41454505936575
Clostridium sensu stricto 10	0
Clostridium sensu stricto 11	0.106714695279285
Clostridium sensu stricto 12	0.0642721937244073
Clostridium sensu stricto 13	0.2734640230539
Clostridium sensu stricto 14	0
Clostridium sensu stricto 15	0.0442356197886064
Clostridium sensu stricto 16	0.100390997871211
Clostridium sensu stricto 17	0
Clostridium sensu stricto 18	0.0405373726791206
Clostridium sensu stricto 19	0.0504118852738077
Clostridium sensu stricto 2	0.0340241605404004
Clostridium sensu stricto 3	0.0332326906897062
Clostridium sensu stricto 4	0.0587165633812705
Clostridium sensu stricto 5	0
Clostridium sensu stricto 7	0.101899921579538
Clostridium sensu stricto 8	0.353938364230381
Cnuella	0.658614205331261
Collinsella	0.242519092218626
Comamonas	0.0312230538829072
Coprobacillus	0
Coprobacter	0.0504834864719096
Coprococcus 1	0
Coprococcus 2	0.0585902044815578
Coprococcus 3	0.167116052059374
Coriobacterium	0.0392260138729825
Corynebacterium	0.331240013363566
Corynebacterium 1	4.03037107222571
Cronobacter	0
Cryobacterium	0.139666305505915
Cryptobacterium	0.0452222483695315
Cupriavidus	0
Curvibacter	0
Cutibacterium	0.0412210878284725
Dechlorobacter	0.0357037153119639
Deinococcus	0.0656808873934503
Delftia	0.0290006346450457
Dermabacter	0.356125109140389
Dermacoccus	0.142902077091605
Desulfobulbus	0
Desulfovibrio	0.203575661265771
Dialister	0.0991114373707692
Dictyoglomus	0.0410446579776459
Dielma	0.030295730797218
Dietzia	0.157516548014775
Dolosicoccus	0
Dolosigranulum	0
Dorea	0.0328744184207977
Dyadobacter	0
Dysgonomonas	0.0815698894201527
Eggerthella	0.439687015541358
Eggerthia	0.0423989472856522
Eikenella	0.0626074154948945
Eisenbergiella	0.0527069278300289
Elusimicrobium	0.0912115462653529
Empedobacter	0.249779721395447
Enorma	0.0630688440843278
Enterobacter	0.393358500980356
Enterococcus	0.260071674145025
Enterorhabdus	0.105766223183782
Enterovibrio	0.0293752112238446
Eremococcus	0
Erwinia	0.0921336146469239
Erysipelatoclostridium	0.536796120135758
Escherichia	0.26197881107712
Escherichia-Shigella	0.2902750779447
Ethanoligenens	0.0652805930859794
Eubacterium	0.109714498217451
Ezakiella	0.0437701531197719
Facklamia	2.06289429225875
Faecalitalea	0.115326286279443
Fastidiosipila	0.0822913045601925
Fictibacillus	0
Filifactor	0
Finegoldia	0
Flavobacterium	0.116357398386719
Flavonifractor	0.113429413734539
Franconibacter	0
Fretibacterium	0.0328359063360555
Fusicatenibacter	0.0931774677811743
Fusobacterium	0.832804257888591
Gallibacterium	0
Garciella	0
Gardnerella	0.0508199653980202
Gemella	0.139114546365404
Gemmatirosa	0
Geobacillus	0
Geomicrobium	0
Georgenia	0
Gluconobacter	0
Gordonia	0.0939215065248071
Gordonibacter	0.0900470464259962
Granulicatella	0.17632195930356
Grimontia	0.263845101080425
Haematobacter	0.0297689570934296
Haemophilus	0.736353204964307
Hafnia-Obesumbacterium	0.03005072171948
Halodesulfovibrio	0
Halomonas	0.151549622947697
Halopiger	0.161926375744734
Harryflintia	0.0409413567791314
Helicobacter	0.58122248133064
Hespellia	0.0386819043907861
Hodemania	0
Holdemanella	0.0300485778435373
Holdemania	0.0568493733825634
Howardella	0.114031032893306
Hungatella	0
Hydrobacter	0.0472548981724307
Hydrogenibacillus	0
Hydrogenoanaerobacterium	0.209356156674837
Hymenobacter	0.0681444214515907
Intestinibacter	0.0815813559585752
Intestinimonas	0
Isoptericola	0.0398729508204029
Janibacter	0.252566797940589
Johnsonella	0.108929558918597
Jonesia	0
Kandleria	0.0999449263233776
Kerstersia	0
Kingella	0.0353522410908914
Klebsiella	0
Kluyvera	0.0299279584746441
Kocuria	0.187747795460444
Kosakonia	0.0783875897795908
Kurthia	0
Kytococcus	0
Lachnoanaerobaculum	0.0412709305185658
Lachnobacterium	0.0835003395019696
Lachnoclostridium	1.06835230207658
Lachnoclostridium 10	0.0348142973116242
Lachnoclostridium 12	0.15548908864856
Lachnoclostridium 5	0.61638436272982
Lachnospira	0.66527207105138
Lachnospiraceae NC2004 group	0.0700161680516455
Lachnospiraceae NK4A136 group	0.0540087742275805
Lactobacillus	1.75577057401832
Lactococcus	0.288547035985364
Lautropia	0.100484440679681
Lawsonella	0.0437186367305331
Leifsonia	0
Leminorella	0
Leptothrix	0.121083225810384
Leptotrichia	1.31912277422851
Leuconostoc	0.0704223599083675
Limnobacter	0.174131170099353
Lysinibacillus	0.0398553828308188
[truncated: 214 more rows]
