# Supplementary material for: Pediatric Acute Lymphoblastic Leukemia Patients Exhibit Distinctive Alterations in the Gut Microbiota
Source: Front Cell Infect Microbiol. 2020 Oct 16;10:558799. doi: 10.3389/fcimb.2020.558799 (PMC7596659; doi:10.3389/fcimb.2020.558799)
Supplement: Supplementary file 1 [file Data_Sheet_1.ZIP › rawdata/Case/19T030044_output.xls.result.txt]

Species Information: (%)
Abiotrophia defectiva	0
Abiotrophia para-adiacens	0.0525313558266532
Acetanaerobacterium elongatum	0.659718691224886
Acetobacterium tundrae	0.046520280696786
Achromobacter denitrificans	0.105045084723069
Achromobacter xylosoxidans	0.0331962423318182
Acidaminococcus fermentans	0.0531250836103909
Acidaminococcus intestini	0.0523844381249002
Acidovorax facilis	0
Acidovorax sp	0.0352754391234232
Acidovorax temperans	0
Acinetobacter baumannii	0
Acinetobacter calcoaceticus	0.0556938383139338
Acinetobacter haemolyticus/baumannii	0.208993123488206
Acinetobacter johnsonii	0.0674288511484137
Acinetobacter junii	0
Acinetobacter lwoffii	0
Acinetobacter pittii	0
Acinetobacter radioresistens	0
Acinetobacter septicus	0
Actinobacillus capsulatus	0.296453702231412
Actinobacillus pleuropneumoniae	0
Actinobaculum massiliense	0
Actinobaculum schaalii	0.0601566494299981
Actinomadura vinacea	0
Actinomyces canis	0.0432417903106937
Actinomyces cardiffensis	0
Actinomyces georgiae	0.0830592453502293
Actinomyces graevenitzii	0.0295260525520723
Actinomyces johnsonii	0.0612375299808647
Actinomyces massiliensis	0.0331550814145915
Actinomyces meyeri	0.0645073670205226
Actinomyces naeslundii	0
Actinomyces neuii	0.16462826284059
Actinomyces odontolyticus	0
Actinomyces oris	0.0383729130069319
Actinomyces radingae	0
Actinomyces sp._ph3	0.202560116686031
Actinomyces turicensis	0
Actinomyces urogenitalis	0
Actinomyces viscosus	0.0287965087166297
Adlercreutzia equolifaciens	0
Aeribacillus pallidus	0.211770436739389
Aerococcus christensenii	0.0311837405357781
Aerococcus viridans	0
Aeromicrobium massiliense	0.0470951005093061
Aeromonas allosaccharophila/veronii	0.0921784804218127
Aeromonas bestiarum	0.0402596215283199
Aeromonas hydrophila	0
Aeromonas jandaei	0
Aeromonas media/tecta	0
Aeromonas veronii	0.0297037522289447
Afipia birgiae	0
Agathobaculum butyriciproducens	0
Aggregatibacter actinomycetemcomitans	0.0985451987620862
Aggregatibacter aphrophilus	0.599799301000517
Aggregatibacter segnis	0
Agrobacterium tumefaciens	0.521567667127344
Agrococcus jejuensis	0
Agrococcus terreus	0.0881715315144679
Akkermansia glycaniphila	0.0369910987981723
Akkermansia muciniphila	0.191902754823398
Alcaligenes faecalis	0.0508603873905897
Algoriella xinjiangensis	0
Aliagarivorans marinus	0.0410548217350696
Alistipes finegoldii	0
Alistipes indistinctus	0.0874507840740454
Alistipes inops	0
Alistipes obesi	0
Alistipes onderdonkii	0
Alistipes putredinis	0.0516983755899773
Alistipes senegalensis	0.0411451214247945
Alistipes shahii	0
Alistipes timonensis	0.0833787176016414
Allisonella histaminiformans	0
Alloiococcus otitis	0
Alloprevotella rava	0.0623052235283659
Alloprevotella tannerae	0.32729635271536
Alloscardovia omnicolens	0
Alysiella filiformis	0.128242600776515
Amaricoccus kaplicensis	0.029317949177223
Anaerobiospirillum succiniciproducens	0
Anaerobiospirillum thomasii	0.181212387984402
Anaerococcus hydrogenalis	0.0362364975375943
Anaerococcus lactolyticus	0.053187551394285
Anaerococcus obesiensis	0.0623684581913069
Anaerococcus octavius	0
Anaerococcus prevotii	0.0593742342189502
Anaerococcus senegalensis	0
Anaerococcus tetradius	0
Anaerococcus vaginalis	0
Anaerofilum agile	0.0698014928914795
Anaerofilum pentosovorans	0
Anaerofustis stercorihominis	0
Anaeroglobus geminatus	0.0305513874396491
Anaerorhabdus furcosa	0
Anaerosporobacter mobilis	0
Anaerostipes butyraticus	0.058838475307444
Anaerostipes caccae	0.0288826680895721
Anaerostipes hadrus	0.128549229082314
Anaerotruncus colihominis	0.535097662367887
Anaerotruncus sp	0
Anaerovorax odorimutans	0
Ancylobacter polymorphus	0.118275785841633
Aneurinibacillus aneurinilyticus	0.0287644885248563
Aneurinibacillus migulanus	0.0322801534231324
Anoxynatronum sibiricum	0.0728620639900845
Aquabacterium commune	0
Arcanobacterium haemolyticum	0
Arcanobacterium pyogenes	0
Arcobacter butzleri	0.0938345840054172
Arcobacter cryaerophilus	0
Arthrobacter albus	0
Arthrobacter castelli	0.0481706375599419
Arthrobacter oxydans	0.0422215504220117
Arthrobacter polychromogenes	0.0316261228865956
Asaccharobacter celatus	0.0359685774942586
Atlantibacter hermannii	0.0284409108564246
Atopobium minutum	0
Atopobium parvulum	0.0546175960246735
Atopobium rimae	0.110196903463511
Atopobium vaginae	0
Atopostipes suicloacalis	0.02843875544822
Aurantimonas altamirensis	0
Aureimonas altamirensis	0.113405186879815
Averyella dalhousiensis	0
Azonexus hydrophilus	0
Azospirillum lipoferum	0.0510555621579449
Bacillus altitudinis	0.226928017537128
Bacillus amyloliquefaciens	0.042090013014111
Bacillus anthracis	0.0309726817750877
Bacillus atrophaeus	0
Bacillus badius	0
Bacillus beijingensis	0.100410054173291
Bacillus benzoevorans	0
Bacillus cereus	0.0320957622907042
Bacillus circulans	0
Bacillus clausii	0.0467119497959241
Bacillus coagulans	0
Bacillus cytotoxicus	0.0402202076863498
Bacillus endophyticus	0.0380070851783644
Bacillus firmus	0
Bacillus flexus	0
Bacillus fordii	0
Bacillus halodurans	0
Bacillus idriensis	0.0470337652822932
Bacillus infantis	0.0314732560633139
Bacillus licheniformis	0.0972973090211496
Bacillus marisflavi	0
Bacillus massilioanorexius	0
Bacillus massiliosenegalensis	0.0466756711411912
Bacillus megaterium	0
Bacillus methanolicus	0
Bacillus mojavensis	0.0952627881265555
Bacillus mycoides	0
Bacillus nealsonii	0
Bacillus niacini	0
Bacillus polyfermenticus	0.100822882632791
Bacillus pseudofirmus	0
Bacillus pseudomycoides	0.0561596276988175
Bacillus pumilus	0.0320155653796991
Bacillus senegalensis	0.0436741457541116
Bacillus simplex	0
Bacillus siralis	0
Bacillus sonorensis	0.0434811518201714
Bacillus subtilis	0.0417861744893142
Bacillus thermoamylovorans	0.101011158800022
Bacillus thuringiensis	0.391287971371246
Bacillus timonensis	0
Bacillus toyonensis/wiedmanii/thuringiensis	0.0283759278910287
Bacillus vallismortis	0.0374610147395549
Bacteroides acidifaciens	0.0649278918086413
Bacteroides caccae	0.100124761875226
Bacteroides cellulosiluticus	0.0994349169475307
Bacteroides cellulosilyticus	0.103527207023685
Bacteroides clarus	0.0487349536722517
Bacteroides coagulans	0
Bacteroides coprocola	0
Bacteroides coprophilus	0.154528270631546
Bacteroides dorei	0
Bacteroides eggerthii	0.0909636054743638
Bacteroides faecis	0.0527994786930708
Bacteroides finegoldii	0.0781864676814934
Bacteroides fluxus	0
Bacteroides fragilis	0.0719907344031167
Bacteroides galacturonicus	0.0584333116972486
Bacteroides gallinarum	0.0368877399223095
Bacteroides gallinceum	0
Bacteroides graminisolvens	0
Bacteroides helcogenes	0.0461592033818579
Bacteroides intestinalis	0
Bacteroides massiliensis	0.28728675590644
Bacteroides massilinensis	0.0284170333044771
Bacteroides nordii	0
Bacteroides oleiciplenus	0
Bacteroides ovatus	0.0753516054255678
Bacteroides paurosaccharolyticus	0
Bacteroides pectinophilus	0.0716759008592281
Bacteroides plebeius	0
Bacteroides propinonicifaciens	0
Bacteroides pyogenes	0
Bacteroides salanitronis	0
Bacteroides salyersiae	0.0576059114241094
Bacteroides sartorii	0
Bacteroides stercorirosoris	0.0994505151886096
Bacteroides stercoris	0.137624624377759
Bacteroides thetaiotaomicron	0.0468749076086196
Bacteroides timonensis	0
Bacteroides uniformis	0.112687671270608
Bacteroides ureolyticus	0.108024585629407
Bacteroides vulgatus	1.44445374314923
Bacteroides xylanisolvens	0
Bacteroides xylanolyticus	0.0278724137032198
Barnesiella intestinihominis	0.0751893048558629
Barnesiella viscericola	0
Bartonella birtlesii	0
Bavariicoccus seileri	0.0821640919444413
Bergeyella zoohelcum	0
Bifidobacterium actinocoloniiforme	0.034067927437238
Bifidobacterium adolescentis	0
Bifidobacterium adolescentis/ruminantium	0.047099538041607
Bifidobacterium angulatum	0.0587624017998837
Bifidobacterium animalis	0
Bifidobacterium asteroides	0.035326993712673
Bifidobacterium avesanii	0.0315237844259193
Bifidobacterium bifidum	0.0393932908565544
Bifidobacterium bohemicum	0
Bifidobacterium bombi	0.0417464725188151
Bifidobacterium boum	0.206756238088595
Bifidobacterium breve	0
Bifidobacterium callitrichos	0
Bifidobacterium catenulatum	0.0876741494550877
Bifidobacterium catenulatum/pseudoctenulatum	0.22500094524807
Bifidobacterium choerinum	0.163529338865911
Bifidobacterium commune	0
Bifidobacterium coryneforme	0
Bifidobacterium crudilactis/psychraerophilum	0
Bifidobacterium cuniculi	0.0657843996498881
Bifidobacterium dentium	0.10540002924386
Bifidobacterium eulemuris/lemurum	0
Bifidobacterium faecale	0
Bifidobacterium gallicum	0.0865394720145153
Bifidobacterium gallinarum	0
Bifidobacterium hapali	0
Bifidobacterium indicum	0
Bifidobacterium kashiwanohense	0.126538589062817
Bifidobacterium longum	0.359426722228351
Bifidobacterium longum	0.127138733395325
Bifidobacterium merycicum	0
Bifidobacterium mongoliense	0
Bifidobacterium moukalabense	0.340394591322986
Bifidobacterium pseudocatenulatum	0.0463622817379559
Bifidobacterium pseudocatenulatum	0
Bifidobacterium pseudolongum	0.327922534714993
Bifidobacterium pullorum	0
Bifidobacterium pullorum/hapali	0.122760900626398
Bifidobacterium ramosum	0.0516569415113743
Bifidobacterium reuteri	0.169348480604908
Bifidobacterium ruminantium	0
Bifidobacterium saeculare	0
Bifidobacterium saguini	0
Bifidobacterium scardovii	0.0625550632014081
Bifidobacterium stercoris	0
Bifidobacterium thermacidophilum	0.100951284125777
Bifidobacterium thermophilum	0.0639012716465491
Bifidobacterium tissieri	0.0811215924388035
Bifidobacterium tsurumiense	0.118321564080565
Bifissio spartinae	1.09614213496927
Bilophila wadsworthia	0.0286708945947186
Blastococcus massiliensis	0.241985007664073
Blastomonas natatoria	0.0351674574706989
Blautia caecimuris	0.0703440006118148
Blautia coccoides	0.0375621491689847
Blautia faecis	0.0537310313548275
Blautia glucerasea	0
Blautia hansenii	0
Blautia hydrogenotrophica	0.167283212818234
Blautia luti	0.298237746417686
Blautia marasmi	0
Blautia obeum	0.0342932448645165
Blautia producta	0
Blautia schinkii	0.452105125591237
Blautia sp._GD8	0
Blautia stercoris	0.695135029423812
Blautia wexlerae	0
Bordetella hinzii	0
Brachybacterium muris	0.02850085773488
Brachybacterium paraconglomeratum	0.0311765304338002
Brachymonas chironomi	0
Brachyspira aalborgi	0.189509693013405
Brachyspira pilosicoli	0
Bradyrhizobium denitrificans	0.0455899328092137
Bradyrhizobium elkanii	0
Bradyrhizobium japonicum	0.049481928491997
Brevibacillus agri	0
Brevibacillus borstelensis	0
Brevibacillus brevis	0.0661160431513765
Brevibacillus massiliensis	0
Brevibacterium casei	0.129516326976335
Brevibacterium epidermidis	0.0646093531796905
Brevibacterium halotolerans	0.163078163045449
Brevibacterium iodinum	0
Brevibacterium linens	0.0439426744727156
Brevibacterium luteolum	0
Brevibacterium mcbrellneri	0.0387083967513588
Brevibacterium paucivorans	0.0694099887275466
Brevibacterium pityocampae	0.099975208911258
Brevibacterium ravenspurgense/massiliense	0.0620921783941365
Brevibacterium senegalense	0
Brevundimonas bacteroides	0.141647209093025
Brevundimonas diminuta	0.0336954390233947
Brevundimonas subvibrioides	0.03673625010678
Brevundimonas terrae	0.0534569275068616
Brevundimonas vesicularis	0.0295464316918555
Brochothrix thermosphacta	0
Buchnera aphidicola	0.0687906165104684
Buchnera sp.	0
Bulleidia extructa	0
Burkholderia cepacia	0.0353763448778505
Burkholderia glumae	0
Burkholderia plantarii	0.0345126866623986
Butyricicoccus faecihominis	0.0657084910146089
Butyricicoccus pullicaecorum	0.0311431141408264
Butyricimonas faecihominis	0
Butyricimonas paravirosa	0
Butyricimonas synergistica	0
Butyricimonas virosa	0.168113421287301
Butyrivibrio crossotus	0.182290998429469
Butyrivibrio fibrisolvens	0.0902455368724324
C.viride 16S	0.0820581537366263
Caldicoprobacter faecalis	0
Campylobacter coli	0.231821267092283
Campylobacter concisus	0
Campylobacter curvus	0
Campylobacter faecalis	0.0796797596724484
Campylobacter fetus	0
Campylobacter gracilis	0
Campylobacter hominis	0
Campylobacter hyointestinalis	0
Campylobacter jejuni	0.143051944077066
Campylobacter lari	0
Campylobacter rectus	0
Campylobacter showae	0.041257672233711
Campylobacter upsaliensis	0
Campylobacter ureolyticus	0
Candidatus Blastococcus	0
Candidatus Dorea	0.105875385081224
Candidatus Soleaferrea	0
Candidatus Stoquefichus	0.0516609631509485
Candidatus Streptomyces	0
Capnocytophaga gingivalis	0
Capnocytophaga granulosa	0
Capnocytophaga haemolytica	0.0526272584969272
Capnocytophaga leadbetteri	0.103250544248434
Capnocytophaga ochracea	0
Capnocytophaga sputigena	0.0740065897290842
Cardiobacterium hominis	0.152701495155178
Cardiobacterium valvarum	0
Carnobacterium maltaromaticum	0
Castellaniella defragrans	0
Catabacter hongkongensis	0
Catenibacterium mitsuokai	1.92760740384552
Catonella morbi	0
Catonella sp.	0
Cedecea davisae	0
Cedecea lapagei	0.0292622602409446
Cellulomonas composti	0.042338375377763
Cellulomonas denverensis	0
Cellulomonas massiliensis	0.02788149795826
Cellulomonas parahominis	0.0485195674441352
Cellulosilyticum lentocellum	0.151857417025306
Cellulosimicrobium cellulans	0.0536908299323693
Centipeda periodontii	0
Cephaloticoccus primus	0
Cetobacterium somerae	0.0339736187283787
Chlamydia abortus	0
Chlamydia trachomatis	0.315130199380995
Chlorobium phaeobacteroides	0
Christensenella minuta	0.0572902997282634
Chryseobacterium bovis	0.0346311054666935
Chryseobacterium hominis	0
Citrobacter amalonaticus	0
Citrobacter braakii	0
Citrobacter farmeri	0.048010927998917
Citrobacter freundii	0
Citrobacter gillenii	0
Citrobacter intermedius	0
Citrobacter murliniae	0
Citrobacter pasteurii	0.0304543204782126
Citrobacter sedlakii	0
Citrobacter werkmanii	0
Citrobacter youngae	0.0509808456284582
Cloacibacillus evryensis	0.158223767069463
Cloacibacillus porcorum	0
Cloacibacterium normanense	1.59553719067824
Clostridioides difficile	0
Clostridium acetobutylicum	0
Clostridium acidisoli	0
Clostridium aciditolerans	0
Clostridium aerotolerans	0
Clostridium akagii	0.0369527559411214
Clostridium aldenense	0.0909869480542502
Clostridium aldrichii	0
Clostridium algidicarnis	0
Clostridium amazonense	0.0309206343554515
Clostridium aminovalericum	0.0559989180808169
Clostridium amygdalinum	0.172624494413069
Clostridium amylolyticum	0.0690528138304927
Clostridium arbusti	0
Clostridium argentinense	0.035296828824983
Clostridium asparagiforme	0.921696119286966
Clostridium aurantibutyricum	0
Clostridium autoethanogenum	0
Clostridium baratii/Eubacterium nitrigenese	0.0806680852005311
Clostridium beijerinckii	0
Clostridium bifermentans	0
Clostridium bolteae/aminovalericum	0.113483642125128
Clostridium botulinum	0
Clostridium bowmanii	0
Clostridium butyricum	0.0296013056831092
Clostridium cadaveris	0.0292183569463634
Clostridium carboxidivorans	0
Clostridium cavendishii	0
Clostridium celatum	0.622777376511467
Clostridium celerecrescens	0
Clostridium cellobioparum	0
Clostridium cellulolyticum	0
Clostridium chartatabidum	0.031756233987321
Clostridium chauvoei	0.118785581110436
Clostridium chromiireducens	0.0618699372793426
Clostridium citroniae	0.0304073784980871
Clostridium clariflavum	0.0564849105620906
Clostridium clostridioforme	0
Clostridium cochlearium	0
Clostridium cocleatum	0.0337332211447304
Clostridium colicanis	0
Clostridium colinum	0.0616368112057332
Clostridium collagenovorans	0
Clostridium cylindrosporum	0.0315993003908088
Clostridium dakarense	0
Clostridium difficile	0
Clostridium diolis	0.181561429188189
Clostridium disporicum/celatum	0
Clostridium drakei	0
Clostridium estertheticum	0.0307183933884916
Clostridium fallax	0.0357428457430857
Clostridium felsineum	0
Clostridium ganghwense	0.0391219994724596
Clostridium ghonii	0.0366179509441141
Clostridium glycolicum	0
Clostridium glycyrrhizinilyticum	0.319518442589792
Clostridium grantii	0
Clostridium haemolyticum	0
Clostridium hathewayi	0
Clostridium herbivorans	0
Clostridium hiranonis	0
Clostridium homopropionicum	0
Clostridium huakuii	0.0370190741924284
Clostridium hungatei	0
Clostridium hylemonae	0.228701992270051
Clostridium indolis/methoxybenzovorans	0.718076822063202
Clostridium innocuum	0
Clostridium irregulare	0
Clostridium isatidis	0
Clostridium jeddahense	0.0491972526839238
Clostridium kogasensis	0
Clostridium lactatifermentans	0
Clostridium lavalense/bolteae	0.0855840768934315
Clostridium leptum	0.34784069553541
Clostridium limosum	0
Clostridium lituseburense	0
Clostridium lundense	0
Clostridium malenominatum	0.0708838275844613
Clostridium massiliodielmoense	0
Clostridium methoxybenzovorans	0.548432881991747
Clostridium methylpentosum	0.199685845314496
Clostridium neonatale	0
Clostridium nexile	0.260281022381104
Clostridium novyi	0.0325979882277462
Clostridium oceanicum	0.0528131285449351
Clostridium oroticum	0
Clostridium paraputrificum	0
Clostridium pascui	0.0423442143034124
Clostridium pasteurianum	0
Clostridium perfringens	0
Clostridium polysaccharolyticum	0.0821471580978109
Clostridium populeti	0
Clostridium psychrophilum	0
Clostridium punense	0
Clostridium putrefaciens	0.691562092101276
Clostridium ramosum	0.0298966750169262
Clostridium rectum	0
Clostridium saccharobutylicum	0
Clostridium saccharogumia	0
Clostridium saccharolyticum	0.152782457100143
Clostridium saccharoperbutylacetonicum	0.0449856792433155
Clostridium sardiniense	0
Clostridium sartagoforme	0.0764794894727113
Clostridium scatologenes	0
Clostridium schirmacherense	0
Clostridium scindens	0.153596399300662
Clostridium senegalense	0
Clostridium septicum	0.0386634999748537
Clostridium sordellii	0
Clostridium sp._16S_	0
Clostridium sphenoides	0.0914231418469017
Clostridium spiroforme	0
Clostridium sporogenes	0.048979665686929
Clostridium sporosphaeroides	0.0283454329456452
Clostridium sticklandii	0.0290403551372838
Clostridium straminisolvens	0.0662887923041143
Clostridium subterminale	0.0421236191970484
Clostridium sufflavum	0
Clostridium sulfidigenes	0
Clostridium swellfunianum	0
Clostridium symbiosum	0.631530662439519
Clostridium tagluense	0
Clostridium tepidiprofundi	0
Clostridium termitidis	0
Clostridium tertium	0
Clostridium tetani	0.041984563316928
Clostridium tetanomorphum	0
Clostridium thermoalcaliphilum	0
Clostridium thermopalmarium	0
Clostridium thiosulfatireducens	0
Clostridium tunisiense	0.0300911152866019
Clostridium tyrobutyricum	0
Clostridium ventriculi	0
Clostridium vincentii	0
Clostridium viride	0
Clostridium vulturis	0
Clostridium xylanolyticum	0
Clostridium xylanovorans	0
Collinsella aerofaciens	0
Collinsella intestinalis	0.0382486009417908
Collinsella massiliensis	0.030565807980109
Collinsella stercoris	0.0711720910820611
Collinsella tanakaei	0
Comamonas aquatica	0.0301181615656118
Comamonas kerstersii	0
Comamonas terrigena	0.0801771722308681
Comamonas testosteroni	0
Coprobacillus cateniformis	0
Coprobacter fastidiosus	0.0397791770843936
Coprobacter secundus	0.0508555976321786
Coprococcus catus	0
Coprococcus comes	0.0538251263715208
Coprococcus eutactus	0.0363403251286114
Coriobacterium glomerans	0.0886952039218393
Corynebacterium accolens	0.045177635998604
Corynebacterium afermentans	0.0552583636572744
Corynebacterium ammoniagenes	0.0435181328954771
Corynebacterium amycolatum	0.0620944026442091
Corynebacterium appendicis	0.0331974202677533
Corynebacterium argentoratense	0
Corynebacterium aurimucosum	0
Corynebacterium casei	0
Corynebacterium coyleae	0
Corynebacterium durum	0
Corynebacterium frankenforstense	0
Corynebacterium freneyi	0.448414733176974
Corynebacterium genitalium	0
Corynebacterium glaucum	0
Corynebacterium glucuronolyticum	0.0296431173688665
Corynebacterium jeikeium	0.0637595915399727
Corynebacterium kroppenstedtii	0.259936630921464
Corynebacterium matruchotii	0.044425342106356
Corynebacterium minutissimum	0.0734991459787433
Corynebacterium mucifaciens	0.0335583977539226
Corynebacterium propinquum	0.0418075657661187
Corynebacterium pseudodiphthericum	0
Corynebacterium resistens	0.0439422514391382
Corynebacterium simulans	0
Corynebacterium singulare	0.115477617199482
Corynebacterium sp._1152	0
Corynebacterium striatum	0
Corynebacterium sundsvallense	0.0342336723201093
Corynebacterium tuberculostearicum	0.0287145087333001
Corynebacterium tuscaniense	0.980915460609835
Corynebacterium ulcerans	0.054847024102885
Corynebacterium ureicelerivorans	0.0368789446158655
Corynebacterium variabile	0.0563279916977134
Corynebacterium xerosis	0.210010764539259
Cronobacter sakazakii	0
Cryptobacterium curtum	0.0411792622573015
Cupriavidus metallidurans	0
Curtobacterium flaccumfaciens	0
Deinococcus aquaticus	0
Deinococcus indicus	0
Deinococcus proteolyticus	0
Delftia acidovorans	0
Dermabacter hominis	0.0334534358034428
Dermabacter vaginalis	0.111309287333054
Dermacoccus nishinomiyaensis	0.0755802921730421
Desulfitobacterium frappieri	0.0592600494973997
Desulfobulbus propionicus	0
Desulfotomaculum guttoideum	0
Desulfovibrio alkalitolerans	0
Desulfovibrio desulfuricans	0
Desulfovibrio fairfieldensis	0
Desulfovibrio legallii	0.0645757229340971
Desulfovibrio legallis	0
Desulfovibrio piger	0.0346725021302063
Desulfovibrio termitidis	0
Dialister invisus	0
Dialister micraerophilus	0
Dialister pneumosintes	0.0423615166556773
Dialister succinatiphilus	0
Dictyoglomus thermophilum	0.0436949158449368
Dielma fastidiosa	0
Dietzia cinnamea	0.0885854388309001
Dietzia maris	0.892700306681527
Dietzia natronolimnaea	0
Dolosicoccus paucivorans	0
Dolosigranulum pigrum	0
Dorea formicigenerans	0.0300727823314035
Dorea longicatena	0.110712303502099
Dorea massiliensis	0.0363259861672634
Dyadobacter beijingensis	0
Dyadobacter fermentans	0
Dysgonomonas capnocytophagoides	0.0693079348162021
Dysgonomonas gadei	0
Dysgonomonas macrotermitis	0.0374208631822079
Dysgonomonas mossii	0
Edwardsiella tarda	0.0598734373631951
Eggerthella lenta	0.0635637480633219
Eggerthella sinensis	1.15185789559564
Eggerthella timonensis	0.0588183191901094
Eggerthia catenaformis	0
Eikenella corrodens	0
Eisenbergiella tayi	0
Elusimicrobium minutum	0.0986170582400441
Empedobacter falsenii	0.193145039156532
Enorma massiliensis	0.135676307782232
Enterobacter aerogenes	0
Enterobacter asburiae	0
Enterobacter cancerogenus	0
Enterobacter cloacae	0.547836834041159
Enterobacter massiliensis	0.0490922381446981
Enterococcus asini	0
Enterococcus avium	0.0489866234800618
Enterococcus caccae	0
Enterococcus casseliflavus	0
Enterococcus casseliflavus/galliarum	0
Enterococcus cecorum	0
Enterococcus devriesei	0
Enterococcus dispar	0
Enterococcus durans/hirae	0
Enterococcus faecalis	0.113751203635696
Enterococcus faecium	0
Enterococcus gallinarum	0
Enterococcus gilvus	0
Enterococcus italicus	0
Enterococcus malodoratus	0
Enterococcus mundtii	0
Enterococcus phoeniculicola	0
Enterococcus raffinosus	0
Enterococcus saccharolyticus	0.0295092832694509
Enterorhabdus caecimuris	0.106357037322681
Enterovibrio nigricans	0.0310423322591481
Eremococcus coleocola	0
Erysipelatoclostridium ramosum	0.0617901927547216
Escherichia albertii	0.174464194228385
Escherichia coli	2.36889468084853
Escherichia fergusonii	0.511813560479054
Escherichia hermannii	0.853114519552873
Ethanoligenens harbinense	0.14959938480595
Eubacterium barkeri	0
Eubacterium biforme	0
Eubacterium brachy	0
Eubacterium budayi	1.44494652973284
Eubacterium callanderi	0
Eubacterium celluloscolvens	0.0958808656146856
Eubacterium cellulosolvens	0.0300646043829316
Eubacterium contortum	0.0658991483262228
Eubacterium coprostanoligenes	0.0325016037231721
Eubacterium cylindroides	0
Eubacterium desmolans	0
Eubacterium dolichum	0
Eubacterium eligens	0.137529893721035
Eubacterium fissicatena	0.257040345970105
Eubacterium hallii	0
Eubacterium infirmum	0
Eubacterium limosum	0
Eubacterium moniliforme	0
Eubacterium multiforme	0.0292859879920999
Eubacterium nitritogenes	0.0941669599718815
Eubacterium nodatum	0.0528656291680472
Eubacterium oxidoreducens	0
Eubacterium pyruvativorans	0
Eubacterium ramulus	0
Eubacterium rectale	0.0595013529792367
Eubacterium ruminantium	0.0599342988039506
Eubacterium saphenum	0
Eubacterium siraeum	0
Eubacterium sp	0
Eubacterium sulci	0.0624682146184667
Eubacterium tenue	0.0341539931114629
Eubacterium tortuosum	0
Eubacterium tortusum	0
Eubacterium uniforme	0.0369305394971823
Eubacterium ventriosum	0.204195562528608
Eubacterium xylanophilum	0.0449989638171017
Eubacterium yurii	0
Exiguobacterium aurantiacum	0.346134158669909
Facklamia hominis/miroungae	0
Facklamia ignava	0.0288036645725652
Facklamia languida	0.0330585556933108
Facklamia tabacinasalis	1.18277189261703
Faecalibacterium prausnitzii	0.0714636771902163
Faecalibacterium prausnitzii S9G3	0.0922393993731719
Faecalicatena contorta	0.167271803468559
Faecalitalea cylindroides	0
Fermentimonas caenicola	0.206318091145497
Ferrimonas balearica	0.0683643112316094
Fictibacillus arsenicus	0
Filifactor alocis	0.0679028012746122
Filifactor villosus	0
Finegoldia magna	0
Flavobacterium banpakuense	0.0408555965836117
Flavobacterium branchiophilum	0
Flavobacterium cheniae	0
Flavobacterium daejeonense	0
Flavobacterium lindanitolerans	0.040353538323835
Flavobacterium oncorhynchi	0
Flavobacterium sp._TISTR	0
Flavonifractor plautii	0.370395638415168
Flavonifractor sp	0.29670923949163
Flexispira rappini	0
Flintibacter butyricus	0.430899795529818
Fretibacterium fastidiosum	0
Fusicatenibacter saccharivorans	0.0824416873791444
Fusobacterium equinum	0
Fusobacterium gonidiaformans	0.0338007630024391
Fusobacterium mortiferum	0
Fusobacterium naviforme	0.0354007915465262
Fusobacterium necrogenes	0.0436632891183095
Fusobacterium necrophorum	0.0365828309626849
Fusobacterium nucleatum	0.0281016878442036
Fusobacterium periodonticum	0
Fusobacterium russii	0.0314216407218012
Fusobacterium ulcerans	0.119906311472065
Fusobacterium varium	0.178324970193165
Gallibacterium anatis	0
Garciella nitratireducens	0
Gardnerella vaginalis	0
Gemella haemolysans	0.0391053559998455
Gemella morbillorum	0
Gemella sanguinis	0.0516438542320041
Gemmatirosa kalamazoonesis	0
Gemmiger formicilis	0.120666053726946
Geobacillus stearothermophilus	0.0326305133012036
Geobacillus vulcani	0
Georgenia muralis	0
Gluconobacter oxydans	0
Gordonia bronchialis	0.0348585742495813
Gordonia jacobaea	0.0804898245950128
Gordonia otitidis	0
Gordonia rubripertincta	0.0617384349679318
Gordonia terrae	0
Gordonibacter pamelaeae	0
Gordonibacter urolithinfaciens	0.0288338846460389
Granulicatella adiacens	0.062043545851402
Granulicatella elegans	0
Grimontia hollisae	0.232407110051299
Haematobacter missouriensis	0
Haemophilus haemolyticus	0.290830841336479
Haemophilus influenzae	0
Haemophilus parahaemolyticus	0
Haemophilus parainfluenzae	0.0543680628005103
Haemophilus paraphrohaemolyticus	0
Haemophilus pittmaniae	0
Haemophilus quentini	0
Haemophilus sputorum	0
Hafnia alvei	0
Halobiforma nitratireducens	0.108622208815793
Halomonas salina	0
Harryflintia acetispora	0
Helicobacter bilis	0
Helicobacter canadensis	0
Helicobacter cinaedi	0.0995269593364409
Helicobacter fennelliae	0
Helicobacter pametensis	0.181991844077937
Helicobacter pullorum	0
Helicobacter pylori	0.0798950609025532
Helicobacter rodentium	0.0374628446342079
Helicobacter winghamensis	0.0940481576104172
Herbaspirillum massiliense	0.0889132671677327
Hespellia porcina	0.0419478200488378
Hespellia stercorisuis	0
Holdemanella biformis	0
Holdemania filiformis	0.0327531396832828
Holdemania massiliensis	0
Howardella ureilytica	0.108024166649713
Hungatella effluvii	0.0537811583515306
Hydrobacter penzbergensis	0
Hydrogenibacillus schlegelii	0.0469928685500577
Hydrogenoanaerobacterium saccharovorans	0.448048804162821
Hymenobacter rigui	0.104050063286193
Intestinibacter bartlettii	0.0512669912232227
Intestinimonas butyriciproducens	0.0347823813608639
Janibacter hoylei	0
Janibacter indicus	0.0879646006620828
Janibacter limosus	0
Janibacter terrae	0.0349615399845602
Johnsonella ignava	0.1427753445306
Jonesia denitrificans	0
Kallipyga massiliensis	0
Kandleria vitulina	0.0847525742657214
Kerstersia gyiorum	0
Kineothrix alysoides	0
Kingella denitrificans	0.040581436998598
Kingella kingae	0
Kingella oralis	0
Klebsiella aerogenes	0.0344366190078756
Klebsiella oxytoca	0
Klebsiella pneumoniae	0.113563687177148
Klebsiella variicola	0
Kluyvera ascorbata	0.0550637873393335
Kluyvera intermedia	0
Kocuria halotolerans	0.0292052344079392
Kocuria indica	0.0646266308726115
Kocuria kristinae	0.0337093030092959
Kocuria marina	0.0470981943383463
Kocuria palustris	0
Kocuria rhizophila	0
Kocuria rosea	0.0361287882553141
Kosakonia cowanii	0
Kurthia gibsonii	0
Kurthia massiliensis	0
Kurthia senegalensis	0
Kytococcus schroeteri	0
Kytococcus sedentarius	0
Lachnoanaerobaculum saburreum	0.0327729284736298
Lachnoanaerobaculum umeaense	0
Lachnobacterium bovis	0.147185107041681
Lachnoclostridium phytofermentans	0.096437780282936
Lachnoclostridium sp	0.109754910990661
Lachnospira multipara	0.231210014429355
Lachnospira pectinoschiza	1.34153738094743
Lactobacillus acidophilus	0
Lactobacillus agilis	0
Lactobacillus alimentarius	0.316845552369752
Lactobacillus alvi	0
Lactobacillus amylolyticus	0
Lactobacillus amylophilus	0
Lactobacillus amylovorus	0.0281352685665869
Lactobacillus animalis	0
Lactobacillus antri	0
Lactobacillus apinorum	0
Lactobacillus apodemi	0
Lactobacillus bifermentans	0.0389283525530714
Lactobacillus brevis	0
Lactobacillus buchneri	0
Lactobacillus casei	0
Lactobacillus ceti	0
Lactobacillus coleohominis	0
Lactobacillus coryniformis	0.0794701513690906
Lactobacillus crispatus	0.0357147343435258
Lactobacillus curvatus	0
Lactobacillus delbrueckii	0.0313616584249216
Lactobacillus dextrinicus	0
Lactobacillus fermemtum	0
Lactobacillus fermentum	0.0305516612631534
Lactobacillus fructivorans/homohiochii	0.0588604862789821
Lactobacillus gasseri	0
Lactobacillus gastricus	0
Lactobacillus gigeriorum	0.0423526345597308
Lactobacillus helveticus	0
Lactobacillus herbarum	0.0315347876534825
Lactobacillus iners	0
Lactobacillus jensenii	0.0510191152649613
Lactobacillus johnsonii	0
Lactobacillus kalixensis	0
Lactobacillus kitasatonis	0
Lactobacillus kunkeei	0.05098717032202
Lactobacillus malefermentans	0.0322653590596456
Lactobacillus mindensis	0
Lactobacillus mucosae	0
Lactobacillus mudanjiangensis	0
Lactobacillus oris	0
Lactobacillus parabuchneri	0
Lactobacillus paracasei	0
Lactobacillus parafarraginis	0
Lactobacillus pentosus	0
Lactobacillus plantarum	0.059395965648656
Lactobacillus porcinae	0.14677546839941
Lactobacillus rapi	0
Lactobacillus reuteri	0.0374496231010117
Lactobacillus rhamnosus	0
Lactobacillus rogosae	0.0674733361953946
Lactobacillus rossiae	0
Lactobacillus ruminis	0.0282694916854889
Lactobacillus sakei	0
Lactobacillus salivarius	0
Lactobacillus sanfranciscensis	0.0569060522835585
Lactobacillus saniviri	0.0291957349334528
Lactobacillus senioris	0
Lactobacillus sharpeae	0.0463560430199683
Lactobacillus thermophilus	0
Lactobacillus ultunensis	0
Lactobacillus vaccinostercus	0.0407375054870007
Lactobacillus vaginalis	0
Lactobacillus versmoldensis	0
Lactobacillus xiangfangensis	0.0965091195053279
Lactococcus formosensis	0
Lactococcus garvieae	0
Lactococcus lactis	0.101769517337084
Lactococcus plantarum	0.0375426235490801
Lactococcus raffinolactis	0.0376716438579159
Lactonifactor longoviformis	0
Laribacter hongkongensis	0.0542738547664269
Lautropia mirabilis	0.0970122090387101
Lawsonella clevelandensis	0.0289389001992008
Leifsonia aquatica/naganoensis	0
Leminorella grimontii	0
Leminorella richardii	0
Leptothrix discophora	0.216008192015487
Leptothrix mobilis	0
Leptotrichia amnionii	0
Leptotrichia buccalis	2.4700197700194
Leptotrichia goodfellowii	0
Leptotrichia hofstadii	0.177217479946142
Leptotrichia wadei	0
Leuconostoc carnosum	0
Leuconostoc citreum	0
Leuconostoc citreum/holzapfelii	0
Leuconostoc gelidum	0.0348505002828653
Leuconostoc lactis	0.0326690987599174
Leuconostoc mesenteroides	0
Leuconostoc pseudomesenteroides/rapi/kimchii/mesenteroides	0.0676657032822245
Limnobacter thiooxidans	0.14942947494712
Longicatena caecimuris	0
Lysinibacillus fusiformis	0
Lysinibacillus massiliensis	0
Lysinibacillus sphaericus	0
Lysobacter soli	0.0459355148036314
Mageeibacillus indolicus	0.0561806559437921
Mannheimia granulomatis	0.0361198287774336
Marichromatium gracile	0
Marvinbryantia formatexigens	0.0615884627435744
Massilia aurea	0.307770201998528
Massiliomicrobiota timonensis	0
Megamonas funiformis	0
Megamonas hypermegale	0
Megamonas rupellensis	0.0595150042200812
Megasphaera elsdenii	0
Megasphaera indica	0
Megasphaera micronuciformis	0
Megasphaera paucivorans	0
Megasphaera sp	0.0289851950735349
Mesorhizobium loti	0
Methanobrevibacter smithii	0.213090388430347
Methanobrevibacter smithii/gottschalkii	0
Methanosphaera cuniculi	0.0585216919383729
Methanosphaera stadtmanae	0.0296108992351506
Methylobacterium adhaesivum	0.0606575191001084
Methylobacterium jeotgali	0.253624353224094
Methylobacterium mesophilicum	0.0616134572787126
Methylobacterium populi	0
Methylobacterium radiotolerans	0.0351240135380992
Methylobacterium zatmanii	0.166065977913301
Methyloversatilis universalis	0
Microbacterium aurum	0.03151313630653
Microbacterium barkeri	0
Microbacterium chocolatum	0
Microbacterium foliorum	0
Microbacterium gubbeenense	0.0793318074494782
Microbacterium hydrocarbonoxydans	0
Microbacterium lacticum	0.0341047946546363
Microbacterium luteolum	1.42698450696818
Microbacterium oleivorans	0.764426006397809
Microbacterium paraoxydans	0.130368546387424
Microbacterium phyllosphaerae	0
Microbacterium schleiferi	0
Micrococcus luteus	0
Micrococcus lylae	0
Micromonospora aurantiaca	0.113974257786867
Micromonospora krabiensis	0
Microvirga massiliensis	0
Microvirgula aerodenitrificans	0
Mitsuokella jalaludinii	0.0340694665746717
Mitsuokella multacida	0
Mobiluncus curtisii	0.114618577182474
Moellerella wisconsensis	0.105628266650568
Mogibacterium diversum	0
Mogibacterium neglectum	0.0527844581284393
Mogibacterium pumilum	0
Mogibacterium timidum	0
Mogibacterium vescum	0
Monoglobus pectinilyticus	0
Moraxella atlantae	0
Moraxella catarrhalis	0.0844740934329193
Moraxella caviae	0
Moraxella lacunata	0.0728748791730157
Moraxella nonliquefaciens	0
Moraxella osloensis	0.105766448223423
Morganella morganii	0
Moryella indoligenes	0.0375187876290964
Murdochiella asaccharolytica	0.100050570531659
Muribaculum intestinale	0
Murimonas intestini	0.108097165192768
Mycobacterium abscessus	0.0971944216133773
Mycobacterium avium	0
Mycobacterium florentinum	0.104610142253057
Mycobacterium fortuitum	0.0567437268960749
Mycobacterium iranicum	0.11093325087135
Mycobacterium mucogenicum	0.0878131620424236
Mycoplasma hominis	0.0293618405987642
Mycoplasma pneumoniae	0
Negativicoccus succinicivorans	0.0322609486494167
Neisseria bacilliformis	0
Neisseria cinerea	0
Neisseria elongata	0.0592678929286054
Neisseria flava	0
Neisseria flavescens/perflava	0
Neisseria gonorrhoeae	0.0639665635403423
Neisseria macacae	0.0560643372307742
Neisseria meningitidis	0
Neisseria mucosa	0.474539351188985
Neisseria sicca	0
Neisseria subflava	0.0307970104968224
Nevskia ramosa	0.0421467464069041
Nitriliruptor alkaliphilus	0
Oceanobacillus caeni	0.0386467239756104
Oceanobacillus massiliensis	0
Ochrobactrum anthropi	0.0401060492572185
Ochrobactrum intermedium	0.0347543183788558
Ochrobactrum pituitosum	0
Odoribacter laneus	0
Odoribacter splanchnicus	0.0427974671729381
Oligella urethralis	0.109216789074482
Olsenella profusa	0
Olsenella scatoligenes	0
Olsenella uli	0.0385848019711723
Olsenella umbonata	0.0529833556675796
Orenia metallireducens	0
Oribacterium parvum	0
Oribacterium sinus	0.518050917601719
Ornithobacterium rhinotracheale	0
Oscillibacter ruminantium	0.0352322163593012
Oscillibacter sp	0.10620526243889
Oscillibacter valericigenes	0.171939934111272
Oxalobacter formigenes	0
Paenibacillus alvei	0.0473879681485767
Paenibacillus antibioticophila	0.0743471713624705
Paenibacillus barcinonensis	0.0403157299436853
Paenibacillus barengoltzii	0
Paenibacillus daejeonensis	0.0442575573814968
Paenibacillus durus	0
Paenibacillus glucanolyticus	0
Paenibacillus graminis	0
Paenibacillus illinoisensis	0.0799683322071298
Paenibacillus kribbensis	0
Paenibacillus lactis	0.128705956899685
Paenibacillus lautus	0
Paenibacillus provencensis	0.0424016343878347
Paenibacillus pueri	0.0425225347450826
Paenibacillus rhizosphaerae	0
Paenibacillus riograndensis	0.112319988473046
Paenibacillus sabinae/forsythiae	0
Paenibacillus senegalensis	0.13211038998283
Paenibacillus thiaminolyticus	0
Paenibacillus timonensis	0
Pantoea agglomerans	0.489521233542204
Pantoea conspicua	0
Papillibacter cinnamivorans	0
Parabacteroides distasonis	0.33076967422358
Parabacteroides goldsteinii	0.720122733174514
Parabacteroides gordonii	0
Parabacteroides johnsonii	0
Parabacteroides merdae	0.0384508312645431
Paracoccus carotinifaciens	0
Paracoccus marinus	0.115435960057834
Paracoccus sanguinis	0
Paracoccus yeei	0
Paraeggerthella hongkongensis	0.0537463225602621
Paraprevotella clara	0.066117184480115
Paraprevotella xylaniphila	0
Parascardovia denticolens	0.0333484363221712
Parasporobacterium paucivorans	0.153404773604394
Parasutterella excrementihominis	0.0581059744592509
Parasutterella secunda	0.0791419352307682
Parvimonas micra	0.271860756188897
Pediococcus acidilactici	0.0371516274052952
Pediococcus damnosus	0
Pediococcus pentosaceus	0.0483424552521571
Pedobacter daejeonensis	0
Pedomicrobium ferrugineum	0
Pelomonas saccharophila	0.062457028690743
Peptoclostridium difficile	0
Peptococcus niger	0
Peptococcus sp.	0
Peptoniphilus asaccharolyticus	0
Peptoniphilus coxii	0
Peptoniphilus duerdenii	0
Peptoniphilus grossensis	0
Peptoniphilus harei	0
Peptoniphilus indolicus	0.0373063784802102
Peptoniphilus lacrimalis	0
Peptoniphilus senegalensis	0.0371642553247014
Peptoniphilus timonensis	0
Peptostreptococcus anaerobius	0.0519331926012604
Peptostreptococcus russellii	0
Peptostreptococcus stomatis	0.112959801179358
Phascolarctobacterium faecium	0.201663027976291
Phascolarctobacterium succinatutens	0.278424756855385
Phenylobacterium haematophilum	0.0341263672003193
Phyllobacterium myrsinacearum	0
Planococcus rifietoensis	0.0331284393934375
Planomicrobium chinense	0
Planomonospora sphaerica	0.221415732436135
Plesiomonas shigelloides	0
Porphyromonas asaccharolytica	0
Porphyromonas catoniae	0.0675290739314504
Porphyromonas endodontalis	0
Porphyromonas gingivalis	0
Porphyromonas somerae	0.0943321843687907
Porphyromonas uenonis	0.0432714689872881
Prevotella albensis	0.0282054762430791
Prevotella amnii	0
Prevotella amniotica	0
Prevotella aurantiaca	0.0355163051107462
Prevotella baroniae	0.0301393996992545
Prevotella bergensis	0.03419885103809
Prevotella bivia	0
Prevotella brevis	0
Prevotella bryantii	0.0289489406714684
Prevotella buccae	0
Prevotella buccalis	0
Prevotella conceptionensis	0.109687306959142
Prevotella copri	0.210850123708494
Prevotella corporis	0.0743638368419738
Prevotella dentalis	0
Prevotella dentasini	0
Prevotella denticola	0.0536203523872882
Prevotella disiens	0
Prevotella enoeca	0
Prevotella falsenii	0.0311225799165647
Prevotella fusca	0
Prevotella histicola	0.212783667529821
Prevotella intermedia	0
Prevotella loescheii	0
Prevotella maculosa	0
Prevotella marshii	0
Prevotella melaninogenica	0
Prevotella micans	0
Prevotella multidaccharivorax	0
Prevotella multiformis	0.0419026006048467
Prevotella multisaccharivorax	0.0467221954048636
Prevotella nanceiensis	0
Prevotella nigrescens	0.0392159777975416
Prevotella oralis	0
Prevotella oris	0.0465680399568025
Prevotella oryzae	0
Prevotella oulorum	0
Prevotella pallens	0
Prevotella paludivivens	0.329360656847968
Prevotella pleuritidis	0
Prevotella ruminicola	0.0871450103702457
Prevotella saccharolytica	0.10941987085915
Prevotella salivae	0.0401749622985332
Prevotella scopos/jejuni	0
Prevotella shahii	0
Prevotella stercorea	0.0475086563016908
Prevotella timonensis	0
Prevotella veroralis	0
Promicromonospora flava	0.118590036430929
Propionibacterium acidifaciens	1.03977861597915
Propionibacterium acidipropionici	0.935534928331237
Propionibacterium acnes	0
Propionibacterium australiense	0
Propionibacterium avidum	0.0300828319927889
Propionibacterium cyclohexanicum	0.0422278224468217
Propionibacterium damnosum	0.104156000002485
Propionibacterium freudenreichii	0.0598692015895787
Propionibacterium granulosum	0
Propionibacterium jensenii	0.0320611633993636
Propionibacterium microaerophilum	0.119430320570247
Propionibacterium namnetense	0
Propionibacterium propionicum	0
Propionibacterium thoenii	0.242961851502763
Propionicimonas paludicola	0
Propionimicrobium lymphophilum	0.561220363394544
Propionivibrio dicarboxylicus	0
Prosthecobacter fluviatilis	0
Proteus mirabilis	0
Proteus penneri	0.0966310399953703
Proteus vulgaris	0.030659928329206
Providencia alcalifaciens	0
Providencia rettgeri	0
Providencia rustigianii	0
Providencia stuartii	0.0327574282391344
Pseudoclavibacter massiliense	0
Pseudoclavibacter sp._Timone	0
Pseudoflavonifractor capillosus	0.212262345564889
Pseudomonas aeruginosa	0
Pseudomonas alcaliphila	0
Pseudomonas fluorescens	0
Pseudomonas fragi	0
Pseudomonas fragi/thivervalensis/deceptionensis	0.0285703196423256
Pseudomonas monteilii	0.658237129237997
Pseudomonas nitroreducens	0
Pseudomonas oleovorans	0
Pseudomonas putida	0
Pseudomonas stutzeri	0
Pseudopropionibacterium propionicum	0
Pseudoramibacter alactolyticus	0.029373885244528
Pseudothermotoga thermarum	0
Pseudoxanthomonas mexicana	0
Psychrobacter arenosus	0
Pyramidobacter piscolens	0.0924114553113483
Ralstonia insidiosa	0.0885655438889614
Ralstonia mannitolilytica	0.0280545862351262
Ralstonia solanacearum	0
Raoultella ornithinolytica	0
Raoultella planticola	0.138273431742364
Rheinheimera perlucida	0
Rheinheimera texasensis	0.0337595191581503
Rhizobium pusense	0
Rhodanobacter ginsenosidimutans	1.42582761309283
Rhodobacter sphaeroides	0
Rhodococcus equi	0.0303771423966772
Rhodococcus erythropolis	0
Rhodococcus rhodochrous	0.0299967569469991
Riemerella anatipestifer	0
Riemerella columbina	0
Robinsoniella peoriensis	0
Romboutsia lituseburensis	0.07609856661674
Roseburia faecis	0.629787773188047
Roseburia hominis	0
Roseburia intestinalis	0.0807044292988667
Roseburia inulinivorans	0.137745564595824
Roseburia sp	0.320458877116819
Roseomonas mucosa	0.0884413750810201
Rothia aeria	0
Rothia dentocariosa	0
Rothia mucilaginosa	0
Rubinisphaera brasiliensis	0.0317542649593764
Rudanella lutea	0.288934514043953
Ruminococcus albus	0
Ruminococcus bromii	0.352983804643235
Ruminococcus callidus	0.0291123278216686
Ruminococcus champanellensis	0.0458722155415823
Ruminococcus faecis	0.291988263422847
Ruminococcus flavefaciens	0
Ruminococcus gauvreauii	0.0703472178108891
Ruminococcus gnavus	0.867258261602009
Ruminococcus lactaris	0.0801616685790504
Ruminococcus sp	0.272589098488704
Ruminococcus sp. Marseille-P2780	0
Ruminococcus sp. Marseille-P650	0
Ruminococcus torques	0.149868573096117
Ruthenibacterium lactatiformans	0.172431857096799
Salmonella enterica	0.032367192478977
Sarcina maxima	0
Sarcina ventriculi	0.122413532653825
Scardovia inopinata	0.0757857400070703
Scardovia wiggsiae	0.275676983707077
Schlesneria paludicola	0
Schwartzia sp.	0
Schwartzia succinivorans	0.0484980476891462
Selenomonas artemidis	0
Selenomonas infelix	0
Selenomonas noxia	0.0445381263518892
Selenomonas ruminantium	0
Selenomonas sputigena	0
Sellimonas intestinalis	0.106914852116193
Senegalemassilia anaerobia	0.090772640789174
Senegalimassilia anaerobia	0.048608960281878
Serratia ficaria	0
Serratia fonticola	0.104426898918582
Serratia liquefaciens	0.0324465594477315
Serratia marcescens	0.0328228956214607
Shigella dysenteriae	0
Shuttleworthia satelles	0.140542387138835
Silanimonas lenta	0
Simonsiella muelleri	0.689183029982453
Skermanella aerolata	0.0841406773852755
Slackia equolifaciens	0
Slackia exigua	0.181899631557748
Slackia faecicanis	0.0490493165202724
Slackia isoflavoniconvertens	0
Slackia piriformis	0
Snodgrassella alvi	0
Soleaferrea massiliensis	0.0500536777075755
Solobacterium moorei	0
Sphingobacterium faecium	0
Sphingobacterium multivorum	0
Sphingobacterium spiritivorum	0
Sphingobium hydrophobicum	0.0371420633228008
Sphingobium yanoikuyae	0.534608078667488
Sphingomonas adhaesiva	0
Sphingomonas ginsenosidimutans	0
Sphingomonas hankookensis	0.05002244939793
Sphingomonas panni	0.0306018261352462
Sphingomonas paucimobilis	0
Sphingomonas pseudosanguinis	1.87163798065545
Spirosoma linguale	0
Sporanaerobacter acetigenes	0
Sporolactobacillus nakayamae	0.0840501316050545
Sporosarcina koreensis	0
Staphylococcus arlettae	0
Staphylococcus aureus	0.0329558290367927
Staphylococcus auricularis	0.0482431495804402
Staphylococcus capitis	0.177903849998563
Staphylococcus cohnii	0.109777234466747
Staphylococcus condimenti	0.028733050195314
Staphylococcus epidermidis	0.0406290207546571
Staphylococcus epidermidis/muscae	0
Staphylococcus equorum/edaphicus/saprophyticus	0
Staphylococcus haemolyticus	0.0559935618764409
Staphylococcus hominis	0
Staphylococcus intermedius	0.256431404746832
Staphylococcus kloosii	0
Staphylococcus lentus	0.0683393157481431
Staphylococcus lugdunensis	0.0500588265556511
Staphylococcus nepalensis	0
Staphylococcus pasteuri	0
Staphylococcus pettenkoferi	0
Staphylococcus saccharolyticus	0.0387485040262312
Staphylococcus saprophyticus	0
Staphylococcus schleiferi	0
Staphylococcus sciuri	0
Staphylococcus simulans	0.108465360709384
Staphylococcus succinus	0
Staphylococcus vitulinus	0
Staphylococcus warneri	0.0992871648394261
Staphylococcus xylosus	0
Stenotrophomonas daejeonensis	0
Stenotrophomonas maltophilia	0.161990798297516
Stenotrophomonas rhizophila	0.0397182510026785
Stomatobaculum longum	0
Stoquefichus massiliensis	0.0292276418836643
Streptobacillus moniliformis	0
Streptococcus agalactiae	0
Streptococcus alactolyticus	0
Streptococcus anginosus	0
Streptococcus australis	0
Streptococcus caballi	0
Streptococcus cameli	0
Streptococcus canis	0
Streptococcus caprae	0
Streptococcus castoreus	0.0630493433358597
Streptococcus constellatus	0
Streptococcus criceti	0
Streptococcus cristatus	0.0657189853547936
Streptococcus dentasini	0.0443610143695852
Streptococcus dentirousetti	0
Streptococcus devriesei	0
Streptococcus didelphis	0.0361393931644203
Streptococcus downei	0
Streptococcus dysgalactiae	0
Streptococcus equi	0.059014431546259
Streptococcus equinus	0
Streptococcus equinus/lutetiensis/infantarius	0
Streptococcus fryi	0.0349501062946806
Streptococcus gallolyticus	0
Streptococcus gordonii	0.0291247285683899
Streptococcus gordonii/mutans	0
Streptococcus henryi	0
Streptococcus hongkongensis	0
Streptococcus hyovaginalis	0
Streptococcus ictaluri	0
Streptococcus infantarius	0
Streptococcus infantis	1.24960098810731
Streptococcus iniae	0
Streptococcus intermedius/uberis	0.0573861490965888
Streptococcus lactarius	0
Streptococcus lutetiensis	0
Streptococcus macedonicus	0
Streptococcus marimammalium	0
Streptococcus massiliensis	0
Streptococcus merionis	0
Streptococcus minor	0
Streptococcus mitis	0
Streptococcus mitis/pneumoniae/pseudoneumoniae	0
Streptococcus moroccensis	0
Streptococcus mutans	0.0552315274522198
Streptococcus oralis	0
Streptococcus oricebi	0
Streptococcus orisasini	0
Streptococcus ovis	0
Streptococcus parasaguinis	0.0304415750655784
Streptococcus parasanguinis	0.0493715044339855
Streptococcus parauberis	0
Streptococcus pasteurianus	0
Streptococcus peroris	0
Streptococcus pharyngis	0
Streptococcus pleomorphus	0
Streptococcus plurextorum	0
Streptococcus pneumoniae	0
Streptococcus porci	0
Streptococcus porcinus	0.028233091274374
Streptococcus porcorum	0
Streptococcus pyogenes	0
Streptococcus pyogensis	0
Streptococcus ratti/ursoris	0
Streptococcus rubneri	0
Streptococcus rupicaprae	0
Streptococcus salivarius	0.179725270551347
Streptococcus saliviloxodontae	0
Streptococcus sanguinis	0
Streptococcus sanguinis/vestibularis	0
Streptococcus sinensis	0
Streptococcus sobrinus	0.0381889596945259
Streptococcus suis	0
Streptococcus tangierensis	0
Streptococcus thermophilus	0.0577659585667493
Streptococcus thoraltensis	0
Streptococcus uberis	0.031993698260626
Streptococcus vestibularis	0.118135813944142
Streptococcus viridans	0.0627547477746122
Streptomyces misionensis	0
Streptomyces thermoviolaceus	0
Streptomyces thermovulgaris	0.0339580634739997
Subdoligranulum variabile	0.0300052766939082
Succinatimonas hippei	0
Succiniclasticum ruminis	0.168121257587837
Succinivibrio dextrinosolvens	0.244665098817869
Sulfurimonas autotrophica	0
Sutterella parvirubra	0
Sutterella stercoricanis	0
Sutterella wadsworthensis	0.0918802509360343
Symbiobacterium thermophilum	0
Tannerella forsythia	0
Tatumella ptyseos	0.0556895932811732
Tetragenococcus solitarius	0
Tetrasphaera australiensis	0
Thiomicrospira cyclica	0.0474653040920064
Timonella senegalensis	0.04323010092294
Tissierella praeacuta	0
Trabulsiella guamensis	0.100571649041386
Treponema berlinense	0.037151705652747
Treponema denticola	0
Treponema lecithinolyticum	0
Treponema maltophilum	0.0281867955026392
Treponema medium	0
Treponema porcinum	0
Treponema socranskii	0
Treponema succinifaciens	0
Treponema vincentii	0.0506048117276794
Tropheryma whipplei	0
Trueperella bernardiae	0
Trueperella pyogenes	0
Tumebacillus permanentifrigoris	0.0282493649532693
Turicella otitidis	0.0337631831194125
Turicibacter sanguinis	0.0470543428178866
Turicimonas muris	0.0298172112083407
Tyzzerella nexilis	0.0371060886933941
Ureaplasma parvum	0
Ureaplasma urealyticum	0
Ureibacillus suwonensis	0.0389498497528032
Ureibacillus thermosphaericus	0
Vagococcus penaei	0.0399496068138865
Vagococcus teuberi	0
Varibaculum cambriense	0.19613803084275
Variovorax boronicumulans	0
Veillonella atypica	0
Veillonella dispar	0.0990009103053709
Veillonella parvula	0.071574373626353
Veillonella ratti	0
Veillonella rogosae	0.0604669937931045
Veillonella tobetsuensis	0.102182744253628
Vibrio cholerae	0.0409278643592466
Vibrio cincinnatiensis	0
Vibrio fluvialis	0
Vibrio furnissii	0.0395799472812327
Vibrio mimicus	0
Vibrio parahaemolyticus	0
Victivallis vadensis	0.0603797942156213
Virgibacillus proomii	0
Weeksella virosa	0.0376783087561746
Weissella cibaria	0
Weissella confusa	0.895829792918861
Weissella paramesenteroides	0
Yersinia aleksiciae	0
Yersinia bercovieri	0
Yersinia enterocolitica	0
Yersinia frederiksenii	0.0667763523112615
Yersinia kristensenii	0.0458757925492192
Yersinia pseudotuberculosis	0
Yersinia rohdei	0
Yokenella regensburgei	0.336555173750341
Yonghaparkia alkaliphila	0
Kingdom Information: (%)
Archaea	0.409845188419664
Bacteria	99.5901548115805
Phylum Information: (%)
Actinobacteria	18.9328790636753
Bacteroidetes	9.55630709751968
Deinococcus-Thermus	0
Dictyoglomi	0.0436949158449368
Elusimicrobia	0.0986170582400441
Epsilonbacteraeota	1.08257009364248
Euryarchaeota	0.409845188419664
Firmicutes	40.0439209336127
Fusobacteria	3.25631595482973
Gemmatimonadetes	0
Halanaerobiaeota	0
Lentisphaerae	0.0603797942156213
Other	3.15982182485653
Planctomycetes	0.0317542649593764
Proteobacteria	22.1944196883055
Spirochaetes	0.305453005896471
Synergistetes	0.250635222380812
Tenericutes	0.344492039979759
Thermotogae	0
Verrucomicrobia	0.22889385362157
Class Information: (%)
Actinobacteria	13.6518618649983
Actinobacteridae	3.02467884241659
Alphaproteobacteria	5.44186185870247
Bacilli	11.5566152568072
Bacteroides	0.235876535881415
Bacteroidetes	0
Bacteroidia	9.32043056163826
Betaproteobacteria	0
Brachyspirae	0.189509693013405
Campylobacteria	1.08257009364248
Chlorobia	0
Clostridia	24.8846402210423
Coriobacteriia	2.25633835626037
Deinococci	0
Deltaproteobacteria	0.127919119659022
Dictyoglomia	0.0436949158449368
Elusimicrobia	0.0986170582400441
Epsilonproteobacteria	0
Erysipelotrichia	2.18769087451186
Flavobacteria	0
Fusobacteria	0.0646845188068886
Fusobacteriia	3.19163143602284
Gammaproteobacteria	16.624638709944
Gemmatimonadetes	0
Halanaerobiia	0
Halobacteria	0.108622208815793
Lentisphaeria	0.0603797942156213
Methanobacteria	0.301222979603871
Mollicutes	0.344492039979759
Negativicutes	1.41497458125139
Nitriliruptoria	0
Other	3.15982182485653
Planctomycetacia	0.0317542649593764
Spirochaetes	0
Spirochaetia	0.115943312883066
Synergistia	0.250635222380812
Thermotogae	0
Verrucomicrobiae	0.22889385362157
Order Information: (%)
Acetobacterales	0.147837340729676
Actinomycetales	2.89958207796941
Aeromonadales	0.588019340981349
Alteromonadales	0.0748143408932199
Azospirillales	0.0841406773852755
Bacillales	4.92968035554563
Bacteroidales	7.42451521997886
Betaproteobacteriales	3.33957861111667
Bifidobacteriales	3.71181669209315
Brachyspirales	0.189509693013405
Campylobacterales	1.08257009364248
Cardiobacteriales	0.221065806386787
Caulobacterales	0.380264186780181
Chitinophagales	1.09614213496927
Chlorobiales	0
Chromatiales	0
Clostridiale	0.132811405111868
Clostridiales	24.7518288159305
Coriobacteriales	2.25633835626037
Corynebacteriales	3.83638822843983
Cytophagales	0.392984577330146
Deinococcales	0
Desulfobacterales	0
Desulfovibrionales	0.127919119659022
Dictyoglomales	0.0436949158449368
Elusimicrobiales	0.0986170582400441
Enterobacteriales	3.83142258578915
Erysipelotrichales	2.18769087451186
Flavobacteriales	0.642665165241408
Fusobacterales	0.0646845188068886
Fusobacteriales	3.19163143602284
Fusobacteriales: Leptotrichiacea	0
Gemmatimonadales	0
Halanaerobiales	0
Halobacteriales	0.108622208815793
Lactobacillales	6.62693490126158
Methanobacteriales	0.301222979603871
Micrococcales	4.16908375288567
Micromonosporales	0.113974257786867
Mycoplasmatales	0.344492039979759
Neisseriales	0
Nitriliruptorales	0
Oceanospirillales	0.132051627400005
Opitutales	0
Other	3.15982182485653
Pasteurellales	1.37611693490844
Planctomycetales	0.0317542649593764
Propionibacteriales	1.69032190232982
Pseudomonadales	2.2295802572053
Rhizobiales	2.16282795224547
Rhodobacterales	0.144753909235057
Salinisphaerales	0.0421467464069041
Selenomonadales	1.41497458125139
Sphingobacteriales	0
Sphingomonadales	2.52203779232681
Spirochaetales	0.115943312883066
Streptomycetales	0.0339580634739997
Streptosporangiales	0.221415732436135
Synergistales	0.250635222380812
Thermotogales	0
Thiomicrospirales	0.0474653040920064
Verrucomicrobiales	0.22889385362157
Vibrionales	2.85427312454563
Victivallales	0.0603797942156213
Xanthomonadales	1.88810403021851
Family Information: (%)
Acetobacteraceae	0.147837340729676
Acidaminococcaceae	0.753718564154804
Actinomycetaceae	1.05984147590438
Aerococcaceae	1.27581785341869
Aeromonadaceae	0.162141854179077
Akkermansiaceae	0.22889385362157
Alicyclobacillaceae	0.0282493649532693
Alteromonadaceae	0.0337595191581503
Aquaspirillaceae	0
Arcobacteraceae	0.0938345840054172
Atopobiaceae	0.256382657126936
Azospirillaceae	0.0841406773852755
Bacillaceae	2.90914620983905
Bacteroidaceae	3.27405185039681
Barnesiellaceae	0.165824079572435
Beijerinckiaceae	0.577085321054316
Bifidobacteriaceae	3.71181669209315
Blautia	0
Bogoriellaceae	0
Brachyspiraceae	0.189509693013405
Brevibacteriaceae	0.508254127413041
Burkholderiaceae	1.74266253320715
Caldicoprobacteraceae	0
Campylobacteraceae	0.495810643075508
Cardiobacteriaceae	0.221065806386787
Carnobacteriaceae	0.143013657126275
Caulobacteraceae	0.380264186780181
Cellulomonadaceae	0.0908579428218982
Chitinibacteraceae	0.0542738547664269
Chitinophagaceae	1.09614213496927
Chlorobiaceae	0
Christensenellaceae	0.0572902997282634
Chromatiaceae	0
Clostridiaceae	1.44036594123103
Clostridiaceae 1	4.36036990469669
Clostridiaceae 2	0.0728620639900845
Clostridiales	0.132811405111868
Coriobacteriaceae	0.2286817039258
Corynebacteriaceae	2.51850289643622
Corynebacterineae	0.184315290906129
Deinococcaceae	0
Dermabacteraceae	0.414450875844436
Dermacoccaceae	0.0755802921730421
Desulfobulbaceae	0
Desulfovibrionaceae	0.127919119659022
Dictyoglomaceae	0.0436949158449368
Dietziaceae	0.892700306681527
Dysgonomonadaceae	0.313046889143907
Eggerthellaceae	1.77127399520764
Elusimicrobiaceae	0.0986170582400441
Enterbacteriaceae	0.853114519552873
Enterobacteriaceae	2.97830806623627
Enterococcaceae	0.260478807097419
Erysipelotrichaceae	2.18769087451186
Eubacteriaceae	0.075894165941314
Family XI	0.61252870104585
Family XIII	0.168118301914953
Family XVIII	0
Flavobacteriaceae	0.377210711862007
Fusobacteriaceae	0.609078704864186
Gemmatimonadaceae	0
Halobacteroidaceae	0
Haloferacaceae	0.108622208815793
Halomonadaceae	0.132051627400005
Helicobacteraceae	0.492924866561557
Hymenobacteraceae	0.104050063286193
Hyphomicrobiaceae	0
Intrasporangiaceae	0.179254132344356
Jonesiaceae	0
Lachnospiraceae	13.1436488663252
Lactobacillaceae	1.27656712085345
Leptotrichia	0
Leptotrichiaceae	2.64723724996554
Leuconostocaceae	1.10990921175918
Listeriaceae	0
Marinifilaceae	0.210910888460239
Methanobacteriaceae	0.301222979603871
Microbacteriaceae	2.62839947565727
Micrococcaceae	0.252806757135134
Micrococcineae	0.0738476733086073
Micromonosporaceae	0.113974257786867
Moraxellaceae	0.646218404101931
Muribaculaceae	0
Mycobacteriaceae	0.303356555166831
Mycoplasmataceae	0.344492039979759
Neisseriaceae	1.54264222314309
Nitriliruptoraceae	0
Nocardiaceae	0.177086833812526
Nocardioidaceae	0.0470951005093061
Opitutaceae	0
Other	3.15982182485653
Paenibacillaceae	1.08326838537059
Pasteurellaceae	1.37611693490844
Peptococcaceae	0
Peptostreptococcaceae	0.326412544732045
Planococcaceae	0.0331284393934375
Porphyromonadaceae	0.205132727287529
Prevotellaceae	2.02705638679129
Promicromonosporaceae	0.0815723278906293
Propionibacteriaceae	1.64322680182052
Propionibacterineae	1.46422709579888
Pseudomonadaceae	1.58336185310337
Psychromonadaceae	0.0410548217350696
Rhizobiaceae	1.37239498404831
Rhodanobacteraceae	1.42582761309283
Rhodobacteraceae	0.144753909235057
Rhodocyclaceae	0
Rikenellaceae	0.139149159664023
Rubinisphaeraceae	0.0317542649593764
Ruminococcaceae	4.58508723655689
Schlesneriaceae	0
Solimonadaceae	0.0421467464069041
Sphingobacteriaceae	0
Sphingomonadaceae	2.52203779232681
Spirochaetaceae	0.115943312883066
Spirosomaceae	0.288934514043953
Sporolactobacillaceae	0.0840501316050545
Staphylococcaceae	0.701088614152378
Streptococcacaeae	0
Streptococcaceae	2.56114825100656
Streptomycetaceae	0.0339580634739997
Streptomycineae	0
Streptosporangiaceae	0.221415732436135
Succinivibrionaceae	0.425877486802271
Synergistaceae	0.250635222380812
Tannerellaceae	1.08934323866264
Thermomonosporaceae	0
Thermotogaceae	0
Thiomicrospiraceae	0.0474653040920064
Thiovulaceae	0
Veillonellaceae	0.661256017096582
Verrucomicrobiaceae	0
Vibrionaceae	2.85427312454563
Victivallaceae	0.0603797942156213
Weeksellaceae	0.2654544533794
Xanthobacteraceae	0.213347647142844
Xanthomonadaceae	0.462276417125679
Genus Information: (%)
Acetanaerobacterium	0.659718691224886
Acetivibrio	0
Acetobacter	0.059395965648656
Acetobacterium	0.046520280696786
Achromobacter	0.0401060492572185
Acidaminococcus	0.105509521735291
Acidovorax	0
Acinetobacter	0.383102983272573
Actinobacillus	0.296453702231412
Actinobaculum	0
Actinomadura	0
Actinomyces	0.749084867879157
Adlercreutzia	0
Aerococcus	0.0311837405357781
Aeromicrobium	0.0470951005093061
Aeromonas	0.162141854179077
Afipia	0
Agathobacter	0.0595013529792367
Aggregatibacter	0.0985451987620862
Agrobacterium	0.521567667127344
Agrococcus	0.0881715315144679
Akkermansia	0.22889385362157
Alcaligenes	0.0467119497959241
Algoriella	0
Aliagarivorans	0.0410548217350696
Alistipes	0.139149159664023
Allisonella	0
Alloiococcus	0
Alloprevotella	0.389601576243726
Allorhizobium-Neorhizobium-Pararhizobium-Rhizobium	0.737422130041155
Alloscardovia	0
Alysiella	0.128242600776515
Amaricoccus	0.029317949177223
Anaerobiospirillum	0.181212387984402
Anaerococcus	0.053187551394285
Anaerofilum	0.0698014928914795
Anaerofustis	0
Anaeroglobus	0.0305513874396491
Anaerospora	0
Anaerosporobacter	0
Anaerostipes	0.0877211433970161
Anaerovorax	0
Ancylobacter	0.118275785841633
Aneurinibacillus	0.0322801534231324
Anoxynatronum	0.0728620639900845
Aquabacterium	0
Arcanobacterium	0
Arcobacter	0.0938345840054172
Arthrobacter	0.122018310868549
Asaccharobacter	0.0359685774942586
Atopobium	0.164814499488184
Atopostipes	0.02843875544822
Aureimonas	0.113405186879815
Bacillus	2.78455676756058
Bacteroides	3.27405185039681
Barnesiella	0.0751893048558629
Bartonella	0
Bavariicoccus	0.0821640919444413
Bergeyella	0
Bifidobacterium	3.32700553205683
Blautia	1.31902426549089
Bordetella	0
Brachybacterium	0.269688152707939
Brachymonas	0
Brachyspira	0.189509693013405
Bradyrhizobium	0.0455899328092137
Brevibacillus	0.306650968415622
Brevibacterium	0.508254127413041
Brevundimonas	0.153435048328892
Brochothrix	0
Buchnera	0.0687906165104684
Bulleidia	0
Burkholderia-Caballeronia-Paraburkholderia	0.0345126866623986
Butyricicoccus	0.0968516051554353
Butyricimonas	0.168113421287301
Butyrivibrio	0.182290998429469
Caldicoprobacter	0
Campylobacter	0.495810643075508
Capnocytophaga	0.296001576954561
Cardiobacterium	0.221065806386787
Castellaniella	0
Catabacter	0
Catenibacterium	1.92760740384552
Catonella	0
Caulobacter	0.19270277125097
Cellulomonas	0.0908579428218982
Cellulosilyticum	0.151857417025306
Cellulosimicrobium	0.0536908299323693
Centipeda	0
Cephaloticoccus	0
Cetobacterium	0.0339736187283787
Chitinibacter	0.0542738547664269
Chlorobium	0
Christensenella	0.0572902997282634
Chryseobacterium	0.0346311054666935
Citrobacter	0.0597165807191573
Cloacibacillus	0.158223767069463
Clostridium	1.44036594123103
Clostridium sensu stricto	0
Clostridium sensu stricto 1	2.85902990810015
Clostridium sensu stricto 10	0
Clostridium sensu stricto 11	0.0309206343554515
Clostridium sensu stricto 12	0.0369527559411214
Clostridium sensu stricto 13	0.186874851804474
Clostridium sensu stricto 14	0
Clostridium sensu stricto 15	0.041984563316928
Clostridium sensu stricto 16	0.0708838275844613
Clostridium sensu stricto 17	0
Clostridium sensu stricto 18	0.0824144342280443
Clostridium sensu stricto 19	0.0315993003908088
Clostridium sensu stricto 2	0.0292183569463634
Clostridium sensu stricto 3	0.0690528138304927
Clostridium sensu stricto 4	0.0357428457430857
Clostridium sensu stricto 5	0
Clostridium sensu stricto 7	0.0717199877002058
Clostridium sensu stricto 8	0.691562092101276
Cnuella	1.09614213496927
Collinsella	0.109420692023852
Comamonas	0.11029533379648
Coprobacillus	0
Coprobacter	0.0906347747165722
Coprococcus 1	0
Coprococcus 2	0.0363403251286114
Coprococcus 3	0.0538251263715208
Coriobacterium	0.0886952039218393
Corynebacterium	0.184173847235382
Corynebacterium 1	2.27162696588223
Cronobacter	0
Cryobacterium	0.0734991459787433
Cryptobacterium	0.0411792622573015
Cupriavidus	0
Curvibacter	0
Cutibacterium	0
Dechlorobacter	0
Deinococcus	0
Delftia	0.0376716438579159
Dermabacter	0.144762723136497
Dermacoccus	0.0755802921730421
Desulfobulbus	0
Desulfovibrio	0.127919119659022
Dialister	0.0423615166556773
Dictyoglomus	0.0436949158449368
Dielma	0
Dietzia	0.892700306681527
Dolosicoccus	0
Dolosigranulum	0
Dorea	0.0300727823314035
Dyadobacter	0
Dysgonomonas	0.10672879799841
Eggerthella	1.27423996284907
Eggerthia	0
Eikenella	0
Eisenbergiella	0
Elusimicrobium	0.0986170582400441
Empedobacter	0.193145039156532
Enorma	0.030565807980109
Enterobacter	0.264352234130405
Enterococcus	0.0893784848590296
Enterorhabdus	0.106357037322681
Enterovibrio	0.0310423322591481
Eremococcus	0
Erwinia	0.0434811518201714
Erysipelatoclostridium	0.0955234138994519
Escherichia	0.853114519552873
Escherichia-Shigella	0.686277754707439
Ethanoligenens	0.14959938480595
Eubacterium	0.132811405111868
Ezakiella	0
Facklamia	1.24463411288291
Faecalitalea	0
Fastidiosipila	0.0561806559437921
Fictibacillus	0
Filifactor	0
Finegoldia	0
Flavobacterium	0.0812091349074467
Flavonifractor	0.370395638415168
Franconibacter	0
Fretibacterium	0
Fusicatenibacter	0.0824416873791444
Fusobacterium	0.575105086135807
Gallibacterium	0
Garciella	0
Gardnerella	0
Gemella	0.0907492102318497
Gemmatirosa	0
Geobacillus	0
Geomicrobium	0
Georgenia	0
Gluconobacter	0
Gordonia	0.115348398844594
Gordonibacter	0.0288338846460389
Granulicatella	0.114574901678055
Grimontia	0.232407110051299
Haematobacter	0
Haemophilus	0.944998205137507
Hafnia-Obesumbacterium	0
Halodesulfovibrio	0
Halomonas	0.132051627400005
Halopiger	0.108622208815793
Harryflintia	0
Helicobacter	0.492924866561557
Hespellia	0.0419478200488378
Hodemania	0
Holdemanella	0
Holdemania	0.0327531396832828
Howardella	0.108024166649713
Hungatella	0.0537811583515306
Hydrobacter	0
Hydrogenibacillus	0.0469928685500577
Hydrogenoanaerobacterium	0.448048804162821
Hymenobacter	0.104050063286193
Intestinibacter	0.0512669912232227
Intestinimonas	0.0347823813608639
Isoptericola	0.02788149795826
Janibacter	0.122926140646643
Johnsonella	0.1427753445306
Jonesia	0
Kandleria	0.0847525742657214
Kerstersia	0
Kingella	0.040581436998598
Klebsiella	0
Kluyvera	0
Kocuria	0.174639362628193
Kosakonia	0.048010927998917
Kurthia	0
Kytococcus	0
Lachnoanaerobaculum	0.0327729284736298
Lachnobacterium	0.147185107041681
Lachnoclostridium	2.37643794243933
Lachnoclostridium 10	0.096437780282936
Lachnoclostridium 12	0.0821471580978109
Lachnoclostridium 5	0.812480518251719
Lachnospira	1.69865404326943
Lachnospiraceae NC2004 group	0.180654870803363
Lachnospiraceae NK4A136 group	0.0375621491689847
Lactobacillus	1.23941549344816
Lactococcus	0.170673799311086
Lautropia	0.0970122090387101
Lawsonella	0.0289389001992008
Leifsonia	0
Leminorella	0
Leptothrix	0.216008192015487
Leptotrichia	2.64723724996554
Leuconostoc	0.183527757577164
Limnobacter	0.14942947494712
Lysinibacillus	0
[truncated: 214 more rows]
