# Supplementary material for: Pediatric Acute Lymphoblastic Leukemia Patients Exhibit Distinctive Alterations in the Gut Microbiota
Source: Front Cell Infect Microbiol. 2020 Oct 16;10:558799. doi: 10.3389/fcimb.2020.558799 (PMC7596659; doi:10.3389/fcimb.2020.558799)
Supplement: Supplementary file 1 [file Data_Sheet_1.ZIP › rawdata/Case/19T030047_output.xls.result.txt]

Species Information: (%)
Abiotrophia defectiva	0.0317890567215963
Abiotrophia para-adiacens	0.0336300438351633
Acetanaerobacterium elongatum	0.789256216319201
Acetobacterium tundrae	0
Achromobacter denitrificans	0.165504132632404
Achromobacter xylosoxidans	0
Acidaminococcus fermentans	0
Acidaminococcus intestini	0
Acidovorax facilis	0
Acidovorax sp	0
Acidovorax temperans	0
Acinetobacter baumannii	0
Acinetobacter calcoaceticus	0
Acinetobacter haemolyticus/baumannii	0.769783880188298
Acinetobacter johnsonii	0.0351576550114519
Acinetobacter junii	0
Acinetobacter lwoffii	0
Acinetobacter pittii	0
Acinetobacter radioresistens	0
Acinetobacter septicus	0
Actinobacillus capsulatus	0.134559158726393
Actinobacillus pleuropneumoniae	0
Actinobaculum massiliense	0
Actinobaculum schaalii	0.0361617917074849
Actinomadura vinacea	0
Actinomyces canis	0.0293783154218785
Actinomyces cardiffensis	0
Actinomyces georgiae	0.0453596369687129
Actinomyces graevenitzii	0
Actinomyces johnsonii	0.0495313714354464
Actinomyces massiliensis	0
Actinomyces meyeri	0.0389834970859537
Actinomyces naeslundii	0
Actinomyces neuii	0.0453004389309858
Actinomyces odontolyticus	0.0520732521433955
Actinomyces oris	0
Actinomyces radingae	0
Actinomyces sp._ph3	0.321932817468303
Actinomyces turicensis	0
Actinomyces urogenitalis	0
Actinomyces viscosus	0
Adlercreutzia equolifaciens	0.0459579161488284
Aeribacillus pallidus	0.209314517015783
Aerococcus christensenii	0
Aerococcus viridans	0
Aeromicrobium massiliense	0
Aeromonas allosaccharophila/veronii	0
Aeromonas bestiarum	0
Aeromonas hydrophila	0
Aeromonas jandaei	0
Aeromonas media/tecta	0
Aeromonas veronii	0
Afipia birgiae	0
Agathobaculum butyriciproducens	0
Aggregatibacter actinomycetemcomitans	0.0975064388376957
Aggregatibacter aphrophilus	1.11649672309231
Aggregatibacter segnis	0
Agrobacterium tumefaciens	0.436760206912164
Agrococcus jejuensis	0
Agrococcus terreus	0.0591719819297729
Akkermansia glycaniphila	0
Akkermansia muciniphila	0
Alcaligenes faecalis	0.0474033803927737
Algoriella xinjiangensis	0
Aliagarivorans marinus	0.0446945681024606
Alistipes finegoldii	0
Alistipes indistinctus	0
Alistipes inops	0
Alistipes obesi	0
Alistipes onderdonkii	0
Alistipes putredinis	0
Alistipes senegalensis	0.0358611843723665
Alistipes shahii	0
Alistipes timonensis	0.0374727843332183
Allisonella histaminiformans	0
Alloiococcus otitis	0
Alloprevotella rava	0.058394534829851
Alloprevotella tannerae	0.054254311487678
Alloscardovia omnicolens	0
Alysiella filiformis	0
Amaricoccus kaplicensis	0
Anaerobiospirillum succiniciproducens	0
Anaerobiospirillum thomasii	0.109839858374443
Anaerococcus hydrogenalis	0.0313351906829756
Anaerococcus lactolyticus	0.0304931522576073
Anaerococcus obesiensis	0.0443725911102156
Anaerococcus octavius	0
Anaerococcus prevotii	0
Anaerococcus senegalensis	0
Anaerococcus tetradius	0
Anaerococcus vaginalis	0
Anaerofilum agile	0.103824861428244
Anaerofilum pentosovorans	0
Anaerofustis stercorihominis	0
Anaeroglobus geminatus	0
Anaerorhabdus furcosa	0.0410475521216472
Anaerosporobacter mobilis	0
Anaerostipes butyraticus	0
Anaerostipes caccae	0
Anaerostipes hadrus	0.0842284801238037
Anaerotruncus colihominis	0.504470448269687
Anaerotruncus sp	0
Anaerovorax odorimutans	0
Ancylobacter polymorphus	0.0457341975801972
Aneurinibacillus aneurinilyticus	0
Aneurinibacillus migulanus	0.0334896804816478
Anoxynatronum sibiricum	0
Aquabacterium commune	0.0329913783649495
Arcanobacterium haemolyticum	0
Arcanobacterium pyogenes	0.0493925929629669
Arcobacter butzleri	0.240939903491362
Arcobacter cryaerophilus	0
Arthrobacter albus	0
Arthrobacter castelli	0
Arthrobacter oxydans	0.0321896481546533
Arthrobacter polychromogenes	0
Asaccharobacter celatus	0.0463218612999658
Atlantibacter hermannii	0
Atopobium minutum	0
Atopobium parvulum	0
Atopobium rimae	0.0882029516668457
Atopobium vaginae	0
Atopostipes suicloacalis	0.0354455780939449
Aurantimonas altamirensis	0
Aureimonas altamirensis	0
Averyella dalhousiensis	0
Azonexus hydrophilus	0.03891515038711
Azospirillum lipoferum	0.0283867097881352
Bacillus altitudinis	0.522512317131813
Bacillus amyloliquefaciens	0
Bacillus anthracis	0
Bacillus atrophaeus	0
Bacillus badius	0
Bacillus beijingensis	0.0415396719879996
Bacillus benzoevorans	0
Bacillus cereus	0
Bacillus circulans	0
Bacillus clausii	0
Bacillus coagulans	0
Bacillus cytotoxicus	0
Bacillus endophyticus	0.0788944704481152
Bacillus firmus	0
Bacillus flexus	0.0283656483820366
Bacillus fordii	0
Bacillus halodurans	0
Bacillus idriensis	0
Bacillus infantis	0
Bacillus licheniformis	0
Bacillus marisflavi	0
Bacillus massilioanorexius	0
Bacillus massiliosenegalensis	0
Bacillus megaterium	0
Bacillus methanolicus	0
Bacillus mojavensis	0.104422216966866
Bacillus mycoides	0
Bacillus nealsonii	0
Bacillus niacini	0
Bacillus polyfermenticus	0.343232915268795
Bacillus pseudofirmus	0
Bacillus pseudomycoides	0
Bacillus pumilus	0.0508160834592762
Bacillus senegalensis	0.044180527782034
Bacillus simplex	0
Bacillus siralis	0
Bacillus sonorensis	0.104882532707256
Bacillus subtilis	0
Bacillus thermoamylovorans	0.127274099355594
Bacillus thuringiensis	0.187715562068749
Bacillus timonensis	0.031902790003868
Bacillus toyonensis/wiedmanii/thuringiensis	0.0279930200876073
Bacillus vallismortis	0.0408855998442047
Bacteroides acidifaciens	0.0289602821106809
Bacteroides caccae	0.0419109358455214
Bacteroides cellulosiluticus	0
Bacteroides cellulosilyticus	0
Bacteroides clarus	0.0375256060690971
Bacteroides coagulans	0
Bacteroides coprocola	0
Bacteroides coprophilus	0.0787226535690439
Bacteroides dorei	0
Bacteroides eggerthii	0.0537616846884337
Bacteroides faecis	0.0361498639285645
Bacteroides finegoldii	0.0326588750344296
Bacteroides fluxus	0
Bacteroides fragilis	0.0964233495505406
Bacteroides galacturonicus	0.0423373263878729
Bacteroides gallinarum	0
Bacteroides gallinceum	0.0360380081965768
Bacteroides graminisolvens	0
Bacteroides helcogenes	0
Bacteroides intestinalis	0
Bacteroides massiliensis	0.034029973231863
Bacteroides massilinensis	0
Bacteroides nordii	0
Bacteroides oleiciplenus	0
Bacteroides ovatus	0
Bacteroides paurosaccharolyticus	0
Bacteroides pectinophilus	0.0342705350427788
Bacteroides plebeius	0
Bacteroides propinonicifaciens	0
Bacteroides pyogenes	0
Bacteroides salanitronis	0
Bacteroides salyersiae	0.0363503696176167
Bacteroides sartorii	0
Bacteroides stercorirosoris	0
Bacteroides stercoris	0
Bacteroides thetaiotaomicron	0
Bacteroides timonensis	0
Bacteroides uniformis	0
Bacteroides ureolyticus	0.157254569454545
Bacteroides vulgatus	0.0493038860995459
Bacteroides xylanisolvens	0
Bacteroides xylanolyticus	0
Barnesiella intestinihominis	0
Barnesiella viscericola	0
Bartonella birtlesii	0
Bavariicoccus seileri	0.0306867745289776
Bergeyella zoohelcum	0
Bifidobacterium actinocoloniiforme	0
Bifidobacterium adolescentis	0
Bifidobacterium adolescentis/ruminantium	0.10315239438046
Bifidobacterium angulatum	0.0941456264646933
Bifidobacterium animalis	0
Bifidobacterium asteroides	0
Bifidobacterium avesanii	0
Bifidobacterium bifidum	0
Bifidobacterium bohemicum	0
Bifidobacterium bombi	0.0616480135137464
Bifidobacterium boum	0.237415971320474
Bifidobacterium breve	0
Bifidobacterium callitrichos	0
Bifidobacterium catenulatum	0.0446394467929179
Bifidobacterium catenulatum/pseudoctenulatum	0.10144666472863
Bifidobacterium choerinum	0.0655519793644023
Bifidobacterium commune	0
Bifidobacterium coryneforme	0
Bifidobacterium crudilactis/psychraerophilum	0
Bifidobacterium cuniculi	0.0315470952518913
Bifidobacterium dentium	0.21350240778151
Bifidobacterium eulemuris/lemurum	0
Bifidobacterium faecale	0
Bifidobacterium gallicum	0.0364389748819249
Bifidobacterium gallinarum	0
Bifidobacterium hapali	0.0317378275268268
Bifidobacterium indicum	0
Bifidobacterium kashiwanohense	0.0352028365343403
Bifidobacterium longum	0.157760482082696
Bifidobacterium longum	0.0816890216278878
Bifidobacterium merycicum	0
Bifidobacterium mongoliense	0
Bifidobacterium moukalabense	0.603831054185914
Bifidobacterium pseudocatenulatum	0.0350801351816309
Bifidobacterium pseudocatenulatum	0
Bifidobacterium pseudolongum	0.427038157650998
Bifidobacterium pullorum	0
Bifidobacterium pullorum/hapali	0.0580464017439746
Bifidobacterium ramosum	0.0519276290115514
Bifidobacterium reuteri	0.052806606131544
Bifidobacterium ruminantium	0
Bifidobacterium saeculare	0
Bifidobacterium saguini	0
Bifidobacterium scardovii	0.0470941888264528
Bifidobacterium stercoris	0
Bifidobacterium thermacidophilum	0.0471986074308083
Bifidobacterium thermophilum	0.0528837701506727
Bifidobacterium tissieri	0.133564820002927
Bifidobacterium tsurumiense	0.0414921778157025
Bifissio spartinae	3.08804677988334
Bilophila wadsworthia	0
Blastococcus massiliensis	0.560678220650789
Blastomonas natatoria	0
Blautia caecimuris	0.121144064502668
Blautia coccoides	0
Blautia faecis	0.0367027698626289
Blautia glucerasea	0
Blautia hansenii	0
Blautia hydrogenotrophica	0.0344992202370171
Blautia luti	0.145194090174643
Blautia marasmi	0
Blautia obeum	0
Blautia producta	0
Blautia schinkii	0.680467579851022
Blautia sp._GD8	0
Blautia stercoris	0.076873049329816
Blautia wexlerae	0
Bordetella hinzii	0
Brachybacterium muris	0
Brachybacterium paraconglomeratum	0.107815911922822
Brachymonas chironomi	0
Brachyspira aalborgi	0.0779802580065108
Brachyspira pilosicoli	0
Bradyrhizobium denitrificans	0.0279576463361844
Bradyrhizobium elkanii	0
Bradyrhizobium japonicum	0
Brevibacillus agri	0
Brevibacillus borstelensis	0
Brevibacillus brevis	0.0345454110634425
Brevibacillus massiliensis	0
Brevibacterium casei	0.102920480242164
Brevibacterium epidermidis	0.0674150936226271
Brevibacterium halotolerans	0.229297143592233
Brevibacterium iodinum	0
Brevibacterium linens	0.0343642740388955
Brevibacterium luteolum	0
Brevibacterium mcbrellneri	0
Brevibacterium paucivorans	0.0896326668601291
Brevibacterium pityocampae	0.682137799055306
Brevibacterium ravenspurgense/massiliense	0.0521673948940591
Brevibacterium senegalense	0
Brevundimonas bacteroides	1.0526373217915
Brevundimonas diminuta	0
Brevundimonas subvibrioides	0.0359892723813033
Brevundimonas terrae	0.0559241295828452
Brevundimonas vesicularis	0
Brochothrix thermosphacta	0
Buchnera aphidicola	0.123557704758505
Buchnera sp.	0.0426133851186506
Bulleidia extructa	0
Burkholderia cepacia	0
Burkholderia glumae	0
Burkholderia plantarii	0
Butyricicoccus faecihominis	0.0527574152958764
Butyricicoccus pullicaecorum	0.0388150516749844
Butyricimonas faecihominis	0
Butyricimonas paravirosa	0
Butyricimonas synergistica	0.0344806755551919
Butyricimonas virosa	0
Butyrivibrio crossotus	0.149237295865128
Butyrivibrio fibrisolvens	0.101222104611564
C.viride 16S	0.044958804072787
Caldicoprobacter faecalis	0
Campylobacter coli	0.145734241447629
Campylobacter concisus	0
Campylobacter curvus	0
Campylobacter faecalis	0.0324926865727754
Campylobacter fetus	0
Campylobacter gracilis	0
Campylobacter hominis	0.0334126651893373
Campylobacter hyointestinalis	0
Campylobacter jejuni	0.914810661864395
Campylobacter lari	0
Campylobacter rectus	0
Campylobacter showae	0
Campylobacter upsaliensis	0
Campylobacter ureolyticus	0
Candidatus Blastococcus	0
Candidatus Dorea	0.123565308329817
Candidatus Soleaferrea	0
Candidatus Stoquefichus	0
Candidatus Streptomyces	0
Capnocytophaga gingivalis	0
Capnocytophaga granulosa	0
Capnocytophaga haemolytica	0
Capnocytophaga leadbetteri	0.0697866153530269
Capnocytophaga ochracea	0
Capnocytophaga sputigena	0
Cardiobacterium hominis	0.053897632635567
Cardiobacterium valvarum	0
Carnobacterium maltaromaticum	0
Castellaniella defragrans	0
Catabacter hongkongensis	0
Catenibacterium mitsuokai	3.7541926700036
Catonella morbi	0
Catonella sp.	0
Cedecea davisae	0
Cedecea lapagei	0
Cellulomonas composti	0.107080704255488
Cellulomonas denverensis	0
Cellulomonas massiliensis	0
Cellulomonas parahominis	0
Cellulosilyticum lentocellum	0.124228903666506
Cellulosimicrobium cellulans	0.0548271855860315
Centipeda periodontii	0
Cephaloticoccus primus	0
Cetobacterium somerae	0
Chlamydia abortus	0
Chlamydia trachomatis	0.0463092314318736
Chlorobium phaeobacteroides	0
Christensenella minuta	0.0689663196009114
Chryseobacterium bovis	0
Chryseobacterium hominis	0
Citrobacter amalonaticus	0
Citrobacter braakii	0
Citrobacter farmeri	0
Citrobacter freundii	0
Citrobacter gillenii	0
Citrobacter intermedius	0
Citrobacter murliniae	0
Citrobacter pasteurii	0
Citrobacter sedlakii	0
Citrobacter werkmanii	0
Citrobacter youngae	0.0577267943281996
Cloacibacillus evryensis	0.101073515838865
Cloacibacillus porcorum	0
Cloacibacterium normanense	0.403071491338319
Clostridioides difficile	0
Clostridium acetobutylicum	0.0308822232507332
Clostridium acidisoli	0
Clostridium aciditolerans	0
Clostridium aerotolerans	0
Clostridium akagii	0
Clostridium aldenense	0.0828699825381061
Clostridium aldrichii	0
Clostridium algidicarnis	0
Clostridium amazonense	0
Clostridium aminovalericum	0.117150514438429
Clostridium amygdalinum	0
Clostridium amylolyticum	0.0549536463109913
Clostridium arbusti	0
Clostridium argentinense	0
Clostridium asparagiforme	2.07741814032474
Clostridium aurantibutyricum	0.0286976737401381
Clostridium autoethanogenum	0
Clostridium baratii/Eubacterium nitrigenese	0.0298004129118572
Clostridium beijerinckii	0
Clostridium bifermentans	0
Clostridium bolteae/aminovalericum	0.0941947987615764
Clostridium botulinum	0
Clostridium bowmanii	0
Clostridium butyricum	0
Clostridium cadaveris	0
Clostridium carboxidivorans	0
Clostridium cavendishii	0
Clostridium celatum	1.67724475402405
Clostridium celerecrescens	0
Clostridium cellobioparum	0
Clostridium cellulolyticum	0
Clostridium chartatabidum	0.0393137619220888
Clostridium chauvoei	0.0393688680854293
Clostridium chromiireducens	0.0317324886834865
Clostridium citroniae	0.0350393478750851
Clostridium clariflavum	0.0284912110604603
Clostridium clostridioforme	0
Clostridium cochlearium	0
Clostridium cocleatum	0
Clostridium colicanis	0
Clostridium colinum	0.0386974202507554
Clostridium collagenovorans	0
Clostridium cylindrosporum	0.0546744745459873
Clostridium dakarense	0
Clostridium difficile	0
Clostridium diolis	0.216357277393654
Clostridium disporicum/celatum	0
Clostridium drakei	0
Clostridium estertheticum	0
Clostridium fallax	0
Clostridium felsineum	0
Clostridium ganghwense	0.051719744276783
Clostridium ghonii	0.0696587665621622
Clostridium glycolicum	0
Clostridium glycyrrhizinilyticum	0.0478715830357211
Clostridium grantii	0
Clostridium haemolyticum	0
Clostridium hathewayi	0
Clostridium herbivorans	0
Clostridium hiranonis	0
Clostridium homopropionicum	0
Clostridium huakuii	0
Clostridium hungatei	0
Clostridium hylemonae	0.343886128024892
Clostridium indolis/methoxybenzovorans	1.33377254702666
Clostridium innocuum	0
Clostridium irregulare	0
Clostridium isatidis	0
Clostridium jeddahense	1.23563586066426
Clostridium kogasensis	0
Clostridium lactatifermentans	0
Clostridium lavalense/bolteae	0.0823492512121154
Clostridium leptum	0.256449941187798
Clostridium limosum	0
Clostridium lituseburense	0
Clostridium lundense	0
Clostridium malenominatum	0.0455215250230009
Clostridium massiliodielmoense	0
Clostridium methoxybenzovorans	0.300393439344453
Clostridium methylpentosum	0.0512387631234399
Clostridium neonatale	0
Clostridium nexile	0.175604928624758
Clostridium novyi	0
Clostridium oceanicum	0.0292814502315614
Clostridium oroticum	0
Clostridium paraputrificum	0
Clostridium pascui	0.0485746478257486
Clostridium pasteurianum	0
Clostridium perfringens	0
Clostridium polysaccharolyticum	0
Clostridium populeti	0
Clostridium psychrophilum	0
Clostridium punense	0
Clostridium putrefaciens	2.01324675245929
Clostridium ramosum	0
Clostridium rectum	0
Clostridium saccharobutylicum	0
Clostridium saccharogumia	0
Clostridium saccharolyticum	0.238743388766594
Clostridium saccharoperbutylacetonicum	0
Clostridium sardiniense	0
Clostridium sartagoforme	0.17151013608215
Clostridium scatologenes	0
Clostridium schirmacherense	0
Clostridium scindens	1.06048281215057
Clostridium senegalense	0
Clostridium septicum	0
Clostridium sordellii	0
Clostridium sp._16S_	0
Clostridium sphenoides	0.0306196443918293
Clostridium spiroforme	0
Clostridium sporogenes	0.0375530317710598
Clostridium sporosphaeroides	0.0309934015117182
Clostridium sticklandii	0
Clostridium straminisolvens	0.0415034161404696
Clostridium subterminale	0.0347508764502408
Clostridium sufflavum	0
Clostridium sulfidigenes	0
Clostridium swellfunianum	0
Clostridium symbiosum	1.9082043403343
Clostridium tagluense	0
Clostridium tepidiprofundi	0
Clostridium termitidis	0
Clostridium tertium	0
Clostridium tetani	0
Clostridium tetanomorphum	0
Clostridium thermoalcaliphilum	0
Clostridium thermopalmarium	0
Clostridium thiosulfatireducens	0
Clostridium tunisiense	0
Clostridium tyrobutyricum	0
Clostridium ventriculi	0
Clostridium vincentii	0
Clostridium viride	0
Clostridium vulturis	0
Clostridium xylanolyticum	0
Clostridium xylanovorans	0
Collinsella aerofaciens	0
Collinsella intestinalis	0
Collinsella massiliensis	0
Collinsella stercoris	0.0342128505403245
Collinsella tanakaei	0
Comamonas aquatica	0
Comamonas kerstersii	0
Comamonas terrigena	0
Comamonas testosteroni	0
Coprobacillus cateniformis	0
Coprobacter fastidiosus	0
Coprobacter secundus	0
Coprococcus catus	0
Coprococcus comes	0.0561828214234773
Coprococcus eutactus	0.05095239525785
Coriobacterium glomerans	0.0767415713170341
Corynebacterium accolens	0.0762945269079344
Corynebacterium afermentans	0.0771758261481109
Corynebacterium ammoniagenes	0
Corynebacterium amycolatum	0.0417081988576303
Corynebacterium appendicis	0.0659681861315239
Corynebacterium argentoratense	0
Corynebacterium aurimucosum	0.0301359084687811
Corynebacterium casei	0
Corynebacterium coyleae	0
Corynebacterium durum	0
Corynebacterium frankenforstense	0
Corynebacterium freneyi	0.500512775391364
Corynebacterium genitalium	0
Corynebacterium glaucum	0
Corynebacterium glucuronolyticum	0
Corynebacterium jeikeium	0
Corynebacterium kroppenstedtii	0.292478928462517
Corynebacterium matruchotii	0
Corynebacterium minutissimum	0
Corynebacterium mucifaciens	0
Corynebacterium propinquum	0.0368375822281526
Corynebacterium pseudodiphthericum	0
Corynebacterium resistens	0
Corynebacterium simulans	0
Corynebacterium singulare	0.0644079059538249
Corynebacterium sp._1152	0
Corynebacterium striatum	0
Corynebacterium sundsvallense	0.0424689457730404
Corynebacterium tuberculostearicum	0
Corynebacterium tuscaniense	0.980171327765676
Corynebacterium ulcerans	0.0316208443097337
Corynebacterium ureicelerivorans	0
Corynebacterium variabile	0.0349547273827351
Corynebacterium xerosis	0.17696722405678
Cronobacter sakazakii	0.0370321730036764
Cryptobacterium curtum	0
Cupriavidus metallidurans	0
Curtobacterium flaccumfaciens	0
Deinococcus aquaticus	0
Deinococcus indicus	0
Deinococcus proteolyticus	0
Delftia acidovorans	0
Dermabacter hominis	0.0470854786089642
Dermabacter vaginalis	0.0985684647006556
Dermacoccus nishinomiyaensis	0
Desulfitobacterium frappieri	0.252483971424762
Desulfobulbus propionicus	0
Desulfotomaculum guttoideum	0
Desulfovibrio alkalitolerans	0
Desulfovibrio desulfuricans	0
Desulfovibrio fairfieldensis	0
Desulfovibrio legallii	0
Desulfovibrio legallis	0
Desulfovibrio piger	0
Desulfovibrio termitidis	0
Dialister invisus	0
Dialister micraerophilus	0
Dialister pneumosintes	0.0284800493802024
Dialister succinatiphilus	0
Dictyoglomus thermophilum	0
Dielma fastidiosa	0
Dietzia cinnamea	0.0292300543110756
Dietzia maris	0.0826486368556288
Dietzia natronolimnaea	0.0317450455118263
Dolosicoccus paucivorans	0
Dolosigranulum pigrum	0
Dorea formicigenerans	0
Dorea longicatena	0.292988383016557
Dorea massiliensis	0
Dyadobacter beijingensis	0
Dyadobacter fermentans	0
Dysgonomonas capnocytophagoides	0
Dysgonomonas gadei	0
Dysgonomonas macrotermitis	0
Dysgonomonas mossii	0
Edwardsiella tarda	0
Eggerthella lenta	0.0980228236605035
Eggerthella sinensis	3.25818555339752
Eggerthella timonensis	0
Eggerthia catenaformis	0
Eikenella corrodens	0
Eisenbergiella tayi	0.326407481123727
Elusimicrobium minutum	0.349300890945807
Empedobacter falsenii	0.104385060280867
Enorma massiliensis	0
Enterobacter aerogenes	0
Enterobacter asburiae	0
Enterobacter cancerogenus	0
Enterobacter cloacae	0.174224023154236
Enterobacter massiliensis	0
Enterococcus asini	0
Enterococcus avium	0
Enterococcus caccae	0
Enterococcus casseliflavus	0
Enterococcus casseliflavus/galliarum	0
Enterococcus cecorum	0
Enterococcus devriesei	0
Enterococcus dispar	0
Enterococcus durans/hirae	0
Enterococcus faecalis	0.199358783215811
Enterococcus faecium	0
Enterococcus gallinarum	0
Enterococcus gilvus	0
Enterococcus italicus	0
Enterococcus malodoratus	0
Enterococcus mundtii	0
Enterococcus phoeniculicola	0
Enterococcus raffinosus	0
Enterococcus saccharolyticus	0
Enterorhabdus caecimuris	0
Enterovibrio nigricans	0
Eremococcus coleocola	0
Erysipelatoclostridium ramosum	0.0564570153364233
Escherichia albertii	0.0382470245916097
Escherichia coli	1.63566780495681
Escherichia fergusonii	0.577176132934945
Escherichia hermannii	1.47453150225543
Ethanoligenens harbinense	0.119161306784039
Eubacterium barkeri	0
Eubacterium biforme	0.389233989086469
Eubacterium brachy	0
Eubacterium budayi	1.35014038937736
Eubacterium callanderi	0
Eubacterium celluloscolvens	0.211516674152146
Eubacterium cellulosolvens	0
Eubacterium contortum	0.0704847427065971
Eubacterium coprostanoligenes	0
Eubacterium cylindroides	0
Eubacterium desmolans	0
Eubacterium dolichum	0.0357269451755181
Eubacterium eligens	0.408801270148282
Eubacterium fissicatena	0.0991398072723446
Eubacterium hallii	0
Eubacterium infirmum	0
Eubacterium limosum	0
Eubacterium moniliforme	0
Eubacterium multiforme	0
Eubacterium nitritogenes	0
Eubacterium nodatum	0
Eubacterium oxidoreducens	0
Eubacterium pyruvativorans	0.0287508780238276
Eubacterium ramulus	0
Eubacterium rectale	0
Eubacterium ruminantium	0.0491684637121058
Eubacterium saphenum	0
Eubacterium siraeum	0
Eubacterium sp	0.0524701428042657
Eubacterium sulci	0.0735665639721572
Eubacterium tenue	0
Eubacterium tortuosum	0
Eubacterium tortusum	0
Eubacterium uniforme	0
Eubacterium ventriosum	0
Eubacterium xylanophilum	0
Eubacterium yurii	0.0380359034717601
Exiguobacterium aurantiacum	0.38550607526705
Facklamia hominis/miroungae	0
Facklamia ignava	0
Facklamia languida	0
Facklamia tabacinasalis	0.402679369664814
Faecalibacterium prausnitzii	0.0515435492262247
Faecalibacterium prausnitzii S9G3	0.131749045760713
Faecalicatena contorta	0.289899400115137
Faecalitalea cylindroides	0
Fermentimonas caenicola	0.0340400143687329
Ferrimonas balearica	0
Fictibacillus arsenicus	0
Filifactor alocis	0.0381368702037365
Filifactor villosus	0
Finegoldia magna	0
Flavobacterium banpakuense	0
Flavobacterium branchiophilum	0
Flavobacterium cheniae	0
Flavobacterium daejeonense	0
Flavobacterium lindanitolerans	0
Flavobacterium oncorhynchi	0
Flavobacterium sp._TISTR	0
Flavonifractor plautii	0.380387393672074
Flavonifractor sp	0.142639929710515
Flexispira rappini	0
Flintibacter butyricus	0.845925991977737
Fretibacterium fastidiosum	0
Fusicatenibacter saccharivorans	0.224799969733032
Fusobacterium equinum	0
Fusobacterium gonidiaformans	0
Fusobacterium mortiferum	0
Fusobacterium naviforme	0.0357688845108749
Fusobacterium necrogenes	0.0327085419422437
Fusobacterium necrophorum	0
Fusobacterium nucleatum	0
Fusobacterium periodonticum	0
Fusobacterium russii	0
Fusobacterium ulcerans	0.0363179365594167
Fusobacterium varium	0.0630622412729355
Gallibacterium anatis	0
Garciella nitratireducens	0
Gardnerella vaginalis	0
Gemella haemolysans	0
Gemella morbillorum	0
Gemella sanguinis	0.060782789027625
Gemmatirosa kalamazoonesis	0
Gemmiger formicilis	0.277100059851666
Geobacillus stearothermophilus	0.0658799226026645
Geobacillus vulcani	0
Georgenia muralis	0
Gluconobacter oxydans	0
Gordonia bronchialis	0
Gordonia jacobaea	0
Gordonia otitidis	0
Gordonia rubripertincta	0.0449551513051442
Gordonia terrae	0.0423469824186812
Gordonibacter pamelaeae	0
Gordonibacter urolithinfaciens	0
Granulicatella adiacens	0.0938746468556302
Granulicatella elegans	0
Grimontia hollisae	0.046417016946738
Haematobacter missouriensis	0
Haemophilus haemolyticus	0.930778140275055
Haemophilus influenzae	0
Haemophilus parahaemolyticus	0
Haemophilus parainfluenzae	0.108905575393118
Haemophilus paraphrohaemolyticus	0
Haemophilus pittmaniae	0
Haemophilus quentini	0
Haemophilus sputorum	0
Hafnia alvei	0
Halobiforma nitratireducens	0.0590510481564785
Halomonas salina	0
Harryflintia acetispora	0
Helicobacter bilis	0
Helicobacter canadensis	0.0303767706828915
Helicobacter cinaedi	0.233140749730322
Helicobacter fennelliae	0
Helicobacter pametensis	0.047547207031596
Helicobacter pullorum	0
Helicobacter pylori	0.0794909417108836
Helicobacter rodentium	0
Helicobacter winghamensis	0.145780554248575
Herbaspirillum massiliense	0.110267003571592
Hespellia porcina	0
Hespellia stercorisuis	0
Holdemanella biformis	0.0631688236732867
Holdemania filiformis	0
Holdemania massiliensis	0
Howardella ureilytica	0.0531066090523503
Hungatella effluvii	0.104102254500016
Hydrobacter penzbergensis	0
Hydrogenibacillus schlegelii	0.0630091910155778
Hydrogenoanaerobacterium saccharovorans	0.453844619251886
Hymenobacter rigui	0
Intestinibacter bartlettii	0.0704054782202999
Intestinimonas butyriciproducens	0
Janibacter hoylei	0
Janibacter indicus	0
Janibacter limosus	0
Janibacter terrae	0
Johnsonella ignava	0.163021241318728
Jonesia denitrificans	0
Kallipyga massiliensis	0
Kandleria vitulina	0.0810271991891
Kerstersia gyiorum	0
Kineothrix alysoides	0
Kingella denitrificans	0
Kingella kingae	0
Kingella oralis	0
Klebsiella aerogenes	0
Klebsiella oxytoca	0
Klebsiella pneumoniae	0
Klebsiella variicola	0
Kluyvera ascorbata	0.0331652790091746
Kluyvera intermedia	0
Kocuria halotolerans	0
Kocuria indica	0.0353529588112828
Kocuria kristinae	0
Kocuria marina	0.0333159137544861
Kocuria palustris	0
Kocuria rhizophila	0
Kocuria rosea	0
Kosakonia cowanii	0
Kurthia gibsonii	0
Kurthia massiliensis	0
Kurthia senegalensis	0
Kytococcus schroeteri	0
Kytococcus sedentarius	0
Lachnoanaerobaculum saburreum	0
Lachnoanaerobaculum umeaense	0
Lachnobacterium bovis	0.170487764143368
Lachnoclostridium phytofermentans	0.044577444749607
Lachnoclostridium sp	0.137636916612248
Lachnospira multipara	0.196397625068686
Lachnospira pectinoschiza	2.3012926892214
Lactobacillus acidophilus	0
Lactobacillus agilis	0
Lactobacillus alimentarius	0.535306328770856
Lactobacillus alvi	0
Lactobacillus amylolyticus	0
Lactobacillus amylophilus	0
Lactobacillus amylovorus	0
Lactobacillus animalis	0
Lactobacillus antri	0
Lactobacillus apinorum	0
Lactobacillus apodemi	0
Lactobacillus bifermentans	0.0359253949608437
Lactobacillus brevis	0
Lactobacillus buchneri	0
Lactobacillus casei	0
Lactobacillus ceti	0
Lactobacillus coleohominis	0
Lactobacillus coryniformis	0
Lactobacillus crispatus	0
Lactobacillus curvatus	0
Lactobacillus delbrueckii	0
Lactobacillus dextrinicus	0
Lactobacillus fermemtum	0
Lactobacillus fermentum	0
Lactobacillus fructivorans/homohiochii	0.0747743452688649
Lactobacillus gasseri	0
Lactobacillus gastricus	0
Lactobacillus gigeriorum	0
Lactobacillus helveticus	0
Lactobacillus herbarum	0
Lactobacillus iners	0
Lactobacillus jensenii	0.0422128907071073
Lactobacillus johnsonii	0
Lactobacillus kalixensis	0
Lactobacillus kitasatonis	0
Lactobacillus kunkeei	0.0493356766240787
Lactobacillus malefermentans	0
Lactobacillus mindensis	0
Lactobacillus mucosae	0
Lactobacillus mudanjiangensis	0
Lactobacillus oris	0
Lactobacillus parabuchneri	0
Lactobacillus paracasei	0
Lactobacillus parafarraginis	0
Lactobacillus pentosus	0
Lactobacillus plantarum	0.0606508485605308
Lactobacillus porcinae	0.279074142363596
Lactobacillus rapi	0
Lactobacillus reuteri	0
Lactobacillus rhamnosus	0
Lactobacillus rogosae	0.0302131374472451
Lactobacillus rossiae	0
Lactobacillus ruminis	0
Lactobacillus sakei	0
Lactobacillus salivarius	0
Lactobacillus sanfranciscensis	0.046483520256195
Lactobacillus saniviri	0
Lactobacillus senioris	0
Lactobacillus sharpeae	0.0324059947238317
Lactobacillus thermophilus	0
Lactobacillus ultunensis	0
Lactobacillus vaccinostercus	0
Lactobacillus vaginalis	0
Lactobacillus versmoldensis	0
Lactobacillus xiangfangensis	0.0916945981558696
Lactococcus formosensis	0
Lactococcus garvieae	0
Lactococcus lactis	0.103799514122658
Lactococcus plantarum	0
Lactococcus raffinolactis	0
Lactonifactor longoviformis	0
Laribacter hongkongensis	0.030804552730713
Lautropia mirabilis	0.0660757648740014
Lawsonella clevelandensis	0.0425122759844537
Leifsonia aquatica/naganoensis	0
Leminorella grimontii	0
Leminorella richardii	0
Leptothrix discophora	0.480417132897267
Leptothrix mobilis	0
Leptotrichia amnionii	0
Leptotrichia buccalis	1.82520883489324
Leptotrichia goodfellowii	0
Leptotrichia hofstadii	0.0500000397735185
Leptotrichia wadei	0
Leuconostoc carnosum	0
Leuconostoc citreum	0
Leuconostoc citreum/holzapfelii	0
Leuconostoc gelidum	0
Leuconostoc lactis	0.0461841937992495
Leuconostoc mesenteroides	0
Leuconostoc pseudomesenteroides/rapi/kimchii/mesenteroides	0.190582077400564
Limnobacter thiooxidans	0.121092768839214
Longicatena caecimuris	0
Lysinibacillus fusiformis	0
Lysinibacillus massiliensis	0
Lysinibacillus sphaericus	0
Lysobacter soli	0
Mageeibacillus indolicus	0
Mannheimia granulomatis	0
Marichromatium gracile	0
Marvinbryantia formatexigens	0.617436202328311
Massilia aurea	0.297862475282897
Massiliomicrobiota timonensis	0
Megamonas funiformis	0
Megamonas hypermegale	0
Megamonas rupellensis	0
Megasphaera elsdenii	0
Megasphaera indica	0
Megasphaera micronuciformis	0
Megasphaera paucivorans	0
Megasphaera sp	0
Mesorhizobium loti	0
Methanobrevibacter smithii	0.163763829888337
Methanobrevibacter smithii/gottschalkii	0
Methanosphaera cuniculi	0
Methanosphaera stadtmanae	0
Methylobacterium adhaesivum	0.0345494834891388
Methylobacterium jeotgali	0.107134050355192
Methylobacterium mesophilicum	0.0346224104899901
Methylobacterium populi	0
Methylobacterium radiotolerans	0
Methylobacterium zatmanii	0.434048218751063
Methyloversatilis universalis	0
Microbacterium aurum	0
Microbacterium barkeri	0
Microbacterium chocolatum	0
Microbacterium foliorum	0
Microbacterium gubbeenense	0.0315519086435842
Microbacterium hydrocarbonoxydans	0
Microbacterium lacticum	0
Microbacterium luteolum	0.304208940731416
Microbacterium oleivorans	1.59272448191713
Microbacterium paraoxydans	0.0691107432429226
Microbacterium phyllosphaerae	0
Microbacterium schleiferi	0
Micrococcus luteus	0
Micrococcus lylae	0
Micromonospora aurantiaca	0.0348518428747799
Micromonospora krabiensis	0
Microvirga massiliensis	0
Microvirgula aerodenitrificans	0
Mitsuokella jalaludinii	0
Mitsuokella multacida	0
Mobiluncus curtisii	0.0847951304898845
Moellerella wisconsensis	0.0655148756635126
Mogibacterium diversum	0
Mogibacterium neglectum	0.0520435074141302
Mogibacterium pumilum	0
Mogibacterium timidum	0
Mogibacterium vescum	0
Monoglobus pectinilyticus	0.118838170934759
Moraxella atlantae	0
Moraxella catarrhalis	0.0975697737693148
Moraxella caviae	0
Moraxella lacunata	0.0285003137319834
Moraxella nonliquefaciens	0
Moraxella osloensis	0.0905008499045913
Morganella morganii	0
Moryella indoligenes	0.0307983089840974
Murdochiella asaccharolytica	0
Muribaculum intestinale	0
Murimonas intestini	0.0560698487033447
Mycobacterium abscessus	0.279834268125694
Mycobacterium avium	0
Mycobacterium florentinum	0.0520962345748867
Mycobacterium fortuitum	0.0537921349626609
Mycobacterium iranicum	0.0286850396217287
Mycobacterium mucogenicum	0.0335670196133842
Mycoplasma hominis	0
Mycoplasma pneumoniae	0
Negativicoccus succinicivorans	0
Neisseria bacilliformis	0
Neisseria cinerea	0
Neisseria elongata	0
Neisseria flava	0
Neisseria flavescens/perflava	0
Neisseria gonorrhoeae	0
Neisseria macacae	0.0357919499265384
Neisseria meningitidis	0
Neisseria mucosa	0.572766348909921
Neisseria sicca	0
Neisseria subflava	0
Nevskia ramosa	0
Nitriliruptor alkaliphilus	0
Oceanobacillus caeni	0
Oceanobacillus massiliensis	0
Ochrobactrum anthropi	0
Ochrobactrum intermedium	0
Ochrobactrum pituitosum	0
Odoribacter laneus	0
Odoribacter splanchnicus	0
Oligella urethralis	0.162895132986846
Olsenella profusa	0
Olsenella scatoligenes	0
Olsenella uli	0
Olsenella umbonata	0
Orenia metallireducens	0
Oribacterium parvum	0
Oribacterium sinus	0.679623779151634
Ornithobacterium rhinotracheale	0
Oscillibacter ruminantium	0.0793404799274013
Oscillibacter sp	0.260737083861551
Oscillibacter valericigenes	0.0532659630002316
Oxalobacter formigenes	0
Paenibacillus alvei	0.0970953228204701
Paenibacillus antibioticophila	0.0401011951237555
Paenibacillus barcinonensis	0
Paenibacillus barengoltzii	0
Paenibacillus daejeonensis	0
Paenibacillus durus	0
Paenibacillus glucanolyticus	0
Paenibacillus graminis	0
Paenibacillus illinoisensis	0
Paenibacillus kribbensis	0
Paenibacillus lactis	0.126141805571845
Paenibacillus lautus	0
Paenibacillus provencensis	0
Paenibacillus pueri	0.0370940622339457
Paenibacillus rhizosphaerae	0
Paenibacillus riograndensis	0.0950917901144243
Paenibacillus sabinae/forsythiae	0
Paenibacillus senegalensis	0.0701339933996264
Paenibacillus thiaminolyticus	0
Paenibacillus timonensis	0
Pantoea agglomerans	0.415725061721173
Pantoea conspicua	0
Papillibacter cinnamivorans	0
Parabacteroides distasonis	0
Parabacteroides goldsteinii	0.543176175693023
Parabacteroides gordonii	0
Parabacteroides johnsonii	0
Parabacteroides merdae	0
Paracoccus carotinifaciens	0
Paracoccus marinus	0.0822809360132124
Paracoccus sanguinis	0
Paracoccus yeei	0
Paraeggerthella hongkongensis	0.0767855298209743
Paraprevotella clara	0
Paraprevotella xylaniphila	0
Parascardovia denticolens	0
Parasporobacterium paucivorans	0.0455334769130787
Parasutterella excrementihominis	0.038798445492223
Parasutterella secunda	0.0478694823695514
Parvimonas micra	0.0668887161767821
Pediococcus acidilactici	0
Pediococcus damnosus	0
Pediococcus pentosaceus	0
Pedobacter daejeonensis	0
Pedomicrobium ferrugineum	0
Pelomonas saccharophila	0
Peptoclostridium difficile	0
Peptococcus niger	0
Peptococcus sp.	0
Peptoniphilus asaccharolyticus	0
Peptoniphilus coxii	0
Peptoniphilus duerdenii	0
Peptoniphilus grossensis	0
Peptoniphilus harei	0
Peptoniphilus indolicus	0
Peptoniphilus lacrimalis	0.0382166721457629
Peptoniphilus senegalensis	0.0326810514318923
Peptoniphilus timonensis	0
Peptostreptococcus anaerobius	0.0317360258181897
Peptostreptococcus russellii	0
Peptostreptococcus stomatis	0.0612108443161065
Phascolarctobacterium faecium	0.381205114930584
Phascolarctobacterium succinatutens	0.375302443126499
Phenylobacterium haematophilum	0.0587738320557515
Phyllobacterium myrsinacearum	0
Planococcus rifietoensis	0.0281820409384
Planomicrobium chinense	0
Planomonospora sphaerica	0.0789215594298983
Plesiomonas shigelloides	0
Porphyromonas asaccharolytica	0
Porphyromonas catoniae	0
Porphyromonas endodontalis	0
Porphyromonas gingivalis	0
Porphyromonas somerae	0.0507819201973193
Porphyromonas uenonis	0
Prevotella albensis	0
Prevotella amnii	0
Prevotella amniotica	0
Prevotella aurantiaca	0
Prevotella baroniae	0
Prevotella bergensis	0
Prevotella bivia	0
Prevotella brevis	0
Prevotella bryantii	0
Prevotella buccae	0
Prevotella buccalis	0
Prevotella conceptionensis	0.0367648446854885
Prevotella copri	0
Prevotella corporis	0
Prevotella dentalis	0
Prevotella dentasini	0
Prevotella denticola	0
Prevotella disiens	0
Prevotella enoeca	0
Prevotella falsenii	0
Prevotella fusca	0
Prevotella histicola	0.161144970267257
Prevotella intermedia	0
Prevotella loescheii	0.0287045729328721
Prevotella maculosa	0
Prevotella marshii	0
Prevotella melaninogenica	0
Prevotella micans	0
Prevotella multidaccharivorax	0
Prevotella multiformis	0
Prevotella multisaccharivorax	0
Prevotella nanceiensis	0
Prevotella nigrescens	0
Prevotella oralis	0
Prevotella oris	0
Prevotella oryzae	0
Prevotella oulorum	0
Prevotella pallens	0
Prevotella paludivivens	0.0865021338907881
Prevotella pleuritidis	0
Prevotella ruminicola	0.150281622924489
Prevotella saccharolytica	0.0500763260014114
Prevotella salivae	0
Prevotella scopos/jejuni	0
Prevotella shahii	0
Prevotella stercorea	0.0309722539572555
Prevotella timonensis	0
Prevotella veroralis	0
Promicromonospora flava	0.0923012081551772
Propionibacterium acidifaciens	0.352014223866312
Propionibacterium acidipropionici	0.896438267406713
Propionibacterium acnes	0
Propionibacterium australiense	0.0323710502361115
Propionibacterium avidum	0
Propionibacterium cyclohexanicum	0
Propionibacterium damnosum	0.0761947326894831
Propionibacterium freudenreichii	0
Propionibacterium granulosum	0
Propionibacterium jensenii	0
Propionibacterium microaerophilum	0.139070801822443
Propionibacterium namnetense	0.0332469164620281
Propionibacterium propionicum	0
Propionibacterium thoenii	0.0695647983772795
Propionicimonas paludicola	0
Propionimicrobium lymphophilum	0.299677095566378
Propionivibrio dicarboxylicus	0
Prosthecobacter fluviatilis	0
Proteus mirabilis	0
Proteus penneri	0.089627211957592
Proteus vulgaris	0
Providencia alcalifaciens	0
Providencia rettgeri	0
Providencia rustigianii	0
Providencia stuartii	0
Pseudoclavibacter massiliense	0
Pseudoclavibacter sp._Timone	0
Pseudoflavonifractor capillosus	0.178316795233406
Pseudomonas aeruginosa	0
Pseudomonas alcaliphila	0
Pseudomonas fluorescens	0
Pseudomonas fragi	0
Pseudomonas fragi/thivervalensis/deceptionensis	0.032973643922538
Pseudomonas monteilii	0.639011696042774
Pseudomonas nitroreducens	0
Pseudomonas oleovorans	0
Pseudomonas putida	0
Pseudomonas stutzeri	0
Pseudopropionibacterium propionicum	0
Pseudoramibacter alactolyticus	0.0541024945217584
Pseudothermotoga thermarum	0
Pseudoxanthomonas mexicana	0
Psychrobacter arenosus	0
Pyramidobacter piscolens	0.0416489257792402
Ralstonia insidiosa	0.0582568324714254
Ralstonia mannitolilytica	0
Ralstonia solanacearum	0
Raoultella ornithinolytica	0
Raoultella planticola	0.161411275120003
Rheinheimera perlucida	0
Rheinheimera texasensis	0
Rhizobium pusense	0
Rhodanobacter ginsenosidimutans	2.49876537440906
Rhodobacter sphaeroides	0
Rhodococcus equi	0
Rhodococcus erythropolis	0
Rhodococcus rhodochrous	0
Riemerella anatipestifer	0
Riemerella columbina	0
Robinsoniella peoriensis	0
Romboutsia lituseburensis	0.0580776289813231
Roseburia faecis	2.46241553166095
Roseburia hominis	0
Roseburia intestinalis	0
Roseburia inulinivorans	0.0549332681302381
Roseburia sp	0.253339260480626
Roseomonas mucosa	0
Rothia aeria	0
Rothia dentocariosa	0
Rothia mucilaginosa	0.042329846603767
Rubinisphaera brasiliensis	0
Rudanella lutea	0.0906013467222866
Ruminococcus albus	0
Ruminococcus bromii	0.347295736415742
Ruminococcus callidus	0
Ruminococcus champanellensis	0
Ruminococcus faecis	0.145075771711965
Ruminococcus flavefaciens	0
Ruminococcus gauvreauii	0.0481792849621593
Ruminococcus gnavus	0.492016960949103
Ruminococcus lactaris	0
Ruminococcus sp	0.643459694862377
Ruminococcus sp. Marseille-P2780	0
Ruminococcus sp. Marseille-P650	0
Ruminococcus torques	0
Ruthenibacterium lactatiformans	0.274325742452137
Salmonella enterica	0
Sarcina maxima	0
Sarcina ventriculi	0.18918128176763
Scardovia inopinata	0.0584816123862437
Scardovia wiggsiae	0.113255486205717
Schlesneria paludicola	0
Schwartzia sp.	0
Schwartzia succinivorans	0
Selenomonas artemidis	0
Selenomonas infelix	0
Selenomonas noxia	0.0360369870059983
Selenomonas ruminantium	0
Selenomonas sputigena	0
Sellimonas intestinalis	0.120465406798403
Senegalemassilia anaerobia	0
Senegalimassilia anaerobia	0.0342785952272048
Serratia ficaria	0
Serratia fonticola	0.136288033741763
Serratia liquefaciens	0
Serratia marcescens	0
Shigella dysenteriae	0
Shuttleworthia satelles	0.147721961583948
Silanimonas lenta	0
Simonsiella muelleri	0.0718065200762508
Skermanella aerolata	0
Slackia equolifaciens	0
Slackia exigua	0.0713236204496652
Slackia faecicanis	0
Slackia isoflavoniconvertens	0
Slackia piriformis	0
Snodgrassella alvi	0
Soleaferrea massiliensis	0.0576139255824827
Solobacterium moorei	0
Sphingobacterium faecium	0
Sphingobacterium multivorum	0
Sphingobacterium spiritivorum	0
Sphingobium hydrophobicum	0
Sphingobium yanoikuyae	0.116210329879881
Sphingomonas adhaesiva	0
Sphingomonas ginsenosidimutans	0
Sphingomonas hankookensis	0.031751263593536
Sphingomonas panni	0
Sphingomonas paucimobilis	0
Sphingomonas pseudosanguinis	1.42489321602332
Spirosoma linguale	0
Sporanaerobacter acetigenes	0
Sporolactobacillus nakayamae	0.0750856621404728
Sporosarcina koreensis	0
Staphylococcus arlettae	0
Staphylococcus aureus	0.0427913851015536
Staphylococcus auricularis	0.0679499762023774
Staphylococcus capitis	0.283163088456887
Staphylococcus cohnii	0.0493812824925459
Staphylococcus condimenti	0
Staphylococcus epidermidis	0.0281368676978758
Staphylococcus epidermidis/muscae	0
Staphylococcus equorum/edaphicus/saprophyticus	0
Staphylococcus haemolyticus	0.0485289475840605
Staphylococcus hominis	0
Staphylococcus intermedius	0.34821284283038
Staphylococcus kloosii	0
Staphylococcus lentus	0.108077397872437
Staphylococcus lugdunensis	0.0511990324575724
Staphylococcus nepalensis	0
Staphylococcus pasteuri	0
Staphylococcus pettenkoferi	0
Staphylococcus saccharolyticus	0
Staphylococcus saprophyticus	0
Staphylococcus schleiferi	0
Staphylococcus sciuri	0.0292088038980162
Staphylococcus simulans	0.0333414122513887
Staphylococcus succinus	0
Staphylococcus vitulinus	0.0320024901574262
Staphylococcus warneri	0.062714046519784
Staphylococcus xylosus	0
Stenotrophomonas daejeonensis	0
Stenotrophomonas maltophilia	0.093658169910702
Stenotrophomonas rhizophila	0
Stomatobaculum longum	0
Stoquefichus massiliensis	0
Streptobacillus moniliformis	0
Streptococcus agalactiae	0
Streptococcus alactolyticus	0
Streptococcus anginosus	0
Streptococcus australis	0
Streptococcus caballi	0
Streptococcus cameli	0
Streptococcus canis	0
Streptococcus caprae	0
Streptococcus castoreus	0
Streptococcus constellatus	0
Streptococcus criceti	0
Streptococcus cristatus	0.0447987322078655
Streptococcus dentasini	0
Streptococcus dentirousetti	0
Streptococcus devriesei	0
Streptococcus didelphis	0.131025633943592
Streptococcus downei	0
Streptococcus dysgalactiae	0
Streptococcus equi	0.0458293279300244
Streptococcus equinus	0
Streptococcus equinus/lutetiensis/infantarius	0
Streptococcus fryi	0
Streptococcus gallolyticus	0
Streptococcus gordonii	0.0365211535173229
Streptococcus gordonii/mutans	0
Streptococcus henryi	0
Streptococcus hongkongensis	0
Streptococcus hyovaginalis	0
Streptococcus ictaluri	0
Streptococcus infantarius	0
Streptococcus infantis	2.187732902994
Streptococcus iniae	0
Streptococcus intermedius/uberis	0.0361792549364664
Streptococcus lactarius	0
Streptococcus lutetiensis	0
Streptococcus macedonicus	0
Streptococcus marimammalium	0
Streptococcus massiliensis	0
Streptococcus merionis	0
Streptococcus minor	0
Streptococcus mitis	0
Streptococcus mitis/pneumoniae/pseudoneumoniae	0.0360667074465782
Streptococcus moroccensis	0
Streptococcus mutans	0
Streptococcus oralis	0.0332046369725408
Streptococcus oricebi	0
Streptococcus orisasini	0
Streptococcus ovis	0.0395387313258813
Streptococcus parasaguinis	0
Streptococcus parasanguinis	0.147064976322719
Streptococcus parauberis	0
Streptococcus pasteurianus	0
Streptococcus peroris	0
Streptococcus pharyngis	0
Streptococcus pleomorphus	0
Streptococcus plurextorum	0
Streptococcus pneumoniae	0
Streptococcus porci	0
Streptococcus porcinus	0
Streptococcus porcorum	0
Streptococcus pyogenes	0
Streptococcus pyogensis	0
Streptococcus ratti/ursoris	0
Streptococcus rubneri	0
Streptococcus rupicaprae	0
Streptococcus salivarius	0.405315995998142
Streptococcus saliviloxodontae	0
Streptococcus sanguinis	0
Streptococcus sanguinis/vestibularis	0
Streptococcus sinensis	0
Streptococcus sobrinus	0
Streptococcus suis	0
Streptococcus tangierensis	0
Streptococcus thermophilus	0.0844921415764247
Streptococcus thoraltensis	0
Streptococcus uberis	0.0335400490547247
Streptococcus vestibularis	0.138022547452389
Streptococcus viridans	0.108218962962721
Streptomyces misionensis	0
Streptomyces thermoviolaceus	0
Streptomyces thermovulgaris	0.0498704355911509
Subdoligranulum variabile	0.0443066348437423
Succinatimonas hippei	0
Succiniclasticum ruminis	0.0796496206521156
Succinivibrio dextrinosolvens	0.209460011370861
Sulfurimonas autotrophica	0
Sutterella parvirubra	0
Sutterella stercoricanis	0
Sutterella wadsworthensis	0.0429572875393894
Symbiobacterium thermophilum	0
Tannerella forsythia	0
Tatumella ptyseos	0
Tetragenococcus solitarius	0
Tetrasphaera australiensis	0
Thiomicrospira cyclica	0
Timonella senegalensis	0
Tissierella praeacuta	0
Trabulsiella guamensis	0
Treponema berlinense	0
Treponema denticola	0
Treponema lecithinolyticum	0
Treponema maltophilum	0
Treponema medium	0
Treponema porcinum	0
Treponema socranskii	0
Treponema succinifaciens	0
Treponema vincentii	0
Tropheryma whipplei	0
Trueperella bernardiae	0
Trueperella pyogenes	0
Tumebacillus permanentifrigoris	0
Turicella otitidis	0.0378065579786903
Turicibacter sanguinis	0.0545936811183716
Turicimonas muris	0
Tyzzerella nexilis	0
Ureaplasma parvum	0
Ureaplasma urealyticum	0
Ureibacillus suwonensis	0
Ureibacillus thermosphaericus	0
Vagococcus penaei	0
Vagococcus teuberi	0
Varibaculum cambriense	0.203130387436984
Variovorax boronicumulans	0
Veillonella atypica	0
Veillonella dispar	0.0942267368025222
Veillonella parvula	0
Veillonella ratti	0
Veillonella rogosae	0.0473320004804466
Veillonella tobetsuensis	0
Vibrio cholerae	0
Vibrio cincinnatiensis	0
Vibrio fluvialis	0
Vibrio furnissii	0
Vibrio mimicus	0.0388370420695704
Vibrio parahaemolyticus	0
Victivallis vadensis	0.0323455420911798
Virgibacillus proomii	0
Weeksella virosa	0
Weissella cibaria	0
Weissella confusa	2.05041877150147
Weissella paramesenteroides	0
Yersinia aleksiciae	0
Yersinia bercovieri	0
Yersinia enterocolitica	0
Yersinia frederiksenii	0
Yersinia kristensenii	0
Yersinia pseudotuberculosis	0
Yersinia rohdei	0
Yokenella regensburgei	0.045084604434705
Yonghaparkia alkaliphila	0
Kingdom Information: (%)
Archaea	0.222814878044816
Bacteria	99.7771851219553
Phylum Information: (%)
Actinobacteria	16.5303749247453
Bacteroidetes	5.2950608668768
Deinococcus-Thermus	0
Dictyoglomi	0
Elusimicrobia	0.349300890945807
Epsilonbacteraeota	1.90372638196977
Euryarchaeota	0.222814878044816
Firmicutes	49.7461130764938
Fusobacteria	2.08120334915597
Gemmatimonadetes	0
Halanaerobiaeota	0
Lentisphaerae	0.0323455420911798
Other	3.77219531231344
Planctomycetes	0
Proteobacteria	19.7998528463068
Spirochaetes	0.0779802580065108
Synergistetes	0.142722441618105
Tenericutes	0.0463092314318736
Thermotogae	0
Verrucomicrobia	0
Class Information: (%)
Actinobacteria	10.1869659843998
Actinobacteridae	2.54765426204386
Alphaproteobacteria	4.66989135930178
Bacilli	11.6887623624199
Bacteroides	0.193292577651122
Bacteroidetes	0
Bacteroidia	5.10176828922568
Betaproteobacteria	0
Brachyspirae	0.0779802580065108
Campylobacteria	1.90372638196977
Chlorobia	0
Clostridia	32.8975686843946
Coriobacteriia	3.79575467830166
Deinococci	0
Deltaproteobacteria	0
Dictyoglomia	0
Elusimicrobia	0.349300890945807
Epsilonproteobacteria	0
Erysipelotrichia	4.08621388661795
Flavobacteria	0
Fusobacteria	0
Fusobacteriia	2.08120334915597
Gammaproteobacteria	15.129961487005
Gemmatimonadetes	0
Halanaerobiia	0
Halobacteria	0.0590510481564785
Lentisphaeria	0.0323455420911798
Methanobacteria	0.163763829888337
Mollicutes	0.0463092314318736
Negativicutes	1.07356814306134
Nitriliruptoria	0
Other	3.77219531231344
Planctomycetacia	0
Spirochaetes	0
Spirochaetia	0
Synergistia	0.142722441618105
Thermotogae	0
Verrucomicrobiae	0
Order Information: (%)
Acetobacterales	0.0606508485605308
Actinomycetales	2.54691271996264
Aeromonadales	0.319299869745303
Alteromonadales	0.0446945681024606
Azospirillales	0
Bacillales	3.95098852964528
Bacteroidales	1.94224106463728
Betaproteobacteriales	2.31220873617347
Bifidobacteriales	3.01857938897654
Brachyspirales	0.0779802580065108
Campylobacterales	1.90372638196977
Cardiobacteriales	0.053897632635567
Caulobacterales	1.23171126559953
Chitinophagales	3.08804677988334
Chlorobiales	0
Chromatiales	0
Clostridiale	0.653220806042881
Clostridiales	32.2443478783517
Coriobacteriales	3.79575467830166
Corynebacteriales	2.51662109169592
Cytophagales	0.0906013467222866
Deinococcales	0
Desulfobacterales	0
Desulfovibrionales	0
Dictyoglomales	0
Elusimicrobiales	0.349300890945807
Enterobacteriales	3.5475358884808
Erysipelotrichales	4.08621388661795
Flavobacteriales	0.174171675633894
Fusobacterales	0
Fusobacteriales	2.08120334915597
Fusobacteriales: Leptotrichiacea	0
Gemmatimonadales	0
Halanaerobiales	0
Halobacteriales	0.0590510481564785
Lactobacillales	7.73777383277459
Methanobacteriales	0.163763829888337
Micrococcales	3.72920693936319
Micromonosporales	0.0348518428747799
Mycoplasmatales	0.0463092314318736
Neisseriales	0
Nitriliruptorales	0
Oceanospirillales	0
Opitutales	0
Other	3.77219531231344
Pasteurellales	2.38824603632458
Planctomycetales	0
Propionibacteriales	0.759656268549511
Pseudomonadales	2.02521926740443
Rhizobiales	1.72239349963176
Rhodobacterales	0.0822809360132124
Salinisphaerales	0
Selenomonadales	1.07356814306134
Sphingobacteriales	0
Sphingomonadales	1.57285480949674
Spirochaetales	0
Streptomycetales	0.0498704355911509
Streptosporangiales	0.0789215594298983
Synergistales	0.142722441618105
Thermotogales	0
Thiomicrospirales	0
Verrucomicrobiales	0
Vibrionales	1.79705466132606
Victivallales	0.0323455420911798
Xanthomonadales	2.64180482681231
Family Information: (%)
Acetobacteraceae	0.0606508485605308
Acidaminococcaceae	0.836157178709198
Actinomycetaceae	0.870484847381545
Aerococcaceae	0.402679369664814
Aeromonadaceae	0
Akkermansiaceae	0
Alicyclobacillaceae	0
Alteromonadaceae	0
Aquaspirillaceae	0
Arcobacteraceae	0.240939903491362
Atopobiaceae	0.0882029516668457
Azospirillaceae	0
Bacillaceae	2.0874455091341
Bacteroidaceae	0.622666707845919
Barnesiellaceae	0
Beijerinckiaceae	0.610354163085384
Bifidobacteriaceae	3.01857938897654
Blautia	0
Bogoriellaceae	0
Brachyspiraceae	0.0779802580065108
Brevibacteriaceae	1.02863770871318
Burkholderiaceae	1.56212421414294
Caldicoprobacteraceae	0
Campylobacteraceae	1.12645025507414
Cardiobacteriaceae	0.053897632635567
Carnobacteriaceae	0.162950268784738
Caulobacteraceae	1.23171126559953
Cellulomonadaceae	0.107080704255488
Chitinibacteraceae	0.030804552730713
Chitinophagaceae	3.08804677988334
Chlorobiaceae	0
Christensenellaceae	0.0689663196009114
Chromatiaceae	0
Clostridiaceae	1.90253121953756
Clostridiaceae 1	6.30651075466613
Clostridiaceae 2	0
Clostridiales	0.653220806042881
Coriobacteriaceae	0.110954421857359
Corynebacteriaceae	2.32009979036143
Corynebacterineae	0.333626403088355
Deinococcaceae	0
Dermabacteraceae	0.430437079289222
Dermacoccaceae	0
Desulfobulbaceae	0
Desulfovibrionaceae	0
Dictyoglomaceae	0
Dietziaceae	0.114393682367455
Dysgonomonadaceae	0.0340400143687329
Eggerthellaceae	3.59659730477746
Elusimicrobiaceae	0.349300890945807
Enterbacteriaceae	1.47453150225543
Enterobacteriaceae	2.07300438622537
Enterococcaceae	0.0306867745289776
Erysipelotrichaceae	4.08621388661795
Eubacteriaceae	0.0541024945217584
Family XI	0.196381329607777
Family XIII	0.154360949410115
Family XVIII	0
Flavobacteriaceae	0.0697866153530269
Fusobacteriaceae	0.205994474489207
Gemmatimonadaceae	0
Halobacteroidaceae	0
Haloferacaceae	0.0590510481564785
Halomonadaceae	0
Helicobacteraceae	0.536336223404268
Hymenobacteraceae	0
Hyphomicrobiaceae	0
Intrasporangiaceae	0.0349547273827351
Jonesiaceae	0
Lachnospiraceae	17.9280458199253
Lactobacillaceae	1.13787721520716
Leptotrichia	0
Leptotrichiaceae	1.87520887466676
Leuconostocaceae	2.28718504270129
Listeriaceae	0
Marinifilaceae	0.0344806755551919
Methanobacteriaceae	0.163763829888337
Microbacteriaceae	2.05676805646482
Micrococcaceae	0.0686688725657689
Micrococcineae	0.0321896481546533
Micromonosporaceae	0.0348518428747799
Moraxellaceae	1.07084814922972
Muribaculaceae	0
Mycobacteriaceae	0.11434829381
Mycoplasmataceae	0.0463092314318736
Neisseriaceae	0.68036481891271
Nitriliruptoraceae	0
Nocardiaceae	0.0449551513051442
Nocardioidaceae	0.0423469824186812
Opitutaceae	0
Other	3.77219531231344
Paenibacillaceae	0.74300777782494
Pasteurellaceae	2.38824603632458
Peptococcaceae	0
Peptostreptococcaceae	0.259465880807679
Planococcaceae	0.0281820409384
Porphyromonadaceae	0.0507819201973193
Prevotellaceae	0.657095570977091
Promicromonosporaceae	0.0548271855860315
Propionibacteriaceae	0.717309286130829
Propionibacterineae	1.18126860029592
Pseudomonadaceae	0.954371118174716
Psychromonadaceae	0.0446945681024606
Rhizobiaceae	1.03834749263
Rhodanobacteraceae	2.49876537440906
Rhodobacteraceae	0.0822809360132124
Rhodocyclaceae	0.03891515038711
Rikenellaceae	0
Rubinisphaeraceae	0
Ruminococcaceae	5.43476589930215
Schlesneriaceae	0
Solimonadaceae	0
Sphingobacteriaceae	0
Sphingomonadaceae	1.57285480949674
Spirochaetaceae	0
Spirosomaceae	0.0906013467222866
Sporolactobacillaceae	0.0750856621404728
Staphylococcaceae	0.956484750579744
Streptococcacaeae	0
Streptococcaceae	3.7163951618876
Streptomycetaceae	0.0498704355911509
Streptomycineae	0
Streptosporangiaceae	0.0789215594298983
Succinivibrionaceae	0.319299869745303
Synergistaceae	0.142722441618105
Tannerellaceae	0.543176175693023
Thermomonosporaceae	0
Thermotogaceae	0
Thiomicrospiraceae	0
Thiovulaceae	0
Veillonellaceae	0.237410964352145
Verrucomicrobiaceae	0
Vibrionaceae	1.79705466132606
Victivallaceae	0.0323455420911798
Weeksellaceae	0.104385060280867
Xanthobacteraceae	0.0736918439163816
Xanthomonadaceae	0.143039452403248
Genus Information: (%)
Acetanaerobacterium	0.789256216319201
Acetivibrio	0
Acetobacter	0.0606508485605308
Acetobacterium	0
Achromobacter	0
Acidaminococcus	0
Acidovorax	0
Acinetobacter	0.854277211823829
Actinobacillus	0.134559158726393
Actinobaculum	0
Actinomadura	0
Actinomyces	0.582559329454676
Adlercreutzia	0.0459579161488284
Aerococcus	0
Aeromicrobium	0
Aeromonas	0
Afipia	0
Agathobacter	0
Aggregatibacter	0.0975064388376957
Agrobacterium	0.436760206912164
Agrococcus	0.0591719819297729
Akkermansia	0
Alcaligenes	0
Algoriella	0
Aliagarivorans	0.0446945681024606
Alistipes	0
Allisonella	0
Alloiococcus	0
Alloprevotella	0.112648846317529
Allorhizobium-Neorhizobium-Pararhizobium-Rhizobium	0.601587285717835
Alloscardovia	0
Alysiella	0
Amaricoccus	0
Anaerobiospirillum	0.109839858374443
Anaerococcus	0.0304931522576073
Anaerofilum	0.103824861428244
Anaerofustis	0
Anaeroglobus	0
Anaerospora	0
Anaerosporobacter	0
Anaerostipes	0
Anaerovorax	0
Ancylobacter	0.0457341975801972
Aneurinibacillus	0.0334896804816478
Anoxynatronum	0
Aquabacterium	0.0329913783649495
Arcanobacterium	0
Arcobacter	0.240939903491362
Arthrobacter	0.0321896481546533
Asaccharobacter	0.0463218612999658
Atopobium	0.0882029516668457
Atopostipes	0.0354455780939449
Aureimonas	0
Bacillus	2.02443631811852
Bacteroides	0.622666707845919
Barnesiella	0
Bartonella	0
Bavariicoccus	0.0306867745289776
Bergeyella	0
Bifidobacterium	2.84684229038458
Blautia	0.414413194106773
Bordetella	0
Brachybacterium	0.284783135979602
Brachymonas	0
Brachyspira	0.0779802580065108
Bradyrhizobium	0.0279576463361844
Brevibacillus	0.243859928079226
Brevibacterium	1.02863770871318
Brevundimonas	0.0919134019641486
Brochothrix	0
Buchnera	0.166171089877156
Bulleidia	0
Burkholderia-Caballeronia-Paraburkholderia	0
Butyricicoccus	0.0915724669708608
Butyricimonas	0.0344806755551919
Butyrivibrio	0.149237295865128
Caldicoprobacter	0
Campylobacter	1.12645025507414
Capnocytophaga	0.0697866153530269
Cardiobacterium	0.053897632635567
Castellaniella	0
Catabacter	0
Catenibacterium	3.7541926700036
Catonella	0.0317890567215963
Caulobacter	1.08102403157963
Cellulomonas	0.107080704255488
Cellulosilyticum	0.124228903666506
Cellulosimicrobium	0.0548271855860315
Centipeda	0
Cephaloticoccus	0
Cetobacterium	0
Chitinibacter	0.030804552730713
Chlorobium	0
Christensenella	0.0689663196009114
Chryseobacterium	0
Citrobacter	0
Cloacibacillus	0.101073515838865
Clostridium	1.90253121953756
Clostridium sensu stricto	0
Clostridium sensu stricto 1	3.72502645878402
Clostridium sensu stricto 10	0
Clostridium sensu stricto 11	0.0595798969908713
Clostridium sensu stricto 12	0
Clostridium sensu stricto 13	0.0833255242759894
Clostridium sensu stricto 14	0
Clostridium sensu stricto 15	0
Clostridium sensu stricto 16	0.0455215250230009
Clostridium sensu stricto 17	0
Clostridium sensu stricto 18	0.0292814502315614
Clostridium sensu stricto 19	0.0546744745459873
Clostridium sensu stricto 2	0
Clostridium sensu stricto 3	0.0549536463109913
Clostridium sensu stricto 4	0
Clostridium sensu stricto 5	0
Clostridium sensu stricto 7	0.051719744276783
Clostridium sensu stricto 8	2.01324675245929
Cnuella	3.08804677988334
Collinsella	0.0342128505403245
Comamonas	0
Coprobacillus	0
Coprobacter	0
Coprococcus 1	0
Coprococcus 2	0.05095239525785
Coprococcus 3	0.0561828214234773
Coriobacterium	0.0767415713170341
Corynebacterium	0.108796670457845
Corynebacterium 1	2.13098428594044
Cronobacter	0
Cryobacterium	0
Cryptobacterium	0
Cupriavidus	0
Curvibacter	0
Cutibacterium	0.0332469164620281
Dechlorobacter	0.03891515038711
Deinococcus	0
Delftia	0
Dermabacter	0.14565394330962
Dermacoccus	0
Desulfobulbus	0
Desulfovibrio	0
Dialister	0.0284800493802024
Dictyoglomus	0
Dielma	0
Dietzia	0.114393682367455
Dolosicoccus	0
Dolosigranulum	0
Dorea	0
Dyadobacter	0
Dysgonomonas	0
Eggerthella	3.35620837705802
Eggerthia	0
Eikenella	0
Eisenbergiella	0.326407481123727
Elusimicrobium	0.349300890945807
Empedobacter	0.104385060280867
Enorma	0
Enterobacter	0.15415014387874
Enterococcus	0
Enterorhabdus	0
Enterovibrio	0
Eremococcus	0
Erwinia	0.104882532707256
Erysipelatoclostridium	0.0564570153364233
Escherichia	1.47453150225543
Escherichia-Shigella	0.615423157526554
Ethanoligenens	0.119161306784039
Eubacterium	0.653220806042881
Ezakiella	0
Facklamia	0.402679369664814
Faecalitalea	0.0357269451755181
Fastidiosipila	0
Fictibacillus	0
Filifactor	0
Finegoldia	0
Flavobacterium	0
Flavonifractor	0.380387393672074
Franconibacter	0.0370321730036764
Fretibacterium	0
Fusicatenibacter	0.224799969733032
Fusobacterium	0.205994474489207
Gallibacterium	0
Garciella	0
Gardnerella	0
Gemella	0.060782789027625
Gemmatirosa	0
Geobacillus	0
Geomicrobium	0
Georgenia	0
Gluconobacter	0
Gordonia	0
Gordonibacter	0
Granulicatella	0.127504690690793
Grimontia	0.046417016946738
Haematobacter	0
Haemophilus	2.15618043876049
Hafnia-Obesumbacterium	0
Halodesulfovibrio	0
Halomonas	0
Halopiger	0.0590510481564785
Harryflintia	0
Helicobacter	0.536336223404268
Hespellia	0
Hodemania	0
Holdemanella	0.0631688236732867
Holdemania	0
Howardella	0.0531066090523503
Hungatella	0.104102254500016
Hydrobacter	0
Hydrogenibacillus	0.0630091910155778
Hydrogenoanaerobacterium	0.453844619251886
Hymenobacter	0
Intestinibacter	0.0704054782202999
Intestinimonas	0
Isoptericola	0
Janibacter	0
Johnsonella	0.163021241318728
Jonesia	0
Kandleria	0.0810271991891
Kerstersia	0
Kingella	0
Klebsiella	0
Kluyvera	0
Kocuria	0.0686688725657689
Kosakonia	0
Kurthia	0
Kytococcus	0
Lachnoanaerobaculum	0
Lachnobacterium	0.170487764143368
Lachnoclostridium	5.55577233428342
Lachnoclostridium 10	0.044577444749607
Lachnoclostridium 12	0
Lachnoclostridium 5	0.331013083736282
Lachnospira	2.5702407781252
Lachnospiraceae NC2004 group	0.238743388766594
Lachnospiraceae NK4A136 group	0
Lactobacillus	1.13787721520716
Lactococcus	0.103799514122658
Lautropia	0.0660757648740014
Lawsonella	0.0425122759844537
Leifsonia	0
Leminorella	0
Leptothrix	0.480417132897267
Leptotrichia	1.87520887466676
Leuconostoc	0.236766271199814
Limnobacter	0.121092768839214
Lysinibacillus	0
[truncated: 214 more rows]
