# Supplementary material for: Pediatric Acute Lymphoblastic Leukemia Patients Exhibit Distinctive Alterations in the Gut Microbiota
Source: Front Cell Infect Microbiol. 2020 Oct 16;10:558799. doi: 10.3389/fcimb.2020.558799 (PMC7596659; doi:10.3389/fcimb.2020.558799)
Supplement: Supplementary file 1 [file Data_Sheet_1.ZIP › rawdata/Case/19T030048_output.xls.result.txt]

Species Information: (%)
Abiotrophia defectiva	0.0333422639499778
Abiotrophia para-adiacens	0.0396372560784111
Acetanaerobacterium elongatum	0.437451619783077
Acetobacterium tundrae	0
Achromobacter denitrificans	0.160957477380407
Achromobacter xylosoxidans	0.041070321909091
Acidaminococcus fermentans	0.0738544033095364
Acidaminococcus intestini	0.0654111433358386
Acidovorax facilis	0.0471711154229072
Acidovorax sp	0.0438669804287459
Acidovorax temperans	0
Acinetobacter baumannii	0
Acinetobacter calcoaceticus	0.120540061691249
Acinetobacter haemolyticus/baumannii	0.138630424130013
Acinetobacter johnsonii	0.0329031680504405
Acinetobacter junii	0.0335731438915594
Acinetobacter lwoffii	0
Acinetobacter pittii	0
Acinetobacter radioresistens	0
Acinetobacter septicus	0
Actinobacillus capsulatus	0.808545213708324
Actinobacillus pleuropneumoniae	0
Actinobaculum massiliense	0
Actinobaculum schaalii	0
Actinomadura vinacea	0
Actinomyces canis	0.0486790045959518
Actinomyces cardiffensis	0.0491392223615751
Actinomyces georgiae	0.0456100153298819
Actinomyces graevenitzii	0.0539782498769676
Actinomyces johnsonii	0
Actinomyces massiliensis	0.0301023300574882
Actinomyces meyeri	0.0515218518810558
Actinomyces naeslundii	0
Actinomyces neuii	0.0682768648244899
Actinomyces odontolyticus	0
Actinomyces oris	0
Actinomyces radingae	0
Actinomyces sp._ph3	0.239550097196503
Actinomyces turicensis	0
Actinomyces urogenitalis	0
Actinomyces viscosus	0
Adlercreutzia equolifaciens	0.0503180616185172
Aeribacillus pallidus	0.231242819444249
Aerococcus christensenii	0.0335089769350828
Aerococcus viridans	0
Aeromicrobium massiliense	0.0326337746847159
Aeromonas allosaccharophila/veronii	0.10872776408283
Aeromonas bestiarum	0.0611043324611814
Aeromonas hydrophila	0.03824223341176
Aeromonas jandaei	0
Aeromonas media/tecta	0
Aeromonas veronii	0
Afipia birgiae	0
Agathobaculum butyriciproducens	0.0623962638317495
Aggregatibacter actinomycetemcomitans	0.0629159177540596
Aggregatibacter aphrophilus	0.558205009443751
Aggregatibacter segnis	0.0293070577295938
Agrobacterium tumefaciens	0.289695652634578
Agrococcus jejuensis	0
Agrococcus terreus	0.0937033281925658
Akkermansia glycaniphila	0
Akkermansia muciniphila	0.0563065222341774
Alcaligenes faecalis	0.134114536288034
Algoriella xinjiangensis	0.0539819043114166
Aliagarivorans marinus	0.0513747005636045
Alistipes finegoldii	0
Alistipes indistinctus	0
Alistipes inops	0
Alistipes obesi	0.0298174667582523
Alistipes onderdonkii	0
Alistipes putredinis	0.0545869957256064
Alistipes senegalensis	0.0537503535363789
Alistipes shahii	0
Alistipes timonensis	0
Allisonella histaminiformans	0.0311822580662729
Alloiococcus otitis	0.037294876830513
Alloprevotella rava	0.0982273497775316
Alloprevotella tannerae	0.457526093098682
Alloscardovia omnicolens	0
Alysiella filiformis	0.128981451254868
Amaricoccus kaplicensis	0.0347237255386253
Anaerobiospirillum succiniciproducens	0.0327016520478673
Anaerobiospirillum thomasii	0.0895685534528374
Anaerococcus hydrogenalis	0.0377043698479713
Anaerococcus lactolyticus	0.0518590725521304
Anaerococcus obesiensis	0.0873051959854294
Anaerococcus octavius	0
Anaerococcus prevotii	0.0367761998288051
Anaerococcus senegalensis	0.032678660032789
Anaerococcus tetradius	0
Anaerococcus vaginalis	0
Anaerofilum agile	0.0410049165851363
Anaerofilum pentosovorans	0.0449929396664366
Anaerofustis stercorihominis	0
Anaeroglobus geminatus	0
Anaerorhabdus furcosa	0
Anaerosporobacter mobilis	0
Anaerostipes butyraticus	0.115355929295743
Anaerostipes caccae	0.0573286343283087
Anaerostipes hadrus	0.0670453424274047
Anaerotruncus colihominis	0.139979742251206
Anaerotruncus sp	0
Anaerovorax odorimutans	0
Ancylobacter polymorphus	0.0739096295381992
Aneurinibacillus aneurinilyticus	0.072842801068446
Aneurinibacillus migulanus	0.0607591683296968
Anoxynatronum sibiricum	0.094748286312374
Aquabacterium commune	0.0483172317826921
Arcanobacterium haemolyticum	0.0517409414352706
Arcanobacterium pyogenes	0.029332811239656
Arcobacter butzleri	0.178122514980241
Arcobacter cryaerophilus	0
Arthrobacter albus	0.0454348305624095
Arthrobacter castelli	0.0297544648156504
Arthrobacter oxydans	0.0691063780767705
Arthrobacter polychromogenes	0
Asaccharobacter celatus	0.112315149999096
Atlantibacter hermannii	0
Atopobium minutum	0
Atopobium parvulum	0.0468384036748993
Atopobium rimae	0.116663994598857
Atopobium vaginae	0
Atopostipes suicloacalis	0
Aurantimonas altamirensis	0
Aureimonas altamirensis	0.0583085128165682
Averyella dalhousiensis	0
Azonexus hydrophilus	0
Azospirillum lipoferum	0.0311074019106906
Bacillus altitudinis	0.411402117310663
Bacillus amyloliquefaciens	0.0468532453751971
Bacillus anthracis	0.0302146207958703
Bacillus atrophaeus	0
Bacillus badius	0
Bacillus beijingensis	0.0956177613866817
Bacillus benzoevorans	0
Bacillus cereus	0.0310600968387502
Bacillus circulans	0
Bacillus clausii	0
Bacillus coagulans	0
Bacillus cytotoxicus	0.0407333748645591
Bacillus endophyticus	0.0343861056965952
Bacillus firmus	0
Bacillus flexus	0
Bacillus fordii	0.06637468987977
Bacillus halodurans	0.0420868636922223
Bacillus idriensis	0
Bacillus infantis	0
Bacillus licheniformis	0.0646713636785168
Bacillus marisflavi	0.0374506435974043
Bacillus massilioanorexius	0
Bacillus massiliosenegalensis	0
Bacillus megaterium	0
Bacillus methanolicus	0
Bacillus mojavensis	0.0424144721741736
Bacillus mycoides	0
Bacillus nealsonii	0.0560765491474603
Bacillus niacini	0
Bacillus polyfermenticus	0.137478913439902
Bacillus pseudofirmus	0
Bacillus pseudomycoides	0.0690614216425181
Bacillus pumilus	0.0791198927654061
Bacillus senegalensis	0.116935394090863
Bacillus simplex	0
Bacillus siralis	0
Bacillus sonorensis	0.0448096442786506
Bacillus subtilis	0
Bacillus thermoamylovorans	0.165415963957313
Bacillus thuringiensis	0.324556298569264
Bacillus timonensis	0.0572972621859608
Bacillus toyonensis/wiedmanii/thuringiensis	0.0436767618012682
Bacillus vallismortis	0.0339050654295594
Bacteroides acidifaciens	0.0381160331306606
Bacteroides caccae	0.0909331397576439
Bacteroides cellulosiluticus	0.0630006942718959
Bacteroides cellulosilyticus	0.159546637674072
Bacteroides clarus	0.13795613036516
Bacteroides coagulans	0.0365075408081859
Bacteroides coprocola	0
Bacteroides coprophilus	0.177790140263732
Bacteroides dorei	0.269282224998289
Bacteroides eggerthii	0.151402566374378
Bacteroides faecis	0.0962696974248988
Bacteroides finegoldii	0.0910703454487496
Bacteroides fluxus	0
Bacteroides fragilis	0.874612927428502
Bacteroides galacturonicus	0.070589530607756
Bacteroides gallinarum	0.0351508870064241
Bacteroides gallinceum	0.0283160467285334
Bacteroides graminisolvens	0.0432996605839584
Bacteroides helcogenes	0.059394609892904
Bacteroides intestinalis	0
Bacteroides massiliensis	0.499623646468631
Bacteroides massilinensis	0.0881040242101735
Bacteroides nordii	0.0404276839702251
Bacteroides oleiciplenus	0
Bacteroides ovatus	0.0615454433505097
Bacteroides paurosaccharolyticus	0.0307880422688666
Bacteroides pectinophilus	0.0965101785557692
Bacteroides plebeius	0.0628677933508577
Bacteroides propinonicifaciens	0
Bacteroides pyogenes	0.154232869959998
Bacteroides salanitronis	0
Bacteroides salyersiae	0.10509850657873
Bacteroides sartorii	0
Bacteroides stercorirosoris	0.0452695913652456
Bacteroides stercoris	0.199406780037164
Bacteroides thetaiotaomicron	0.105353233783496
Bacteroides timonensis	0
Bacteroides uniformis	0.159947647855952
Bacteroides ureolyticus	0.170821562459511
Bacteroides vulgatus	0.383384906198354
Bacteroides xylanisolvens	0
Bacteroides xylanolyticus	0
Barnesiella intestinihominis	0.0285162209967219
Barnesiella viscericola	0
Bartonella birtlesii	0.0489192068878137
Bavariicoccus seileri	0.0670547516970156
Bergeyella zoohelcum	0.0302957532302709
Bifidobacterium actinocoloniiforme	0
Bifidobacterium adolescentis	0.0386917324054355
Bifidobacterium adolescentis/ruminantium	0.0597951647472526
Bifidobacterium angulatum	0
Bifidobacterium animalis	0
Bifidobacterium asteroides	0.087548591720874
Bifidobacterium avesanii	0.0717662759146304
Bifidobacterium bifidum	0.0436172919993747
Bifidobacterium bohemicum	0
Bifidobacterium bombi	0.0519562813901761
Bifidobacterium boum	0.0504213867750431
Bifidobacterium breve	0
Bifidobacterium callitrichos	0.0476329551642637
Bifidobacterium catenulatum	0.25626301468676
Bifidobacterium catenulatum/pseudoctenulatum	0.146112161855766
Bifidobacterium choerinum	0.0854864819821338
Bifidobacterium commune	0.0854566863780772
Bifidobacterium coryneforme	0
Bifidobacterium crudilactis/psychraerophilum	0
Bifidobacterium cuniculi	0.0513807512461317
Bifidobacterium dentium	0.262656477057898
Bifidobacterium eulemuris/lemurum	0
Bifidobacterium faecale	0.0335591606741574
Bifidobacterium gallicum	0.288184235236362
Bifidobacterium gallinarum	0
Bifidobacterium hapali	0.0595906622269271
Bifidobacterium indicum	0
Bifidobacterium kashiwanohense	0.0797715411905608
Bifidobacterium longum	0.239920149143232
Bifidobacterium longum	0.320862803988254
Bifidobacterium merycicum	0
Bifidobacterium mongoliense	0.0331770593077684
Bifidobacterium moukalabense	0.683317223712968
Bifidobacterium pseudocatenulatum	0.0740119179405625
Bifidobacterium pseudocatenulatum	0
Bifidobacterium pseudolongum	0.30812882905288
Bifidobacterium pullorum	0
Bifidobacterium pullorum/hapali	0.0867027857570247
Bifidobacterium ramosum	0.0342537929515695
Bifidobacterium reuteri	0.0731592235231461
Bifidobacterium ruminantium	0
Bifidobacterium saeculare	0.0366189198371757
Bifidobacterium saguini	0
Bifidobacterium scardovii	0.0490814433090931
Bifidobacterium stercoris	0.0341109434278449
Bifidobacterium thermacidophilum	0.058391530245416
Bifidobacterium thermophilum	0.0448003896134023
Bifidobacterium tissieri	0.0680405245162978
Bifidobacterium tsurumiense	0.88487522395251
Bifissio spartinae	1.35743298756847
Bilophila wadsworthia	0.0329968891716054
Blastococcus massiliensis	0.152374031918166
Blastomonas natatoria	0
Blautia caecimuris	0.103079267948354
Blautia coccoides	0
Blautia faecis	0.0524396007010649
Blautia glucerasea	0
Blautia hansenii	0
Blautia hydrogenotrophica	0
Blautia luti	0.233717744611422
Blautia marasmi	0
Blautia obeum	0.0327498181603896
Blautia producta	0
Blautia schinkii	0.0912069414087109
Blautia sp._GD8	0.0414762164548736
Blautia stercoris	0.036491767430372
Blautia wexlerae	0
Bordetella hinzii	0
Brachybacterium muris	0
Brachybacterium paraconglomeratum	0.0432923658088752
Brachymonas chironomi	0.0331736754763903
Brachyspira aalborgi	0.150960802388705
Brachyspira pilosicoli	0
Bradyrhizobium denitrificans	0.0498432026822071
Bradyrhizobium elkanii	0.0540458336341395
Bradyrhizobium japonicum	0.0618819253574116
Brevibacillus agri	0
Brevibacillus borstelensis	0
Brevibacillus brevis	0.0610157835636236
Brevibacillus massiliensis	0
Brevibacterium casei	0.0542991674168154
Brevibacterium epidermidis	0.0370448997020045
Brevibacterium halotolerans	0.149242372255106
Brevibacterium iodinum	0
Brevibacterium linens	0.0523469928655902
Brevibacterium luteolum	0
Brevibacterium mcbrellneri	0.0495403870581016
Brevibacterium paucivorans	0.045178076382753
Brevibacterium pityocampae	0.07124313031972
Brevibacterium ravenspurgense/massiliense	0.0877336344657955
Brevibacterium senegalense	0
Brevundimonas bacteroides	0.381993921457894
Brevundimonas diminuta	0.141556077631933
Brevundimonas subvibrioides	0.101446741088717
Brevundimonas terrae	0.0892891032637597
Brevundimonas vesicularis	0.0461424116025386
Brochothrix thermosphacta	0
Buchnera aphidicola	0.256455879147558
Buchnera sp.	0.0306899745634687
Bulleidia extructa	0
Burkholderia cepacia	0.0521692503262218
Burkholderia glumae	0
Burkholderia plantarii	0.0300469011848934
Butyricicoccus faecihominis	0.114043279449234
Butyricicoccus pullicaecorum	0
Butyricimonas faecihominis	0
Butyricimonas paravirosa	0.0597677537890618
Butyricimonas synergistica	0
Butyricimonas virosa	0
Butyrivibrio crossotus	0.330340785453507
Butyrivibrio fibrisolvens	0.056965988106493
C.viride 16S	0.100538745448642
Caldicoprobacter faecalis	0
Campylobacter coli	0.396847601495468
Campylobacter concisus	0
Campylobacter curvus	0
Campylobacter faecalis	0.0951821829467419
Campylobacter fetus	0
Campylobacter gracilis	0.0602825752038396
Campylobacter hominis	0
Campylobacter hyointestinalis	0.0553611074670539
Campylobacter jejuni	0.335652522193547
Campylobacter lari	0.0290738944732463
Campylobacter rectus	0
Campylobacter showae	0
Campylobacter upsaliensis	0
Campylobacter ureolyticus	0
Candidatus Blastococcus	0.0393395122419203
Candidatus Dorea	0.0486517376460444
Candidatus Soleaferrea	0
Candidatus Stoquefichus	0.036607584435666
Candidatus Streptomyces	0.0449997762171695
Capnocytophaga gingivalis	0
Capnocytophaga granulosa	0
Capnocytophaga haemolytica	0.0627857519457271
Capnocytophaga leadbetteri	0
Capnocytophaga ochracea	0
Capnocytophaga sputigena	0.0615026380646325
Cardiobacterium hominis	0.0712029548975262
Cardiobacterium valvarum	0
Carnobacterium maltaromaticum	0.0372353071601529
Castellaniella defragrans	0
Catabacter hongkongensis	0.0299394372055442
Catenibacterium mitsuokai	1.07098922704916
Catonella morbi	0
Catonella sp.	0
Cedecea davisae	0.040412573045275
Cedecea lapagei	0.04290628058392
Cellulomonas composti	0.0309408660228606
Cellulomonas denverensis	0
Cellulomonas massiliensis	0.0488453492967255
Cellulomonas parahominis	0.0418182103506426
Cellulosilyticum lentocellum	0.0648123503982185
Cellulosimicrobium cellulans	0.0363195714860299
Centipeda periodontii	0
Cephaloticoccus primus	0
Cetobacterium somerae	0
Chlamydia abortus	0.0572965941508064
Chlamydia trachomatis	0.0522270437322463
Chlorobium phaeobacteroides	0.0486588441103635
Christensenella minuta	0
Chryseobacterium bovis	0.0384235087521163
Chryseobacterium hominis	0.0529841928898402
Citrobacter amalonaticus	0
Citrobacter braakii	0
Citrobacter farmeri	0.0392395894228701
Citrobacter freundii	0.0890826276501751
Citrobacter gillenii	0
Citrobacter intermedius	0
Citrobacter murliniae	0.0330012066175649
Citrobacter pasteurii	0
Citrobacter sedlakii	0
Citrobacter werkmanii	0
Citrobacter youngae	0.0582324715040292
Cloacibacillus evryensis	0.218067504126096
Cloacibacillus porcorum	0
Cloacibacterium normanense	1.23723080135355
Clostridioides difficile	0
Clostridium acetobutylicum	0.0360909816021928
Clostridium acidisoli	0
Clostridium aciditolerans	0
Clostridium aerotolerans	0
Clostridium akagii	0.0602698218519926
Clostridium aldenense	0.0876442388544109
Clostridium aldrichii	0
Clostridium algidicarnis	0.0533973891900759
Clostridium amazonense	0.0310816723361129
Clostridium aminovalericum	0.251907841439866
Clostridium amygdalinum	0.0548697613269483
Clostridium amylolyticum	0.178775012411523
Clostridium arbusti	0
Clostridium argentinense	0.0335432098525345
Clostridium asparagiforme	0.3166072069905
Clostridium aurantibutyricum	0.0404534685323624
Clostridium autoethanogenum	0
Clostridium baratii/Eubacterium nitrigenese	0.0437338715603597
Clostridium beijerinckii	0.0351241693627715
Clostridium bifermentans	0.0793493656649477
Clostridium bolteae/aminovalericum	0.108831678367391
Clostridium botulinum	0
Clostridium bowmanii	0
Clostridium butyricum	0.0311284584653821
Clostridium cadaveris	0.0770375455318963
Clostridium carboxidivorans	0
Clostridium cavendishii	0
Clostridium celatum	0.881205783116556
Clostridium celerecrescens	0
Clostridium cellobioparum	0
Clostridium cellulolyticum	0
Clostridium chartatabidum	0.0326620341271989
Clostridium chauvoei	0.0826235245971008
Clostridium chromiireducens	0.0944466906859651
Clostridium citroniae	0.0594195907886265
Clostridium clariflavum	0.0939960198839345
Clostridium clostridioforme	0.0423930248972288
Clostridium cochlearium	0
Clostridium cocleatum	0.0300356278672559
Clostridium colicanis	0
Clostridium colinum	0.0610954334234071
Clostridium collagenovorans	0.0340426217668172
Clostridium cylindrosporum	0.0325131069239978
Clostridium dakarense	0
Clostridium difficile	0.0706177317264215
Clostridium diolis	0.286337654611002
Clostridium disporicum/celatum	0
Clostridium drakei	0.0307281990709685
Clostridium estertheticum	0
Clostridium fallax	0.0281753157160687
Clostridium felsineum	0.0417862206639843
Clostridium ganghwense	0
Clostridium ghonii	0.0625490845987213
Clostridium glycolicum	0
Clostridium glycyrrhizinilyticum	0.0825630161689448
Clostridium grantii	0.0327847939112857
Clostridium haemolyticum	0
Clostridium hathewayi	0
Clostridium herbivorans	0
Clostridium hiranonis	0
Clostridium homopropionicum	0
Clostridium huakuii	0.0448101737760534
Clostridium hungatei	0
Clostridium hylemonae	0.101457864737849
Clostridium indolis/methoxybenzovorans	0.218927250174768
Clostridium innocuum	0.0463852846274751
Clostridium irregulare	0
Clostridium isatidis	0
Clostridium jeddahense	0.0419068908022778
Clostridium kogasensis	0
Clostridium lactatifermentans	0
Clostridium lavalense/bolteae	0.0604970548978655
Clostridium leptum	0.0611260652539418
Clostridium limosum	0
Clostridium lituseburense	0
Clostridium lundense	0
Clostridium malenominatum	0.121095734924655
Clostridium massiliodielmoense	0
Clostridium methoxybenzovorans	0.602452567211794
Clostridium methylpentosum	0.0859882497107717
Clostridium neonatale	0
Clostridium nexile	0.2473783518603
Clostridium novyi	0
Clostridium oceanicum	0
Clostridium oroticum	0
Clostridium paraputrificum	0
Clostridium pascui	0.0367434621488954
Clostridium pasteurianum	0
Clostridium perfringens	0
Clostridium polysaccharolyticum	0.0621748178193237
Clostridium populeti	0
Clostridium psychrophilum	0
Clostridium punense	0
Clostridium putrefaciens	0.698570242355527
Clostridium ramosum	0
Clostridium rectum	0
Clostridium saccharobutylicum	0
Clostridium saccharogumia	0.071077237902504
Clostridium saccharolyticum	0.187468157351054
Clostridium saccharoperbutylacetonicum	0
Clostridium sardiniense	0
Clostridium sartagoforme	0.117081905841133
Clostridium scatologenes	0.0316278585246244
Clostridium schirmacherense	0.0422636567313028
Clostridium scindens	0.229400504132543
Clostridium senegalense	0
Clostridium septicum	0.0548724918388501
Clostridium sordellii	0
Clostridium sp._16S_	0
Clostridium sphenoides	0.117178539695815
Clostridium spiroforme	0
Clostridium sporogenes	0.180135501869606
Clostridium sporosphaeroides	0
Clostridium sticklandii	0
Clostridium straminisolvens	0.0363042687408589
Clostridium subterminale	0.075406424615139
Clostridium sufflavum	0
Clostridium sulfidigenes	0
Clostridium swellfunianum	0
Clostridium symbiosum	0.811888096820072
Clostridium tagluense	0.0291407793897295
Clostridium tepidiprofundi	0
Clostridium termitidis	0.0484065945801996
Clostridium tertium	0
Clostridium tetani	0.0380134942168041
Clostridium tetanomorphum	0
Clostridium thermoalcaliphilum	0
Clostridium thermopalmarium	0
Clostridium thiosulfatireducens	0
Clostridium tunisiense	0.039169616975324
Clostridium tyrobutyricum	0
Clostridium ventriculi	0
Clostridium vincentii	0
Clostridium viride	0
Clostridium vulturis	0
Clostridium xylanolyticum	0
Clostridium xylanovorans	0
Collinsella aerofaciens	0
Collinsella intestinalis	0
Collinsella massiliensis	0
Collinsella stercoris	0.0445508613728524
Collinsella tanakaei	0
Comamonas aquatica	0
Comamonas kerstersii	0
Comamonas terrigena	0
Comamonas testosteroni	0
Coprobacillus cateniformis	0
Coprobacter fastidiosus	0
Coprobacter secundus	0
Coprococcus catus	0
Coprococcus comes	0.045213453781655
Coprococcus eutactus	0.029680409816353
Coriobacterium glomerans	0.088820149936623
Corynebacterium accolens	0
Corynebacterium afermentans	0.0662763347417523
Corynebacterium ammoniagenes	0
Corynebacterium amycolatum	0
Corynebacterium appendicis	0
Corynebacterium argentoratense	0
Corynebacterium aurimucosum	0
Corynebacterium casei	0
Corynebacterium coyleae	0
Corynebacterium durum	0
Corynebacterium frankenforstense	0.0306418815281071
Corynebacterium freneyi	0.423462342568859
Corynebacterium genitalium	0
Corynebacterium glaucum	0
Corynebacterium glucuronolyticum	0.0513076034015418
Corynebacterium jeikeium	0.0766839708855226
Corynebacterium kroppenstedtii	0.0784478718854771
Corynebacterium matruchotii	0
Corynebacterium minutissimum	0.0519068986874012
Corynebacterium mucifaciens	0
Corynebacterium propinquum	0
Corynebacterium pseudodiphthericum	0
Corynebacterium resistens	0.0354449602750685
Corynebacterium simulans	0.0459434500235292
Corynebacterium singulare	0.0348782581437474
Corynebacterium sp._1152	0
Corynebacterium striatum	0
Corynebacterium sundsvallense	0.0333854810553931
Corynebacterium tuberculostearicum	0
Corynebacterium tuscaniense	0.644128938269965
Corynebacterium ulcerans	0.204475923942468
Corynebacterium ureicelerivorans	0.0465882741894855
Corynebacterium variabile	0
Corynebacterium xerosis	0.366986192195236
Cronobacter sakazakii	0
Cryptobacterium curtum	0.0400092293580966
Cupriavidus metallidurans	0.0459611490350379
Curtobacterium flaccumfaciens	0
Deinococcus aquaticus	0
Deinococcus indicus	0.0290019505160249
Deinococcus proteolyticus	0.0710723553485398
Delftia acidovorans	0
Dermabacter hominis	0.0667628453090596
Dermabacter vaginalis	0.0891166742741752
Dermacoccus nishinomiyaensis	0
Desulfitobacterium frappieri	0.0833364915252776
Desulfobulbus propionicus	0
Desulfotomaculum guttoideum	0
Desulfovibrio alkalitolerans	0
Desulfovibrio desulfuricans	0
Desulfovibrio fairfieldensis	0.0284446249833054
Desulfovibrio legallii	0
Desulfovibrio legallis	0
Desulfovibrio piger	0
Desulfovibrio termitidis	0
Dialister invisus	0
Dialister micraerophilus	0
Dialister pneumosintes	0.0487302154106784
Dialister succinatiphilus	0
Dictyoglomus thermophilum	0.0923691701155692
Dielma fastidiosa	0.0293006339682508
Dietzia cinnamea	0.112250933683481
Dietzia maris	0.188238700633216
Dietzia natronolimnaea	0.0346242766667297
Dolosicoccus paucivorans	0.0564185665822562
Dolosigranulum pigrum	0.0327413546774609
Dorea formicigenerans	0.0355391046053701
Dorea longicatena	0.121151452282945
Dorea massiliensis	0
Dyadobacter beijingensis	0
Dyadobacter fermentans	0
Dysgonomonas capnocytophagoides	0.10851265207137
Dysgonomonas gadei	0.037616446818176
Dysgonomonas macrotermitis	0
Dysgonomonas mossii	0
Edwardsiella tarda	0.159327120329277
Eggerthella lenta	0.0732111935244878
Eggerthella sinensis	0.432368626203251
Eggerthella timonensis	0
Eggerthia catenaformis	0
Eikenella corrodens	0.0313488742497955
Eisenbergiella tayi	0.0649137966201093
Elusimicrobium minutum	0.474744284883248
Empedobacter falsenii	0.0815802773967846
Enorma massiliensis	0.0437050525168413
Enterobacter aerogenes	0
Enterobacter asburiae	0
Enterobacter cancerogenus	0
Enterobacter cloacae	1.2109327468437
Enterobacter massiliensis	0.0600946946995497
Enterococcus asini	0
Enterococcus avium	0.114047763562262
Enterococcus caccae	0.027960630385615
Enterococcus casseliflavus	0
Enterococcus casseliflavus/galliarum	0.0363113510713996
Enterococcus cecorum	0.0497163838008389
Enterococcus devriesei	0
Enterococcus dispar	0
Enterococcus durans/hirae	0.0288611489392983
Enterococcus faecalis	0.055431341314123
Enterococcus faecium	0
Enterococcus gallinarum	0.0437464454246418
Enterococcus gilvus	0
Enterococcus italicus	0
Enterococcus malodoratus	0
Enterococcus mundtii	0
Enterococcus phoeniculicola	0
Enterococcus raffinosus	0.0515836320397585
Enterococcus saccharolyticus	0
Enterorhabdus caecimuris	0.0438971524990607
Enterovibrio nigricans	0.0300701445491319
Eremococcus coleocola	0
Erysipelatoclostridium ramosum	0.0846083856732614
Escherichia albertii	0.314797128964407
Escherichia coli	1.34956745783024
Escherichia fergusonii	0.825326783740668
Escherichia hermannii	0.694792348556148
Ethanoligenens harbinense	0.0844545499591659
Eubacterium barkeri	0.0306731701728396
Eubacterium biforme	0
Eubacterium brachy	0
Eubacterium budayi	0.231446201882168
Eubacterium callanderi	0
Eubacterium celluloscolvens	0.136645639723201
Eubacterium cellulosolvens	0
Eubacterium contortum	0.0513328784302886
Eubacterium coprostanoligenes	0.0447182954842989
Eubacterium cylindroides	0
Eubacterium desmolans	0
Eubacterium dolichum	0.0618890932131757
Eubacterium eligens	0.101885529530194
Eubacterium fissicatena	0.263812728699521
Eubacterium hallii	0
Eubacterium infirmum	0
Eubacterium limosum	0
Eubacterium moniliforme	0
Eubacterium multiforme	0.0879108432982087
Eubacterium nitritogenes	0.0443051730505182
Eubacterium nodatum	0.064656327017914
Eubacterium oxidoreducens	0
Eubacterium pyruvativorans	0
Eubacterium ramulus	0
Eubacterium rectale	0.0489405226618527
Eubacterium ruminantium	0.0342257501995659
Eubacterium saphenum	0
Eubacterium siraeum	0.0337549512753984
Eubacterium sp	0.0499164009692162
Eubacterium sulci	0.0787284633512322
Eubacterium tenue	0.0281812566764681
Eubacterium tortuosum	0
Eubacterium tortusum	0.0594971092881887
Eubacterium uniforme	0.0459608282933156
Eubacterium ventriosum	0.0328798127371383
Eubacterium xylanophilum	0.0598356462469416
Eubacterium yurii	0.0374008175835647
Exiguobacterium aurantiacum	0.159794466224643
Facklamia hominis/miroungae	0
Facklamia ignava	0.0697628385698223
Facklamia languida	0
Facklamia tabacinasalis	1.49416956645918
Faecalibacterium prausnitzii	0.0471285607914903
Faecalibacterium prausnitzii S9G3	0.112590023486442
Faecalicatena contorta	1.12902689523458
Faecalitalea cylindroides	0.109763829112092
Fermentimonas caenicola	0.176386651384065
Ferrimonas balearica	0.105316439728519
Fictibacillus arsenicus	0
Filifactor alocis	0.0527722727003927
Filifactor villosus	0
Finegoldia magna	0.0353982583407439
Flavobacterium banpakuense	0.0598299335849764
Flavobacterium branchiophilum	0.0309670548240036
Flavobacterium cheniae	0
Flavobacterium daejeonense	0
Flavobacterium lindanitolerans	0
Flavobacterium oncorhynchi	0.0290252491804391
Flavobacterium sp._TISTR	0
Flavonifractor plautii	0.218454354499948
Flavonifractor sp	0.249019177445711
Flexispira rappini	0
Flintibacter butyricus	0.0781359230101646
Fretibacterium fastidiosum	0
Fusicatenibacter saccharivorans	0.140047667265482
Fusobacterium equinum	0.0287137413261832
Fusobacterium gonidiaformans	0.0409136085982162
Fusobacterium mortiferum	0
Fusobacterium naviforme	0.0528490336581523
Fusobacterium necrogenes	0.0653795713995417
Fusobacterium necrophorum	0.0643957441010254
Fusobacterium nucleatum	0.0337268403249136
Fusobacterium periodonticum	0
Fusobacterium russii	0.0291962936361014
Fusobacterium ulcerans	0.0300168561580622
Fusobacterium varium	0.122179422972352
Gallibacterium anatis	0
Garciella nitratireducens	0
Gardnerella vaginalis	0
Gemella haemolysans	0.0781334597919834
Gemella morbillorum	0
Gemella sanguinis	0.0470806198063414
Gemmatirosa kalamazoonesis	0
Gemmiger formicilis	0.686599574544561
Geobacillus stearothermophilus	0.0386033408428323
Geobacillus vulcani	0
Georgenia muralis	0
Gluconobacter oxydans	0
Gordonia bronchialis	0
Gordonia jacobaea	0.0556675730478541
Gordonia otitidis	0
Gordonia rubripertincta	0.0543717724646577
Gordonia terrae	0
Gordonibacter pamelaeae	0
Gordonibacter urolithinfaciens	0.0488066996623973
Granulicatella adiacens	0.0730611734721838
Granulicatella elegans	0
Grimontia hollisae	0.174994979666351
Haematobacter missouriensis	0.0552019653746972
Haemophilus haemolyticus	0.290455106298775
Haemophilus influenzae	0
Haemophilus parahaemolyticus	0.0349885108262182
Haemophilus parainfluenzae	0.181136956949964
Haemophilus paraphrohaemolyticus	0
Haemophilus pittmaniae	0
Haemophilus quentini	0
Haemophilus sputorum	0.0937058858876616
Hafnia alvei	0
Halobiforma nitratireducens	0.0575119643562208
Halomonas salina	0.0391253088316962
Harryflintia acetispora	0
Helicobacter bilis	0
Helicobacter canadensis	0.0307672319417987
Helicobacter cinaedi	0.096949946639407
Helicobacter fennelliae	0.040742423958937
Helicobacter pametensis	0.0871855938859279
Helicobacter pullorum	0
Helicobacter pylori	0.111674840165526
Helicobacter rodentium	0.0903800239793529
Helicobacter winghamensis	0.12765550071961
Herbaspirillum massiliense	0.15344157989744
Hespellia porcina	0.0837827330720197
Hespellia stercorisuis	0
Holdemanella biformis	0
Holdemania filiformis	0.0543830929807601
Holdemania massiliensis	0
Howardella ureilytica	0.0573885201771135
Hungatella effluvii	0.0368975555773061
Hydrobacter penzbergensis	0.0334517718199277
Hydrogenibacillus schlegelii	0.0322265174608926
Hydrogenoanaerobacterium saccharovorans	0.191998799548128
Hymenobacter rigui	0.0770330892616612
Intestinibacter bartlettii	0.12345693572627
Intestinimonas butyriciproducens	0.0602031881821075
Janibacter hoylei	0.0286383362277803
Janibacter indicus	0.0967210549936669
Janibacter limosus	0
Janibacter terrae	0.0338272094702155
Johnsonella ignava	0.0769526168626554
Jonesia denitrificans	0
Kallipyga massiliensis	0.0342079279950583
Kandleria vitulina	0.326305740164607
Kerstersia gyiorum	0
Kineothrix alysoides	0
Kingella denitrificans	0.077560555642907
Kingella kingae	0
Kingella oralis	0
Klebsiella aerogenes	0.0319357975869691
Klebsiella oxytoca	0
Klebsiella pneumoniae	0.0729805986368355
Klebsiella variicola	0
Kluyvera ascorbata	0.186519469155602
Kluyvera intermedia	0.032170651590469
Kocuria halotolerans	0.0281448840888624
Kocuria indica	0.0507536800815363
Kocuria kristinae	0.0313869602492858
Kocuria marina	0.157834121065978
Kocuria palustris	0
Kocuria rhizophila	0
Kocuria rosea	0
Kosakonia cowanii	0
Kurthia gibsonii	0
Kurthia massiliensis	0
Kurthia senegalensis	0
Kytococcus schroeteri	0
Kytococcus sedentarius	0
Lachnoanaerobaculum saburreum	0.0310701219037539
Lachnoanaerobaculum umeaense	0
Lachnobacterium bovis	0.222010597369564
Lachnoclostridium phytofermentans	0.0358966706552385
Lachnoclostridium sp	0.0362587267816804
Lachnospira multipara	0.142200178943089
Lachnospira pectinoschiza	0.772653933056594
Lactobacillus acidophilus	0
Lactobacillus agilis	0
Lactobacillus alimentarius	0.293305551518921
Lactobacillus alvi	0
Lactobacillus amylolyticus	0.0300487151737365
Lactobacillus amylophilus	0
Lactobacillus amylovorus	0.0426964784299056
Lactobacillus animalis	0
Lactobacillus antri	0
Lactobacillus apinorum	0
Lactobacillus apodemi	0
Lactobacillus bifermentans	0
Lactobacillus brevis	0
Lactobacillus buchneri	0
Lactobacillus casei	0
Lactobacillus ceti	0.0308807532798321
Lactobacillus coleohominis	0
Lactobacillus coryniformis	0.0795138941530114
Lactobacillus crispatus	0
Lactobacillus curvatus	0
Lactobacillus delbrueckii	0.0343240357011283
Lactobacillus dextrinicus	0
Lactobacillus fermemtum	0
Lactobacillus fermentum	0.0479246372894783
Lactobacillus fructivorans/homohiochii	0.137760552777619
Lactobacillus gasseri	0.0309088841680312
Lactobacillus gastricus	0
Lactobacillus gigeriorum	0.0393267594751051
Lactobacillus helveticus	0.0375925549519343
Lactobacillus herbarum	0.0437761385502637
Lactobacillus iners	0.0307169448340604
Lactobacillus jensenii	0.0768828013713579
Lactobacillus johnsonii	0
Lactobacillus kalixensis	0
Lactobacillus kitasatonis	0
Lactobacillus kunkeei	0.0637811573011136
Lactobacillus malefermentans	0.0339731229405808
Lactobacillus mindensis	0
Lactobacillus mucosae	0
Lactobacillus mudanjiangensis	0.0469625169312754
Lactobacillus oris	0
Lactobacillus parabuchneri	0
Lactobacillus paracasei	0
Lactobacillus parafarraginis	0
Lactobacillus pentosus	0
Lactobacillus plantarum	0
Lactobacillus porcinae	0.0954362889705124
Lactobacillus rapi	0
Lactobacillus reuteri	0.0388634343605736
Lactobacillus rhamnosus	0
Lactobacillus rogosae	0.0404634438241748
Lactobacillus rossiae	0
Lactobacillus ruminis	0
Lactobacillus sakei	0
Lactobacillus salivarius	0
Lactobacillus sanfranciscensis	0.0511420916736217
Lactobacillus saniviri	0
Lactobacillus senioris	0
Lactobacillus sharpeae	0.0623754231810173
Lactobacillus thermophilus	0
Lactobacillus ultunensis	0
Lactobacillus vaccinostercus	0
Lactobacillus vaginalis	0
Lactobacillus versmoldensis	0
Lactobacillus xiangfangensis	0.154612093797814
Lactococcus formosensis	0
Lactococcus garvieae	0.0287872448843412
Lactococcus lactis	0.294527641943109
Lactococcus plantarum	0.0596142428384187
Lactococcus raffinolactis	0
Lactonifactor longoviformis	0
Laribacter hongkongensis	0.14077341918614
Lautropia mirabilis	0.115267932216864
Lawsonella clevelandensis	0.0460424087315481
Leifsonia aquatica/naganoensis	0
Leminorella grimontii	0.0288122809702725
Leminorella richardii	0
Leptothrix discophora	0.272848126320369
Leptothrix mobilis	0
Leptotrichia amnionii	0
Leptotrichia buccalis	1.48066383622611
Leptotrichia goodfellowii	0
Leptotrichia hofstadii	0.171781997389734
Leptotrichia wadei	0.0286598583298654
Leuconostoc carnosum	0
Leuconostoc citreum	0
Leuconostoc citreum/holzapfelii	0
Leuconostoc gelidum	0.0404005082387093
Leuconostoc lactis	0
Leuconostoc mesenteroides	0
Leuconostoc pseudomesenteroides/rapi/kimchii/mesenteroides	0.0368594906264205
Limnobacter thiooxidans	0.110775817314286
Longicatena caecimuris	0.028078353942672
Lysinibacillus fusiformis	0
Lysinibacillus massiliensis	0.0432547000895824
Lysinibacillus sphaericus	0
Lysobacter soli	0.199743879956106
Mageeibacillus indolicus	0.0291870209316995
Mannheimia granulomatis	0
Marichromatium gracile	0
Marvinbryantia formatexigens	0.213679119677004
Massilia aurea	0.230617095973889
Massiliomicrobiota timonensis	0
Megamonas funiformis	0.0469140937066866
Megamonas hypermegale	0
Megamonas rupellensis	0.0703110042594794
Megasphaera elsdenii	0
Megasphaera indica	0
Megasphaera micronuciformis	0
Megasphaera paucivorans	0.0523843170440476
Megasphaera sp	0.0339005278524653
Mesorhizobium loti	0
Methanobrevibacter smithii	0.0535879904968943
Methanobrevibacter smithii/gottschalkii	0
Methanosphaera cuniculi	0.0656253404204665
Methanosphaera stadtmanae	0
Methylobacterium adhaesivum	0.0590343374162066
Methylobacterium jeotgali	0.428339589668143
Methylobacterium mesophilicum	0.0782667841792094
Methylobacterium populi	0
Methylobacterium radiotolerans	0
Methylobacterium zatmanii	0.217856362461372
Methyloversatilis universalis	0
Microbacterium aurum	0
Microbacterium barkeri	0
Microbacterium chocolatum	0
Microbacterium foliorum	0
Microbacterium gubbeenense	0.0762052126795927
Microbacterium hydrocarbonoxydans	0
Microbacterium lacticum	0.0314886843691045
Microbacterium luteolum	2.40005277895962
Microbacterium oleivorans	0.453278364464639
Microbacterium paraoxydans	0.120957163685673
Microbacterium phyllosphaerae	0
Microbacterium schleiferi	0.0304209987885458
Micrococcus luteus	0
Micrococcus lylae	0
Micromonospora aurantiaca	0.0677457540962306
Micromonospora krabiensis	0.0303580475219558
Microvirga massiliensis	0
Microvirgula aerodenitrificans	0
Mitsuokella jalaludinii	0.144500448813052
Mitsuokella multacida	0.0477665222893464
Mobiluncus curtisii	0.125799261933016
Moellerella wisconsensis	0.188089992648572
Mogibacterium diversum	0
Mogibacterium neglectum	0
Mogibacterium pumilum	0
Mogibacterium timidum	0
Mogibacterium vescum	0
Monoglobus pectinilyticus	0
Moraxella atlantae	0
Moraxella catarrhalis	0.212030596640115
Moraxella caviae	0
Moraxella lacunata	0.0803918640982674
Moraxella nonliquefaciens	0
Moraxella osloensis	0.052268194619427
Morganella morganii	0.0367534950280788
Moryella indoligenes	0.0287531447750905
Murdochiella asaccharolytica	0.173904630836355
Muribaculum intestinale	0
Murimonas intestini	0.107617468468881
Mycobacterium abscessus	0.108606892230988
Mycobacterium avium	0.056712470887697
Mycobacterium florentinum	0.045419993349343
Mycobacterium fortuitum	0.0457138118465781
Mycobacterium iranicum	0.117197719880358
Mycobacterium mucogenicum	0.0738861829120312
Mycoplasma hominis	0
Mycoplasma pneumoniae	0
Negativicoccus succinicivorans	0.0563485349325748
Neisseria bacilliformis	0
Neisseria cinerea	0
Neisseria elongata	0
Neisseria flava	0
Neisseria flavescens/perflava	0
Neisseria gonorrhoeae	0.205237943927977
Neisseria macacae	0.0658571144835325
Neisseria meningitidis	0
Neisseria mucosa	0.3131675548681
Neisseria sicca	0.0348513655038931
Neisseria subflava	0
Nevskia ramosa	0
Nitriliruptor alkaliphilus	0.0478429453467367
Oceanobacillus caeni	0
Oceanobacillus massiliensis	0
Ochrobactrum anthropi	0.0567521541208178
Ochrobactrum intermedium	0.0649045171687914
Ochrobactrum pituitosum	0
Odoribacter laneus	0
Odoribacter splanchnicus	0
Oligella urethralis	0.0737239737602832
Olsenella profusa	0.0289515260408233
Olsenella scatoligenes	0
Olsenella uli	0.0344522343242248
Olsenella umbonata	0.0469321661759082
Orenia metallireducens	0
Oribacterium parvum	0
Oribacterium sinus	0.377625887358622
Ornithobacterium rhinotracheale	0
Oscillibacter ruminantium	0
Oscillibacter sp	0.0343389310314894
Oscillibacter valericigenes	0.059941804875429
Oxalobacter formigenes	0.0833191178740172
Paenibacillus alvei	0.0321669431737441
Paenibacillus antibioticophila	0.142114533559003
Paenibacillus barcinonensis	0.134941106271036
Paenibacillus barengoltzii	0
Paenibacillus daejeonensis	0.0339872061557456
Paenibacillus durus	0
Paenibacillus glucanolyticus	0
Paenibacillus graminis	0
Paenibacillus illinoisensis	0.100302388144672
Paenibacillus kribbensis	0.0335978605517073
Paenibacillus lactis	0.163910425609763
Paenibacillus lautus	0.053456373139639
Paenibacillus provencensis	0
Paenibacillus pueri	0.0286900411831439
Paenibacillus rhizosphaerae	0
Paenibacillus riograndensis	0.257103428964773
Paenibacillus sabinae/forsythiae	0.0434064455948465
Paenibacillus senegalensis	0.112648589787949
Paenibacillus thiaminolyticus	0.0466315298416062
Paenibacillus timonensis	0.0290494993200594
Pantoea agglomerans	0.524927737717786
Pantoea conspicua	0
Papillibacter cinnamivorans	0
Parabacteroides distasonis	0.354144848440219
Parabacteroides goldsteinii	0.326839820923357
Parabacteroides gordonii	0
Parabacteroides johnsonii	0.0523534637441016
Parabacteroides merdae	0.102593679577622
Paracoccus carotinifaciens	0
Paracoccus marinus	0.0553592006636292
Paracoccus sanguinis	0
Paracoccus yeei	0
Paraeggerthella hongkongensis	0.176087811730778
Paraprevotella clara	0
Paraprevotella xylaniphila	0
Parascardovia denticolens	0
Parasporobacterium paucivorans	0.199045310919916
Parasutterella excrementihominis	0.128486057155908
Parasutterella secunda	0.124926375358723
Parvimonas micra	0.533095084502378
Pediococcus acidilactici	0.0700782527165751
Pediococcus damnosus	0
Pediococcus pentosaceus	0.0564718756644025
Pedobacter daejeonensis	0
Pedomicrobium ferrugineum	0
Pelomonas saccharophila	0.149721097967253
Peptoclostridium difficile	0
Peptococcus niger	0
Peptococcus sp.	0
Peptoniphilus asaccharolyticus	0
Peptoniphilus coxii	0
Peptoniphilus duerdenii	0
Peptoniphilus grossensis	0
Peptoniphilus harei	0
Peptoniphilus indolicus	0.035366603562936
Peptoniphilus lacrimalis	0
Peptoniphilus senegalensis	0.0908336086199818
Peptoniphilus timonensis	0
Peptostreptococcus anaerobius	0
Peptostreptococcus russellii	0
Peptostreptococcus stomatis	0.0657021825503163
Phascolarctobacterium faecium	0.211435825809594
Phascolarctobacterium succinatutens	0.253603220402019
Phenylobacterium haematophilum	0.0666304345653668
Phyllobacterium myrsinacearum	0
Planococcus rifietoensis	0
Planomicrobium chinense	0
Planomonospora sphaerica	0.109570270258451
Plesiomonas shigelloides	0
Porphyromonas asaccharolytica	0.0399706848347261
Porphyromonas catoniae	0.0432457440750416
Porphyromonas endodontalis	0
Porphyromonas gingivalis	0
Porphyromonas somerae	0.210638466238717
Porphyromonas uenonis	0.113488330268149
Prevotella albensis	0
Prevotella amnii	0.109901496558319
Prevotella amniotica	0
Prevotella aurantiaca	0.0820671310527876
Prevotella baroniae	0.0414312927524352
Prevotella bergensis	0.0380414233656587
Prevotella bivia	0
Prevotella brevis	0
Prevotella bryantii	0.0477007144222135
Prevotella buccae	0
Prevotella buccalis	0
Prevotella conceptionensis	0.0871488311600193
Prevotella copri	0.0945386111945234
Prevotella corporis	0.0439063968194801
Prevotella dentalis	0
Prevotella dentasini	0.0286698917457112
Prevotella denticola	0.0496863607565782
Prevotella disiens	0
Prevotella enoeca	0
Prevotella falsenii	0
Prevotella fusca	0
Prevotella histicola	0.12073098751362
Prevotella intermedia	0
Prevotella loescheii	0.0462658816727671
Prevotella maculosa	0.0419135768419166
Prevotella marshii	0
Prevotella melaninogenica	0
Prevotella micans	0.038925882388114
Prevotella multidaccharivorax	0
Prevotella multiformis	0.0436851894920945
Prevotella multisaccharivorax	0.082328918788926
Prevotella nanceiensis	0
Prevotella nigrescens	0.0306755768822015
Prevotella oralis	0
Prevotella oris	0.0309109827125205
Prevotella oryzae	0
Prevotella oulorum	0
Prevotella pallens	0
Prevotella paludivivens	0.0707936372206109
Prevotella pleuritidis	0
Prevotella ruminicola	0.0669344188843655
Prevotella saccharolytica	0.0930686182041568
Prevotella salivae	0.0317563395705448
Prevotella scopos/jejuni	0
Prevotella shahii	0.0355704069845439
Prevotella stercorea	0.0765923572175723
Prevotella timonensis	0.0470102154639803
Prevotella veroralis	0
Promicromonospora flava	0.169743921625337
Propionibacterium acidifaciens	0.320395159179275
Propionibacterium acidipropionici	0.42937609640086
Propionibacterium acnes	0
Propionibacterium australiense	0
Propionibacterium avidum	0
Propionibacterium cyclohexanicum	0.0290413233735408
Propionibacterium damnosum	0.0465816975994287
Propionibacterium freudenreichii	0.0325501111963255
Propionibacterium granulosum	0.0327518894733945
Propionibacterium jensenii	0.0550329026960712
Propionibacterium microaerophilum	0.0444344331140114
Propionibacterium namnetense	0
Propionibacterium propionicum	0
Propionibacterium thoenii	0.356867917016569
Propionicimonas paludicola	0
Propionimicrobium lymphophilum	0.299931188636486
Propionivibrio dicarboxylicus	0
Prosthecobacter fluviatilis	0.0620414845648455
Proteus mirabilis	0.0331648024026851
Proteus penneri	0.146969412205062
Proteus vulgaris	0.0339164053818444
Providencia alcalifaciens	0.054422895390861
Providencia rettgeri	0
Providencia rustigianii	0
Providencia stuartii	0.0466163659481109
Pseudoclavibacter massiliense	0
Pseudoclavibacter sp._Timone	0
Pseudoflavonifractor capillosus	0.231393155113699
Pseudomonas aeruginosa	0
Pseudomonas alcaliphila	0
Pseudomonas fluorescens	0.0594537273703043
Pseudomonas fragi	0
Pseudomonas fragi/thivervalensis/deceptionensis	0.039234062220371
Pseudomonas monteilii	0.944279346311254
Pseudomonas nitroreducens	0.0430927117489506
Pseudomonas oleovorans	0
Pseudomonas putida	0
Pseudomonas stutzeri	0.0314694091513818
Pseudopropionibacterium propionicum	0
Pseudoramibacter alactolyticus	0
Pseudothermotoga thermarum	0
Pseudoxanthomonas mexicana	0.0305296133448516
Psychrobacter arenosus	0
Pyramidobacter piscolens	0.0741183146025227
Ralstonia insidiosa	0.174584131351595
Ralstonia mannitolilytica	0.0286023933093184
Ralstonia solanacearum	0
Raoultella ornithinolytica	0
Raoultella planticola	0.25095829625401
Rheinheimera perlucida	0.0292121290118002
Rheinheimera texasensis	0
Rhizobium pusense	0.0680145374442592
Rhodanobacter ginsenosidimutans	0.933670500478906
Rhodobacter sphaeroides	0
Rhodococcus equi	0.0283756907559043
Rhodococcus erythropolis	0
Rhodococcus rhodochrous	0
Riemerella anatipestifer	0
Riemerella columbina	0.0448539634708987
Robinsoniella peoriensis	0
Romboutsia lituseburensis	0.0679092997654413
Roseburia faecis	0.817841609834707
Roseburia hominis	0
Roseburia intestinalis	0.045206846779119
Roseburia inulinivorans	0.084421624432171
Roseburia sp	0.105933207290721
Roseomonas mucosa	0.0443211691879422
Rothia aeria	0
Rothia dentocariosa	0
Rothia mucilaginosa	0.0310951995294161
Rubinisphaera brasiliensis	0.0480904718913642
Rudanella lutea	0.145794932943212
Ruminococcus albus	0.0559935638658925
Ruminococcus bromii	0.181590038125992
Ruminococcus callidus	0
Ruminococcus champanellensis	0.0376298856586526
Ruminococcus faecis	0.0588535355133399
Ruminococcus flavefaciens	0
Ruminococcus gauvreauii	0.0429455409211752
Ruminococcus gnavus	0.310508887495094
Ruminococcus lactaris	0
Ruminococcus sp	0.843250075069768
Ruminococcus sp. Marseille-P2780	0.0559847920695078
Ruminococcus sp. Marseille-P650	0.0307662215336782
Ruminococcus torques	0.17933019336557
Ruthenibacterium lactatiformans	0.0505018005174513
Salmonella enterica	0.0344491872689231
Sarcina maxima	0.0317400496868662
Sarcina ventriculi	0.10889556079734
Scardovia inopinata	0.156409614935432
Scardovia wiggsiae	0.106921044810679
Schlesneria paludicola	0
Schwartzia sp.	0
Schwartzia succinivorans	0.0359109244176592
Selenomonas artemidis	0
Selenomonas infelix	0
Selenomonas noxia	0.0379703987416633
Selenomonas ruminantium	0
Selenomonas sputigena	0
Sellimonas intestinalis	0.130640731262967
Senegalemassilia anaerobia	0.0588475834203392
Senegalimassilia anaerobia	0.0989355754149482
Serratia ficaria	0
Serratia fonticola	0.117156399342785
Serratia liquefaciens	0.0864733113647713
Serratia marcescens	0
Shigella dysenteriae	0
Shuttleworthia satelles	0.229767480007344
Silanimonas lenta	0.0456352432602646
Simonsiella muelleri	0.278313699136187
Skermanella aerolata	0.0569254449157458
Slackia equolifaciens	0
Slackia exigua	0.114686005259785
Slackia faecicanis	0.0504548054987747
Slackia isoflavoniconvertens	0.046598407012417
Slackia piriformis	0.104721071465942
Snodgrassella alvi	0
Soleaferrea massiliensis	0
Solobacterium moorei	0.0333987906252412
Sphingobacterium faecium	0.0360877772374688
Sphingobacterium multivorum	0.304956922393832
Sphingobacterium spiritivorum	0.043196952974716
Sphingobium hydrophobicum	0
Sphingobium yanoikuyae	0.195434409720368
Sphingomonas adhaesiva	0
Sphingomonas ginsenosidimutans	0.0389884123320124
Sphingomonas hankookensis	0.0495272397872351
Sphingomonas panni	0.0495902737909656
Sphingomonas paucimobilis	0
Sphingomonas pseudosanguinis	1.26027408277035
Spirosoma linguale	0
Sporanaerobacter acetigenes	0
Sporolactobacillus nakayamae	0.0650175572485719
Sporosarcina koreensis	0
Staphylococcus arlettae	0
Staphylococcus aureus	0.056288647376196
Staphylococcus auricularis	0.0317345809530321
Staphylococcus capitis	0.137959740628763
Staphylococcus cohnii	0.108048752477992
Staphylococcus condimenti	0
Staphylococcus epidermidis	0.0711569834682114
Staphylococcus epidermidis/muscae	0
Staphylococcus equorum/edaphicus/saprophyticus	0
Staphylococcus haemolyticus	0.0393514012395374
Staphylococcus hominis	0
Staphylococcus intermedius	0.110838048865695
Staphylococcus kloosii	0
Staphylococcus lentus	0.0407338790684422
Staphylococcus lugdunensis	0.0745901278364678
Staphylococcus nepalensis	0
Staphylococcus pasteuri	0
Staphylococcus pettenkoferi	0
Staphylococcus saccharolyticus	0.0639238173330753
Staphylococcus saprophyticus	0
Staphylococcus schleiferi	0
Staphylococcus sciuri	0
Staphylococcus simulans	0.0967897848187834
Staphylococcus succinus	0
Staphylococcus vitulinus	0
Staphylococcus warneri	0.0360356546802652
Staphylococcus xylosus	0
Stenotrophomonas daejeonensis	0
Stenotrophomonas maltophilia	0.565025180715964
Stenotrophomonas rhizophila	0.0487813280676797
Stomatobaculum longum	0
Stoquefichus massiliensis	0.0361607109988375
Streptobacillus moniliformis	0
Streptococcus agalactiae	0
Streptococcus alactolyticus	0
Streptococcus anginosus	0
Streptococcus australis	0
Streptococcus caballi	0
Streptococcus cameli	0
Streptococcus canis	0
Streptococcus caprae	0
Streptococcus castoreus	0.079327111264276
Streptococcus constellatus	0
Streptococcus criceti	0
Streptococcus cristatus	0.114139000563049
Streptococcus dentasini	0.0400303350436979
Streptococcus dentirousetti	0.0335362397968765
Streptococcus devriesei	0.037107830143697
Streptococcus didelphis	0.0332683759999565
Streptococcus downei	0
Streptococcus dysgalactiae	0
Streptococcus equi	0.0463666795859656
Streptococcus equinus	0.0339919803547383
Streptococcus equinus/lutetiensis/infantarius	0.0292555737557815
Streptococcus fryi	0
Streptococcus gallolyticus	0.0442090878589597
Streptococcus gordonii	0.0296104825634883
Streptococcus gordonii/mutans	0
Streptococcus henryi	0
Streptococcus hongkongensis	0
Streptococcus hyovaginalis	0
Streptococcus ictaluri	0
Streptococcus infantarius	0.0327110105629544
Streptococcus infantis	1.29324247350665
Streptococcus iniae	0.0432243383800601
Streptococcus intermedius/uberis	0.0581687875933587
Streptococcus lactarius	0
Streptococcus lutetiensis	0.0368809427616761
Streptococcus macedonicus	0
Streptococcus marimammalium	0
Streptococcus massiliensis	0
Streptococcus merionis	0
Streptococcus minor	0
Streptococcus mitis	0
Streptococcus mitis/pneumoniae/pseudoneumoniae	0
Streptococcus moroccensis	0
Streptococcus mutans	0.0562409140240883
Streptococcus oralis	0
Streptococcus oricebi	0
Streptococcus orisasini	0
Streptococcus ovis	0
Streptococcus parasaguinis	0.0377120696194231
Streptococcus parasanguinis	0.0562862458788219
Streptococcus parauberis	0
Streptococcus pasteurianus	0.0277214138799647
Streptococcus peroris	0
Streptococcus pharyngis	0
Streptococcus pleomorphus	0
Streptococcus plurextorum	0.0591351055721579
Streptococcus pneumoniae	0
Streptococcus porci	0
Streptococcus porcinus	0.034078855034
Streptococcus porcorum	0.032694303245036
Streptococcus pyogenes	0.0608848044601901
Streptococcus pyogensis	0
Streptococcus ratti/ursoris	0
Streptococcus rubneri	0
Streptococcus rupicaprae	0
Streptococcus salivarius	0
Streptococcus saliviloxodontae	0
Streptococcus sanguinis	0
Streptococcus sanguinis/vestibularis	0
Streptococcus sinensis	0
Streptococcus sobrinus	0.0783089056767318
Streptococcus suis	0.0546401480651153
Streptococcus tangierensis	0
Streptococcus thermophilus	0.0319326615352413
Streptococcus thoraltensis	0
Streptococcus uberis	0.0593645286753005
Streptococcus vestibularis	0.0292933420178138
Streptococcus viridans	0.300029645483403
Streptomyces misionensis	0
Streptomyces thermoviolaceus	0
Streptomyces thermovulgaris	0.0843058282146019
Subdoligranulum variabile	0.04307888945041
Succinatimonas hippei	0
Succiniclasticum ruminis	0.112018441258463
Succinivibrio dextrinosolvens	0.593811028295837
Sulfurimonas autotrophica	0.030689379937035
Sutterella parvirubra	0
Sutterella stercoricanis	0
Sutterella wadsworthensis	0.0690902748429993
Symbiobacterium thermophilum	0
Tannerella forsythia	0
Tatumella ptyseos	0.193713004024833
Tetragenococcus solitarius	0.041128400320921
Tetrasphaera australiensis	0
Thiomicrospira cyclica	0.0715589545218659
Timonella senegalensis	0.0381679225125647
Tissierella praeacuta	0
Trabulsiella guamensis	0.241922847817469
Treponema berlinense	0.0436932898437545
Treponema denticola	0
Treponema lecithinolyticum	0
Treponema maltophilum	0.0432235634875787
Treponema medium	0
Treponema porcinum	0
Treponema socranskii	0
Treponema succinifaciens	0
Treponema vincentii	0.0722310585635641
Tropheryma whipplei	0
Trueperella bernardiae	0.0358803380010586
Trueperella pyogenes	0
Tumebacillus permanentifrigoris	0
Turicella otitidis	0.0520472302527623
Turicibacter sanguinis	0
Turicimonas muris	0
Tyzzerella nexilis	0.0768895632152608
Ureaplasma parvum	0
Ureaplasma urealyticum	0
Ureibacillus suwonensis	0.0712484509738054
Ureibacillus thermosphaericus	0
Vagococcus penaei	0.0363815675480898
Vagococcus teuberi	0
Varibaculum cambriense	0.159188046224821
Variovorax boronicumulans	0
Veillonella atypica	0.0415152954473935
Veillonella dispar	0.0867864400989616
Veillonella parvula	0.0771817354871077
Veillonella ratti	0
Veillonella rogosae	0.0383479061626026
Veillonella tobetsuensis	0.0694742196180909
Vibrio cholerae	0.059961438277536
Vibrio cincinnatiensis	0.0347204965636477
Vibrio fluvialis	0
Vibrio furnissii	0
Vibrio mimicus	0
Vibrio parahaemolyticus	0
Victivallis vadensis	0.0277908452814421
Virgibacillus proomii	0
Weeksella virosa	0.0328263291566322
Weissella cibaria	0
Weissella confusa	0.538638443882571
Weissella paramesenteroides	0
Yersinia aleksiciae	0.0304702351717672
Yersinia bercovieri	0.0439040832506414
Yersinia enterocolitica	0
Yersinia frederiksenii	0.0471512940450404
Yersinia kristensenii	0
Yersinia pseudotuberculosis	0
Yersinia rohdei	0
Yokenella regensburgei	0.830783530718569
Yonghaparkia alkaliphila	0
Kingdom Information: (%)
Archaea	0.176725295273582
Bacteria	99.8232747047263
Phylum Information: (%)
Actinobacteria	17.4061004959766
Bacteroidetes	9.94855818908346
Deinococcus-Thermus	0.100074305864565
Dictyoglomi	0.0923691701155692
Elusimicrobia	0.474744284883248
Epsilonbacteraeota	1.68213233804743
Euryarchaeota	0.176725295273582
Firmicutes	37.8867845740847
Fusobacteria	2.20124907682065
Gemmatimonadetes	0
Halanaerobiaeota	0
Lentisphaerae	0.0277908452814421
Other	3.32528783353627
Planctomycetes	0.0480904718913642
Proteobacteria	25.7999269414466
Spirochaetes	0.310108714283602
Synergistetes	0.292185818728619
Tenericutes	0.109523637883053
Thermotogae	0
Verrucomicrobia	0.118348006799023
Class Information: (%)
Actinobacteria	12.9623698894155
Actinobacteridae	2.6952041112576
Alphaproteobacteria	4.67097835511648
Bacilli	13.220228310975
Bacteroides	0.350242327670114
Bacteroidetes	0
Bacteroidia	9.54965701730298
Betaproteobacteria	0
Brachyspirae	0.150960802388705
Campylobacteria	1.68213233804743
Chlorobia	0.0486588441103635
Clostridia	21.0809892475242
Coriobacteriia	1.70068354995679
Deinococci	0.100074305864565
Deltaproteobacteria	0.0614415141549109
Dictyoglomia	0.0923691701155692
Elusimicrobia	0.474744284883248
Epsilonproteobacteria	0.0844350019403002
Erysipelotrichia	1.94621529712646
Flavobacteria	0
Fusobacteria	0.098122584425939
Fusobacteriia	2.10312649239471
Gammaproteobacteria	20.9830720702349
Gemmatimonadetes	0
Halanaerobiia	0
Halobacteria	0.0575119643562208
Lentisphaeria	0.0277908452814421
Methanobacteria	0.119213330917361
Mollicutes	0.109523637883053
Negativicutes	1.63935171845904
Nitriliruptoria	0.0478429453467367
Other	3.32528783353627
Planctomycetacia	0.0480904718913642
Spirochaetes	0
Spirochaetia	0.159147911894897
Synergistia	0.292185818728619
Thermotogae	0
Verrucomicrobiae	0.118348006799023
Order Information: (%)
Acetobacterales	0.0443211691879422
Actinomycetales	2.46922469861439
Aeromonadales	0.99884151450987
Alteromonadales	0.0805868295754046
Azospirillales	0.0569254449157458
Bacillales	5.31573718695232
Bacteroidales	7.32288835396607
Betaproteobacteriales	3.39454861239009
Bifidobacteriales	5.09267427267708
Brachyspirales	0.150960802388705
Campylobacterales	1.76656733998773
Cardiobacteriales	0.176519394626045
Caulobacterales	0.8581660915209
Chitinophagales	1.3908847593884
Chlorobiales	0.0486588441103635
Chromatiales	0
Clostridiale	0.292019978273922
Clostridiales	20.7889692692503
Coriobacteriales	1.70068354995679
Corynebacteriales	2.37288481410766
Cytophagales	0.222828022204873
Deinococcales	0.100074305864565
Desulfobacterales	0
Desulfovibrionales	0.0614415141549109
Dictyoglomales	0.0923691701155692
Elusimicrobiales	0.474744284883248
Enterobacteriales	6.67651284254451
Erysipelotrichales	1.94621529712646
Flavobacteriales	0.579056556807738
Fusobacterales	0.098122584425939
Fusobacteriales	2.10312649239471
Fusobacteriales: Leptotrichiacea	0
Gemmatimonadales	0
Halanaerobiales	0
Halobacteriales	0.0575119643562208
Lactobacillales	7.90449112402269
Methanobacteriales	0.119213330917361
Micrococcales	4.7488088693087
Micromonosporales	0.0981038016181864
Mycoplasmatales	0.109523637883053
Neisseriales	0
Nitriliruptorales	0.0478429453467367
Oceanospirillales	0.168701189679004
Opitutales	0
Other	3.32528783353627
Pasteurellales	2.05925965859835
Planctomycetales	0.0480904718913642
Propionibacteriales	0.682001445874018
Pseudomonadales	3.45889446965228
Rhizobiales	1.97246633951401
Rhodobacterales	0.145284891576952
Salinisphaerales	0
Selenomonadales	1.63935171845904
Sphingobacteriales	0.384241652606017
Sphingomonadales	1.59381441840093
Spirochaetales	0.159147911894897
Streptomycetales	0.0843058282146019
Streptosporangiales	0.109570270258451
Synergistales	0.292185818728619
Thermotogales	0
Thiomicrospirales	0.0715589545218659
Verrucomicrobiales	0.118348006799023
Vibrionales	1.86184667645218
Victivallales	0.0277908452814421
Xanthomonadales	2.03580192768534
Family Information: (%)
Acetobacteraceae	0.0443211691879422
Acidaminococcaceae	0.716323034115451
Actinomycetaceae	0.95946622371808
Aerococcaceae	1.65385994854634
Aeromonadaceae	0.282760280713329
Akkermansiaceae	0.0563065222341774
Alicyclobacillaceae	0
Alteromonadaceae	0.0292121290118002
Aquaspirillaceae	0
Arcobacteraceae	0.178122514980241
Atopobiaceae	0.273838324814712
Azospirillaceae	0.0569254449157458
Bacillaceae	2.94600037078383
Bacteroidaceae	3.54840054577901
Barnesiellaceae	0.0285162209967219
Beijerinckiaceae	0.783497073724931
Bifidobacteriaceae	5.09267427267708
Blautia	0.0414762164548736
Bogoriellaceae	0
Brachyspiraceae	0.150960802388705
Brevibacteriaceae	0.39738628821078
Burkholderiaceae	2.11845663413668
Caldicoprobacteraceae	0
Campylobacteraceae	0.972399883779896
Cardiobacteriaceae	0.176519394626045
Carnobacteriaceae	0.182734661058569
Caulobacteraceae	0.8581660915209
Cellulomonadaceae	0.0727590763735032
Chitinibacteraceae	0.14077341918614
Chitinophagaceae	1.3908847593884
Chlorobiaceae	0.0486588441103635
Christensenellaceae	0.0299394372055442
Chromatiaceae	0
Clostridiaceae	1.14379223029064
Clostridiaceae 1	4.00094646503107
Clostridiaceae 2	0.136534506976358
Clostridiales	0.292019978273922
Coriobacteriaceae	0.133371011309475
Corynebacteriaceae	1.86975492989523
Corynebacterineae	0.276162360749246
Deinococcaceae	0.100074305864565
Dermabacteraceae	0.566158077587346
Dermacoccaceae	0
Desulfobulbaceae	0
Desulfovibrionaceae	0.0614415141549109
Dictyoglomaceae	0.0923691701155692
Dietziaceae	0.222862977299946
Dysgonomonadaceae	0.322515750273612
Eggerthellaceae	1.2934742138326
Elusimicrobiaceae	0.474744284883248
Enterbacteriaceae	0.694792348556148
Enterobacteriaceae	5.98172049398836
Enterococcaceae	0.529342185986166
Erysipelotrichaceae	1.94621529712646
Eubacteriaceae	0.0306731701728396
Family XI	1.06232939802492
Family XIII	0.143384790369146
Family XVIII	0
Flavobacteriaceae	0.244110627599779
Fusobacteriaceae	0.520143384874941
Gemmatimonadaceae	0
Halobacteroidaceae	0
Haloferacaceae	0.0575119643562208
Halomonadaceae	0.168701189679004
Helicobacteraceae	0.585355561290559
Hymenobacteraceae	0.0770330892616612
Hyphomicrobiaceae	0
Intrasporangiaceae	0.159186600691663
Jonesiaceae	0
Lachnospiraceae	10.5534467781927
Lactobacillaceae	1.47370649863095
Leptotrichia	0
Leptotrichiaceae	1.68110569194571
Leuconostocaceae	0.720294955701582
Listeriaceae	0
Marinifilaceae	0.0597677537890618
Methanobacteriaceae	0.119213330917361
Microbacteriaceae	3.25801342982714
Micrococcaceae	0.297874110301312
Micrococcineae	0.11454120863918
Micromonosporaceae	0.0981038016181864
Moraxellaceae	0.734118610422186
Muribaculaceae	0
Mycobacteriaceae	0.236503896141732
Mycoplasmataceae	0.109523637883053
Neisseriaceae	1.13531855906726
Nitriliruptoraceae	0.0478429453467367
Nocardiaceae	0.110039345512512
Nocardioidaceae	0.0326337746847159
Opitutaceae	0
Other	3.32528783353627
Paenibacillaceae	1.6378669437037
Pasteurellaceae	2.05925965859835
Peptococcaceae	0
Peptostreptococcaceae	0.32265049230206
Planococcaceae	0.0432547000895824
Porphyromonadaceae	0.407343225416633
Prevotellaceae	2.03600858254188
Promicromonosporaceae	0.0851649207827554
Propionibacteriaceae	0.649367671189303
Propionibacterineae	0.965044936300335
Pseudomonadaceae	2.7247758592301
Psychromonadaceae	0.0513747005636045
Rhizobiaceae	0.949288674577126
Rhodanobacteraceae	0.933670500478906
Rhodobacteraceae	0.145284891576952
Rhodocyclaceae	0
Rikenellaceae	0.0844044624838586
Rubinisphaeraceae	0.0480904718913642
Ruminococcaceae	3.44900986382841
Schlesneriaceae	0
Solimonadaceae	0
Sphingobacteriaceae	0.384241652606017
Sphingomonadaceae	1.59381441840093
Spirochaetaceae	0.159147911894897
Spirosomaceae	0.145794932943212
Sporolactobacillaceae	0.0650175572485719
Staphylococcaceae	0.498383535528307
Streptococcacaeae	0.0287872448843412
Streptococcaceae	3.31576562921475
Streptomycetaceae	0.0843058282146019
Streptomycineae	0
Streptosporangiaceae	0.109570270258451
Succinivibrionaceae	0.716081233796541
Synergistaceae	0.292185818728619
Tannerellaceae	0.835931812685299
Thermomonosporaceae	0
Thermotogaceae	0
Thiomicrospiraceae	0.0715589545218659
Thiovulaceae	0.030689379937035
Veillonellaceae	0.923028684343588
Verrucomicrobiaceae	0.0620414845648455
Vibrionaceae	1.86184667645218
Victivallaceae	0.0277908452814421
Weeksellaceae	0.33494592920796
Xanthobacteraceae	0.239680591211957
Xanthomonadaceae	1.10213142720643
Genus Information: (%)
Acetanaerobacterium	0.437451619783077
Acetivibrio	0
Acetobacter	0
Acetobacterium	0
Achromobacter	0.0567521541208178
Acidaminococcus	0.139265546645375
Acidovorax	0.0471711154229072
Acinetobacter	0.389427955064376
Actinobacillus	0.843533724534542
Actinobaculum	0
Actinomadura	0
Actinomyces	0.586857636123913
Adlercreutzia	0.0503180616185172
Aerococcus	0.0335089769350828
Aeromicrobium	0.0326337746847159
Aeromonas	0.282760280713329
Afipia	0
Agathobacter	0.0489405226618527
Aggregatibacter	0.0922229754836533
Agrobacterium	0.289695652634578
Agrococcus	0.0937033281925658
Akkermansia	0.0563065222341774
Alcaligenes	0
Algoriella	0.0539819043114166
Aliagarivorans	0.0513747005636045
Alistipes	0.0844044624838586
Allisonella	0.0311822580662729
Alloiococcus	0.037294876830513
Alloprevotella	0.555753442876214
Allorhizobium-Neorhizobium-Pararhizobium-Rhizobium	0.484350764793907
Alloscardovia	0
Alysiella	0.128981451254868
Amaricoccus	0.0347237255386253
Anaerobiospirillum	0.122270205500705
Anaerococcus	0.0518590725521304
Anaerofilum	0.0859978562515729
Anaerofustis	0
Anaeroglobus	0
Anaerospora	0
Anaerosporobacter	0
Anaerostipes	0.172684563624052
Anaerovorax	0
Ancylobacter	0.0739096295381992
Aneurinibacillus	0.0607591683296968
Anoxynatronum	0.094748286312374
Aquabacterium	0.0483172317826921
Arcanobacterium	0.0517409414352706
Arcobacter	0.178122514980241
Arthrobacter	0.14429567345483
Asaccharobacter	0.112315149999096
Atopobium	0.163502398273756
Atopostipes	0
Aureimonas	0.0583085128165682
Bacillus	2.84252540234913
Bacteroides	3.54840054577901
Barnesiella	0.0285162209967219
Bartonella	0.0489192068878137
Bavariicoccus	0.0670547516970156
Bergeyella	0.0302957532302709
Bifidobacterium	4.82934361293097
Blautia	0.499954415306477
Bordetella	0
Brachybacterium	0.410278558004111
Brachymonas	0.0331736754763903
Brachyspira	0.150960802388705
Bradyrhizobium	0.103889036316347
Brevibacillus	0.365101404076319
Brevibacterium	0.39738628821078
Brevundimonas	0.378434333586949
Brochothrix	0
Buchnera	0.287145853711027
Bulleidia	0
Burkholderia-Caballeronia-Paraburkholderia	0.0300469011848934
Butyricicoccus	0.114043279449234
Butyricimonas	0.0597677537890618
Butyrivibrio	0.330340785453507
Caldicoprobacter	0
Campylobacter	0.972399883779896
Capnocytophaga	0.12428839001036
Cardiobacterium	0.176519394626045
Castellaniella	0
Catabacter	0.0299394372055442
Catenibacterium	1.07098922704916
Catonella	0.0333422639499778
Caulobacter	0.413101323368585
Cellulomonas	0.0727590763735032
Cellulosilyticum	0.0648123503982185
Cellulosimicrobium	0.0363195714860299
Centipeda	0
Cephaloticoccus	0
Cetobacterium	0
Chitinibacter	0.14077341918614
Chlorobium	0.0486588441103635
Christensenella	0
Chryseobacterium	0.0914077016419565
Citrobacter	0.04290628058392
Cloacibacillus	0.218067504126096
Clostridium	1.14379223029064
Clostridium sensu stricto	0.0417862206639843
Clostridium sensu stricto 1	2.0034478137256
Clostridium sensu stricto 10	0
Clostridium sensu stricto 11	0.141668744237485
Clostridium sensu stricto 12	0.122625879447585
Clostridium sensu stricto 13	0.301077323488979
Clostridium sensu stricto 14	0
Clostridium sensu stricto 15	0.0380134942168041
Clostridium sensu stricto 16	0.121095734924655
Clostridium sensu stricto 17	0
Clostridium sensu stricto 18	0.0311284584653821
Clostridium sensu stricto 19	0.0325131069239978
Clostridium sensu stricto 2	0.0770375455318963
Clostridium sensu stricto 3	0.178775012411523
Clostridium sensu stricto 4	0.0281753157160687
Clostridium sensu stricto 5	0.0533973891900759
Clostridium sensu stricto 7	0.0327847939112857
Clostridium sensu stricto 8	0.698570242355527
Cnuella	1.35743298756847
Collinsella	0.0445508613728524
Comamonas	0
Coprobacillus	0
Coprobacter	0
Coprococcus 1	0
Coprococcus 2	0.029680409816353
Coprococcus 3	0.045213453781655
Coriobacterium	0.088820149936623
Corynebacterium	0.35270174361387
Corynebacterium 1	1.41896354729705
Cronobacter	0
Cryobacterium	0.0519068986874012
Cryptobacterium	0.0400092293580966
Cupriavidus	0.0459611490350379
Curvibacter	0
Cutibacterium	0
Dechlorobacter	0
Deinococcus	0.100074305864565
Delftia	0
Dermabacter	0.155879519583235
Dermacoccus	0
Desulfobulbus	0
Desulfovibrio	0.0614415141549109
Dialister	0.0487302154106784
Dictyoglomus	0.0923691701155692
Dielma	0.0293006339682508
Dietzia	0.222862977299946
Dolosicoccus	0.0564185665822562
Dolosigranulum	0.0327413546774609
Dorea	0.0355391046053701
Dyadobacter	0
Dysgonomonas	0.146129098889547
Eggerthella	0.505579819727739
Eggerthia	0
Eikenella	0.0313488742497955
Eisenbergiella	0.0649137966201093
Elusimicrobium	0.474744284883248
Empedobacter	0.0815802773967846
Enorma	0
Enterobacter	1.10241408831987
Enterococcus	0.226983257433236
Enterorhabdus	0.0438971524990607
Enterovibrio	0.0300701445491319
Eremococcus	0
Erwinia	0.0448096442786506
Erysipelatoclostridium	0.185721251443021
Escherichia	0.694792348556148
Escherichia-Shigella	1.14012391270507
Ethanoligenens	0.0844545499591659
Eubacterium	0.322693148446761
Ezakiella	0.0365075408081859
Facklamia	1.563932405029
Faecalitalea	0.19973127626794
Fastidiosipila	0.0291870209316995
Fictibacillus	0
Filifactor	0
Finegoldia	0.0353982583407439
Flavobacterium	0.119822237589419
Flavonifractor	0.218454354499948
Franconibacter	0
Fretibacterium	0
Fusicatenibacter	0.140047667265482
Fusobacterium	0.520143384874941
Gallibacterium	0
Garciella	0
Gardnerella	0
Gemella	0.125214079598325
Gemmatirosa	0
Geobacillus	0
Geomicrobium	0
Georgenia	0
Gluconobacter	0
Gordonia	0.0556675730478541
Gordonibacter	0.0488066996623973
Granulicatella	0.112698429550595
Grimontia	0.174994979666351
Haematobacter	0.0552019653746972
Haemophilus	1.12350295858015
Hafnia-Obesumbacterium	0
Halodesulfovibrio	0
Halomonas	0.168701189679004
Halopiger	0.0575119643562208
Harryflintia	0
Helicobacter	0.585355561290559
Hespellia	0.0837827330720197
Hodemania	0
Holdemanella	0
Holdemania	0.0543830929807601
Howardella	0.0573885201771135
Hungatella	0.0368975555773061
Hydrobacter	0.0334517718199277
Hydrogenibacillus	0.0322265174608926
Hydrogenoanaerobacterium	0.191998799548128
Hymenobacter	0.0770330892616612
Intestinibacter	0.12345693572627
Intestinimonas	0.0602031881821075
Isoptericola	0.0488453492967255
Janibacter	0.159186600691663
Johnsonella	0.0769526168626554
Jonesia	0
Kandleria	0.326305740164607
Kerstersia	0
Kingella	0.077560555642907
Klebsiella	0.0330012066175649
Kluyvera	0
Kocuria	0.268119645485662
Kosakonia	0.0392395894228701
Kurthia	0
Kytococcus	0
Lachnoanaerobaculum	0.0310701219037539
Lachnobacterium	0.222010597369564
Lachnoclostridium	1.73137354339018
Lachnoclostridium 10	0.0358966706552385
Lachnoclostridium 12	0.0621748178193237
Lachnoclostridium 5	0.774500868234557
Lachnospira	1.02590708643161
Lachnospiraceae NC2004 group	0.187468157351054
Lachnospiraceae NK4A136 group	0
Lactobacillus	1.40362824591437
Lactococcus	0.417253165366998
Lautropia	0.115267932216864
Lawsonella	0.0460424087315481
Leifsonia	0
Leminorella	0.0288122809702725
Leptothrix	0.272848126320369
Leptotrichia	1.68110569194571
Leuconostoc	0.133731874529532
Limnobacter	0.110775817314286
Lysinibacillus	0.0432547000895824
[truncated: 214 more rows]
