# Supplementary material for: Pediatric Acute Lymphoblastic Leukemia Patients Exhibit Distinctive Alterations in the Gut Microbiota
Source: Front Cell Infect Microbiol. 2020 Oct 16;10:558799. doi: 10.3389/fcimb.2020.558799 (PMC7596659; doi:10.3389/fcimb.2020.558799)
Supplement: Supplementary file 1 [file Data_Sheet_1.ZIP › rawdata/Case/19T040022_output.xls.result.txt]

Species Information: (%)
Abiotrophia defectiva	0
Abiotrophia para-adiacens	0.105447150085863
Acetanaerobacterium elongatum	0.245094669445254
Acetobacterium tundrae	0.04718157844443
Achromobacter denitrificans	0.122769698510168
Achromobacter xylosoxidans	0.032998544840741
Acidaminococcus fermentans	0.0402443403455822
Acidaminococcus intestini	0.0540121042103225
Acidovorax facilis	0.0374122816111038
Acidovorax sp	0
Acidovorax temperans	0
Acinetobacter baumannii	0
Acinetobacter calcoaceticus	0.117672509654742
Acinetobacter haemolyticus/baumannii	0.17574653867053
Acinetobacter johnsonii	0.107938715822647
Acinetobacter junii	0
Acinetobacter lwoffii	0
Acinetobacter pittii	0
Acinetobacter radioresistens	0
Acinetobacter septicus	0
Actinobacillus capsulatus	0.536714567698141
Actinobacillus pleuropneumoniae	0
Actinobaculum massiliense	0.0299095624840964
Actinobaculum schaalii	0.112835055214958
Actinomadura vinacea	0
Actinomyces canis	0.0335163848253458
Actinomyces cardiffensis	0.038906252658559
Actinomyces georgiae	0.0650823369982707
Actinomyces graevenitzii	0
Actinomyces johnsonii	0.0663589318882918
Actinomyces massiliensis	0
Actinomyces meyeri	0.039651289520084
Actinomyces naeslundii	0
Actinomyces neuii	0.138770287469575
Actinomyces odontolyticus	0
Actinomyces oris	0
Actinomyces radingae	0
Actinomyces sp._ph3	0.118983628710535
Actinomyces turicensis	0
Actinomyces urogenitalis	0.0316507167798167
Actinomyces viscosus	0
Adlercreutzia equolifaciens	0.0442135328888029
Aeribacillus pallidus	0.146611190127116
Aerococcus christensenii	0
Aerococcus viridans	0
Aeromicrobium massiliense	0.0791757960319429
Aeromonas allosaccharophila/veronii	0.110633893611284
Aeromonas bestiarum	0.0465229999674139
Aeromonas hydrophila	0
Aeromonas jandaei	0.0329082375793268
Aeromonas media/tecta	0
Aeromonas veronii	0.0314079985259802
Afipia birgiae	0
Agathobaculum butyriciproducens	0.0330539060949911
Aggregatibacter actinomycetemcomitans	0.0381019576595442
Aggregatibacter aphrophilus	0.326824131031813
Aggregatibacter segnis	0
Agrobacterium tumefaciens	0.281634175145343
Agrococcus jejuensis	0
Agrococcus terreus	0.0548030875568708
Akkermansia glycaniphila	0.0323435192276061
Akkermansia muciniphila	0.0535678991683393
Alcaligenes faecalis	0.0519027150563165
Algoriella xinjiangensis	0
Aliagarivorans marinus	0.0557316518827751
Alistipes finegoldii	0
Alistipes indistinctus	0
Alistipes inops	0
Alistipes obesi	0.0495181601454501
Alistipes onderdonkii	0
Alistipes putredinis	0.123975093871065
Alistipes senegalensis	0.0345985082381377
Alistipes shahii	0
Alistipes timonensis	0.0303212909487383
Allisonella histaminiformans	0
Alloiococcus otitis	0
Alloprevotella rava	0
Alloprevotella tannerae	0.719462558969981
Alloscardovia omnicolens	0
Alysiella filiformis	0.124470615785183
Amaricoccus kaplicensis	0
Anaerobiospirillum succiniciproducens	0
Anaerobiospirillum thomasii	0.160135154593604
Anaerococcus hydrogenalis	0.0515219255280738
Anaerococcus lactolyticus	0.0588704181996287
Anaerococcus obesiensis	0.0611379907367817
Anaerococcus octavius	0
Anaerococcus prevotii	0.0546292674341438
Anaerococcus senegalensis	0
Anaerococcus tetradius	0
Anaerococcus vaginalis	0
Anaerofilum agile	0.0525263116365546
Anaerofilum pentosovorans	0
Anaerofustis stercorihominis	0
Anaeroglobus geminatus	0
Anaerorhabdus furcosa	0.063545492058564
Anaerosporobacter mobilis	0.0625494362399066
Anaerostipes butyraticus	0.0702474851397395
Anaerostipes caccae	0
Anaerostipes hadrus	0.199299297012923
Anaerotruncus colihominis	0.466097174380751
Anaerotruncus sp	0.0328026257939316
Anaerovorax odorimutans	0.0294601295350149
Ancylobacter polymorphus	0.145364455190261
Aneurinibacillus aneurinilyticus	0.0371591862993064
Aneurinibacillus migulanus	0.045629628734724
Anoxynatronum sibiricum	0.209136174107675
Aquabacterium commune	0
Arcanobacterium haemolyticum	0
Arcanobacterium pyogenes	0.037983429099024
Arcobacter butzleri	0.085949555118348
Arcobacter cryaerophilus	0
Arthrobacter albus	0.0375654199387553
Arthrobacter castelli	0.109033473292363
Arthrobacter oxydans	0.0420382805397249
Arthrobacter polychromogenes	0.0299273712863269
Asaccharobacter celatus	0.0381623080051567
Atlantibacter hermannii	0
Atopobium minutum	0
Atopobium parvulum	0.0609325557436927
Atopobium rimae	0.185484407802633
Atopobium vaginae	0
Atopostipes suicloacalis	0.0377440233896009
Aurantimonas altamirensis	0
Aureimonas altamirensis	0.219291908887496
Averyella dalhousiensis	0
Azonexus hydrophilus	0
Azospirillum lipoferum	0.0546971861797765
Bacillus altitudinis	0.280754221169451
Bacillus amyloliquefaciens	0.0485760564318974
Bacillus anthracis	0.06219898009594
Bacillus atrophaeus	0
Bacillus badius	0
Bacillus beijingensis	0.0767222798453372
Bacillus benzoevorans	0
Bacillus cereus	0.0315721892008734
Bacillus circulans	0
Bacillus clausii	0.0303734607036384
Bacillus coagulans	0
Bacillus cytotoxicus	0.072758241380497
Bacillus endophyticus	0
Bacillus firmus	0
Bacillus flexus	0
Bacillus fordii	0.053105954570509
Bacillus halodurans	0.0358748835195812
Bacillus idriensis	0.0299114822963966
Bacillus infantis	0
Bacillus licheniformis	0.062952712609784
Bacillus marisflavi	0.0496661444360768
Bacillus massilioanorexius	0.0510563928459853
Bacillus massiliosenegalensis	0.0356444930177692
Bacillus megaterium	0
Bacillus methanolicus	0
Bacillus mojavensis	0.0710838120392032
Bacillus mycoides	0
Bacillus nealsonii	0
Bacillus niacini	0
Bacillus polyfermenticus	0.0693629620270669
Bacillus pseudofirmus	0
Bacillus pseudomycoides	0.0541093173626624
Bacillus pumilus	0.0451269300793898
Bacillus senegalensis	0.0411983094522814
Bacillus simplex	0
Bacillus siralis	0
Bacillus sonorensis	0.0446492757418071
Bacillus subtilis	0.0539506780303897
Bacillus thermoamylovorans	0.095964193118483
Bacillus thuringiensis	0.127623838621765
Bacillus timonensis	0.0295431916713452
Bacillus toyonensis/wiedmanii/thuringiensis	0.0366554170295182
Bacillus vallismortis	0.063350328438784
Bacteroides acidifaciens	0.0564839905871536
Bacteroides caccae	0.0500735672781362
Bacteroides cellulosiluticus	0.104242141613766
Bacteroides cellulosilyticus	0.223801130286598
Bacteroides clarus	0
Bacteroides coagulans	0
Bacteroides coprocola	0.575641178306917
Bacteroides coprophilus	0.261270307982903
Bacteroides dorei	0
Bacteroides eggerthii	0.211145477692263
Bacteroides faecis	0.0337080282911641
Bacteroides finegoldii	0.0346660418231855
Bacteroides fluxus	0
Bacteroides fragilis	0.325363110162698
Bacteroides galacturonicus	0
Bacteroides gallinarum	0.0341303375531239
Bacteroides gallinceum	0
Bacteroides graminisolvens	0
Bacteroides helcogenes	0.0466214097446663
Bacteroides intestinalis	0
Bacteroides massiliensis	0.75173807315677
Bacteroides massilinensis	0
Bacteroides nordii	0.046934357754678
Bacteroides oleiciplenus	0
Bacteroides ovatus	0.0602268176061576
Bacteroides paurosaccharolyticus	0
Bacteroides pectinophilus	0.0906082378869752
Bacteroides plebeius	0
Bacteroides propinonicifaciens	0
Bacteroides pyogenes	0
Bacteroides salanitronis	0
Bacteroides salyersiae	0.0495277559222471
Bacteroides sartorii	0
Bacteroides stercorirosoris	0.0350607789734657
Bacteroides stercoris	0.0280416137256875
Bacteroides thetaiotaomicron	0.0289478768446148
Bacteroides timonensis	0
Bacteroides uniformis	0.0592997747365567
Bacteroides ureolyticus	0.0794728550292286
Bacteroides vulgatus	1.29465544501177
Bacteroides xylanisolvens	0
Bacteroides xylanolyticus	0
Barnesiella intestinihominis	0
Barnesiella viscericola	0
Bartonella birtlesii	0.0336149529348911
Bavariicoccus seileri	0.0525003045541447
Bergeyella zoohelcum	0.0488597629880356
Bifidobacterium actinocoloniiforme	0
Bifidobacterium adolescentis	0
Bifidobacterium adolescentis/ruminantium	0
Bifidobacterium angulatum	0.11816138014058
Bifidobacterium animalis	0
Bifidobacterium asteroides	0.0320839833768614
Bifidobacterium avesanii	0
Bifidobacterium bifidum	0.0327974092060722
Bifidobacterium bohemicum	0
Bifidobacterium bombi	0.0418892461045218
Bifidobacterium boum	0.166904546226117
Bifidobacterium breve	0.0285135120413417
Bifidobacterium callitrichos	0
Bifidobacterium catenulatum	0.101328478248551
Bifidobacterium catenulatum/pseudoctenulatum	0.163110866138103
Bifidobacterium choerinum	0.319760939533915
Bifidobacterium commune	0.0354493850024842
Bifidobacterium coryneforme	0
Bifidobacterium crudilactis/psychraerophilum	0
Bifidobacterium cuniculi	0.100075852389785
Bifidobacterium dentium	0.0654502166660272
Bifidobacterium eulemuris/lemurum	0
Bifidobacterium faecale	0.0864744119921173
Bifidobacterium gallicum	0.144033027739909
Bifidobacterium gallinarum	0
Bifidobacterium hapali	0.0341415861933398
Bifidobacterium indicum	0
Bifidobacterium kashiwanohense	0.0582728405766913
Bifidobacterium longum	0.206564757978055
Bifidobacterium longum	0.0577448707103331
Bifidobacterium merycicum	0
Bifidobacterium mongoliense	0
Bifidobacterium moukalabense	0.457194835034325
Bifidobacterium pseudocatenulatum	0
Bifidobacterium pseudocatenulatum	0
Bifidobacterium pseudolongum	0.179560854385896
Bifidobacterium pullorum	0.0300103108289568
Bifidobacterium pullorum/hapali	0.0465657228447294
Bifidobacterium ramosum	0.113707929860429
Bifidobacterium reuteri	0.147284911296549
Bifidobacterium ruminantium	0
Bifidobacterium saeculare	0
Bifidobacterium saguini	0
Bifidobacterium scardovii	0.101257211801663
Bifidobacterium stercoris	0
Bifidobacterium thermacidophilum	0.0939225314600896
Bifidobacterium thermophilum	0
Bifidobacterium tissieri	0.0925361820439805
Bifidobacterium tsurumiense	0.0312035915946501
Bifissio spartinae	0.840258464395766
Bilophila wadsworthia	0
Blastococcus massiliensis	0.126911517708947
Blastomonas natatoria	0.0435083948854679
Blautia caecimuris	0
Blautia coccoides	0.0490574325184795
Blautia faecis	0.100249972875033
Blautia glucerasea	0
Blautia hansenii	0.0391291689890386
Blautia hydrogenotrophica	0.13701271630852
Blautia luti	0.705894938129578
Blautia marasmi	0
Blautia obeum	0.144672399607379
Blautia producta	0.0540800076399021
Blautia schinkii	0.244315678290476
Blautia sp._GD8	0.0750285752688039
Blautia stercoris	0.0619560434602586
Blautia wexlerae	0.0871222198948484
Bordetella hinzii	0
Brachybacterium muris	0
Brachybacterium paraconglomeratum	0.0456933780597121
Brachymonas chironomi	0
Brachyspira aalborgi	0.117355651820831
Brachyspira pilosicoli	0
Bradyrhizobium denitrificans	0
Bradyrhizobium elkanii	0.040248486481796
Bradyrhizobium japonicum	0
Brevibacillus agri	0
Brevibacillus borstelensis	0
Brevibacillus brevis	0.0350712107817518
Brevibacillus massiliensis	0.454721732042564
Brevibacterium casei	0.0756587020999349
Brevibacterium epidermidis	0
Brevibacterium halotolerans	0.229812182861292
Brevibacterium iodinum	0
Brevibacterium linens	0.0452806779462338
Brevibacterium luteolum	0
Brevibacterium mcbrellneri	0.0579078668818937
Brevibacterium paucivorans	0.0677460776660204
Brevibacterium pityocampae	0
Brevibacterium ravenspurgense/massiliense	0.13641260780834
Brevibacterium senegalense	0
Brevundimonas bacteroides	0.0839795896125234
Brevundimonas diminuta	0.0529852054293218
Brevundimonas subvibrioides	0.0397979214457769
Brevundimonas terrae	0
Brevundimonas vesicularis	0.0367592225974232
Brochothrix thermosphacta	0
Buchnera aphidicola	0.0614298541737128
Buchnera sp.	0
Bulleidia extructa	0
Burkholderia cepacia	0.0529065372074334
Burkholderia glumae	0
Burkholderia plantarii	0.0315950683853437
Butyricicoccus faecihominis	0.0729624886388229
Butyricicoccus pullicaecorum	0.0321063163059801
Butyricimonas faecihominis	0
Butyricimonas paravirosa	0
Butyricimonas synergistica	0
Butyricimonas virosa	0
Butyrivibrio crossotus	0.19113181371508
Butyrivibrio fibrisolvens	0.0399062290675743
C.viride 16S	0.135109667306498
Caldicoprobacter faecalis	0
Campylobacter coli	0.0859984658279972
Campylobacter concisus	0
Campylobacter curvus	0
Campylobacter faecalis	0.156850904765982
Campylobacter fetus	0
Campylobacter gracilis	0.0298913702074537
Campylobacter hominis	0
Campylobacter hyointestinalis	0
Campylobacter jejuni	0.257533377328303
Campylobacter lari	0
Campylobacter rectus	0
Campylobacter showae	0.057262171544246
Campylobacter upsaliensis	0
Campylobacter ureolyticus	0
Candidatus Blastococcus	0
Candidatus Dorea	0.166520431015701
Candidatus Soleaferrea	0
Candidatus Stoquefichus	0.0433919220445202
Candidatus Streptomyces	0
Capnocytophaga gingivalis	0
Capnocytophaga granulosa	0
Capnocytophaga haemolytica	0.0700135756452936
Capnocytophaga leadbetteri	0.129851502094928
Capnocytophaga ochracea	0
Capnocytophaga sputigena	0.0693029181234042
Cardiobacterium hominis	0.0887584860327928
Cardiobacterium valvarum	0
Carnobacterium maltaromaticum	0
Castellaniella defragrans	0
Catabacter hongkongensis	0
Catenibacterium mitsuokai	1.28967998144411
Catonella morbi	0
Catonella sp.	0
Cedecea davisae	0
Cedecea lapagei	0.0353856686411678
Cellulomonas composti	0.0765704069970093
Cellulomonas denverensis	0
Cellulomonas massiliensis	0.0377941750868813
Cellulomonas parahominis	0.0520995518737874
Cellulosilyticum lentocellum	0.145741798816101
Cellulosimicrobium cellulans	0.0588626122283957
Centipeda periodontii	0
Cephaloticoccus primus	0.0488213830070045
Cetobacterium somerae	0.0285301256068126
Chlamydia abortus	0.0663162065700357
Chlamydia trachomatis	0.199510070403802
Chlorobium phaeobacteroides	0
Christensenella minuta	0.0561408897588256
Chryseobacterium bovis	0.0449853169825831
Chryseobacterium hominis	0
Citrobacter amalonaticus	0
Citrobacter braakii	0
Citrobacter farmeri	0.039610319751801
Citrobacter freundii	0.0525756996593334
Citrobacter gillenii	0
Citrobacter intermedius	0
Citrobacter murliniae	0
Citrobacter pasteurii	0.0300729798770961
Citrobacter sedlakii	0
Citrobacter werkmanii	0
Citrobacter youngae	0.0566798469295475
Cloacibacillus evryensis	0.118769711775581
Cloacibacillus porcorum	0
Cloacibacterium normanense	1.61030448038177
Clostridioides difficile	0
Clostridium acetobutylicum	0.0351263645775914
Clostridium acidisoli	0
Clostridium aciditolerans	0
Clostridium aerotolerans	0
Clostridium akagii	0.035692517261447
Clostridium aldenense	0.05669931164665
Clostridium aldrichii	0
Clostridium algidicarnis	0
Clostridium amazonense	0.0306093867892683
Clostridium aminovalericum	0.123872556588157
Clostridium amygdalinum	0
Clostridium amylolyticum	0
Clostridium arbusti	0.0302234594959747
Clostridium argentinense	0.0325774611532771
Clostridium asparagiforme	1.02706473654712
Clostridium aurantibutyricum	0.0551484596745743
Clostridium autoethanogenum	0
Clostridium baratii/Eubacterium nitrigenese	0
Clostridium beijerinckii	0.0309000966086078
Clostridium bifermentans	0.0424002445428384
Clostridium bolteae/aminovalericum	0.0909256667540036
Clostridium botulinum	0
Clostridium bowmanii	0
Clostridium butyricum	0.0469362335999506
Clostridium cadaveris	0.0296696611135016
Clostridium carboxidivorans	0
Clostridium cavendishii	0
Clostridium celatum	1.31265797777427
Clostridium celerecrescens	0
Clostridium cellobioparum	0
Clostridium cellulolyticum	0
Clostridium chartatabidum	0.0331663843690613
Clostridium chauvoei	0.0583077662562889
Clostridium chromiireducens	0.115138210781447
Clostridium citroniae	0.0399954735220569
Clostridium clariflavum	0.135373139140858
Clostridium clostridioforme	0
Clostridium cochlearium	0
Clostridium cocleatum	0.0346200981985418
Clostridium colicanis	0
Clostridium colinum	0.0536645668448827
Clostridium collagenovorans	0.082735797737955
Clostridium cylindrosporum	0
Clostridium dakarense	0
Clostridium difficile	0
Clostridium diolis	0.122169133745575
Clostridium disporicum/celatum	0
Clostridium drakei	0
Clostridium estertheticum	0.0280540184995945
Clostridium fallax	0.0587667608502779
Clostridium felsineum	0.0361327334737257
Clostridium ganghwense	0
Clostridium ghonii	0.0964913554525365
Clostridium glycolicum	0
Clostridium glycyrrhizinilyticum	0.157471375563138
Clostridium grantii	0
Clostridium haemolyticum	0
Clostridium hathewayi	0
Clostridium herbivorans	0
Clostridium hiranonis	0
Clostridium homopropionicum	0
Clostridium huakuii	0.0360066656025678
Clostridium hungatei	0
Clostridium hylemonae	0.110175283350724
Clostridium indolis/methoxybenzovorans	0.507730746027615
Clostridium innocuum	0
Clostridium irregulare	0
Clostridium isatidis	0
Clostridium jeddahense	0
Clostridium kogasensis	0
Clostridium lactatifermentans	0
Clostridium lavalense/bolteae	0.168472312993921
Clostridium leptum	0.141011713822558
Clostridium limosum	0
Clostridium lituseburense	0
Clostridium lundense	0
Clostridium malenominatum	0.100122749396841
Clostridium massiliodielmoense	0.0318151021204278
Clostridium methoxybenzovorans	0.608473032057967
Clostridium methylpentosum	0.1288548871653
Clostridium neonatale	0
Clostridium nexile	0.194236749986467
Clostridium novyi	0.0474230385566976
Clostridium oceanicum	0
Clostridium oroticum	0
Clostridium paraputrificum	0
Clostridium pascui	0.0713037005691227
Clostridium pasteurianum	0
Clostridium perfringens	0
Clostridium polysaccharolyticum	0.104740441502165
Clostridium populeti	0
Clostridium psychrophilum	0
Clostridium punense	0
Clostridium putrefaciens	0.420853242537805
Clostridium ramosum	0.0486212434060357
Clostridium rectum	0
Clostridium saccharobutylicum	0
Clostridium saccharogumia	0.0355983300205899
Clostridium saccharolyticum	0.0796629260356789
Clostridium saccharoperbutylacetonicum	0.0339019409101259
Clostridium sardiniense	0
Clostridium sartagoforme	0.104888727590878
Clostridium scatologenes	0.0340401992695971
Clostridium schirmacherense	0.0336256763997666
Clostridium scindens	0.175614757859746
Clostridium senegalense	0
Clostridium septicum	0.0677391279501592
Clostridium sordellii	0
Clostridium sp._16S_	0
Clostridium sphenoides	0.046055835889724
Clostridium spiroforme	0
Clostridium sporogenes	0.0603840175644861
Clostridium sporosphaeroides	0
Clostridium sticklandii	0.0336174305347892
Clostridium straminisolvens	0.102661871615351
Clostridium subterminale	0
Clostridium sufflavum	0
Clostridium sulfidigenes	0
Clostridium swellfunianum	0
Clostridium symbiosum	0.352362614217498
Clostridium tagluense	0
Clostridium tepidiprofundi	0
Clostridium termitidis	0
Clostridium tertium	0
Clostridium tetani	0.0561732210800361
Clostridium tetanomorphum	0
Clostridium thermoalcaliphilum	0
Clostridium thermopalmarium	0
Clostridium thiosulfatireducens	0
Clostridium tunisiense	0.0445548211048229
Clostridium tyrobutyricum	0
Clostridium ventriculi	0
Clostridium vincentii	0
Clostridium viride	0
Clostridium vulturis	0
Clostridium xylanolyticum	0
Clostridium xylanovorans	0.0284482043659163
Collinsella aerofaciens	0.0445692028494431
Collinsella intestinalis	0.0557330972585737
Collinsella massiliensis	0
Collinsella stercoris	0.100406141450351
Collinsella tanakaei	0
Comamonas aquatica	0
Comamonas kerstersii	0
Comamonas terrigena	0
Comamonas testosteroni	0
Coprobacillus cateniformis	0
Coprobacter fastidiosus	0.0415166069796043
Coprobacter secundus	0
Coprococcus catus	0
Coprococcus comes	0.224098363953565
Coprococcus eutactus	0.0456625396453747
Coriobacterium glomerans	0.0497217836640424
Corynebacterium accolens	0.0312798756026596
Corynebacterium afermentans	0.157159538376907
Corynebacterium ammoniagenes	0.0309279878205945
Corynebacterium amycolatum	0
Corynebacterium appendicis	0.0505423911575537
Corynebacterium argentoratense	0
Corynebacterium aurimucosum	0.0422883513415804
Corynebacterium casei	0
Corynebacterium coyleae	0
Corynebacterium durum	0
Corynebacterium frankenforstense	0
Corynebacterium freneyi	0.196355374872724
Corynebacterium genitalium	0
Corynebacterium glaucum	0
Corynebacterium glucuronolyticum	0.0329374210568199
Corynebacterium jeikeium	0.0898024213329246
Corynebacterium kroppenstedtii	0.191236640917571
Corynebacterium matruchotii	0.0305324817949827
Corynebacterium minutissimum	0.107611529021797
Corynebacterium mucifaciens	0.0402264095161218
Corynebacterium propinquum	0.0453892981902709
Corynebacterium pseudodiphthericum	0
Corynebacterium resistens	0.0300253394478425
Corynebacterium simulans	0
Corynebacterium singulare	0.0766405710976539
Corynebacterium sp._1152	0
Corynebacterium striatum	0
Corynebacterium sundsvallense	0.0401101522976229
Corynebacterium tuberculostearicum	0
Corynebacterium tuscaniense	0.946634503010165
Corynebacterium ulcerans	0.0514080472524015
Corynebacterium ureicelerivorans	0
Corynebacterium variabile	0.0326842931414394
Corynebacterium xerosis	0.130628792696778
Cronobacter sakazakii	0
Cryptobacterium curtum	0.0398112832760149
Cupriavidus metallidurans	0
Curtobacterium flaccumfaciens	0
Deinococcus aquaticus	0
Deinococcus indicus	0
Deinococcus proteolyticus	0
Delftia acidovorans	0.0335428130721999
Dermabacter hominis	0.0592528420771362
Dermabacter vaginalis	0.133124351453209
Dermacoccus nishinomiyaensis	0.0925869259428043
Desulfitobacterium frappieri	0.0680726534001393
Desulfobulbus propionicus	0
Desulfotomaculum guttoideum	0
Desulfovibrio alkalitolerans	0
Desulfovibrio desulfuricans	0
Desulfovibrio fairfieldensis	0
Desulfovibrio legallii	0.0551364346641701
Desulfovibrio legallis	0
Desulfovibrio piger	0.0289910793942146
Desulfovibrio termitidis	0
Dialister invisus	0
Dialister micraerophilus	0
Dialister pneumosintes	0.0354212648890733
Dialister succinatiphilus	0.0442060217861163
Dictyoglomus thermophilum	0.0436706525228665
Dielma fastidiosa	0.0285924702575912
Dietzia cinnamea	0.142142024086806
Dietzia maris	0.180358443973398
Dietzia natronolimnaea	0.0313173361947577
Dolosicoccus paucivorans	0
Dolosigranulum pigrum	0
Dorea formicigenerans	0.0387694015212088
Dorea longicatena	0.151671687697795
Dorea massiliensis	0.0342578798280215
Dyadobacter beijingensis	0
Dyadobacter fermentans	0
Dysgonomonas capnocytophagoides	0.0449241913382058
Dysgonomonas gadei	0
Dysgonomonas macrotermitis	0
Dysgonomonas mossii	0
Edwardsiella tarda	0.127870397171998
Eggerthella lenta	0.033733746130418
Eggerthella sinensis	0.404733521271724
Eggerthella timonensis	0.0431630554184373
Eggerthia catenaformis	0
Eikenella corrodens	0.0358396830708041
Eisenbergiella tayi	0
Elusimicrobium minutum	0.182346512597271
Empedobacter falsenii	0.158337805725954
Enorma massiliensis	0.0636790903763424
Enterobacter aerogenes	0
Enterobacter asburiae	0
Enterobacter cancerogenus	0
Enterobacter cloacae	0.625193772800303
Enterobacter massiliensis	0
Enterococcus asini	0
Enterococcus avium	0.0621640878800934
Enterococcus caccae	0
Enterococcus casseliflavus	0
Enterococcus casseliflavus/galliarum	0.0374751906593162
Enterococcus cecorum	0
Enterococcus devriesei	0
Enterococcus dispar	0
Enterococcus durans/hirae	0
Enterococcus faecalis	0.0629905771949589
Enterococcus faecium	0
Enterococcus gallinarum	0.0446240119438044
Enterococcus gilvus	0
Enterococcus italicus	0
Enterococcus malodoratus	0
Enterococcus mundtii	0
Enterococcus phoeniculicola	0
Enterococcus raffinosus	0
Enterococcus saccharolyticus	0
Enterorhabdus caecimuris	0.0447286986001086
Enterovibrio nigricans	0.036974115378454
Eremococcus coleocola	0
Erysipelatoclostridium ramosum	0.0824550108140337
Escherichia albertii	0.269785613221773
Escherichia coli	4.13915987948865
Escherichia fergusonii	0.694791775010107
Escherichia hermannii	0.930258999037396
Ethanoligenens harbinense	0.108156761872735
Eubacterium barkeri	0
Eubacterium biforme	0
Eubacterium brachy	0
Eubacterium budayi	0.497101592742982
Eubacterium callanderi	0
Eubacterium celluloscolvens	0.0915946909879637
Eubacterium cellulosolvens	0.0424833794710366
Eubacterium contortum	0
Eubacterium coprostanoligenes	0
Eubacterium cylindroides	0
Eubacterium desmolans	0
Eubacterium dolichum	0.0436817110831622
Eubacterium eligens	0.0368457252390287
Eubacterium fissicatena	0.357000011520699
Eubacterium hallii	0
Eubacterium infirmum	0
Eubacterium limosum	0
Eubacterium moniliforme	0
Eubacterium multiforme	0.0799452153794174
Eubacterium nitritogenes	0.0712589205142484
Eubacterium nodatum	0
Eubacterium oxidoreducens	0.053869576238695
Eubacterium pyruvativorans	0.0289047012832452
Eubacterium ramulus	0.0602906944997567
Eubacterium rectale	0.04329000579295
Eubacterium ruminantium	0.134214187211605
Eubacterium saphenum	0
Eubacterium siraeum	0
Eubacterium sp	0.0306369414867177
Eubacterium sulci	0.0729875403421981
Eubacterium tenue	0.0313763236781232
Eubacterium tortuosum	0
Eubacterium tortusum	0.0324973516425611
Eubacterium uniforme	0.0436492972554338
Eubacterium ventriosum	0.0560252409698109
Eubacterium xylanophilum	0.0866810158118892
Eubacterium yurii	0
Exiguobacterium aurantiacum	0.574309428398786
Facklamia hominis/miroungae	0
Facklamia ignava	0.0481995477338298
Facklamia languida	0.0363170631601593
Facklamia tabacinasalis	0.667303225710458
Faecalibacterium prausnitzii	0.264597990240026
Faecalibacterium prausnitzii S9G3	0.518063653166934
Faecalicatena contorta	0.187399522061107
Faecalitalea cylindroides	0
Fermentimonas caenicola	0
Ferrimonas balearica	0.0375599293140623
Fictibacillus arsenicus	0
Filifactor alocis	0.0327877047378068
Filifactor villosus	0
Finegoldia magna	0
Flavobacterium banpakuense	0.0368256226073323
Flavobacterium branchiophilum	0
Flavobacterium cheniae	0
Flavobacterium daejeonense	0
Flavobacterium lindanitolerans	0.0823405575091691
Flavobacterium oncorhynchi	0
Flavobacterium sp._TISTR	0
Flavonifractor plautii	0.245591768920568
Flavonifractor sp	0.115850746802377
Flexispira rappini	0
Flintibacter butyricus	0.331748196085863
Fretibacterium fastidiosum	0
Fusicatenibacter saccharivorans	0.130550325832538
Fusobacterium equinum	0
Fusobacterium gonidiaformans	0.0445183032920306
Fusobacterium mortiferum	0
Fusobacterium naviforme	0.127815450879811
Fusobacterium necrogenes	0.0525275827089491
Fusobacterium necrophorum	0.887922529739569
Fusobacterium nucleatum	0
Fusobacterium periodonticum	0
Fusobacterium russii	0.0367359663806295
Fusobacterium ulcerans	0.05566717421526
Fusobacterium varium	0.176431601763711
Gallibacterium anatis	0
Garciella nitratireducens	0
Gardnerella vaginalis	0.0451892699178482
Gemella haemolysans	0.0326476738325773
Gemella morbillorum	0.0314398857693421
Gemella sanguinis	0.066398394989411
Gemmatirosa kalamazoonesis	0.0337401756412548
Gemmiger formicilis	0.157698333777431
Geobacillus stearothermophilus	0
Geobacillus vulcani	0
Georgenia muralis	0
Gluconobacter oxydans	0
Gordonia bronchialis	0
Gordonia jacobaea	0.0599832216810897
Gordonia otitidis	0
Gordonia rubripertincta	0.102538324544331
Gordonia terrae	0
Gordonibacter pamelaeae	0
Gordonibacter urolithinfaciens	0
Granulicatella adiacens	0.0898325574643576
Granulicatella elegans	0
Grimontia hollisae	0.292477964925173
Haematobacter missouriensis	0
Haemophilus haemolyticus	0.336812453762561
Haemophilus influenzae	0
Haemophilus parahaemolyticus	0
Haemophilus parainfluenzae	0.228145321289935
Haemophilus paraphrohaemolyticus	0
Haemophilus pittmaniae	0
Haemophilus quentini	0
Haemophilus sputorum	0.0494122427608213
Hafnia alvei	0
Halobiforma nitratireducens	0.135931725132555
Halomonas salina	0
Harryflintia acetispora	0
Helicobacter bilis	0.0297032886962653
Helicobacter canadensis	0
Helicobacter cinaedi	0.0543536077700847
Helicobacter fennelliae	0
Helicobacter pametensis	0.107001415685253
Helicobacter pullorum	0.0361083210053399
Helicobacter pylori	0.120995763354119
Helicobacter rodentium	0.0460835851636258
Helicobacter winghamensis	0.11018984824307
Herbaspirillum massiliense	0.149410384835076
Hespellia porcina	0.0464989388438178
Hespellia stercorisuis	0
Holdemanella biformis	0
Holdemania filiformis	0.0418212745957772
Holdemania massiliensis	0
Howardella ureilytica	0.0795050383486876
Hungatella effluvii	0
Hydrobacter penzbergensis	0.0476333826103593
Hydrogenibacillus schlegelii	0
Hydrogenoanaerobacterium saccharovorans	0.516786193371362
Hymenobacter rigui	0.056039585596173
Intestinibacter bartlettii	0.425207167747312
Intestinimonas butyriciproducens	0
Janibacter hoylei	0
Janibacter indicus	0.205007493498666
Janibacter limosus	0
Janibacter terrae	0.0537715347126391
Johnsonella ignava	0.0963412349195758
Jonesia denitrificans	0
Kallipyga massiliensis	0
Kandleria vitulina	0.143711448277045
Kerstersia gyiorum	0
Kineothrix alysoides	0
Kingella denitrificans	0.0348916538246884
Kingella kingae	0
Kingella oralis	0
Klebsiella aerogenes	0.0742030470689481
Klebsiella oxytoca	0
Klebsiella pneumoniae	0.107588420488765
Klebsiella variicola	0
Kluyvera ascorbata	0.0647284290779999
Kluyvera intermedia	0
Kocuria halotolerans	0.0522452804509872
Kocuria indica	0
Kocuria kristinae	0
Kocuria marina	0.0509789040892752
Kocuria palustris	0
Kocuria rhizophila	0
Kocuria rosea	0.0487425969684031
Kosakonia cowanii	0
Kurthia gibsonii	0
Kurthia massiliensis	0
Kurthia senegalensis	0
Kytococcus schroeteri	0
Kytococcus sedentarius	0
Lachnoanaerobaculum saburreum	0.0446179640446937
Lachnoanaerobaculum umeaense	0
Lachnobacterium bovis	0.163587309956092
Lachnoclostridium phytofermentans	0.067315649368019
Lachnoclostridium sp	0.0772015291293059
Lachnospira multipara	0.1090129582727
Lachnospira pectinoschiza	1.67645893575098
Lactobacillus acidophilus	0
Lactobacillus agilis	0
Lactobacillus alimentarius	0.305250201111401
Lactobacillus alvi	0
Lactobacillus amylolyticus	0
Lactobacillus amylophilus	0
Lactobacillus amylovorus	0.0312117740972024
Lactobacillus animalis	0
Lactobacillus antri	0.0294626231672863
Lactobacillus apinorum	0
Lactobacillus apodemi	0
Lactobacillus bifermentans	0.0395945380003538
Lactobacillus brevis	0
Lactobacillus buchneri	0.0333223390732279
Lactobacillus casei	0
Lactobacillus ceti	0
Lactobacillus coleohominis	0
Lactobacillus coryniformis	0.0425672405229294
Lactobacillus crispatus	0
Lactobacillus curvatus	0
Lactobacillus delbrueckii	0
Lactobacillus dextrinicus	0
Lactobacillus fermemtum	0.031300606503675
Lactobacillus fermentum	0.034768756279191
Lactobacillus fructivorans/homohiochii	0.034222142470744
Lactobacillus gasseri	0
Lactobacillus gastricus	0
Lactobacillus gigeriorum	0.12658290352751
Lactobacillus helveticus	0.0311385894912124
Lactobacillus herbarum	0.0305400847379797
Lactobacillus iners	0.0332237873157421
Lactobacillus jensenii	0.0774952127334863
Lactobacillus johnsonii	0
Lactobacillus kalixensis	0
Lactobacillus kitasatonis	0
Lactobacillus kunkeei	0.091740348279281
Lactobacillus malefermentans	0.0368599799463211
Lactobacillus mindensis	0
Lactobacillus mucosae	0
Lactobacillus mudanjiangensis	0.0392243278547989
Lactobacillus oris	0
Lactobacillus parabuchneri	0
Lactobacillus paracasei	0
Lactobacillus parafarraginis	0
Lactobacillus pentosus	0
Lactobacillus plantarum	0.0871490148956345
Lactobacillus porcinae	0.0894159029431747
Lactobacillus rapi	0
Lactobacillus reuteri	0.0609895036205954
Lactobacillus rhamnosus	0
Lactobacillus rogosae	0.088775046295858
Lactobacillus rossiae	0
Lactobacillus ruminis	0
Lactobacillus sakei	0
Lactobacillus salivarius	0
Lactobacillus sanfranciscensis	0.0442245452283014
Lactobacillus saniviri	0.0487170847301956
Lactobacillus senioris	0
Lactobacillus sharpeae	0.0938265711266536
Lactobacillus thermophilus	0
Lactobacillus ultunensis	0
Lactobacillus vaccinostercus	0
Lactobacillus vaginalis	0
Lactobacillus versmoldensis	0
Lactobacillus xiangfangensis	0.0794632670924768
Lactococcus formosensis	0.0395145828124574
Lactococcus garvieae	0
Lactococcus lactis	0.134591867016848
Lactococcus plantarum	0.0636441077383089
Lactococcus raffinolactis	0.0285404321526642
Lactonifactor longoviformis	0
Laribacter hongkongensis	0.072676236950263
Lautropia mirabilis	0.0435797861520831
Lawsonella clevelandensis	0
Leifsonia aquatica/naganoensis	0
Leminorella grimontii	0
Leminorella richardii	0
Leptothrix discophora	0.272042267359147
Leptothrix mobilis	0
Leptotrichia amnionii	0
Leptotrichia buccalis	1.91544965876554
Leptotrichia goodfellowii	0
Leptotrichia hofstadii	0.100996495868829
Leptotrichia wadei	0
Leuconostoc carnosum	0
Leuconostoc citreum	0
Leuconostoc citreum/holzapfelii	0
Leuconostoc gelidum	0
Leuconostoc lactis	0
Leuconostoc mesenteroides	0
Leuconostoc pseudomesenteroides/rapi/kimchii/mesenteroides	0.0388658612559976
Limnobacter thiooxidans	0.120663671106846
Longicatena caecimuris	0.0399933340737167
Lysinibacillus fusiformis	0
Lysinibacillus massiliensis	0.0442008377251587
Lysinibacillus sphaericus	0
Lysobacter soli	0.0518377864675956
Mageeibacillus indolicus	0.0448999977931481
Mannheimia granulomatis	0.070387106426672
Marichromatium gracile	0
Marvinbryantia formatexigens	0.123328349228662
Massilia aurea	0.105179325690215
Massiliomicrobiota timonensis	0
Megamonas funiformis	0.0335181966834187
Megamonas hypermegale	0
Megamonas rupellensis	0.0637282158241866
Megasphaera elsdenii	0
Megasphaera indica	0
Megasphaera micronuciformis	0
Megasphaera paucivorans	0
Megasphaera sp	0.0287412241653033
Mesorhizobium loti	0
Methanobrevibacter smithii	0.0969762327704402
Methanobrevibacter smithii/gottschalkii	0.0381511937414077
Methanosphaera cuniculi	0.0753418842342809
Methanosphaera stadtmanae	0
Methylobacterium adhaesivum	0.0362063450210298
Methylobacterium jeotgali	0.200811853757654
Methylobacterium mesophilicum	0.0725754283051459
Methylobacterium populi	0
Methylobacterium radiotolerans	0.0299868857366326
Methylobacterium zatmanii	0.104030320957019
Methyloversatilis universalis	0
Microbacterium aurum	0.0314104859671391
Microbacterium barkeri	0
Microbacterium chocolatum	0
Microbacterium foliorum	0.0425704677524836
Microbacterium gubbeenense	0.100596988290405
Microbacterium hydrocarbonoxydans	0
Microbacterium lacticum	0
Microbacterium luteolum	2.43396214367881
Microbacterium oleivorans	0.745796391035988
Microbacterium paraoxydans	0.101537586396244
Microbacterium phyllosphaerae	0
Microbacterium schleiferi	0
Micrococcus luteus	0
Micrococcus lylae	0
Micromonospora aurantiaca	0.0665167737803501
Micromonospora krabiensis	0
Microvirga massiliensis	0
Microvirgula aerodenitrificans	0
Mitsuokella jalaludinii	0.0482774370420826
Mitsuokella multacida	0
Mobiluncus curtisii	0.0653176182445113
Moellerella wisconsensis	0.133181727204931
Mogibacterium diversum	0
Mogibacterium neglectum	0.0460691446512455
Mogibacterium pumilum	0
Mogibacterium timidum	0
Mogibacterium vescum	0
Monoglobus pectinilyticus	0
Moraxella atlantae	0
Moraxella catarrhalis	0.11036765595802
Moraxella caviae	0.0363861562396952
Moraxella lacunata	0.0539998209854523
Moraxella nonliquefaciens	0
Moraxella osloensis	0.0657670748845245
Morganella morganii	0
Moryella indoligenes	0.0395219232370524
Murdochiella asaccharolytica	0.052207917442684
Muribaculum intestinale	0
Murimonas intestini	0.120522882891747
Mycobacterium abscessus	0.0820900698897924
Mycobacterium avium	0.0511324234893616
Mycobacterium florentinum	0.0954026356047402
Mycobacterium fortuitum	0.0560521725499371
Mycobacterium iranicum	0.121595851306119
Mycobacterium mucogenicum	0.0594255594149667
Mycoplasma hominis	0
Mycoplasma pneumoniae	0
Negativicoccus succinicivorans	0
Neisseria bacilliformis	0
Neisseria cinerea	0
Neisseria elongata	0.0406601905924637
Neisseria flava	0
Neisseria flavescens/perflava	0
Neisseria gonorrhoeae	0.0752046126850817
Neisseria macacae	0.0519243114295159
Neisseria meningitidis	0
Neisseria mucosa	0.233002542394333
Neisseria sicca	0
Neisseria subflava	0.0283089599747786
Nevskia ramosa	0.0301858673726733
Nitriliruptor alkaliphilus	0
Oceanobacillus caeni	0
Oceanobacillus massiliensis	0
Ochrobactrum anthropi	0.106221963577657
Ochrobactrum intermedium	0.0663684510133636
Ochrobactrum pituitosum	0
Odoribacter laneus	0
Odoribacter splanchnicus	0
Oligella urethralis	0.211178444371173
Olsenella profusa	0
Olsenella scatoligenes	0.0421636060144684
Olsenella uli	0
Olsenella umbonata	0.0527162656242947
Orenia metallireducens	0
Oribacterium parvum	0
Oribacterium sinus	0.435546906054356
Ornithobacterium rhinotracheale	0
Oscillibacter ruminantium	0.0305653601977589
Oscillibacter sp	0.0722765039390347
Oscillibacter valericigenes	0.166286395727823
Oxalobacter formigenes	0.0378476697202085
Paenibacillus alvei	0.0323679182597053
Paenibacillus antibioticophila	0.0843375260084672
Paenibacillus barcinonensis	0.0597322660240146
Paenibacillus barengoltzii	0
Paenibacillus daejeonensis	0.046511564508584
Paenibacillus durus	0
Paenibacillus glucanolyticus	0
Paenibacillus graminis	0
Paenibacillus illinoisensis	0.0711001402708591
Paenibacillus kribbensis	0
Paenibacillus lactis	0.29329193062917
Paenibacillus lautus	0.0294825448954409
Paenibacillus provencensis	0.0328313796090344
Paenibacillus pueri	0.0509512712646297
Paenibacillus rhizosphaerae	0
Paenibacillus riograndensis	0.121157027505992
Paenibacillus sabinae/forsythiae	0
Paenibacillus senegalensis	0.0793761226885775
Paenibacillus thiaminolyticus	0.0371007910819327
Paenibacillus timonensis	0
Pantoea agglomerans	0.544896895677258
Pantoea conspicua	0
Papillibacter cinnamivorans	0
Parabacteroides distasonis	0.204388083321286
Parabacteroides goldsteinii	0.0348016547850373
Parabacteroides gordonii	0
Parabacteroides johnsonii	0
Parabacteroides merdae	0
Paracoccus carotinifaciens	0
Paracoccus marinus	0.124278150824881
Paracoccus sanguinis	0
Paracoccus yeei	0
Paraeggerthella hongkongensis	0.113076255192986
Paraprevotella clara	0.0604007020800027
Paraprevotella xylaniphila	0
Parascardovia denticolens	0.0418572723769997
Parasporobacterium paucivorans	0.104973425729666
Parasutterella excrementihominis	0.118759166908881
Parasutterella secunda	0.0856937304472123
Parvimonas micra	0.207083002752646
Pediococcus acidilactici	0.0448639455426121
Pediococcus damnosus	0
Pediococcus pentosaceus	0.0448242617169863
Pedobacter daejeonensis	0
Pedomicrobium ferrugineum	0
Pelomonas saccharophila	0.100757680259792
Peptoclostridium difficile	0.0292477417937284
Peptococcus niger	0
Peptococcus sp.	0
Peptoniphilus asaccharolyticus	0
Peptoniphilus coxii	0
Peptoniphilus duerdenii	0
Peptoniphilus grossensis	0
Peptoniphilus harei	0
Peptoniphilus indolicus	0.0413100859750969
Peptoniphilus lacrimalis	0
Peptoniphilus senegalensis	0.121136318026578
Peptoniphilus timonensis	0
Peptostreptococcus anaerobius	0.0357104694078892
Peptostreptococcus russellii	0
Peptostreptococcus stomatis	0.0941138098968092
Phascolarctobacterium faecium	0.081026452121075
Phascolarctobacterium succinatutens	0.295293093312399
Phenylobacterium haematophilum	0.0754842599713917
Phyllobacterium myrsinacearum	0
Planococcus rifietoensis	0.0525062306865229
Planomicrobium chinense	0.0399546475378826
Planomonospora sphaerica	0.299356513213535
Plesiomonas shigelloides	0
Porphyromonas asaccharolytica	0
Porphyromonas catoniae	0.137474411569806
Porphyromonas endodontalis	0
Porphyromonas gingivalis	0
Porphyromonas somerae	0.0922203052262486
Porphyromonas uenonis	0.0634513054038401
Prevotella albensis	0
Prevotella amnii	0
Prevotella amniotica	0.0318631159312355
Prevotella aurantiaca	0
Prevotella baroniae	0
Prevotella bergensis	0
Prevotella bivia	0
Prevotella brevis	0
Prevotella bryantii	0.0333844193347278
Prevotella buccae	0
Prevotella buccalis	0
Prevotella conceptionensis	0.0871406778818299
Prevotella copri	0.0682162081414625
Prevotella corporis	0.0793877139597081
Prevotella dentalis	0.0376492820087016
Prevotella dentasini	0
Prevotella denticola	0.0713134346260218
Prevotella disiens	0
Prevotella enoeca	0
Prevotella falsenii	0.0302791689831705
Prevotella fusca	0
Prevotella histicola	0.129046910055022
Prevotella intermedia	0.0282650316519266
Prevotella loescheii	0.0527375115568626
Prevotella maculosa	0.0335269482059045
Prevotella marshii	0
Prevotella melaninogenica	0
Prevotella micans	0
Prevotella multidaccharivorax	0.0304833748277962
Prevotella multiformis	0.0322154443514119
Prevotella multisaccharivorax	0.0499162635685365
Prevotella nanceiensis	0
Prevotella nigrescens	0.0474518032486054
Prevotella oralis	0
Prevotella oris	0.0885329054209112
Prevotella oryzae	0
Prevotella oulorum	0
Prevotella pallens	0
Prevotella paludivivens	0.0978480593294099
Prevotella pleuritidis	0
Prevotella ruminicola	0.10019177275489
Prevotella saccharolytica	0.145524018195894
Prevotella salivae	0.0571924570301764
Prevotella scopos/jejuni	0
Prevotella shahii	0.0376022178371906
Prevotella stercorea	0.0417500508243919
Prevotella timonensis	0.132259586850293
Prevotella veroralis	0
Promicromonospora flava	0.0764813277280781
Propionibacterium acidifaciens	0.99487400676047
Propionibacterium acidipropionici	0.513926527802894
Propionibacterium acnes	0
Propionibacterium australiense	0
Propionibacterium avidum	0.0348777389471283
Propionibacterium cyclohexanicum	0.0680448729753334
Propionibacterium damnosum	0.0703660846343799
Propionibacterium freudenreichii	0.0425080266617553
Propionibacterium granulosum	0
Propionibacterium jensenii	0.052958013155195
Propionibacterium microaerophilum	0.187806660006281
Propionibacterium namnetense	0.028747085756562
Propionibacterium propionicum	0
Propionibacterium thoenii	0.24092268821202
Propionicimonas paludicola	0
Propionimicrobium lymphophilum	0.468821624050398
Propionivibrio dicarboxylicus	0
Prosthecobacter fluviatilis	0.0379530481565886
Proteus mirabilis	0
Proteus penneri	0.0812379608174098
Proteus vulgaris	0.0426374062465972
Providencia alcalifaciens	0.0506156562327535
Providencia rettgeri	0
Providencia rustigianii	0
Providencia stuartii	0.0614720172795436
Pseudoclavibacter massiliense	0
Pseudoclavibacter sp._Timone	0
Pseudoflavonifractor capillosus	0.13218792572568
Pseudomonas aeruginosa	0
Pseudomonas alcaliphila	0
Pseudomonas fluorescens	0
Pseudomonas fragi	0
Pseudomonas fragi/thivervalensis/deceptionensis	0.0296403564662617
Pseudomonas monteilii	0.871420549521788
Pseudomonas nitroreducens	0.0384501606943438
Pseudomonas oleovorans	0
Pseudomonas putida	0
Pseudomonas stutzeri	0.0424219591474791
Pseudopropionibacterium propionicum	0
Pseudoramibacter alactolyticus	0.0385125129572757
Pseudothermotoga thermarum	0
Pseudoxanthomonas mexicana	0
Psychrobacter arenosus	0
Pyramidobacter piscolens	0.0806644612050797
Ralstonia insidiosa	0.0848750786464173
Ralstonia mannitolilytica	0
Ralstonia solanacearum	0
Raoultella ornithinolytica	0
Raoultella planticola	0.131890815082415
Rheinheimera perlucida	0
Rheinheimera texasensis	0.0311760960533923
Rhizobium pusense	0.0764743069785985
Rhodanobacter ginsenosidimutans	0.962698649346986
Rhodobacter sphaeroides	0.0310607659289636
Rhodococcus equi	0.0284396330687024
Rhodococcus erythropolis	0
Rhodococcus rhodochrous	0.0472368678060794
Riemerella anatipestifer	0
Riemerella columbina	0.0340784685094828
Robinsoniella peoriensis	0
Romboutsia lituseburensis	0.0462142940681077
Roseburia faecis	0.780707179789875
Roseburia hominis	0.0296829861855853
Roseburia intestinalis	0.0463011518068738
Roseburia inulinivorans	0.229000324858848
Roseburia sp	0.160624680229167
Roseomonas mucosa	0.088505022898972
Rothia aeria	0
Rothia dentocariosa	0
Rothia mucilaginosa	0.0440502982183106
Rubinisphaera brasiliensis	0.0736920402244183
Rudanella lutea	0.1795757511393
Ruminococcus albus	0
Ruminococcus bromii	0.243854975458037
Ruminococcus callidus	0
Ruminococcus champanellensis	0.040331502814251
Ruminococcus faecis	0.188976632769021
Ruminococcus flavefaciens	0
Ruminococcus gauvreauii	0.114478902566989
Ruminococcus gnavus	0.730294954009873
Ruminococcus lactaris	0
Ruminococcus sp	0.345173118091587
Ruminococcus sp. Marseille-P2780	0.0336689141740856
Ruminococcus sp. Marseille-P650	0.0371737981841068
Ruminococcus torques	0.146895239603768
Ruthenibacterium lactatiformans	0.0315898469052532
Salmonella enterica	0
Sarcina maxima	0.0382865947446526
Sarcina ventriculi	0.222465026435487
Scardovia inopinata	0.0474152684024791
Scardovia wiggsiae	0.257887623768064
Schlesneria paludicola	0
Schwartzia sp.	0.0306931031669507
Schwartzia succinivorans	0.0380010838540512
Selenomonas artemidis	0
Selenomonas infelix	0
Selenomonas noxia	0.0308881709504885
Selenomonas ruminantium	0
Selenomonas sputigena	0
Sellimonas intestinalis	0.142128569475172
Senegalemassilia anaerobia	0.0721311505711955
Senegalimassilia anaerobia	0.0833986693897082
Serratia ficaria	0
Serratia fonticola	0.105732259407559
Serratia liquefaciens	0
Serratia marcescens	0
Shigella dysenteriae	0
Shuttleworthia satelles	0.0719097858212503
Silanimonas lenta	0.0316771949147213
Simonsiella muelleri	0.0610612609655845
Skermanella aerolata	0.124463136407823
Slackia equolifaciens	0
Slackia exigua	0.102734179323845
Slackia faecicanis	0.116068293312807
Slackia isoflavoniconvertens	0.0398783687064481
Slackia piriformis	0.0468437802485514
Snodgrassella alvi	0
Soleaferrea massiliensis	0.0468913148883223
Solobacterium moorei	0.118430259498355
Sphingobacterium faecium	0.0527369838992457
Sphingobacterium multivorum	0
Sphingobacterium spiritivorum	0
Sphingobium hydrophobicum	0.0333054156366792
Sphingobium yanoikuyae	0.225919737193469
Sphingomonas adhaesiva	0
Sphingomonas ginsenosidimutans	0.0437494578863479
Sphingomonas hankookensis	0.0423530813796422
Sphingomonas panni	0.0451205894543893
Sphingomonas paucimobilis	0
Sphingomonas pseudosanguinis	1.67860167172938
Spirosoma linguale	0
Sporanaerobacter acetigenes	0
Sporolactobacillus nakayamae	0.0728562233765254
Sporosarcina koreensis	0
Staphylococcus arlettae	0
Staphylococcus aureus	0.0349112185124131
Staphylococcus auricularis	0
Staphylococcus capitis	0.0660035319471119
Staphylococcus cohnii	0.115995844949376
Staphylococcus condimenti	0.0522973736829271
Staphylococcus epidermidis	0.032233580753373
Staphylococcus epidermidis/muscae	0.0409311538478097
Staphylococcus equorum/edaphicus/saprophyticus	0
Staphylococcus haemolyticus	0.112916198768229
Staphylococcus hominis	0
Staphylococcus intermedius	0
Staphylococcus kloosii	0
Staphylococcus lentus	0
Staphylococcus lugdunensis	0.0668355081073469
Staphylococcus nepalensis	0
Staphylococcus pasteuri	0
Staphylococcus pettenkoferi	0
Staphylococcus saccharolyticus	0.0731015939809838
Staphylococcus saprophyticus	0.0480857085275115
Staphylococcus schleiferi	0
Staphylococcus sciuri	0
Staphylococcus simulans	0.100925251545739
Staphylococcus succinus	0
Staphylococcus vitulinus	0.0493608731724012
Staphylococcus warneri	0.226376797035845
Staphylococcus xylosus	0
Stenotrophomonas daejeonensis	0
Stenotrophomonas maltophilia	0.355432495357363
Stenotrophomonas rhizophila	0.0567518674273855
Stomatobaculum longum	0
Stoquefichus massiliensis	0.0540263259277595
Streptobacillus moniliformis	0
Streptococcus agalactiae	0
Streptococcus alactolyticus	0
Streptococcus anginosus	0
Streptococcus australis	0
Streptococcus caballi	0
Streptococcus cameli	0.0282533326899993
Streptococcus canis	0
Streptococcus caprae	0
Streptococcus castoreus	0.028608641185014
Streptococcus constellatus	0
Streptococcus criceti	0
Streptococcus cristatus	0.07185613565033
Streptococcus dentasini	0.0468994856535215
Streptococcus dentirousetti	0
Streptococcus devriesei	0.0390117846479331
Streptococcus didelphis	0.0361709241955011
Streptococcus downei	0
Streptococcus dysgalactiae	0
Streptococcus equi	0.0440534054705142
Streptococcus equinus	0.0423868832388623
Streptococcus equinus/lutetiensis/infantarius	0.0367622367202565
Streptococcus fryi	0.0429794056891826
Streptococcus gallolyticus	0
Streptococcus gordonii	0.0616600240167783
Streptococcus gordonii/mutans	0
Streptococcus henryi	0.0396092830103736
Streptococcus hongkongensis	0
Streptococcus hyovaginalis	0
Streptococcus ictaluri	0
Streptococcus infantarius	0
Streptococcus infantis	1.36303821988987
Streptococcus iniae	0.0359693305202984
Streptococcus intermedius/uberis	0.0470356747622239
Streptococcus lactarius	0
Streptococcus lutetiensis	0
Streptococcus macedonicus	0
Streptococcus marimammalium	0
Streptococcus massiliensis	0
Streptococcus merionis	0.0412521944686395
Streptococcus minor	0
Streptococcus mitis	0
Streptococcus mitis/pneumoniae/pseudoneumoniae	0
Streptococcus moroccensis	0
Streptococcus mutans	0.0617043781490769
Streptococcus oralis	0
Streptococcus oricebi	0
Streptococcus orisasini	0
Streptococcus ovis	0.0317886880324042
Streptococcus parasaguinis	0.0447205960532583
Streptococcus parasanguinis	0.159630616264601
Streptococcus parauberis	0
Streptococcus pasteurianus	0
Streptococcus peroris	0
Streptococcus pharyngis	0
Streptococcus pleomorphus	0
Streptococcus plurextorum	0.0410665574722256
Streptococcus pneumoniae	0
Streptococcus porci	0
Streptococcus porcinus	0.0896197879199535
Streptococcus porcorum	0
Streptococcus pyogenes	0.0398609048518445
Streptococcus pyogensis	0
Streptococcus ratti/ursoris	0
Streptococcus rubneri	0
Streptococcus rupicaprae	0
Streptococcus salivarius	0.137111061898503
Streptococcus saliviloxodontae	0
Streptococcus sanguinis	0
Streptococcus sanguinis/vestibularis	0
Streptococcus sinensis	0
Streptococcus sobrinus	0.0504477157651351
Streptococcus suis	0.0374926803919592
Streptococcus tangierensis	0
Streptococcus thermophilus	0.0588086859057131
Streptococcus thoraltensis	0
Streptococcus uberis	0.0462019802074641
Streptococcus vestibularis	0.0899844761767683
Streptococcus viridans	0.166937043981822
Streptomyces misionensis	0.0317044945122482
Streptomyces thermoviolaceus	0
Streptomyces thermovulgaris	0
Subdoligranulum variabile	0.0689580283843142
Succinatimonas hippei	0
Succiniclasticum ruminis	0.140345505081315
Succinivibrio dextrinosolvens	0.365684158201594
Sulfurimonas autotrophica	0
Sutterella parvirubra	0
Sutterella stercoricanis	0
Sutterella wadsworthensis	0.0720705953204478
Symbiobacterium thermophilum	0
Tannerella forsythia	0
Tatumella ptyseos	0.0878616079473424
Tetragenococcus solitarius	0
Tetrasphaera australiensis	0
Thiomicrospira cyclica	0
Timonella senegalensis	0.0732313778233585
Tissierella praeacuta	0
Trabulsiella guamensis	0.140880357473954
Treponema berlinense	0.0416962451883962
Treponema denticola	0
Treponema lecithinolyticum	0
Treponema maltophilum	0.0571961558929231
Treponema medium	0
Treponema porcinum	0
Treponema socranskii	0.0294102419201211
Treponema succinifaciens	0
Treponema vincentii	0.0410761945294321
Tropheryma whipplei	0
Trueperella bernardiae	0.0305863785885017
Trueperella pyogenes	0
Tumebacillus permanentifrigoris	0
Turicella otitidis	0.0658905970582477
Turicibacter sanguinis	0.0673412678743861
Turicimonas muris	0.0372497212557413
Tyzzerella nexilis	0.103731454883187
Ureaplasma parvum	0
Ureaplasma urealyticum	0
Ureibacillus suwonensis	0.0392174347134402
Ureibacillus thermosphaericus	0
Vagococcus penaei	0.0296298354260246
Vagococcus teuberi	0
Varibaculum cambriense	0.437277756128708
Variovorax boronicumulans	0.0464356881257423
Veillonella atypica	0.0312377082597352
Veillonella dispar	0.0645841853867005
Veillonella parvula	0
Veillonella ratti	0
Veillonella rogosae	0.0539687004102935
Veillonella tobetsuensis	0.108737588745933
Vibrio cholerae	0.0490338248061561
Vibrio cincinnatiensis	0.0387588378878845
Vibrio fluvialis	0
Vibrio furnissii	0
Vibrio mimicus	0
Vibrio parahaemolyticus	0
Victivallis vadensis	0.0781751951324503
Virgibacillus proomii	0
Weeksella virosa	0.0631195818081049
Weissella cibaria	0.0301758813180703
Weissella confusa	0.452802661685302
Weissella paramesenteroides	0
Yersinia aleksiciae	0
Yersinia bercovieri	0.029066822295032
Yersinia enterocolitica	0
Yersinia frederiksenii	0.0968468020773576
Yersinia kristensenii	0.0611388607078755
Yersinia pseudotuberculosis	0
Yersinia rohdei	0
Yokenella regensburgei	0.399863772697592
Yonghaparkia alkaliphila	0.0521387379648582
Kingdom Information: (%)
Archaea	0.346401035878684
Bacteria	99.6535989641215
Phylum Information: (%)
Actinobacteria	17.7895933119001
Bacteroidetes	9.0955596898228
Deinococcus-Thermus	0
Dictyoglomi	0.0436706525228665
Elusimicrobia	0.182346512597271
Epsilonbacteraeota	1.17792167471009
Euryarchaeota	0.346401035878684
Firmicutes	39.2457807871267
Fusobacteria	3.45938259395895
Gemmatimonadetes	0.0337401756412548
Halanaerobiaeota	0
Lentisphaerae	0.0781751951324503
Other	3.30609905821176
Planctomycetes	0.0736920402244183
Proteobacteria	24.242956483407
Spirochaetes	0.286734489351703
Synergistetes	0.199434172980661
Tenericutes	0.265826276973837
Thermotogae	0
Verrucomicrobia	0.172685849559539
Class Information: (%)
Actinobacteria	13.7221516215697
Actinobacteridae	2.40856760754759
Alphaproteobacteria	4.78952402920864
Bacilli	12.2789014837571
Bacteroides	0.183714996642994
Bacteroidetes	0.0623464907590317
Bacteroidia	8.84949820242077
Betaproteobacteria	0
Brachyspirae	0.117355651820831
Campylobacteria	1.17792167471009
Chlorobia	0
Clostridia	23.7327136445573
Coriobacteriia	1.6588740827828
Deinococci	0
Deltaproteobacteria	0.0841275140583846
Dictyoglomia	0.0436706525228665
Elusimicrobia	0.182346512597271
Epsilonproteobacteria	0
Erysipelotrichia	2.01915366438146
Flavobacteria	0
Fusobacteria	0.887922529739569
Fusobacteriia	2.57146006421938
Gammaproteobacteria	19.36930494014
Gemmatimonadetes	0.0337401756412548
Halanaerobiia	0
Halobacteria	0.135931725132555
Lentisphaeria	0.0781751951324503
Methanobacteria	0.210469310746129
Mollicutes	0.265826276973837
Negativicutes	1.21501199443085
Nitriliruptoria	0
Other	3.30609905821176
Planctomycetacia	0.0736920402244183
Spirochaetes	0.0294102419201211
Spirochaetia	0.139968595610751
Synergistia	0.199434172980661
Thermotogae	0
Verrucomicrobiae	0.172685849559539
Order Information: (%)
Acetobacterales	0.175654037794606
Actinomycetales	2.81768637400204
Aeromonadales	0.796958586915279
Alteromonadales	0.0869077479361674
Azospirillales	0.124463136407823
Bacillales	5.4585153523809
Bacteroidales	7.12119970810766
Betaproteobacteriales	2.56779209203466
Bifidobacteriales	3.47835082588147
Brachyspirales	0.117355651820831
Campylobacterales	1.17792167471009
Cardiobacteriales	0.126318415346855
Caulobacterales	0.343703385236214
Chitinophagales	0.887891847006125
Chlorobiales	0
Chromatiales	0
Clostridiale	0.198378281372676
Clostridiales	23.5343353631846
Coriobacteriales	1.6588740827828
Corynebacteriales	2.64284923648714
Cytophagales	0.235615336735473
Deinococcales	0
Desulfobacterales	0
Desulfovibrionales	0.0841275140583846
Dictyoglomales	0.0436706525228665
Elusimicrobiales	0.182346512597271
Enterobacteriales	4.82439197605165
Erysipelotrichales	2.01915366438146
Flavobacteriales	0.798115814074291
Fusobacterales	0.887922529739569
Fusobacteriales	2.57146006421938
Fusobacteriales: Leptotrichiacea	0
Gemmatimonadales	0.0337401756412548
Halanaerobiales	0
Halobacteriales	0.135931725132555
Lactobacillales	6.82038613137623
Methanobacteriales	0.210469310746129
Micrococcales	5.15459162566584
Micromonosporales	0.0665167737803501
Mycoplasmatales	0.265826276973837
Neisseriales	0
Nitriliruptorales	0
Oceanospirillales	0.129321163623148
Opitutales	0.0488213830070045
Other	3.30609905821176
Pasteurellales	1.58639778062949
Planctomycetales	0.0736920402244183
Propionibacteriales	1.63966338557471
Pseudomonadales	2.76822437120063
Rhizobiales	1.94217238641642
Rhodobacterales	0.124278150824881
Salinisphaerales	0.0301858673726733
Selenomonadales	1.21501199443085
Sphingobacteriales	0.0527369838992457
Sphingomonadales	2.0792529325287
Spirochaetales	0.169378837530872
Streptomycetales	0.0317044945122482
Streptosporangiales	0.299356513213535
Synergistales	0.199434172980661
Thermotogales	0
Thiomicrospirales	0
Verrucomicrobiales	0.123864466552534
Vibrionales	4.69224109254446
Victivallales	0.0781751951324503
Xanthomonadales	1.76056584648497
Family Information: (%)
Acetobacteraceae	0.175654037794606
Acidaminococcaceae	0.610921495070694
Actinomycetaceae	1.0960111442963
Aerococcaceae	0.751819836604447
Aeromonadaceae	0.271139274120081
Akkermansiaceae	0.0859114183959454
Alicyclobacillaceae	0
Alteromonadaceae	0.0311760960533923
Aquaspirillaceae	0
Arcobacteraceae	0.085949555118348
Atopobiaceae	0.341296835185089
Azospirillaceae	0.124463136407823
Bacillaceae	3.06446228446552
Bacteroidaceae	4.06568895992106
Barnesiellaceae	0.0415166069796043
Beijerinckiaceae	0.443610833777481
Bifidobacteriaceae	3.47835082588147
Blautia	0.0750285752688039
Bogoriellaceae	0
Brachyspiraceae	0.117355651820831
Brevibacteriaceae	0.383005932402423
Burkholderiaceae	1.80975202436196
Caldicoprobacteraceae	0
Campylobacteraceae	0.587536289673981
Cardiobacteriaceae	0.126318415346855
Carnobacteriaceae	0.233023730939821
Caulobacteraceae	0.343703385236214
Cellulomonadaceae	0.128669958870797
Chitinibacteraceae	0.072676236950263
Chitinophagaceae	0.887891847006125
Chlorobiaceae	0
Christensenellaceae	0.0561408897588256
Chromatiaceae	0
Clostridiaceae	1.39309398864785
Clostridiaceae 1	4.13409835239369
Clostridiaceae 2	0.245268907581401
Clostridiales	0.198378281372676
Coriobacteriaceae	0.25043022522241
Corynebacteriaceae	2.14938740214464
Corynebacterineae	0.217714298997793
Deinococcaceae	0
Dermabacteraceae	0.368699364286835
Dermacoccaceae	0.0925869259428043
Desulfobulbaceae	0
Desulfovibrionaceae	0.0841275140583846
Dictyoglomaceae	0.0436706525228665
Dietziaceae	0.211675780168156
Dysgonomonadaceae	0.0449241913382058
Eggerthellaceae	1.0671470223753
Elusimicrobiaceae	0.182346512597271
Enterbacteriaceae	0.930258999037396
Enterobacteriaceae	3.89413297701426
Enterococcaceae	0.268901457125139
Erysipelotrichaceae	2.01915366438146
Eubacteriaceae	0.0856940914017057
Family XI	0.544586646395529
Family XIII	0.177421515811704
Family XVIII	0
Flavobacteriaceae	0.44873487806013
Fusobacteriaceae	1.44293643932458
Gemmatimonadaceae	0.0337401756412548
Halobacteroidaceae	0
Haloferacaceae	0.135931725132555
Halomonadaceae	0.129321163623148
Helicobacteraceae	0.504435829917757
Hymenobacteraceae	0.056039585596173
Hyphomicrobiaceae	0
Intrasporangiaceae	0.291463321352744
Jonesiaceae	0
Lachnospiraceae	12.6635546779987
Lactobacillaceae	1.43207322726978
Leptotrichia	0
Leptotrichiaceae	2.01644615463437
Leuconostocaceae	0.601437422255548
Listeriaceae	0
Marinifilaceae	0
Methanobacteriaceae	0.210469310746129
Microbacteriaceae	3.67042741766459
Micrococcaceae	0.259494525638705
Micrococcineae	0.109531071764807
Micromonosporaceae	0.0665167737803501
Moraxellaceae	0.759618820494893
Muribaculaceae	0
Mycobacteriaceae	0.276424046325826
Mycoplasmataceae	0.265826276973837
Neisseriaceae	0.685363830722433
Nitriliruptoraceae	0
Nocardiaceae	0.162521546225421
Nocardioidaceae	0.0791757960319429
Opitutaceae	0.0488213830070045
Other	3.30609905821176
Paenibacillaceae	1.65743343073187
Pasteurellaceae	1.58639778062949
Peptococcaceae	0
Peptostreptococcaceae	0.632622064798242
Planococcaceae	0.136661715949564
Porphyromonadaceae	0.293146022199894
Prevotellaceae	2.26324093554606
Promicromonosporaceae	0.096656787315277
Propionibacteriaceae	1.56048758954276
Propionibacterineae	1.1008577127579
Pseudomonadaceae	2.00860555070574
Psychromonadaceae	0.0557316518827751
Rhizobiaceae	1.31294861096688
Rhodanobacteraceae	0.962698649346986
Rhodobacteraceae	0.124278150824881
Rhodocyclaceae	0
Rikenellaceae	0.173493254016515
Rubinisphaeraceae	0.0736920402244183
Ruminococcaceae	3.65731160771947
Schlesneriaceae	0
Solimonadaceae	0.0301858673726733
Sphingobacteriaceae	0.0527369838992457
Sphingomonadaceae	2.0792529325287
Spirochaetaceae	0.169378837530872
Spirosomaceae	0.1795757511393
Sporolactobacillaceae	0.0728562233765254
Staphylococcaceae	0.396615743266092
Streptococcacaeae	0
Streptococcaceae	3.5331304571815
Streptomycetaceae	0.0317044945122482
Streptomycineae	0
Streptosporangiaceae	0.299356513213535
Succinivibrionaceae	0.525819312795198
Synergistaceae	0.199434172980661
Tannerellaceae	0.239189738106323
Thermomonosporaceae	0
Thermotogaceae	0
Thiomicrospiraceae	0
Thiovulaceae	0
Veillonellaceae	0.604090499360153
Verrucomicrobiaceae	0.0379530481565886
Vibrionaceae	4.69224109254446
Victivallaceae	0.0781751951324503
Weeksellaceae	0.349380936014161
Xanthobacteraceae	0.185612941672057
Xanthomonadaceae	0.797867197137988
Genus Information: (%)
Acetanaerobacterium	0.245094669445254
Acetivibrio	0
Acetobacter	0.0871490148956345
Acetobacterium	0.04718157844443
Achromobacter	0.106221963577657
Acidaminococcus	0.0942564445559047
Acidovorax	0.0374122816111038
Acinetobacter	0.493098112427201
Actinobacillus	0.536714567698141
Actinobaculum	0.0299095624840964
Actinomadura	0
Actinomyces	0.532919828850478
Adlercreutzia	0.0442135328888029
Aerococcus	0
Aeromicrobium	0.0791757960319429
Aeromonas	0.271139274120081
Afipia	0
Agathobacter	0.04329000579295
Aggregatibacter	0.0381019576595442
Agrobacterium	0.281634175145343
Agrococcus	0.0548030875568708
Akkermansia	0.0859114183959454
Alcaligenes	0.0303734607036384
Algoriella	0
Aliagarivorans	0.0557316518827751
Alistipes	0.173493254016515
Allisonella	0
Alloiococcus	0
Alloprevotella	0.719462558969981
Allorhizobium-Neorhizobium-Pararhizobium-Rhizobium	0.701933267020551
Alloscardovia	0
Alysiella	0.124470615785183
Amaricoccus	0
Anaerobiospirillum	0.160135154593604
Anaerococcus	0.0588704181996287
Anaerofilum	0.0525263116365546
Anaerofustis	0
Anaeroglobus	0
Anaerospora	0
Anaerosporobacter	0.0625494362399066
Anaerostipes	0.0702474851397395
Anaerovorax	0.0294601295350149
Ancylobacter	0.145364455190261
Aneurinibacillus	0.045629628734724
Anoxynatronum	0.209136174107675
Aquabacterium	0
Arcanobacterium	0
Arcobacter	0.085949555118348
Arthrobacter	0.21856454505717
Asaccharobacter	0.0381623080051567
Atopobium	0.246416963546325
Atopostipes	0.0377440233896009
Aureimonas	0.219291908887496
Bacillus	3.02524484975208
Bacteroides	4.06568895992106
Barnesiella	0
Bartonella	0.0336149529348911
Bavariicoccus	0.0525003045541447
Bergeyella	0.0488597629880356
Bifidobacterium	3.08600139141608
Blautia	1.40514604217336
Bordetella	0
Brachybacterium	0.17632217075649
Brachymonas	0
Brachyspira	0.117355651820831
Bradyrhizobium	0.040248486481796
Brevibacillus	0.673563319250738
Brevibacterium	0.383005932402423
Brevundimonas	0.129542349472522
Brochothrix	0
Buchnera	0.0614298541737128
Bulleidia	0
Burkholderia-Caballeronia-Paraburkholderia	0.0315950683853437
Butyricicoccus	0.105068804944803
Butyricimonas	0
Butyrivibrio	0.19113181371508
Caldicoprobacter	0
Campylobacter	0.587536289673981
Capnocytophaga	0.329568697943629
Cardiobacterium	0.126318415346855
Castellaniella	0
Catabacter	0
Catenibacterium	1.3193629676297
Catonella	0
Caulobacter	0.1386767757923
Cellulomonas	0.128669958870797
Cellulosilyticum	0.145741798816101
Cellulosimicrobium	0.0588626122283957
Centipeda	0
Cephaloticoccus	0.0488213830070045
Cetobacterium	0.0285301256068126
Chitinibacter	0.072676236950263
Chlorobium	0
Christensenella	0.0561408897588256
Chryseobacterium	0.0449853169825831
Citrobacter	0.0654586485182639
Cloacibacillus	0.118769711775581
Clostridium	1.39309398864785
Clostridium sensu stricto	0.0361327334737257
Clostridium sensu stricto 1	2.59016567181802
Clostridium sensu stricto 10	0
Clostridium sensu stricto 11	0.203620008779389
Clostridium sensu stricto 12	0.069732716531044
Clostridium sensu stricto 13	0.218068324829557
Clostridium sensu stricto 14	0
Clostridium sensu stricto 15	0.0561732210800361
Clostridium sensu stricto 16	0.100122749396841
Clostridium sensu stricto 17	0
Clostridium sensu stricto 18	0.0469362335999506
Clostridium sensu stricto 19	0
Clostridium sensu stricto 2	0.0296696611135016
Clostridium sensu stricto 3	0
Clostridium sensu stricto 4	0.0587667608502779
Clostridium sensu stricto 5	0
Clostridium sensu stricto 7	0.0792381406771254
Clostridium sensu stricto 8	0.420853242537805
Cnuella	0.840258464395766
Collinsella	0.200708441558368
Comamonas	0
Coprobacillus	0
Coprobacter	0.0415166069796043
Coprococcus 1	0
Coprococcus 2	0.0456625396453747
Coprococcus 3	0.224098363953565
Coriobacterium	0.0497217836640424
Corynebacterium	0.272037488481111
Corynebacterium 1	1.81145931660528
Cronobacter	0
Cryobacterium	0.107611529021797
Cryptobacterium	0.0398112832760149
Cupriavidus	0
Curvibacter	0
Cutibacterium	0.028747085756562
Dechlorobacter	0
Deinococcus	0
Delftia	0.0931440111538278
Dermabacter	0.192377193530345
Dermacoccus	0.0925869259428043
Desulfobulbus	0
Desulfovibrio	0.0841275140583846
Dialister	0.0796272866751896
Dictyoglomus	0.0436706525228665
Dielma	0.0285924702575912
Dietzia	0.211675780168156
Dolosicoccus	0
Dolosigranulum	0
Dorea	0.0387694015212088
Dyadobacter	0
Dysgonomonas	0.0449241913382058
Eggerthella	0.481630322820579
Eggerthia	0
Eikenella	0.0358396830708041
Eisenbergiella	0
Elusimicrobium	0.182346512597271
Empedobacter	0.158337805725954
Enorma	0
Enterobacter	0.484894871423311
Enterococcus	0.0799832173210715
Enterorhabdus	0.0447286986001086
Enterovibrio	0.036974115378454
Eremococcus	0
Erwinia	0.0446492757418071
Erysipelatoclostridium	0.152673439033165
Escherichia	0.930258999037396
Escherichia-Shigella	0.964577388231879
Ethanoligenens	0.108156761872735
Eubacterium	0.198378281372676
Ezakiella	0
Facklamia	0.751819836604447
Faecalitalea	0.0836750451568789
Fastidiosipila	0.0448999977931481
Fictibacillus	0
Filifactor	0
Finegoldia	0
Flavobacterium	0.119166180116501
Flavonifractor	0.245591768920568
Franconibacter	0
Fretibacterium	0
Fusicatenibacter	0.130550325832538
Fusobacterium	1.41440631371777
Gallibacterium	0
Garciella	0
Gardnerella	0.0451892699178482
Gemella	0.13048595459133
Gemmatirosa	0.0337401756412548
Geobacillus	0
Geomicrobium	0
Georgenia	0
Gluconobacter	0
Gordonia	0.0599832216810897
Gordonibacter	0
Granulicatella	0.195279707550221
Grimontia	0.292477964925173
Haematobacter	0
Haemophilus	0.94119414884513
Hafnia-Obesumbacterium	0
Halodesulfovibrio	0
Halomonas	0.129321163623148
Halopiger	0.135931725132555
Harryflintia	0
Helicobacter	0.504435829917757
Hespellia	0.0464989388438178
Hodemania	0
Holdemanella	0
Holdemania	0.0418212745957772
Howardella	0.0795050383486876
Hungatella	0
Hydrobacter	0.0476333826103593
Hydrogenibacillus	0
Hydrogenoanaerobacterium	0.516786193371362
Hymenobacter	0.056039585596173
Intestinibacter	0.425207167747312
Intestinimonas	0
Isoptericola	0.0377941750868813
Janibacter	0.258779028211305
Johnsonella	0.0963412349195758
Jonesia	0
Kandleria	0.143711448277045
Kerstersia	0
Kingella	0.0348916538246884
Klebsiella	0
Kluyvera	0
Kocuria	0.103224184540262
Kosakonia	0.039610319751801
Kurthia	0
Kytococcus	0
Lachnoanaerobaculum	0.0446179640446937
Lachnobacterium	0.163587309956092
Lachnoclostridium	1.91938355270693
Lachnoclostridium 10	0.067315649368019
Lachnoclostridium 12	0.104740441502165
Lachnoclostridium 5	0.654528867947691
Lachnospira	1.87424694031953
Lachnospiraceae NC2004 group	0.0796629260356789
Lachnospiraceae NK4A136 group	0.0490574325184795
Lactobacillus	1.38720928172717
Lactococcus	0.237750557567615
Lautropia	0.0435797861520831
Lawsonella	0
Leifsonia	0
Leminorella	0
Leptothrix	0.272042267359147
Leptotrichia	2.01644615463437
Leuconostoc	0.0836901229729839
Limnobacter	0.120663671106846
Lysinibacillus	0.0442008377251587
[truncated: 214 more rows]
