# Supplementary material for: Pediatric Acute Lymphoblastic Leukemia Patients Exhibit Distinctive Alterations in the Gut Microbiota
Source: Front Cell Infect Microbiol. 2020 Oct 16;10:558799. doi: 10.3389/fcimb.2020.558799 (PMC7596659; doi:10.3389/fcimb.2020.558799)
Supplement: Supplementary file 1 [file Data_Sheet_1.ZIP › rawdata/Control/18T120065_output.xls.result.txt]

Species Information: (%)
Abiotrophia defectiva	0.0316831842851249
Abiotrophia para-adiacens	0.0290773704161747
Acetanaerobacterium elongatum	0.159992244564099
Acetobacterium tundrae	0.0353726259606648
Achromobacter denitrificans	0.219180696527949
Achromobacter xylosoxidans	0
Acidaminococcus fermentans	0.0384493112545212
Acidaminococcus intestini	0.0400391019903434
Acidovorax facilis	0
Acidovorax sp	0
Acidovorax temperans	0
Acinetobacter baumannii	0
Acinetobacter calcoaceticus	0.0886683540838577
Acinetobacter haemolyticus/baumannii	0.20681037916012
Acinetobacter johnsonii	0.0652303237886014
Acinetobacter junii	0
Acinetobacter lwoffii	0
Acinetobacter pittii	0
Acinetobacter radioresistens	0
Acinetobacter septicus	0
Actinobacillus capsulatus	0.0907870069928871
Actinobacillus pleuropneumoniae	0.0634287269734604
Actinobaculum massiliense	0
Actinobaculum schaalii	0
Actinomadura vinacea	0
Actinomyces canis	0.0294309642607644
Actinomyces cardiffensis	0
Actinomyces georgiae	0.0413406676148088
Actinomyces graevenitzii	0.0365822449923514
Actinomyces johnsonii	0
Actinomyces massiliensis	0.0406779821512499
Actinomyces meyeri	0.0375348098120534
Actinomyces naeslundii	0
Actinomyces neuii	0.0310111082012035
Actinomyces odontolyticus	0
Actinomyces oris	0
Actinomyces radingae	0
Actinomyces sp._ph3	0.0928532227910848
Actinomyces turicensis	0
Actinomyces urogenitalis	0
Actinomyces viscosus	0
Adlercreutzia equolifaciens	0
Aeribacillus pallidus	0.269690336748336
Aerococcus christensenii	0
Aerococcus viridans	0
Aeromicrobium massiliense	0
Aeromonas allosaccharophila/veronii	0.0321404916368262
Aeromonas bestiarum	0
Aeromonas hydrophila	0.0356035727845498
Aeromonas jandaei	0.0330013267123103
Aeromonas media/tecta	0
Aeromonas veronii	0
Afipia birgiae	0
Agathobaculum butyriciproducens	0.0385495243170676
Aggregatibacter actinomycetemcomitans	0.0472485602526904
Aggregatibacter aphrophilus	0.653020098974258
Aggregatibacter segnis	0
Agrobacterium tumefaciens	0.427274101167967
Agrococcus jejuensis	0
Agrococcus terreus	0.109390509221663
Akkermansia glycaniphila	0
Akkermansia muciniphila	0
Alcaligenes faecalis	0
Algoriella xinjiangensis	0.044573873493031
Aliagarivorans marinus	0.0339560370637469
Alistipes finegoldii	0
Alistipes indistinctus	0
Alistipes inops	0
Alistipes obesi	0
Alistipes onderdonkii	0
Alistipes putredinis	0
Alistipes senegalensis	0.039405671842356
Alistipes shahii	0
Alistipes timonensis	0
Allisonella histaminiformans	0
Alloiococcus otitis	0
Alloprevotella rava	0.0670632548901364
Alloprevotella tannerae	0.718019795008141
Alloscardovia omnicolens	0
Alysiella filiformis	0.139308642300589
Amaricoccus kaplicensis	0
Anaerobiospirillum succiniciproducens	0
Anaerobiospirillum thomasii	0.250674744896037
Anaerococcus hydrogenalis	0
Anaerococcus lactolyticus	0
Anaerococcus obesiensis	0.0534573107396027
Anaerococcus octavius	0
Anaerococcus prevotii	0
Anaerococcus senegalensis	0.054227245997618
Anaerococcus tetradius	0
Anaerococcus vaginalis	0
Anaerofilum agile	0.0422294087516976
Anaerofilum pentosovorans	0
Anaerofustis stercorihominis	0
Anaeroglobus geminatus	0.0889971753457564
Anaerorhabdus furcosa	0
Anaerosporobacter mobilis	0.0404878729129806
Anaerostipes butyraticus	0.093495075978058
Anaerostipes caccae	0
Anaerostipes hadrus	0.398196480729018
Anaerotruncus colihominis	0.283773342906128
Anaerotruncus sp	0
Anaerovorax odorimutans	0
Ancylobacter polymorphus	0.0717687106285478
Aneurinibacillus aneurinilyticus	0.0710910244308371
Aneurinibacillus migulanus	0
Anoxynatronum sibiricum	0.269755069953987
Aquabacterium commune	0.0633909350794857
Arcanobacterium haemolyticum	0
Arcanobacterium pyogenes	0
Arcobacter butzleri	0.0760622261994051
Arcobacter cryaerophilus	0
Arthrobacter albus	0.0902386321360233
Arthrobacter castelli	0
Arthrobacter oxydans	0.0544097808974147
Arthrobacter polychromogenes	0
Asaccharobacter celatus	0
Atlantibacter hermannii	0.0439261848171162
Atopobium minutum	0
Atopobium parvulum	0.0469950023929575
Atopobium rimae	0.122327831272532
Atopobium vaginae	0
Atopostipes suicloacalis	0.0352843777259219
Aurantimonas altamirensis	0
Aureimonas altamirensis	0.265969595203027
Averyella dalhousiensis	0
Azonexus hydrophilus	0.0304621507924416
Azospirillum lipoferum	0.0327918345463351
Bacillus altitudinis	0.312795757434221
Bacillus amyloliquefaciens	0.0285056953475467
Bacillus anthracis	0.0328385353599325
Bacillus atrophaeus	0
Bacillus badius	0
Bacillus beijingensis	0.091499641484534
Bacillus benzoevorans	0
Bacillus cereus	0.0309420900268975
Bacillus circulans	0
Bacillus clausii	0
Bacillus coagulans	0
Bacillus cytotoxicus	0.0304453057339892
Bacillus endophyticus	0
Bacillus firmus	0
Bacillus flexus	0
Bacillus fordii	0.0569356702139812
Bacillus halodurans	0
Bacillus idriensis	0
Bacillus infantis	0
Bacillus licheniformis	0.0352834498982016
Bacillus marisflavi	0.0458281475339389
Bacillus massilioanorexius	0.0296112989965112
Bacillus massiliosenegalensis	0
Bacillus megaterium	0
Bacillus methanolicus	0
Bacillus mojavensis	0.0844462269280746
Bacillus mycoides	0
Bacillus nealsonii	0.0428936882264289
Bacillus niacini	0
Bacillus polyfermenticus	0.10150636506603
Bacillus pseudofirmus	0
Bacillus pseudomycoides	0.0550546810708202
Bacillus pumilus	0.110362385072416
Bacillus senegalensis	0.0809745517511303
Bacillus simplex	0
Bacillus siralis	0
Bacillus sonorensis	0
Bacillus subtilis	0.0395220256707953
Bacillus thermoamylovorans	0.219068416693174
Bacillus thuringiensis	0.27730878437709
Bacillus timonensis	0.053027018187787
Bacillus toyonensis/wiedmanii/thuringiensis	0
Bacillus vallismortis	0.0351143392512389
Bacteroides acidifaciens	0.0545122665089641
Bacteroides caccae	0.0411936433757628
Bacteroides cellulosiluticus	0.037304290811086
Bacteroides cellulosilyticus	0.0389241207263398
Bacteroides clarus	0.0681927350922724
Bacteroides coagulans	0
Bacteroides coprocola	0
Bacteroides coprophilus	0.0531312039542643
Bacteroides dorei	0.0595962823371398
Bacteroides eggerthii	0.143581437890392
Bacteroides faecis	0.0519248455203023
Bacteroides finegoldii	0
Bacteroides fluxus	0
Bacteroides fragilis	1.08967564898185
Bacteroides galacturonicus	0.158852113454793
Bacteroides gallinarum	0.0539961543960193
Bacteroides gallinceum	0
Bacteroides graminisolvens	0
Bacteroides helcogenes	0.0400210345982187
Bacteroides intestinalis	0
Bacteroides massiliensis	0.258753088068884
Bacteroides massilinensis	0.0373837839662737
Bacteroides nordii	0
Bacteroides oleiciplenus	0
Bacteroides ovatus	0
Bacteroides paurosaccharolyticus	0
Bacteroides pectinophilus	0.132646653396289
Bacteroides plebeius	0
Bacteroides propinonicifaciens	0
Bacteroides pyogenes	0
Bacteroides salanitronis	0
Bacteroides salyersiae	0.0455428818529878
Bacteroides sartorii	0
Bacteroides stercorirosoris	0
Bacteroides stercoris	0
Bacteroides thetaiotaomicron	0
Bacteroides timonensis	0
Bacteroides uniformis	0.404629559442233
Bacteroides ureolyticus	0.0798462910769237
Bacteroides vulgatus	4.47562452206894
Bacteroides xylanisolvens	0
Bacteroides xylanolyticus	0
Barnesiella intestinihominis	0
Barnesiella viscericola	0
Bartonella birtlesii	0.0359421688915658
Bavariicoccus seileri	0.0363593414496882
Bergeyella zoohelcum	0.034687859176418
Bifidobacterium actinocoloniiforme	0
Bifidobacterium adolescentis	0
Bifidobacterium adolescentis/ruminantium	0.0502538109557791
Bifidobacterium angulatum	0
Bifidobacterium animalis	0
Bifidobacterium asteroides	0.0443176925451466
Bifidobacterium avesanii	0.0592570571530909
Bifidobacterium bifidum	0.0315292756291379
Bifidobacterium bohemicum	0.0367556327986152
Bifidobacterium bombi	0.0428081414359318
Bifidobacterium boum	0.0974174937085782
Bifidobacterium breve	0
Bifidobacterium callitrichos	0
Bifidobacterium catenulatum	0.121212903056419
Bifidobacterium catenulatum/pseudoctenulatum	0.102750364185198
Bifidobacterium choerinum	0.107421208430765
Bifidobacterium commune	0.0401780165096469
Bifidobacterium coryneforme	0
Bifidobacterium crudilactis/psychraerophilum	0
Bifidobacterium cuniculi	0.0881630160564594
Bifidobacterium dentium	0.0961937605909416
Bifidobacterium eulemuris/lemurum	0
Bifidobacterium faecale	0
Bifidobacterium gallicum	0.0594345069084563
Bifidobacterium gallinarum	0
Bifidobacterium hapali	0.0357225913025951
Bifidobacterium indicum	0
Bifidobacterium kashiwanohense	0.0789224206765645
Bifidobacterium longum	0.0887543413942813
Bifidobacterium longum	0.0444869180660637
Bifidobacterium merycicum	0
Bifidobacterium mongoliense	0
Bifidobacterium moukalabense	0.423244604154103
Bifidobacterium pseudocatenulatum	0.029394604866152
Bifidobacterium pseudocatenulatum	0
Bifidobacterium pseudolongum	0.0803098106414375
Bifidobacterium pullorum	0
Bifidobacterium pullorum/hapali	0.0728614814156625
Bifidobacterium ramosum	0.0608083442017087
Bifidobacterium reuteri	0.0648445874792705
Bifidobacterium ruminantium	0
Bifidobacterium saeculare	0
Bifidobacterium saguini	0
Bifidobacterium scardovii	0.0526093872327652
Bifidobacterium stercoris	0
Bifidobacterium thermacidophilum	0.0450960088519849
Bifidobacterium thermophilum	0.0358272709387991
Bifidobacterium tissieri	0.0580301002972285
Bifidobacterium tsurumiense	0.0756597331424955
Bifissio spartinae	1.10394114410974
Bilophila wadsworthia	0
Blastococcus massiliensis	0.177745405305023
Blastomonas natatoria	0
Blautia caecimuris	0.0558039996636255
Blautia coccoides	0
Blautia faecis	0.184523224726695
Blautia glucerasea	0
Blautia hansenii	0
Blautia hydrogenotrophica	0.509563938179738
Blautia luti	0.699756423217532
Blautia marasmi	0
Blautia obeum	0
Blautia producta	0.0283572713954506
Blautia schinkii	0.439424399845452
Blautia sp._GD8	0.035445384080593
Blautia stercoris	0.091601399292966
Blautia wexlerae	0.0520401110327693
Bordetella hinzii	0
Brachybacterium muris	0
Brachybacterium paraconglomeratum	0.0350614355079689
Brachymonas chironomi	0
Brachyspira aalborgi	0.0671709392032458
Brachyspira pilosicoli	0
Bradyrhizobium denitrificans	0.0711513294024573
Bradyrhizobium elkanii	0.0320831324461572
Bradyrhizobium japonicum	0
Brevibacillus agri	0
Brevibacillus borstelensis	0
Brevibacillus brevis	0.0625781700647883
Brevibacillus massiliensis	0
Brevibacterium casei	0.0772747751443091
Brevibacterium epidermidis	0
Brevibacterium halotolerans	0.10504604912347
Brevibacterium iodinum	0
Brevibacterium linens	0.0360998974013769
Brevibacterium luteolum	0
Brevibacterium mcbrellneri	0.0526577593595497
Brevibacterium paucivorans	0
Brevibacterium pityocampae	0.0369758681666121
Brevibacterium ravenspurgense/massiliense	0.0321030443276296
Brevibacterium senegalense	0
Brevundimonas bacteroides	0.137019632772589
Brevundimonas diminuta	0.0561022829121994
Brevundimonas subvibrioides	0.136028111717892
Brevundimonas terrae	0.0464271830978768
Brevundimonas vesicularis	0.0413954195530477
Brochothrix thermosphacta	0
Buchnera aphidicola	0.345276951188873
Buchnera sp.	0
Bulleidia extructa	0
Burkholderia cepacia	0.0511266864290186
Burkholderia glumae	0
Burkholderia plantarii	0
Butyricicoccus faecihominis	0.0480083754162061
Butyricicoccus pullicaecorum	0
Butyricimonas faecihominis	0
Butyricimonas paravirosa	0
Butyricimonas synergistica	0.0469051231837675
Butyricimonas virosa	0
Butyrivibrio crossotus	0.109929860757201
Butyrivibrio fibrisolvens	0.0475840524988731
C.viride 16S	0.077037651838146
Caldicoprobacter faecalis	0
Campylobacter coli	0.157463601189721
Campylobacter concisus	0
Campylobacter curvus	0
Campylobacter faecalis	0.0633749875817121
Campylobacter fetus	0
Campylobacter gracilis	0
Campylobacter hominis	0
Campylobacter hyointestinalis	0
Campylobacter jejuni	0.400042068195865
Campylobacter lari	0
Campylobacter rectus	0
Campylobacter showae	0.0329691105506514
Campylobacter upsaliensis	0
Campylobacter ureolyticus	0
Candidatus Blastococcus	0
Candidatus Dorea	0
Candidatus Soleaferrea	0
Candidatus Stoquefichus	0.0318955993592918
Candidatus Streptomyces	0
Capnocytophaga gingivalis	0
Capnocytophaga granulosa	0
Capnocytophaga haemolytica	0.0730071545236878
Capnocytophaga leadbetteri	0.0524081620899117
Capnocytophaga ochracea	0
Capnocytophaga sputigena	0.0422955095260662
Cardiobacterium hominis	0.0579083139870894
Cardiobacterium valvarum	0
Carnobacterium maltaromaticum	0
Castellaniella defragrans	0
Catabacter hongkongensis	0.0299656885543356
Catenibacterium mitsuokai	0.93849956840679
Catonella morbi	0
Catonella sp.	0
Cedecea davisae	0
Cedecea lapagei	0.039906528191062
Cellulomonas composti	0
Cellulomonas denverensis	0
Cellulomonas massiliensis	0.0491054113158203
Cellulomonas parahominis	0
Cellulosilyticum lentocellum	0.073265992400856
Cellulosimicrobium cellulans	0.0364356215304098
Centipeda periodontii	0
Cephaloticoccus primus	0
Cetobacterium somerae	0
Chlamydia abortus	0.0509941713237522
Chlamydia trachomatis	0.0881492558246072
Chlorobium phaeobacteroides	0.0389857729886481
Christensenella minuta	0.0645666072727378
Chryseobacterium bovis	0
Chryseobacterium hominis	0
Citrobacter amalonaticus	0
Citrobacter braakii	0
Citrobacter farmeri	0
Citrobacter freundii	0.0402917583339208
Citrobacter gillenii	0
Citrobacter intermedius	0
Citrobacter murliniae	0
Citrobacter pasteurii	0.0771175682514463
Citrobacter sedlakii	0
Citrobacter werkmanii	0
Citrobacter youngae	0.0466741699611869
Cloacibacillus evryensis	0.101768460738604
Cloacibacillus porcorum	0
Cloacibacterium normanense	2.20613762598471
Clostridioides difficile	0
Clostridium acetobutylicum	0.0339456746440303
Clostridium acidisoli	0
Clostridium aciditolerans	0
Clostridium aerotolerans	0
Clostridium akagii	0.0455253161821178
Clostridium aldenense	0.118901554319839
Clostridium aldrichii	0
Clostridium algidicarnis	0
Clostridium amazonense	0.0337726393691306
Clostridium aminovalericum	0.0804762200609234
Clostridium amygdalinum	0.06588113975526
Clostridium amylolyticum	0.0762794225603552
Clostridium arbusti	0
Clostridium argentinense	0.0389572109421856
Clostridium asparagiforme	0.601922433087324
Clostridium aurantibutyricum	0.0476233312422071
Clostridium autoethanogenum	0
Clostridium baratii/Eubacterium nitrigenese	0.0355207403114304
Clostridium beijerinckii	0
Clostridium bifermentans	0
Clostridium bolteae/aminovalericum	0.269060207425263
Clostridium botulinum	0
Clostridium bowmanii	0
Clostridium butyricum	0.0352192217438018
Clostridium cadaveris	0.0534841298714293
Clostridium carboxidivorans	0
Clostridium cavendishii	0
Clostridium celatum	1.65541047186642
Clostridium celerecrescens	0
Clostridium cellobioparum	0
Clostridium cellulolyticum	0
Clostridium chartatabidum	0.0459584465398803
Clostridium chauvoei	0.169709771368432
Clostridium chromiireducens	0.0815164198230077
Clostridium citroniae	0.0288962470873399
Clostridium clariflavum	0.0511094378670244
Clostridium clostridioforme	0
Clostridium cochlearium	0
Clostridium cocleatum	0.0312095030481577
Clostridium colicanis	0
Clostridium colinum	0
Clostridium collagenovorans	0.0288301280773573
Clostridium cylindrosporum	0
Clostridium dakarense	0
Clostridium difficile	0
Clostridium diolis	0.237636106261729
Clostridium disporicum/celatum	0
Clostridium drakei	0
Clostridium estertheticum	0
Clostridium fallax	0
Clostridium felsineum	0.0300847979523703
Clostridium ganghwense	0
Clostridium ghonii	0.0488626602717895
Clostridium glycolicum	0
Clostridium glycyrrhizinilyticum	0.0845412860849162
Clostridium grantii	0
Clostridium haemolyticum	0
Clostridium hathewayi	0.0339211859559292
Clostridium herbivorans	0
Clostridium hiranonis	0
Clostridium homopropionicum	0
Clostridium huakuii	0.0435630773779009
Clostridium hungatei	0
Clostridium hylemonae	0.713251162327554
Clostridium indolis/methoxybenzovorans	0.247542010995444
Clostridium innocuum	0.0672421400880494
Clostridium irregulare	0
Clostridium isatidis	0
Clostridium jeddahense	0.0283887850818135
Clostridium kogasensis	0
Clostridium lactatifermentans	0.0517384809516388
Clostridium lavalense/bolteae	0.237125950741152
Clostridium leptum	0.121260764458847
Clostridium limosum	0
Clostridium lituseburense	0.0451009101402124
Clostridium lundense	0
Clostridium malenominatum	0.115366914810641
Clostridium massiliodielmoense	0.0346436239066309
Clostridium methoxybenzovorans	0.963101044119177
Clostridium methylpentosum	0.0657165944746225
Clostridium neonatale	0
Clostridium nexile	0.13053169110011
Clostridium novyi	0.0303424778576102
Clostridium oceanicum	0
Clostridium oroticum	0
Clostridium paraputrificum	0
Clostridium pascui	0.0378620929309444
Clostridium pasteurianum	0.0437555893781222
Clostridium perfringens	0
Clostridium polysaccharolyticum	0.0879952652721132
Clostridium populeti	0
Clostridium psychrophilum	0
Clostridium punense	0
Clostridium putrefaciens	0.195249285951146
Clostridium ramosum	0.0991619247011468
Clostridium rectum	0.0816728798933047
Clostridium saccharobutylicum	0
Clostridium saccharogumia	0
Clostridium saccharolyticum	0.0602846749515909
Clostridium saccharoperbutylacetonicum	0
Clostridium sardiniense	0
Clostridium sartagoforme	0.0459432248779883
Clostridium scatologenes	0.034890712324787
Clostridium schirmacherense	0.0305550542754173
Clostridium scindens	0.397333527647047
Clostridium senegalense	0
Clostridium septicum	0
Clostridium sordellii	0
Clostridium sp._16S_	0.0338659181178388
Clostridium sphenoides	0.0765204739149188
Clostridium spiroforme	0
Clostridium sporogenes	0.0703954042511726
Clostridium sporosphaeroides	0
Clostridium sticklandii	0.101865081790953
Clostridium straminisolvens	0.0332740468579214
Clostridium subterminale	0
Clostridium sufflavum	0
Clostridium sulfidigenes	0
Clostridium swellfunianum	0
Clostridium symbiosum	0.393865969035794
Clostridium tagluense	0.0328598580146766
Clostridium tepidiprofundi	0
Clostridium termitidis	0.0326780852182499
Clostridium tertium	0
Clostridium tetani	0.043649874545552
Clostridium tetanomorphum	0
Clostridium thermoalcaliphilum	0
Clostridium thermopalmarium	0
Clostridium thiosulfatireducens	0.0424257948333743
Clostridium tunisiense	0
Clostridium tyrobutyricum	0
Clostridium ventriculi	0
Clostridium vincentii	0
Clostridium viride	0
Clostridium vulturis	0
Clostridium xylanolyticum	0
Clostridium xylanovorans	0
Collinsella aerofaciens	0
Collinsella intestinalis	0
Collinsella massiliensis	0
Collinsella stercoris	0.0672633678771405
Collinsella tanakaei	0.065559780121743
Comamonas aquatica	0
Comamonas kerstersii	0
Comamonas terrigena	0
Comamonas testosteroni	0
Coprobacillus cateniformis	0
Coprobacter fastidiosus	0
Coprobacter secundus	0
Coprococcus catus	0
Coprococcus comes	0.0401853218331916
Coprococcus eutactus	0
Coriobacterium glomerans	0.0380839172685753
Corynebacterium accolens	0.0350047331211515
Corynebacterium afermentans	0.0616126493843388
Corynebacterium ammoniagenes	0.0352617505254723
Corynebacterium amycolatum	0
Corynebacterium appendicis	0.0322457858868181
Corynebacterium argentoratense	0
Corynebacterium aurimucosum	0.030801057856366
Corynebacterium casei	0
Corynebacterium coyleae	0
Corynebacterium durum	0
Corynebacterium frankenforstense	0
Corynebacterium freneyi	0.218768547100065
Corynebacterium genitalium	0
Corynebacterium glaucum	0
Corynebacterium glucuronolyticum	0.059884302139074
Corynebacterium jeikeium	0.060983735052635
Corynebacterium kroppenstedtii	0.122331440407768
Corynebacterium matruchotii	0
Corynebacterium minutissimum	0.0657124528166952
Corynebacterium mucifaciens	0.0287009658830247
Corynebacterium propinquum	0.0332635844082514
Corynebacterium pseudodiphthericum	0
Corynebacterium resistens	0
Corynebacterium simulans	0
Corynebacterium singulare	0
Corynebacterium sp._1152	0.0286278205197301
Corynebacterium striatum	0
Corynebacterium sundsvallense	0.0341096798815612
Corynebacterium tuberculostearicum	0
Corynebacterium tuscaniense	0.403391280256346
Corynebacterium ulcerans	0.126889914951096
Corynebacterium ureicelerivorans	0
Corynebacterium variabile	0
Corynebacterium xerosis	0.228174279804441
Cronobacter sakazakii	0.0305640627932979
Cryptobacterium curtum	0.056228143819445
Cupriavidus metallidurans	0
Curtobacterium flaccumfaciens	0
Deinococcus aquaticus	0
Deinococcus indicus	0.0313600179213699
Deinococcus proteolyticus	0
Delftia acidovorans	0
Dermabacter hominis	0.0403109961190984
Dermabacter vaginalis	0.0628855663567157
Dermacoccus nishinomiyaensis	0.0369188427818213
Desulfitobacterium frappieri	0
Desulfobulbus propionicus	0
Desulfotomaculum guttoideum	0
Desulfovibrio alkalitolerans	0
Desulfovibrio desulfuricans	0
Desulfovibrio fairfieldensis	0.0340181887854903
Desulfovibrio legallii	0
Desulfovibrio legallis	0
Desulfovibrio piger	0
Desulfovibrio termitidis	0
Dialister invisus	0.152156214284339
Dialister micraerophilus	0
Dialister pneumosintes	0.0513905956270857
Dialister succinatiphilus	0
Dictyoglomus thermophilum	0.0720410477289615
Dielma fastidiosa	0
Dietzia cinnamea	0.0688897840875591
Dietzia maris	0.175820966781261
Dietzia natronolimnaea	0
Dolosicoccus paucivorans	0.0502628200572228
Dolosigranulum pigrum	0.0305218376217723
Dorea formicigenerans	0.0653691591133214
Dorea longicatena	0.0857707814537794
Dorea massiliensis	0
Dyadobacter beijingensis	0
Dyadobacter fermentans	0
Dysgonomonas capnocytophagoides	0.0283957081515087
Dysgonomonas gadei	0.0378845480136487
Dysgonomonas macrotermitis	0
Dysgonomonas mossii	0
Edwardsiella tarda	0.123883143090691
Eggerthella lenta	0.0311465662501764
Eggerthella sinensis	0.125030328482983
Eggerthella timonensis	0.0489065446429661
Eggerthia catenaformis	0
Eikenella corrodens	0
Eisenbergiella tayi	0
Elusimicrobium minutum	0.0471889591322573
Empedobacter falsenii	0.0574765838624818
Enorma massiliensis	0
Enterobacter aerogenes	0
Enterobacter asburiae	0
Enterobacter cancerogenus	0
Enterobacter cloacae	0.736588082037809
Enterobacter massiliensis	0.0289507873807597
Enterococcus asini	0
Enterococcus avium	0.0314421308835111
Enterococcus caccae	0
Enterococcus casseliflavus	0
Enterococcus casseliflavus/galliarum	0
Enterococcus cecorum	0
Enterococcus devriesei	0
Enterococcus dispar	0
Enterococcus durans/hirae	0
Enterococcus faecalis	0.064584692007121
Enterococcus faecium	0
Enterococcus gallinarum	0.0419058369401166
Enterococcus gilvus	0
Enterococcus italicus	0
Enterococcus malodoratus	0.0336065813988175
Enterococcus mundtii	0
Enterococcus phoeniculicola	0
Enterococcus raffinosus	0.0356651932492901
Enterococcus saccharolyticus	0
Enterorhabdus caecimuris	0
Enterovibrio nigricans	0
Eremococcus coleocola	0
Erysipelatoclostridium ramosum	0.22315088206141
Escherichia albertii	0.268163476022169
Escherichia coli	2.30934218210668
Escherichia fergusonii	0.475258916509541
Escherichia hermannii	1.14483422502074
Ethanoligenens harbinense	0.0967984064805023
Eubacterium barkeri	0
Eubacterium biforme	0
Eubacterium brachy	0
Eubacterium budayi	0.986363627884342
Eubacterium callanderi	0
Eubacterium celluloscolvens	0.068062552639222
Eubacterium cellulosolvens	0
Eubacterium contortum	0.0411494017630758
Eubacterium coprostanoligenes	0.038781134830383
Eubacterium cylindroides	0
Eubacterium desmolans	0
Eubacterium dolichum	0.0493220462906322
Eubacterium eligens	0.438397514507569
Eubacterium fissicatena	0.537146981202022
Eubacterium hallii	0
Eubacterium infirmum	0
Eubacterium limosum	0
Eubacterium moniliforme	0
Eubacterium multiforme	0
Eubacterium nitritogenes	0
Eubacterium nodatum	0.0444396841472614
Eubacterium oxidoreducens	0
Eubacterium pyruvativorans	0.0513430226762269
Eubacterium ramulus	0
Eubacterium rectale	0.0332316798059532
Eubacterium ruminantium	0.0401657326733227
Eubacterium saphenum	0
Eubacterium siraeum	0
Eubacterium sp	0.0497614067363411
Eubacterium sulci	0.0391197944682279
Eubacterium tenue	0.0454539361567235
Eubacterium tortuosum	0
Eubacterium tortusum	0
Eubacterium uniforme	0.0292061308846137
Eubacterium ventriosum	0.044378386857586
Eubacterium xylanophilum	0.0333765058875728
Eubacterium yurii	0
Exiguobacterium aurantiacum	0.116828139162519
Facklamia hominis/miroungae	0
Facklamia ignava	0.0405836730446728
Facklamia languida	0
Facklamia tabacinasalis	0.768159429486263
Faecalibacterium prausnitzii	0.0494822408197843
Faecalibacterium prausnitzii S9G3	0.0585706387003827
Faecalicatena contorta	0.108346726623201
Faecalitalea cylindroides	0.0366361609578121
Fermentimonas caenicola	0.117213260199426
Ferrimonas balearica	0.0480752103232073
Fictibacillus arsenicus	0
Filifactor alocis	0.0335687988239272
Filifactor villosus	0
Finegoldia magna	0
Flavobacterium banpakuense	0.0361828059490967
Flavobacterium branchiophilum	0.0280615700195367
Flavobacterium cheniae	0
Flavobacterium daejeonense	0
Flavobacterium lindanitolerans	0
Flavobacterium oncorhynchi	0
Flavobacterium sp._TISTR	0
Flavonifractor plautii	0.202316038015908
Flavonifractor sp	0.140482379278279
Flexispira rappini	0
Flintibacter butyricus	0.109669073607566
Fretibacterium fastidiosum	0
Fusicatenibacter saccharivorans	0.311022363139837
Fusobacterium equinum	0
Fusobacterium gonidiaformans	0.0334474458013058
Fusobacterium mortiferum	0
Fusobacterium naviforme	0.0486150864419394
Fusobacterium necrogenes	0.0487650103278453
Fusobacterium necrophorum	0.0307868464048243
Fusobacterium nucleatum	0
Fusobacterium periodonticum	0
Fusobacterium russii	0
Fusobacterium ulcerans	0.250526239006496
Fusobacterium varium	0.0372189183640363
Gallibacterium anatis	0
Garciella nitratireducens	0
Gardnerella vaginalis	0
Gemella haemolysans	0.0323792432440573
Gemella morbillorum	0
Gemella sanguinis	0
Gemmatirosa kalamazoonesis	0
Gemmiger formicilis	0.0704168896282186
Geobacillus stearothermophilus	0.0279890966790823
Geobacillus vulcani	0
Georgenia muralis	0
Gluconobacter oxydans	0.0397527814777949
Gordonia bronchialis	0
Gordonia jacobaea	0.0336357021434008
Gordonia otitidis	0
Gordonia rubripertincta	0.0837955518541851
Gordonia terrae	0
Gordonibacter pamelaeae	0
Gordonibacter urolithinfaciens	0
Granulicatella adiacens	0.0477852393681577
Granulicatella elegans	0
Grimontia hollisae	0.204179978976209
Haematobacter missouriensis	0.0598836185160936
Haemophilus haemolyticus	0.51511530649223
Haemophilus influenzae	0
Haemophilus parahaemolyticus	0.0289317071321276
Haemophilus parainfluenzae	0.120909500238989
Haemophilus paraphrohaemolyticus	0
Haemophilus pittmaniae	0.0411005459734181
Haemophilus quentini	0
Haemophilus sputorum	0.0719819457011592
Hafnia alvei	0
Halobiforma nitratireducens	0.0850680737575138
Halomonas salina	0
Harryflintia acetispora	0
Helicobacter bilis	0
Helicobacter canadensis	0
Helicobacter cinaedi	0.0365089557359265
Helicobacter fennelliae	0
Helicobacter pametensis	0.0443351351042321
Helicobacter pullorum	0.0361058379147214
Helicobacter pylori	0.0393747907685849
Helicobacter rodentium	0
Helicobacter winghamensis	0.152770085961966
Herbaspirillum massiliense	0.263430787906392
Hespellia porcina	0.0464467782658573
Hespellia stercorisuis	0
Holdemanella biformis	0
Holdemania filiformis	0.0369757280485091
Holdemania massiliensis	0
Howardella ureilytica	0.0405715356294314
Hungatella effluvii	0.140666802712663
Hydrobacter penzbergensis	0.0385356909935082
Hydrogenibacillus schlegelii	0
Hydrogenoanaerobacterium saccharovorans	0.266832719177725
Hymenobacter rigui	0.075922890112378
Intestinibacter bartlettii	0
Intestinimonas butyriciproducens	0.0387559197976843
Janibacter hoylei	0
Janibacter indicus	0.136597848608343
Janibacter limosus	0
Janibacter terrae	0.0306980432668094
Johnsonella ignava	0.0604867013467615
Jonesia denitrificans	0
Kallipyga massiliensis	0
Kandleria vitulina	0.508988859426
Kerstersia gyiorum	0.0361213604790953
Kineothrix alysoides	0.0376159393190857
Kingella denitrificans	0.0523213065602305
Kingella kingae	0
Kingella oralis	0
Klebsiella aerogenes	0.037901437238614
Klebsiella oxytoca	0
Klebsiella pneumoniae	0.0772690988027233
Klebsiella variicola	0
Kluyvera ascorbata	0.0906164209721907
Kluyvera intermedia	0.0374264127281498
Kocuria halotolerans	0.0333445969781694
Kocuria indica	0
Kocuria kristinae	0
Kocuria marina	0.133825455170557
Kocuria palustris	0
Kocuria rhizophila	0
Kocuria rosea	0.0301965172523729
Kosakonia cowanii	0
Kurthia gibsonii	0
Kurthia massiliensis	0
Kurthia senegalensis	0
Kytococcus schroeteri	0
Kytococcus sedentarius	0
Lachnoanaerobaculum saburreum	0.0342449987298786
Lachnoanaerobaculum umeaense	0
Lachnobacterium bovis	0.104227599947221
Lachnoclostridium phytofermentans	0
Lachnoclostridium sp	0.104135607215978
Lachnospira multipara	0.329410016604622
Lachnospira pectinoschiza	3.62712937481269
Lactobacillus acidophilus	0
Lactobacillus agilis	0
Lactobacillus alimentarius	0.105151321306757
Lactobacillus alvi	0
Lactobacillus amylolyticus	0
Lactobacillus amylophilus	0
Lactobacillus amylovorus	0.0300209375411136
Lactobacillus animalis	0
Lactobacillus antri	0
Lactobacillus apinorum	0
Lactobacillus apodemi	0
Lactobacillus bifermentans	0
Lactobacillus brevis	0.0477797721485269
Lactobacillus buchneri	0
Lactobacillus casei	0
Lactobacillus ceti	0.0361827168103808
Lactobacillus coleohominis	0
Lactobacillus coryniformis	0.0341487957206501
Lactobacillus crispatus	0.0439035993665006
Lactobacillus curvatus	0
Lactobacillus delbrueckii	0
Lactobacillus dextrinicus	0
Lactobacillus fermemtum	0
Lactobacillus fermentum	0
Lactobacillus fructivorans/homohiochii	0.131132401514339
Lactobacillus gasseri	0
Lactobacillus gastricus	0
Lactobacillus gigeriorum	0
Lactobacillus helveticus	0.0346181644901062
Lactobacillus herbarum	0
Lactobacillus iners	0
Lactobacillus jensenii	0.0422744622739847
Lactobacillus johnsonii	0
Lactobacillus kalixensis	0
Lactobacillus kitasatonis	0
Lactobacillus kunkeei	0.0887809780022628
Lactobacillus malefermentans	0.0308281587777871
Lactobacillus mindensis	0
Lactobacillus mucosae	0
Lactobacillus mudanjiangensis	0
Lactobacillus oris	0
Lactobacillus parabuchneri	0
Lactobacillus paracasei	0
Lactobacillus parafarraginis	0
Lactobacillus pentosus	0
Lactobacillus plantarum	0.0488722620163865
Lactobacillus porcinae	0.08004360352638
Lactobacillus rapi	0
Lactobacillus reuteri	0
Lactobacillus rhamnosus	0
Lactobacillus rogosae	0.671667996801298
Lactobacillus rossiae	0
Lactobacillus ruminis	0
Lactobacillus sakei	0
Lactobacillus salivarius	0
Lactobacillus sanfranciscensis	0.0581766288870351
Lactobacillus saniviri	0
Lactobacillus senioris	0
Lactobacillus sharpeae	0.0295717088129841
Lactobacillus thermophilus	0
Lactobacillus ultunensis	0
Lactobacillus vaccinostercus	0
Lactobacillus vaginalis	0
Lactobacillus versmoldensis	0
Lactobacillus xiangfangensis	0.0879338303666934
Lactococcus formosensis	0.0359879467509402
Lactococcus garvieae	0
Lactococcus lactis	0.217698516956009
Lactococcus plantarum	0
Lactococcus raffinolactis	0
Lactonifactor longoviformis	0
Laribacter hongkongensis	0.108022240697944
Lautropia mirabilis	0.193182795813871
Lawsonella clevelandensis	0
Leifsonia aquatica/naganoensis	0
Leminorella grimontii	0
Leminorella richardii	0
Leptothrix discophora	0.352863376293436
Leptothrix mobilis	0.0310605162230138
Leptotrichia amnionii	0
Leptotrichia buccalis	3.07475860742035
Leptotrichia goodfellowii	0
Leptotrichia hofstadii	0.0502087138959047
Leptotrichia wadei	0
Leuconostoc carnosum	0
Leuconostoc citreum	0
Leuconostoc citreum/holzapfelii	0
Leuconostoc gelidum	0
Leuconostoc lactis	0
Leuconostoc mesenteroides	0
Leuconostoc pseudomesenteroides/rapi/kimchii/mesenteroides	0.0711969288925354
Limnobacter thiooxidans	0.0648790596357862
Longicatena caecimuris	0
Lysinibacillus fusiformis	0
Lysinibacillus massiliensis	0
Lysinibacillus sphaericus	0
Lysobacter soli	0.0715003405574877
Mageeibacillus indolicus	0
Mannheimia granulomatis	0.232496266664271
Marichromatium gracile	0
Marvinbryantia formatexigens	0.230210801768154
Massilia aurea	0.127960556745349
Massiliomicrobiota timonensis	0
Megamonas funiformis	0
Megamonas hypermegale	0
Megamonas rupellensis	0.0587611185722831
Megasphaera elsdenii	0
Megasphaera indica	0
Megasphaera micronuciformis	0
Megasphaera paucivorans	0
Megasphaera sp	0
Mesorhizobium loti	0
Methanobrevibacter smithii	0.054048065137507
Methanobrevibacter smithii/gottschalkii	0
Methanosphaera cuniculi	0
Methanosphaera stadtmanae	0
Methylobacterium adhaesivum	0
Methylobacterium jeotgali	0.815815737537516
Methylobacterium mesophilicum	0.101564610364266
Methylobacterium populi	0.0324156802727301
Methylobacterium radiotolerans	0
Methylobacterium zatmanii	0.295407128953786
Methyloversatilis universalis	0
Microbacterium aurum	0.0296061245004883
Microbacterium barkeri	0
Microbacterium chocolatum	0
Microbacterium foliorum	0.0355302772378621
Microbacterium gubbeenense	0.0573241256592738
Microbacterium hydrocarbonoxydans	0
Microbacterium lacticum	0.0425287083162529
Microbacterium luteolum	0.577156118507156
Microbacterium oleivorans	0.613849717534688
Microbacterium paraoxydans	0.0938829846346096
Microbacterium phyllosphaerae	0
Microbacterium schleiferi	0.0286128668918731
Micrococcus luteus	0
Micrococcus lylae	0
Micromonospora aurantiaca	0.0482349246592761
Micromonospora krabiensis	0
Microvirga massiliensis	0
Microvirgula aerodenitrificans	0
Mitsuokella jalaludinii	0
Mitsuokella multacida	0
Mobiluncus curtisii	0.0918515124169565
Moellerella wisconsensis	0.220012554505616
Mogibacterium diversum	0
Mogibacterium neglectum	0.0409256056891262
Mogibacterium pumilum	0
Mogibacterium timidum	0
Mogibacterium vescum	0
Monoglobus pectinilyticus	0
Moraxella atlantae	0
Moraxella catarrhalis	0.106835639581018
Moraxella caviae	0
Moraxella lacunata	0.195794621389663
Moraxella nonliquefaciens	0
Moraxella osloensis	0.0679621191894773
Morganella morganii	0
Moryella indoligenes	0
Murdochiella asaccharolytica	0
Muribaculum intestinale	0
Murimonas intestini	0.0464148542246565
Mycobacterium abscessus	0.196257878669798
Mycobacterium avium	0.0589767727110878
Mycobacterium florentinum	0.0385803085731723
Mycobacterium fortuitum	0.251799830138558
Mycobacterium iranicum	0.0434081688915417
Mycobacterium mucogenicum	0.0376607531350169
Mycoplasma hominis	0.037657857560744
Mycoplasma pneumoniae	0
Negativicoccus succinicivorans	0
Neisseria bacilliformis	0
Neisseria cinerea	0
Neisseria elongata	0.0373754033640354
Neisseria flava	0
Neisseria flavescens/perflava	0
Neisseria gonorrhoeae	0.0601809886812393
Neisseria macacae	0.0704535201068213
Neisseria meningitidis	0
Neisseria mucosa	0.314085676884107
Neisseria sicca	0.0384485625744126
Neisseria subflava	0
Nevskia ramosa	0
Nitriliruptor alkaliphilus	0
Oceanobacillus caeni	0
Oceanobacillus massiliensis	0
Ochrobactrum anthropi	0.0572746447862214
Ochrobactrum intermedium	0.0356632309222083
Ochrobactrum pituitosum	0.0280809921916526
Odoribacter laneus	0
Odoribacter splanchnicus	0
Oligella urethralis	0.120543271737258
Olsenella profusa	0.0392231981073027
Olsenella scatoligenes	0
Olsenella uli	0.0383103956444831
Olsenella umbonata	0
Orenia metallireducens	0
Oribacterium parvum	0
Oribacterium sinus	1.1643905768162
Ornithobacterium rhinotracheale	0
Oscillibacter ruminantium	0.0371094626767612
Oscillibacter sp	0
Oscillibacter valericigenes	0.0400385337582236
Oxalobacter formigenes	0
Paenibacillus alvei	0.0324724383454431
Paenibacillus antibioticophila	0.0462110462654371
Paenibacillus barcinonensis	0.0574913239839913
Paenibacillus barengoltzii	0
Paenibacillus daejeonensis	0
Paenibacillus durus	0.0310818356198631
Paenibacillus glucanolyticus	0
Paenibacillus graminis	0
Paenibacillus illinoisensis	0.0396270449818541
Paenibacillus kribbensis	0
Paenibacillus lactis	0.0435855974781211
Paenibacillus lautus	0
Paenibacillus provencensis	0
Paenibacillus pueri	0
Paenibacillus rhizosphaerae	0
Paenibacillus riograndensis	0.24426183913581
Paenibacillus sabinae/forsythiae	0
Paenibacillus senegalensis	0.0287226365226528
Paenibacillus thiaminolyticus	0.0346821062732678
Paenibacillus timonensis	0
Pantoea agglomerans	1.53387734302999
Pantoea conspicua	0
Papillibacter cinnamivorans	0
Parabacteroides distasonis	0.0433486413322716
Parabacteroides goldsteinii	0.0505357345500412
Parabacteroides gordonii	0
Parabacteroides johnsonii	0
Parabacteroides merdae	0.0372913665660781
Paracoccus carotinifaciens	0
Paracoccus marinus	0.0826243708137027
Paracoccus sanguinis	0
Paracoccus yeei	0.0317876135885199
Paraeggerthella hongkongensis	0.104127001142902
Paraprevotella clara	0
Paraprevotella xylaniphila	0
Parascardovia denticolens	0
Parasporobacterium paucivorans	0.199634722005881
Parasutterella excrementihominis	0
Parasutterella secunda	0.0650223705431575
Parvimonas micra	0.128660780732464
Pediococcus acidilactici	0.0308990507722425
Pediococcus damnosus	0
Pediococcus pentosaceus	0.112589238379624
Pedobacter daejeonensis	0
Pedomicrobium ferrugineum	0
Pelomonas saccharophila	0.130800533173144
Peptoclostridium difficile	0
Peptococcus niger	0
Peptococcus sp.	0
Peptoniphilus asaccharolyticus	0
Peptoniphilus coxii	0
Peptoniphilus duerdenii	0
Peptoniphilus grossensis	0
Peptoniphilus harei	0
Peptoniphilus indolicus	0
Peptoniphilus lacrimalis	0
Peptoniphilus senegalensis	0.0706584476020887
Peptoniphilus timonensis	0
Peptostreptococcus anaerobius	0
Peptostreptococcus russellii	0
Peptostreptococcus stomatis	0.0529721182357859
Phascolarctobacterium faecium	0
Phascolarctobacterium succinatutens	0.0937443798134766
Phenylobacterium haematophilum	0.0575463677355513
Phyllobacterium myrsinacearum	0
Planococcus rifietoensis	0.0431709458858272
Planomicrobium chinense	0
Planomonospora sphaerica	0.0960055041592471
Plesiomonas shigelloides	0
Porphyromonas asaccharolytica	0.0306932597529427
Porphyromonas catoniae	0.0349566541529338
Porphyromonas endodontalis	0.0470007908255689
Porphyromonas gingivalis	0
Porphyromonas somerae	0.16787138160007
Porphyromonas uenonis	0.192476336420217
Prevotella albensis	0.0301516894903893
Prevotella amnii	0
Prevotella amniotica	0
Prevotella aurantiaca	0.092160440384084
Prevotella baroniae	0
Prevotella bergensis	0.0292601509359202
Prevotella bivia	0
Prevotella brevis	0.0363251084308169
Prevotella bryantii	0
Prevotella buccae	0
Prevotella buccalis	0
Prevotella conceptionensis	0.046026384571709
Prevotella copri	0
Prevotella corporis	0.0294370895123355
Prevotella dentalis	0
Prevotella dentasini	0
Prevotella denticola	0
Prevotella disiens	0
Prevotella enoeca	0
Prevotella falsenii	0
Prevotella fusca	0
Prevotella histicola	0.225965213939687
Prevotella intermedia	0
Prevotella loescheii	0.0398844561640729
Prevotella maculosa	0.0483379514681171
Prevotella marshii	0
Prevotella melaninogenica	0
Prevotella micans	0
Prevotella multidaccharivorax	0
Prevotella multiformis	0.0777509018832759
Prevotella multisaccharivorax	0
Prevotella nanceiensis	0
Prevotella nigrescens	0.0492356805807882
Prevotella oralis	0
Prevotella oris	0
Prevotella oryzae	0
Prevotella oulorum	0
Prevotella pallens	0.0304338539290526
Prevotella paludivivens	0.587420660681277
Prevotella pleuritidis	0
Prevotella ruminicola	0.0548017016095891
Prevotella saccharolytica	0.0908806495099465
Prevotella salivae	0.0292074705623991
Prevotella scopos/jejuni	0
Prevotella shahii	0
Prevotella stercorea	0.152037975446996
Prevotella timonensis	0.0303457311346738
Prevotella veroralis	0
Promicromonospora flava	0.110512441590634
Propionibacterium acidifaciens	0.700187018817569
Propionibacterium acidipropionici	0.318526072437578
Propionibacterium acnes	0
Propionibacterium australiense	0
Propionibacterium avidum	0
Propionibacterium cyclohexanicum	0.0372331717743949
Propionibacterium damnosum	0.174184214364188
Propionibacterium freudenreichii	0.052015900035274
Propionibacterium granulosum	0
Propionibacterium jensenii	0
Propionibacterium microaerophilum	0.0657793352713172
Propionibacterium namnetense	0
Propionibacterium propionicum	0
Propionibacterium thoenii	0.107923771942527
Propionicimonas paludicola	0
Propionimicrobium lymphophilum	0.246800374640165
Propionivibrio dicarboxylicus	0
Prosthecobacter fluviatilis	0.0354637523242078
Proteus mirabilis	0.0290242259025973
Proteus penneri	0.10086165512064
Proteus vulgaris	0
Providencia alcalifaciens	0
Providencia rettgeri	0
Providencia rustigianii	0
Providencia stuartii	0.0885976835970367
Pseudoclavibacter massiliense	0
Pseudoclavibacter sp._Timone	0
Pseudoflavonifractor capillosus	0.15152348340083
Pseudomonas aeruginosa	0
Pseudomonas alcaliphila	0
Pseudomonas fluorescens	0.039686944383575
Pseudomonas fragi	0
Pseudomonas fragi/thivervalensis/deceptionensis	0.0315504829992436
Pseudomonas monteilii	1.89529578732181
Pseudomonas nitroreducens	0.0355943512907966
Pseudomonas oleovorans	0
Pseudomonas putida	0.0325549349870659
Pseudomonas stutzeri	0.0441217382255944
Pseudopropionibacterium propionicum	0
Pseudoramibacter alactolyticus	0.0292167009832003
Pseudothermotoga thermarum	0
Pseudoxanthomonas mexicana	0.033713605266046
Psychrobacter arenosus	0
Pyramidobacter piscolens	0.0524557421434522
Ralstonia insidiosa	0.0413605016546728
Ralstonia mannitolilytica	0.0373747583080236
Ralstonia solanacearum	0
Raoultella ornithinolytica	0.0326158239637271
Raoultella planticola	0.194562683485919
Rheinheimera perlucida	0
Rheinheimera texasensis	0
Rhizobium pusense	0.0745994282317794
Rhodanobacter ginsenosidimutans	0.170277906536031
Rhodobacter sphaeroides	0
Rhodococcus equi	0
Rhodococcus erythropolis	0
Rhodococcus rhodochrous	0
Riemerella anatipestifer	0.0466384977371465
Riemerella columbina	0
Robinsoniella peoriensis	0
Romboutsia lituseburensis	0.151693774351899
Roseburia faecis	2.00331545741034
Roseburia hominis	0
Roseburia intestinalis	0.0314278612885677
Roseburia inulinivorans	0.11226498265595
Roseburia sp	0.354187368479585
Roseomonas mucosa	0.0403312457556867
Rothia aeria	0
Rothia dentocariosa	0
Rothia mucilaginosa	0
Rubinisphaera brasiliensis	0.0394761111802907
Rudanella lutea	0.0821064965902003
Ruminococcus albus	0
Ruminococcus bromii	0.228836377054151
Ruminococcus callidus	0
Ruminococcus champanellensis	0
Ruminococcus faecis	0.346703975090003
Ruminococcus flavefaciens	0
Ruminococcus gauvreauii	0.0849768926428284
Ruminococcus gnavus	0.591029386349954
Ruminococcus lactaris	0
Ruminococcus sp	0.236469929902771
Ruminococcus sp. Marseille-P2780	0.0355227744752003
Ruminococcus sp. Marseille-P650	0
Ruminococcus torques	0.111927002571652
Ruthenibacterium lactatiformans	0.118369855126148
Salmonella enterica	0.0296565917220289
Sarcina maxima	0.0302696280883455
Sarcina ventriculi	0.0875561093122096
Scardovia inopinata	0.0961998416075307
Scardovia wiggsiae	0.0672626386637553
Schlesneria paludicola	0
Schwartzia sp.	0.0286022642802517
Schwartzia succinivorans	0
Selenomonas artemidis	0
Selenomonas infelix	0
Selenomonas noxia	0.0546807116733225
Selenomonas ruminantium	0
Selenomonas sputigena	0
Sellimonas intestinalis	0.234318459943717
Senegalemassilia anaerobia	0.0513052597401753
Senegalimassilia anaerobia	0.154476818321861
Serratia ficaria	0
Serratia fonticola	0.312383779934639
Serratia liquefaciens	0.0417771357912598
Serratia marcescens	0
Shigella dysenteriae	0
Shuttleworthia satelles	0.086376519843432
Silanimonas lenta	0
Simonsiella muelleri	0.0861255997808227
Skermanella aerolata	0.0288525392462347
Slackia equolifaciens	0
Slackia exigua	0.0901342623934961
Slackia faecicanis	0.0629839171536461
Slackia isoflavoniconvertens	0
Slackia piriformis	0.118279261528598
Snodgrassella alvi	0
Soleaferrea massiliensis	0
Solobacterium moorei	0
Sphingobacterium faecium	0.0294039178195944
Sphingobacterium multivorum	0.0795188740667053
Sphingobacterium spiritivorum	0
Sphingobium hydrophobicum	0
Sphingobium yanoikuyae	0.0707211151325581
Sphingomonas adhaesiva	0
Sphingomonas ginsenosidimutans	0
Sphingomonas hankookensis	0
Sphingomonas panni	0
Sphingomonas paucimobilis	0
Sphingomonas pseudosanguinis	1.92915199934692
Spirosoma linguale	0.0367424532760036
Sporanaerobacter acetigenes	0
Sporolactobacillus nakayamae	0.0502792438537617
Sporosarcina koreensis	0
Staphylococcus arlettae	0
Staphylococcus aureus	0
Staphylococcus auricularis	0.0430425661867553
Staphylococcus capitis	0.121155734087589
Staphylococcus cohnii	0.0730446585956493
Staphylococcus condimenti	0
Staphylococcus epidermidis	0
Staphylococcus epidermidis/muscae	0
Staphylococcus equorum/edaphicus/saprophyticus	0
Staphylococcus haemolyticus	0.0383629734698968
Staphylococcus hominis	0
Staphylococcus intermedius	0
Staphylococcus kloosii	0
Staphylococcus lentus	0
Staphylococcus lugdunensis	0.0964870744003903
Staphylococcus nepalensis	0
Staphylococcus pasteuri	0
Staphylococcus pettenkoferi	0
Staphylococcus saccharolyticus	0.0800170664850527
Staphylococcus saprophyticus	0.0307984597034564
Staphylococcus schleiferi	0
Staphylococcus sciuri	0.0359020208449746
Staphylococcus simulans	0.045566895779124
Staphylococcus succinus	0
Staphylococcus vitulinus	0.0293856609683032
Staphylococcus warneri	0.0777033170450305
Staphylococcus xylosus	0
Stenotrophomonas daejeonensis	0.0486826852152765
Stenotrophomonas maltophilia	0.115505072348689
Stenotrophomonas rhizophila	0
Stomatobaculum longum	0
Stoquefichus massiliensis	0.0440888782550021
Streptobacillus moniliformis	0.0290357070712642
Streptococcus agalactiae	0.0469026229938222
Streptococcus alactolyticus	0
Streptococcus anginosus	0
Streptococcus australis	0
Streptococcus caballi	0
Streptococcus cameli	0
Streptococcus canis	0
Streptococcus caprae	0
Streptococcus castoreus	0.0345786286028906
Streptococcus constellatus	0
Streptococcus criceti	0
Streptococcus cristatus	0.064596523457037
Streptococcus dentasini	0.0452168482788233
Streptococcus dentirousetti	0
Streptococcus devriesei	0
Streptococcus didelphis	0
Streptococcus downei	0
Streptococcus dysgalactiae	0
Streptococcus equi	0.032764241903533
Streptococcus equinus	0
Streptococcus equinus/lutetiensis/infantarius	0
Streptococcus fryi	0
Streptococcus gallolyticus	0
Streptococcus gordonii	0.048588098922649
Streptococcus gordonii/mutans	0
Streptococcus henryi	0.031463335776592
Streptococcus hongkongensis	0
Streptococcus hyovaginalis	0
Streptococcus ictaluri	0
Streptococcus infantarius	0.0453754474407361
Streptococcus infantis	1.42302502897725
Streptococcus iniae	0
Streptococcus intermedius/uberis	0.034124732823728
Streptococcus lactarius	0.0361074748037517
Streptococcus lutetiensis	0
Streptococcus macedonicus	0
Streptococcus marimammalium	0
Streptococcus massiliensis	0.0344099493897159
Streptococcus merionis	0
Streptococcus minor	0
Streptococcus mitis	0
Streptococcus mitis/pneumoniae/pseudoneumoniae	0.0808894200224076
Streptococcus moroccensis	0
Streptococcus mutans	0.0300456775760853
Streptococcus oralis	0.0530092493610766
Streptococcus oricebi	0
Streptococcus orisasini	0
Streptococcus ovis	0
Streptococcus parasaguinis	0.0465755155170105
Streptococcus parasanguinis	0.0420443007067203
Streptococcus parauberis	0.0332322718720747
Streptococcus pasteurianus	0
Streptococcus peroris	0
Streptococcus pharyngis	0
Streptococcus pleomorphus	0
Streptococcus plurextorum	0.0935749672318655
Streptococcus pneumoniae	0
Streptococcus porci	0
Streptococcus porcinus	0.0454559762652978
Streptococcus porcorum	0
Streptococcus pyogenes	0.0439614605313436
Streptococcus pyogensis	0
Streptococcus ratti/ursoris	0
Streptococcus rubneri	0
Streptococcus rupicaprae	0
Streptococcus salivarius	0.0974293476171139
Streptococcus saliviloxodontae	0
Streptococcus sanguinis	0
Streptococcus sanguinis/vestibularis	0.0339548830553011
Streptococcus sinensis	0
Streptococcus sobrinus	0.0580923493183279
Streptococcus suis	0
Streptococcus tangierensis	0
Streptococcus thermophilus	0.059948229524857
Streptococcus thoraltensis	0
Streptococcus uberis	0.0883558060169955
Streptococcus vestibularis	0.0670150294651723
Streptococcus viridans	0.212825689222207
Streptomyces misionensis	0
Streptomyces thermoviolaceus	0
Streptomyces thermovulgaris	0.040709726936516
Subdoligranulum variabile	0
Succinatimonas hippei	0
Succiniclasticum ruminis	0.049524531849671
Succinivibrio dextrinosolvens	0.425906838990783
Sulfurimonas autotrophica	0
Sutterella parvirubra	0
Sutterella stercoricanis	0
Sutterella wadsworthensis	0.0314328570285568
Symbiobacterium thermophilum	0
Tannerella forsythia	0
Tatumella ptyseos	0.25744420812434
Tetragenococcus solitarius	0
Tetrasphaera australiensis	0
Thiomicrospira cyclica	0.0391730704993247
Timonella senegalensis	0.0328288801416851
Tissierella praeacuta	0
Trabulsiella guamensis	0.137224175270749
Treponema berlinense	0.0591330501692436
Treponema denticola	0
Treponema lecithinolyticum	0
Treponema maltophilum	0.0426192634892228
Treponema medium	0
Treponema porcinum	0
Treponema socranskii	0.0318472029606643
Treponema succinifaciens	0
Treponema vincentii	0.0461978926464204
Tropheryma whipplei	0
Trueperella bernardiae	0
Trueperella pyogenes	0
Tumebacillus permanentifrigoris	0
Turicella otitidis	0.0284977607529725
Turicibacter sanguinis	0.0284928035662286
Turicimonas muris	0
Tyzzerella nexilis	0.0637511866897696
Ureaplasma parvum	0
Ureaplasma urealyticum	0
Ureibacillus suwonensis	0.0547337003837787
Ureibacillus thermosphaericus	0
Vagococcus penaei	0
Vagococcus teuberi	0
Varibaculum cambriense	0.199946420625961
Variovorax boronicumulans	0
Veillonella atypica	0.15969668327218
Veillonella dispar	0.181768539340506
Veillonella parvula	0.466536207933589
Veillonella ratti	0
Veillonella rogosae	0.0514801046130987
Veillonella tobetsuensis	0.246316974440649
Vibrio cholerae	0.0376611593639303
Vibrio cincinnatiensis	0.0280689154577949
Vibrio fluvialis	0
Vibrio furnissii	0
Vibrio mimicus	0
Vibrio parahaemolyticus	0
Victivallis vadensis	0
Virgibacillus proomii	0
Weeksella virosa	0
Weissella cibaria	0
Weissella confusa	1.13188193958245
Weissella paramesenteroides	0
Yersinia aleksiciae	0
Yersinia bercovieri	0.0377671184816011
Yersinia enterocolitica	0
Yersinia frederiksenii	0.0484437732467873
Yersinia kristensenii	0
Yersinia pseudotuberculosis	0
Yersinia rohdei	0
Yokenella regensburgei	0.940105024016603
Yonghaparkia alkaliphila	0
Kingdom Information: (%)
Archaea	0.139116138895021
Bacteria	99.8608838611048
Phylum Information: (%)
Actinobacteria	10.996162812083
Bacteroidetes	11.143966362903
Deinococcus-Thermus	0.0313600179213699
Dictyoglomi	0.0720410477289615
Elusimicrobia	0.0471889591322573
Epsilonbacteraeota	1.03900679920279
Euryarchaeota	0.139116138895021
Firmicutes	43.7837995397796
Fusobacteria	3.7186042534512
Gemmatimonadetes	0
Halanaerobiaeota	0
Lentisphaerae	0
Other	2.17833938313803
Planctomycetes	0.0394761111802907
Proteobacteria	26.1974809862
Spirochaetes	0.246968348468797
Synergistetes	0.154224202882056
Tenericutes	0.176801284709103
Thermotogae	0
Verrucomicrobia	0.0354637523242078
Class Information: (%)
Actinobacteria	8.00406734352385
Actinobacteridae	1.93749595046024
Alphaproteobacteria	5.48549791706045
Bacilli	11.7527056688923
Bacteroides	0.154534365854283
Bacteroidetes	0
Bacteroidia	10.9504462240601
Betaproteobacteria	0
Brachyspirae	0.0671709392032458
Campylobacteria	1.03900679920279
Chlorobia	0.0389857729886481
Clostridia	28.3770345289829
Coriobacteriia	1.05459951809895
Deinococci	0.0313600179213699
Deltaproteobacteria	0.0340181887854903
Dictyoglomia	0.0720410477289615
Elusimicrobia	0.0471889591322573
Epsilonproteobacteria	0
Erysipelotrichia	1.92051769189359
Flavobacteria	0
Fusobacteria	0.0307868464048243
Fusobacteriia	3.68781740704638
Gammaproteobacteria	20.6779648803541
Gemmatimonadetes	0
Halanaerobiia	0
Halobacteria	0.0850680737575138
Lentisphaeria	0
Methanobacteria	0.054048065137507
Mollicutes	0.176801284709103
Negativicutes	1.73354165001082
Nitriliruptoria	0
Other	2.17833938313803
Planctomycetacia	0.0394761111802907
Spirochaetes	0.0318472029606643
Spirochaetia	0.147950206304887
Synergistia	0.154224202882056
Thermotogae	0
Verrucomicrobiae	0.0354637523242078
Order Information: (%)
Acetobacterales	0.128956289249868
Actinomycetales	2.04166873566662
Aeromonadales	0.823155122554444
Alteromonadales	0.0339560370637469
Azospirillales	0.0288525392462347
Bacillales	5.05824409527144
Bacteroidales	9.24347710656888
Betaproteobacteriales	2.50923232577166
Bifidobacteriales	2.38772756489656
Brachyspirales	0.0671709392032458
Campylobacterales	1.03900679920279
Cardiobacteriales	0.105983524310297
Caulobacterales	0.507310832335491
Chitinophagales	1.14247683510325
Chlorobiales	0.0389857729886481
Chromatiales	0
Clostridiale	0.147030090260177
Clostridiales	28.2300044387227
Coriobacteriales	1.05459951809895
Corynebacteriales	1.66303598960118
Cytophagales	0.194771839978582
Deinococcales	0.0313600179213699
Desulfobacterales	0
Desulfovibrionales	0.0340181887854903
Dictyoglomales	0.0720410477289615
Elusimicrobiales	0.0471889591322573
Enterobacteriales	7.88030648203065
Erysipelotrichales	1.92051769189359
Flavobacteriales	0.415332016377376
Fusobacterales	0.0307868464048243
Fusobacteriales	3.68781740704638
Fusobacteriales: Leptotrichiacea	0
Gemmatimonadales	0
Halanaerobiales	0
Halobacteriales	0.0850680737575138
Lactobacillales	6.69446157362088
Methanobacteriales	0.054048065137507
Micrococcales	2.67996028283256
Micromonosporales	0.0482349246592761
Mycoplasmatales	0.176801284709103
Neisseriales	0
Nitriliruptorales	0
Oceanospirillales	0.0709466808204099
Opitutales	0
Other	2.17833938313803
Pasteurellales	1.86501966539549
Planctomycetales	0.0394761111802907
Propionibacteriales	0.984220565232129
Pseudomonadales	4.03406462497311
Rhizobiales	2.64620953883106
Rhodobacterales	0.174295602918316
Salinisphaerales	0
Selenomonadales	1.73354165001082
Sphingobacteriales	0.1089227918863
Sphingomonadales	1.99987311447948
Spirochaetales	0.179797409265551
Streptomycetales	0.040709726936516
Streptosporangiales	0.0960055041592471
Synergistales	0.154224202882056
Thermotogales	0
Thiomicrospirales	0.0391730704993247
Verrucomicrobiales	0.0354637523242078
Vibrionales	2.66450607606731
Victivallales	0
Xanthomonadales	0.651621270867602
Family Information: (%)
Acetobacteraceae	0.128956289249868
Acidaminococcaceae	0.221757324908012
Actinomycetaceae	0.601228932866434
Aerococcaceae	0.859005922588158
Aeromonadaceae	0.146573538667625
Akkermansiaceae	0
Alicyclobacillaceae	0
Alteromonadaceae	0
Aquaspirillaceae	0
Arcobacteraceae	0.0760622261994051
Atopobiaceae	0.246856427417275
Azospirillaceae	0.0288525392462347
Bacillaceae	3.57312543954662
Bacteroidaceae	5.944158141687
Barnesiellaceae	0
Beijerinckiaceae	1.2452031571283
Bifidobacteriaceae	2.38772756489656
Blautia	0.035445384080593
Bogoriellaceae	0
Brachyspiraceae	0.0671709392032458
Brevibacteriaceae	0.235111344399477
Burkholderiaceae	1.57244823402902
Caldicoprobacteraceae	0
Campylobacteraceae	0.653849767517949
Cardiobacteriaceae	0.105983524310297
Carnobacteriaceae	0.142668825132027
Caulobacteraceae	0.507310832335491
Cellulomonadaceae	0
Chitinibacteraceae	0.108022240697944
Chitinophagaceae	1.14247683510325
Chlorobiaceae	0.0389857729886481
Christensenellaceae	0.0945322958270734
Chromatiaceae	0
Clostridiaceae	1.36303450161219
Clostridiaceae 1	4.48374992886889
Clostridiaceae 2	0.299839867906358
Clostridiales	0.147030090260177
Coriobacteriaceae	0.170907065267459
Corynebacteriaceae	1.34037500812667
Corynebacterineae	0.507034481519444
Deinococcaceae	0.0313600179213699
Dermabacteraceae	0.366432277788224
Dermacoccaceae	0.0369188427818213
Desulfobulbaceae	0
Desulfovibrionaceae	0.0340181887854903
Dictyoglomaceae	0.0720410477289615
Dietziaceae	0.175820966781261
Dysgonomonadaceae	0.183493516364583
Eggerthellaceae	0.636836025414212
Elusimicrobiaceae	0.0471889591322573
Enterbacteriaceae	1.14483422502074
Enterobacteriaceae	6.73547225700991
Enterococcaceae	0.230994983956698
Erysipelotrichaceae	1.92051769189359
Eubacteriaceae	0.0645893269438651
Family XI	0.161040023976521
Family XIII	0.175828106980842
Family XVIII	0
Flavobacteriaceae	0.231955202108299
Fusobacteriaceae	0.564601225063679
Gemmatimonadaceae	0
Halobacteroidaceae	0
Haloferacaceae	0.0850680737575138
Halomonadaceae	0.0709466808204099
Helicobacteraceae	0.309094805485431
Hymenobacteraceae	0.075922890112378
Hyphomicrobiaceae	0
Intrasporangiaceae	0.167295891875152
Jonesiaceae	0
Lachnospiraceae	18.6970298483597
Lactobacillaceae	0.851170847663028
Leptotrichia	0
Leptotrichiaceae	3.15400302838752
Leuconostocaceae	1.31566810685461
Listeriaceae	0
Marinifilaceae	0.0469051231837675
Methanobacteriaceae	0.054048065137507
Microbacteriaceae	1.65359388532056
Micrococcaceae	0.167170052148726
Micrococcineae	0.144648413033438
Micromonosporaceae	0.0482349246592761
Moraxellaceae	0.820082415195
Muribaculaceae	0
Mycobacteriaceae	0.119649230599731
Mycoplasmataceae	0.176801284709103
Neisseriaceae	0.798299700252258
Nitriliruptoraceae	0
Nocardiaceae	0.117431253997586
Nocardioidaceae	0
Opitutaceae	0
Other	2.17833938313803
Paenibacillaceae	0.930413564230539
Pasteurellaceae	1.86501966539549
Peptococcaceae	0
Peptostreptococcaceae	0.250119828744409
Planococcaceae	0.0431709458858272
Porphyromonadaceae	0.472998422751733
Prevotellaceae	2.46474616013341
Promicromonosporaceae	0.0855410328462301
Propionibacteriaceae	0.984220565232129
Propionibacterineae	0.66641339401561
Pseudomonadaceae	3.21398220977811
Psychromonadaceae	0.0339560370637469
Rhizobiaceae	1.2260032092256
Rhodanobacteraceae	0.170277906536031
Rhodobacteraceae	0.174295602918316
Rhodocyclaceae	0.0304621507924416
Rikenellaceae	0
Rubinisphaeraceae	0.0394761111802907
Ruminococcaceae	2.63717456866636
Schlesneriaceae	0
Solimonadaceae	0
Sphingobacteriaceae	0.1089227918863
Sphingomonadaceae	1.99987311447948
Spirochaetaceae	0.179797409265551
Spirosomaceae	0.118848949866204
Sporolactobacillaceae	0.0502792438537617
Staphylococcaceae	0.428875658510629
Streptococcacaeae	0
Streptococcaceae	3.29495288742636
Streptomycetaceae	0.040709726936516
Streptomycineae	0
Streptosporangiaceae	0.0960055041592471
Succinivibrionaceae	0.676581583886819
Synergistaceae	0.154224202882056
Tannerellaceae	0.131175742448391
Thermomonosporaceae	0
Thermotogaceae	0
Thiomicrospiraceae	0.0391730704993247
Thiovulaceae	0
Veillonellaceae	1.51178432510281
Verrucomicrobiaceae	0.0354637523242078
Vibrionaceae	2.66450607606731
Victivallaceae	0
Weeksellaceae	0.183376814269077
Xanthobacteraceae	0.175003172477162
Xanthomonadaceae	0.481343364331571
Genus Information: (%)
Acetanaerobacterium	0.159992244564099
Acetivibrio	0
Acetobacter	0.0488722620163865
Acetobacterium	0.0353726259606648
Achromobacter	0.0572746447862214
Acidaminococcus	0.0784884132448646
Acidovorax	0
Acinetobacter	0.449490035034842
Actinobacillus	0.183147441098475
Actinobaculum	0
Actinomadura	0
Actinomyces	0.309430999823516
Adlercreutzia	0
Aerococcus	0
Aeromicrobium	0
Aeromonas	0.146573538667625
Afipia	0
Agathobacter	0.0332316798059532
Aggregatibacter	0.0472485602526904
Agrobacterium	0.427274101167967
Agrococcus	0.109390509221663
Akkermansia	0
Alcaligenes	0
Algoriella	0.044573873493031
Aliagarivorans	0.0339560370637469
Alistipes	0
Allisonella	0
Alloiococcus	0
Alloprevotella	0.785083049898277
Allorhizobium-Neorhizobium-Pararhizobium-Rhizobium	0.394136923539609
Alloscardovia	0
Alysiella	0.139308642300589
Amaricoccus	0
Anaerobiospirillum	0.250674744896037
Anaerococcus	0
Anaerofilum	0.0422294087516976
Anaerofustis	0
Anaeroglobus	0.0889971753457564
Anaerospora	0
Anaerosporobacter	0.0404878729129806
Anaerostipes	0.093495075978058
Anaerovorax	0
Ancylobacter	0.0717687106285478
Aneurinibacillus	0
Anoxynatronum	0.269755069953987
Aquabacterium	0.0633909350794857
Arcanobacterium	0
Arcobacter	0.0760622261994051
Arthrobacter	0.144648413033438
Asaccharobacter	0
Atopobium	0.16932283366549
Atopostipes	0.0352843777259219
Aureimonas	0.265969595203027
Bacillus	3.51839173916284
Bacteroides	5.944158141687
Barnesiella	0
Bartonella	0.0359421688915658
Bavariicoccus	0.0363593414496882
Bergeyella	0.034687859176418
Bifidobacterium	2.22426508462528
Blautia	1.65709175158937
Bordetella	0
Brachybacterium	0.26323571531241
Brachymonas	0
Brachyspira	0.0671709392032458
Bradyrhizobium	0.103234461848615
Brevibacillus	0.403359531243961
Brevibacterium	0.235111344399477
Brevundimonas	0.279952997281016
Brochothrix	0
Buchnera	0.345276951188873
Bulleidia	0
Burkholderia-Caballeronia-Paraburkholderia	0
Butyricicoccus	0.0480083754162061
Butyricimonas	0.0469051231837675
Butyrivibrio	0.109929860757201
Caldicoprobacter	0
Campylobacter	0.653849767517949
Capnocytophaga	0.167710826139666
Cardiobacterium	0.105983524310297
Castellaniella	0
Catabacter	0.0299656885543356
Catenibacterium	0.93849956840679
Catonella	0.0316831842851249
Caulobacter	0.169811467318924
Cellulomonas	0
Cellulosilyticum	0.073265992400856
Cellulosimicrobium	0.0364356215304098
Centipeda	0
Cephaloticoccus	0
Cetobacterium	0
Chitinibacter	0.108022240697944
Chlorobium	0.0389857729886481
Christensenella	0.0645666072727378
Chryseobacterium	0
Citrobacter	0.117024096442508
Cloacibacillus	0.101768460738604
Clostridium	1.36303450161219
Clostridium sensu stricto	0.0300847979523703
Clostridium sensu stricto 1	3.28712276062892
Clostridium sensu stricto 10	0
Clostridium sensu stricto 11	0.144171773332725
Clostridium sensu stricto 12	0.124171617885027
Clostridium sensu stricto 13	0.226223088374499
Clostridium sensu stricto 14	0
Clostridium sensu stricto 15	0.043649874545552
Clostridium sensu stricto 16	0.115366914810641
Clostridium sensu stricto 17	0
Clostridium sensu stricto 18	0.0352192217438018
Clostridium sensu stricto 19	0
Clostridium sensu stricto 2	0.0534841298714293
Clostridium sensu stricto 3	0.0762794225603552
Clostridium sensu stricto 4	0
Clostridium sensu stricto 5	0
Clostridium sensu stricto 7	0.064986101764241
Clostridium sensu stricto 8	0.195249285951146
Cnuella	1.10394114410974
Collinsella	0.132823147998883
Comamonas	0
Coprobacillus	0
Coprobacter	0
Coprococcus 1	0
Coprococcus 2	0
Coprococcus 3	0.0401853218331916
Coriobacterium	0.0380839172685753
Corynebacterium	0.277014686994239
Corynebacterium 1	1.03486256037946
Cronobacter	0
Cryobacterium	0.0657124528166952
Cryptobacterium	0.056228143819445
Cupriavidus	0
Curvibacter	0
Cutibacterium	0
Dechlorobacter	0.0304621507924416
Deinococcus	0.0313600179213699
Delftia	0
Dermabacter	0.103196562475814
Dermacoccus	0.0369188427818213
Desulfobulbus	0
Desulfovibrio	0.0340181887854903
Dialister	0.203546809911424
Dictyoglomus	0.0720410477289615
Dielma	0
Dietzia	0.175820966781261
Dolosicoccus	0.0502628200572228
Dolosigranulum	0.0305218376217723
Dorea	0.0653691591133214
Dyadobacter	0
Dysgonomonas	0.0662802561651573
Eggerthella	0.205083439376125
Eggerthia	0
Eikenella	0
Eisenbergiella	0
Elusimicrobium	0.0471889591322573
Empedobacter	0.0574765838624818
Enorma	0
Enterobacter	1.25055180464699
Enterococcus	0.121287674683382
Enterorhabdus	0
Enterovibrio	0
Eremococcus	0
Erwinia	0
Erysipelatoclostridium	0.254360385109568
Escherichia	1.14483422502074
Escherichia-Shigella	0.74342239253171
Ethanoligenens	0.0967984064805023
Eubacterium	0.147030090260177
Ezakiella	0
Facklamia	0.808743102530936
Faecalitalea	0.0859582072484443
Fastidiosipila	0
Fictibacillus	0
Filifactor	0
Finegoldia	0
Flavobacterium	0.0642443759686334
Flavonifractor	0.202316038015908
Franconibacter	0.0305640627932979
Fretibacterium	0
Fusicatenibacter	0.311022363139837
Fusobacterium	0.564601225063679
Gallibacterium	0
Garciella	0
Gardnerella	0
Gemella	0.0323792432440573
Gemmatirosa	0
Geobacillus	0
Geomicrobium	0
Georgenia	0
Gluconobacter	0.0397527814777949
Gordonia	0.0336357021434008
Gordonibacter	0
Granulicatella	0.0768626097843324
Grimontia	0.204179978976209
Haematobacter	0.0598836185160936
Haemophilus	1.40212739738005
Hafnia-Obesumbacterium	0
Halodesulfovibrio	0
Halomonas	0.0709466808204099
Halopiger	0.0850680737575138
Harryflintia	0
Helicobacter	0.309094805485431
Hespellia	0.0464467782658573
Hodemania	0
Holdemanella	0
Holdemania	0.0369757280485091
Howardella	0.0405715356294314
Hungatella	0.140666802712663
Hydrobacter	0.0385356909935082
Hydrogenibacillus	0
Hydrogenoanaerobacterium	0.266832719177725
Hymenobacter	0.075922890112378
Intestinibacter	0
Intestinimonas	0.0387559197976843
Isoptericola	0.0491054113158203
Janibacter	0.167295891875152
Johnsonella	0.0604867013467615
Jonesia	0
Kandleria	0.508988859426
Kerstersia	0.0361213604790953
Kingella	0.0523213065602305
Klebsiella	0
Kluyvera	0
Kocuria	0.167170052148726
Kosakonia	0
Kurthia	0
Kytococcus	0
Lachnoanaerobaculum	0.0342449987298786
Lachnobacterium	0.104227599947221
Lachnoclostridium	2.33871217958981
Lachnoclostridium 10	0
Lachnoclostridium 12	0.0879952652721132
Lachnoclostridium 5	1.10550265778936
Lachnospira	4.7870595016734
Lachnospiraceae NC2004 group	0.0602846749515909
Lachnospiraceae NK4A136 group	0
Lactobacillus	0.820271796890785
Lactococcus	0.253686463706949
Lautropia	0.193182795813871
Lawsonella	0
Leifsonia	0
Leminorella	0
Leptothrix	0.38392389251645
Leptotrichia	3.12496732131626
Leuconostoc	0.18378616727216
Limnobacter	0.0648790596357862
Lysinibacillus	0
[truncated: 214 more rows]
