# Supplementary material for: Pediatric Acute Lymphoblastic Leukemia Patients Exhibit Distinctive Alterations in the Gut Microbiota
Source: Front Cell Infect Microbiol. 2020 Oct 16;10:558799. doi: 10.3389/fcimb.2020.558799 (PMC7596659; doi:10.3389/fcimb.2020.558799)
Supplement: Supplementary file 1 [file Data_Sheet_1.ZIP › rawdata/Control/18T120069_output.xls.result.txt]

Species Information: (%)
Abiotrophia defectiva	0.0330924539094419
Abiotrophia para-adiacens	0.0321208110548547
Acetanaerobacterium elongatum	0.410725342198939
Acetobacterium tundrae	0.0353602321799241
Achromobacter denitrificans	0.175696920199633
Achromobacter xylosoxidans	0.0409742173319026
Acidaminococcus fermentans	0.028542800559915
Acidaminococcus intestini	0.0353348148141453
Acidovorax facilis	0
Acidovorax sp	0
Acidovorax temperans	0
Acinetobacter baumannii	0
Acinetobacter calcoaceticus	0.0491021618816804
Acinetobacter haemolyticus/baumannii	0.241514039091107
Acinetobacter johnsonii	0.0452603159289783
Acinetobacter junii	0
Acinetobacter lwoffii	0
Acinetobacter pittii	0
Acinetobacter radioresistens	0
Acinetobacter septicus	0
Actinobacillus capsulatus	0.139736506083272
Actinobacillus pleuropneumoniae	0
Actinobaculum massiliense	0.0308383488147144
Actinobaculum schaalii	0
Actinomadura vinacea	0
Actinomyces canis	0
Actinomyces cardiffensis	0
Actinomyces georgiae	0.0580151115910899
Actinomyces graevenitzii	0.044791633497441
Actinomyces johnsonii	0
Actinomyces massiliensis	0
Actinomyces meyeri	0.041020842925887
Actinomyces naeslundii	0
Actinomyces neuii	0.0319144652997185
Actinomyces odontolyticus	0
Actinomyces oris	0
Actinomyces radingae	0
Actinomyces sp._ph3	0.120169562752583
Actinomyces turicensis	0
Actinomyces urogenitalis	0
Actinomyces viscosus	0
Adlercreutzia equolifaciens	0
Aeribacillus pallidus	0.129539441689395
Aerococcus christensenii	0
Aerococcus viridans	0
Aeromicrobium massiliense	0
Aeromonas allosaccharophila/veronii	0.041819869873321
Aeromonas bestiarum	0
Aeromonas hydrophila	0
Aeromonas jandaei	0
Aeromonas media/tecta	0
Aeromonas veronii	0
Afipia birgiae	0.055552743256546
Agathobaculum butyriciproducens	0.0286533661724557
Aggregatibacter actinomycetemcomitans	0.0649093840433711
Aggregatibacter aphrophilus	0.426981181717486
Aggregatibacter segnis	0
Agrobacterium tumefaciens	0.325973420833933
Agrococcus jejuensis	0
Agrococcus terreus	0.117836214093404
Akkermansia glycaniphila	0
Akkermansia muciniphila	0
Alcaligenes faecalis	0.0629603036182271
Algoriella xinjiangensis	0
Aliagarivorans marinus	0.0416027552863038
Alistipes finegoldii	0
Alistipes indistinctus	0
Alistipes inops	0
Alistipes obesi	0
Alistipes onderdonkii	0
Alistipes putredinis	0.23199038885411
Alistipes senegalensis	0.0491085374446689
Alistipes shahii	0
Alistipes timonensis	0.0284859972341811
Allisonella histaminiformans	0
Alloiococcus otitis	0
Alloprevotella rava	0.0891297310792249
Alloprevotella tannerae	1.51552124506691
Alloscardovia omnicolens	0
Alysiella filiformis	0.138133919292776
Amaricoccus kaplicensis	0
Anaerobiospirillum succiniciproducens	0
Anaerobiospirillum thomasii	0.067416290372259
Anaerococcus hydrogenalis	0.0653293933897405
Anaerococcus lactolyticus	0.0355960084520254
Anaerococcus obesiensis	0.0761641791323959
Anaerococcus octavius	0
Anaerococcus prevotii	0
Anaerococcus senegalensis	0
Anaerococcus tetradius	0.0311065532700719
Anaerococcus vaginalis	0
Anaerofilum agile	0.041393001952374
Anaerofilum pentosovorans	0
Anaerofustis stercorihominis	0
Anaeroglobus geminatus	0
Anaerorhabdus furcosa	0
Anaerosporobacter mobilis	0.0697585933719281
Anaerostipes butyraticus	0.0690638527783693
Anaerostipes caccae	0
Anaerostipes hadrus	0.0704615249041959
Anaerotruncus colihominis	0.147629739014291
Anaerotruncus sp	0
Anaerovorax odorimutans	0
Ancylobacter polymorphus	0.0740137677454302
Aneurinibacillus aneurinilyticus	0.0419638956667125
Aneurinibacillus migulanus	0
Anoxynatronum sibiricum	0.209031938180052
Aquabacterium commune	0.0514279617314534
Arcanobacterium haemolyticum	0
Arcanobacterium pyogenes	0
Arcobacter butzleri	0.179729201050248
Arcobacter cryaerophilus	0
Arthrobacter albus	0
Arthrobacter castelli	0.0774267343623651
Arthrobacter oxydans	0.0598799306242565
Arthrobacter polychromogenes	0
Asaccharobacter celatus	0.0395191187255361
Atlantibacter hermannii	0.0460600379756223
Atopobium minutum	0
Atopobium parvulum	0
Atopobium rimae	0.0788235735095
Atopobium vaginae	0
Atopostipes suicloacalis	0
Aurantimonas altamirensis	0.0365627622873187
Aureimonas altamirensis	0.290759045463982
Averyella dalhousiensis	0
Azonexus hydrophilus	0
Azospirillum lipoferum	0
Bacillus altitudinis	0.367483145274922
Bacillus amyloliquefaciens	0.0290724339807293
Bacillus anthracis	0
Bacillus atrophaeus	0
Bacillus badius	0
Bacillus beijingensis	0.123128402946168
Bacillus benzoevorans	0
Bacillus cereus	0
Bacillus circulans	0
Bacillus clausii	0
Bacillus coagulans	0
Bacillus cytotoxicus	0
Bacillus endophyticus	0.0467280501303887
Bacillus firmus	0
Bacillus flexus	0
Bacillus fordii	0
Bacillus halodurans	0
Bacillus idriensis	0
Bacillus infantis	0
Bacillus licheniformis	0.0402829490045853
Bacillus marisflavi	0.0417353513279312
Bacillus massilioanorexius	0
Bacillus massiliosenegalensis	0
Bacillus megaterium	0.0354548349429591
Bacillus methanolicus	0
Bacillus mojavensis	0.117774181186726
Bacillus mycoides	0
Bacillus nealsonii	0
Bacillus niacini	0
Bacillus polyfermenticus	0.123783231729253
Bacillus pseudofirmus	0
Bacillus pseudomycoides	0
Bacillus pumilus	0.0531755211487761
Bacillus senegalensis	0.0335067605220826
Bacillus simplex	0
Bacillus siralis	0
Bacillus sonorensis	0
Bacillus subtilis	0
Bacillus thermoamylovorans	0.174098731890675
Bacillus thuringiensis	0.301026265514551
Bacillus timonensis	0.0397666596407431
Bacillus toyonensis/wiedmanii/thuringiensis	0.0331652360417832
Bacillus vallismortis	0
Bacteroides acidifaciens	0.0441371074570815
Bacteroides caccae	0.18757925663824
Bacteroides cellulosiluticus	0.21695983871392
Bacteroides cellulosilyticus	0.271539635443929
Bacteroides clarus	0.110983554080882
Bacteroides coagulans	0
Bacteroides coprocola	0
Bacteroides coprophilus	0.0724709386042222
Bacteroides dorei	0.132979764354677
Bacteroides eggerthii	0.611061770379408
Bacteroides faecis	0.0476914367704373
Bacteroides finegoldii	0.0297219611949178
Bacteroides fluxus	0
Bacteroides fragilis	0.0861594605759067
Bacteroides galacturonicus	0.0604647475005394
Bacteroides gallinarum	0.0432963821524614
Bacteroides gallinceum	0
Bacteroides graminisolvens	0
Bacteroides helcogenes	0.0493466368745644
Bacteroides intestinalis	0
Bacteroides massiliensis	0.211533330712148
Bacteroides massilinensis	0
Bacteroides nordii	0.0329699711709107
Bacteroides oleiciplenus	0
Bacteroides ovatus	0.0914080636329148
Bacteroides paurosaccharolyticus	0
Bacteroides pectinophilus	0.192496291668742
Bacteroides plebeius	0
Bacteroides propinonicifaciens	0
Bacteroides pyogenes	0
Bacteroides salanitronis	0
Bacteroides salyersiae	0.16364220707888
Bacteroides sartorii	0
Bacteroides stercorirosoris	0.0408204496899099
Bacteroides stercoris	0
Bacteroides thetaiotaomicron	0
Bacteroides timonensis	0
Bacteroides uniformis	0.430788607839384
Bacteroides ureolyticus	0.152910629268084
Bacteroides vulgatus	4.07252436161506
Bacteroides xylanisolvens	0
Bacteroides xylanolyticus	0
Barnesiella intestinihominis	0
Barnesiella viscericola	0
Bartonella birtlesii	0
Bavariicoccus seileri	0
Bergeyella zoohelcum	0
Bifidobacterium actinocoloniiforme	0
Bifidobacterium adolescentis	0
Bifidobacterium adolescentis/ruminantium	0.0421655890169834
Bifidobacterium angulatum	0.0333061113948545
Bifidobacterium animalis	0
Bifidobacterium asteroides	0.0300502266935038
Bifidobacterium avesanii	0
Bifidobacterium bifidum	0.0436238987521512
Bifidobacterium bohemicum	0
Bifidobacterium bombi	0.0480140958842596
Bifidobacterium boum	0.0542644761276409
Bifidobacterium breve	0
Bifidobacterium callitrichos	0
Bifidobacterium catenulatum	0.144152267014074
Bifidobacterium catenulatum/pseudoctenulatum	0.122425741497951
Bifidobacterium choerinum	0.063411850479227
Bifidobacterium commune	0.0339411584528807
Bifidobacterium coryneforme	0
Bifidobacterium crudilactis/psychraerophilum	0
Bifidobacterium cuniculi	0.0435303895105453
Bifidobacterium dentium	0.141588645011737
Bifidobacterium eulemuris/lemurum	0
Bifidobacterium faecale	0.0391668934845457
Bifidobacterium gallicum	0.0550090745446353
Bifidobacterium gallinarum	0
Bifidobacterium hapali	0
Bifidobacterium indicum	0
Bifidobacterium kashiwanohense	0.0532994511935892
Bifidobacterium longum	0.0927419126905455
Bifidobacterium longum	0.188585451459614
Bifidobacterium merycicum	0
Bifidobacterium mongoliense	0
Bifidobacterium moukalabense	0.528703126660736
Bifidobacterium pseudocatenulatum	0.0331264269558016
Bifidobacterium pseudocatenulatum	0
Bifidobacterium pseudolongum	0.476839377363345
Bifidobacterium pullorum	0
Bifidobacterium pullorum/hapali	0.0513933382861203
Bifidobacterium ramosum	0.0420814225029919
Bifidobacterium reuteri	0.0579634240879177
Bifidobacterium ruminantium	0
Bifidobacterium saeculare	0
Bifidobacterium saguini	0
Bifidobacterium scardovii	0
Bifidobacterium stercoris	0
Bifidobacterium thermacidophilum	0
Bifidobacterium thermophilum	0
Bifidobacterium tissieri	0.0408817359923656
Bifidobacterium tsurumiense	0.460538884695256
Bifissio spartinae	1.83329985113603
Bilophila wadsworthia	0.0361557676282258
Blastococcus massiliensis	0.193852831407615
Blastomonas natatoria	0
Blautia caecimuris	0
Blautia coccoides	0
Blautia faecis	0.11946973334014
Blautia glucerasea	0
Blautia hansenii	0
Blautia hydrogenotrophica	0.136530913177872
Blautia luti	0.491714600076498
Blautia marasmi	0
Blautia obeum	0.0728256276569508
Blautia producta	0
Blautia schinkii	0.308561839700019
Blautia sp._GD8	0
Blautia stercoris	0.254480471319111
Blautia wexlerae	0
Bordetella hinzii	0
Brachybacterium muris	0
Brachybacterium paraconglomeratum	0.0435868551498522
Brachymonas chironomi	0
Brachyspira aalborgi	0.042981055601363
Brachyspira pilosicoli	0
Bradyrhizobium denitrificans	0.0447679726274067
Bradyrhizobium elkanii	0
Bradyrhizobium japonicum	0
Brevibacillus agri	0
Brevibacillus borstelensis	0
Brevibacillus brevis	0.040710628286732
Brevibacillus massiliensis	0
Brevibacterium casei	0.0670720103117444
Brevibacterium epidermidis	0
Brevibacterium halotolerans	0.0872547260835613
Brevibacterium iodinum	0
Brevibacterium linens	0.0297259352815373
Brevibacterium luteolum	0
Brevibacterium mcbrellneri	0.0288678517862091
Brevibacterium paucivorans	0.036589931887995
Brevibacterium pityocampae	0.0907882729640359
Brevibacterium ravenspurgense/massiliense	0.03717325374773
Brevibacterium senegalense	0
Brevundimonas bacteroides	0.268610562003901
Brevundimonas diminuta	0.0351323841071023
Brevundimonas subvibrioides	0.0660221442214035
Brevundimonas terrae	0.144569431901148
Brevundimonas vesicularis	0.0474046280218655
Brochothrix thermosphacta	0
Buchnera aphidicola	0.11655730685154
Buchnera sp.	0.0287459616023382
Bulleidia extructa	0
Burkholderia cepacia	0
Burkholderia glumae	0
Burkholderia plantarii	0
Butyricicoccus faecihominis	0.102649619935362
Butyricicoccus pullicaecorum	0
Butyricimonas faecihominis	0.0346097676472479
Butyricimonas paravirosa	0
Butyricimonas synergistica	0
Butyricimonas virosa	0.0507886005257696
Butyrivibrio crossotus	0.135549229020139
Butyrivibrio fibrisolvens	0.0764907023042652
C.viride 16S	0.0597704985432336
Caldicoprobacter faecalis	0
Campylobacter coli	0.224492314716926
Campylobacter concisus	0
Campylobacter curvus	0
Campylobacter faecalis	0.124294229421388
Campylobacter fetus	0
Campylobacter gracilis	0
Campylobacter hominis	0
Campylobacter hyointestinalis	0
Campylobacter jejuni	0.445027914306753
Campylobacter lari	0
Campylobacter rectus	0
Campylobacter showae	0
Campylobacter upsaliensis	0
Campylobacter ureolyticus	0
Candidatus Blastococcus	0
Candidatus Dorea	0.0785993618945023
Candidatus Soleaferrea	0
Candidatus Stoquefichus	0
Candidatus Streptomyces	0
Capnocytophaga gingivalis	0
Capnocytophaga granulosa	0
Capnocytophaga haemolytica	0
Capnocytophaga leadbetteri	0.0509856818669937
Capnocytophaga ochracea	0
Capnocytophaga sputigena	0.0297138469630377
Cardiobacterium hominis	0.0662544484435461
Cardiobacterium valvarum	0
Carnobacterium maltaromaticum	0
Castellaniella defragrans	0
Catabacter hongkongensis	0.0308497876296255
Catenibacterium mitsuokai	1.331658078819
Catonella morbi	0
Catonella sp.	0
Cedecea davisae	0
Cedecea lapagei	0
Cellulomonas composti	0
Cellulomonas denverensis	0
Cellulomonas massiliensis	0
Cellulomonas parahominis	0
Cellulosilyticum lentocellum	0.119806625493438
Cellulosimicrobium cellulans	0
Centipeda periodontii	0
Cephaloticoccus primus	0
Cetobacterium somerae	0
Chlamydia abortus	0.0523949236303074
Chlamydia trachomatis	0.0592985557946533
Chlorobium phaeobacteroides	0
Christensenella minuta	0.0384428172969708
Chryseobacterium bovis	0.0532335461689043
Chryseobacterium hominis	0
Citrobacter amalonaticus	0
Citrobacter braakii	0
Citrobacter farmeri	0
Citrobacter freundii	0.0381514540710393
Citrobacter gillenii	0
Citrobacter intermedius	0.0606840500266402
Citrobacter murliniae	0
Citrobacter pasteurii	0
Citrobacter sedlakii	0
Citrobacter werkmanii	0
Citrobacter youngae	0.0317498177487928
Cloacibacillus evryensis	0.123224277140447
Cloacibacillus porcorum	0
Cloacibacterium normanense	3.50490882961478
Clostridioides difficile	0
Clostridium acetobutylicum	0
Clostridium acidisoli	0
Clostridium aciditolerans	0
Clostridium aerotolerans	0
Clostridium akagii	0.0628455553708917
Clostridium aldenense	0.107353046764811
Clostridium aldrichii	0
Clostridium algidicarnis	0.0758713105348651
Clostridium amazonense	0
Clostridium aminovalericum	0.170267447083559
Clostridium amygdalinum	0.11003139699458
Clostridium amylolyticum	0.0439693163092437
Clostridium arbusti	0
Clostridium argentinense	0
Clostridium asparagiforme	0.577501651699099
Clostridium aurantibutyricum	0
Clostridium autoethanogenum	0
Clostridium baratii/Eubacterium nitrigenese	0.230535608778783
Clostridium beijerinckii	0
Clostridium bifermentans	0
Clostridium bolteae/aminovalericum	0.119732022621872
Clostridium botulinum	0
Clostridium bowmanii	0
Clostridium butyricum	0.039827497519388
Clostridium cadaveris	0
Clostridium carboxidivorans	0
Clostridium cavendishii	0
Clostridium celatum	1.5637141616381
Clostridium celerecrescens	0
Clostridium cellobioparum	0.0536572123972465
Clostridium cellulolyticum	0
Clostridium chartatabidum	0.0524691527444975
Clostridium chauvoei	0.235514809069898
Clostridium chromiireducens	0.0504824423478356
Clostridium citroniae	0
Clostridium clariflavum	0
Clostridium clostridioforme	0
Clostridium cochlearium	0
Clostridium cocleatum	0
Clostridium colicanis	0
Clostridium colinum	0
Clostridium collagenovorans	0
Clostridium cylindrosporum	0.16214471236811
Clostridium dakarense	0
Clostridium difficile	0.0597803939255025
Clostridium diolis	0.244159291448727
Clostridium disporicum/celatum	0
Clostridium drakei	0.0291276850660616
Clostridium estertheticum	0
Clostridium fallax	0
Clostridium felsineum	0
Clostridium ganghwense	0.029412964287697
Clostridium ghonii	0.0538483948133719
Clostridium glycolicum	0
Clostridium glycyrrhizinilyticum	0.112381517219283
Clostridium grantii	0
Clostridium haemolyticum	0
Clostridium hathewayi	0
Clostridium herbivorans	0
Clostridium hiranonis	0
Clostridium homopropionicum	0
Clostridium huakuii	0
Clostridium hungatei	0
Clostridium hylemonae	0.197539377490732
Clostridium indolis/methoxybenzovorans	0.519344239805015
Clostridium innocuum	0.035133954699667
Clostridium irregulare	0
Clostridium isatidis	0
Clostridium jeddahense	0.0482010870248871
Clostridium kogasensis	0
Clostridium lactatifermentans	0
Clostridium lavalense/bolteae	0.150343036300518
Clostridium leptum	0.465427421357298
Clostridium limosum	0
Clostridium lituseburense	0
Clostridium lundense	0
Clostridium malenominatum	0.0482316215439386
Clostridium massiliodielmoense	0.0318317426130175
Clostridium methoxybenzovorans	0.778687600646638
Clostridium methylpentosum	0.0519589497705933
Clostridium neonatale	0
Clostridium nexile	0.324874695167655
Clostridium novyi	0.0297602142909573
Clostridium oceanicum	0.118887080365673
Clostridium oroticum	0.0540205220345054
Clostridium paraputrificum	0
Clostridium pascui	0.0770005607320074
Clostridium pasteurianum	0.0331014907796738
Clostridium perfringens	0
Clostridium polysaccharolyticum	0.0384654438332636
Clostridium populeti	0
Clostridium psychrophilum	0
Clostridium punense	0
Clostridium putrefaciens	2.55835747687619
Clostridium ramosum	0.0285046737039867
Clostridium rectum	0
Clostridium saccharobutylicum	0
Clostridium saccharogumia	0.0284764951862257
Clostridium saccharolyticum	0.0500425365150394
Clostridium saccharoperbutylacetonicum	0
Clostridium sardiniense	0
Clostridium sartagoforme	0.0579758921348949
Clostridium scatologenes	0
Clostridium schirmacherense	0
Clostridium scindens	0.191992550469198
Clostridium senegalense	0
Clostridium septicum	0
Clostridium sordellii	0
Clostridium sp._16S_	0
Clostridium sphenoides	0.0629462425229412
Clostridium spiroforme	0
Clostridium sporogenes	0.0462070002127783
Clostridium sporosphaeroides	0
Clostridium sticklandii	0
Clostridium straminisolvens	0.0418979321654557
Clostridium subterminale	0.0465065423151969
Clostridium sufflavum	0
Clostridium sulfidigenes	0
Clostridium swellfunianum	0
Clostridium symbiosum	0.737917086098241
Clostridium tagluense	0
Clostridium tepidiprofundi	0
Clostridium termitidis	0
Clostridium tertium	0
Clostridium tetani	0.0312389307734456
Clostridium tetanomorphum	0
Clostridium thermoalcaliphilum	0
Clostridium thermopalmarium	0
Clostridium thiosulfatireducens	0
Clostridium tunisiense	0
Clostridium tyrobutyricum	0
Clostridium ventriculi	0
Clostridium vincentii	0
Clostridium viride	0
Clostridium vulturis	0
Clostridium xylanolyticum	0
Clostridium xylanovorans	0.0318483704435149
Collinsella aerofaciens	0
Collinsella intestinalis	0
Collinsella massiliensis	0
Collinsella stercoris	0.0464859435573263
Collinsella tanakaei	0.0302285688051561
Comamonas aquatica	0
Comamonas kerstersii	0
Comamonas terrigena	0
Comamonas testosteroni	0
Coprobacillus cateniformis	0
Coprobacter fastidiosus	0.341466957401419
Coprobacter secundus	0
Coprococcus catus	0
Coprococcus comes	0.0615215435914978
Coprococcus eutactus	0.0284409403328431
Coriobacterium glomerans	0.0950666953432189
Corynebacterium accolens	0
Corynebacterium afermentans	0.0367155872462323
Corynebacterium ammoniagenes	0
Corynebacterium amycolatum	0
Corynebacterium appendicis	0
Corynebacterium argentoratense	0
Corynebacterium aurimucosum	0
Corynebacterium casei	0
Corynebacterium coyleae	0
Corynebacterium durum	0
Corynebacterium frankenforstense	0
Corynebacterium freneyi	0.342854674073903
Corynebacterium genitalium	0
Corynebacterium glaucum	0
Corynebacterium glucuronolyticum	0.0299496616686735
Corynebacterium jeikeium	0.032678493239414
Corynebacterium kroppenstedtii	0.210388177700016
Corynebacterium matruchotii	0
Corynebacterium minutissimum	0.032207979259227
Corynebacterium mucifaciens	0
Corynebacterium propinquum	0.0307187995477667
Corynebacterium pseudodiphthericum	0
Corynebacterium resistens	0
Corynebacterium simulans	0.0555340012477206
Corynebacterium singulare	0
Corynebacterium sp._1152	0
Corynebacterium striatum	0
Corynebacterium sundsvallense	0
Corynebacterium tuberculostearicum	0
Corynebacterium tuscaniense	0.225762756234505
Corynebacterium ulcerans	0.0993450859274893
Corynebacterium ureicelerivorans	0.0315891160814262
Corynebacterium variabile	0
Corynebacterium xerosis	0.155840286956904
Cronobacter sakazakii	0
Cryptobacterium curtum	0
Cupriavidus metallidurans	0
Curtobacterium flaccumfaciens	0
Deinococcus aquaticus	0
Deinococcus indicus	0
Deinococcus proteolyticus	0
Delftia acidovorans	0
Dermabacter hominis	0
Dermabacter vaginalis	0.0833513608929314
Dermacoccus nishinomiyaensis	0.028888298169296
Desulfitobacterium frappieri	0.178905031180254
Desulfobulbus propionicus	0
Desulfotomaculum guttoideum	0
Desulfovibrio alkalitolerans	0
Desulfovibrio desulfuricans	0
Desulfovibrio fairfieldensis	0.0350065456689034
Desulfovibrio legallii	0.0316503177813041
Desulfovibrio legallis	0
Desulfovibrio piger	0
Desulfovibrio termitidis	0
Dialister invisus	0
Dialister micraerophilus	0
Dialister pneumosintes	0
Dialister succinatiphilus	0
Dictyoglomus thermophilum	0.128454180134145
Dielma fastidiosa	0
Dietzia cinnamea	0.091494389608396
Dietzia maris	0.10535634736851
Dietzia natronolimnaea	0
Dolosicoccus paucivorans	0.0687475519805325
Dolosigranulum pigrum	0.0720127283736796
Dorea formicigenerans	0.0347790883217246
Dorea longicatena	0.233443491642524
Dorea massiliensis	0
Dyadobacter beijingensis	0
Dyadobacter fermentans	0
Dysgonomonas capnocytophagoides	0.0480699783089742
Dysgonomonas gadei	0
Dysgonomonas macrotermitis	0
Dysgonomonas mossii	0
Edwardsiella tarda	0.0928406186173801
Eggerthella lenta	0.0426762471469892
Eggerthella sinensis	0.741587653448755
Eggerthella timonensis	0
Eggerthia catenaformis	0
Eikenella corrodens	0
Eisenbergiella tayi	0
Elusimicrobium minutum	0.0950627138390923
Empedobacter falsenii	0.0842855581778462
Enorma massiliensis	0.0950724205968072
Enterobacter aerogenes	0
Enterobacter asburiae	0
Enterobacter cancerogenus	0
Enterobacter cloacae	0.478276900809859
Enterobacter massiliensis	0.0295235943087263
Enterococcus asini	0
Enterococcus avium	0.0484351457245137
Enterococcus caccae	0
Enterococcus casseliflavus	0
Enterococcus casseliflavus/galliarum	0
Enterococcus cecorum	0
Enterococcus devriesei	0
Enterococcus dispar	0.0326006962350116
Enterococcus durans/hirae	0
Enterococcus faecalis	0.0938602282527533
Enterococcus faecium	0
Enterococcus gallinarum	0
Enterococcus gilvus	0
Enterococcus italicus	0
Enterococcus malodoratus	0
Enterococcus mundtii	0
Enterococcus phoeniculicola	0
Enterococcus raffinosus	0
Enterococcus saccharolyticus	0
Enterorhabdus caecimuris	0.0427330464593393
Enterovibrio nigricans	0
Eremococcus coleocola	0
Erysipelatoclostridium ramosum	0.0441513018783274
Escherichia albertii	0.229224084753532
Escherichia coli	4.40802035715686
Escherichia fergusonii	0.545655933999378
Escherichia hermannii	0.803627396426682
Ethanoligenens harbinense	0.152474750497632
Eubacterium barkeri	0
Eubacterium biforme	0
Eubacterium brachy	0
Eubacterium budayi	0.311984209424202
Eubacterium callanderi	0
Eubacterium celluloscolvens	0.106480905949444
Eubacterium cellulosolvens	0
Eubacterium contortum	0
Eubacterium coprostanoligenes	0.0303967191300682
Eubacterium cylindroides	0
Eubacterium desmolans	0
Eubacterium dolichum	0.0295566793518208
Eubacterium eligens	0.0501501309866889
Eubacterium fissicatena	0.299936164539077
Eubacterium hallii	0
Eubacterium infirmum	0
Eubacterium limosum	0.0302755506664337
Eubacterium moniliforme	0
Eubacterium multiforme	0.0362873696208541
Eubacterium nitritogenes	0.0374594057628524
Eubacterium nodatum	0.0286156049212764
Eubacterium oxidoreducens	0
Eubacterium pyruvativorans	0
Eubacterium ramulus	0
Eubacterium rectale	0.583244390001119
Eubacterium ruminantium	0
Eubacterium saphenum	0
Eubacterium siraeum	0
Eubacterium sp	0.0541942289965365
Eubacterium sulci	0.046575215473667
Eubacterium tenue	0
Eubacterium tortuosum	0
Eubacterium tortusum	0
Eubacterium uniforme	0
Eubacterium ventriosum	0.0930045108019673
Eubacterium xylanophilum	0.0324987600668483
Eubacterium yurii	0.0396617452266743
Exiguobacterium aurantiacum	0.264061433238475
Facklamia hominis/miroungae	0
Facklamia ignava	0
Facklamia languida	0
Facklamia tabacinasalis	0.479331652662006
Faecalibacterium prausnitzii	0.143621804613746
Faecalibacterium prausnitzii S9G3	0.269459210235029
Faecalicatena contorta	0.222601336476733
Faecalitalea cylindroides	0.0310831195162397
Fermentimonas caenicola	0.0609949917620936
Ferrimonas balearica	0
Fictibacillus arsenicus	0.0304086342576064
Filifactor alocis	0.0333000302818533
Filifactor villosus	0
Finegoldia magna	0
Flavobacterium banpakuense	0.0313555467351011
Flavobacterium branchiophilum	0
Flavobacterium cheniae	0
Flavobacterium daejeonense	0
Flavobacterium lindanitolerans	0
Flavobacterium oncorhynchi	0.0309288307329632
Flavobacterium sp._TISTR	0
Flavonifractor plautii	0.242384834111872
Flavonifractor sp	0.552177770672489
Flexispira rappini	0
Flintibacter butyricus	0.262649643325763
Fretibacterium fastidiosum	0
Fusicatenibacter saccharivorans	0.107056067132102
Fusobacterium equinum	0
Fusobacterium gonidiaformans	0.0341398315773903
Fusobacterium mortiferum	0
Fusobacterium naviforme	0.0863010374977922
Fusobacterium necrogenes	0.0334530119578767
Fusobacterium necrophorum	0
Fusobacterium nucleatum	0.0413756994799081
Fusobacterium periodonticum	0
Fusobacterium russii	0
Fusobacterium ulcerans	0.0353863083177832
Fusobacterium varium	0.0713594554864313
Gallibacterium anatis	0
Garciella nitratireducens	0
Gardnerella vaginalis	0
Gemella haemolysans	0.0301410963302274
Gemella morbillorum	0
Gemella sanguinis	0.125600512341656
Gemmatirosa kalamazoonesis	0
Gemmiger formicilis	0.112167726036968
Geobacillus stearothermophilus	0.0318593643636749
Geobacillus vulcani	0
Georgenia muralis	0
Gluconobacter oxydans	0
Gordonia bronchialis	0
Gordonia jacobaea	0.0436511511553677
Gordonia otitidis	0.0359867944675724
Gordonia rubripertincta	0.04791275280133
Gordonia terrae	0.0364421394208543
Gordonibacter pamelaeae	0
Gordonibacter urolithinfaciens	0
Granulicatella adiacens	0.0553016087583739
Granulicatella elegans	0
Grimontia hollisae	0.23485644038971
Haematobacter missouriensis	0
Haemophilus haemolyticus	0.520115630402725
Haemophilus influenzae	0
Haemophilus parahaemolyticus	0
Haemophilus parainfluenzae	0.120918631540871
Haemophilus paraphrohaemolyticus	0
Haemophilus pittmaniae	0
Haemophilus quentini	0
Haemophilus sputorum	0.0311098184498636
Hafnia alvei	0
Halobiforma nitratireducens	0.0881766851353873
Halomonas salina	0
Harryflintia acetispora	0
Helicobacter bilis	0
Helicobacter canadensis	0
Helicobacter cinaedi	0.0738420042410883
Helicobacter fennelliae	0
Helicobacter pametensis	0.0467265196354237
Helicobacter pullorum	0
Helicobacter pylori	0
Helicobacter rodentium	0
Helicobacter winghamensis	0.196032777483194
Herbaspirillum massiliense	0.111694399263768
Hespellia porcina	0.0334286809617716
Hespellia stercorisuis	0
Holdemanella biformis	0
Holdemania filiformis	0
Holdemania massiliensis	0
Howardella ureilytica	0.0388459276599129
Hungatella effluvii	0
Hydrobacter penzbergensis	0.0355734081326762
Hydrogenibacillus schlegelii	0.0630617634451288
Hydrogenoanaerobacterium saccharovorans	0.147420127611419
Hymenobacter rigui	0.0883956156664294
Intestinibacter bartlettii	0.0569123473170801
Intestinimonas butyriciproducens	0.0303620499645598
Janibacter hoylei	0
Janibacter indicus	0.122274749049831
Janibacter limosus	0
Janibacter terrae	0
Johnsonella ignava	0.0373241407331205
Jonesia denitrificans	0
Kallipyga massiliensis	0.0495273262719769
Kandleria vitulina	0.276149259034537
Kerstersia gyiorum	0
Kineothrix alysoides	0
Kingella denitrificans	0.033752289109439
Kingella kingae	0
Kingella oralis	0
Klebsiella aerogenes	0
Klebsiella oxytoca	0
Klebsiella pneumoniae	0.0372916372248079
Klebsiella variicola	0
Kluyvera ascorbata	0.0700416704875184
Kluyvera intermedia	0
Kocuria halotolerans	0.0334620474719778
Kocuria indica	0.0373661132858224
Kocuria kristinae	0
Kocuria marina	0.0859425701360957
Kocuria palustris	0
Kocuria rhizophila	0
Kocuria rosea	0
Kosakonia cowanii	0
Kurthia gibsonii	0
Kurthia massiliensis	0
Kurthia senegalensis	0
Kytococcus schroeteri	0
Kytococcus sedentarius	0
Lachnoanaerobaculum saburreum	0.074905226331391
Lachnoanaerobaculum umeaense	0
Lachnobacterium bovis	0.223347722198485
Lachnoclostridium phytofermentans	0
Lachnoclostridium sp	0.0546122273089707
Lachnospira multipara	0.0766740565235876
Lachnospira pectinoschiza	2.21726018217746
Lactobacillus acidophilus	0
Lactobacillus agilis	0
Lactobacillus alimentarius	0.223092846761728
Lactobacillus alvi	0
Lactobacillus amylolyticus	0
Lactobacillus amylophilus	0
Lactobacillus amylovorus	0
Lactobacillus animalis	0
Lactobacillus antri	0
Lactobacillus apinorum	0
Lactobacillus apodemi	0
Lactobacillus bifermentans	0
Lactobacillus brevis	0
Lactobacillus buchneri	0
Lactobacillus casei	0
Lactobacillus ceti	0
Lactobacillus coleohominis	0
Lactobacillus coryniformis	0.0432755648478393
Lactobacillus crispatus	0
Lactobacillus curvatus	0
Lactobacillus delbrueckii	0
Lactobacillus dextrinicus	0
Lactobacillus fermemtum	0
Lactobacillus fermentum	0
Lactobacillus fructivorans/homohiochii	0.104420725763968
Lactobacillus gasseri	0
Lactobacillus gastricus	0
Lactobacillus gigeriorum	0.0372514949680133
Lactobacillus helveticus	0.0306892349605617
Lactobacillus herbarum	0
Lactobacillus iners	0
Lactobacillus jensenii	0.0311928720600346
Lactobacillus johnsonii	0
Lactobacillus kalixensis	0
Lactobacillus kitasatonis	0
Lactobacillus kunkeei	0.0353444335771742
Lactobacillus malefermentans	0.0506304975004391
Lactobacillus mindensis	0
Lactobacillus mucosae	0
Lactobacillus mudanjiangensis	0
Lactobacillus oris	0
Lactobacillus parabuchneri	0
Lactobacillus paracasei	0
Lactobacillus parafarraginis	0
Lactobacillus pentosus	0
Lactobacillus plantarum	0
Lactobacillus porcinae	0.0833661320488751
Lactobacillus rapi	0
Lactobacillus reuteri	0
Lactobacillus rhamnosus	0
Lactobacillus rogosae	0.0578970541147009
Lactobacillus rossiae	0
Lactobacillus ruminis	0
Lactobacillus sakei	0
Lactobacillus salivarius	0
Lactobacillus sanfranciscensis	0
Lactobacillus saniviri	0
Lactobacillus senioris	0.0283357817649348
Lactobacillus sharpeae	0.0286995014644214
Lactobacillus thermophilus	0
Lactobacillus ultunensis	0
Lactobacillus vaccinostercus	0.0285213695813664
Lactobacillus vaginalis	0.0310954267019633
Lactobacillus versmoldensis	0
Lactobacillus xiangfangensis	0.144061408654149
Lactococcus formosensis	0
Lactococcus garvieae	0
Lactococcus lactis	0.228502687771827
Lactococcus plantarum	0.0348549565088218
Lactococcus raffinolactis	0
Lactonifactor longoviformis	0
Laribacter hongkongensis	0.0754828432229981
Lautropia mirabilis	0.0473877810299912
Lawsonella clevelandensis	0.0340759944290453
Leifsonia aquatica/naganoensis	0
Leminorella grimontii	0
Leminorella richardii	0
Leptothrix discophora	0.377235851450809
Leptothrix mobilis	0
Leptotrichia amnionii	0
Leptotrichia buccalis	3.01924963637613
Leptotrichia goodfellowii	0
Leptotrichia hofstadii	0.113881562013525
Leptotrichia wadei	0
Leuconostoc carnosum	0
Leuconostoc citreum	0
Leuconostoc citreum/holzapfelii	0
Leuconostoc gelidum	0
Leuconostoc lactis	0
Leuconostoc mesenteroides	0
Leuconostoc pseudomesenteroides/rapi/kimchii/mesenteroides	0.0773321357508663
Limnobacter thiooxidans	0.0380815018619412
Longicatena caecimuris	0
Lysinibacillus fusiformis	0
Lysinibacillus massiliensis	0
Lysinibacillus sphaericus	0
Lysobacter soli	0.0615215489447028
Mageeibacillus indolicus	0
Mannheimia granulomatis	0.0293115348774437
Marichromatium gracile	0
Marvinbryantia formatexigens	0.154533455483591
Massilia aurea	0.317099141965516
Massiliomicrobiota timonensis	0
Megamonas funiformis	1.38696724202073
Megamonas hypermegale	0
Megamonas rupellensis	0.0761230440000127
Megasphaera elsdenii	0
Megasphaera indica	0
Megasphaera micronuciformis	0
Megasphaera paucivorans	0
Megasphaera sp	0
Mesorhizobium loti	0
Methanobrevibacter smithii	0.0655347583281173
Methanobrevibacter smithii/gottschalkii	0
Methanosphaera cuniculi	0.0301042663759569
Methanosphaera stadtmanae	0
Methylobacterium adhaesivum	0.0426973234596416
Methylobacterium jeotgali	0.380787147578926
Methylobacterium mesophilicum	0.0748303206074157
Methylobacterium populi	0
Methylobacterium radiotolerans	0
Methylobacterium zatmanii	0.216657871185868
Methyloversatilis universalis	0.0867063970468577
Microbacterium aurum	0
Microbacterium barkeri	0
Microbacterium chocolatum	0
Microbacterium foliorum	0
Microbacterium gubbeenense	0.096900734937652
Microbacterium hydrocarbonoxydans	0
Microbacterium lacticum	0
Microbacterium luteolum	0.41024731462426
Microbacterium oleivorans	0.561732213771709
Microbacterium paraoxydans	0.0534466664637032
Microbacterium phyllosphaerae	0
Microbacterium schleiferi	0.0357563640072332
Micrococcus luteus	0
Micrococcus lylae	0
Micromonospora aurantiaca	0.0557664984178434
Micromonospora krabiensis	0
Microvirga massiliensis	0
Microvirgula aerodenitrificans	0
Mitsuokella jalaludinii	0
Mitsuokella multacida	0
Mobiluncus curtisii	0.0776125604824321
Moellerella wisconsensis	0.115459752452126
Mogibacterium diversum	0
Mogibacterium neglectum	0.0522544232901233
Mogibacterium pumilum	0
Mogibacterium timidum	0
Mogibacterium vescum	0
Monoglobus pectinilyticus	0
Moraxella atlantae	0
Moraxella catarrhalis	0.125993330057954
Moraxella caviae	0
Moraxella lacunata	0.0322383193446403
Moraxella nonliquefaciens	0
Moraxella osloensis	0
Morganella morganii	0
Moryella indoligenes	0.0311455139089865
Murdochiella asaccharolytica	0
Muribaculum intestinale	0
Murimonas intestini	0
Mycobacterium abscessus	0.139827029464366
Mycobacterium avium	0
Mycobacterium florentinum	0.052769009323856
Mycobacterium fortuitum	0.0975630719383535
Mycobacterium iranicum	0.057036422243933
Mycobacterium mucogenicum	0.0454662874470091
Mycoplasma hominis	0
Mycoplasma pneumoniae	0
Negativicoccus succinicivorans	0.0341282678704553
Neisseria bacilliformis	0
Neisseria cinerea	0
Neisseria elongata	0
Neisseria flava	0
Neisseria flavescens/perflava	0
Neisseria gonorrhoeae	0.112023047811048
Neisseria macacae	0.0758553064517643
Neisseria meningitidis	0
Neisseria mucosa	0.279665751203658
Neisseria sicca	0
Neisseria subflava	0
Nevskia ramosa	0
Nitriliruptor alkaliphilus	0
Oceanobacillus caeni	0
Oceanobacillus massiliensis	0
Ochrobactrum anthropi	0.0367632995323154
Ochrobactrum intermedium	0.0398519028053308
Ochrobactrum pituitosum	0
Odoribacter laneus	0
Odoribacter splanchnicus	0.0329175281869914
Oligella urethralis	0.0589714475109398
Olsenella profusa	0.0308143215073915
Olsenella scatoligenes	0
Olsenella uli	0.0290083793922842
Olsenella umbonata	0.0502198579115822
Orenia metallireducens	0
Oribacterium parvum	0
Oribacterium sinus	0.560647490029075
Ornithobacterium rhinotracheale	0
Oscillibacter ruminantium	0.0309941705356998
Oscillibacter sp	0.0747787031714497
Oscillibacter valericigenes	0.271020812103494
Oxalobacter formigenes	0.0932767341902555
Paenibacillus alvei	0.0444299602027382
Paenibacillus antibioticophila	0.038408152442186
Paenibacillus barcinonensis	0.035168000853875
Paenibacillus barengoltzii	0
Paenibacillus daejeonensis	0.0296185773166072
Paenibacillus durus	0
Paenibacillus glucanolyticus	0
Paenibacillus graminis	0
Paenibacillus illinoisensis	0.0418547579135836
Paenibacillus kribbensis	0
Paenibacillus lactis	0.118487268705875
Paenibacillus lautus	0
Paenibacillus provencensis	0
Paenibacillus pueri	0
Paenibacillus rhizosphaerae	0
Paenibacillus riograndensis	0.164128447741726
Paenibacillus sabinae/forsythiae	0
Paenibacillus senegalensis	0.0776061487312793
Paenibacillus thiaminolyticus	0
Paenibacillus timonensis	0
Pantoea agglomerans	0.456841446920906
Pantoea conspicua	0
Papillibacter cinnamivorans	0
Parabacteroides distasonis	0.806698400127191
Parabacteroides goldsteinii	2.29981997410585
Parabacteroides gordonii	0
Parabacteroides johnsonii	0.0688536037969199
Parabacteroides merdae	0.0409790340880392
Paracoccus carotinifaciens	0
Paracoccus marinus	0.0295514885100243
Paracoccus sanguinis	0
Paracoccus yeei	0
Paraeggerthella hongkongensis	0.128573121030456
Paraprevotella clara	0
Paraprevotella xylaniphila	0
Parascardovia denticolens	0.0471753765219443
Parasporobacterium paucivorans	0.176376747795261
Parasutterella excrementihominis	0.227169091130606
Parasutterella secunda	0.0617157639463544
Parvimonas micra	0.354707298752056
Pediococcus acidilactici	0.0882388708226284
Pediococcus damnosus	0
Pediococcus pentosaceus	0.0967909281850159
Pedobacter daejeonensis	0
Pedomicrobium ferrugineum	0
Pelomonas saccharophila	0.166804046936152
Peptoclostridium difficile	0
Peptococcus niger	0
Peptococcus sp.	0
Peptoniphilus asaccharolyticus	0
Peptoniphilus coxii	0
Peptoniphilus duerdenii	0
Peptoniphilus grossensis	0
Peptoniphilus harei	0
Peptoniphilus indolicus	0
Peptoniphilus lacrimalis	0.0298331034833025
Peptoniphilus senegalensis	0.0300928082668775
Peptoniphilus timonensis	0
Peptostreptococcus anaerobius	0
Peptostreptococcus russellii	0
Peptostreptococcus stomatis	0.0336680441984622
Phascolarctobacterium faecium	0.306934805218901
Phascolarctobacterium succinatutens	0.0961904832776313
Phenylobacterium haematophilum	0.0399663907259478
Phyllobacterium myrsinacearum	0
Planococcus rifietoensis	0
Planomicrobium chinense	0
Planomonospora sphaerica	0.0740833497148087
Plesiomonas shigelloides	0
Porphyromonas asaccharolytica	0
Porphyromonas catoniae	0
Porphyromonas endodontalis	0.0453744545110326
Porphyromonas gingivalis	0.0410065814850063
Porphyromonas somerae	0.167195288248044
Porphyromonas uenonis	0.0878204191447795
Prevotella albensis	0
Prevotella amnii	0.0725108055247019
Prevotella amniotica	0
Prevotella aurantiaca	0.0723446543448472
Prevotella baroniae	0.0519472430361481
Prevotella bergensis	0
Prevotella bivia	0
Prevotella brevis	0
Prevotella bryantii	0
Prevotella buccae	0
Prevotella buccalis	0
Prevotella conceptionensis	0.0547712133147158
Prevotella copri	0
Prevotella corporis	0.0347319490264858
Prevotella dentalis	0
Prevotella dentasini	0
Prevotella denticola	0
Prevotella disiens	0
Prevotella enoeca	0
Prevotella falsenii	0
Prevotella fusca	0
Prevotella histicola	0.187782042625806
Prevotella intermedia	0
Prevotella loescheii	0
Prevotella maculosa	0.0316676514942275
Prevotella marshii	0
Prevotella melaninogenica	0
Prevotella micans	0
Prevotella multidaccharivorax	0
Prevotella multiformis	0
Prevotella multisaccharivorax	0
Prevotella nanceiensis	0
Prevotella nigrescens	0
Prevotella oralis	0
Prevotella oris	0
Prevotella oryzae	0
Prevotella oulorum	0
Prevotella pallens	0
Prevotella paludivivens	0.160818944219785
Prevotella pleuritidis	0
Prevotella ruminicola	0.0642170682090495
Prevotella saccharolytica	0.0385961525243646
Prevotella salivae	0
Prevotella scopos/jejuni	0
Prevotella shahii	0
Prevotella stercorea	0.0365117862368414
Prevotella timonensis	0
Prevotella veroralis	0
Promicromonospora flava	0.179430704335351
Propionibacterium acidifaciens	0.633698273551161
Propionibacterium acidipropionici	0.312141398243912
Propionibacterium acnes	0
Propionibacterium australiense	0
Propionibacterium avidum	0
Propionibacterium cyclohexanicum	0
Propionibacterium damnosum	0.0573338861418966
Propionibacterium freudenreichii	0
Propionibacterium granulosum	0
Propionibacterium jensenii	0
Propionibacterium microaerophilum	0.075461041357591
Propionibacterium namnetense	0
Propionibacterium propionicum	0
Propionibacterium thoenii	0.135441512151248
Propionicimonas paludicola	0
Propionimicrobium lymphophilum	0.268639705887182
Propionivibrio dicarboxylicus	0
Prosthecobacter fluviatilis	0
Proteus mirabilis	0
Proteus penneri	0.0573508503847731
Proteus vulgaris	0
Providencia alcalifaciens	0
Providencia rettgeri	0
Providencia rustigianii	0
Providencia stuartii	0
Pseudoclavibacter massiliense	0
Pseudoclavibacter sp._Timone	0
Pseudoflavonifractor capillosus	0.465646882391552
Pseudomonas aeruginosa	0
Pseudomonas alcaliphila	0
Pseudomonas fluorescens	0
Pseudomonas fragi	0
Pseudomonas fragi/thivervalensis/deceptionensis	0
Pseudomonas monteilii	0.784318199660876
Pseudomonas nitroreducens	0
Pseudomonas oleovorans	0
Pseudomonas putida	0
Pseudomonas stutzeri	0
Pseudopropionibacterium propionicum	0
Pseudoramibacter alactolyticus	0
Pseudothermotoga thermarum	0
Pseudoxanthomonas mexicana	0
Psychrobacter arenosus	0.0308422545934508
Pyramidobacter piscolens	0.0414602364752286
Ralstonia insidiosa	0.0602844843028135
Ralstonia mannitolilytica	0.0406198274399131
Ralstonia solanacearum	0
Raoultella ornithinolytica	0
Raoultella planticola	0.225973338947529
Rheinheimera perlucida	0
Rheinheimera texasensis	0
Rhizobium pusense	0.0379355252089573
Rhodanobacter ginsenosidimutans	1.16276055004249
Rhodobacter sphaeroides	0
Rhodococcus equi	0
Rhodococcus erythropolis	0
Rhodococcus rhodochrous	0
Riemerella anatipestifer	0
Riemerella columbina	0
Robinsoniella peoriensis	0.0598307924237109
Romboutsia lituseburensis	0
Roseburia faecis	1.42695497260385
Roseburia hominis	0
Roseburia intestinalis	0.0624065470457595
Roseburia inulinivorans	0.131798913007619
Roseburia sp	0.0968923999958207
Roseomonas mucosa	0.0290272997731279
Rothia aeria	0
Rothia dentocariosa	0
Rothia mucilaginosa	0
Rubinisphaera brasiliensis	0.0324969346321197
Rudanella lutea	0.0587158490607004
Ruminococcus albus	0
Ruminococcus bromii	0.122005151408192
Ruminococcus callidus	0
Ruminococcus champanellensis	0.0570090959875203
Ruminococcus faecis	0.148223754848751
Ruminococcus flavefaciens	0.0538827971683127
Ruminococcus gauvreauii	0.0427145067305628
Ruminococcus gnavus	2.04208627563455
Ruminococcus lactaris	0
Ruminococcus sp	0.106959012031319
Ruminococcus sp. Marseille-P2780	0.0410323251965645
Ruminococcus sp. Marseille-P650	0
Ruminococcus torques	0.0911511664800729
Ruthenibacterium lactatiformans	0.0565384345363648
Salmonella enterica	0.0730730280761966
Sarcina maxima	0
Sarcina ventriculi	0.16455136320434
Scardovia inopinata	0.0819230972452119
Scardovia wiggsiae	0.0809208306815419
Schlesneria paludicola	0
Schwartzia sp.	0
Schwartzia succinivorans	0
Selenomonas artemidis	0
Selenomonas infelix	0
Selenomonas noxia	0.0602046601455735
Selenomonas ruminantium	0
Selenomonas sputigena	0
Sellimonas intestinalis	0.130169368648421
Senegalemassilia anaerobia	0.0377116266016806
Senegalimassilia anaerobia	0.0547126096576816
Serratia ficaria	0
Serratia fonticola	0.136774643059313
Serratia liquefaciens	0.0461040547172941
Serratia marcescens	0
Shigella dysenteriae	0
Shuttleworthia satelles	0.0449796064661825
Silanimonas lenta	0
Simonsiella muelleri	0.405075818273142
Skermanella aerolata	0.0998601133335488
Slackia equolifaciens	0
Slackia exigua	0.12706074727238
Slackia faecicanis	0.0402405278025146
Slackia isoflavoniconvertens	0
Slackia piriformis	0.0688783022120598
Snodgrassella alvi	0
Soleaferrea massiliensis	0.0431715276991846
Solobacterium moorei	0
Sphingobacterium faecium	0.0314314060436973
Sphingobacterium multivorum	0.132256529356801
Sphingobacterium spiritivorum	0
Sphingobium hydrophobicum	0
Sphingobium yanoikuyae	0.100753680280919
Sphingomonas adhaesiva	0
Sphingomonas ginsenosidimutans	0
Sphingomonas hankookensis	0.197765059314641
Sphingomonas panni	0.0356872175109127
Sphingomonas paucimobilis	0
Sphingomonas pseudosanguinis	1.09545431917614
Spirosoma linguale	0
Sporanaerobacter acetigenes	0
Sporolactobacillus nakayamae	0.0294320425754253
Sporosarcina koreensis	0
Staphylococcus arlettae	0
Staphylococcus aureus	0
Staphylococcus auricularis	0.0363699673888813
Staphylococcus capitis	0.119550066169047
Staphylococcus cohnii	0.0672098939949776
Staphylococcus condimenti	0
Staphylococcus epidermidis	0.09146332687674
Staphylococcus epidermidis/muscae	0
Staphylococcus equorum/edaphicus/saprophyticus	0
Staphylococcus haemolyticus	0.0295364780541135
Staphylococcus hominis	0
Staphylococcus intermedius	0.159588761728723
Staphylococcus kloosii	0
Staphylococcus lentus	0.0447251118176901
Staphylococcus lugdunensis	0.0741882499077044
Staphylococcus nepalensis	0
Staphylococcus pasteuri	0
Staphylococcus pettenkoferi	0
Staphylococcus saccharolyticus	0
Staphylococcus saprophyticus	0
Staphylococcus schleiferi	0
Staphylococcus sciuri	0
Staphylococcus simulans	0.0481428413259644
Staphylococcus succinus	0
Staphylococcus vitulinus	0.0336144011536757
Staphylococcus warneri	0.0506257316015788
Staphylococcus xylosus	0
Stenotrophomonas daejeonensis	0
Stenotrophomonas maltophilia	0.166001890631366
Stenotrophomonas rhizophila	0.0329560810565784
Stomatobaculum longum	0
Stoquefichus massiliensis	0
Streptobacillus moniliformis	0
Streptococcus agalactiae	0
Streptococcus alactolyticus	0
Streptococcus anginosus	0
Streptococcus australis	0
Streptococcus caballi	0
Streptococcus cameli	0
Streptococcus canis	0
Streptococcus caprae	0
Streptococcus castoreus	0.0426613140555754
Streptococcus constellatus	0
Streptococcus criceti	0
Streptococcus cristatus	0.0434591650387523
Streptococcus dentasini	0
Streptococcus dentirousetti	0
Streptococcus devriesei	0
Streptococcus didelphis	0
Streptococcus downei	0
Streptococcus dysgalactiae	0
Streptococcus equi	0.0340023412612943
Streptococcus equinus	0
Streptococcus equinus/lutetiensis/infantarius	0
Streptococcus fryi	0
Streptococcus gallolyticus	0
Streptococcus gordonii	0.0364706762462347
Streptococcus gordonii/mutans	0
Streptococcus henryi	0.0300225522663241
Streptococcus hongkongensis	0
Streptococcus hyovaginalis	0
Streptococcus ictaluri	0
Streptococcus infantarius	0
Streptococcus infantis	1.00153704374238
Streptococcus iniae	0
Streptococcus intermedius/uberis	0
Streptococcus lactarius	0
Streptococcus lutetiensis	0.0528601502035691
Streptococcus macedonicus	0
Streptococcus marimammalium	0
Streptococcus massiliensis	0
Streptococcus merionis	0
Streptococcus minor	0
Streptococcus mitis	0
Streptococcus mitis/pneumoniae/pseudoneumoniae	0
Streptococcus moroccensis	0
Streptococcus mutans	0.0466639437103925
Streptococcus oralis	0
Streptococcus oricebi	0
Streptococcus orisasini	0
Streptococcus ovis	0.0283455353628319
Streptococcus parasaguinis	0.0321877761942457
Streptococcus parasanguinis	0.0518547103832217
Streptococcus parauberis	0
Streptococcus pasteurianus	0
Streptococcus peroris	0
Streptococcus pharyngis	0
Streptococcus pleomorphus	0
Streptococcus plurextorum	0.0314708744044187
Streptococcus pneumoniae	0
Streptococcus porci	0.0435782351592797
Streptococcus porcinus	0.0312722952304599
Streptococcus porcorum	0
Streptococcus pyogenes	0
Streptococcus pyogensis	0
Streptococcus ratti/ursoris	0
Streptococcus rubneri	0
Streptococcus rupicaprae	0
Streptococcus salivarius	0.0987562295555815
Streptococcus saliviloxodontae	0
Streptococcus sanguinis	0
Streptococcus sanguinis/vestibularis	0
Streptococcus sinensis	0
Streptococcus sobrinus	0.045522338766813
Streptococcus suis	0
Streptococcus tangierensis	0
Streptococcus thermophilus	0.0637964853381434
Streptococcus thoraltensis	0
Streptococcus uberis	0.0400529594843537
Streptococcus vestibularis	0.0685614188387862
Streptococcus viridans	0.190446208074598
Streptomyces misionensis	0
Streptomyces thermoviolaceus	0
Streptomyces thermovulgaris	0.0300545915592358
Subdoligranulum variabile	0
Succinatimonas hippei	0
Succiniclasticum ruminis	0.0882906862663109
Succinivibrio dextrinosolvens	0.273951935074079
Sulfurimonas autotrophica	0
Sutterella parvirubra	0
Sutterella stercoricanis	0
Sutterella wadsworthensis	0.0302586362807702
Symbiobacterium thermophilum	0
Tannerella forsythia	0
Tatumella ptyseos	0.0815886034247643
Tetragenococcus solitarius	0
Tetrasphaera australiensis	0
Thiomicrospira cyclica	0.0330232744464329
Timonella senegalensis	0
Tissierella praeacuta	0
Trabulsiella guamensis	0.0950030897929227
Treponema berlinense	0
Treponema denticola	0
Treponema lecithinolyticum	0
Treponema maltophilum	0
Treponema medium	0
Treponema porcinum	0
Treponema socranskii	0
Treponema succinifaciens	0
Treponema vincentii	0
Tropheryma whipplei	0
Trueperella bernardiae	0
Trueperella pyogenes	0
Tumebacillus permanentifrigoris	0
Turicella otitidis	0
Turicibacter sanguinis	0.0297593729524396
Turicimonas muris	0.0421360373188028
Tyzzerella nexilis	0.0543582622161683
Ureaplasma parvum	0
Ureaplasma urealyticum	0
Ureibacillus suwonensis	0
Ureibacillus thermosphaericus	0
Vagococcus penaei	0
Vagococcus teuberi	0
Varibaculum cambriense	0.0802206027522546
Variovorax boronicumulans	0
Veillonella atypica	0
Veillonella dispar	0.0764010306340553
Veillonella parvula	0.0459265744393269
Veillonella ratti	0
Veillonella rogosae	0.0307977850502455
Veillonella tobetsuensis	0.0408982417589572
Vibrio cholerae	0
Vibrio cincinnatiensis	0
Vibrio fluvialis	0
Vibrio furnissii	0
Vibrio mimicus	0
Vibrio parahaemolyticus	0
Victivallis vadensis	0.0339451075065178
Virgibacillus proomii	0
Weeksella virosa	0
Weissella cibaria	0
Weissella confusa	0.679997219726927
Weissella paramesenteroides	0
Yersinia aleksiciae	0
Yersinia bercovieri	0
Yersinia enterocolitica	0
Yersinia frederiksenii	0.0417336766197357
Yersinia kristensenii	0.0315658228548562
Yersinia pseudotuberculosis	0
Yersinia rohdei	0
Yokenella regensburgei	0.336578235252419
Yonghaparkia alkaliphila	0
Kingdom Information: (%)
Archaea	0.183815709839462
Bacteria	99.8161842901605
Phylum Information: (%)
Actinobacteria	10.9679308057306
Bacteroidetes	16.2436780286098
Deinococcus-Thermus	0
Dictyoglomi	0.128454180134145
Elusimicrobia	0.0950627138390923
Epsilonbacteraeota	1.29014496085502
Euryarchaeota	0.183815709839462
Firmicutes	42.7459024564798
Fusobacteria	3.46844657298869
Gemmatimonadetes	0
Halanaerobiaeota	0
Lentisphaerae	0.0339451075065178
Other	2.88712834077183
Planctomycetes	0.0324969346321197
Proteobacteria	21.6036351399709
Spirochaetes	0.042981055601363
Synergistetes	0.164684513615675
Tenericutes	0.111693479424961
Thermotogae	0
Verrucomicrobia	0
Class Information: (%)
Actinobacteria	7.8069963949867
Actinobacteridae	1.56901830661938
Alphaproteobacteria	4.29886755560181
Bacilli	11.2356678652325
Bacteroides	0.369870467982004
Bacteroidetes	0
Bacteroidia	15.8738075606278
Betaproteobacteria	0
Brachyspirae	0.042981055601363
Campylobacteria	1.29014496085502
Chlorobia	0
Clostridia	27.2723657079392
Coriobacteriia	1.59191610412449
Deinococci	0
Deltaproteobacteria	0.102812631078433
Dictyoglomia	0.128454180134145
Elusimicrobia	0.0950627138390923
Epsilonproteobacteria	0
Erysipelotrichia	1.80596826143826
Flavobacteria	0
Fusobacteria	0.0413756994799081
Fusobacteriia	3.42707087350878
Gammaproteobacteria	17.2019549532907
Gemmatimonadetes	0
Halanaerobiia	0
Halobacteria	0.0881766851353873
Lentisphaeria	0.0339451075065178
Methanobacteria	0.0956390247040743
Mollicutes	0.111693479424961
Negativicutes	2.43190062186972
Nitriliruptoria	0
Other	2.88712834077183
Planctomycetacia	0.0324969346321197
Spirochaetes	0
Spirochaetia	0
Synergistia	0.164684513615675
Thermotogae	0
Verrucomicrobiae	0
Order Information: (%)
Acetobacterales	0.0290272997731279
Actinomycetales	1.43611983903171
Aeromonadales	0.42492344664759
Alteromonadales	0.0416027552863038
Azospirillales	0.0998601133335488
Bacillales	6.28354759569963
Bacteroidales	13.7835023585686
Betaproteobacteriales	3.09458420285818
Bifidobacteriales	3.13082427420197
Brachyspirales	0.042981055601363
Campylobacterales	1.29014496085502
Cardiobacteriales	0.0662544484435461
Caulobacterales	0.601705540981368
Chitinophagales	1.86887325926871
Chlorobiales	0
Chromatiales	0
Clostridiale	0.160675134945981
Clostridiales	27.1116905729933
Coriobacteriales	1.59191610412449
Corynebacteriales	1.48107552495754
Cytophagales	0.14711146472713
Deinococcales	0
Desulfobacterales	0
Desulfovibrionales	0.102812631078433
Dictyoglomales	0.128454180134145
Elusimicrobiales	0.0950627138390923
Enterobacteriales	3.84921862432762
Erysipelotrichales	1.80596826143826
Flavobacteriales	0.280503010644846
Fusobacterales	0.0413756994799081
Fusobacteriales	3.42707087350878
Fusobacteriales: Leptotrichiacea	0
Gemmatimonadales	0
Halanaerobiales	0
Halobacteriales	0.0881766851353873
Lactobacillales	4.95212026953291
Methanobacteriales	0.0956390247040743
Micrococcales	2.22931050486379
Micromonosporales	0.0557664984178434
Mycoplasmatales	0.111693479424961
Neisseriales	0
Nitriliruptorales	0
Oceanospirillales	0.0801348518099161
Opitutales	0
Other	2.88712834077183
Pasteurellales	1.33308268711503
Planctomycetales	0.0324969346321197
Propionibacteriales	0.938780118859197
Pseudomonadales	2.09766105881342
Rhizobiales	2.10906283672113
Rhodobacterales	0.0295514885100243
Salinisphaerales	0
Selenomonadales	2.43190062186972
Sphingobacteriales	0.163687935400499
Sphingomonadales	1.42966027628261
Spirochaetales	0
Streptomycetales	0.0300545915592358
Streptosporangiales	0.0740833497148087
Synergistales	0.164684513615675
Thermotogales	0
Thiomicrospirales	0.0330232744464329
Verrucomicrobiales	0
Vibrionales	4.69101963887253
Victivallales	0.0339451075065178
Xanthomonadales	1.49044996467011
Family Information: (%)
Acetobacteraceae	0.0290272997731279
Acidaminococcaceae	0.555293590136904
Actinomycetaceae	0.484583128116121
Aerococcaceae	0.548079204642538
Aeromonadaceae	0.0835552212012522
Akkermansiaceae	0
Alicyclobacillaceae	0
Alteromonadaceae	0
Aquaspirillaceae	0
Arcobacteraceae	0.179729201050248
Atopobiaceae	0.188866132320758
Azospirillaceae	0.0998601133335488
Bacillaceae	4.83656274237222
Bacteroidaceae	7.01436590367203
Barnesiellaceae	0.341466957401419
Beijerinckiaceae	0.714972662831851
Bifidobacteriaceae	3.13082427420197
Blautia	0
Bogoriellaceae	0
Brachyspiraceae	0.042981055601363
Brevibacteriaceae	0.290217255979252
Burkholderiaceae	1.88788883044649
Caldicoprobacteraceae	0
Campylobacteraceae	0.793814458445067
Cardiobacteriaceae	0.0662544484435461
Carnobacteriaceae	0.159435148186908
Caulobacteraceae	0.601705540981368
Cellulomonadaceae	0
Chitinibacteraceae	0.0754828432229981
Chitinophagaceae	1.86887325926871
Chlorobiaceae	0
Christensenellaceae	0.0692926049265963
Chromatiaceae	0
Clostridiaceae	1.68907888264378
Clostridiaceae 1	6.26657302739532
Clostridiaceae 2	0.209031938180052
Clostridiales	0.160675134945981
Coriobacteriaceae	0.171781207705701
Corynebacteriaceae	1.12961234739619
Corynebacterineae	0.23739010140272
Deinococcaceae	0
Dermabacteraceae	0.282778502999688
Dermacoccaceae	0.028888298169296
Desulfobulbaceae	0
Desulfovibrionaceae	0.102812631078433
Dictyoglomaceae	0.128454180134145
Dietziaceae	0.10535634736851
Dysgonomonadaceae	0.109064970071068
Eggerthellaceae	1.23126876409803
Elusimicrobiaceae	0.0950627138390923
Enterbacteriaceae	0.803627396426682
Enterobacteriaceae	3.04559122790094
Enterococcaceae	0.0810358419595253
Erysipelotrichaceae	1.80596826143826
Eubacteriaceae	0.0656357828463578
Family XI	0.656511898901316
Family XIII	0.127445243685067
Family XVIII	0
Flavobacteriaceae	0.142983906298096
Fusobacteriaceae	0.335315374599035
Gemmatimonadaceae	0
Halobacteroidaceae	0
Haloferacaceae	0.0881766851353873
Halomonadaceae	0.0801348518099161
Helicobacteraceae	0.316601301359706
Hymenobacteraceae	0.0883956156664294
Hyphomicrobiaceae	0
Intrasporangiaceae	0.122274749049831
Jonesiaceae	0
Lachnospiraceae	14.6884806498493
Lactobacillaceae	0.981944161881652
Leptotrichia	0
Leptotrichiaceae	3.13313119838965
Leuconostocaceae	0.854120283662809
Listeriaceae	0
Marinifilaceae	0.118315896360009
Methanobacteriaceae	0.0956390247040743
Microbacteriaceae	1.30812748715719
Micrococcaceae	0.234197465256261
Micrococcineae	0.0598799306242565
Micromonosporaceae	0.0557664984178434
Moraxellaceae	0.560294854474986
Muribaculaceae	0
Mycobacteriaceae	0.155271719014798
Mycoplasmataceae	0.111693479424961
Neisseriaceae	1.04450613214183
Nitriliruptoraceae	0
Nocardiaceae	0.12755069842427
Nocardioidaceae	0.0364421394208543
Opitutaceae	0
Other	2.88712834077183
Paenibacillaceae	0.76191527955071
Pasteurellaceae	1.33308268711503
Peptococcaceae	0
Peptostreptococcaceae	0.130242136742217
Planococcaceae	0
Porphyromonadaceae	0.341396743388863
Prevotellaceae	2.41055048670311
Promicromonosporaceae	0
Propionibacteriaceae	0.902337979438343
Propionibacterineae	0.580377837894648
Pseudomonadaceae	1.53736620433844
Psychromonadaceae	0.0416027552863038
Rhizobiaceae	1.2197556902599
Rhodanobacteraceae	1.16276055004249
Rhodobacteraceae	0.0295514885100243
Rhodocyclaceae	0.0867063970468577
Rikenellaceae	0.23199038885411
Rubinisphaeraceae	0.0324969346321197
Ruminococcaceae	3.36514001649512
Schlesneriaceae	0
Solimonadaceae	0
Sphingobacteriaceae	0.163687935400499
Sphingomonadaceae	1.42966027628261
Spirochaetaceae	0
Spirosomaceae	0.0587158490607004
Sporolactobacillaceae	0.0294320425754253
Staphylococcaceae	0.499895922529397
Streptococcacaeae	0
Streptococcaceae	2.32750562919948
Streptomycetaceae	0.0300545915592358
Streptomycineae	0
Streptosporangiaceae	0.0740833497148087
Succinivibrionaceae	0.341368225446338
Synergistaceae	0.164684513615675
Tannerellaceae	3.216351012118
Thermomonosporaceae	0
Thermotogaceae	0
Thiomicrospiraceae	0.0330232744464329
Thiovulaceae	0
Veillonellaceae	1.87660703173281
Verrucomicrobiaceae	0
Vibrionaceae	4.69101963887253
Victivallaceae	0.0339451075065178
Weeksellaceae	0.13751910434675
Xanthobacteraceae	0.174334483629383
Xanthomonadaceae	0.327689414627624
Genus Information: (%)
Acetanaerobacterium	0.410725342198939
Acetivibrio	0
Acetobacter	0
Acetobacterium	0.0353602321799241
Achromobacter	0.0367632995323154
Acidaminococcus	0.0638776153740604
Acidovorax	0
Acinetobacter	0.37122095047894
Actinobacillus	0.139736506083272
Actinobaculum	0.0308383488147144
Actinomadura	0
Actinomyces	0.29591161606672
Adlercreutzia	0
Aerococcus	0
Aeromicrobium	0
Aeromonas	0.0835552212012522
Afipia	0.055552743256546
Agathobacter	0.583244390001119
Aggregatibacter	0.0649093840433711
Agrobacterium	0.325973420833933
Agrococcus	0.117836214093404
Akkermansia	0
Alcaligenes	0
Algoriella	0
Aliagarivorans	0.0416027552863038
Alistipes	0.23199038885411
Allisonella	0
Alloiococcus	0
Alloprevotella	1.60465097614614
Allorhizobium-Neorhizobium-Pararhizobium-Rhizobium	0.565087698753026
Alloscardovia	0
Alysiella	0.138133919292776
Amaricoccus	0
Anaerobiospirillum	0.067416290372259
Anaerococcus	0.0667025617220973
Anaerofilum	0.041393001952374
Anaerofustis	0
Anaeroglobus	0
Anaerospora	0.0598307924237109
Anaerosporobacter	0.0697585933719281
Anaerostipes	0.0690638527783693
Anaerovorax	0
Ancylobacter	0.0740137677454302
Aneurinibacillus	0
Anoxynatronum	0.209031938180052
Aquabacterium	0.0514279617314534
Arcanobacterium	0
Arcobacter	0.179729201050248
Arthrobacter	0.137306664986622
Asaccharobacter	0.0395191187255361
Atopobium	0.0788235735095
Atopostipes	0
Aureimonas	0.290759045463982
Bacillus	4.74309234466948
Bacteroides	7.01436590367203
Barnesiella	0
Bartonella	0
Bavariicoccus	0
Bergeyella	0
Bifidobacterium	2.92080496975327
Blautia	1.07502134557057
Bordetella	0
Brachybacterium	0.199427142106757
Brachymonas	0
Brachyspira	0.042981055601363
Bradyrhizobium	0.0447679726274067
Brevibacillus	0.21221396564284
Brevibacterium	0.290217255979252
Brevundimonas	0.29312858825152
Brochothrix	0
Buchnera	0.145303268453879
Bulleidia	0
Burkholderia-Caballeronia-Paraburkholderia	0
Butyricicoccus	0.102649619935362
Butyricimonas	0.0853983681730175
Butyrivibrio	0.135549229020139
Caldicoprobacter	0
Campylobacter	0.793814458445067
Capnocytophaga	0.0806995288300314
Cardiobacterium	0.0662544484435461
Castellaniella	0
Catabacter	0.0308497876296255
Catenibacterium	1.331658078819
Catonella	0.0330924539094419
Caulobacter	0.268610562003901
Cellulomonas	0
Cellulosilyticum	0.119806625493438
Cellulosimicrobium	0
Centipeda	0
Cephaloticoccus	0
Cetobacterium	0
Chitinibacter	0.0754828432229981
Chlorobium	0
Christensenella	0.0384428172969708
Chryseobacterium	0.0532335461689043
Citrobacter	0.0606840500266402
Cloacibacillus	0.123224277140447
Clostridium	1.68907888264378
Clostridium sensu stricto	0
Clostridium sensu stricto 1	2.68390696244462
Clostridium sensu stricto 10	0
Clostridium sensu stricto 11	0
Clostridium sensu stricto 12	0.125074731216627
Clostridium sensu stricto 13	0.123507103047204
Clostridium sensu stricto 14	0
Clostridium sensu stricto 15	0.0312389307734456
Clostridium sensu stricto 16	0.0482316215439386
Clostridium sensu stricto 17	0
Clostridium sensu stricto 18	0.15871457788506
Clostridium sensu stricto 19	0.16214471236811
Clostridium sensu stricto 2	0
Clostridium sensu stricto 3	0.0439693163092437
Clostridium sensu stricto 4	0
Clostridium sensu stricto 5	0.0758713105348651
Clostridium sensu stricto 7	0.0910049211916717
Clostridium sensu stricto 8	2.55835747687619
Cnuella	1.83329985113603
Collinsella	0.0767145123624824
Comamonas	0
Coprobacillus	0
Coprobacter	0.341466957401419
Coprococcus 1	0
Coprococcus 2	0.0284409403328431
Coprococcus 3	0.0615215435914978
Coriobacterium	0.0950666953432189
Corynebacterium	0.166010334842395
Corynebacterium 1	0.929526018124751
Cronobacter	0
Cryobacterium	0.032207979259227
Cryptobacterium	0
Cupriavidus	0
Curvibacter	0
Cutibacterium	0
Dechlorobacter	0
Deinococcus	0
Delftia	0
Dermabacter	0.0833513608929314
Dermacoccus	0.028888298169296
Desulfobulbus	0
Desulfovibrio	0.102812631078433
Dialister	0
Dictyoglomus	0.128454180134145
Dielma	0
Dietzia	0.10535634736851
Dolosicoccus	0.0687475519805325
Dolosigranulum	0.0720127283736796
Dorea	0.0347790883217246
Dyadobacter	0
Dysgonomonas	0.0480699783089742
Eggerthella	0.784263900595744
Eggerthia	0
Eikenella	0
Eisenbergiella	0
Elusimicrobium	0.0950627138390923
Empedobacter	0.0842855581778462
Enorma	0
Enterobacter	0.147432872633426
Enterococcus	0.0326006962350116
Enterorhabdus	0.0427330464593393
Enterovibrio	0
Eremococcus	0
Erwinia	0
Erysipelatoclostridium	0.0726277970645531
Escherichia	0.803627396426682
Escherichia-Shigella	0.774880018752909
Ethanoligenens	0.152474750497632
Eubacterium	0.190950685612415
Ezakiella	0
Facklamia	0.479331652662006
Faecalitalea	0.0606397988680606
Fastidiosipila	0
Fictibacillus	0.0304086342576064
Filifactor	0
Finegoldia	0
Flavobacterium	0.0622843774680643
Flavonifractor	0.242384834111872
Franconibacter	0
Fretibacterium	0
Fusicatenibacter	0.107056067132102
Fusobacterium	0.335315374599035
Gallibacterium	0
Garciella	0
Gardnerella	0
Gemella	0.155741608671883
Gemmatirosa	0
Geobacillus	0
Geomicrobium	0
Georgenia	0
Gluconobacter	0
Gordonia	0.0796379456229401
Gordonibacter	0
Granulicatella	0.0874224198132285
Grimontia	0.23485644038971
Haematobacter	0
Haemophilus	1.09912526211095
Hafnia-Obesumbacterium	0
Halodesulfovibrio	0
Halomonas	0.0801348518099161
Halopiger	0.0881766851353873
Harryflintia	0
Helicobacter	0.316601301359706
Hespellia	0.0334286809617716
Hodemania	0
Holdemanella	0
Holdemania	0
Howardella	0.0388459276599129
Hungatella	0
Hydrobacter	0.0355734081326762
Hydrogenibacillus	0.0630617634451288
Hydrogenoanaerobacterium	0.147420127611419
Hymenobacter	0.0883956156664294
Intestinibacter	0.0569123473170801
Intestinimonas	0.0303620499645598
Isoptericola	0
Janibacter	0.122274749049831
Johnsonella	0.0373241407331205
Jonesia	0
Kandleria	0.276149259034537
Kerstersia	0
Kingella	0.033752289109439
Klebsiella	0
Kluyvera	0
Kocuria	0.156770730893896
Kosakonia	0
Kurthia	0
Kytococcus	0
Lachnoanaerobaculum	0.074905226331391
Lachnobacterium	0.223347722198485
Lachnoclostridium	1.97870575177587
Lachnoclostridium 10	0
Lachnoclostridium 12	0.0384654438332636
Lachnoclostridium 5	0.951665240164159
Lachnospira	2.41229604031629
Lachnospiraceae NC2004 group	0.0500425365150394
Lachnospiraceae NK4A136 group	0
Lactobacillus	0.893705291059023
Lactococcus	0.263357644280649
Lautropia	0.0473877810299912
Lawsonella	0.0340759944290453
Leifsonia	0
Leminorella	0
Leptothrix	0.377235851450809
Leptotrichia	3.13313119838965
Leuconostoc	0.174123063935882
Limnobacter	0.0380815018619412
Lysinibacillus	0
[truncated: 214 more rows]
