# Supplementary material for: Pediatric Acute Lymphoblastic Leukemia Patients Exhibit Distinctive Alterations in the Gut Microbiota
Source: Front Cell Infect Microbiol. 2020 Oct 16;10:558799. doi: 10.3389/fcimb.2020.558799 (PMC7596659; doi:10.3389/fcimb.2020.558799)
Supplement: Supplementary file 1 [file Data_Sheet_1.ZIP › rawdata/Control/18T120070_output.xls.result.txt]

Species Information: (%)
Abiotrophia defectiva	0.0360264938996774
Abiotrophia para-adiacens	0
Acetanaerobacterium elongatum	0.565719124803545
Acetobacterium tundrae	0.0360060884466984
Achromobacter denitrificans	0.119831148562412
Achromobacter xylosoxidans	0.0347216112811125
Acidaminococcus fermentans	0.0480809886949177
Acidaminococcus intestini	0.0305411010465099
Acidovorax facilis	0.0696877090542186
Acidovorax sp	0
Acidovorax temperans	0
Acinetobacter baumannii	0
Acinetobacter calcoaceticus	0.0626882437657485
Acinetobacter haemolyticus/baumannii	0.246677958503772
Acinetobacter johnsonii	0.0971691695162986
Acinetobacter junii	0
Acinetobacter lwoffii	0
Acinetobacter pittii	0
Acinetobacter radioresistens	0
Acinetobacter septicus	0
Actinobacillus capsulatus	0.221658844851965
Actinobacillus pleuropneumoniae	0
Actinobaculum massiliense	0
Actinobaculum schaalii	0.0526873504489957
Actinomadura vinacea	0
Actinomyces canis	0
Actinomyces cardiffensis	0.0317652967514347
Actinomyces georgiae	0.067830523995795
Actinomyces graevenitzii	0.0331866437501418
Actinomyces johnsonii	0.0717071196983396
Actinomyces massiliensis	0.0474954273632178
Actinomyces meyeri	0.0472828808717564
Actinomyces naeslundii	0
Actinomyces neuii	0.0707814365660124
Actinomyces odontolyticus	0
Actinomyces oris	0
Actinomyces radingae	0
Actinomyces sp._ph3	0.26388137365332
Actinomyces turicensis	0
Actinomyces urogenitalis	0
Actinomyces viscosus	0.0388319247598429
Adlercreutzia equolifaciens	0.0372194809858012
Aeribacillus pallidus	0.179865874650006
Aerococcus christensenii	0.0311691627248319
Aerococcus viridans	0
Aeromicrobium massiliense	0.0325323027005983
Aeromonas allosaccharophila/veronii	0.0495613904427762
Aeromonas bestiarum	0.0455906541741318
Aeromonas hydrophila	0
Aeromonas jandaei	0.0301293769416015
Aeromonas media/tecta	0
Aeromonas veronii	0
Afipia birgiae	0
Agathobaculum butyriciproducens	0
Aggregatibacter actinomycetemcomitans	0.110194044947811
Aggregatibacter aphrophilus	0.398639910494761
Aggregatibacter segnis	0.0477051152401141
Agrobacterium tumefaciens	0.334497967184049
Agrococcus jejuensis	0
Agrococcus terreus	0.1561048383568
Akkermansia glycaniphila	0
Akkermansia muciniphila	0
Alcaligenes faecalis	0.0756354752010948
Algoriella xinjiangensis	0
Aliagarivorans marinus	0.115306724321058
Alistipes finegoldii	0.0531073079360692
Alistipes indistinctus	0
Alistipes inops	0.0926633713608739
Alistipes obesi	0
Alistipes onderdonkii	0
Alistipes putredinis	0.0545330539767448
Alistipes senegalensis	0.0495092585862989
Alistipes shahii	0
Alistipes timonensis	0.0562566091131578
Allisonella histaminiformans	0
Alloiococcus otitis	0
Alloprevotella rava	0.079056942502619
Alloprevotella tannerae	0.42938306944527
Alloscardovia omnicolens	0
Alysiella filiformis	0.0602798199745375
Amaricoccus kaplicensis	0
Anaerobiospirillum succiniciproducens	0
Anaerobiospirillum thomasii	0.0882286721469851
Anaerococcus hydrogenalis	0.0749354754741422
Anaerococcus lactolyticus	0.0486244411727056
Anaerococcus obesiensis	0.12177891376435
Anaerococcus octavius	0
Anaerococcus prevotii	0.0419341294152162
Anaerococcus senegalensis	0.0485769480129786
Anaerococcus tetradius	0
Anaerococcus vaginalis	0
Anaerofilum agile	0.101990732900536
Anaerofilum pentosovorans	0
Anaerofustis stercorihominis	0
Anaeroglobus geminatus	0
Anaerorhabdus furcosa	0.032438592984832
Anaerosporobacter mobilis	0.0440247187647177
Anaerostipes butyraticus	0.040432872117759
Anaerostipes caccae	0
Anaerostipes hadrus	0.178303993672299
Anaerotruncus colihominis	0.377142792223725
Anaerotruncus sp	0
Anaerovorax odorimutans	0.0365383907022042
Ancylobacter polymorphus	0.143370735561449
Aneurinibacillus aneurinilyticus	0.0414720395102409
Aneurinibacillus migulanus	0.0341257131248269
Anoxynatronum sibiricum	0.0526588714177979
Aquabacterium commune	0.0403677019488552
Arcanobacterium haemolyticum	0
Arcanobacterium pyogenes	0.0286314434228709
Arcobacter butzleri	0.29050906851562
Arcobacter cryaerophilus	0.0287143790899222
Arthrobacter albus	0.0536106209031265
Arthrobacter castelli	0.106623415966627
Arthrobacter oxydans	0.11506709769459
Arthrobacter polychromogenes	0.0787309168969846
Asaccharobacter celatus	0.0517529823852015
Atlantibacter hermannii	0
Atopobium minutum	0
Atopobium parvulum	0.0559183855584015
Atopobium rimae	0.0958784199365618
Atopobium vaginae	0
Atopostipes suicloacalis	0.0303296583936433
Aurantimonas altamirensis	0
Aureimonas altamirensis	0.0855698633203962
Averyella dalhousiensis	0
Azonexus hydrophilus	0.0360876793643435
Azospirillum lipoferum	0.0622190429266394
Bacillus altitudinis	0.251109257723558
Bacillus amyloliquefaciens	0.0436424207436402
Bacillus anthracis	0
Bacillus atrophaeus	0
Bacillus badius	0
Bacillus beijingensis	0.13290494424417
Bacillus benzoevorans	0
Bacillus cereus	0.0316674205770513
Bacillus circulans	0
Bacillus clausii	0
Bacillus coagulans	0
Bacillus cytotoxicus	0.0464719369725887
Bacillus endophyticus	0.0401747825183174
Bacillus firmus	0
Bacillus flexus	0
Bacillus fordii	0
Bacillus halodurans	0
Bacillus idriensis	0.0593820475982363
Bacillus infantis	0
Bacillus licheniformis	0.0798895083040997
Bacillus marisflavi	0
Bacillus massilioanorexius	0.0588964097411514
Bacillus massiliosenegalensis	0
Bacillus megaterium	0
Bacillus methanolicus	0
Bacillus mojavensis	0.0356082220678387
Bacillus mycoides	0
Bacillus nealsonii	0
Bacillus niacini	0
Bacillus polyfermenticus	0.0830768330889922
Bacillus pseudofirmus	0
Bacillus pseudomycoides	0.054023737454477
Bacillus pumilus	0.0579272439838713
Bacillus senegalensis	0.0836729030732731
Bacillus simplex	0.0300514346749206
Bacillus siralis	0
Bacillus sonorensis	0.0537284091271275
Bacillus subtilis	0.0930453976371693
Bacillus thermoamylovorans	0.148364224302171
Bacillus thuringiensis	0.35398885883493
Bacillus timonensis	0.0894514237014547
Bacillus toyonensis/wiedmanii/thuringiensis	0
Bacillus vallismortis	0.1137830277962
Bacteroides acidifaciens	0.0940000323642022
Bacteroides caccae	0.109321947561897
Bacteroides cellulosiluticus	0.282434997882357
Bacteroides cellulosilyticus	0.333698369793222
Bacteroides clarus	0.0567144006734896
Bacteroides coagulans	0.0296761579532731
Bacteroides coprocola	0
Bacteroides coprophilus	0.206989167878576
Bacteroides dorei	0.442194834003257
Bacteroides eggerthii	0.0820194589182329
Bacteroides faecis	0.0285504669762938
Bacteroides finegoldii	0.065029288784612
Bacteroides fluxus	0
Bacteroides fragilis	0.0700262838533781
Bacteroides galacturonicus	0.0893715969461124
Bacteroides gallinarum	0.0494363422070371
Bacteroides gallinceum	0
Bacteroides graminisolvens	0
Bacteroides helcogenes	0.0750914692684673
Bacteroides intestinalis	0
Bacteroides massiliensis	0.320275138898231
Bacteroides massilinensis	0.316934426966347
Bacteroides nordii	0.0649253216380635
Bacteroides oleiciplenus	0
Bacteroides ovatus	0.0314928159810373
Bacteroides paurosaccharolyticus	0
Bacteroides pectinophilus	0.549620627091008
Bacteroides plebeius	0
Bacteroides propinonicifaciens	0
Bacteroides pyogenes	0.0627392490200482
Bacteroides salanitronis	0
Bacteroides salyersiae	0.131242700897419
Bacteroides sartorii	0
Bacteroides stercorirosoris	0.174584588359694
Bacteroides stercoris	0.0443469240537763
Bacteroides thetaiotaomicron	0.0457487029892392
Bacteroides timonensis	0
Bacteroides uniformis	0.200146099941665
Bacteroides ureolyticus	0.158923508269022
Bacteroides vulgatus	1.0693336862053
Bacteroides xylanisolvens	0
Bacteroides xylanolyticus	0
Barnesiella intestinihominis	0
Barnesiella viscericola	0
Bartonella birtlesii	0
Bavariicoccus seileri	0.069872333754914
Bergeyella zoohelcum	0
Bifidobacterium actinocoloniiforme	0
Bifidobacterium adolescentis	0
Bifidobacterium adolescentis/ruminantium	0.0454917652964734
Bifidobacterium angulatum	0.226240607070352
Bifidobacterium animalis	0
Bifidobacterium asteroides	0
Bifidobacterium avesanii	0
Bifidobacterium bifidum	0
Bifidobacterium bohemicum	0
Bifidobacterium bombi	0.0688494838389765
Bifidobacterium boum	0.212782711271979
Bifidobacterium breve	0.0315192453918495
Bifidobacterium callitrichos	0
Bifidobacterium catenulatum	0.0674970966529161
Bifidobacterium catenulatum/pseudoctenulatum	0.173277689645839
Bifidobacterium choerinum	0.184112491201086
Bifidobacterium commune	0.0444637935046758
Bifidobacterium coryneforme	0
Bifidobacterium crudilactis/psychraerophilum	0
Bifidobacterium cuniculi	0.127188638037838
Bifidobacterium dentium	0.118710416563291
Bifidobacterium eulemuris/lemurum	0
Bifidobacterium faecale	0.118247160039708
Bifidobacterium gallicum	0.0932139430711584
Bifidobacterium gallinarum	0
Bifidobacterium hapali	0
Bifidobacterium indicum	0.0328336074043676
Bifidobacterium kashiwanohense	0.0475899978424508
Bifidobacterium longum	0.205654113740959
Bifidobacterium longum	0.115472096608521
Bifidobacterium merycicum	0
Bifidobacterium mongoliense	0.0501403852360574
Bifidobacterium moukalabense	0.448600894089465
Bifidobacterium pseudocatenulatum	0.0730877340365412
Bifidobacterium pseudocatenulatum	0
Bifidobacterium pseudolongum	0.253630884886975
Bifidobacterium pullorum	0
Bifidobacterium pullorum/hapali	0.0790155428158339
Bifidobacterium ramosum	0.0666319589377186
Bifidobacterium reuteri	0.228276221289829
Bifidobacterium ruminantium	0
Bifidobacterium saeculare	0
Bifidobacterium saguini	0
Bifidobacterium scardovii	0.0620783407533709
Bifidobacterium stercoris	0
Bifidobacterium thermacidophilum	0.0493600778543188
Bifidobacterium thermophilum	0
Bifidobacterium tissieri	0.0523741794091891
Bifidobacterium tsurumiense	0.082124565715708
Bifissio spartinae	1.14154852275472
Bilophila wadsworthia	0.0300279916872492
Blastococcus massiliensis	0.183853099970921
Blastomonas natatoria	0.0331126479402478
Blautia caecimuris	0
Blautia coccoides	0
Blautia faecis	0.10261313114341
Blautia glucerasea	0
Blautia hansenii	0
Blautia hydrogenotrophica	0.122654124632695
Blautia luti	0.193545730247932
Blautia marasmi	0
Blautia obeum	0.0753580473280955
Blautia producta	0
Blautia schinkii	1.39923457536467
Blautia sp._GD8	0.0377127355758122
Blautia stercoris	0.232891709937653
Blautia wexlerae	0
Bordetella hinzii	0
Brachybacterium muris	0
Brachybacterium paraconglomeratum	0.0984952137540551
Brachymonas chironomi	0.0325051242707435
Brachyspira aalborgi	0.0993917697541018
Brachyspira pilosicoli	0
Bradyrhizobium denitrificans	0.0396377295171792
Bradyrhizobium elkanii	0.0330314852772646
Bradyrhizobium japonicum	0.0343641584899746
Brevibacillus agri	0
Brevibacillus borstelensis	0
Brevibacillus brevis	0.0468202897010665
Brevibacillus massiliensis	0
Brevibacterium casei	0.125323025733842
Brevibacterium epidermidis	0.0638657506308477
Brevibacterium halotolerans	0.126360519704899
Brevibacterium iodinum	0
Brevibacterium linens	0.0838862988114642
Brevibacterium luteolum	0
Brevibacterium mcbrellneri	0.0486491967032177
Brevibacterium paucivorans	0.0549829777924119
Brevibacterium pityocampae	0.0609205424748357
Brevibacterium ravenspurgense/massiliense	0.0632506241147312
Brevibacterium senegalense	0
Brevundimonas bacteroides	0.106309407559529
Brevundimonas diminuta	0.0726921209293235
Brevundimonas subvibrioides	0.119145726265822
Brevundimonas terrae	0.0306410056611315
Brevundimonas vesicularis	0.0311406757288418
Brochothrix thermosphacta	0
Buchnera aphidicola	0.166668335120577
Buchnera sp.	0
Bulleidia extructa	0
Burkholderia cepacia	0
Burkholderia glumae	0
Burkholderia plantarii	0.0377192205773383
Butyricicoccus faecihominis	0.0665955666173444
Butyricicoccus pullicaecorum	0.0465657481101272
Butyricimonas faecihominis	0
Butyricimonas paravirosa	0
Butyricimonas synergistica	0
Butyricimonas virosa	0.0337339018923012
Butyrivibrio crossotus	0.344435632031319
Butyrivibrio fibrisolvens	0.0952516429906886
C.viride 16S	0.124951566450419
Caldicoprobacter faecalis	0
Campylobacter coli	0.194317385989683
Campylobacter concisus	0
Campylobacter curvus	0
Campylobacter faecalis	0.225420376011243
Campylobacter fetus	0
Campylobacter gracilis	0.0326891390437826
Campylobacter hominis	0.0282480019063294
Campylobacter hyointestinalis	0
Campylobacter jejuni	0.214681363807453
Campylobacter lari	0
Campylobacter rectus	0
Campylobacter showae	0.0480620988264326
Campylobacter upsaliensis	0
Campylobacter ureolyticus	0
Candidatus Blastococcus	0
Candidatus Dorea	0.19627051390361
Candidatus Soleaferrea	0
Candidatus Stoquefichus	0
Candidatus Streptomyces	0
Capnocytophaga gingivalis	0
Capnocytophaga granulosa	0
Capnocytophaga haemolytica	0.0321897262096024
Capnocytophaga leadbetteri	0.233883043993697
Capnocytophaga ochracea	0
Capnocytophaga sputigena	0.0353541097704834
Cardiobacterium hominis	0.0709550836071425
Cardiobacterium valvarum	0
Carnobacterium maltaromaticum	0
Castellaniella defragrans	0
Catabacter hongkongensis	0.0380682017120348
Catenibacterium mitsuokai	1.64665231981664
Catonella morbi	0
Catonella sp.	0
Cedecea davisae	0
Cedecea lapagei	0.0339572633226788
Cellulomonas composti	0.0548738253413327
Cellulomonas denverensis	0
Cellulomonas massiliensis	0
Cellulomonas parahominis	0.0506079319140961
Cellulosilyticum lentocellum	0.317835593402965
Cellulosimicrobium cellulans	0.0683764868897767
Centipeda periodontii	0
Cephaloticoccus primus	0.0296864897839186
Cetobacterium somerae	0
Chlamydia abortus	0.0656417566112766
Chlamydia trachomatis	0.35860030065344
Chlorobium phaeobacteroides	0
Christensenella minuta	0.0705067264053367
Chryseobacterium bovis	0.0367346859081273
Chryseobacterium hominis	0
Citrobacter amalonaticus	0
Citrobacter braakii	0
Citrobacter farmeri	0
Citrobacter freundii	0.0476486862880553
Citrobacter gillenii	0
Citrobacter intermedius	0.0795129335922563
Citrobacter murliniae	0
Citrobacter pasteurii	0.0436155720525439
Citrobacter sedlakii	0
Citrobacter werkmanii	0
Citrobacter youngae	0.0738757083734998
Cloacibacillus evryensis	0.147168426924902
Cloacibacillus porcorum	0
Cloacibacterium normanense	0.910548674747463
Clostridioides difficile	0
Clostridium acetobutylicum	0.0367548162177877
Clostridium acidisoli	0
Clostridium aciditolerans	0
Clostridium aerotolerans	0
Clostridium akagii	0.0511328176636536
Clostridium aldenense	0.118863421393674
Clostridium aldrichii	0
Clostridium algidicarnis	0
Clostridium amazonense	0
Clostridium aminovalericum	0.35220797692602
Clostridium amygdalinum	0.0803777034979199
Clostridium amylolyticum	0.0401110885663963
Clostridium arbusti	0
Clostridium argentinense	0.0444722411192649
Clostridium asparagiforme	0.400081309172481
Clostridium aurantibutyricum	0.0500790333678209
Clostridium autoethanogenum	0
Clostridium baratii/Eubacterium nitrigenese	0.099257445602037
Clostridium beijerinckii	0.041700829522075
Clostridium bifermentans	0
Clostridium bolteae/aminovalericum	0.0654176593746578
Clostridium botulinum	0
Clostridium bowmanii	0
Clostridium butyricum	0.0463653491572625
Clostridium cadaveris	0
Clostridium carboxidivorans	0
Clostridium cavendishii	0
Clostridium celatum	0.812753047743242
Clostridium celerecrescens	0
Clostridium cellobioparum	0.078528221992125
Clostridium cellulolyticum	0.037473018727237
Clostridium chartatabidum	0.0405150235207321
Clostridium chauvoei	0.0942269915436089
Clostridium chromiireducens	0.0559673092991442
Clostridium citroniae	0
Clostridium clariflavum	0.0795301015535683
Clostridium clostridioforme	0
Clostridium cochlearium	0
Clostridium cocleatum	0.0301061643089861
Clostridium colicanis	0
Clostridium colinum	0.0334989352631208
Clostridium collagenovorans	0.0764488760248641
Clostridium cylindrosporum	0.0326510891674693
Clostridium dakarense	0
Clostridium difficile	0
Clostridium diolis	0.227388959063737
Clostridium disporicum/celatum	0
Clostridium drakei	0
Clostridium estertheticum	0.0288248240445765
Clostridium fallax	0
Clostridium felsineum	0.0389233610405935
Clostridium ganghwense	0.0443797146410248
Clostridium ghonii	0.117355947360411
Clostridium glycolicum	0
Clostridium glycyrrhizinilyticum	0.187351518068428
Clostridium grantii	0
Clostridium haemolyticum	0
Clostridium hathewayi	0.0353389239724069
Clostridium herbivorans	0
Clostridium hiranonis	0.0493470810517308
Clostridium homopropionicum	0
Clostridium huakuii	0
Clostridium hungatei	0
Clostridium hylemonae	0.317458487275824
Clostridium indolis/methoxybenzovorans	0.326526955081287
Clostridium innocuum	0.0426450130277016
Clostridium irregulare	0
Clostridium isatidis	0
Clostridium jeddahense	0.0383090750294611
Clostridium kogasensis	0
Clostridium lactatifermentans	0.0313846411243563
Clostridium lavalense/bolteae	0.0319412958139439
Clostridium leptum	0.305887539908394
Clostridium limosum	0
Clostridium lituseburense	0
Clostridium lundense	0
Clostridium malenominatum	0.0560323283946251
Clostridium massiliodielmoense	0
Clostridium methoxybenzovorans	0.692337217392801
Clostridium methylpentosum	0.140634729138086
Clostridium neonatale	0
Clostridium nexile	0.452415628771562
Clostridium novyi	0.113428603345446
Clostridium oceanicum	0.0352462826457904
Clostridium oroticum	0
Clostridium paraputrificum	0
Clostridium pascui	0
Clostridium pasteurianum	0.0387545025906823
Clostridium perfringens	0
Clostridium polysaccharolyticum	0.0410065815581576
Clostridium populeti	0
Clostridium psychrophilum	0
Clostridium punense	0
Clostridium putrefaciens	1.21085392787663
Clostridium ramosum	0.045889703392695
Clostridium rectum	0
Clostridium saccharobutylicum	0
Clostridium saccharogumia	0
Clostridium saccharolyticum	0.05215814021185
Clostridium saccharoperbutylacetonicum	0.0415701888750805
Clostridium sardiniense	0.0335985015010338
Clostridium sartagoforme	0.0901890895057528
Clostridium scatologenes	0.0382514209971945
Clostridium schirmacherense	0.0439708953288113
Clostridium scindens	0.184140753891832
Clostridium senegalense	0
Clostridium septicum	0
Clostridium sordellii	0
Clostridium sp._16S_	0
Clostridium sphenoides	0.0516957960551334
Clostridium spiroforme	0
Clostridium sporogenes	0.145350936357215
Clostridium sporosphaeroides	0
Clostridium sticklandii	0.0482275919105021
Clostridium straminisolvens	0.0609289947941665
Clostridium subterminale	0.0530438670921121
Clostridium sufflavum	0
Clostridium sulfidigenes	0
Clostridium swellfunianum	0
Clostridium symbiosum	0.206822981225726
Clostridium tagluense	0
Clostridium tepidiprofundi	0
Clostridium termitidis	0.0413125477222056
Clostridium tertium	0
Clostridium tetani	0.0994077133177381
Clostridium tetanomorphum	0
Clostridium thermoalcaliphilum	0
Clostridium thermopalmarium	0
Clostridium thiosulfatireducens	0
Clostridium tunisiense	0.0425758740994111
Clostridium tyrobutyricum	0
Clostridium ventriculi	0
Clostridium vincentii	0.0294317210817489
Clostridium viride	0
Clostridium vulturis	0
Clostridium xylanolyticum	0
Clostridium xylanovorans	0.0813208173932549
Collinsella aerofaciens	0.0368665762056579
Collinsella intestinalis	0
Collinsella massiliensis	0
Collinsella stercoris	0.042931276330203
Collinsella tanakaei	0
Comamonas aquatica	0.040529922324219
Comamonas kerstersii	0
Comamonas terrigena	0.0406999171913046
Comamonas testosteroni	0
Coprobacillus cateniformis	0
Coprobacter fastidiosus	0.0338951711968305
Coprobacter secundus	0
Coprococcus catus	0
Coprococcus comes	0.153426777709865
Coprococcus eutactus	0.195837008498461
Coriobacterium glomerans	0.0451918688623369
Corynebacterium accolens	0.0471395016453169
Corynebacterium afermentans	0.10242776714248
Corynebacterium ammoniagenes	0.029163131734058
Corynebacterium amycolatum	0.0594364916301573
Corynebacterium appendicis	0.0301824828497351
Corynebacterium argentoratense	0
Corynebacterium aurimucosum	0.0440928829161372
Corynebacterium casei	0
Corynebacterium coyleae	0
Corynebacterium durum	0.0539677177011202
Corynebacterium frankenforstense	0
Corynebacterium freneyi	0.275226898574528
Corynebacterium genitalium	0
Corynebacterium glaucum	0.0594205798523748
Corynebacterium glucuronolyticum	0
Corynebacterium jeikeium	0.059272072955099
Corynebacterium kroppenstedtii	0.142587183676912
Corynebacterium matruchotii	0
Corynebacterium minutissimum	0.048629074216157
Corynebacterium mucifaciens	0
Corynebacterium propinquum	0.114170044223571
Corynebacterium pseudodiphthericum	0
Corynebacterium resistens	0.0307083781254385
Corynebacterium simulans	0
Corynebacterium singulare	0.0482555042455188
Corynebacterium sp._1152	0
Corynebacterium striatum	0
Corynebacterium sundsvallense	0.0343521810873798
Corynebacterium tuberculostearicum	0
Corynebacterium tuscaniense	0.674220908433504
Corynebacterium ulcerans	0.047551529048423
Corynebacterium ureicelerivorans	0.0321190170721718
Corynebacterium variabile	0.0663728555683371
Corynebacterium xerosis	0.166357036288801
Cronobacter sakazakii	0
Cryptobacterium curtum	0.0436146097087008
Cupriavidus metallidurans	0
Curtobacterium flaccumfaciens	0
Deinococcus aquaticus	0
Deinococcus indicus	0.101935678231274
Deinococcus proteolyticus	0.0289183593982709
Delftia acidovorans	0
Dermabacter hominis	0.0916692770814472
Dermabacter vaginalis	0.155717696118952
Dermacoccus nishinomiyaensis	0.0915119382472805
Desulfitobacterium frappieri	0.0500197862033433
Desulfobulbus propionicus	0
Desulfotomaculum guttoideum	0
Desulfovibrio alkalitolerans	0
Desulfovibrio desulfuricans	0
Desulfovibrio fairfieldensis	0.0403227849109277
Desulfovibrio legallii	0.0361607785778245
Desulfovibrio legallis	0
Desulfovibrio piger	0
Desulfovibrio termitidis	0
Dialister invisus	0
Dialister micraerophilus	0
Dialister pneumosintes	0.0554676133155393
Dialister succinatiphilus	0
Dictyoglomus thermophilum	0.0497928983137551
Dielma fastidiosa	0
Dietzia cinnamea	0.127856791657427
Dietzia maris	0.328106761111024
Dietzia natronolimnaea	0.0286163604818728
Dolosicoccus paucivorans	0.0902781748156433
Dolosigranulum pigrum	0
Dorea formicigenerans	0.0491268535916841
Dorea longicatena	0.314168664400686
Dorea massiliensis	0.0343705479755724
Dyadobacter beijingensis	0
Dyadobacter fermentans	0
Dysgonomonas capnocytophagoides	0.0305536331806149
Dysgonomonas gadei	0.0394276907837707
Dysgonomonas macrotermitis	0.0344310875516389
Dysgonomonas mossii	0
Edwardsiella tarda	0.0649448515563236
Eggerthella lenta	0.0343581628781556
Eggerthella sinensis	0.864399106716871
Eggerthella timonensis	0.107603082065326
Eggerthia catenaformis	0
Eikenella corrodens	0
Eisenbergiella tayi	0
Elusimicrobium minutum	0.225337938124428
Empedobacter falsenii	0.104175816531051
Enorma massiliensis	0
Enterobacter aerogenes	0
Enterobacter asburiae	0
Enterobacter cancerogenus	0
Enterobacter cloacae	0.429436964287695
Enterobacter massiliensis	0.0544053502158757
Enterococcus asini	0
Enterococcus avium	0.0804445289982245
Enterococcus caccae	0
Enterococcus casseliflavus	0
Enterococcus casseliflavus/galliarum	0
Enterococcus cecorum	0
Enterococcus devriesei	0
Enterococcus dispar	0
Enterococcus durans/hirae	0
Enterococcus faecalis	0.0977032407119459
Enterococcus faecium	0
Enterococcus gallinarum	0.0869468728218088
Enterococcus gilvus	0
Enterococcus italicus	0
Enterococcus malodoratus	0
Enterococcus mundtii	0
Enterococcus phoeniculicola	0
Enterococcus raffinosus	0
Enterococcus saccharolyticus	0.0440789034643709
Enterorhabdus caecimuris	0.048445536484675
Enterovibrio nigricans	0
Eremococcus coleocola	0
Erysipelatoclostridium ramosum	0.0615851738331753
Escherichia albertii	0.20988248404644
Escherichia coli	2.67178397912549
Escherichia fergusonii	1.3267764406507
Escherichia hermannii	2.0058700584273
Ethanoligenens harbinense	0.211703400645497
Eubacterium barkeri	0
Eubacterium biforme	0
Eubacterium brachy	0
Eubacterium budayi	1.04219523868835
Eubacterium callanderi	0
Eubacterium celluloscolvens	0.122132683654639
Eubacterium cellulosolvens	0.0373615596529699
Eubacterium contortum	0.0551919803525888
Eubacterium coprostanoligenes	0.0305061170171234
Eubacterium cylindroides	0
Eubacterium desmolans	0
Eubacterium dolichum	0.0337257194968397
Eubacterium eligens	0.180479100156543
Eubacterium fissicatena	0.148898748068187
Eubacterium hallii	0
Eubacterium infirmum	0
Eubacterium limosum	0
Eubacterium moniliforme	0
Eubacterium multiforme	0.0299302127526361
Eubacterium nitritogenes	0.0505438610149411
Eubacterium nodatum	0.032054190651744
Eubacterium oxidoreducens	0.0784276596414658
Eubacterium pyruvativorans	0
Eubacterium ramulus	0.0481599764163468
Eubacterium rectale	0.647418708186617
Eubacterium ruminantium	0.122206764947135
Eubacterium saphenum	0
Eubacterium siraeum	0.0624316157312923
Eubacterium sp	0.0282740090451776
Eubacterium sulci	0.0571251239671805
Eubacterium tenue	0
Eubacterium tortuosum	0
Eubacterium tortusum	0.038525589025098
Eubacterium uniforme	0.0297985241929599
Eubacterium ventriosum	0.0628846758751854
Eubacterium xylanophilum	0.0802967071632445
Eubacterium yurii	0.0397675425405659
Exiguobacterium aurantiacum	0.583903555661998
Facklamia hominis/miroungae	0
Facklamia ignava	0.0324243920244503
Facklamia languida	0
Facklamia tabacinasalis	0.913956241587824
Faecalibacterium prausnitzii	0.445816518279224
Faecalibacterium prausnitzii S9G3	0.334178949282986
Faecalicatena contorta	0.22586862711845
Faecalitalea cylindroides	0.0494103818066186
Fermentimonas caenicola	0.215782225538342
Ferrimonas balearica	0.0321688107254073
Fictibacillus arsenicus	0.0316914427145857
Filifactor alocis	0.0504081454004565
Filifactor villosus	0
Finegoldia magna	0
Flavobacterium banpakuense	0
Flavobacterium branchiophilum	0.0607171605977722
Flavobacterium cheniae	0
Flavobacterium daejeonense	0
Flavobacterium lindanitolerans	0.0332563372228067
Flavobacterium oncorhynchi	0.0440914011416243
Flavobacterium sp._TISTR	0
Flavonifractor plautii	0.290633601118046
Flavonifractor sp	0.156017833239048
Flexispira rappini	0
Flintibacter butyricus	0.330279831491416
Fretibacterium fastidiosum	0
Fusicatenibacter saccharivorans	0.172756275348058
Fusobacterium equinum	0
Fusobacterium gonidiaformans	0.0549141950178659
Fusobacterium mortiferum	0
Fusobacterium naviforme	0.0489861181642271
Fusobacterium necrogenes	0.0514060163421415
Fusobacterium necrophorum	0
Fusobacterium nucleatum	0.033857697779697
Fusobacterium periodonticum	0
Fusobacterium russii	0
Fusobacterium ulcerans	0.0610282256411953
Fusobacterium varium	0.156195999055564
Gallibacterium anatis	0
Garciella nitratireducens	0
Gardnerella vaginalis	0.0307963404227266
Gemella haemolysans	0.0363517119225556
Gemella morbillorum	0.0313710223379821
Gemella sanguinis	0.117118072549024
Gemmatirosa kalamazoonesis	0
Gemmiger formicilis	0.0938156356506712
Geobacillus stearothermophilus	0.0385553843301726
Geobacillus vulcani	0
Georgenia muralis	0
Gluconobacter oxydans	0
Gordonia bronchialis	0.0304758604158814
Gordonia jacobaea	0.0528803986712764
Gordonia otitidis	0.0289045479637624
Gordonia rubripertincta	0.130613026975568
Gordonia terrae	0
Gordonibacter pamelaeae	0.0425797406268975
Gordonibacter urolithinfaciens	0.0311696035024802
Granulicatella adiacens	0.141985796631502
Granulicatella elegans	0
Grimontia hollisae	0.182931494524345
Haematobacter missouriensis	0
Haemophilus haemolyticus	0.304752849754502
Haemophilus influenzae	0
Haemophilus parahaemolyticus	0
Haemophilus parainfluenzae	0.232116691462512
Haemophilus paraphrohaemolyticus	0
Haemophilus pittmaniae	0
Haemophilus quentini	0
Haemophilus sputorum	0.0398943754345779
Hafnia alvei	0
Halobiforma nitratireducens	0.102673491526877
Halomonas salina	0
Harryflintia acetispora	0.0287724246389036
Helicobacter bilis	0
Helicobacter canadensis	0
Helicobacter cinaedi	0.164127650831658
Helicobacter fennelliae	0
Helicobacter pametensis	0.140105435046287
Helicobacter pullorum	0.0536691011013319
Helicobacter pylori	0.0903831915712133
Helicobacter rodentium	0.0344480921392265
Helicobacter winghamensis	0.104990886560084
Herbaspirillum massiliense	0.163411219158646
Hespellia porcina	0.0308119168922146
Hespellia stercorisuis	0
Holdemanella biformis	0
Holdemania filiformis	0
Holdemania massiliensis	0
Howardella ureilytica	0.0880539692006078
Hungatella effluvii	0
Hydrobacter penzbergensis	0.0335966321723592
Hydrogenibacillus schlegelii	0.117188559418778
Hydrogenoanaerobacterium saccharovorans	0.30331391005779
Hymenobacter rigui	0.0725596286864936
Intestinibacter bartlettii	0.0702357526132981
Intestinimonas butyriciproducens	0.0306159729232843
Janibacter hoylei	0
Janibacter indicus	0.211632471869181
Janibacter limosus	0
Janibacter terrae	0.0420339523561553
Johnsonella ignava	0.188458652101725
Jonesia denitrificans	0
Kallipyga massiliensis	0
Kandleria vitulina	0.0997854747556535
Kerstersia gyiorum	0
Kineothrix alysoides	0
Kingella denitrificans	0.0300291521288809
Kingella kingae	0
Kingella oralis	0
Klebsiella aerogenes	0.0396496312260999
Klebsiella oxytoca	0
Klebsiella pneumoniae	0.0550425378243107
Klebsiella variicola	0
Kluyvera ascorbata	0.0451424929271329
Kluyvera intermedia	0
Kocuria halotolerans	0.0530544707980938
Kocuria indica	0.0618523102704289
Kocuria kristinae	0
Kocuria marina	0.0907844970227522
Kocuria palustris	0
Kocuria rhizophila	0
Kocuria rosea	0.0289377105684207
Kosakonia cowanii	0.0360570135838021
Kurthia gibsonii	0
Kurthia massiliensis	0
Kurthia senegalensis	0
Kytococcus schroeteri	0
Kytococcus sedentarius	0
Lachnoanaerobaculum saburreum	0.0694399458711133
Lachnoanaerobaculum umeaense	0
Lachnobacterium bovis	0.25521079795491
Lachnoclostridium phytofermentans	0
Lachnoclostridium sp	0.0663758080632514
Lachnospira multipara	0.188206725985634
Lachnospira pectinoschiza	1.25054511665733
Lactobacillus acidophilus	0
Lactobacillus agilis	0
Lactobacillus alimentarius	0.406210794076958
Lactobacillus alvi	0
Lactobacillus amylolyticus	0
Lactobacillus amylophilus	0
Lactobacillus amylovorus	0
Lactobacillus animalis	0
Lactobacillus antri	0
Lactobacillus apinorum	0
Lactobacillus apodemi	0
Lactobacillus bifermentans	0.0487209387537167
Lactobacillus brevis	0
Lactobacillus buchneri	0
Lactobacillus casei	0
Lactobacillus ceti	0
Lactobacillus coleohominis	0
Lactobacillus coryniformis	0.0456751764405326
Lactobacillus crispatus	0.0392115690759783
Lactobacillus curvatus	0
Lactobacillus delbrueckii	0.0290182266651909
Lactobacillus dextrinicus	0
Lactobacillus fermemtum	0.0359543877532674
Lactobacillus fermentum	0
Lactobacillus fructivorans/homohiochii	0.131396484568476
Lactobacillus gasseri	0
Lactobacillus gastricus	0
Lactobacillus gigeriorum	0.0355084299295649
Lactobacillus helveticus	0.0327585801047597
Lactobacillus herbarum	0
Lactobacillus iners	0
Lactobacillus jensenii	0.0358336534297108
Lactobacillus johnsonii	0
Lactobacillus kalixensis	0
Lactobacillus kitasatonis	0
Lactobacillus kunkeei	0.0519539071258285
Lactobacillus malefermentans	0.0426385514199184
Lactobacillus mindensis	0
Lactobacillus mucosae	0
Lactobacillus mudanjiangensis	0.0398758552787013
Lactobacillus oris	0
Lactobacillus parabuchneri	0
Lactobacillus paracasei	0
Lactobacillus parafarraginis	0
Lactobacillus pentosus	0
Lactobacillus plantarum	0.133559112476577
Lactobacillus porcinae	0.0457764200323523
Lactobacillus rapi	0.0287302477058089
Lactobacillus reuteri	0.0601287005314654
Lactobacillus rhamnosus	0
Lactobacillus rogosae	0.101102307811238
Lactobacillus rossiae	0
Lactobacillus ruminis	0
Lactobacillus sakei	0.0564629426441054
Lactobacillus salivarius	0
Lactobacillus sanfranciscensis	0.0556736938194786
Lactobacillus saniviri	0
Lactobacillus senioris	0.0303638102114818
Lactobacillus sharpeae	0.0560813147328276
Lactobacillus thermophilus	0
Lactobacillus ultunensis	0
Lactobacillus vaccinostercus	0.0310690136622513
Lactobacillus vaginalis	0
Lactobacillus versmoldensis	0
Lactobacillus xiangfangensis	0.127649755577364
Lactococcus formosensis	0.0323535851774492
Lactococcus garvieae	0.0366523568182575
Lactococcus lactis	0.100707649116094
Lactococcus plantarum	0.0436287474503055
Lactococcus raffinolactis	0
Lactonifactor longoviformis	0
Laribacter hongkongensis	0.192239820633942
Lautropia mirabilis	0.0778206006703966
Lawsonella clevelandensis	0.0654543061882111
Leifsonia aquatica/naganoensis	0
Leminorella grimontii	0.0419070501286101
Leminorella richardii	0
Leptothrix discophora	0.770060246437271
Leptothrix mobilis	0
Leptotrichia amnionii	0
Leptotrichia buccalis	1.35791093599851
Leptotrichia goodfellowii	0
Leptotrichia hofstadii	0.093104704638086
Leptotrichia wadei	0.0287073541440287
Leuconostoc carnosum	0
Leuconostoc citreum	0
Leuconostoc citreum/holzapfelii	0
Leuconostoc gelidum	0
Leuconostoc lactis	0
Leuconostoc mesenteroides	0
Leuconostoc pseudomesenteroides/rapi/kimchii/mesenteroides	0.0686462539770149
Limnobacter thiooxidans	0.118727769744266
Longicatena caecimuris	0
Lysinibacillus fusiformis	0
Lysinibacillus massiliensis	0
Lysinibacillus sphaericus	0
Lysobacter soli	0.0615571414286416
Mageeibacillus indolicus	0.0539728510443664
Mannheimia granulomatis	0
Marichromatium gracile	0
Marvinbryantia formatexigens	0.221180290133831
Massilia aurea	0.230754824943529
Massiliomicrobiota timonensis	0
Megamonas funiformis	0.0471696151040141
Megamonas hypermegale	0
Megamonas rupellensis	0.0624390300975097
Megasphaera elsdenii	0
Megasphaera indica	0
Megasphaera micronuciformis	0
Megasphaera paucivorans	0
Megasphaera sp	0.0354298894194252
Mesorhizobium loti	0
Methanobrevibacter smithii	0.144851343118132
Methanobrevibacter smithii/gottschalkii	0
Methanosphaera cuniculi	0.0325194180120051
Methanosphaera stadtmanae	0
Methylobacterium adhaesivum	0.0432024065312989
Methylobacterium jeotgali	0.242339954363798
Methylobacterium mesophilicum	0.0709969025815183
Methylobacterium populi	0
Methylobacterium radiotolerans	0.0356910748656049
Methylobacterium zatmanii	0.128603677213449
Methyloversatilis universalis	0.0549727665074571
Microbacterium aurum	0.0376366103837622
Microbacterium barkeri	0
Microbacterium chocolatum	0
Microbacterium foliorum	0
Microbacterium gubbeenense	0.140411804830058
Microbacterium hydrocarbonoxydans	0
Microbacterium lacticum	0
Microbacterium luteolum	0.54979878206467
Microbacterium oleivorans	0.422346026763009
Microbacterium paraoxydans	0.229779814700518
Microbacterium phyllosphaerae	0.0302151876603703
Microbacterium schleiferi	0
Micrococcus luteus	0
Micrococcus lylae	0
Micromonospora aurantiaca	0.0599545663665771
Micromonospora krabiensis	0
Microvirga massiliensis	0
Microvirgula aerodenitrificans	0
Mitsuokella jalaludinii	0
Mitsuokella multacida	0
Mobiluncus curtisii	0.068884378635229
Moellerella wisconsensis	0.127013063149772
Mogibacterium diversum	0
Mogibacterium neglectum	0.036296834996999
Mogibacterium pumilum	0
Mogibacterium timidum	0
Mogibacterium vescum	0
Monoglobus pectinilyticus	0.0331078166035496
Moraxella atlantae	0
Moraxella catarrhalis	0.120878999470208
Moraxella caviae	0.0671028885078482
Moraxella lacunata	0.0398910044692221
Moraxella nonliquefaciens	0
Moraxella osloensis	0.125296114424227
Morganella morganii	0
Moryella indoligenes	0.0338343723923345
Murdochiella asaccharolytica	0.0382607324524959
Muribaculum intestinale	0
Murimonas intestini	0.0967625259775904
Mycobacterium abscessus	0.227655556863357
Mycobacterium avium	0.0332005758762837
Mycobacterium florentinum	0.199002484919692
Mycobacterium fortuitum	0.100586342039035
Mycobacterium iranicum	0.0737640036134289
Mycobacterium mucogenicum	0.0607832222057281
Mycoplasma hominis	0.0285525751799877
Mycoplasma pneumoniae	0
Negativicoccus succinicivorans	0
Neisseria bacilliformis	0
Neisseria cinerea	0
Neisseria elongata	0.0281276885017281
Neisseria flava	0
Neisseria flavescens/perflava	0
Neisseria gonorrhoeae	0.092944532409612
Neisseria macacae	0.0534575593342014
Neisseria meningitidis	0
Neisseria mucosa	0.191707303829291
Neisseria sicca	0
Neisseria subflava	0
Nevskia ramosa	0
Nitriliruptor alkaliphilus	0
Oceanobacillus caeni	0
Oceanobacillus massiliensis	0
Ochrobactrum anthropi	0.037379614849953
Ochrobactrum intermedium	0.0570957519025792
Ochrobactrum pituitosum	0
Odoribacter laneus	0
Odoribacter splanchnicus	0.0450121047749752
Oligella urethralis	0.0802409541884806
Olsenella profusa	0
Olsenella scatoligenes	0
Olsenella uli	0
Olsenella umbonata	0.0293078884027801
Orenia metallireducens	0
Oribacterium parvum	0
Oribacterium sinus	0.725972233864353
Ornithobacterium rhinotracheale	0
Oscillibacter ruminantium	0.0290841977278879
Oscillibacter sp	0.0740375125436858
Oscillibacter valericigenes	0.134596705998525
Oxalobacter formigenes	0.0891099021651905
Paenibacillus alvei	0.0447987609129349
Paenibacillus antibioticophila	0.0313247991795645
Paenibacillus barcinonensis	0.0448236697677034
Paenibacillus barengoltzii	0
Paenibacillus daejeonensis	0
Paenibacillus durus	0
Paenibacillus glucanolyticus	0
Paenibacillus graminis	0
Paenibacillus illinoisensis	0.052541247894713
Paenibacillus kribbensis	0
Paenibacillus lactis	0.1108095216966
Paenibacillus lautus	0
Paenibacillus provencensis	0.0318296513594066
Paenibacillus pueri	0.0411739368900082
Paenibacillus rhizosphaerae	0
Paenibacillus riograndensis	0.177120929488049
Paenibacillus sabinae/forsythiae	0.0291671348907384
Paenibacillus senegalensis	0.0660224159939522
Paenibacillus thiaminolyticus	0
Paenibacillus timonensis	0
Pantoea agglomerans	0.45057648297697
Pantoea conspicua	0
Papillibacter cinnamivorans	0
Parabacteroides distasonis	0.124497883140486
Parabacteroides goldsteinii	0.101503032769345
Parabacteroides gordonii	0
Parabacteroides johnsonii	0
Parabacteroides merdae	0.0450933468923145
Paracoccus carotinifaciens	0
Paracoccus marinus	0.0595830336699222
Paracoccus sanguinis	0
Paracoccus yeei	0.0724607033142886
Paraeggerthella hongkongensis	0.170928551433654
Paraprevotella clara	0
Paraprevotella xylaniphila	0
Parascardovia denticolens	0
Parasporobacterium paucivorans	0.166506799585486
Parasutterella excrementihominis	0.177113518168912
Parasutterella secunda	0.0874780156518128
Parvimonas micra	0.247917970243308
Pediococcus acidilactici	0.103936832507848
Pediococcus damnosus	0
Pediococcus pentosaceus	0.0729583870387087
Pedobacter daejeonensis	0
Pedomicrobium ferrugineum	0
Pelomonas saccharophila	0.0879535433779046
Peptoclostridium difficile	0.0312638833069051
Peptococcus niger	0
Peptococcus sp.	0
Peptoniphilus asaccharolyticus	0
Peptoniphilus coxii	0
Peptoniphilus duerdenii	0
Peptoniphilus grossensis	0
Peptoniphilus harei	0
Peptoniphilus indolicus	0
Peptoniphilus lacrimalis	0.0291889952257543
Peptoniphilus senegalensis	0.0377475672095828
Peptoniphilus timonensis	0
Peptostreptococcus anaerobius	0.0376691733030808
Peptostreptococcus russellii	0
Peptostreptococcus stomatis	0.0813506387561625
Phascolarctobacterium faecium	0.13644840165598
Phascolarctobacterium succinatutens	0.231080480870569
Phenylobacterium haematophilum	0
Phyllobacterium myrsinacearum	0
Planococcus rifietoensis	0.0358105130257518
Planomicrobium chinense	0.0280659086191571
Planomonospora sphaerica	0.207629125045521
Plesiomonas shigelloides	0
Porphyromonas asaccharolytica	0
Porphyromonas catoniae	0.0675756875551489
Porphyromonas endodontalis	0.0293104947803229
Porphyromonas gingivalis	0.0574581916570914
Porphyromonas somerae	0.077009726144016
Porphyromonas uenonis	0.0414985154536529
Prevotella albensis	0
Prevotella amnii	0.0486343742477658
Prevotella amniotica	0
Prevotella aurantiaca	0.0866330460715737
Prevotella baroniae	0.061658891700278
Prevotella bergensis	0.0279452732456656
Prevotella bivia	0.0398543896401809
Prevotella brevis	0
Prevotella bryantii	0.0466856332276025
Prevotella buccae	0
Prevotella buccalis	0
Prevotella conceptionensis	0.106657199266994
Prevotella copri	0.0327148353629596
Prevotella corporis	0.137155918697344
Prevotella dentalis	0
Prevotella dentasini	0
Prevotella denticola	0.0340508819463798
Prevotella disiens	0
Prevotella enoeca	0
Prevotella falsenii	0
Prevotella fusca	0
Prevotella histicola	0.162593672883205
Prevotella intermedia	0
Prevotella loescheii	0.0397229786604078
Prevotella maculosa	0.0369950931954335
Prevotella marshii	0
Prevotella melaninogenica	0
Prevotella micans	0
Prevotella multidaccharivorax	0.0805729134299969
Prevotella multiformis	0.0346426266279604
Prevotella multisaccharivorax	0.0339040742129068
Prevotella nanceiensis	0
Prevotella nigrescens	0
Prevotella oralis	0.0414811431072811
Prevotella oris	0.0347628868687455
Prevotella oryzae	0
Prevotella oulorum	0
Prevotella pallens	0
Prevotella paludivivens	0.0841362828138508
Prevotella pleuritidis	0
Prevotella ruminicola	0.227759789072763
Prevotella saccharolytica	0.0866558760667081
Prevotella salivae	0.0425288703439273
Prevotella scopos/jejuni	0
Prevotella shahii	0
Prevotella stercorea	0.0630259263789182
Prevotella timonensis	0
Prevotella veroralis	0
Promicromonospora flava	0.103525161787146
Propionibacterium acidifaciens	1.01377144140884
Propionibacterium acidipropionici	0.697305785377005
Propionibacterium acnes	0
Propionibacterium australiense	0
Propionibacterium avidum	0.0305254739929922
Propionibacterium cyclohexanicum	0
Propionibacterium damnosum	0.132813547097096
Propionibacterium freudenreichii	0.0377788379817095
Propionibacterium granulosum	0
Propionibacterium jensenii	0.0291466039293253
Propionibacterium microaerophilum	0.105748165699108
Propionibacterium namnetense	0
Propionibacterium propionicum	0
Propionibacterium thoenii	0.180968359715396
Propionicimonas paludicola	0
Propionimicrobium lymphophilum	0.385388720387146
Propionivibrio dicarboxylicus	0
Prosthecobacter fluviatilis	0
Proteus mirabilis	0
Proteus penneri	0.0878839092142682
Proteus vulgaris	0.0324670695805595
Providencia alcalifaciens	0.0293554451299267
Providencia rettgeri	0
Providencia rustigianii	0
Providencia stuartii	0.0363524063459466
Pseudoclavibacter massiliense	0
Pseudoclavibacter sp._Timone	0
Pseudoflavonifractor capillosus	0.268196071988718
Pseudomonas aeruginosa	0
Pseudomonas alcaliphila	0
Pseudomonas fluorescens	0
Pseudomonas fragi	0
Pseudomonas fragi/thivervalensis/deceptionensis	0.0376445712878532
Pseudomonas monteilii	0.853263135781274
Pseudomonas nitroreducens	0
Pseudomonas oleovorans	0
Pseudomonas putida	0
Pseudomonas stutzeri	0
Pseudopropionibacterium propionicum	0
Pseudoramibacter alactolyticus	0.0506559992515639
Pseudothermotoga thermarum	0
Pseudoxanthomonas mexicana	0
Psychrobacter arenosus	0.0472081218346861
Pyramidobacter piscolens	0.0864922494385787
Ralstonia insidiosa	0.138015576243212
Ralstonia mannitolilytica	0.0407378999397245
Ralstonia solanacearum	0
Raoultella ornithinolytica	0
Raoultella planticola	0.198073032577158
Rheinheimera perlucida	0
Rheinheimera texasensis	0
Rhizobium pusense	0.0435520567599706
Rhodanobacter ginsenosidimutans	2.42085092979206
Rhodobacter sphaeroides	0
Rhodococcus equi	0
Rhodococcus erythropolis	0.0295887010140438
Rhodococcus rhodochrous	0.0328618468578417
Riemerella anatipestifer	0.0328781115277349
Riemerella columbina	0
Robinsoniella peoriensis	0
Romboutsia lituseburensis	0.0364682550842759
Roseburia faecis	0.729037968567911
Roseburia hominis	0
Roseburia intestinalis	0.0689392771522743
Roseburia inulinivorans	0.070428824392754
Roseburia sp	0.313715739699167
Roseomonas mucosa	0.0940001950390187
Rothia aeria	0
Rothia dentocariosa	0
Rothia mucilaginosa	0
Rubinisphaera brasiliensis	0.0712884846808122
Rudanella lutea	0.155175978557077
Ruminococcus albus	0
Ruminococcus bromii	0.500520144645166
Ruminococcus callidus	0.222944290531479
Ruminococcus champanellensis	0.0379670272578383
Ruminococcus faecis	0.239835985910616
Ruminococcus flavefaciens	0.0303393802170446
Ruminococcus gauvreauii	0.114579710940719
Ruminococcus gnavus	0.324238355223583
Ruminococcus lactaris	0.0753927265295888
Ruminococcus sp	0.452578846125812
Ruminococcus sp. Marseille-P2780	0.0467233137883065
Ruminococcus sp. Marseille-P650	0
Ruminococcus torques	0.0699880774990915
Ruthenibacterium lactatiformans	0.101672904479748
Salmonella enterica	0
Sarcina maxima	0.0371890455330908
Sarcina ventriculi	0.224511539943856
Scardovia inopinata	0.102280056107433
Scardovia wiggsiae	0.107378392516418
Schlesneria paludicola	0
Schwartzia sp.	0
Schwartzia succinivorans	0.0436388541436474
Selenomonas artemidis	0
Selenomonas infelix	0
Selenomonas noxia	0.0504436327780311
Selenomonas ruminantium	0
Selenomonas sputigena	0
Sellimonas intestinalis	0.0652570497133232
Senegalemassilia anaerobia	0.0500383498507455
Senegalimassilia anaerobia	0.0485291902096989
Serratia ficaria	0
Serratia fonticola	0.187754096417274
Serratia liquefaciens	0.0391152307585371
Serratia marcescens	0
Shigella dysenteriae	0
Shuttleworthia satelles	0.0921879260552463
Silanimonas lenta	0
Simonsiella muelleri	0.0491191797603007
Skermanella aerolata	0.0545428292458569
Slackia equolifaciens	0
Slackia exigua	0.131389155940889
Slackia faecicanis	0.0653795213432974
Slackia isoflavoniconvertens	0
Slackia piriformis	0.0397109122197885
Snodgrassella alvi	0
Soleaferrea massiliensis	0.0977136107314834
Solobacterium moorei	0
Sphingobacterium faecium	0.0877981516633647
Sphingobacterium multivorum	0.048798545529764
Sphingobacterium spiritivorum	0.0314724735005951
Sphingobium hydrophobicum	0.0288606402796504
Sphingobium yanoikuyae	0.188571728771411
Sphingomonas adhaesiva	0
Sphingomonas ginsenosidimutans	0
Sphingomonas hankookensis	0.076317036803289
Sphingomonas panni	0.0322506310337495
Sphingomonas paucimobilis	0
Sphingomonas pseudosanguinis	1.00658339595865
Spirosoma linguale	0
Sporanaerobacter acetigenes	0
Sporolactobacillus nakayamae	0.0790094348351326
Sporosarcina koreensis	0
Staphylococcus arlettae	0
Staphylococcus aureus	0
Staphylococcus auricularis	0.0362273122989923
Staphylococcus capitis	0.119447824628554
Staphylococcus cohnii	0.100065730608843
Staphylococcus condimenti	0
Staphylococcus epidermidis	0.0444452412665802
Staphylococcus epidermidis/muscae	0
Staphylococcus equorum/edaphicus/saprophyticus	0
Staphylococcus haemolyticus	0.0337777704516319
Staphylococcus hominis	0
Staphylococcus intermedius	0.100670933735542
Staphylococcus kloosii	0
Staphylococcus lentus	0.0299857254418649
Staphylococcus lugdunensis	0.09574184495336
Staphylococcus nepalensis	0
Staphylococcus pasteuri	0
Staphylococcus pettenkoferi	0
Staphylococcus saccharolyticus	0.0366517798618187
Staphylococcus saprophyticus	0.0479455107802769
Staphylococcus schleiferi	0
Staphylococcus sciuri	0
Staphylococcus simulans	0.0773341811007269
Staphylococcus succinus	0
Staphylococcus vitulinus	0.0346382269118948
Staphylococcus warneri	0.115533424113221
Staphylococcus xylosus	0
Stenotrophomonas daejeonensis	0
Stenotrophomonas maltophilia	0.197470384727645
Stenotrophomonas rhizophila	0.0286762229531446
Stomatobaculum longum	0
Stoquefichus massiliensis	0
Streptobacillus moniliformis	0.034560343683493
Streptococcus agalactiae	0
Streptococcus alactolyticus	0
Streptococcus anginosus	0
Streptococcus australis	0
Streptococcus caballi	0
Streptococcus cameli	0
Streptococcus canis	0
Streptococcus caprae	0
Streptococcus castoreus	0.0388613431831543
Streptococcus constellatus	0
Streptococcus criceti	0
Streptococcus cristatus	0.0858709184371483
Streptococcus dentasini	0.0298959064460901
Streptococcus dentirousetti	0
Streptococcus devriesei	0
Streptococcus didelphis	0.038519894234997
Streptococcus downei	0
Streptococcus dysgalactiae	0
Streptococcus equi	0.0312764470196277
Streptococcus equinus	0
Streptococcus equinus/lutetiensis/infantarius	0
Streptococcus fryi	0.0427467082229479
Streptococcus gallolyticus	0
Streptococcus gordonii	0.0709194292126886
Streptococcus gordonii/mutans	0
Streptococcus henryi	0
Streptococcus hongkongensis	0
Streptococcus hyovaginalis	0
Streptococcus ictaluri	0
Streptococcus infantarius	0
Streptococcus infantis	0.628996896079577
Streptococcus iniae	0
Streptococcus intermedius/uberis	0
Streptococcus lactarius	0
Streptococcus lutetiensis	0
Streptococcus macedonicus	0
Streptococcus marimammalium	0.0521104088846223
Streptococcus massiliensis	0
Streptococcus merionis	0
Streptococcus minor	0
Streptococcus mitis	0
Streptococcus mitis/pneumoniae/pseudoneumoniae	0
Streptococcus moroccensis	0
Streptococcus mutans	0.0280422456373083
Streptococcus oralis	0
Streptococcus oricebi	0
Streptococcus orisasini	0
Streptococcus ovis	0
Streptococcus parasaguinis	0.0370832189013708
Streptococcus parasanguinis	0.0381374749619429
Streptococcus parauberis	0
Streptococcus pasteurianus	0
Streptococcus peroris	0
Streptococcus pharyngis	0
Streptococcus pleomorphus	0
Streptococcus plurextorum	0.0467989438544244
Streptococcus pneumoniae	0
Streptococcus porci	0
Streptococcus porcinus	0.0772880850510716
Streptococcus porcorum	0
Streptococcus pyogenes	0
Streptococcus pyogensis	0
Streptococcus ratti/ursoris	0
Streptococcus rubneri	0
Streptococcus rupicaprae	0
Streptococcus salivarius	0
Streptococcus saliviloxodontae	0
Streptococcus sanguinis	0
Streptococcus sanguinis/vestibularis	0
Streptococcus sinensis	0
Streptococcus sobrinus	0.0357918953424816
Streptococcus suis	0
Streptococcus tangierensis	0
Streptococcus thermophilus	0.0494026889640764
Streptococcus thoraltensis	0
Streptococcus uberis	0.0420807353096908
Streptococcus vestibularis	0
Streptococcus viridans	0.10837421707328
Streptomyces misionensis	0
Streptomyces thermoviolaceus	0
Streptomyces thermovulgaris	0
Subdoligranulum variabile	0.0295352124534505
Succinatimonas hippei	0
Succiniclasticum ruminis	0.121888273253041
Succinivibrio dextrinosolvens	0.283450510156055
Sulfurimonas autotrophica	0
Sutterella parvirubra	0
Sutterella stercoricanis	0.0332231520983755
Sutterella wadsworthensis	0.0570638469446458
Symbiobacterium thermophilum	0
Tannerella forsythia	0
Tatumella ptyseos	0.03167638932951
Tetragenococcus solitarius	0
Tetrasphaera australiensis	0
Thiomicrospira cyclica	0
Timonella senegalensis	0.0502982715066332
Tissierella praeacuta	0
Trabulsiella guamensis	0.0841403415172611
Treponema berlinense	0
Treponema denticola	0
Treponema lecithinolyticum	0
Treponema maltophilum	0.0400032975556039
Treponema medium	0
Treponema porcinum	0
Treponema socranskii	0.0302191876566837
Treponema succinifaciens	0
Treponema vincentii	0.0317946012923377
Tropheryma whipplei	0
Trueperella bernardiae	0
Trueperella pyogenes	0
Tumebacillus permanentifrigoris	0
Turicella otitidis	0.0700236108407805
Turicibacter sanguinis	0.035195106447374
Turicimonas muris	0
Tyzzerella nexilis	0.0366034106588569
Ureaplasma parvum	0
Ureaplasma urealyticum	0
Ureibacillus suwonensis	0.0605351755140631
Ureibacillus thermosphaericus	0
Vagococcus penaei	0
Vagococcus teuberi	0
Varibaculum cambriense	0.162094791839776
Variovorax boronicumulans	0.0321079312731615
Veillonella atypica	0
Veillonella dispar	0.0758676203690693
Veillonella parvula	0.0375792007424546
Veillonella ratti	0
Veillonella rogosae	0.0871215500823802
Veillonella tobetsuensis	0.0599728390493184
Vibrio cholerae	0.0408810021317219
Vibrio cincinnatiensis	0
Vibrio fluvialis	0
Vibrio furnissii	0
Vibrio mimicus	0
Vibrio parahaemolyticus	0
Victivallis vadensis	0.0664982797757702
Virgibacillus proomii	0
Weeksella virosa	0.0315040314146007
Weissella cibaria	0.0307701745123355
Weissella confusa	0.530854818298371
Weissella paramesenteroides	0
Yersinia aleksiciae	0
Yersinia bercovieri	0
Yersinia enterocolitica	0
Yersinia frederiksenii	0.0772741184380854
Yersinia kristensenii	0
Yersinia pseudotuberculosis	0
Yersinia rohdei	0
Yokenella regensburgei	0.155197121867806
Yonghaparkia alkaliphila	0
Kingdom Information: (%)
Archaea	0.280044252657014
Bacteria	99.7199557473429
Phylum Information: (%)
Actinobacteria	16.4734869306026
Bacteroidetes	9.93820731231464
Deinococcus-Thermus	0.130854037629545
Dictyoglomi	0.0497928983137551
Elusimicrobia	0.225337938124428
Epsilonbacteraeota	1.65036617044027
Euryarchaeota	0.280044252657014
Firmicutes	40.7511576705992
Fusobacteria	1.97107973586527
Gemmatimonadetes	0
Halanaerobiaeota	0
Lentisphaerae	0.0664982797757702
Other	3.19111174836299
Planctomycetes	0.0712884846808122
Proteobacteria	24.2832238857829
Spirochaetes	0.201408856258727
Synergistetes	0.23366067636348
Tenericutes	0.452794632444705
Thermotogae	0
Verrucomicrobia	0.0296864897839186
Class Information: (%)
Actinobacteria	11.6156519720581
Actinobacteridae	2.88319009695678
Alphaproteobacteria	4.34587971948718
Bacilli	9.98250135873456
Bacteroides	0.758292933117726
Bacteroidetes	0.0805729134299969
Bacteroidia	9.09934146576692
Betaproteobacteria	0
Brachyspirae	0.0993917697541018
Campylobacteria	1.65036617044027
Chlorobia	0
Clostridia	27.5744376887097
Coriobacteriia	1.97464486158768
Deinococci	0.130854037629545
Deltaproteobacteria	0.106511555176001
Dictyoglomia	0.0497928983137551
Elusimicrobia	0.225337938124428
Epsilonproteobacteria	0
Erysipelotrichia	2.03154394647782
Flavobacteria	0
Fusobacteria	0.033857697779697
Fusobacteriia	1.93722203808557
Gammaproteobacteria	19.8308326111197
Gemmatimonadetes	0
Halanaerobiia	0
Halobacteria	0.102673491526877
Lentisphaeria	0.0664982797757702
Methanobacteria	0.177370761130138
Mollicutes	0.452794632444705
Negativicutes	1.16267467667712
Nitriliruptoria	0
Other	3.19111174836299
Planctomycetacia	0.0712884846808122
Spirochaetes	0.0302191876566837
Spirochaetia	0.0717978988479417
Synergistia	0.23366067636348
Thermotogae	0
Verrucomicrobiae	0.0296864897839186
Order Information: (%)
Acetobacterales	0.227559307515595
Actinomycetales	2.85477923522638
Aeromonadales	0.49696060386155
Alteromonadales	0.115306724321058
Azospirillales	0.0545428292458569
Bacillales	4.34661580255198
Bacteroidales	7.72247295513276
Betaproteobacteriales	3.30372911827132
Bifidobacteriales	3.59892043125403
Brachyspirales	0.0993917697541018
Campylobacterales	1.65036617044027
Cardiobacteriales	0.10312389433255
Caulobacterales	0.422147979071287
Chitinophagales	1.17514515492708
Chlorobiales	0
Chromatiales	0
Clostridiale	0.218730805917874
Clostridiales	27.3557068827918
Coriobacteriales	1.97464486158768
Corynebacteriales	2.85049108915867
Cytophagales	0.22773560724357
Deinococcales	0.130854037629545
Desulfobacterales	0
Desulfovibrionales	0.106511555176001
Dictyoglomales	0.0497928983137551
Elusimicrobiales	0.225337938124428
Enterobacteriales	5.94269200748759
Erysipelotrichales	2.03154394647782
Flavobacteriales	0.6447844243175
Fusobacterales	0.033857697779697
Fusobacteriales	1.93722203808557
Fusobacteriales: Leptotrichiacea	0
Gemmatimonadales	0
Halanaerobiales	0
Halobacteriales	0.102673491526877
Lactobacillales	5.63588555618258
Methanobacteriales	0.177370761130138
Micrococcales	3.49537515746712
Micromonosporales	0.0599545663665771
Mycoplasmatales	0.452794632444705
Neisseriales	0
Nitriliruptorales	0
Oceanospirillales	0.136985260206679
Opitutales	0.0296864897839186
Other	3.19111174836299
Pasteurellales	1.35496183218624
Planctomycetales	0.0712884846808122
Propionibacteriales	1.43169246449658
Pseudomonadales	2.47080928584589
Rhizobiales	2.17275042616288
Rhodobacterales	0.132043736984211
Salinisphaerales	0
Selenomonadales	1.16267467667712
Sphingobacteriales	0.168069170693724
Sphingomonadales	1.33683544050735
Spirochaetales	0.102017086504625
Streptomycetales	0
Streptosporangiales	0.207629125045521
Synergistales	0.23366067636348
Thermotogales	0
Thiomicrospirales	0
Verrucomicrobiales	0
Vibrionales	2.97293065688229
Victivallales	0.0664982797757702
Xanthomonadales	2.93333322772456
Family Information: (%)
Acetobacteraceae	0.227559307515595
Acidaminococcaceae	0.568039245521018
Actinomycetaceae	0.903741797884866
Aerococcaceae	1.06782797115275
Aeromonadaceae	0.125281421558509
Akkermansiaceae	0
Alicyclobacillaceae	0
Alteromonadaceae	0
Aquaspirillaceae	0
Arcobacteraceae	0.319223447605542
Atopobiaceae	0.181104693897743
Azospirillaceae	0.0545428292458569
Bacillaceae	2.54712861126009
Bacteroidaceae	4.44617393953148
Barnesiellaceae	0.0338951711968305
Beijerinckiaceae	0.520834015555669
Bifidobacteriaceae	3.59892043125403
Blautia	0.0377127355758122
Bogoriellaceae	0
Brachyspiraceae	0.0993917697541018
Brevibacteriaceae	0.50087841626135
Burkholderiaceae	2.51476361582702
Caldicoprobacteraceae	0
Campylobacteraceae	0.743418365584924
Cardiobacteriaceae	0.10312389433255
Carnobacteriaceae	0.172315455025146
Caulobacteraceae	0.422147979071287
Cellulomonadaceae	0.105481757255429
Chitinibacteraceae	0.192239820633942
Chitinophagaceae	1.17514515492708
Chlorobiaceae	0
Christensenellaceae	0.108574928117371
Chromatiaceae	0
Clostridiaceae	1.68472476964335
Clostridiaceae 1	5.10337524191496
Clostridiaceae 2	0.0915822324583914
Clostridiales	0.218730805917874
Coriobacteriaceae	0.124989721398198
Corynebacteriaceae	2.01977218994292
Corynebacterineae	0.361442474778676
Deinococcaceae	0.130854037629545
Dermabacteraceae	0.512239223243255
Dermacoccaceae	0.0915119382472805
Desulfobulbaceae	0
Desulfovibrionaceae	0.106511555176001
Dictyoglomaceae	0.0497928983137551
Dietziaceae	0.356723121592896
Dysgonomonadaceae	0.320194637054366
Eggerthellaceae	1.66855044629174
Elusimicrobiaceae	0.225337938124428
Enterbacteriaceae	2.0058700584273
Enterobacteriaceae	3.93682194906029
Enterococcaceae	0.319121477021028
Erysipelotrichaceae	2.03154394647782
Eubacteriaceae	0.0866620876982623
Family XI	0.620443233272315
Family XIII	0.162014540318128
Family XVIII	0
Flavobacteriaceae	0.439491778935986
Fusobacteriaceae	0.456796397401147
Gemmatimonadaceae	0
Halobacteroidaceae	0
Haloferacaceae	0.102673491526877
Halomonadaceae	0.136985260206679
Helicobacteraceae	0.587724357249801
Hymenobacteraceae	0.0725596286864936
Hyphomicrobiaceae	0
Intrasporangiaceae	0.320039279793673
Jonesiaceae	0
Lachnospiraceae	14.1889925690255
Lactobacillaceae	1.4768366303561
Leptotrichia	0
Leptotrichiaceae	1.51428333846412
Leuconostocaceae	0.759692576470535
Listeriaceae	0
Marinifilaceae	0.0787460066672764
Methanobacteriaceae	0.177370761130138
Microbacteriaceae	1.61492213897534
Micrococcaceae	0.345176540915744
Micrococcineae	0.247408635494701
Micromonosporaceae	0.0599545663665771
Moraxellaceae	0.858866407617839
Muribaculaceae	0
Mycobacteriaceae	0.333549710738849
Mycoplasmataceae	0.452794632444705
Neisseriaceae	0.505665235938551
Nitriliruptoraceae	0
Nocardiaceae	0.242873834026488
Nocardioidaceae	0.0325323027005983
Opitutaceae	0.0296864897839186
Other	3.19111174836299
Paenibacillaceae	0.931895985059811
Pasteurellaceae	1.35496183218624
Peptococcaceae	0
Peptostreptococcaceae	0.314838443349114
Planococcaceae	0.0638764216449088
Porphyromonadaceae	0.272852615590232
Prevotellaceae	2.09921258901674
Promicromonosporaceae	0.0683764868897767
Propionibacteriaceae	1.39916016179598
Propionibacterineae	1.17650793581092
Pseudomonadaceae	1.61194287822805
Psychromonadaceae	0.115306724321058
Rhizobiaceae	1.40151230176134
Rhodanobacteraceae	2.42085092979206
Rhodobacteraceae	0.132043736984211
Rhodocyclaceae	0.0910604458718006
Rikenellaceae	0.200303733273688
Rubinisphaeraceae	0.0712884846808122
Ruminococcaceae	5.1416269082282
Schlesneriaceae	0
Solimonadaceae	0
Sphingobacteriaceae	0.168069170693724
Sphingomonadaceae	1.33683544050735
Spirochaetaceae	0.102017086504625
Spirosomaceae	0.155175978557077
Sporolactobacillaceae	0.0790094348351326
Staphylococcaceae	0.539864542942476
Streptococcacaeae	0.0366523568182575
Streptococcaceae	1.80343908933876
Streptomycetaceae	0
Streptomycineae	0
Streptosporangiaceae	0.207629125045521
Succinivibrionaceae	0.37167918230304
Synergistaceae	0.23366067636348
Tannerellaceae	0.271094262802146
Thermomonosporaceae	0
Thermotogaceae	0
Thiomicrospiraceae	0
Thiovulaceae	0
Veillonellaceae	0.594635431156106
Verrucomicrobiaceae	0
Vibrionaceae	2.97293065688229
Victivallaceae	0.0664982797757702
Weeksellaceae	0.205292645381514
Xanthobacteraceae	0.250404108845868
Xanthomonadaceae	0.512482297932495
Genus Information: (%)
Acetanaerobacterium	0.565719124803545
Acetivibrio	0
Acetobacter	0.133559112476577
Acetobacterium	0.0360060884466984
Achromobacter	0.037379614849953
Acidaminococcus	0.0786220897414277
Acidovorax	0.0696877090542186
Acinetobacter	0.458489278911648
Actinobacillus	0.221658844851965
Actinobaculum	0
Actinomadura	0
Actinomyces	0.672762627409861
Adlercreutzia	0.0372194809858012
Aerococcus	0.0311691627248319
Aeromicrobium	0.0325323027005983
Aeromonas	0.125281421558509
Afipia	0
Agathobacter	0.647418708186617
Aggregatibacter	0.157899160187925
Agrobacterium	0.334497967184049
Agrococcus	0.1561048383568
Akkermansia	0
Alcaligenes	0
Algoriella	0
Aliagarivorans	0.115306724321058
Alistipes	0.200303733273688
Allisonella	0
Alloiococcus	0
Alloprevotella	0.508440011947889
Allorhizobium-Neorhizobium-Pararhizobium-Rhizobium	0.937892414496927
Alloscardovia	0
Alysiella	0.0602798199745375
Amaricoccus	0
Anaerobiospirillum	0.0882286721469851
Anaerococcus	0.0486244411727056
Anaerofilum	0.101990732900536
Anaerofustis	0
Anaeroglobus	0
Anaerospora	0
Anaerosporobacter	0.0440247187647177
Anaerostipes	0.040432872117759
Anaerovorax	0.0365383907022042
Ancylobacter	0.143370735561449
Aneurinibacillus	0.0341257131248269
Anoxynatronum	0.0526588714177979
Aquabacterium	0.0403677019488552
Arcanobacterium	0
Arcobacter	0.319223447605542
Arthrobacter	0.354032051461328
Asaccharobacter	0.0517529823852015
Atopobium	0.151796805494963
Atopostipes	0.0303296583936433
Aureimonas	0.0855698633203962
Bacillus	2.33771343361266
Bacteroides	4.44617393953148
Barnesiella	0
Bartonella	0
Bavariicoccus	0.069872333754914
Bergeyella	0
Bifidobacterium	3.35846564220745
Blautia	0.764775478865599
Bordetella	0
Brachybacterium	0.264852250042856
Brachymonas	0.0325051242707435
Brachyspira	0.0993917697541018
Bradyrhizobium	0.0726692147944438
Brevibacillus	0.268158203861314
Brevibacterium	0.50087841626135
Brevundimonas	0.253619528585119
Brochothrix	0
Buchnera	0.166668335120577
Bulleidia	0
Burkholderia-Caballeronia-Paraburkholderia	0.0377192205773383
Butyricicoccus	0.113161314727472
Butyricimonas	0.0337339018923012
Butyrivibrio	0.344435632031319
Caldicoprobacter	0
Campylobacter	0.743418365584924
Capnocytophaga	0.301426879973783
Cardiobacterium	0.10312389433255
Castellaniella	0
Catabacter	0.0380682017120348
Catenibacterium	1.64665231981664
Catonella	0.0360264938996774
Caulobacter	0.168528450486168
Cellulomonas	0.105481757255429
Cellulosilyticum	0.317835593402965
Cellulosimicrobium	0.0683764868897767
Centipeda	0
Cephaloticoccus	0.0296864897839186
Cetobacterium	0
Chitinibacter	0.192239820633942
Chlorobium	0
Christensenella	0.0705067264053367
Chryseobacterium	0.0367346859081273
Citrobacter	0.157085768967479
Cloacibacillus	0.147168426924902
Clostridium	1.68472476964335
Clostridium sensu stricto	0.0389233610405935
Clostridium sensu stricto 1	2.65411571332299
Clostridium sensu stricto 10	0
Clostridium sensu stricto 11	0.196881227111506
Clostridium sensu stricto 12	0.12813874125153
Clostridium sensu stricto 13	0.184062877639599
Clostridium sensu stricto 14	0
Clostridium sensu stricto 15	0.0994077133177381
Clostridium sensu stricto 16	0.0560323283946251
Clostridium sensu stricto 17	0
Clostridium sensu stricto 18	0.0816116318030529
Clostridium sensu stricto 19	0.0326510891674693
Clostridium sensu stricto 2	0
Clostridium sensu stricto 3	0.0401110885663963
Clostridium sensu stricto 4	0
Clostridium sensu stricto 5	0
Clostridium sensu stricto 7	0.157808317986471
Clostridium sensu stricto 8	1.21085392787663
Cnuella	1.14154852275472
Collinsella	0.0797978525358609
Comamonas	0.0812298395155236
Coprobacillus	0
Coprobacter	0.0338951711968305
Coprococcus 1	0
Coprococcus 2	0.195837008498461
Coprococcus 3	0.153426777709865
Coriobacterium	0.0451918688623369
Corynebacterium	0.203947013892023
Corynebacterium 1	1.6803472590219
Cronobacter	0
Cryobacterium	0.048629074216157
Cryptobacterium	0.0436146097087008
Cupriavidus	0
Curvibacter	0
Cutibacterium	0
Dechlorobacter	0.0360876793643435
Deinococcus	0.130854037629545
Delftia	0
Dermabacter	0.247386973200399
Dermacoccus	0.0915119382472805
Desulfobulbus	0
Desulfovibrio	0.106511555176001
Dialister	0.0554676133155393
Dictyoglomus	0.0497928983137551
Dielma	0
Dietzia	0.356723121592896
Dolosicoccus	0.0902781748156433
Dolosigranulum	0
Dorea	0.0491268535916841
Dyadobacter	0
Dysgonomonas	0.104412411516024
Eggerthella	1.00636035166035
Eggerthia	0
Eikenella	0
Eisenbergiella	0
Elusimicrobium	0.225337938124428
Empedobacter	0.104175816531051
Enorma	0
Enterobacter	0.281268790465651
Enterococcus	0.0818577414460805
Enterorhabdus	0.048445536484675
Enterovibrio	0
Eremococcus	0
Erwinia	0.0537284091271275
Erysipelatoclostridium	0.0916913381421615
Escherichia	2.0058700584273
Escherichia-Shigella	1.53665892469714
Ethanoligenens	0.211703400645497
Eubacterium	0.218730805917874
Ezakiella	0.0296761579532731
Facklamia	0.946380633612274
Faecalitalea	0.0831361013034583
Fastidiosipila	0.0539728510443664
Fictibacillus	0.0316914427145857
Filifactor	0
Finegoldia	0
Flavobacterium	0.138064898962203
Flavonifractor	0.290633601118046
Franconibacter	0
Fretibacterium	0
Fusicatenibacter	0.172756275348058
Fusobacterium	0.456796397401147
Gallibacterium	0
Garciella	0
Gardnerella	0.0307963404227266
Gemella	0.184840806809562
Gemmatirosa	0
Geobacillus	0
Geomicrobium	0
Georgenia	0
Gluconobacter	0
Gordonia	0.11226080705092
Gordonibacter	0.0737493441293778
Granulicatella	0.141985796631502
Grimontia	0.182931494524345
Haematobacter	0
Haemophilus	0.975403827146353
Hafnia-Obesumbacterium	0
Halodesulfovibrio	0
Halomonas	0.136985260206679
Halopiger	0.102673491526877
Harryflintia	0.0287724246389036
Helicobacter	0.587724357249801
Hespellia	0.0308119168922146
Hodemania	0
Holdemanella	0
Holdemania	0
Howardella	0.0880539692006078
Hungatella	0
Hydrobacter	0.0335966321723592
Hydrogenibacillus	0.117188559418778
Hydrogenoanaerobacterium	0.30331391005779
Hymenobacter	0.0725596286864936
Intestinibacter	0.0702357526132981
Intestinimonas	0.0306159729232843
Isoptericola	0
Janibacter	0.253666424225336
Johnsonella	0.188458652101725
Jonesia	0
Kandleria	0.0997854747556535
Kerstersia	0
Kingella	0.0300291521288809
Klebsiella	0
Kluyvera	0
Kocuria	0.205691278091275
Kosakonia	0.0360570135838021
Kurthia	0
Kytococcus	0
Lachnoanaerobaculum	0.0694399458711133
Lachnobacterium	0.25521079795491
Lachnoclostridium	1.41471847102796
Lachnoclostridium 10	0
Lachnoclostridium 12	0.0410065815581576
Lachnoclostridium 5	0.824410716945855
Lachnospira	1.62922574740032
Lachnospiraceae NC2004 group	0.05215814021185
Lachnospiraceae NK4A136 group	0
Lactobacillus	1.37289979784825
Lactococcus	0.242360565227297
Lautropia	0.0778206006703966
Lawsonella	0.0654543061882111
Leifsonia	0
Leminorella	0.0419070501286101
Leptothrix	0.770060246437271
Leptotrichia	1.47972299478063
Leuconostoc	0.198067583659829
Limnobacter	0.118727769744266
Lysinibacillus	0
[truncated: 214 more rows]
