# Supplementary material for: Pediatric Acute Lymphoblastic Leukemia Patients Exhibit Distinctive Alterations in the Gut Microbiota
Source: Front Cell Infect Microbiol. 2020 Oct 16;10:558799. doi: 10.3389/fcimb.2020.558799 (PMC7596659; doi:10.3389/fcimb.2020.558799)
Supplement: Supplementary file 1 [file Data_Sheet_1.ZIP › rawdata/Control/19T010003_output.xls.result.txt]

Species Information: (%)
Abiotrophia defectiva	0.0285707563532511
Abiotrophia para-adiacens	0.0347319510324151
Acetanaerobacterium elongatum	0.308756511271644
Acetobacterium tundrae	0.0376256421040087
Achromobacter denitrificans	0.214201040282985
Achromobacter xylosoxidans	0.0438048973796097
Acidaminococcus fermentans	0
Acidaminococcus intestini	0
Acidovorax facilis	0
Acidovorax sp	0
Acidovorax temperans	0
Acinetobacter baumannii	0
Acinetobacter calcoaceticus	0.0489185908417404
Acinetobacter haemolyticus/baumannii	0.207257912270493
Acinetobacter johnsonii	0.0332438117336882
Acinetobacter junii	0
Acinetobacter lwoffii	0
Acinetobacter pittii	0
Acinetobacter radioresistens	0
Acinetobacter septicus	0
Actinobacillus capsulatus	0.0737741902249261
Actinobacillus pleuropneumoniae	0
Actinobaculum massiliense	0
Actinobaculum schaalii	0
Actinomadura vinacea	0
Actinomyces canis	0
Actinomyces cardiffensis	0
Actinomyces georgiae	0.0502392004202308
Actinomyces graevenitzii	0.0395502538588313
Actinomyces johnsonii	0
Actinomyces massiliensis	0
Actinomyces meyeri	0
Actinomyces naeslundii	0
Actinomyces neuii	0.038746597468701
Actinomyces odontolyticus	0
Actinomyces oris	0
Actinomyces radingae	0
Actinomyces sp._ph3	0.123570985162523
Actinomyces turicensis	0
Actinomyces urogenitalis	0
Actinomyces viscosus	0
Adlercreutzia equolifaciens	0.0345761422985583
Aeribacillus pallidus	0.186734123135121
Aerococcus christensenii	0
Aerococcus viridans	0
Aeromicrobium massiliense	0
Aeromonas allosaccharophila/veronii	0.0437354804966542
Aeromonas bestiarum	0.0472363671417551
Aeromonas hydrophila	0
Aeromonas jandaei	0
Aeromonas media/tecta	0
Aeromonas veronii	0
Afipia birgiae	0.0490530099772303
Agathobaculum butyriciproducens	0.0935786186254894
Aggregatibacter actinomycetemcomitans	0.0326418020784693
Aggregatibacter aphrophilus	0.619747742747719
Aggregatibacter segnis	0.0300374891889288
Agrobacterium tumefaciens	0.47891647656559
Agrococcus jejuensis	0
Agrococcus terreus	0.0569623944362485
Akkermansia glycaniphila	0
Akkermansia muciniphila	0
Alcaligenes faecalis	0.0372996858087561
Algoriella xinjiangensis	0
Aliagarivorans marinus	0
Alistipes finegoldii	0
Alistipes indistinctus	0
Alistipes inops	0
Alistipes obesi	0
Alistipes onderdonkii	0
Alistipes putredinis	0
Alistipes senegalensis	0.0303232924013013
Alistipes shahii	0
Alistipes timonensis	0
Allisonella histaminiformans	0
Alloiococcus otitis	0
Alloprevotella rava	0.0569540588245845
Alloprevotella tannerae	1.19874621705925
Alloscardovia omnicolens	0
Alysiella filiformis	0.0588207553277448
Amaricoccus kaplicensis	0
Anaerobiospirillum succiniciproducens	0
Anaerobiospirillum thomasii	0.0549564825989178
Anaerococcus hydrogenalis	0.083539956663106
Anaerococcus lactolyticus	0.0395729777086881
Anaerococcus obesiensis	0.0369498030209571
Anaerococcus octavius	0
Anaerococcus prevotii	0.0389603962521549
Anaerococcus senegalensis	0.029430924918156
Anaerococcus tetradius	0
Anaerococcus vaginalis	0
Anaerofilum agile	0
Anaerofilum pentosovorans	0
Anaerofustis stercorihominis	0
Anaeroglobus geminatus	0
Anaerorhabdus furcosa	0.0291460865994508
Anaerosporobacter mobilis	0
Anaerostipes butyraticus	0
Anaerostipes caccae	0
Anaerostipes hadrus	0.150799351323319
Anaerotruncus colihominis	0.231785727687925
Anaerotruncus sp	0
Anaerovorax odorimutans	0
Ancylobacter polymorphus	0.0891622914166662
Aneurinibacillus aneurinilyticus	0.0477543390861918
Aneurinibacillus migulanus	0.029472970769234
Anoxynatronum sibiricum	0.11145773785282
Aquabacterium commune	0.0497484274254989
Arcanobacterium haemolyticum	0
Arcanobacterium pyogenes	0
Arcobacter butzleri	0.161795407551861
Arcobacter cryaerophilus	0
Arthrobacter albus	0.0307194209264003
Arthrobacter castelli	0.0562703216783788
Arthrobacter oxydans	0.070311854363637
Arthrobacter polychromogenes	0
Asaccharobacter celatus	0.0683073811808166
Atlantibacter hermannii	0
Atopobium minutum	0
Atopobium parvulum	0.0353683027242894
Atopobium rimae	0.0733321334067501
Atopobium vaginae	0
Atopostipes suicloacalis	0
Aurantimonas altamirensis	0
Aureimonas altamirensis	0.130991171726268
Averyella dalhousiensis	0
Azonexus hydrophilus	0.0284886612385406
Azospirillum lipoferum	0.0331945566594282
Bacillus altitudinis	0.254026718826154
Bacillus amyloliquefaciens	0.0358588057739587
Bacillus anthracis	0
Bacillus atrophaeus	0
Bacillus badius	0
Bacillus beijingensis	0.0630767585869896
Bacillus benzoevorans	0
Bacillus cereus	0
Bacillus circulans	0
Bacillus clausii	0
Bacillus coagulans	0
Bacillus cytotoxicus	0.0513275248694907
Bacillus endophyticus	0.0579631906606419
Bacillus firmus	0
Bacillus flexus	0
Bacillus fordii	0
Bacillus halodurans	0
Bacillus idriensis	0
Bacillus infantis	0
Bacillus licheniformis	0.156739018040254
Bacillus marisflavi	0.0315034768371436
Bacillus massilioanorexius	0
Bacillus massiliosenegalensis	0
Bacillus megaterium	0
Bacillus methanolicus	0
Bacillus mojavensis	0.0438813620132434
Bacillus mycoides	0
Bacillus nealsonii	0
Bacillus niacini	0
Bacillus polyfermenticus	0.0844446506706754
Bacillus pseudofirmus	0
Bacillus pseudomycoides	0.0593989713600146
Bacillus pumilus	0.0515981424563427
Bacillus senegalensis	0.0295891586286914
Bacillus simplex	0
Bacillus siralis	0
Bacillus sonorensis	0
Bacillus subtilis	0.0338013994592999
Bacillus thermoamylovorans	0.195806241203843
Bacillus thuringiensis	0.450355203005615
Bacillus timonensis	0.0442255785506276
Bacillus toyonensis/wiedmanii/thuringiensis	0
Bacillus vallismortis	0
Bacteroides acidifaciens	0.0454441865220674
Bacteroides caccae	0.342647577465846
Bacteroides cellulosiluticus	0.170560395147141
Bacteroides cellulosilyticus	0.283314533172531
Bacteroides clarus	0.119864417598317
Bacteroides coagulans	0
Bacteroides coprocola	0
Bacteroides coprophilus	0.071008607030824
Bacteroides dorei	0.52061491397007
Bacteroides eggerthii	0.474779592617171
Bacteroides faecis	0.0377189743389051
Bacteroides finegoldii	0
Bacteroides fluxus	0
Bacteroides fragilis	0
Bacteroides galacturonicus	0.115144328777217
Bacteroides gallinarum	0.0347030714220407
Bacteroides gallinceum	0
Bacteroides graminisolvens	0
Bacteroides helcogenes	0
Bacteroides intestinalis	0
Bacteroides massiliensis	0.494483154262972
Bacteroides massilinensis	0.0513152784339615
Bacteroides nordii	0.0506591036880241
Bacteroides oleiciplenus	0
Bacteroides ovatus	0
Bacteroides paurosaccharolyticus	0
Bacteroides pectinophilus	0.0429211075040073
Bacteroides plebeius	0.0324097261645213
Bacteroides propinonicifaciens	0
Bacteroides pyogenes	0.0542626377584728
Bacteroides salanitronis	0
Bacteroides salyersiae	0.0883279011643415
Bacteroides sartorii	0
Bacteroides stercorirosoris	0
Bacteroides stercoris	0.0418146015224678
Bacteroides thetaiotaomicron	0
Bacteroides timonensis	0
Bacteroides uniformis	0.184329567158833
Bacteroides ureolyticus	0.0829690070419156
Bacteroides vulgatus	1.96118521883916
Bacteroides xylanisolvens	0.0341912761256234
Bacteroides xylanolyticus	0
Barnesiella intestinihominis	0.0313344659431274
Barnesiella viscericola	0
Bartonella birtlesii	0.0284136568719291
Bavariicoccus seileri	0
Bergeyella zoohelcum	0
Bifidobacterium actinocoloniiforme	0
Bifidobacterium adolescentis	0
Bifidobacterium adolescentis/ruminantium	0.0551134264686928
Bifidobacterium angulatum	0
Bifidobacterium animalis	0
Bifidobacterium asteroides	0
Bifidobacterium avesanii	0
Bifidobacterium bifidum	0.0395721592033458
Bifidobacterium bohemicum	0
Bifidobacterium bombi	0.0432734459077041
Bifidobacterium boum	0.0901984110364059
Bifidobacterium breve	0
Bifidobacterium callitrichos	0
Bifidobacterium catenulatum	0.0673311530622476
Bifidobacterium catenulatum/pseudoctenulatum	0.107450101572799
Bifidobacterium choerinum	0.163618825546621
Bifidobacterium commune	0.0399161757029784
Bifidobacterium coryneforme	0
Bifidobacterium crudilactis/psychraerophilum	0
Bifidobacterium cuniculi	0.0558737561525079
Bifidobacterium dentium	0.103953928079041
Bifidobacterium eulemuris/lemurum	0
Bifidobacterium faecale	0.0929506943236676
Bifidobacterium gallicum	0.0672858079311391
Bifidobacterium gallinarum	0
Bifidobacterium hapali	0
Bifidobacterium indicum	0
Bifidobacterium kashiwanohense	0.0501529553633755
Bifidobacterium longum	0.119471685960543
Bifidobacterium longum	0.174711713029539
Bifidobacterium merycicum	0
Bifidobacterium mongoliense	0.0300477216278968
Bifidobacterium moukalabense	0.4293942012526
Bifidobacterium pseudocatenulatum	0.047510511507223
Bifidobacterium pseudocatenulatum	0
Bifidobacterium pseudolongum	0.219775929780492
Bifidobacterium pullorum	0
Bifidobacterium pullorum/hapali	0.0484324804982492
Bifidobacterium ramosum	0.0418390696074083
Bifidobacterium reuteri	0.0842307760064139
Bifidobacterium ruminantium	0
Bifidobacterium saeculare	0
Bifidobacterium saguini	0
Bifidobacterium scardovii	0
Bifidobacterium stercoris	0
Bifidobacterium thermacidophilum	0
Bifidobacterium thermophilum	0.0317688792281852
Bifidobacterium tissieri	0
Bifidobacterium tsurumiense	0.217571732057641
Bifissio spartinae	1.51333929842154
Bilophila wadsworthia	0
Blastococcus massiliensis	0.153064883200948
Blastomonas natatoria	0
Blautia caecimuris	0
Blautia coccoides	0
Blautia faecis	0.0810773957916914
Blautia glucerasea	0
Blautia hansenii	0
Blautia hydrogenotrophica	0.143149273313993
Blautia luti	0.531219393014514
Blautia marasmi	0
Blautia obeum	0.0429768754215315
Blautia producta	0
Blautia schinkii	0.494358324690118
Blautia sp._GD8	0
Blautia stercoris	0.16528581875683
Blautia wexlerae	0
Bordetella hinzii	0.0469328711124625
Brachybacterium muris	0
Brachybacterium paraconglomeratum	0
Brachymonas chironomi	0
Brachyspira aalborgi	0.0987871783480906
Brachyspira pilosicoli	0
Bradyrhizobium denitrificans	0.0316212689904857
Bradyrhizobium elkanii	0
Bradyrhizobium japonicum	0
Brevibacillus agri	0
Brevibacillus borstelensis	0
Brevibacillus brevis	0.064598508969472
Brevibacillus massiliensis	0
Brevibacterium casei	0.0385581859313409
Brevibacterium epidermidis	0
Brevibacterium halotolerans	0.127142067276206
Brevibacterium iodinum	0
Brevibacterium linens	0.035540825797677
Brevibacterium luteolum	0
Brevibacterium mcbrellneri	0.0320704409689992
Brevibacterium paucivorans	0
Brevibacterium pityocampae	0.150028158490426
Brevibacterium ravenspurgense/massiliense	0.0781685411185319
Brevibacterium senegalense	0
Brevundimonas bacteroides	0.377844901592327
Brevundimonas diminuta	0.0375997961524679
Brevundimonas subvibrioides	0.0580545787948405
Brevundimonas terrae	0.057091018291341
Brevundimonas vesicularis	0.04457058891349
Brochothrix thermosphacta	0
Buchnera aphidicola	0.0981439606950818
Buchnera sp.	0
Bulleidia extructa	0
Burkholderia cepacia	0
Burkholderia glumae	0
Burkholderia plantarii	0
Butyricicoccus faecihominis	0.118786965810926
Butyricicoccus pullicaecorum	0
Butyricimonas faecihominis	0
Butyricimonas paravirosa	0
Butyricimonas synergistica	0
Butyricimonas virosa	0
Butyrivibrio crossotus	0.0978029567124424
Butyrivibrio fibrisolvens	0.044846408753638
C.viride 16S	0.0680968698568612
Caldicoprobacter faecalis	0
Campylobacter coli	0.124738596934081
Campylobacter concisus	0
Campylobacter curvus	0
Campylobacter faecalis	0.0986743047156913
Campylobacter fetus	0
Campylobacter gracilis	0
Campylobacter hominis	0
Campylobacter hyointestinalis	0
Campylobacter jejuni	0.310199717691009
Campylobacter lari	0
Campylobacter rectus	0
Campylobacter showae	0
Campylobacter upsaliensis	0
Campylobacter ureolyticus	0
Candidatus Blastococcus	0
Candidatus Dorea	0.606981516116993
Candidatus Soleaferrea	0
Candidatus Stoquefichus	0
Candidatus Streptomyces	0
Capnocytophaga gingivalis	0
Capnocytophaga granulosa	0
Capnocytophaga haemolytica	0
Capnocytophaga leadbetteri	0.0524301666303882
Capnocytophaga ochracea	0
Capnocytophaga sputigena	0
Cardiobacterium hominis	0.0746881815636599
Cardiobacterium valvarum	0
Carnobacterium maltaromaticum	0
Castellaniella defragrans	0
Catabacter hongkongensis	0.0377571490298706
Catenibacterium mitsuokai	2.44061502708492
Catonella morbi	0
Catonella sp.	0
Cedecea davisae	0
Cedecea lapagei	0.0356963140390912
Cellulomonas composti	0
Cellulomonas denverensis	0
Cellulomonas massiliensis	0.0367585252000873
Cellulomonas parahominis	0
Cellulosilyticum lentocellum	0.0529933481729911
Cellulosimicrobium cellulans	0
Centipeda periodontii	0
Cephaloticoccus primus	0
Cetobacterium somerae	0
Chlamydia abortus	0.073744031431804
Chlamydia trachomatis	0.0324246705917195
Chlorobium phaeobacteroides	0
Christensenella minuta	0.0434094853636832
Chryseobacterium bovis	0
Chryseobacterium hominis	0
Citrobacter amalonaticus	0
Citrobacter braakii	0
Citrobacter farmeri	0
Citrobacter freundii	0.0377865242061134
Citrobacter gillenii	0
Citrobacter intermedius	0.0390886419995992
Citrobacter murliniae	0
Citrobacter pasteurii	0
Citrobacter sedlakii	0
Citrobacter werkmanii	0
Citrobacter youngae	0
Cloacibacillus evryensis	0.0944434037446686
Cloacibacillus porcorum	0
Cloacibacterium normanense	2.22944507328855
Clostridioides difficile	0
Clostridium acetobutylicum	0
Clostridium acidisoli	0
Clostridium aciditolerans	0
Clostridium aerotolerans	0.0426160410897511
Clostridium akagii	0.0606444404499715
Clostridium aldenense	0.11412190441349
Clostridium aldrichii	0
Clostridium algidicarnis	0
Clostridium amazonense	0
Clostridium aminovalericum	0.100201956657318
Clostridium amygdalinum	0.365783305966725
Clostridium amylolyticum	0.400137240017876
Clostridium arbusti	0.0304468234636611
Clostridium argentinense	0.0455679945467454
Clostridium asparagiforme	1.09658002724296
Clostridium aurantibutyricum	0
Clostridium autoethanogenum	0
Clostridium baratii/Eubacterium nitrigenese	1.09701274255915
Clostridium beijerinckii	0.0390093113835664
Clostridium bifermentans	0
Clostridium bolteae/aminovalericum	0.083993621316131
Clostridium botulinum	0
Clostridium bowmanii	0
Clostridium butyricum	0
Clostridium cadaveris	0
Clostridium carboxidivorans	0
Clostridium cavendishii	0
Clostridium celatum	1.30168321820003
Clostridium celerecrescens	0
Clostridium cellobioparum	0.0296734371100832
Clostridium cellulolyticum	0
Clostridium chartatabidum	0.067014442928632
Clostridium chauvoei	0.108896689799254
Clostridium chromiireducens	0.0473197170318418
Clostridium citroniae	0
Clostridium clariflavum	0
Clostridium clostridioforme	0
Clostridium cochlearium	0
Clostridium cocleatum	0
Clostridium colicanis	0
Clostridium colinum	0
Clostridium collagenovorans	0.0688268692679925
Clostridium cylindrosporum	0.0711499358519311
Clostridium dakarense	0
Clostridium difficile	0.0564311935202091
Clostridium diolis	0.215214191425391
Clostridium disporicum/celatum	0
Clostridium drakei	0
Clostridium estertheticum	0
Clostridium fallax	0
Clostridium felsineum	0
Clostridium ganghwense	0.0379181907710233
Clostridium ghonii	0.0570634679928331
Clostridium glycolicum	0
Clostridium glycyrrhizinilyticum	0.226822140312652
Clostridium grantii	0
Clostridium haemolyticum	0
Clostridium hathewayi	0
Clostridium herbivorans	0.0313274860129194
Clostridium hiranonis	0
Clostridium homopropionicum	0
Clostridium huakuii	0
Clostridium hungatei	0
Clostridium hylemonae	0.363627555840587
Clostridium indolis/methoxybenzovorans	1.05583091716025
Clostridium innocuum	0.0407665010972607
Clostridium irregulare	0
Clostridium isatidis	0
Clostridium jeddahense	0.0570963961847267
Clostridium kogasensis	0
Clostridium lactatifermentans	0
Clostridium lavalense/bolteae	0.106182394036106
Clostridium leptum	0.211463350931616
Clostridium limosum	0
Clostridium lituseburense	0
Clostridium lundense	0
Clostridium malenominatum	0.0378050766608659
Clostridium massiliodielmoense	0
Clostridium methoxybenzovorans	1.23625867139371
Clostridium methylpentosum	0.0673450418153033
Clostridium neonatale	0
Clostridium nexile	0.568619940101283
Clostridium novyi	0
Clostridium oceanicum	0.034286145793489
Clostridium oroticum	0
Clostridium paraputrificum	0
Clostridium pascui	0
Clostridium pasteurianum	0.032166297850005
Clostridium perfringens	0
Clostridium polysaccharolyticum	0
Clostridium populeti	0
Clostridium psychrophilum	0
Clostridium punense	0
Clostridium putrefaciens	1.00455460414647
Clostridium ramosum	0
Clostridium rectum	0
Clostridium saccharobutylicum	0
Clostridium saccharogumia	0
Clostridium saccharolyticum	0.0972730375337499
Clostridium saccharoperbutylacetonicum	0
Clostridium sardiniense	0
Clostridium sartagoforme	0.059102830972509
Clostridium scatologenes	0.0302034307044039
Clostridium schirmacherense	0.0489470810931039
Clostridium scindens	0.169780127424973
Clostridium senegalense	0
Clostridium septicum	0
Clostridium sordellii	0
Clostridium sp._16S_	0
Clostridium sphenoides	0.0582937492610674
Clostridium spiroforme	0
Clostridium sporogenes	0.073051155488271
Clostridium sporosphaeroides	0
Clostridium sticklandii	0
Clostridium straminisolvens	0.0411027615005786
Clostridium subterminale	0.0488167546700861
Clostridium sufflavum	0
Clostridium sulfidigenes	0
Clostridium swellfunianum	0
Clostridium symbiosum	0.590426637725095
Clostridium tagluense	0
Clostridium tepidiprofundi	0
Clostridium termitidis	0
Clostridium tertium	0
Clostridium tetani	0
Clostridium tetanomorphum	0
Clostridium thermoalcaliphilum	0
Clostridium thermopalmarium	0
Clostridium thiosulfatireducens	0
Clostridium tunisiense	0
Clostridium tyrobutyricum	0
Clostridium ventriculi	0
Clostridium vincentii	0
Clostridium viride	0
Clostridium vulturis	0
Clostridium xylanolyticum	0
Clostridium xylanovorans	0
Collinsella aerofaciens	0
Collinsella intestinalis	0
Collinsella massiliensis	0
Collinsella stercoris	0.061861807417582
Collinsella tanakaei	0
Comamonas aquatica	0
Comamonas kerstersii	0
Comamonas terrigena	0.0464123424052049
Comamonas testosteroni	0
Coprobacillus cateniformis	0
Coprobacter fastidiosus	0
Coprobacter secundus	0.0330896407074392
Coprococcus catus	0
Coprococcus comes	0.684445292571267
Coprococcus eutactus	0.0357558949868162
Coriobacterium glomerans	0.101455157577859
Corynebacterium accolens	0
Corynebacterium afermentans	0.0331906464062626
Corynebacterium ammoniagenes	0
Corynebacterium amycolatum	0
Corynebacterium appendicis	0
Corynebacterium argentoratense	0
Corynebacterium aurimucosum	0.0330972837576914
Corynebacterium casei	0
Corynebacterium coyleae	0
Corynebacterium durum	0
Corynebacterium frankenforstense	0
Corynebacterium freneyi	0.160035910944914
Corynebacterium genitalium	0
Corynebacterium glaucum	0
Corynebacterium glucuronolyticum	0.0296920939192374
Corynebacterium jeikeium	0.0420372054306593
Corynebacterium kroppenstedtii	0.0640810156940582
Corynebacterium matruchotii	0
Corynebacterium minutissimum	0.0531296114790015
Corynebacterium mucifaciens	0
Corynebacterium propinquum	0
Corynebacterium pseudodiphthericum	0
Corynebacterium resistens	0
Corynebacterium simulans	0.0374467448913167
Corynebacterium singulare	0
Corynebacterium sp._1152	0
Corynebacterium striatum	0
Corynebacterium sundsvallense	0.0355073509106306
Corynebacterium tuberculostearicum	0
Corynebacterium tuscaniense	0.380866240527938
Corynebacterium ulcerans	0.0628398856235382
Corynebacterium ureicelerivorans	0
Corynebacterium variabile	0
Corynebacterium xerosis	0.139344820367563
Cronobacter sakazakii	0
Cryptobacterium curtum	0.0295870532298911
Cupriavidus metallidurans	0
Curtobacterium flaccumfaciens	0
Deinococcus aquaticus	0
Deinococcus indicus	0
Deinococcus proteolyticus	0
Delftia acidovorans	0
Dermabacter hominis	0.0419863376206324
Dermabacter vaginalis	0.101266636003155
Dermacoccus nishinomiyaensis	0.0347587898210675
Desulfitobacterium frappieri	0.0401202473848984
Desulfobulbus propionicus	0
Desulfotomaculum guttoideum	0
Desulfovibrio alkalitolerans	0
Desulfovibrio desulfuricans	0
Desulfovibrio fairfieldensis	0.0285320439467919
Desulfovibrio legallii	0
Desulfovibrio legallis	0
Desulfovibrio piger	0
Desulfovibrio termitidis	0
Dialister invisus	0
Dialister micraerophilus	0
Dialister pneumosintes	0.0384905687010415
Dialister succinatiphilus	0
Dictyoglomus thermophilum	0.113544717982446
Dielma fastidiosa	0
Dietzia cinnamea	0.0998434249457862
Dietzia maris	0.0843173034034837
Dietzia natronolimnaea	0
Dolosicoccus paucivorans	0.0453355432419952
Dolosigranulum pigrum	0.0363684467263369
Dorea formicigenerans	0.0336010323802285
Dorea longicatena	0.497298615739132
Dorea massiliensis	0
Dyadobacter beijingensis	0
Dyadobacter fermentans	0
Dysgonomonas capnocytophagoides	0.0288156944161314
Dysgonomonas gadei	0
Dysgonomonas macrotermitis	0
Dysgonomonas mossii	0
Edwardsiella tarda	0.0527884690871689
Eggerthella lenta	0.0340106964277421
Eggerthella sinensis	0.311946685023302
Eggerthella timonensis	0
Eggerthia catenaformis	0
Eikenella corrodens	0
Eisenbergiella tayi	0
Elusimicrobium minutum	0.342798835738399
Empedobacter falsenii	0.0501078041589786
Enorma massiliensis	0
Enterobacter aerogenes	0
Enterobacter asburiae	0
Enterobacter cancerogenus	0
Enterobacter cloacae	0.590160202594465
Enterobacter massiliensis	0.0393252551081213
Enterococcus asini	0
Enterococcus avium	0.046918043962411
Enterococcus caccae	0
Enterococcus casseliflavus	0
Enterococcus casseliflavus/galliarum	0
Enterococcus cecorum	0
Enterococcus devriesei	0
Enterococcus dispar	0
Enterococcus durans/hirae	0
Enterococcus faecalis	0.0849669272089906
Enterococcus faecium	0
Enterococcus gallinarum	0
Enterococcus gilvus	0
Enterococcus italicus	0
Enterococcus malodoratus	0.0286447954028995
Enterococcus mundtii	0
Enterococcus phoeniculicola	0
Enterococcus raffinosus	0
Enterococcus saccharolyticus	0
Enterorhabdus caecimuris	0
Enterovibrio nigricans	0
Eremococcus coleocola	0
Erysipelatoclostridium ramosum	0.0494516258669948
Escherichia albertii	0.0891688243668955
Escherichia coli	3.55050463935081
Escherichia fergusonii	0.884297042616193
Escherichia hermannii	1.30269007700806
Ethanoligenens harbinense	0.0598231677416804
Eubacterium barkeri	0
Eubacterium biforme	0
Eubacterium brachy	0
Eubacterium budayi	0.713532706652316
Eubacterium callanderi	0
Eubacterium celluloscolvens	0.126471938773226
Eubacterium cellulosolvens	0
Eubacterium contortum	0.0989094687563839
Eubacterium coprostanoligenes	0.0372741297812641
Eubacterium cylindroides	0
Eubacterium desmolans	0
Eubacterium dolichum	0
Eubacterium eligens	0.419540047372928
Eubacterium fissicatena	0.122105233962534
Eubacterium hallii	0
Eubacterium infirmum	0
Eubacterium limosum	0
Eubacterium moniliforme	0
Eubacterium multiforme	0.0468817819438427
Eubacterium nitritogenes	0.0314357653972797
Eubacterium nodatum	0.0438427121888286
Eubacterium oxidoreducens	0.086520814791095
Eubacterium pyruvativorans	0
Eubacterium ramulus	0
Eubacterium rectale	0
Eubacterium ruminantium	0.0579898216765786
Eubacterium saphenum	0
Eubacterium siraeum	0
Eubacterium sp	0.0446411837796222
Eubacterium sulci	0.0563598760294385
Eubacterium tenue	0
Eubacterium tortuosum	0
Eubacterium tortusum	0
Eubacterium uniforme	0
Eubacterium ventriosum	0.146873322744265
Eubacterium xylanophilum	0.035324154767604
Eubacterium yurii	0.0328702058317026
Exiguobacterium aurantiacum	0.104051062978989
Facklamia hominis/miroungae	0
Facklamia ignava	0.0347001777329846
Facklamia languida	0
Facklamia tabacinasalis	0.538225467407702
Faecalibacterium prausnitzii	0.380259898858565
Faecalibacterium prausnitzii S9G3	0.579616448612285
Faecalicatena contorta	0.429639213738424
Faecalitalea cylindroides	0.0693211558479009
Fermentimonas caenicola	0.0906193995813859
Ferrimonas balearica	0
Fictibacillus arsenicus	0.0296715203347488
Filifactor alocis	0
Filifactor villosus	0
Finegoldia magna	0
Flavobacterium banpakuense	0
Flavobacterium branchiophilum	0
Flavobacterium cheniae	0
Flavobacterium daejeonense	0
Flavobacterium lindanitolerans	0
Flavobacterium oncorhynchi	0.029473747336925
Flavobacterium sp._TISTR	0
Flavonifractor plautii	0.255662601721506
Flavonifractor sp	0.538787610151337
Flexispira rappini	0
Flintibacter butyricus	0.358650306639087
Fretibacterium fastidiosum	0
Fusicatenibacter saccharivorans	0.146250840106635
Fusobacterium equinum	0
Fusobacterium gonidiaformans	0.0487091898952218
Fusobacterium mortiferum	0
Fusobacterium naviforme	0.0729243302326035
Fusobacterium necrogenes	0.0490757341764775
Fusobacterium necrophorum	0
Fusobacterium nucleatum	0.0305469883216525
Fusobacterium periodonticum	0
Fusobacterium russii	0
Fusobacterium ulcerans	0
Fusobacterium varium	0.0579880599346311
Gallibacterium anatis	0
Garciella nitratireducens	0
Gardnerella vaginalis	0
Gemella haemolysans	0.0308453943500684
Gemella morbillorum	0
Gemella sanguinis	0.103806567447985
Gemmatirosa kalamazoonesis	0
Gemmiger formicilis	0.146609553862801
Geobacillus stearothermophilus	0.0309290533842379
Geobacillus vulcani	0
Georgenia muralis	0
Gluconobacter oxydans	0
Gordonia bronchialis	0
Gordonia jacobaea	0.030404650143032
Gordonia otitidis	0.0349261766195541
Gordonia rubripertincta	0.0581610682312647
Gordonia terrae	0
Gordonibacter pamelaeae	0
Gordonibacter urolithinfaciens	0
Granulicatella adiacens	0.0663913083465183
Granulicatella elegans	0
Grimontia hollisae	0.262545935350401
Haematobacter missouriensis	0
Haemophilus haemolyticus	0.614393498668354
Haemophilus influenzae	0
Haemophilus parahaemolyticus	0
Haemophilus parainfluenzae	0.0826749499455213
Haemophilus paraphrohaemolyticus	0
Haemophilus pittmaniae	0
Haemophilus quentini	0
Haemophilus sputorum	0
Hafnia alvei	0
Halobiforma nitratireducens	0.0723236393447729
Halomonas salina	0
Harryflintia acetispora	0
Helicobacter bilis	0
Helicobacter canadensis	0
Helicobacter cinaedi	0.0662631416634832
Helicobacter fennelliae	0
Helicobacter pametensis	0.114409179338666
Helicobacter pullorum	0.0402245644783801
Helicobacter pylori	0.0346993124822082
Helicobacter rodentium	0
Helicobacter winghamensis	0.134552319871229
Herbaspirillum massiliense	0.138764319985495
Hespellia porcina	0
Hespellia stercorisuis	0
Holdemanella biformis	0
Holdemania filiformis	0
Holdemania massiliensis	0
Howardella ureilytica	0.0327863683391931
Hungatella effluvii	0
Hydrobacter penzbergensis	0
Hydrogenibacillus schlegelii	0.141573981298117
Hydrogenoanaerobacterium saccharovorans	0.270209718487663
Hymenobacter rigui	0.0425361943176625
Intestinibacter bartlettii	0.0620214241270974
Intestinimonas butyriciproducens	0.0305977418431571
Janibacter hoylei	0
Janibacter indicus	0.123756409276014
Janibacter limosus	0
Janibacter terrae	0
Johnsonella ignava	0.0412960960690337
Jonesia denitrificans	0
Kallipyga massiliensis	0
Kandleria vitulina	0.109874744342455
Kerstersia gyiorum	0
Kineothrix alysoides	0
Kingella denitrificans	0
Kingella kingae	0
Kingella oralis	0
Klebsiella aerogenes	0.083590624639569
Klebsiella oxytoca	0
Klebsiella pneumoniae	0.0560359239187259
Klebsiella variicola	0
Kluyvera ascorbata	0.0926385053975571
Kluyvera intermedia	0
Kocuria halotolerans	0.03267815661344
Kocuria indica	0
Kocuria kristinae	0
Kocuria marina	0.0673730495058869
Kocuria palustris	0
Kocuria rhizophila	0
Kocuria rosea	0
Kosakonia cowanii	0
Kurthia gibsonii	0
Kurthia massiliensis	0
Kurthia senegalensis	0
Kytococcus schroeteri	0
Kytococcus sedentarius	0
Lachnoanaerobaculum saburreum	0.0322410169236799
Lachnoanaerobaculum umeaense	0
Lachnobacterium bovis	0.381252464678428
Lachnoclostridium phytofermentans	0
Lachnoclostridium sp	0.0372401966408275
Lachnospira multipara	0.206862539296853
Lachnospira pectinoschiza	2.12271000202103
Lactobacillus acidophilus	0
Lactobacillus agilis	0
Lactobacillus alimentarius	0.168500281439234
Lactobacillus alvi	0
Lactobacillus amylolyticus	0
Lactobacillus amylophilus	0
Lactobacillus amylovorus	0
Lactobacillus animalis	0
Lactobacillus antri	0
Lactobacillus apinorum	0
Lactobacillus apodemi	0
Lactobacillus bifermentans	0
Lactobacillus brevis	0
Lactobacillus buchneri	0
Lactobacillus casei	0
Lactobacillus ceti	0
Lactobacillus coleohominis	0
Lactobacillus coryniformis	0.0390533699898446
Lactobacillus crispatus	0
Lactobacillus curvatus	0
Lactobacillus delbrueckii	0.0286635232413985
Lactobacillus dextrinicus	0
Lactobacillus fermemtum	0
Lactobacillus fermentum	0
Lactobacillus fructivorans/homohiochii	0.114435890678404
Lactobacillus gasseri	0
Lactobacillus gastricus	0
Lactobacillus gigeriorum	0.029842644970432
Lactobacillus helveticus	0
Lactobacillus herbarum	0
Lactobacillus iners	0
Lactobacillus jensenii	0
Lactobacillus johnsonii	0
Lactobacillus kalixensis	0
Lactobacillus kitasatonis	0
Lactobacillus kunkeei	0.0478262970408601
Lactobacillus malefermentans	0
Lactobacillus mindensis	0
Lactobacillus mucosae	0
Lactobacillus mudanjiangensis	0
Lactobacillus oris	0
Lactobacillus parabuchneri	0
Lactobacillus paracasei	0
Lactobacillus parafarraginis	0
Lactobacillus pentosus	0
Lactobacillus plantarum	0
Lactobacillus porcinae	0.119132122181996
Lactobacillus rapi	0
Lactobacillus reuteri	0
Lactobacillus rhamnosus	0
Lactobacillus rogosae	0.375345792598115
Lactobacillus rossiae	0
Lactobacillus ruminis	0
Lactobacillus sakei	0.0397036248002795
Lactobacillus salivarius	0
Lactobacillus sanfranciscensis	0
Lactobacillus saniviri	0
Lactobacillus senioris	0
Lactobacillus sharpeae	0.041250194638827
Lactobacillus thermophilus	0
Lactobacillus ultunensis	0
Lactobacillus vaccinostercus	0.0558533959357921
Lactobacillus vaginalis	0
Lactobacillus versmoldensis	0
Lactobacillus xiangfangensis	0.0855714602179544
Lactococcus formosensis	0
Lactococcus garvieae	0
Lactococcus lactis	0.125239464818649
Lactococcus plantarum	0.033634273972774
Lactococcus raffinolactis	0
Lactonifactor longoviformis	0
Laribacter hongkongensis	0.0715092636598648
Lautropia mirabilis	0.100378411809754
Lawsonella clevelandensis	0.0552794853980369
Leifsonia aquatica/naganoensis	0
Leminorella grimontii	0
Leminorella richardii	0
Leptothrix discophora	0.667916748670172
Leptothrix mobilis	0
Leptotrichia amnionii	0
Leptotrichia buccalis	2.25813774608516
Leptotrichia goodfellowii	0
Leptotrichia hofstadii	0.0700857364067215
Leptotrichia wadei	0
Leuconostoc carnosum	0
Leuconostoc citreum	0
Leuconostoc citreum/holzapfelii	0
Leuconostoc gelidum	0
Leuconostoc lactis	0.0299945233293038
Leuconostoc mesenteroides	0
Leuconostoc pseudomesenteroides/rapi/kimchii/mesenteroides	0.0698307570053489
Limnobacter thiooxidans	0
Longicatena caecimuris	0
Lysinibacillus fusiformis	0
Lysinibacillus massiliensis	0
Lysinibacillus sphaericus	0
Lysobacter soli	0.081171419867909
Mageeibacillus indolicus	0.0351760340775074
Mannheimia granulomatis	0.0602632988779597
Marichromatium gracile	0
Marvinbryantia formatexigens	0.191846584167483
Massilia aurea	0.600571052915622
Massiliomicrobiota timonensis	0
Megamonas funiformis	0.0393357382868352
Megamonas hypermegale	0
Megamonas rupellensis	0
Megasphaera elsdenii	0
Megasphaera indica	0
Megasphaera micronuciformis	0
Megasphaera paucivorans	0
Megasphaera sp	0
Mesorhizobium loti	0
Methanobrevibacter smithii	0.046574486070867
Methanobrevibacter smithii/gottschalkii	0
Methanosphaera cuniculi	0.0286325991249782
Methanosphaera stadtmanae	0
Methylobacterium adhaesivum	0.0356826379697013
Methylobacterium jeotgali	0.160890058068652
Methylobacterium mesophilicum	0.0503086878854086
Methylobacterium populi	0
Methylobacterium radiotolerans	0
Methylobacterium zatmanii	0.305568946823532
Methyloversatilis universalis	0
Microbacterium aurum	0.03559489477631
Microbacterium barkeri	0
Microbacterium chocolatum	0
Microbacterium foliorum	0
Microbacterium gubbeenense	0.0440166307108417
Microbacterium hydrocarbonoxydans	0
Microbacterium lacticum	0
Microbacterium luteolum	1.45432075455086
Microbacterium oleivorans	0.895471916915943
Microbacterium paraoxydans	0.0693139697478078
Microbacterium phyllosphaerae	0
Microbacterium schleiferi	0.0350865243608807
Micrococcus luteus	0
Micrococcus lylae	0
Micromonospora aurantiaca	0
Micromonospora krabiensis	0
Microvirga massiliensis	0
Microvirgula aerodenitrificans	0
Mitsuokella jalaludinii	0.0321472760051698
Mitsuokella multacida	0.0307356967760519
Mobiluncus curtisii	0.0409600752413887
Moellerella wisconsensis	0.111270637825423
Mogibacterium diversum	0
Mogibacterium neglectum	0.0702600856520911
Mogibacterium pumilum	0
Mogibacterium timidum	0
Mogibacterium vescum	0
Monoglobus pectinilyticus	0
Moraxella atlantae	0
Moraxella catarrhalis	0.114917596485504
Moraxella caviae	0
Moraxella lacunata	0.0313096269582748
Moraxella nonliquefaciens	0
Moraxella osloensis	0
Morganella morganii	0
Moryella indoligenes	0
Murdochiella asaccharolytica	0.0397997412870082
Muribaculum intestinale	0
Murimonas intestini	0.0396323391920287
Mycobacterium abscessus	0.082302378228117
Mycobacterium avium	0
Mycobacterium florentinum	0.0779469310934854
Mycobacterium fortuitum	0.0350831774124688
Mycobacterium iranicum	0.0348159598094307
Mycobacterium mucogenicum	0.0526230792133167
Mycoplasma hominis	0
Mycoplasma pneumoniae	0
Negativicoccus succinicivorans	0.0678013164024653
Neisseria bacilliformis	0
Neisseria cinerea	0
Neisseria elongata	0
Neisseria flava	0
Neisseria flavescens/perflava	0
Neisseria gonorrhoeae	0.0534502405453112
Neisseria macacae	0.0518819253092208
Neisseria meningitidis	0
Neisseria mucosa	0.357817087303863
Neisseria sicca	0
Neisseria subflava	0
Nevskia ramosa	0
Nitriliruptor alkaliphilus	0
Oceanobacillus caeni	0
Oceanobacillus massiliensis	0
Ochrobactrum anthropi	0.0404718765121847
Ochrobactrum intermedium	0
Ochrobactrum pituitosum	0
Odoribacter laneus	0.0796047857752399
Odoribacter splanchnicus	0
Oligella urethralis	0.0867260929947205
Olsenella profusa	0
Olsenella scatoligenes	0
Olsenella uli	0
Olsenella umbonata	0.0295986250789585
Orenia metallireducens	0
Oribacterium parvum	0
Oribacterium sinus	1.07641208178352
Ornithobacterium rhinotracheale	0
Oscillibacter ruminantium	0
Oscillibacter sp	0.0485491469971557
Oscillibacter valericigenes	0.404297119052269
Oxalobacter formigenes	0.0920268379600335
Paenibacillus alvei	0.0384791206519871
Paenibacillus antibioticophila	0.0321620358199878
Paenibacillus barcinonensis	0.0463522937013509
Paenibacillus barengoltzii	0
Paenibacillus daejeonensis	0.0309577370396082
Paenibacillus durus	0
Paenibacillus glucanolyticus	0
Paenibacillus graminis	0
Paenibacillus illinoisensis	0
Paenibacillus kribbensis	0
Paenibacillus lactis	0.192695269168957
Paenibacillus lautus	0
Paenibacillus provencensis	0
Paenibacillus pueri	0
Paenibacillus rhizosphaerae	0
Paenibacillus riograndensis	0.158950973656361
Paenibacillus sabinae/forsythiae	0
Paenibacillus senegalensis	0.0912438874376987
Paenibacillus thiaminolyticus	0
Paenibacillus timonensis	0
Pantoea agglomerans	0.588654340801965
Pantoea conspicua	0
Papillibacter cinnamivorans	0
Parabacteroides distasonis	0.351553613785921
Parabacteroides goldsteinii	0.294937940565071
Parabacteroides gordonii	0
Parabacteroides johnsonii	0.0367694394202135
Parabacteroides merdae	0.0319946764869364
Paracoccus carotinifaciens	0
Paracoccus marinus	0.0298009479539417
Paracoccus sanguinis	0
Paracoccus yeei	0
Paraeggerthella hongkongensis	0.158021625989086
Paraprevotella clara	0.0738662537941349
Paraprevotella xylaniphila	0
Parascardovia denticolens	0.0309086650984749
Parasporobacterium paucivorans	0.2134834068086
Parasutterella excrementihominis	0.16611972076015
Parasutterella secunda	0.0928816043905469
Parvimonas micra	0.208720198434684
Pediococcus acidilactici	0.060205417705868
Pediococcus damnosus	0
Pediococcus pentosaceus	0.118975451133751
Pedobacter daejeonensis	0
Pedomicrobium ferrugineum	0
Pelomonas saccharophila	0.122788835438915
Peptoclostridium difficile	0.0300727455050929
Peptococcus niger	0
Peptococcus sp.	0
Peptoniphilus asaccharolyticus	0
Peptoniphilus coxii	0
Peptoniphilus duerdenii	0
Peptoniphilus grossensis	0
Peptoniphilus harei	0
Peptoniphilus indolicus	0
Peptoniphilus lacrimalis	0
Peptoniphilus senegalensis	0.0533487325556895
Peptoniphilus timonensis	0
Peptostreptococcus anaerobius	0
Peptostreptococcus russellii	0
Peptostreptococcus stomatis	0
Phascolarctobacterium faecium	0.292636749525711
Phascolarctobacterium succinatutens	0.0922954705825779
Phenylobacterium haematophilum	0.033655169849124
Phyllobacterium myrsinacearum	0
Planococcus rifietoensis	0
Planomicrobium chinense	0
Planomonospora sphaerica	0.0877172237273952
Plesiomonas shigelloides	0
Porphyromonas asaccharolytica	0
Porphyromonas catoniae	0.0337724752731768
Porphyromonas endodontalis	0.0328439228222926
Porphyromonas gingivalis	0.0297666311468844
Porphyromonas somerae	0.101127772287954
Porphyromonas uenonis	0.037154024565696
Prevotella albensis	0
Prevotella amnii	0.0609405549541838
Prevotella amniotica	0
Prevotella aurantiaca	0.0545228651427575
Prevotella baroniae	0
Prevotella bergensis	0
Prevotella bivia	0
Prevotella brevis	0
Prevotella bryantii	0.0538138953237625
Prevotella buccae	0
Prevotella buccalis	0
Prevotella conceptionensis	0.0443886657106922
Prevotella copri	0
Prevotella corporis	0.0333726703323373
Prevotella dentalis	0
Prevotella dentasini	0
Prevotella denticola	0.0333427961112603
Prevotella disiens	0
Prevotella enoeca	0
Prevotella falsenii	0
Prevotella fusca	0
Prevotella histicola	0.11123552821768
Prevotella intermedia	0
Prevotella loescheii	0
Prevotella maculosa	0
Prevotella marshii	0
Prevotella melaninogenica	0
Prevotella micans	0
Prevotella multidaccharivorax	0
Prevotella multiformis	0
Prevotella multisaccharivorax	0
Prevotella nanceiensis	0
Prevotella nigrescens	0.0341141890407
Prevotella oralis	0
Prevotella oris	0
Prevotella oryzae	0
Prevotella oulorum	0
Prevotella pallens	0
Prevotella paludivivens	0.170178522866271
Prevotella pleuritidis	0
Prevotella ruminicola	0.0650549456661657
Prevotella saccharolytica	0.0358225000009746
Prevotella salivae	0.0288407987786153
Prevotella scopos/jejuni	0
Prevotella shahii	0
Prevotella stercorea	0.0515397840600643
Prevotella timonensis	0.0548073308636123
Prevotella veroralis	0
Promicromonospora flava	0.148442641134012
Propionibacterium acidifaciens	1.22759621144635
Propionibacterium acidipropionici	0.238041565735839
Propionibacterium acnes	0
Propionibacterium australiense	0
Propionibacterium avidum	0
Propionibacterium cyclohexanicum	0
Propionibacterium damnosum	0.0669465320760766
Propionibacterium freudenreichii	0
Propionibacterium granulosum	0
Propionibacterium jensenii	0
Propionibacterium microaerophilum	0.0709700715179869
Propionibacterium namnetense	0
Propionibacterium propionicum	0
Propionibacterium thoenii	0.0735563845957504
Propionicimonas paludicola	0
Propionimicrobium lymphophilum	0.182574913696022
Propionivibrio dicarboxylicus	0
Prosthecobacter fluviatilis	0
Proteus mirabilis	0
Proteus penneri	0.0798568792702085
Proteus vulgaris	0
Providencia alcalifaciens	0
Providencia rettgeri	0
Providencia rustigianii	0
Providencia stuartii	0
Pseudoclavibacter massiliense	0
Pseudoclavibacter sp._Timone	0
Pseudoflavonifractor capillosus	0.472291289860838
Pseudomonas aeruginosa	0
Pseudomonas alcaliphila	0
Pseudomonas fluorescens	0
Pseudomonas fragi	0
Pseudomonas fragi/thivervalensis/deceptionensis	0.0313055077587269
Pseudomonas monteilii	1.55590581683895
Pseudomonas nitroreducens	0
Pseudomonas oleovorans	0
Pseudomonas putida	0
Pseudomonas stutzeri	0
Pseudopropionibacterium propionicum	0
Pseudoramibacter alactolyticus	0
Pseudothermotoga thermarum	0
Pseudoxanthomonas mexicana	0
Psychrobacter arenosus	0.0484801343575601
Pyramidobacter piscolens	0.0412566894444709
Ralstonia insidiosa	0.0636921326203226
Ralstonia mannitolilytica	0.0397166722282148
Ralstonia solanacearum	0
Raoultella ornithinolytica	0
Raoultella planticola	0.148937623489239
Rheinheimera perlucida	0
Rheinheimera texasensis	0
Rhizobium pusense	0.0432819259087878
Rhodanobacter ginsenosidimutans	1.97527190115967
Rhodobacter sphaeroides	0
Rhodococcus equi	0
Rhodococcus erythropolis	0
Rhodococcus rhodochrous	0.0382054857909209
Riemerella anatipestifer	0.0308656889556153
Riemerella columbina	0
Robinsoniella peoriensis	0
Romboutsia lituseburensis	0.0289797286752402
Roseburia faecis	1.1721917343878
Roseburia hominis	0
Roseburia intestinalis	0.0460687150729421
Roseburia inulinivorans	0.0828773644247635
Roseburia sp	0.0993506098895947
Roseomonas mucosa	0
Rothia aeria	0
Rothia dentocariosa	0
Rothia mucilaginosa	0
Rubinisphaera brasiliensis	0
Rudanella lutea	0.0444846017257293
Ruminococcus albus	0
Ruminococcus bromii	0.164228159823874
Ruminococcus callidus	0
Ruminococcus champanellensis	0.0340541671484533
Ruminococcus faecis	0.983225697188265
Ruminococcus flavefaciens	0
Ruminococcus gauvreauii	0.089921417760342
Ruminococcus gnavus	0.561976853462064
Ruminococcus lactaris	0.0384649289376841
Ruminococcus sp	0.127124897110677
Ruminococcus sp. Marseille-P2780	0
Ruminococcus sp. Marseille-P650	0
Ruminococcus torques	0.0542747228491615
Ruthenibacterium lactatiformans	0
Salmonella enterica	0.102790560242027
Sarcina maxima	0
Sarcina ventriculi	0.324360074122091
Scardovia inopinata	0.0877130391764172
Scardovia wiggsiae	0.0467177022224635
Schlesneria paludicola	0
Schwartzia sp.	0
Schwartzia succinivorans	0.034534157716486
Selenomonas artemidis	0
Selenomonas infelix	0
Selenomonas noxia	0.0360852922786209
Selenomonas ruminantium	0
Selenomonas sputigena	0
Sellimonas intestinalis	0.0914248857775216
Senegalemassilia anaerobia	0.0326172901132327
Senegalimassilia anaerobia	0.0485263478337706
Serratia ficaria	0
Serratia fonticola	0.123764622812816
Serratia liquefaciens	0.0479997984686464
Serratia marcescens	0
Shigella dysenteriae	0
Shuttleworthia satelles	0.0620381561292171
Silanimonas lenta	0
Simonsiella muelleri	0.218644753743385
Skermanella aerolata	0.061714953540239
Slackia equolifaciens	0.029993556138728
Slackia exigua	0.160382198509967
Slackia faecicanis	0.0324681259663929
Slackia isoflavoniconvertens	0
Slackia piriformis	0.059250802627399
Snodgrassella alvi	0
Soleaferrea massiliensis	0.0373973116495885
Solobacterium moorei	0
Sphingobacterium faecium	0.0718141068463451
Sphingobacterium multivorum	0.0414075089598111
Sphingobacterium spiritivorum	0
Sphingobium hydrophobicum	0
Sphingobium yanoikuyae	0.371894329271211
Sphingomonas adhaesiva	0
Sphingomonas ginsenosidimutans	0
Sphingomonas hankookensis	0.195000539157645
Sphingomonas panni	0
Sphingomonas paucimobilis	0
Sphingomonas pseudosanguinis	2.06816101283964
Spirosoma linguale	0
Sporanaerobacter acetigenes	0
Sporolactobacillus nakayamae	0
Sporosarcina koreensis	0
Staphylococcus arlettae	0
Staphylococcus aureus	0
Staphylococcus auricularis	0.056905694309433
Staphylococcus capitis	0.194865021628567
Staphylococcus cohnii	0.0804542945898576
Staphylococcus condimenti	0
Staphylococcus epidermidis	0.0815977337012869
Staphylococcus epidermidis/muscae	0
Staphylococcus equorum/edaphicus/saprophyticus	0
Staphylococcus haemolyticus	0
Staphylococcus hominis	0
Staphylococcus intermedius	0.185357786795986
Staphylococcus kloosii	0
Staphylococcus lentus	0.0563618979498396
Staphylococcus lugdunensis	0.116963956922778
Staphylococcus nepalensis	0
Staphylococcus pasteuri	0
Staphylococcus pettenkoferi	0
Staphylococcus saccharolyticus	0
Staphylococcus saprophyticus	0
Staphylococcus schleiferi	0
Staphylococcus sciuri	0
Staphylococcus simulans	0.0287788468530057
Staphylococcus succinus	0
Staphylococcus vitulinus	0.0300003782508778
Staphylococcus warneri	0.0410963300484434
Staphylococcus xylosus	0
Stenotrophomonas daejeonensis	0
Stenotrophomonas maltophilia	0.295346801163693
Stenotrophomonas rhizophila	0
Stomatobaculum longum	0
Stoquefichus massiliensis	0
Streptobacillus moniliformis	0
Streptococcus agalactiae	0
Streptococcus alactolyticus	0
Streptococcus anginosus	0
Streptococcus australis	0
Streptococcus caballi	0
Streptococcus cameli	0.0425835229000764
Streptococcus canis	0
Streptococcus caprae	0
Streptococcus castoreus	0
Streptococcus constellatus	0
Streptococcus criceti	0
Streptococcus cristatus	0
Streptococcus dentasini	0
Streptococcus dentirousetti	0
Streptococcus devriesei	0
Streptococcus didelphis	0.0308643879454753
Streptococcus downei	0
Streptococcus dysgalactiae	0
Streptococcus equi	0
Streptococcus equinus	0
Streptococcus equinus/lutetiensis/infantarius	0
Streptococcus fryi	0.0364418083797522
Streptococcus gallolyticus	0
Streptococcus gordonii	0.0735385088752633
Streptococcus gordonii/mutans	0
Streptococcus henryi	0.0332134760022405
Streptococcus hongkongensis	0
Streptococcus hyovaginalis	0
Streptococcus ictaluri	0
Streptococcus infantarius	0
Streptococcus infantis	1.29577901025726
Streptococcus iniae	0
Streptococcus intermedius/uberis	0
Streptococcus lactarius	0
Streptococcus lutetiensis	0.0303757573937242
Streptococcus macedonicus	0
Streptococcus marimammalium	0
Streptococcus massiliensis	0
Streptococcus merionis	0
Streptococcus minor	0
Streptococcus mitis	0
Streptococcus mitis/pneumoniae/pseudoneumoniae	0.0357763197001775
Streptococcus moroccensis	0
Streptococcus mutans	0.0420808127531709
Streptococcus oralis	0.0397773994998908
Streptococcus oricebi	0
Streptococcus orisasini	0
Streptococcus ovis	0
Streptococcus parasaguinis	0.0285626324125948
Streptococcus parasanguinis	0.0578271568814235
Streptococcus parauberis	0
Streptococcus pasteurianus	0
Streptococcus peroris	0
Streptococcus pharyngis	0
Streptococcus pleomorphus	0
Streptococcus plurextorum	0.0377001838515053
Streptococcus pneumoniae	0
Streptococcus porci	0
Streptococcus porcinus	0.0348076072090794
Streptococcus porcorum	0
Streptococcus pyogenes	0
Streptococcus pyogensis	0
Streptococcus ratti/ursoris	0
Streptococcus rubneri	0
Streptococcus rupicaprae	0
Streptococcus salivarius	0.0550441219571598
Streptococcus saliviloxodontae	0
Streptococcus sanguinis	0
Streptococcus sanguinis/vestibularis	0
Streptococcus sinensis	0
Streptococcus sobrinus	0.0526181361901302
Streptococcus suis	0
Streptococcus tangierensis	0.0309373179937952
Streptococcus thermophilus	0.0627336796630677
Streptococcus thoraltensis	0
Streptococcus uberis	0.0302857676593498
Streptococcus vestibularis	0.0399222148490495
Streptococcus viridans	0.131343748510952
Streptomyces misionensis	0
Streptomyces thermoviolaceus	0
Streptomyces thermovulgaris	0.0295821106535828
Subdoligranulum variabile	0.0477148272979693
Succinatimonas hippei	0
Succiniclasticum ruminis	0.0568275143269499
Succinivibrio dextrinosolvens	0.185963888653581
Sulfurimonas autotrophica	0
Sutterella parvirubra	0
Sutterella stercoricanis	0
Sutterella wadsworthensis	1.30107713536655
Symbiobacterium thermophilum	0
Tannerella forsythia	0
Tatumella ptyseos	0.0896970527582839
Tetragenococcus solitarius	0
Tetrasphaera australiensis	0
Thiomicrospira cyclica	0.0364935626582262
Timonella senegalensis	0
Tissierella praeacuta	0
Trabulsiella guamensis	0.132345605885859
Treponema berlinense	0
Treponema denticola	0.0321428652723956
Treponema lecithinolyticum	0
Treponema maltophilum	0
Treponema medium	0
Treponema porcinum	0
Treponema socranskii	0.035187056909148
Treponema succinifaciens	0
Treponema vincentii	0
Tropheryma whipplei	0
Trueperella bernardiae	0
Trueperella pyogenes	0
Tumebacillus permanentifrigoris	0
Turicella otitidis	0.0318547671684817
Turicibacter sanguinis	0
Turicimonas muris	0.0351227532322614
Tyzzerella nexilis	0.0877447343518283
Ureaplasma parvum	0
Ureaplasma urealyticum	0
Ureibacillus suwonensis	0
Ureibacillus thermosphaericus	0
Vagococcus penaei	0
Vagococcus teuberi	0
Varibaculum cambriense	0.0783856099257821
Variovorax boronicumulans	0
Veillonella atypica	0
Veillonella dispar	0.0876626576959541
Veillonella parvula	0.0983325802122717
Veillonella ratti	0
Veillonella rogosae	0.0403559339490684
Veillonella tobetsuensis	0.0898087611158913
Vibrio cholerae	0.0379690407696621
Vibrio cincinnatiensis	0
Vibrio fluvialis	0
Vibrio furnissii	0
Vibrio mimicus	0
Vibrio parahaemolyticus	0
Victivallis vadensis	0.0287879851731937
Virgibacillus proomii	0
Weeksella virosa	0
Weissella cibaria	0
Weissella confusa	1.04780192803309
Weissella paramesenteroides	0
Yersinia aleksiciae	0
Yersinia bercovieri	0
Yersinia enterocolitica	0
Yersinia frederiksenii	0.0329614284808767
Yersinia kristensenii	0
Yersinia pseudotuberculosis	0
Yersinia rohdei	0
Yokenella regensburgei	0.297648885053428
Yonghaparkia alkaliphila	0
Kingdom Information: (%)
Archaea	0.147530724540618
Bacteria	99.8524692754595
Phylum Information: (%)
Actinobacteria	11.3635849878068
Bacteroidetes	10.3937976421971
Deinococcus-Thermus	0
Dictyoglomi	0.113544717982446
Elusimicrobia	0.342798835738399
Epsilonbacteraeota	1.08555654472661
Euryarchaeota	0.147530724540618
Firmicutes	43.8856914916204
Fusobacteria	2.58746778505247
Gemmatimonadetes	0
Halanaerobiaeota	0
Lentisphaerae	0.0287879851731937
Other	3.6833539743508
Planctomycetes	0
Proteobacteria	25.9598994150689
Spirochaetes	0.166117100529634
Synergistetes	0.13570009318914
Tenericutes	0.106168702023524
Thermotogae	0
Verrucomicrobia	0
Class Information: (%)
Actinobacteria	8.73538372913609
Actinobacteridae	1.40804096507342
Alphaproteobacteria	5.32687879120455
Bacilli	10.5156270262833
Bacteroides	0.304844680623019
Bacteroidetes	0
Bacteroidia	10.0889529615741
Betaproteobacteria	0
Brachyspirae	0.0987871783480906
Campylobacteria	1.08555654472661
Chlorobia	0
Clostridia	29.4761083781343
Coriobacteriia	1.22016029359732
Deinococci	0
Deltaproteobacteria	0.0285320439467919
Dictyoglomia	0.113544717982446
Elusimicrobia	0.342798835738399
Epsilonproteobacteria	0
Erysipelotrichia	2.73917514083898
Flavobacteria	0
Fusobacteria	0.0305469883216525
Fusobacteriia	2.55692079673082
Gammaproteobacteria	20.6044885799175
Gemmatimonadetes	0
Halanaerobiia	0
Halobacteria	0.0723236393447729
Lentisphaeria	0.0287879851731937
Methanobacteria	0.0752070851958452
Mollicutes	0.106168702023524
Negativicutes	1.15478094636382
Nitriliruptoria	0
Other	3.6833539743508
Planctomycetacia	0
Spirochaetes	0.035187056909148
Spirochaetia	0.0321428652723956
Synergistia	0.13570009318914
Thermotogae	0
Verrucomicrobiae	0
Order Information: (%)
Acetobacterales	0
Actinomycetales	1.15074329445853
Aeromonadales	0.363395695728052
Alteromonadales	0
Azospirillales	0.061714953540239
Bacillales	5.17745426162951
Bacteroidales	8.44347227104998
Betaproteobacteriales	4.64469692906229
Bifidobacteriales	2.58678494740407
Brachyspirales	0.0987871783480906
Campylobacterales	1.08555654472661
Cardiobacteriales	0.0746881815636599
Caulobacterales	0.642010610253018
Chitinophagales	1.51333929842154
Chlorobiales	0
Chromatiales	0
Clostridiale	0.171113122552848
Clostridiales	29.3049952555815
Coriobacteriales	1.22016029359732
Corynebacteriales	1.30593315278007
Cytophagales	0.0870207960433917
Deinococcales	0
Desulfobacterales	0
Desulfovibrionales	0.0285320439467919
Dictyoglomales	0.113544717982446
Elusimicrobiales	0.342798835738399
Enterobacteriales	4.4341615518855
Erysipelotrichales	2.73917514083898
Flavobacteriales	0.236743660876042
Fusobacterales	0.0305469883216525
Fusobacteriales	2.55692079673082
Fusobacteriales: Leptotrichiacea	0
Gemmatimonadales	0
Halanaerobiales	0
Halobacteriales	0.0723236393447729
Lactobacillales	5.33817276465374
Methanobacteriales	0.0752070851958452
Micrococcales	3.57249284004348
Micromonosporales	0
Mycoplasmatales	0.106168702023524
Neisseriales	0
Nitriliruptorales	0
Oceanospirillales	0.156739018040254
Opitutales	0
Other	3.6833539743508
Pasteurellales	1.51353297173188
Planctomycetales	0
Propionibacteriales	1.41017112514237
Pseudomonadales	3.03493639068336
Rhizobiales	1.95829639818885
Rhodobacterales	0.0298009479539417
Salinisphaerales	0
Selenomonadales	1.15478094636382
Sphingobacteriales	0.113221615806156
Sphingomonadales	2.6350558812685
Spirochaetales	0.0673299221815436
Streptomycetales	0.0295821106535828
Streptosporangiales	0.0877172237273952
Synergistales	0.13570009318914
Thermotogales	0
Thiomicrospirales	0.0364935626582262
Verrucomicrobiales	0
Vibrionales	3.87979846232388
Victivallales	0.0287879851731937
Xanthomonadales	2.46604581624043
Family Information: (%)
Acetobacteraceae	0
Acidaminococcaceae	0.441759734435239
Actinomycetaceae	0.371452722077457
Aerococcaceae	0.618261188382682
Aeromonadaceae	0.122475324475553
Akkermansiaceae	0
Alicyclobacillaceae	0
Alteromonadaceae	0
Aquaspirillaceae	0
Arcobacteraceae	0.161795407551861
Atopobiaceae	0.138299061209998
Azospirillaceae	0.061714953540239
Bacillaceae	3.45201725115377
Bacteroidaceae	5.14241246531958
Barnesiellaceae	0.0644241066505667
Beijerinckiaceae	0.552450330747293
Bifidobacteriaceae	2.58678494740407
Blautia	0
Bogoriellaceae	0
Brachyspiraceae	0.0987871783480906
Brevibacteriaceae	0.334366152306975
Burkholderiaceae	3.80408424193436
Caldicoprobacteraceae	0
Campylobacteraceae	0.533612619340781
Cardiobacteriaceae	0.0746881815636599
Carnobacteriaceae	0.13749170610527
Caulobacteraceae	0.642010610253018
Cellulomonadaceae	0
Chitinibacteraceae	0.0715092636598648
Chitinophagaceae	1.51333929842154
Chlorobiaceae	0
Christensenellaceae	0.0811666343935538
Chromatiaceae	0
Clostridiaceae	3.15578305680695
Clostridiaceae 1	4.96044171888971
Clostridiaceae 2	0.11145773785282
Clostridiales	0.171113122552848
Coriobacteriaceae	0.163316964995441
Corynebacteriaceae	0.965928630672765
Corynebacterineae	0.117385555640586
Deinococcaceae	0
Dermabacteraceae	0.28259779399135
Dermacoccaceae	0.0347587898210675
Desulfobulbaceae	0
Desulfovibrionaceae	0.0285320439467919
Dictyoglomaceae	0.113544717982446
Dietziaceae	0.0843173034034837
Dysgonomonadaceae	0.119435093997517
Eggerthellaceae	0.918544267391883
Elusimicrobiaceae	0.342798835738399
Enterbacteriaceae	1.30269007700806
Enterobacteriaceae	3.13147147487744
Enterococcaceae	0.0755628393653105
Erysipelotrichaceae	2.73917514083898
Eubacteriaceae	0.0376256421040087
Family XI	0.461705275480589
Family XIII	0.170462673870358
Family XVIII	0
Flavobacteriaceae	0.155770167761448
Fusobacteriaceae	0.259244302560586
Gemmatimonadaceae	0
Halobacteroidaceae	0
Haloferacaceae	0.0723236393447729
Halomonadaceae	0.156739018040254
Helicobacteraceae	0.390148517833966
Hymenobacteraceae	0.0425361943176625
Hyphomicrobiaceae	0
Intrasporangiaceae	0.123756409276014
Jonesiaceae	0
Lachnospiraceae	16.7090740106656
Lactobacillaceae	0.749703583532311
Leptotrichia	0
Leptotrichiaceae	2.32822348249188
Leuconostocaceae	1.30630628430177
Listeriaceae	0
Marinifilaceae	0.0796047857752399
Methanobacteriaceae	0.0752070851958452
Microbacteriaceae	2.6438966969779
Micrococcaceae	0.194527013588627
Micrococcineae	0.101031275290037
Micromonosporaceae	0
Moraxellaceae	0.531953969688121
Muribaculaceae	0
Mycobacteriaceae	0.165385970116233
Mycoplasmataceae	0.106168702023524
Neisseriaceae	0.740614762229524
Nitriliruptoraceae	0
Nocardiaceae	0.123491894993851
Nocardioidaceae	0
Opitutaceae	0
Other	3.6833539743508
Paenibacillaceae	0.91940125943597
Pasteurellaceae	1.51353297173188
Peptococcaceae	0
Peptostreptococcaceae	0.12387135863404
Planococcaceae	0
Porphyromonadaceae	0.234664826096004
Prevotellaceae	2.08767532295292
Promicromonosporaceae	0.0367585252000873
Propionibacteriaceae	1.41017112514237
Propionibacterineae	0.449514553925653
Pseudomonadaceae	2.50298242099524
Psychromonadaceae	0
Rhizobiaceae	1.23600949705718
Rhodanobacteraceae	1.97527190115967
Rhodobacteraceae	0.0298009479539417
Rhodocyclaceae	0.0284886612385406
Rikenellaceae	0
Rubinisphaeraceae	0
Ruminococcaceae	3.62805910868194
Schlesneriaceae	0
Solimonadaceae	0
Sphingobacteriaceae	0.113221615806156
Sphingomonadaceae	2.6350558812685
Spirochaetaceae	0.0673299221815436
Spirosomaceae	0.0444846017257293
Sporolactobacillaceae	0
Staphylococcaceae	0.671383789241719
Streptococcacaeae	0
Streptococcaceae	2.4508471629664
Streptomycetaceae	0.0295821106535828
Streptomycineae	0
Streptosporangiaceae	0.0877172237273952
Succinivibrionaceae	0.240920371252499
Synergistaceae	0.13570009318914
Tannerellaceae	0.715255670258142
Thermomonosporaceae	0
Thermotogaceae	0
Thiomicrospiraceae	0.0364935626582262
Thiovulaceae	0
Veillonellaceae	0.713021211928586
Verrucomicrobiaceae	0
Vibrionaceae	3.87979846232388
Victivallaceae	0.0287879851731937
Weeksellaceae	0.0809734931145939
Xanthobacteraceae	0.169836570384382
Xanthomonadaceae	0.49077391508076
Genus Information: (%)
Acetanaerobacterium	0.308756511271644
Acetivibrio	0
Acetobacter	0
Acetobacterium	0.0376256421040087
Achromobacter	0.0404718765121847
Acidaminococcus	0
Acidovorax	0
Acinetobacter	0.337246611886782
Actinobacillus	0.0737741902249261
Actinobaculum	0
Actinomadura	0
Actinomyces	0.252107036910286
Adlercreutzia	0.0345761422985583
Aerococcus	0
Aeromicrobium	0
Aeromonas	0.122475324475553
Afipia	0.0490530099772303
Agathobacter	0
Aggregatibacter	0.062679291267398
Agrobacterium	0.47891647656559
Agrococcus	0.0569623944362485
Akkermansia	0
Alcaligenes	0
Algoriella	0
Aliagarivorans	0
Alistipes	0
Allisonella	0
Alloiococcus	0
Alloprevotella	1.25570027588384
Allorhizobium-Neorhizobium-Pararhizobium-Rhizobium	0.554406265984604
Alloscardovia	0
Alysiella	0.0588207553277448
Amaricoccus	0
Anaerobiospirillum	0.0549564825989178
Anaerococcus	0.0395729777086881
Anaerofilum	0
Anaerofustis	0
Anaeroglobus	0
Anaerospora	0
Anaerosporobacter	0
Anaerostipes	0
Anaerovorax	0
Ancylobacter	0.0891622914166662
Aneurinibacillus	0.029472970769234
Anoxynatronum	0.11145773785282
Aquabacterium	0.0497484274254989
Arcanobacterium	0
Arcobacter	0.161795407551861
Arthrobacter	0.157301596968416
Asaccharobacter	0.0683073811808166
Atopobium	0.10870043613104
Atopostipes	0
Aureimonas	0.130991171726268
Bacillus	3.2807717495209
Bacteroides	5.14241246531958
Barnesiella	0.0313344659431274
Bartonella	0.0284136568719291
Bavariicoccus	0
Bergeyella	0
Bifidobacterium	2.42144554090672
Blautia	0.96370875629856
Bordetella	0.0469328711124625
Brachybacterium	0.139344820367563
Brachymonas	0
Brachyspira	0.0987871783480906
Bradyrhizobium	0.0316212689904857
Brevibacillus	0.299086971190784
Brevibacterium	0.334366152306975
Brevundimonas	0.197315982152139
Brochothrix	0
Buchnera	0.0981439606950818
Bulleidia	0
Burkholderia-Caballeronia-Paraburkholderia	0
Butyricicoccus	0.118786965810926
Butyricimonas	0
Butyrivibrio	0.0978029567124424
Caldicoprobacter	0
Campylobacter	0.533612619340781
Capnocytophaga	0.126296420424523
Cardiobacterium	0.0746881815636599
Castellaniella	0
Catabacter	0.0377571490298706
Catenibacterium	2.44061502708492
Catonella	0.0285707563532511
Caulobacter	0.411039458251755
Cellulomonas	0
Cellulosilyticum	0.0529933481729911
Cellulosimicrobium	0
Centipeda	0
Cephaloticoccus	0
Cetobacterium	0
Chitinibacter	0.0715092636598648
Chlorobium	0
Christensenella	0.0434094853636832
Chryseobacterium	0
Citrobacter	0.0747849560386904
Cloacibacillus	0.0944434037446686
Clostridium	3.15578305680695
Clostridium sensu stricto	0
Clostridium sensu stricto 1	2.71505758294365
Clostridium sensu stricto 10	0
Clostridium sensu stricto 11	0.0688268692679925
Clostridium sensu stricto 12	0.12301416900438
Clostridium sensu stricto 13	0.143331830309935
Clostridium sensu stricto 14	0
Clostridium sensu stricto 15	0
Clostridium sensu stricto 16	0.0378050766608659
Clostridium sensu stricto 17	0
Clostridium sensu stricto 18	0.034286145793489
Clostridium sensu stricto 19	0.0711499358519311
Clostridium sensu stricto 2	0
Clostridium sensu stricto 3	0.400137240017876
Clostridium sensu stricto 4	0
Clostridium sensu stricto 5	0
Clostridium sensu stricto 7	0.0379181907710233
Clostridium sensu stricto 8	1.00455460414647
Cnuella	1.51333929842154
Collinsella	0.061861807417582
Comamonas	0.0464123424052049
Coprobacillus	0
Coprobacter	0.0330896407074392
Coprococcus 1	0
Coprococcus 2	0.0357558949868162
Coprococcus 3	0.684445292571267
Coriobacterium	0.101455157577859
Corynebacterium	0.125722625949038
Corynebacterium 1	0.753071752157208
Cronobacter	0
Cryobacterium	0.0531296114790015
Cryptobacterium	0.0295870532298911
Cupriavidus	0
Curvibacter	0
Cutibacterium	0
Dechlorobacter	0.0284886612385406
Deinococcus	0
Delftia	0
Dermabacter	0.143252973623787
Dermacoccus	0.0347587898210675
Desulfobulbus	0
Desulfovibrio	0.0285320439467919
Dialister	0.072681844826665
Dictyoglomus	0.113544717982446
Dielma	0
Dietzia	0.0843173034034837
Dolosicoccus	0.0453355432419952
Dolosigranulum	0.0363684467263369
Dorea	0.0336010323802285
Dyadobacter	0
Dysgonomonas	0.0288156944161314
Eggerthella	0.345957381451044
Eggerthia	0
Eikenella	0
Eisenbergiella	0
Elusimicrobium	0.342798835738399
Empedobacter	0.0501078041589786
Enorma	0
Enterobacter	0.0987242264681359
Enterococcus	0.0286447954028995
Enterorhabdus	0
Enterovibrio	0
Eremococcus	0
Erwinia	0
Erysipelatoclostridium	0.0494516258669948
Escherichia	1.30269007700806
Escherichia-Shigella	0.973465866983088
Ethanoligenens	0.0598231677416804
Eubacterium	0.171113122552848
Ezakiella	0
Facklamia	0.572925645140687
Faecalitalea	0.0693211558479009
Fastidiosipila	0.0351760340775074
Fictibacillus	0.0296715203347488
Filifactor	0
Finegoldia	0
Flavobacterium	0.029473747336925
Flavonifractor	0.255662601721506
Franconibacter	0
Fretibacterium	0
Fusicatenibacter	0.146250840106635
Fusobacterium	0.259244302560586
Gallibacterium	0
Garciella	0
Gardnerella	0
Gemella	0.134651961798054
Gemmatirosa	0
Geobacillus	0
Geomicrobium	0
Georgenia	0
Gluconobacter	0
Gordonia	0.0653308267625861
Gordonibacter	0
Granulicatella	0.101123259378933
Grimontia	0.262545935350401
Haematobacter	0
Haemophilus	1.31681619136159
Hafnia-Obesumbacterium	0
Halodesulfovibrio	0
Halomonas	0.156739018040254
Halopiger	0.0723236393447729
Harryflintia	0
Helicobacter	0.390148517833966
Hespellia	0
Hodemania	0
Holdemanella	0
Holdemania	0
Howardella	0.0327863683391931
Hungatella	0
Hydrobacter	0
Hydrogenibacillus	0.141573981298117
Hydrogenoanaerobacterium	0.270209718487663
Hymenobacter	0.0425361943176625
Intestinibacter	0.0620214241270974
Intestinimonas	0.0305977418431571
Isoptericola	0.0367585252000873
Janibacter	0.123756409276014
Johnsonella	0.0412960960690337
Jonesia	0
Kandleria	0.109874744342455
Kerstersia	0
Kingella	0
Klebsiella	0
Kluyvera	0
Kocuria	0.100051206119327
Kosakonia	0
Kurthia	0
Kytococcus	0
Lachnoanaerobaculum	0.0322410169236799
Lachnobacterium	0.381252464678428
Lachnoclostridium	2.56135839295975
Lachnoclostridium 10	0
Lachnoclostridium 12	0.0313274860129194
Lachnoclostridium 5	1.70295176771125
Lachnospira	2.82006266269321
Lachnospiraceae NC2004 group	0.0972730375337499
Lachnospiraceae NK4A136 group	0
Lactobacillus	0.689498165826443
Lactococcus	0.187537262032821
Lautropia	0.100378411809754
Lawsonella	0.0552794853980369
Leifsonia	0
Leminorella	0
Leptothrix	0.667916748670172
Leptotrichia	2.32822348249188
Leuconostoc	0.258504356268683
Limnobacter	0
Lysinibacillus	0
[truncated: 214 more rows]
