# Supplementary material for: Pediatric Acute Lymphoblastic Leukemia Patients Exhibit Distinctive Alterations in the Gut Microbiota
Source: Front Cell Infect Microbiol. 2020 Oct 16;10:558799. doi: 10.3389/fcimb.2020.558799 (PMC7596659; doi:10.3389/fcimb.2020.558799)
Supplement: Supplementary file 1 [file Data_Sheet_1.ZIP › rawdata/Control/19T010004_output.xls.result.txt]

Species Information: (%)
Abiotrophia defectiva	0
Abiotrophia para-adiacens	0
Acetanaerobacterium elongatum	0.549945492371143
Acetobacterium tundrae	0.0412531239623351
Achromobacter denitrificans	0.153788764670994
Achromobacter xylosoxidans	0
Acidaminococcus fermentans	0.0296797114967818
Acidaminococcus intestini	0
Acidovorax facilis	0
Acidovorax sp	0
Acidovorax temperans	0
Acinetobacter baumannii	0
Acinetobacter calcoaceticus	0.0393819670142835
Acinetobacter haemolyticus/baumannii	0.257208329975767
Acinetobacter johnsonii	0.0619873680461782
Acinetobacter junii	0
Acinetobacter lwoffii	0
Acinetobacter pittii	0
Acinetobacter radioresistens	0
Acinetobacter septicus	0
Actinobacillus capsulatus	0.193372601891079
Actinobacillus pleuropneumoniae	0
Actinobaculum massiliense	0
Actinobaculum schaalii	0.0402721353825191
Actinomadura vinacea	0
Actinomyces canis	0
Actinomyces cardiffensis	0
Actinomyces georgiae	0.0625122557803756
Actinomyces graevenitzii	0
Actinomyces johnsonii	0.0419070494882399
Actinomyces massiliensis	0.0333727914158907
Actinomyces meyeri	0.045779465787776
Actinomyces naeslundii	0
Actinomyces neuii	0.0523049079824626
Actinomyces odontolyticus	0
Actinomyces oris	0
Actinomyces radingae	0
Actinomyces sp._ph3	0.340323617506328
Actinomyces turicensis	0
Actinomyces urogenitalis	0
Actinomyces viscosus	0
Adlercreutzia equolifaciens	0.0300976732167891
Aeribacillus pallidus	0.325334477269328
Aerococcus christensenii	0
Aerococcus viridans	0
Aeromicrobium massiliense	0
Aeromonas allosaccharophila/veronii	0.0561373391589646
Aeromonas bestiarum	0
Aeromonas hydrophila	0.0318004208412739
Aeromonas jandaei	0
Aeromonas media/tecta	0
Aeromonas veronii	0
Afipia birgiae	0
Agathobaculum butyriciproducens	0.054562798425717
Aggregatibacter actinomycetemcomitans	0.0920074868477583
Aggregatibacter aphrophilus	0.478275929635094
Aggregatibacter segnis	0
Agrobacterium tumefaciens	0.281439749878789
Agrococcus jejuensis	0
Agrococcus terreus	0.192770198069436
Akkermansia glycaniphila	0
Akkermansia muciniphila	0
Alcaligenes faecalis	0.0446767505644699
Algoriella xinjiangensis	0
Aliagarivorans marinus	0.100888359288352
Alistipes finegoldii	0
Alistipes indistinctus	0
Alistipes inops	0.139509228705142
Alistipes obesi	0
Alistipes onderdonkii	0
Alistipes putredinis	0.0298479250164754
Alistipes senegalensis	0.065080646400947
Alistipes shahii	0.0279288347367388
Alistipes timonensis	0.0382112833258519
Allisonella histaminiformans	0
Alloiococcus otitis	0
Alloprevotella rava	0.0734975510723907
Alloprevotella tannerae	0.752090613376252
Alloscardovia omnicolens	0
Alysiella filiformis	0.102739312354984
Amaricoccus kaplicensis	0
Anaerobiospirillum succiniciproducens	0
Anaerobiospirillum thomasii	0.119383829923665
Anaerococcus hydrogenalis	0.0345026693050746
Anaerococcus lactolyticus	0.0595325219949435
Anaerococcus obesiensis	0.0849728476784451
Anaerococcus octavius	0
Anaerococcus prevotii	0
Anaerococcus senegalensis	0
Anaerococcus tetradius	0
Anaerococcus vaginalis	0
Anaerofilum agile	0.0400276770565059
Anaerofilum pentosovorans	0
Anaerofustis stercorihominis	0
Anaeroglobus geminatus	0
Anaerorhabdus furcosa	0.0317882323208765
Anaerosporobacter mobilis	0
Anaerostipes butyraticus	0.0422153096566402
Anaerostipes caccae	0
Anaerostipes hadrus	0.0947127505629394
Anaerotruncus colihominis	0.318810071541517
Anaerotruncus sp	0
Anaerovorax odorimutans	0.0285209363748164
Ancylobacter polymorphus	0.108753942439547
Aneurinibacillus aneurinilyticus	0
Aneurinibacillus migulanus	0.0280232464087978
Anoxynatronum sibiricum	0.108493133161049
Aquabacterium commune	0.0433917601417124
Arcanobacterium haemolyticum	0
Arcanobacterium pyogenes	0.0279195919531091
Arcobacter butzleri	0.176207085415623
Arcobacter cryaerophilus	0
Arthrobacter albus	0
Arthrobacter castelli	0.0652644420689752
Arthrobacter oxydans	0.112483827156897
Arthrobacter polychromogenes	0
Asaccharobacter celatus	0.0399721905831486
Atlantibacter hermannii	0.0278790297692517
Atopobium minutum	0
Atopobium parvulum	0
Atopobium rimae	0.0771128114821381
Atopobium vaginae	0
Atopostipes suicloacalis	0
Aurantimonas altamirensis	0
Aureimonas altamirensis	0.230418631628158
Averyella dalhousiensis	0
Azonexus hydrophilus	0
Azospirillum lipoferum	0.0361282060573901
Bacillus altitudinis	0.359475864309756
Bacillus amyloliquefaciens	0.0310303494589686
Bacillus anthracis	0.0311430253810635
Bacillus atrophaeus	0
Bacillus badius	0
Bacillus beijingensis	0.10575104400995
Bacillus benzoevorans	0
Bacillus cereus	0
Bacillus circulans	0
Bacillus clausii	0
Bacillus coagulans	0
Bacillus cytotoxicus	0.0487227040017548
Bacillus endophyticus	0.0578491589206562
Bacillus firmus	0
Bacillus flexus	0
Bacillus fordii	0
Bacillus halodurans	0
Bacillus idriensis	0
Bacillus infantis	0
Bacillus licheniformis	0.0836033181428845
Bacillus marisflavi	0
Bacillus massilioanorexius	0.0321799837663922
Bacillus massiliosenegalensis	0
Bacillus megaterium	0
Bacillus methanolicus	0
Bacillus mojavensis	0.0348291914596261
Bacillus mycoides	0
Bacillus nealsonii	0
Bacillus niacini	0
Bacillus polyfermenticus	0.100735710921398
Bacillus pseudofirmus	0
Bacillus pseudomycoides	0.0388764992919916
Bacillus pumilus	0.0367000578538121
Bacillus senegalensis	0.0320430565379473
Bacillus simplex	0
Bacillus siralis	0
Bacillus sonorensis	0.0497889035279564
Bacillus subtilis	0.0424006037215174
Bacillus thermoamylovorans	0.157962087165206
Bacillus thuringiensis	0.185550110624532
Bacillus timonensis	0.0604267532347636
Bacillus toyonensis/wiedmanii/thuringiensis	0
Bacillus vallismortis	0.0625670105494144
Bacteroides acidifaciens	0.056966177962577
Bacteroides caccae	0.0649874011050999
Bacteroides cellulosiluticus	0.0582507074472454
Bacteroides cellulosilyticus	0.0598984716001477
Bacteroides clarus	0
Bacteroides coagulans	0
Bacteroides coprocola	0
Bacteroides coprophilus	0.106203086682455
Bacteroides dorei	0
Bacteroides eggerthii	0.42042911590001
Bacteroides faecis	0.0494764539540236
Bacteroides finegoldii	0.0758904505669963
Bacteroides fluxus	0
Bacteroides fragilis	1.84411084667409
Bacteroides galacturonicus	0.104687235576881
Bacteroides gallinarum	0.0342841104592084
Bacteroides gallinceum	0
Bacteroides graminisolvens	0
Bacteroides helcogenes	0.0417791298197408
Bacteroides intestinalis	0
Bacteroides massiliensis	0.415286860566323
Bacteroides massilinensis	0.0316401046880812
Bacteroides nordii	0.0530024215961803
Bacteroides oleiciplenus	0
Bacteroides ovatus	0.215840822089467
Bacteroides paurosaccharolyticus	0
Bacteroides pectinophilus	0.119184219109291
Bacteroides plebeius	0.0320740077379185
Bacteroides propinonicifaciens	0
Bacteroides pyogenes	0
Bacteroides salanitronis	0
Bacteroides salyersiae	0.0635230593765527
Bacteroides sartorii	0
Bacteroides stercorirosoris	0
Bacteroides stercoris	0.278304312835847
Bacteroides thetaiotaomicron	0
Bacteroides timonensis	0
Bacteroides uniformis	0.268690118799479
Bacteroides ureolyticus	0.187953832656741
Bacteroides vulgatus	2.52004178603501
Bacteroides xylanisolvens	0
Bacteroides xylanolyticus	0
Barnesiella intestinihominis	0
Barnesiella viscericola	0
Bartonella birtlesii	0
Bavariicoccus seileri	0.0518360385450963
Bergeyella zoohelcum	0
Bifidobacterium actinocoloniiforme	0
Bifidobacterium adolescentis	0
Bifidobacterium adolescentis/ruminantium	0
Bifidobacterium angulatum	0.110370285110928
Bifidobacterium animalis	0
Bifidobacterium asteroides	0
Bifidobacterium avesanii	0
Bifidobacterium bifidum	0
Bifidobacterium bohemicum	0
Bifidobacterium bombi	0.063983456969725
Bifidobacterium boum	0.111584761386459
Bifidobacterium breve	0
Bifidobacterium callitrichos	0
Bifidobacterium catenulatum	0.114965139108205
Bifidobacterium catenulatum/pseudoctenulatum	0.171924457347841
Bifidobacterium choerinum	0.185993011389233
Bifidobacterium commune	0.0280244327082871
Bifidobacterium coryneforme	0
Bifidobacterium crudilactis/psychraerophilum	0
Bifidobacterium cuniculi	0.0908325103132688
Bifidobacterium dentium	0.133490633951777
Bifidobacterium eulemuris/lemurum	0
Bifidobacterium faecale	0
Bifidobacterium gallicum	0.0990185135052163
Bifidobacterium gallinarum	0
Bifidobacterium hapali	0
Bifidobacterium indicum	0
Bifidobacterium kashiwanohense	0.0526325848465708
Bifidobacterium longum	0.183179033381971
Bifidobacterium longum	0.0580859973024718
Bifidobacterium merycicum	0
Bifidobacterium mongoliense	0.0418599121137613
Bifidobacterium moukalabense	0.807855941636368
Bifidobacterium pseudocatenulatum	0
Bifidobacterium pseudocatenulatum	0
Bifidobacterium pseudolongum	0.193312767637932
Bifidobacterium pullorum	0
Bifidobacterium pullorum/hapali	0.0622395887077063
Bifidobacterium ramosum	0.0899444992924582
Bifidobacterium reuteri	0.163867883229107
Bifidobacterium ruminantium	0
Bifidobacterium saeculare	0
Bifidobacterium saguini	0
Bifidobacterium scardovii	0.0324494946953612
Bifidobacterium stercoris	0
Bifidobacterium thermacidophilum	0.0308341533188387
Bifidobacterium thermophilum	0
Bifidobacterium tissieri	0.0441398495715201
Bifidobacterium tsurumiense	0.115096564782504
Bifissio spartinae	1.69561726347689
Bilophila wadsworthia	0
Blastococcus massiliensis	0.226408919144219
Blastomonas natatoria	0
Blautia caecimuris	0
Blautia coccoides	0
Blautia faecis	0.0533302799793356
Blautia glucerasea	0
Blautia hansenii	0
Blautia hydrogenotrophica	0.035041517128165
Blautia luti	0.418474536832931
Blautia marasmi	0
Blautia obeum	0
Blautia producta	0
Blautia schinkii	1.44339278746187
Blautia sp._GD8	0
Blautia stercoris	0.0919268019948525
Blautia wexlerae	0
Bordetella hinzii	0
Brachybacterium muris	0
Brachybacterium paraconglomeratum	0.0773965151945049
Brachymonas chironomi	0
Brachyspira aalborgi	0.0749689125151922
Brachyspira pilosicoli	0
Bradyrhizobium denitrificans	0
Bradyrhizobium elkanii	0
Bradyrhizobium japonicum	0
Brevibacillus agri	0
Brevibacillus borstelensis	0
Brevibacillus brevis	0
Brevibacillus massiliensis	0
Brevibacterium casei	0.10384326856858
Brevibacterium epidermidis	0.036133494088081
Brevibacterium halotolerans	0.119867909724782
Brevibacterium iodinum	0
Brevibacterium linens	0.0515524566322017
Brevibacterium luteolum	0
Brevibacterium mcbrellneri	0.0367864187358652
Brevibacterium paucivorans	0.0534927778025305
Brevibacterium pityocampae	0.0418152072799207
Brevibacterium ravenspurgense/massiliense	0.0836019034466439
Brevibacterium senegalense	0
Brevundimonas bacteroides	0.069343038320718
Brevundimonas diminuta	0.0476222810780624
Brevundimonas subvibrioides	0.0433014172072436
Brevundimonas terrae	0
Brevundimonas vesicularis	0.034502454568933
Brochothrix thermosphacta	0
Buchnera aphidicola	0.178721344558207
Buchnera sp.	0.0287045258402203
Bulleidia extructa	0
Burkholderia cepacia	0
Burkholderia glumae	0
Burkholderia plantarii	0
Butyricicoccus faecihominis	0.0812024578026099
Butyricicoccus pullicaecorum	0
Butyricimonas faecihominis	0
Butyricimonas paravirosa	0
Butyricimonas synergistica	0
Butyricimonas virosa	0
Butyrivibrio crossotus	0.136810020959047
Butyrivibrio fibrisolvens	0.0931515711332487
C.viride 16S	0.0891095812762321
Caldicoprobacter faecalis	0
Campylobacter coli	0.193336412542152
Campylobacter concisus	0
Campylobacter curvus	0
Campylobacter faecalis	0.199866524938463
Campylobacter fetus	0
Campylobacter gracilis	0
Campylobacter hominis	0
Campylobacter hyointestinalis	0
Campylobacter jejuni	0.336187743961306
Campylobacter lari	0
Campylobacter rectus	0
Campylobacter showae	0.0669579087891278
Campylobacter upsaliensis	0
Campylobacter ureolyticus	0
Candidatus Blastococcus	0
Candidatus Dorea	0.101381400866858
Candidatus Soleaferrea	0
Candidatus Stoquefichus	0
Candidatus Streptomyces	0
Capnocytophaga gingivalis	0
Capnocytophaga granulosa	0
Capnocytophaga haemolytica	0
Capnocytophaga leadbetteri	0.214074454334594
Capnocytophaga ochracea	0
Capnocytophaga sputigena	0.031695835263302
Cardiobacterium hominis	0.0546454606497197
Cardiobacterium valvarum	0
Carnobacterium maltaromaticum	0
Castellaniella defragrans	0
Catabacter hongkongensis	0
Catenibacterium mitsuokai	2.5315408356364
Catonella morbi	0
Catonella sp.	0
Cedecea davisae	0
Cedecea lapagei	0
Cellulomonas composti	0.055265183633018
Cellulomonas denverensis	0
Cellulomonas massiliensis	0.0404920312244419
Cellulomonas parahominis	0
Cellulosilyticum lentocellum	0.138492707826683
Cellulosimicrobium cellulans	0.0324235955447641
Centipeda periodontii	0
Cephaloticoccus primus	0.0364478531785205
Cetobacterium somerae	0
Chlamydia abortus	0.0429612810130322
Chlamydia trachomatis	0.120443479243477
Chlorobium phaeobacteroides	0
Christensenella minuta	0.104086915506996
Chryseobacterium bovis	0
Chryseobacterium hominis	0
Citrobacter amalonaticus	0
Citrobacter braakii	0
Citrobacter farmeri	0
Citrobacter freundii	0.0356960335726813
Citrobacter gillenii	0
Citrobacter intermedius	0
Citrobacter murliniae	0
Citrobacter pasteurii	0.0357365209608589
Citrobacter sedlakii	0
Citrobacter werkmanii	0
Citrobacter youngae	0.0410016042575838
Cloacibacillus evryensis	0.0737361394222298
Cloacibacillus porcorum	0
Cloacibacterium normanense	2.7676965262837
Clostridioides difficile	0
Clostridium acetobutylicum	0
Clostridium acidisoli	0
Clostridium aciditolerans	0
Clostridium aerotolerans	0
Clostridium akagii	0.0427797233411158
Clostridium aldenense	0.136055127946854
Clostridium aldrichii	0
Clostridium algidicarnis	0
Clostridium amazonense	0
Clostridium aminovalericum	0.106628420091898
Clostridium amygdalinum	0.0813045896372438
Clostridium amylolyticum	0.0817561420033465
Clostridium arbusti	0
Clostridium argentinense	0.0334953598508007
Clostridium asparagiforme	0.851513931112783
Clostridium aurantibutyricum	0.0304891097584872
Clostridium autoethanogenum	0
Clostridium baratii/Eubacterium nitrigenese	0.0288302437297898
Clostridium beijerinckii	0.0317928280800692
Clostridium bifermentans	0
Clostridium bolteae/aminovalericum	0.0645037873435901
Clostridium botulinum	0
Clostridium bowmanii	0
Clostridium butyricum	0.0521536880341611
Clostridium cadaveris	0
Clostridium carboxidivorans	0
Clostridium cavendishii	0
Clostridium celatum	1.35282387850671
Clostridium celerecrescens	0
Clostridium cellobioparum	0
Clostridium cellulolyticum	0
Clostridium chartatabidum	0.0471927249710559
Clostridium chauvoei	0.0981740572505316
Clostridium chromiireducens	0.0323805136467501
Clostridium citroniae	0.0317979231087381
Clostridium clariflavum	0.0706145025583162
Clostridium clostridioforme	0
Clostridium cochlearium	0
Clostridium cocleatum	0
Clostridium colicanis	0
Clostridium colinum	0.0570961888566203
Clostridium collagenovorans	0.0336330756596997
Clostridium cylindrosporum	0.0316943737678537
Clostridium dakarense	0
Clostridium difficile	0
Clostridium diolis	0.160128165979891
Clostridium disporicum/celatum	0
Clostridium drakei	0
Clostridium estertheticum	0
Clostridium fallax	0
Clostridium felsineum	0.039170450538837
Clostridium ganghwense	0.0327043168450539
Clostridium ghonii	0.0904336985604998
Clostridium glycolicum	0
Clostridium glycyrrhizinilyticum	0.323403234288525
Clostridium grantii	0
Clostridium haemolyticum	0
Clostridium hathewayi	0
Clostridium herbivorans	0
Clostridium hiranonis	0.0614165639038834
Clostridium homopropionicum	0
Clostridium huakuii	0
Clostridium hungatei	0
Clostridium hylemonae	0.229372126023984
Clostridium indolis/methoxybenzovorans	0.966504231184024
Clostridium innocuum	0
Clostridium irregulare	0
Clostridium isatidis	0
Clostridium jeddahense	0.247152920297146
Clostridium kogasensis	0
Clostridium lactatifermentans	0.263288934144887
Clostridium lavalense/bolteae	0.0461679669703208
Clostridium leptum	0.689742557764296
Clostridium limosum	0
Clostridium lituseburense	0
Clostridium lundense	0
Clostridium malenominatum	0.0500076335361294
Clostridium massiliodielmoense	0
Clostridium methoxybenzovorans	0.74639062812391
Clostridium methylpentosum	0.130475876386586
Clostridium neonatale	0
Clostridium nexile	0.546489058487429
Clostridium novyi	0.0341146472135088
Clostridium oceanicum	0
Clostridium oroticum	0.0299315554478407
Clostridium paraputrificum	0
Clostridium pascui	0.0470251597461345
Clostridium pasteurianum	0
Clostridium perfringens	0
Clostridium polysaccharolyticum	0.0395928038529973
Clostridium populeti	0
Clostridium psychrophilum	0
Clostridium punense	0
Clostridium putrefaciens	1.63448283456594
Clostridium ramosum	0.0445563801621176
Clostridium rectum	0
Clostridium saccharobutylicum	0
Clostridium saccharogumia	0
Clostridium saccharolyticum	0.0958276103308055
Clostridium saccharoperbutylacetonicum	0
Clostridium sardiniense	0
Clostridium sartagoforme	0.10638249770367
Clostridium scatologenes	0
Clostridium schirmacherense	0.0323306293827555
Clostridium scindens	0.540243526615751
Clostridium senegalense	0
Clostridium septicum	0
Clostridium sordellii	0
Clostridium sp._16S_	0
Clostridium sphenoides	0.0559121389883597
Clostridium spiroforme	0
Clostridium sporogenes	0.051280331887547
Clostridium sporosphaeroides	0
Clostridium sticklandii	0
Clostridium straminisolvens	0.0904235218946151
Clostridium subterminale	0.115368049434806
Clostridium sufflavum	0
Clostridium sulfidigenes	0
Clostridium swellfunianum	0
Clostridium symbiosum	0.611412776145611
Clostridium tagluense	0
Clostridium tepidiprofundi	0
Clostridium termitidis	0
Clostridium tertium	0
Clostridium tetani	0.0349222016318742
Clostridium tetanomorphum	0
Clostridium thermoalcaliphilum	0
Clostridium thermopalmarium	0
Clostridium thiosulfatireducens	0
Clostridium tunisiense	0
Clostridium tyrobutyricum	0
Clostridium ventriculi	0
Clostridium vincentii	0
Clostridium viride	0
Clostridium vulturis	0
Clostridium xylanolyticum	0
Clostridium xylanovorans	0
Collinsella aerofaciens	0
Collinsella intestinalis	0
Collinsella massiliensis	0
Collinsella stercoris	0.0468634802176845
Collinsella tanakaei	0
Comamonas aquatica	0
Comamonas kerstersii	0
Comamonas terrigena	0
Comamonas testosteroni	0
Coprobacillus cateniformis	0
Coprobacter fastidiosus	0
Coprobacter secundus	0
Coprococcus catus	0
Coprococcus comes	0.084435100272503
Coprococcus eutactus	0
Coriobacterium glomerans	0.0856472225561054
Corynebacterium accolens	0.0300725825959034
Corynebacterium afermentans	0.0781762015396365
Corynebacterium ammoniagenes	0
Corynebacterium amycolatum	0.0333415045331549
Corynebacterium appendicis	0
Corynebacterium argentoratense	0
Corynebacterium aurimucosum	0
Corynebacterium casei	0
Corynebacterium coyleae	0
Corynebacterium durum	0
Corynebacterium frankenforstense	0
Corynebacterium freneyi	0.291617854219022
Corynebacterium genitalium	0
Corynebacterium glaucum	0.0662121283807734
Corynebacterium glucuronolyticum	0
Corynebacterium jeikeium	0.052966115809913
Corynebacterium kroppenstedtii	0.130682737059801
Corynebacterium matruchotii	0
Corynebacterium minutissimum	0.0554154584704046
Corynebacterium mucifaciens	0
Corynebacterium propinquum	0.0664404467567532
Corynebacterium pseudodiphthericum	0.0304865253386125
Corynebacterium resistens	0
Corynebacterium simulans	0
Corynebacterium singulare	0.057312340854391
Corynebacterium sp._1152	0
Corynebacterium striatum	0
Corynebacterium sundsvallense	0.0284219384543007
Corynebacterium tuberculostearicum	0
Corynebacterium tuscaniense	0.904287033513329
Corynebacterium ulcerans	0.0395307834591714
Corynebacterium ureicelerivorans	0
Corynebacterium variabile	0
Corynebacterium xerosis	0.124031503078715
Cronobacter sakazakii	0
Cryptobacterium curtum	0
Cupriavidus metallidurans	0
Curtobacterium flaccumfaciens	0
Deinococcus aquaticus	0
Deinococcus indicus	0
Deinococcus proteolyticus	0
Delftia acidovorans	0
Dermabacter hominis	0.0425271148537205
Dermabacter vaginalis	0.152242894033175
Dermacoccus nishinomiyaensis	0.0468433831289854
Desulfitobacterium frappieri	0.0530068499800843
Desulfobulbus propionicus	0
Desulfotomaculum guttoideum	0
Desulfovibrio alkalitolerans	0
Desulfovibrio desulfuricans	0
Desulfovibrio fairfieldensis	0
Desulfovibrio legallii	0
Desulfovibrio legallis	0
Desulfovibrio piger	0
Desulfovibrio termitidis	0
Dialister invisus	0
Dialister micraerophilus	0
Dialister pneumosintes	0.0448764660797508
Dialister succinatiphilus	0
Dictyoglomus thermophilum	0.0597377622467391
Dielma fastidiosa	0.0302221204305219
Dietzia cinnamea	0.064180485843777
Dietzia maris	0.297283582861996
Dietzia natronolimnaea	0
Dolosicoccus paucivorans	0
Dolosigranulum pigrum	0
Dorea formicigenerans	0
Dorea longicatena	0.268913348567115
Dorea massiliensis	0
Dyadobacter beijingensis	0
Dyadobacter fermentans	0
Dysgonomonas capnocytophagoides	0.0553954781282504
Dysgonomonas gadei	0
Dysgonomonas macrotermitis	0
Dysgonomonas mossii	0
Edwardsiella tarda	0.127793068305075
Eggerthella lenta	0
Eggerthella sinensis	0.936657480439082
Eggerthella timonensis	0.0613359842755212
Eggerthia catenaformis	0
Eikenella corrodens	0.040826084882568
Eisenbergiella tayi	0.0869640626040404
Elusimicrobium minutum	0.0812497295556736
Empedobacter falsenii	0.117447630271691
Enorma massiliensis	0
Enterobacter aerogenes	0
Enterobacter asburiae	0
Enterobacter cancerogenus	0
Enterobacter cloacae	0.487444744386758
Enterobacter massiliensis	0
Enterococcus asini	0
Enterococcus avium	0
Enterococcus caccae	0
Enterococcus casseliflavus	0
Enterococcus casseliflavus/galliarum	0
Enterococcus cecorum	0
Enterococcus devriesei	0
Enterococcus dispar	0
Enterococcus durans/hirae	0
Enterococcus faecalis	0.0854028350166543
Enterococcus faecium	0
Enterococcus gallinarum	0.0702677145608489
Enterococcus gilvus	0
Enterococcus italicus	0
Enterococcus malodoratus	0
Enterococcus mundtii	0
Enterococcus phoeniculicola	0
Enterococcus raffinosus	0
Enterococcus saccharolyticus	0
Enterorhabdus caecimuris	0
Enterovibrio nigricans	0.0401036996453354
Eremococcus coleocola	0
Erysipelatoclostridium ramosum	0.0576179769534079
Escherichia albertii	0.26491770695247
Escherichia coli	2.37272606694912
Escherichia fergusonii	1.05583527920375
Escherichia hermannii	1.41620873800202
Ethanoligenens harbinense	0.130714213363764
Eubacterium barkeri	0
Eubacterium biforme	0
Eubacterium brachy	0
Eubacterium budayi	1.00674734455828
Eubacterium callanderi	0
Eubacterium celluloscolvens	0.229324343077074
Eubacterium cellulosolvens	0
Eubacterium contortum	0.0515790235758456
Eubacterium coprostanoligenes	0
Eubacterium cylindroides	0
Eubacterium desmolans	0
Eubacterium dolichum	0.0503992417044173
Eubacterium eligens	0.602715849544072
Eubacterium fissicatena	0.34458063680898
Eubacterium hallii	0
Eubacterium infirmum	0
Eubacterium limosum	0
Eubacterium moniliforme	0
Eubacterium multiforme	0
Eubacterium nitritogenes	0.0472443801834074
Eubacterium nodatum	0
Eubacterium oxidoreducens	0.057243680696152
Eubacterium pyruvativorans	0
Eubacterium ramulus	0.0320333723439118
Eubacterium rectale	0.153886175648185
Eubacterium ruminantium	0.0339209205121872
Eubacterium saphenum	0
Eubacterium siraeum	0
Eubacterium sp	0.0320309469800133
Eubacterium sulci	0.0553753460362585
Eubacterium tenue	0
Eubacterium tortuosum	0
Eubacterium tortusum	0
Eubacterium uniforme	0
Eubacterium ventriosum	0.0934120946510455
Eubacterium xylanophilum	0.0440379350723139
Eubacterium yurii	0
Exiguobacterium aurantiacum	0.269019615277041
Facklamia hominis/miroungae	0
Facklamia ignava	0
Facklamia languida	0
Facklamia tabacinasalis	0.941156943894063
Faecalibacterium prausnitzii	0.279022135005724
Faecalibacterium prausnitzii S9G3	0.0570293954346272
Faecalicatena contorta	0.107735155526466
Faecalitalea cylindroides	0
Fermentimonas caenicola	0.201197342217733
Ferrimonas balearica	0.0794708744252011
Fictibacillus arsenicus	0
Filifactor alocis	0.036889569775962
Filifactor villosus	0
Finegoldia magna	0
Flavobacterium banpakuense	0
Flavobacterium branchiophilum	0
Flavobacterium cheniae	0
Flavobacterium daejeonense	0
Flavobacterium lindanitolerans	0.0325109204050089
Flavobacterium oncorhynchi	0
Flavobacterium sp._TISTR	0
Flavonifractor plautii	0.335632862593329
Flavonifractor sp	0.163024973000488
Flexispira rappini	0
Flintibacter butyricus	0.589376465016373
Fretibacterium fastidiosum	0
Fusicatenibacter saccharivorans	0.266150022276749
Fusobacterium equinum	0
Fusobacterium gonidiaformans	0.0335289797948267
Fusobacterium mortiferum	0
Fusobacterium naviforme	0.06782577379215
Fusobacterium necrogenes	0.0332124435169332
Fusobacterium necrophorum	0
Fusobacterium nucleatum	0
Fusobacterium periodonticum	0
Fusobacterium russii	0
Fusobacterium ulcerans	0.0508339691302975
Fusobacterium varium	0.0825157416754951
Gallibacterium anatis	0
Garciella nitratireducens	0
Gardnerella vaginalis	0
Gemella haemolysans	0
Gemella morbillorum	0
Gemella sanguinis	0.0500348794110455
Gemmatirosa kalamazoonesis	0
Gemmiger formicilis	0.137631415183986
Geobacillus stearothermophilus	0.0379974486543262
Geobacillus vulcani	0
Georgenia muralis	0
Gluconobacter oxydans	0
Gordonia bronchialis	0
Gordonia jacobaea	0.0366099124625202
Gordonia otitidis	0
Gordonia rubripertincta	0.0537735977811894
Gordonia terrae	0
Gordonibacter pamelaeae	0
Gordonibacter urolithinfaciens	0
Granulicatella adiacens	0.038963229883324
Granulicatella elegans	0
Grimontia hollisae	0.238605734098896
Haematobacter missouriensis	0
Haemophilus haemolyticus	0.432980382269996
Haemophilus influenzae	0
Haemophilus parahaemolyticus	0
Haemophilus parainfluenzae	0.224170047862682
Haemophilus paraphrohaemolyticus	0
Haemophilus pittmaniae	0
Haemophilus quentini	0
Haemophilus sputorum	0.0475501143034711
Hafnia alvei	0
Halobiforma nitratireducens	0.0711555741934194
Halomonas salina	0
Harryflintia acetispora	0
Helicobacter bilis	0
Helicobacter canadensis	0.0312745369459742
Helicobacter cinaedi	0.307903839322136
Helicobacter fennelliae	0
Helicobacter pametensis	0.111172474388184
Helicobacter pullorum	0.0285032022300502
Helicobacter pylori	0.0984983365657461
Helicobacter rodentium	0
Helicobacter winghamensis	0.280970497080926
Herbaspirillum massiliense	0.183566361046686
Hespellia porcina	0
Hespellia stercorisuis	0
Holdemanella biformis	0
Holdemania filiformis	0
Holdemania massiliensis	0
Howardella ureilytica	0.128366201818398
Hungatella effluvii	0
Hydrobacter penzbergensis	0
Hydrogenibacillus schlegelii	0.0355388153904266
Hydrogenoanaerobacterium saccharovorans	0.457476281154859
Hymenobacter rigui	0.11182635307937
Intestinibacter bartlettii	0.0395699443844288
Intestinimonas butyriciproducens	0.0296898028842548
Janibacter hoylei	0
Janibacter indicus	0.191510888203782
Janibacter limosus	0
Janibacter terrae	0.0385781779122184
Johnsonella ignava	0.0737069201989531
Jonesia denitrificans	0
Kallipyga massiliensis	0
Kandleria vitulina	0.210744284740378
Kerstersia gyiorum	0
Kineothrix alysoides	0
Kingella denitrificans	0
Kingella kingae	0
Kingella oralis	0
Klebsiella aerogenes	0
Klebsiella oxytoca	0
Klebsiella pneumoniae	0.0516700637417038
Klebsiella variicola	0
Kluyvera ascorbata	0.101039330151692
Kluyvera intermedia	0
Kocuria halotolerans	0.035877533881059
Kocuria indica	0.0575216792298312
Kocuria kristinae	0
Kocuria marina	0.0447289515019808
Kocuria palustris	0
Kocuria rhizophila	0
Kocuria rosea	0.0346898740047863
Kosakonia cowanii	0
Kurthia gibsonii	0
Kurthia massiliensis	0
Kurthia senegalensis	0
Kytococcus schroeteri	0
Kytococcus sedentarius	0
Lachnoanaerobaculum saburreum	0.0507495995874713
Lachnoanaerobaculum umeaense	0
Lachnobacterium bovis	0.238644595895633
Lachnoclostridium phytofermentans	0.0285743769083195
Lachnoclostridium sp	0.0462783193278237
Lachnospira multipara	0.36975918435377
Lachnospira pectinoschiza	2.23340072598584
Lactobacillus acidophilus	0
Lactobacillus agilis	0
Lactobacillus alimentarius	0.325995042200515
Lactobacillus alvi	0
Lactobacillus amylolyticus	0
Lactobacillus amylophilus	0
Lactobacillus amylovorus	0
Lactobacillus animalis	0
Lactobacillus antri	0
Lactobacillus apinorum	0
Lactobacillus apodemi	0
Lactobacillus bifermentans	0
Lactobacillus brevis	0
Lactobacillus buchneri	0
Lactobacillus casei	0
Lactobacillus ceti	0
Lactobacillus coleohominis	0
Lactobacillus coryniformis	0.0313481014427747
Lactobacillus crispatus	0
Lactobacillus curvatus	0
Lactobacillus delbrueckii	0
Lactobacillus dextrinicus	0
Lactobacillus fermemtum	0
Lactobacillus fermentum	0
Lactobacillus fructivorans/homohiochii	0.10574428801018
Lactobacillus gasseri	0
Lactobacillus gastricus	0
Lactobacillus gigeriorum	0.0349542254274912
Lactobacillus helveticus	0
Lactobacillus herbarum	0
Lactobacillus iners	0
Lactobacillus jensenii	0.0411613747289714
Lactobacillus johnsonii	0
Lactobacillus kalixensis	0
Lactobacillus kitasatonis	0
Lactobacillus kunkeei	0.0358918983716575
Lactobacillus malefermentans	0.0301353417777083
Lactobacillus mindensis	0
Lactobacillus mucosae	0
Lactobacillus mudanjiangensis	0.0451716165104375
Lactobacillus oris	0
Lactobacillus parabuchneri	0
Lactobacillus paracasei	0
Lactobacillus parafarraginis	0
Lactobacillus pentosus	0
Lactobacillus plantarum	0.0344938757950327
Lactobacillus porcinae	0.0892455479202886
Lactobacillus rapi	0
Lactobacillus reuteri	0.0493103436340924
Lactobacillus rhamnosus	0
Lactobacillus rogosae	0.0989102690614008
Lactobacillus rossiae	0
Lactobacillus ruminis	0
Lactobacillus sakei	0
Lactobacillus salivarius	0
Lactobacillus sanfranciscensis	0.0291587965610852
Lactobacillus saniviri	0
Lactobacillus senioris	0
Lactobacillus sharpeae	0.0483510910107896
Lactobacillus thermophilus	0
Lactobacillus ultunensis	0
Lactobacillus vaccinostercus	0
Lactobacillus vaginalis	0
Lactobacillus versmoldensis	0
Lactobacillus xiangfangensis	0.07958502537004
Lactococcus formosensis	0
Lactococcus garvieae	0
Lactococcus lactis	0.0978084646895999
Lactococcus plantarum	0
Lactococcus raffinolactis	0
Lactonifactor longoviformis	0
Laribacter hongkongensis	0.0743185756193303
Lautropia mirabilis	0.0450589754995677
Lawsonella clevelandensis	0.0466700027058384
Leifsonia aquatica/naganoensis	0
Leminorella grimontii	0
Leminorella richardii	0
Leptothrix discophora	0.628764521781854
Leptothrix mobilis	0
Leptotrichia amnionii	0
Leptotrichia buccalis	1.13073573359316
Leptotrichia goodfellowii	0
Leptotrichia hofstadii	0.105605993233568
Leptotrichia wadei	0
Leuconostoc carnosum	0
Leuconostoc citreum	0
Leuconostoc citreum/holzapfelii	0
Leuconostoc gelidum	0
Leuconostoc lactis	0
Leuconostoc mesenteroides	0
Leuconostoc pseudomesenteroides/rapi/kimchii/mesenteroides	0.0604108595561137
Limnobacter thiooxidans	0.0766161519047015
Longicatena caecimuris	0
Lysinibacillus fusiformis	0
Lysinibacillus massiliensis	0
Lysinibacillus sphaericus	0
Lysobacter soli	0.0468999354781954
Mageeibacillus indolicus	0.0292972734374746
Mannheimia granulomatis	0.0382831093980576
Marichromatium gracile	0
Marvinbryantia formatexigens	0.299868766331325
Massilia aurea	0.356810864219689
Massiliomicrobiota timonensis	0
Megamonas funiformis	0
Megamonas hypermegale	0
Megamonas rupellensis	0.094957158404497
Megasphaera elsdenii	0
Megasphaera indica	0
Megasphaera micronuciformis	0
Megasphaera paucivorans	0
Megasphaera sp	0
Mesorhizobium loti	0
Methanobrevibacter smithii	0.129533338320939
Methanobrevibacter smithii/gottschalkii	0
Methanosphaera cuniculi	0
Methanosphaera stadtmanae	0
Methylobacterium adhaesivum	0
Methylobacterium jeotgali	0.189762161491067
Methylobacterium mesophilicum	0.0522787181358652
Methylobacterium populi	0
Methylobacterium radiotolerans	0
Methylobacterium zatmanii	0.123375429013481
Methyloversatilis universalis	0
Microbacterium aurum	0.0292835848868383
Microbacterium barkeri	0
Microbacterium chocolatum	0
Microbacterium foliorum	0
Microbacterium gubbeenense	0.0879085051668609
Microbacterium hydrocarbonoxydans	0
Microbacterium lacticum	0
Microbacterium luteolum	2.25808207223035
Microbacterium oleivorans	0.521189747148399
Microbacterium paraoxydans	0.0757031819874267
Microbacterium phyllosphaerae	0
Microbacterium schleiferi	0
Micrococcus luteus	0
Micrococcus lylae	0
Micromonospora aurantiaca	0.0634060053355738
Micromonospora krabiensis	0
Microvirga massiliensis	0
Microvirgula aerodenitrificans	0
Mitsuokella jalaludinii	0.069226506371296
Mitsuokella multacida	0
Mobiluncus curtisii	0.0994700671759319
Moellerella wisconsensis	0.125603873884912
Mogibacterium diversum	0
Mogibacterium neglectum	0.0344877616531381
Mogibacterium pumilum	0
Mogibacterium timidum	0
Mogibacterium vescum	0
Monoglobus pectinilyticus	0.0332114247650054
Moraxella atlantae	0
Moraxella catarrhalis	0.146429090772582
Moraxella caviae	0.0590926995765506
Moraxella lacunata	0.0689344839580614
Moraxella nonliquefaciens	0
Moraxella osloensis	0.0471334728568936
Morganella morganii	0
Moryella indoligenes	0.0338833905973931
Murdochiella asaccharolytica	0.104826349932249
Muribaculum intestinale	0
Murimonas intestini	0.0619801254227565
Mycobacterium abscessus	0.195752619790802
Mycobacterium avium	0
Mycobacterium florentinum	0.102530871369392
Mycobacterium fortuitum	0.154813344808382
Mycobacterium iranicum	0.0853317508619451
Mycobacterium mucogenicum	0.0615711672734228
Mycoplasma hominis	0
Mycoplasma pneumoniae	0
Negativicoccus succinicivorans	0
Neisseria bacilliformis	0
Neisseria cinerea	0
Neisseria elongata	0
Neisseria flava	0
Neisseria flavescens/perflava	0
Neisseria gonorrhoeae	0.106028354030631
Neisseria macacae	0.0499767274755319
Neisseria meningitidis	0
Neisseria mucosa	0.218823908401088
Neisseria sicca	0
Neisseria subflava	0
Nevskia ramosa	0
Nitriliruptor alkaliphilus	0
Oceanobacillus caeni	0
Oceanobacillus massiliensis	0
Ochrobactrum anthropi	0.0354341693978976
Ochrobactrum intermedium	0.0442504486425772
Ochrobactrum pituitosum	0
Odoribacter laneus	0.0589039313277422
Odoribacter splanchnicus	0.0550554677095536
Oligella urethralis	0.0563116928126067
Olsenella profusa	0
Olsenella scatoligenes	0
Olsenella uli	0
Olsenella umbonata	0.0393218772571984
Orenia metallireducens	0
Oribacterium parvum	0
Oribacterium sinus	0.533005446968313
Ornithobacterium rhinotracheale	0
Oscillibacter ruminantium	0
Oscillibacter sp	0.0878940481579978
Oscillibacter valericigenes	0.315371641708192
Oxalobacter formigenes	0.0476600450243445
Paenibacillus alvei	0.0396782080096727
Paenibacillus antibioticophila	0.0591276490315469
Paenibacillus barcinonensis	0.0339056205559992
Paenibacillus barengoltzii	0
Paenibacillus daejeonensis	0
Paenibacillus durus	0
Paenibacillus glucanolyticus	0
Paenibacillus graminis	0
Paenibacillus illinoisensis	0.0475885932526846
Paenibacillus kribbensis	0
Paenibacillus lactis	0.232476494629343
Paenibacillus lautus	0
Paenibacillus provencensis	0.0443637349603693
Paenibacillus pueri	0
Paenibacillus rhizosphaerae	0
Paenibacillus riograndensis	0.110003327452975
Paenibacillus sabinae/forsythiae	0
Paenibacillus senegalensis	0.0981307722144642
Paenibacillus thiaminolyticus	0
Paenibacillus timonensis	0
Pantoea agglomerans	0.548146900357505
Pantoea conspicua	0
Papillibacter cinnamivorans	0
Parabacteroides distasonis	0
Parabacteroides goldsteinii	0.0499200695029031
Parabacteroides gordonii	0
Parabacteroides johnsonii	0
Parabacteroides merdae	0
Paracoccus carotinifaciens	0
Paracoccus marinus	0.0572419448509318
Paracoccus sanguinis	0
Paracoccus yeei	0
Paraeggerthella hongkongensis	0.163818798255842
Paraprevotella clara	0
Paraprevotella xylaniphila	0.133797552119537
Parascardovia denticolens	0
Parasporobacterium paucivorans	0.188390991637634
Parasutterella excrementihominis	0.102793149361183
Parasutterella secunda	0.0571803034589641
Parvimonas micra	0.225354579868967
Pediococcus acidilactici	0.0361798076335323
Pediococcus damnosus	0
Pediococcus pentosaceus	0.0814625480064644
Pedobacter daejeonensis	0
Pedomicrobium ferrugineum	0
Pelomonas saccharophila	0.0908804867713972
Peptoclostridium difficile	0
Peptococcus niger	0
Peptococcus sp.	0
Peptoniphilus asaccharolyticus	0
Peptoniphilus coxii	0
Peptoniphilus duerdenii	0
Peptoniphilus grossensis	0
Peptoniphilus harei	0
Peptoniphilus indolicus	0
Peptoniphilus lacrimalis	0
Peptoniphilus senegalensis	0.0298434481375478
Peptoniphilus timonensis	0
Peptostreptococcus anaerobius	0
Peptostreptococcus russellii	0
Peptostreptococcus stomatis	0.0604307811669278
Phascolarctobacterium faecium	0.219198155469982
Phascolarctobacterium succinatutens	0.214734708768106
Phenylobacterium haematophilum	0.0290040176216067
Phyllobacterium myrsinacearum	0
Planococcus rifietoensis	0
Planomicrobium chinense	0
Planomonospora sphaerica	0.151488505287832
Plesiomonas shigelloides	0
Porphyromonas asaccharolytica	0
Porphyromonas catoniae	0.0588657524815789
Porphyromonas endodontalis	0
Porphyromonas gingivalis	0
Porphyromonas somerae	0.0622041480674962
Porphyromonas uenonis	0.0816092361908968
Prevotella albensis	0
Prevotella amnii	0
Prevotella amniotica	0
Prevotella aurantiaca	0.0489006181311702
Prevotella baroniae	0
Prevotella bergensis	0
Prevotella bivia	0
Prevotella brevis	0
Prevotella bryantii	0
Prevotella buccae	0
Prevotella buccalis	0
Prevotella conceptionensis	0.189799990775047
Prevotella copri	0.0283729267973651
Prevotella corporis	0.0516113001276051
Prevotella dentalis	0
Prevotella dentasini	0
Prevotella denticola	0
Prevotella disiens	0
Prevotella enoeca	0
Prevotella falsenii	0
Prevotella fusca	0
Prevotella histicola	0.167460347274967
Prevotella intermedia	0
Prevotella loescheii	0.0321674022383467
Prevotella maculosa	0
Prevotella marshii	0
Prevotella melaninogenica	0
Prevotella micans	0
Prevotella multidaccharivorax	0
Prevotella multiformis	0.030993243340476
Prevotella multisaccharivorax	0.0307145422521909
Prevotella nanceiensis	0
Prevotella nigrescens	0
Prevotella oralis	0.0297799551479768
Prevotella oris	0
Prevotella oryzae	0
Prevotella oulorum	0
Prevotella pallens	0
Prevotella paludivivens	0.0549539705906989
Prevotella pleuritidis	0
Prevotella ruminicola	0.177228751370234
Prevotella saccharolytica	0.0518245062943157
Prevotella salivae	0.0317113012287249
Prevotella scopos/jejuni	0
Prevotella shahii	0
Prevotella stercorea	0.0319178078749646
Prevotella timonensis	0.041654383798071
Prevotella veroralis	0
Promicromonospora flava	0.181440835109609
Propionibacterium acidifaciens	0.694895176010289
Propionibacterium acidipropionici	0.649167747312404
Propionibacterium acnes	0
Propionibacterium australiense	0
Propionibacterium avidum	0
Propionibacterium cyclohexanicum	0
Propionibacterium damnosum	0.0852152358662754
Propionibacterium freudenreichii	0
Propionibacterium granulosum	0
Propionibacterium jensenii	0.0328564300143652
Propionibacterium microaerophilum	0.12868523105673
Propionibacterium namnetense	0
Propionibacterium propionicum	0
Propionibacterium thoenii	0.170753318392703
Propionicimonas paludicola	0
Propionimicrobium lymphophilum	0.395844243541862
Propionivibrio dicarboxylicus	0
Prosthecobacter fluviatilis	0
Proteus mirabilis	0
Proteus penneri	0.0523795416662756
Proteus vulgaris	0
Providencia alcalifaciens	0
Providencia rettgeri	0
Providencia rustigianii	0
Providencia stuartii	0.0286798697901551
Pseudoclavibacter massiliense	0
Pseudoclavibacter sp._Timone	0
Pseudoflavonifractor capillosus	0.367467860136298
Pseudomonas aeruginosa	0
Pseudomonas alcaliphila	0
Pseudomonas fluorescens	0
Pseudomonas fragi	0
Pseudomonas fragi/thivervalensis/deceptionensis	0
Pseudomonas monteilii	0.840042608720118
Pseudomonas nitroreducens	0
Pseudomonas oleovorans	0
Pseudomonas putida	0
Pseudomonas stutzeri	0
Pseudopropionibacterium propionicum	0
Pseudoramibacter alactolyticus	0.0337960818167639
Pseudothermotoga thermarum	0
Pseudoxanthomonas mexicana	0
Psychrobacter arenosus	0
Pyramidobacter piscolens	0.044223257240933
Ralstonia insidiosa	0.0966357783691921
Ralstonia mannitolilytica	0
Ralstonia solanacearum	0
Raoultella ornithinolytica	0
Raoultella planticola	0.335982844579596
Rheinheimera perlucida	0
Rheinheimera texasensis	0
Rhizobium pusense	0
Rhodanobacter ginsenosidimutans	1.5070818653995
Rhodobacter sphaeroides	0
Rhodococcus equi	0
Rhodococcus erythropolis	0
Rhodococcus rhodochrous	0.0279418341420127
Riemerella anatipestifer	0.028032665513111
Riemerella columbina	0
Robinsoniella peoriensis	0
Romboutsia lituseburensis	0
Roseburia faecis	1.35769434520563
Roseburia hominis	0
Roseburia intestinalis	0
Roseburia inulinivorans	0.0866125007430299
Roseburia sp	0.186423946657888
Roseomonas mucosa	0.0585807931651845
Rothia aeria	0
Rothia dentocariosa	0
Rothia mucilaginosa	0
Rubinisphaera brasiliensis	0.0533310088817263
Rudanella lutea	0.0966072820263697
Ruminococcus albus	0
Ruminococcus bromii	0.778404713793213
Ruminococcus callidus	0
Ruminococcus champanellensis	0.0335749550243081
Ruminococcus faecis	0.135974607808598
Ruminococcus flavefaciens	0
Ruminococcus gauvreauii	0.037620774381888
Ruminococcus gnavus	0.868752410966975
Ruminococcus lactaris	0
Ruminococcus sp	0.294234896945957
Ruminococcus sp. Marseille-P2780	0.0395996879386949
Ruminococcus sp. Marseille-P650	0
Ruminococcus torques	0.152232247328778
Ruthenibacterium lactatiformans	0.162704317201647
Salmonella enterica	0
Sarcina maxima	0
Sarcina ventriculi	0.455520562386842
Scardovia inopinata	0.180222354631796
Scardovia wiggsiae	0.128382310678633
Schlesneria paludicola	0
Schwartzia sp.	0
Schwartzia succinivorans	0.0336065687777392
Selenomonas artemidis	0
Selenomonas infelix	0
Selenomonas noxia	0.0293138054624201
Selenomonas ruminantium	0
Selenomonas sputigena	0
Sellimonas intestinalis	0.0724258562422426
Senegalemassilia anaerobia	0.0419805169964215
Senegalimassilia anaerobia	0.0291041571965527
Serratia ficaria	0
Serratia fonticola	0.211668732630596
Serratia liquefaciens	0.0279486025550986
Serratia marcescens	0
Shigella dysenteriae	0
Shuttleworthia satelles	0.0992909079547562
Silanimonas lenta	0
Simonsiella muelleri	0.324204422813637
Skermanella aerolata	0.0505185137884496
Slackia equolifaciens	0
Slackia exigua	0.129945263692063
Slackia faecicanis	0.0540789576820093
Slackia isoflavoniconvertens	0.0416592122922047
Slackia piriformis	0.0324001114735038
Snodgrassella alvi	0
Soleaferrea massiliensis	0.0602886652533179
Solobacterium moorei	0
Sphingobacterium faecium	0.0337616561986149
Sphingobacterium multivorum	0.0614753090255396
Sphingobacterium spiritivorum	0
Sphingobium hydrophobicum	0
Sphingobium yanoikuyae	0.165605820481536
Sphingomonas adhaesiva	0
Sphingomonas ginsenosidimutans	0
Sphingomonas hankookensis	0.0539427036442876
Sphingomonas panni	0.0339730032250193
Sphingomonas paucimobilis	0
Sphingomonas pseudosanguinis	0.637660598095947
Spirosoma linguale	0
Sporanaerobacter acetigenes	0
Sporolactobacillus nakayamae	0.0535079212983959
Sporosarcina koreensis	0
Staphylococcus arlettae	0
Staphylococcus aureus	0
Staphylococcus auricularis	0
Staphylococcus capitis	0.0839565900724698
Staphylococcus cohnii	0.0491684076011715
Staphylococcus condimenti	0
Staphylococcus epidermidis	0.0772534753249514
Staphylococcus epidermidis/muscae	0
Staphylococcus equorum/edaphicus/saprophyticus	0
Staphylococcus haemolyticus	0.068350186137821
Staphylococcus hominis	0
Staphylococcus intermedius	0.144518373930938
Staphylococcus kloosii	0
Staphylococcus lentus	0.0419650792138917
Staphylococcus lugdunensis	0.0489906961782931
Staphylococcus nepalensis	0
Staphylococcus pasteuri	0
Staphylococcus pettenkoferi	0
Staphylococcus saccharolyticus	0.0500244939922073
Staphylococcus saprophyticus	0
Staphylococcus schleiferi	0
Staphylococcus sciuri	0
Staphylococcus simulans	0.117526085288249
Staphylococcus succinus	0
Staphylococcus vitulinus	0.0427121001474713
Staphylococcus warneri	0.147055824069084
Staphylococcus xylosus	0
Stenotrophomonas daejeonensis	0
Stenotrophomonas maltophilia	0.145054949296034
Stenotrophomonas rhizophila	0.0469143568674969
Stomatobaculum longum	0
Stoquefichus massiliensis	0
Streptobacillus moniliformis	0
Streptococcus agalactiae	0
Streptococcus alactolyticus	0
Streptococcus anginosus	0
Streptococcus australis	0
Streptococcus caballi	0
Streptococcus cameli	0
Streptococcus canis	0
Streptococcus caprae	0
Streptococcus castoreus	0.0281560673454575
Streptococcus constellatus	0
Streptococcus criceti	0
Streptococcus cristatus	0.0495046247497697
Streptococcus dentasini	0
Streptococcus dentirousetti	0
Streptococcus devriesei	0
Streptococcus didelphis	0.0386348312063302
Streptococcus downei	0
Streptococcus dysgalactiae	0
Streptococcus equi	0
Streptococcus equinus	0
Streptococcus equinus/lutetiensis/infantarius	0
Streptococcus fryi	0.0345672907729807
Streptococcus gallolyticus	0
Streptococcus gordonii	0.0919866324924842
Streptococcus gordonii/mutans	0
Streptococcus henryi	0
Streptococcus hongkongensis	0
Streptococcus hyovaginalis	0
Streptococcus ictaluri	0
Streptococcus infantarius	0
Streptococcus infantis	0.925001808241608
Streptococcus iniae	0
Streptococcus intermedius/uberis	0
Streptococcus lactarius	0
Streptococcus lutetiensis	0
Streptococcus macedonicus	0
Streptococcus marimammalium	0
Streptococcus massiliensis	0
Streptococcus merionis	0
Streptococcus minor	0
Streptococcus mitis	0
Streptococcus mitis/pneumoniae/pseudoneumoniae	0
Streptococcus moroccensis	0
Streptococcus mutans	0
Streptococcus oralis	0
Streptococcus oricebi	0
Streptococcus orisasini	0
Streptococcus ovis	0
Streptococcus parasaguinis	0
Streptococcus parasanguinis	0.0336016972483397
Streptococcus parauberis	0
Streptococcus pasteurianus	0
Streptococcus peroris	0
Streptococcus pharyngis	0
Streptococcus pleomorphus	0
Streptococcus plurextorum	0.0382418625458607
Streptococcus pneumoniae	0
Streptococcus porci	0
Streptococcus porcinus	0.0480826352958547
Streptococcus porcorum	0
Streptococcus pyogenes	0
Streptococcus pyogensis	0
Streptococcus ratti/ursoris	0
Streptococcus rubneri	0
Streptococcus rupicaprae	0
Streptococcus salivarius	0
Streptococcus saliviloxodontae	0
Streptococcus sanguinis	0
Streptococcus sanguinis/vestibularis	0
Streptococcus sinensis	0
Streptococcus sobrinus	0
Streptococcus suis	0
Streptococcus tangierensis	0
Streptococcus thermophilus	0.0471128105686134
Streptococcus thoraltensis	0
Streptococcus uberis	0
Streptococcus vestibularis	0
Streptococcus viridans	0.173129210783806
Streptomyces misionensis	0
Streptomyces thermoviolaceus	0
Streptomyces thermovulgaris	0
Subdoligranulum variabile	0.0698499064083966
Succinatimonas hippei	0
Succiniclasticum ruminis	0.110367776097392
Succinivibrio dextrinosolvens	0.222758233668652
Sulfurimonas autotrophica	0
Sutterella parvirubra	0
Sutterella stercoricanis	0
Sutterella wadsworthensis	0.053434206511078
Symbiobacterium thermophilum	0
Tannerella forsythia	0
Tatumella ptyseos	0.0469612506808476
Tetragenococcus solitarius	0
Tetrasphaera australiensis	0
Thiomicrospira cyclica	0
Timonella senegalensis	0
Tissierella praeacuta	0
Trabulsiella guamensis	0.0778731860124623
Treponema berlinense	0
Treponema denticola	0
Treponema lecithinolyticum	0
Treponema maltophilum	0
Treponema medium	0
Treponema porcinum	0
Treponema socranskii	0
Treponema succinifaciens	0
Treponema vincentii	0
Tropheryma whipplei	0
Trueperella bernardiae	0
Trueperella pyogenes	0
Tumebacillus permanentifrigoris	0
Turicella otitidis	0.0468895613392857
Turicibacter sanguinis	0.0308487114558459
Turicimonas muris	0
Tyzzerella nexilis	0.0369645647908276
Ureaplasma parvum	0
Ureaplasma urealyticum	0
Ureibacillus suwonensis	0
Ureibacillus thermosphaericus	0
Vagococcus penaei	0
Vagococcus teuberi	0
Varibaculum cambriense	0.185443640667916
Variovorax boronicumulans	0.0292931303398643
Veillonella atypica	0
Veillonella dispar	0.0621479053811329
Veillonella parvula	0
Veillonella ratti	0
Veillonella rogosae	0.0442155615781304
Veillonella tobetsuensis	0.0708266561066682
Vibrio cholerae	0.0367728571979319
Vibrio cincinnatiensis	0
Vibrio fluvialis	0
Vibrio furnissii	0
Vibrio mimicus	0
Vibrio parahaemolyticus	0
Victivallis vadensis	0.0694309979417937
Virgibacillus proomii	0
Weeksella virosa	0.0285096529600843
Weissella cibaria	0
Weissella confusa	0.620650996935238
Weissella paramesenteroides	0
Yersinia aleksiciae	0
Yersinia bercovieri	0
Yersinia enterocolitica	0
Yersinia frederiksenii	0.0880378655447914
Yersinia kristensenii	0
Yersinia pseudotuberculosis	0
Yersinia rohdei	0
Yokenella regensburgei	0.321476409931094
Yonghaparkia alkaliphila	0
Kingdom Information: (%)
Archaea	0.200688912514359
Bacteria	99.7993110874857
Phylum Information: (%)
Actinobacteria	15.9301093227354
Bacteroidetes	10.2649956323285
Deinococcus-Thermus	0
Dictyoglomi	0.0597377622467391
Elusimicrobia	0.0812497295556736
Epsilonbacteraeota	1.83087856217969
Euryarchaeota	0.200688912514359
Firmicutes	44.9721056423165
Fusobacteria	1.54114820451239
Gemmatimonadetes	0
Halanaerobiaeota	0
Lentisphaerae	0.0694309979417937
Other	2.57812376606079
Planctomycetes	0.0533310088817263
Proteobacteria	22.0254195361131
Spirochaetes	0.0749689125151922
Synergistetes	0.117959396663163
Tenericutes	0.163404760256509
Thermotogae	0
Verrucomicrobia	0.0364478531785205
Class Information: (%)
Actinobacteria	11.6226190270234
Actinobacteridae	2.56857923228861
Alphaproteobacteria	2.79251702638882
Bacilli	10.2071690518816
Bacteroides	0.277844644792068
Bacteroidetes	0
Bacteroidia	9.98715098753646
Betaproteobacteria	0
Brachyspirae	0.0749689125151922
Campylobacteria	1.83087856217969
Chlorobia	0
Clostridia	30.7641215378941
Coriobacteriia	1.73891106342329
Deinococci	0
Deltaproteobacteria	0
Dictyoglomia	0.0597377622467391
Elusimicrobia	0.0812497295556736
Epsilonproteobacteria	0
Erysipelotrichia	2.94316140324185
Flavobacteria	0
Fusobacteria	0
Fusobacteriia	1.54114820451239
Gammaproteobacteria	19.2329025097243
Gemmatimonadetes	0
Halanaerobiia	0
Halobacteria	0.0711555741934194
Lentisphaeria	0.0694309979417937
Methanobacteria	0.129533338320939
Mollicutes	0.163404760256509
Negativicutes	1.05765364929897
Nitriliruptoria	0
Other	2.57812376606079
Planctomycetacia	0.0533310088817263
Spirochaetes	0
Spirochaetia	0
Synergistia	0.117959396663163
Thermotogae	0
Verrucomicrobiae	0.0364478531785205
Order Information: (%)
Acetobacterales	0.0930746689602172
Actinomycetales	2.58310618052837
Aeromonadales	0.430079823592555
Alteromonadales	0.100888359288352
Azospirillales	0.0505185137884496
Bacillales	5.61216600880377
Bacteroidales	7.81343660977395
Betaproteobacteriales	2.83564813640729
Bifidobacteriales	3.29429013761794
Brachyspirales	0.0749689125151922
Campylobacterales	1.83087856217969
Cardiobacteriales	0.134116335074921
Caulobacterales	0.259901414853954
Chitinophagales	1.69561726347689
Chlorobiales	0
Chromatiales	0
Clostridiale	0.261355290057087
Clostridiales	30.502766247837
Coriobacteriales	1.73891106342329
Corynebacteriales	2.4315459122921
Cytophagales	0.20843363510574
Deinococcales	0
Desulfobacterales	0
Desulfovibrionales	0
Dictyoglomales	0.0597377622467391
Elusimicrobiales	0.0812497295556736
Enterobacteriales	7.0863155005387
Erysipelotrichales	2.94316140324185
Flavobacteriales	0.452271158747792
Fusobacterales	0
Fusobacteriales	1.54114820451239
Fusobacteriales: Leptotrichiacea	0
Gemmatimonadales	0
Halanaerobiales	0
Halobacteriales	0.0711555741934194
Lactobacillales	4.59500304307781
Methanobacteriales	0.129533338320939
Micrococcales	4.57662209869808
Micromonosporales	0.0634060053355738
Mycoplasmatales	0.163404760256509
Neisseriales	0
Nitriliruptorales	0
Oceanospirillales	0.127853766785462
Opitutales	0.0364478531785205
Other	2.57812376606079
Pasteurellales	1.50663967220814
Planctomycetales	0.0533310088817263
Propionibacteriales	1.09073941955215
Pseudomonadales	2.33696332890439
Rhizobiales	1.44059835848848
Rhodobacterales	0.0572419448509318
Salinisphaerales	0
Selenomonadales	1.05765364929897
Sphingobacteriales	0.0952369652241545
Sphingomonadales	0.89118212544679
Spirochaetales	0
Streptomycetales	0
Streptosporangiales	0.151488505287832
Synergistales	0.117959396663163
Thermotogales	0
Thiomicrospirales	0
Verrucomicrobiales	0
Vibrionales	2.80573444317953
Victivallales	0.0694309979417937
Xanthomonadales	1.86866314374498
Family Information: (%)
Acetobacteraceae	0.0930746689602172
Acidaminococcaceae	0.573980351832261
Actinomycetaceae	0.86111379580492
Aerococcaceae	0.941156943894063
Aeromonadaceae	0.0879377600002385
Akkermansiaceae	0
Alicyclobacillaceae	0
Alteromonadaceae	0
Aquaspirillaceae	0
Arcobacteraceae	0.176207085415623
Atopobiaceae	0.116434688739337
Azospirillaceae	0.0505185137884496
Bacillaceae	4.03982630211955
Bacteroidaceae	5.03452243187911
Barnesiellaceae	0
Beijerinckiaceae	0.365416308640413
Bifidobacteriaceae	3.29429013761794
Blautia	0
Bogoriellaceae	0
Brachyspiraceae	0.0749689125151922
Brevibacteriaceae	0.407225526553823
Burkholderiaceae	1.91873075082952
Caldicoprobacteraceae	0
Campylobacteraceae	0.796348590231048
Cardiobacteriaceae	0.134116335074921
Carnobacteriaceae	0.038963229883324
Caulobacteraceae	0.259901414853954
Cellulomonadaceae	0.055265183633018
Chitinibacteraceae	0.0743185756193303
Chitinophagaceae	1.69561726347689
Chlorobiaceae	0
Christensenellaceae	0.104086915506996
Chromatiaceae	0
Clostridiaceae	1.89411378652967
Clostridiaceae 1	5.71074673305552
Clostridiaceae 2	0.147663583699886
Clostridiales	0.261355290057087
Coriobacteriaceae	0.13251070277379
Corynebacteriaceae	1.90310775655989
Corynebacterineae	0.350565964599184
Deinococcaceae	0
Dermabacteraceae	0.396198027160115
Dermacoccaceae	0.0468433831289854
Desulfobulbaceae	0
Desulfovibrionaceae	0
Dictyoglomaceae	0.0597377622467391
Dietziaceae	0.297283582861996
Dysgonomonadaceae	0.256592820345983
Eggerthellaceae	1.48996567191016
Elusimicrobiaceae	0.0812497295556736
Enterbacteriaceae	1.41620873800202
Enterobacteriaceae	5.67010676253669
Enterococcaceae	0.122103753105945
Erysipelotrichaceae	2.94316140324185
Eubacteriaceae	0.075049205779099
Family XI	0.439748331207205
Family XIII	0.118384044064213
Family XVIII	0
Flavobacteriaceae	0.278281210002905
Fusobacteriaceae	0.304806477685664
Gemmatimonadaceae	0
Halobacteroidaceae	0
Haloferacaceae	0.0711555741934194
Halomonadaceae	0.127853766785462
Helicobacteraceae	0.858322886533016
Hymenobacteraceae	0.11182635307937
Hyphomicrobiaceae	0
Intrasporangiaceae	0.230089066116001
Jonesiaceae	0
Lachnospiraceae	16.4103656999315
Lactobacillaceae	0.977370951686875
Leptotrichia	0
Leptotrichiaceae	1.23634172682673
Leuconostocaceae	0.762524404497816
Listeriaceae	0
Marinifilaceae	0.113959399037296
Methanobacteriaceae	0.129533338320939
Microbacteriaceae	3.22035274795972
Micrococcaceae	0.231334440823859
Micrococcineae	0.112483827156897
Micromonosporaceae	0.0634060053355738
Moraxellaceae	0.716059310571974
Muribaculaceae	0
Mycobacteriaceae	0.249433789504759
Mycoplasmataceae	0.163404760256509
Neisseriaceae	0.84259880995844
Nitriliruptoraceae	0
Nocardiaceae	0.0903835102437096
Nocardioidaceae	0
Opitutaceae	0.0364478531785205
Other	2.57812376606079
Paenibacillaceae	1.01863212378518
Pasteurellaceae	1.50663967220814
Peptococcaceae	0
Peptostreptococcaceae	0.16141728945524
Planococcaceae	0
Porphyromonadaceae	0.202679136739972
Prevotellaceae	1.95847676381033
Promicromonosporaceae	0.072915626769206
Propionibacteriaceae	1.09073941955215
Propionibacterineae	1.06667796264248
Pseudomonadaceae	1.62090401833242
Psychromonadaceae	0.100888359288352
Rhizobiaceae	0.966428107408519
Rhodanobacteraceae	1.5070818653995
Rhodobacteraceae	0.0572419448509318
Rhodocyclaceae	0
Rikenellaceae	0.197285988458356
Rubinisphaeraceae	0.0533310088817263
Ruminococcaceae	5.49122553801867
Schlesneriaceae	0
Solimonadaceae	0
Sphingobacteriaceae	0.0952369652241545
Sphingomonadaceae	0.89118212544679
Spirochaetaceae	0
Spirosomaceae	0.0966072820263697
Sporolactobacillaceae	0.0535079212983959
Staphylococcaceae	0.450164782189598
Streptococcacaeae	0
Streptococcaceae	1.75288376000979
Streptomycetaceae	0
Streptomycineae	0
Streptosporangiaceae	0.151488505287832
Succinivibrionaceae	0.342142063592317
Synergistaceae	0.117959396663163
Tannerellaceae	0.0499200695029031
Thermomonosporaceae	0
Thermotogaceae	0
Thiomicrospiraceae	0
Thiovulaceae	0
Veillonellaceae	0.483673297466709
Verrucomicrobiaceae	0
Vibrionaceae	2.80573444317953
Victivallaceae	0.0694309979417937
Weeksellaceae	0.173989948744887
Xanthobacteraceae	0.108753942439547
Xanthomonadaceae	0.361581278345479
Genus Information: (%)
Acetanaerobacterium	0.549945492371143
Acetivibrio	0
Acetobacter	0.0344938757950327
Acetobacterium	0.0412531239623351
Achromobacter	0.0354341693978976
Acidaminococcus	0.0296797114967818
Acidovorax	0
Acinetobacter	0.394469563407886
Actinobacillus	0.193372601891079
Actinobaculum	0
Actinomadura	0
Actinomyces	0.576200087961073
Adlercreutzia	0.0300976732167891
Aerococcus	0
Aeromicrobium	0
Aeromonas	0.0879377600002385
Afipia	0
Agathobacter	0.153886175648185
Aggregatibacter	0.0920074868477583
Agrobacterium	0.281439749878789
Agrococcus	0.192770198069436
Akkermansia	0
Alcaligenes	0
Algoriella	0
Aliagarivorans	0.100888359288352
Alistipes	0.197285988458356
Allisonella	0
Alloiococcus	0
Alloprevotella	0.825588164448642
Allorhizobium-Neorhizobium-Pararhizobium-Rhizobium	0.454569725901573
Alloscardovia	0
Alysiella	0.102739312354984
Amaricoccus	0
Anaerobiospirillum	0.119383829923665
Anaerococcus	0.0595325219949435
Anaerofilum	0.0400276770565059
Anaerofustis	0
Anaeroglobus	0
Anaerospora	0
Anaerosporobacter	0
Anaerostipes	0.0422153096566402
Anaerovorax	0.0285209363748164
Ancylobacter	0.108753942439547
Aneurinibacillus	0.0280232464087978
Anoxynatronum	0.108493133161049
Aquabacterium	0.0433917601417124
Arcanobacterium	0
Arcobacter	0.176207085415623
Arthrobacter	0.177748269225872
Asaccharobacter	0.0399721905831486
Atopobium	0.0771128114821381
Atopostipes	0
Aureimonas	0.230418631628158
Bacillus	4.00428748672912
Bacteroides	5.03452243187911
Barnesiella	0
Bartonella	0
Bavariicoccus	0.0518360385450963
Bergeyella	0
Bifidobacterium	2.98568547230751
Blautia	0.598773135935284
Bordetella	0
Brachybacterium	0.20142801827322
Brachymonas	0
Brachyspira	0.0749689125151922
Bradyrhizobium	0
Brevibacillus	0.325334477269328
Brevibacterium	0.407225526553823
Brevundimonas	0.125426152854239
Brochothrix	0
Buchnera	0.207425870398427
Bulleidia	0
Burkholderia-Caballeronia-Paraburkholderia	0
Butyricicoccus	0.0812024578026099
Butyricimonas	0
Butyrivibrio	0.136810020959047
Caldicoprobacter	0
Campylobacter	0.796348590231048
Capnocytophaga	0.245770289597896
Cardiobacterium	0.134116335074921
Castellaniella	0
Catabacter	0
Catenibacterium	2.5315408356364
Catonella	0
Caulobacter	0.105471244378108
Cellulomonas	0.055265183633018
Cellulosilyticum	0.138492707826683
Cellulosimicrobium	0.0324235955447641
Centipeda	0
Cephaloticoccus	0.0364478531785205
Cetobacterium	0
Chitinibacter	0.0743185756193303
Chlorobium	0
Christensenella	0.104086915506996
Chryseobacterium	0
Citrobacter	0.0357365209608589
Cloacibacillus	0.0737361394222298
Clostridium	1.89411378652967
Clostridium sensu stricto	0.039170450538837
Clostridium sensu stricto 1	2.96826922589702
Clostridium sensu stricto 10	0
Clostridium sensu stricto 11	0.064122185418187
Clostridium sensu stricto 12	0.0427797233411158
Clostridium sensu stricto 13	0.228219198414497
Clostridium sensu stricto 14	0
Clostridium sensu stricto 15	0.0349222016318742
Clostridium sensu stricto 16	0.0500076335361294
Clostridium sensu stricto 17	0
Clostridium sensu stricto 18	0.0521536880341611
Clostridium sensu stricto 19	0.0316943737678537
Clostridium sensu stricto 2	0
Clostridium sensu stricto 3	0.0817561420033465
Clostridium sensu stricto 4	0
Clostridium sensu stricto 5	0
Clostridium sensu stricto 7	0.0668189640585627
Clostridium sensu stricto 8	1.63448283456594
Cnuella	1.69561726347689
Collinsella	0.0468634802176845
Comamonas	0
Coprobacillus	0
Coprobacter	0
Coprococcus 1	0
Coprococcus 2	0
Coprococcus 3	0.084435100272503
Coriobacterium	0.0856472225561054
Corynebacterium	0.14819351033742
Corynebacterium 1	1.66135468217734
Cronobacter	0
Cryobacterium	0.0554154584704046
Cryptobacterium	0
Cupriavidus	0
Curvibacter	0
Cutibacterium	0
Dechlorobacter	0
Deinococcus	0
Delftia	0
Dermabacter	0.194770008886895
Dermacoccus	0.0468433831289854
Desulfobulbus	0
Desulfovibrio	0
Dialister	0.0448764660797508
Dictyoglomus	0.0597377622467391
Dielma	0.0302221204305219
Dietzia	0.297283582861996
Dolosicoccus	0
Dolosigranulum	0
Dorea	0
Dyadobacter	0
Dysgonomonas	0.0553954781282504
Eggerthella	0.997993464714603
Eggerthia	0
Eikenella	0.040826084882568
Eisenbergiella	0.0869640626040404
Elusimicrobium	0.0812497295556736
Empedobacter	0.117447630271691
Enorma	0
Enterobacter	1.95867882422845
Enterococcus	0
Enterorhabdus	0
Enterovibrio	0.0401036996453354
Eremococcus	0
Erwinia	0.0497889035279564
Erysipelatoclostridium	0.0576179769534079
Escherichia	1.41620873800202
Escherichia-Shigella	1.32075298615622
Ethanoligenens	0.130714213363764
Eubacterium	0.261355290057087
Ezakiella	0
Facklamia	0.941156943894063
Faecalitalea	0.0503992417044173
Fastidiosipila	0.0292972734374746
Fictibacillus	0
Filifactor	0
Finegoldia	0
Flavobacterium	0.0325109204050089
Flavonifractor	0.335632862593329
Franconibacter	0
Fretibacterium	0
Fusicatenibacter	0.266150022276749
Fusobacterium	0.304806477685664
Gallibacterium	0
Garciella	0
Gardnerella	0
Gemella	0.0500348794110455
Gemmatirosa	0
Geobacillus	0
Geomicrobium	0
Georgenia	0
Gluconobacter	0
Gordonia	0.0366099124625202
Gordonibacter	0
Granulicatella	0.038963229883324
Grimontia	0.238605734098896
Haematobacter	0
Haemophilus	1.18297647407124
Hafnia-Obesumbacterium	0
Halodesulfovibrio	0
Halomonas	0.127853766785462
Halopiger	0.0711555741934194
Harryflintia	0
Helicobacter	0.858322886533016
Hespellia	0
Hodemania	0
Holdemanella	0
Holdemania	0
Howardella	0.128366201818398
Hungatella	0
Hydrobacter	0
Hydrogenibacillus	0.0355388153904266
Hydrogenoanaerobacterium	0.457476281154859
Hymenobacter	0.11182635307937
Intestinibacter	0.0395699443844288
Intestinimonas	0.0296898028842548
Isoptericola	0.0404920312244419
Janibacter	0.230089066116001
Johnsonella	0.0737069201989531
Jonesia	0
Kandleria	0.210744284740378
Kerstersia	0
Kingella	0
Klebsiella	0
Kluyvera	0
Kocuria	0.138128164612871
Kosakonia	0
Kurthia	0
Kytococcus	0
Lachnoanaerobaculum	0.0507495995874713
Lachnobacterium	0.238644595895633
Lachnoclostridium	2.75373020069009
Lachnoclostridium 10	0.0285743769083195
Lachnoclostridium 12	0.0395928038529973
Lachnoclostridium 5	0.883607356749514
Lachnospira	2.80675741497789
Lachnospiraceae NC2004 group	0.0958276103308055
Lachnospiraceae NK4A136 group	0
Lactobacillus	0.941191144053343
Lactococcus	0.0978084646895999
Lautropia	0.0450589754995677
Lawsonella	0.0466700027058384
Leifsonia	0
Leminorella	0
Leptothrix	0.628764521781854
Leptotrichia	1.23634172682673
Leuconostoc	0.141873407562578
Limnobacter	0.0766161519047015
Lysinibacillus	0
[truncated: 214 more rows]
