# Supplementary material for: Pediatric Acute Lymphoblastic Leukemia Patients Exhibit Distinctive Alterations in the Gut Microbiota
Source: Front Cell Infect Microbiol. 2020 Oct 16;10:558799. doi: 10.3389/fcimb.2020.558799 (PMC7596659; doi:10.3389/fcimb.2020.558799)
Supplement: Supplementary file 1 [file Data_Sheet_1.ZIP › rawdata/Control/19T010006_output.xls.result.txt]

Species Information: (%)
Abiotrophia defectiva	0
Abiotrophia para-adiacens	0.0519643227140252
Acetanaerobacterium elongatum	0.304557072976254
Acetobacterium tundrae	0
Achromobacter denitrificans	0.203057067518298
Achromobacter xylosoxidans	0.0524959097764787
Acidaminococcus fermentans	0.0325881174107377
Acidaminococcus intestini	0.031475754340019
Acidovorax facilis	0
Acidovorax sp	0
Acidovorax temperans	0
Acinetobacter baumannii	0
Acinetobacter calcoaceticus	0.0583176794160318
Acinetobacter haemolyticus/baumannii	0.312741270202392
Acinetobacter johnsonii	0.0571140097326988
Acinetobacter junii	0
Acinetobacter lwoffii	0
Acinetobacter pittii	0
Acinetobacter radioresistens	0
Acinetobacter septicus	0
Actinobacillus capsulatus	0.0387059119769399
Actinobacillus pleuropneumoniae	0.0431257281314686
Actinobaculum massiliense	0.0329083642573952
Actinobaculum schaalii	0.053578693857995
Actinomadura vinacea	0
Actinomyces canis	0
Actinomyces cardiffensis	0
Actinomyces georgiae	0.052335460786654
Actinomyces graevenitzii	0.0524234852546473
Actinomyces johnsonii	0
Actinomyces massiliensis	0
Actinomyces meyeri	0.0360232612506104
Actinomyces naeslundii	0
Actinomyces neuii	0.0347955482104089
Actinomyces odontolyticus	0.0312788945437239
Actinomyces oris	0
Actinomyces radingae	0
Actinomyces sp._ph3	0.157840993865661
Actinomyces turicensis	0
Actinomyces urogenitalis	0.0448565167265225
Actinomyces viscosus	0
Adlercreutzia equolifaciens	0
Aeribacillus pallidus	0.359322976052325
Aerococcus christensenii	0
Aerococcus viridans	0
Aeromicrobium massiliense	0
Aeromonas allosaccharophila/veronii	0.036975149186981
Aeromonas bestiarum	0
Aeromonas hydrophila	0
Aeromonas jandaei	0
Aeromonas media/tecta	0
Aeromonas veronii	0
Afipia birgiae	0
Agathobaculum butyriciproducens	0.0310374236463992
Aggregatibacter actinomycetemcomitans	0.0530915909140821
Aggregatibacter aphrophilus	0.277485110196148
Aggregatibacter segnis	0
Agrobacterium tumefaciens	0.198056576031127
Agrococcus jejuensis	0
Agrococcus terreus	0.0628554818207237
Akkermansia glycaniphila	0
Akkermansia muciniphila	0.0285654207444877
Alcaligenes faecalis	0
Algoriella xinjiangensis	0
Aliagarivorans marinus	0.0365471449160394
Alistipes finegoldii	0
Alistipes indistinctus	0
Alistipes inops	0
Alistipes obesi	0
Alistipes onderdonkii	0
Alistipes putredinis	0
Alistipes senegalensis	0.0533671090108113
Alistipes shahii	0
Alistipes timonensis	0.049224184638819
Allisonella histaminiformans	0
Alloiococcus otitis	0
Alloprevotella rava	0.183461616493628
Alloprevotella tannerae	0.249335377319938
Alloscardovia omnicolens	0
Alysiella filiformis	0.0339315758270185
Amaricoccus kaplicensis	0
Anaerobiospirillum succiniciproducens	0
Anaerobiospirillum thomasii	0.137708717147827
Anaerococcus hydrogenalis	0
Anaerococcus lactolyticus	0.035731675282841
Anaerococcus obesiensis	0.0656178467098244
Anaerococcus octavius	0
Anaerococcus prevotii	0.0304244879405079
Anaerococcus senegalensis	0
Anaerococcus tetradius	0
Anaerococcus vaginalis	0
Anaerofilum agile	0.0725460779291945
Anaerofilum pentosovorans	0
Anaerofustis stercorihominis	0.0470664986810501
Anaeroglobus geminatus	0.0868201764006401
Anaerorhabdus furcosa	0
Anaerosporobacter mobilis	0.0686742509397093
Anaerostipes butyraticus	0.0353845591912442
Anaerostipes caccae	0
Anaerostipes hadrus	0.128864844010597
Anaerotruncus colihominis	0.203135110218077
Anaerotruncus sp	0
Anaerovorax odorimutans	0
Ancylobacter polymorphus	0.0744245824906859
Aneurinibacillus aneurinilyticus	0.0432533667560887
Aneurinibacillus migulanus	0.0292564717018435
Anoxynatronum sibiricum	0.200991241490122
Aquabacterium commune	0.0547507797905935
Arcanobacterium haemolyticum	0
Arcanobacterium pyogenes	0
Arcobacter butzleri	0.247879328641805
Arcobacter cryaerophilus	0
Arthrobacter albus	0.0628168865571337
Arthrobacter castelli	0.0872293737308452
Arthrobacter oxydans	0.101434649910089
Arthrobacter polychromogenes	0
Asaccharobacter celatus	0.0466883078385136
Atlantibacter hermannii	0.0367456314710118
Atopobium minutum	0
Atopobium parvulum	0.048942098550513
Atopobium rimae	0.103549192600422
Atopobium vaginae	0
Atopostipes suicloacalis	0.04249711306588
Aurantimonas altamirensis	0
Aureimonas altamirensis	0.108454131743118
Averyella dalhousiensis	0
Azonexus hydrophilus	0.0391342232034017
Azospirillum lipoferum	0.0317579961474292
Bacillus altitudinis	0.344431811752548
Bacillus amyloliquefaciens	0.0662741182397884
Bacillus anthracis	0
Bacillus atrophaeus	0
Bacillus badius	0
Bacillus beijingensis	0.0810608878400757
Bacillus benzoevorans	0
Bacillus cereus	0
Bacillus circulans	0
Bacillus clausii	0
Bacillus coagulans	0
Bacillus cytotoxicus	0
Bacillus endophyticus	0
Bacillus firmus	0
Bacillus flexus	0
Bacillus fordii	0
Bacillus halodurans	0
Bacillus idriensis	0
Bacillus infantis	0
Bacillus licheniformis	0.0576258793974817
Bacillus marisflavi	0
Bacillus massilioanorexius	0
Bacillus massiliosenegalensis	0
Bacillus megaterium	0.0285770380512354
Bacillus methanolicus	0
Bacillus mojavensis	0.125421692896309
Bacillus mycoides	0
Bacillus nealsonii	0.0310185860867577
Bacillus niacini	0
Bacillus polyfermenticus	0.16535621596865
Bacillus pseudofirmus	0
Bacillus pseudomycoides	0
Bacillus pumilus	0.0411440846606793
Bacillus senegalensis	0
Bacillus simplex	0
Bacillus siralis	0
Bacillus sonorensis	0.0302497808051627
Bacillus subtilis	0
Bacillus thermoamylovorans	0.224167547961687
Bacillus thuringiensis	0.137483641722053
Bacillus timonensis	0
Bacillus toyonensis/wiedmanii/thuringiensis	0
Bacillus vallismortis	0
Bacteroides acidifaciens	0.0728848491951642
Bacteroides caccae	0.0313987426383955
Bacteroides cellulosiluticus	0.0309198745643361
Bacteroides cellulosilyticus	0
Bacteroides clarus	0.187568809188582
Bacteroides coagulans	0
Bacteroides coprocola	0
Bacteroides coprophilus	0.0895435577002067
Bacteroides dorei	0
Bacteroides eggerthii	0.0383173153197569
Bacteroides faecis	0
Bacteroides finegoldii	0.0424700215950706
Bacteroides fluxus	0
Bacteroides fragilis	1.52672346712423
Bacteroides galacturonicus	0.088595141857671
Bacteroides gallinarum	0
Bacteroides gallinceum	0
Bacteroides graminisolvens	0
Bacteroides helcogenes	0
Bacteroides intestinalis	0
Bacteroides massiliensis	0.112798061458139
Bacteroides massilinensis	0.0286395080226218
Bacteroides nordii	0.1110037534278
Bacteroides oleiciplenus	0
Bacteroides ovatus	0
Bacteroides paurosaccharolyticus	0
Bacteroides pectinophilus	0.126343528187265
Bacteroides plebeius	0
Bacteroides propinonicifaciens	0
Bacteroides pyogenes	0
Bacteroides salanitronis	0
Bacteroides salyersiae	0.0404730937203399
Bacteroides sartorii	0
Bacteroides stercorirosoris	0
Bacteroides stercoris	0.0306388708547888
Bacteroides thetaiotaomicron	0
Bacteroides timonensis	0
Bacteroides uniformis	0
Bacteroides ureolyticus	0.163410233945539
Bacteroides vulgatus	2.77969345365671
Bacteroides xylanisolvens	0
Bacteroides xylanolyticus	0
Barnesiella intestinihominis	0.0586520470613097
Barnesiella viscericola	0
Bartonella birtlesii	0
Bavariicoccus seileri	0
Bergeyella zoohelcum	0
Bifidobacterium actinocoloniiforme	0
Bifidobacterium adolescentis	0
Bifidobacterium adolescentis/ruminantium	0
Bifidobacterium angulatum	0.0947882606406133
Bifidobacterium animalis	0
Bifidobacterium asteroides	0
Bifidobacterium avesanii	0
Bifidobacterium bifidum	0.0300719105873417
Bifidobacterium bohemicum	0
Bifidobacterium bombi	0.0402383258186639
Bifidobacterium boum	0.107922493415423
Bifidobacterium breve	0
Bifidobacterium callitrichos	0
Bifidobacterium catenulatum	0.136391184769427
Bifidobacterium catenulatum/pseudoctenulatum	0.0792167889297234
Bifidobacterium choerinum	0.072824151249869
Bifidobacterium commune	0
Bifidobacterium coryneforme	0
Bifidobacterium crudilactis/psychraerophilum	0
Bifidobacterium cuniculi	0.0575350869822878
Bifidobacterium dentium	0.0887062005737449
Bifidobacterium eulemuris/lemurum	0
Bifidobacterium faecale	0
Bifidobacterium gallicum	0.0453321567758816
Bifidobacterium gallinarum	0
Bifidobacterium hapali	0.0357972372458235
Bifidobacterium indicum	0
Bifidobacterium kashiwanohense	0.0416162831931121
Bifidobacterium longum	0.180261472340435
Bifidobacterium longum	0.0338843648981133
Bifidobacterium merycicum	0
Bifidobacterium mongoliense	0
Bifidobacterium moukalabense	0.559766286344606
Bifidobacterium pseudocatenulatum	0.0735515479093704
Bifidobacterium pseudocatenulatum	0
Bifidobacterium pseudolongum	0.0876660039888231
Bifidobacterium pullorum	0
Bifidobacterium pullorum/hapali	0.0296141091821375
Bifidobacterium ramosum	0.0604227510459504
Bifidobacterium reuteri	0.0559025381855495
Bifidobacterium ruminantium	0
Bifidobacterium saeculare	0
Bifidobacterium saguini	0
Bifidobacterium scardovii	0
Bifidobacterium stercoris	0
Bifidobacterium thermacidophilum	0
Bifidobacterium thermophilum	0
Bifidobacterium tissieri	0
Bifidobacterium tsurumiense	0.992188176310766
Bifissio spartinae	1.39148063192637
Bilophila wadsworthia	0
Blastococcus massiliensis	0.284808596342431
Blastomonas natatoria	0
Blautia caecimuris	0
Blautia coccoides	0.0307365683940085
Blautia faecis	0.125350244648978
Blautia glucerasea	0
Blautia hansenii	0.0352713932220982
Blautia hydrogenotrophica	0.275110873305282
Blautia luti	0.265407097519078
Blautia marasmi	0
Blautia obeum	0.155397661580911
Blautia producta	0
Blautia schinkii	0.309218581061724
Blautia sp._GD8	0.0313240906445648
Blautia stercoris	0.113229779269079
Blautia wexlerae	0.0379705298512469
Bordetella hinzii	0
Brachybacterium muris	0
Brachybacterium paraconglomeratum	0.0487727296828199
Brachymonas chironomi	0
Brachyspira aalborgi	0.0579398341179527
Brachyspira pilosicoli	0
Bradyrhizobium denitrificans	0.0292498393081393
Bradyrhizobium elkanii	0
Bradyrhizobium japonicum	0.0888882658921124
Brevibacillus agri	0
Brevibacillus borstelensis	0.0365753757418865
Brevibacillus brevis	0.0501260434357569
Brevibacillus massiliensis	0
Brevibacterium casei	0.0721840553428831
Brevibacterium epidermidis	0
Brevibacterium halotolerans	0.226746987356985
Brevibacterium iodinum	0
Brevibacterium linens	0.0390204393912862
Brevibacterium luteolum	0
Brevibacterium mcbrellneri	0
Brevibacterium paucivorans	0.0422389843120306
Brevibacterium pityocampae	0.455532936256302
Brevibacterium ravenspurgense/massiliense	0.0523070070498154
Brevibacterium senegalense	0
Brevundimonas bacteroides	0.118940643581098
Brevundimonas diminuta	0.0421646842898109
Brevundimonas subvibrioides	0.0317218238624925
Brevundimonas terrae	0.066586570662428
Brevundimonas vesicularis	0.0709654956914885
Brochothrix thermosphacta	0
Buchnera aphidicola	0.284114143358244
Buchnera sp.	0
Bulleidia extructa	0
Burkholderia cepacia	0
Burkholderia glumae	0
Burkholderia plantarii	0
Butyricicoccus faecihominis	0.104384398700471
Butyricicoccus pullicaecorum	0.0424857942064684
Butyricimonas faecihominis	0
Butyricimonas paravirosa	0
Butyricimonas synergistica	0
Butyricimonas virosa	0
Butyrivibrio crossotus	0.069392107331678
Butyrivibrio fibrisolvens	0.0601593533617805
C.viride 16S	0.0389875111543932
Caldicoprobacter faecalis	0
Campylobacter coli	0.134444547011167
Campylobacter concisus	0
Campylobacter curvus	0
Campylobacter faecalis	0.125538277263833
Campylobacter fetus	0
Campylobacter gracilis	0
Campylobacter hominis	0
Campylobacter hyointestinalis	0
Campylobacter jejuni	0.3769438805175
Campylobacter lari	0
Campylobacter rectus	0
Campylobacter showae	0
Campylobacter upsaliensis	0
Campylobacter ureolyticus	0
Candidatus Blastococcus	0
Candidatus Dorea	0.172652046286712
Candidatus Soleaferrea	0
Candidatus Stoquefichus	0
Candidatus Streptomyces	0
Capnocytophaga gingivalis	3.36683552691553
Capnocytophaga granulosa	0
Capnocytophaga haemolytica	0.0385607045869312
Capnocytophaga leadbetteri	0.0853813405306862
Capnocytophaga ochracea	0
Capnocytophaga sputigena	0
Cardiobacterium hominis	0.0497324280780469
Cardiobacterium valvarum	0
Carnobacterium maltaromaticum	0
Castellaniella defragrans	0
Catabacter hongkongensis	0
Catenibacterium mitsuokai	2.44095820966825
Catonella morbi	0
Catonella sp.	0
Cedecea davisae	0
Cedecea lapagei	0
Cellulomonas composti	0
Cellulomonas denverensis	0
Cellulomonas massiliensis	0
Cellulomonas parahominis	0.0459670645858503
Cellulosilyticum lentocellum	0.178435869315508
Cellulosimicrobium cellulans	0.0348650692126082
Centipeda periodontii	0
Cephaloticoccus primus	0.0320647634138522
Cetobacterium somerae	0
Chlamydia abortus	0.0950868501280063
Chlamydia trachomatis	0.0745973715559209
Chlorobium phaeobacteroides	0
Christensenella minuta	0.0539380182058336
Chryseobacterium bovis	0.0347874108617491
Chryseobacterium hominis	0
Citrobacter amalonaticus	0
Citrobacter braakii	0.0301107374211938
Citrobacter farmeri	0
Citrobacter freundii	0
Citrobacter gillenii	0
Citrobacter intermedius	0.0569146138889669
Citrobacter murliniae	0
Citrobacter pasteurii	0
Citrobacter sedlakii	0
Citrobacter werkmanii	0
Citrobacter youngae	0
Cloacibacillus evryensis	0.0546431967434659
Cloacibacillus porcorum	0
Cloacibacterium normanense	0.866513713601103
Clostridioides difficile	0
Clostridium acetobutylicum	0.0292748346024333
Clostridium acidisoli	0
Clostridium aciditolerans	0
Clostridium aerotolerans	0
Clostridium akagii	0
Clostridium aldenense	0.126091813980664
Clostridium aldrichii	0
Clostridium algidicarnis	0
Clostridium amazonense	0
Clostridium aminovalericum	0.182990891588397
Clostridium amygdalinum	2.55607176242826
Clostridium amylolyticum	0.124516565913932
Clostridium arbusti	0
Clostridium argentinense	0.038004812381197
Clostridium asparagiforme	0.653631665468042
Clostridium aurantibutyricum	0.0389509252998318
Clostridium autoethanogenum	0
Clostridium baratii/Eubacterium nitrigenese	1.38251282673977
Clostridium beijerinckii	0
Clostridium bifermentans	0
Clostridium bolteae/aminovalericum	0.0939437744197099
Clostridium botulinum	0
Clostridium bowmanii	0
Clostridium butyricum	0
Clostridium cadaveris	0
Clostridium carboxidivorans	0
Clostridium cavendishii	0
Clostridium celatum	1.26476296124667
Clostridium celerecrescens	0
Clostridium cellobioparum	0.0413427212119765
Clostridium cellulolyticum	0
Clostridium chartatabidum	0.0566756956262361
Clostridium chauvoei	0.0481322008041719
Clostridium chromiireducens	0.181432237777715
Clostridium citroniae	0
Clostridium clariflavum	0
Clostridium clostridioforme	0
Clostridium cochlearium	0
Clostridium cocleatum	0
Clostridium colicanis	0
Clostridium colinum	0
Clostridium collagenovorans	0.135917133657039
Clostridium cylindrosporum	0.29153475153043
Clostridium dakarense	0
Clostridium difficile	0.0565227372970283
Clostridium diolis	0.264440474739114
Clostridium disporicum/celatum	0
Clostridium drakei	0
Clostridium estertheticum	0.0324364316118993
Clostridium fallax	0
Clostridium felsineum	0
Clostridium ganghwense	0
Clostridium ghonii	0.0763477812800451
Clostridium glycolicum	0
Clostridium glycyrrhizinilyticum	0.207023518603933
Clostridium grantii	0
Clostridium haemolyticum	0
Clostridium hathewayi	0
Clostridium herbivorans	0
Clostridium hiranonis	0
Clostridium homopropionicum	0
Clostridium huakuii	0
Clostridium hungatei	0
Clostridium hylemonae	0.183389201932476
Clostridium indolis/methoxybenzovorans	0.518153914919677
Clostridium innocuum	0.035532216068729
Clostridium irregulare	0
Clostridium isatidis	0
Clostridium jeddahense	0.0296038253992481
Clostridium kogasensis	0
Clostridium lactatifermentans	0.0353650201944356
Clostridium lavalense/bolteae	0.0774338683536494
Clostridium leptum	0.0556996683985919
Clostridium limosum	0
Clostridium lituseburense	0.0304469684617693
Clostridium lundense	0
Clostridium malenominatum	0.0487427409295566
Clostridium massiliodielmoense	0
Clostridium methoxybenzovorans	0.999846176290462
Clostridium methylpentosum	0.0398118270470145
Clostridium neonatale	0
Clostridium nexile	0.717551574688587
Clostridium novyi	0
Clostridium oceanicum	0
Clostridium oroticum	0.0699371352684861
Clostridium paraputrificum	0
Clostridium pascui	0
Clostridium pasteurianum	0
Clostridium perfringens	0
Clostridium polysaccharolyticum	0.117982915087678
Clostridium populeti	0
Clostridium psychrophilum	0.0284443718684286
Clostridium punense	0
Clostridium putrefaciens	1.11497330406874
Clostridium ramosum	0
Clostridium rectum	0
Clostridium saccharobutylicum	0
Clostridium saccharogumia	0
Clostridium saccharolyticum	0.0366794234649745
Clostridium saccharoperbutylacetonicum	0
Clostridium sardiniense	0
Clostridium sartagoforme	0.100893200778567
Clostridium scatologenes	0
Clostridium schirmacherense	0.0320868694181894
Clostridium scindens	0.0380770269400781
Clostridium senegalense	0
Clostridium septicum	0
Clostridium sordellii	0
Clostridium sp._16S_	0
Clostridium sphenoides	0.0709573630710345
Clostridium spiroforme	0
Clostridium sporogenes	0.0515241543263444
Clostridium sporosphaeroides	0
Clostridium sticklandii	0
Clostridium straminisolvens	0.0318890604486203
Clostridium subterminale	0.085401352828454
Clostridium sufflavum	0
Clostridium sulfidigenes	0
Clostridium swellfunianum	0
Clostridium symbiosum	0.19515106841155
Clostridium tagluense	0.0900426362914859
Clostridium tepidiprofundi	0
Clostridium termitidis	0
Clostridium tertium	0
Clostridium tetani	0
Clostridium tetanomorphum	0
Clostridium thermoalcaliphilum	0
Clostridium thermopalmarium	0
Clostridium thiosulfatireducens	0
Clostridium tunisiense	0
Clostridium tyrobutyricum	0
Clostridium ventriculi	0
Clostridium vincentii	0.0400782164304472
Clostridium viride	0
Clostridium vulturis	0
Clostridium xylanolyticum	0
Clostridium xylanovorans	0.0309110008579324
Collinsella aerofaciens	0
Collinsella intestinalis	0
Collinsella massiliensis	0
Collinsella stercoris	0.042924449827572
Collinsella tanakaei	0
Comamonas aquatica	0
Comamonas kerstersii	0
Comamonas terrigena	0
Comamonas testosteroni	0
Coprobacillus cateniformis	0
Coprobacter fastidiosus	0
Coprobacter secundus	0
Coprococcus catus	0
Coprococcus comes	0.0810014639070591
Coprococcus eutactus	0.0652363460374846
Coriobacterium glomerans	0.0437108817498073
Corynebacterium accolens	0
Corynebacterium afermentans	0.0385208722478603
Corynebacterium ammoniagenes	0
Corynebacterium amycolatum	0
Corynebacterium appendicis	0
Corynebacterium argentoratense	0
Corynebacterium aurimucosum	0
Corynebacterium casei	0
Corynebacterium coyleae	0
Corynebacterium durum	0
Corynebacterium frankenforstense	0
Corynebacterium freneyi	0.240360488187928
Corynebacterium genitalium	0.0355087675161402
Corynebacterium glaucum	0
Corynebacterium glucuronolyticum	0
Corynebacterium jeikeium	0.0717147899408673
Corynebacterium kroppenstedtii	0.114420078532316
Corynebacterium matruchotii	0
Corynebacterium minutissimum	0.044220496954825
Corynebacterium mucifaciens	0
Corynebacterium propinquum	0
Corynebacterium pseudodiphthericum	0
Corynebacterium resistens	0
Corynebacterium simulans	0.0368804997849525
Corynebacterium singulare	0
Corynebacterium sp._1152	0
Corynebacterium striatum	0
Corynebacterium sundsvallense	0.0484102051772757
Corynebacterium tuberculostearicum	0
Corynebacterium tuscaniense	0.267526848383143
Corynebacterium ulcerans	0
Corynebacterium ureicelerivorans	0.0459579664525986
Corynebacterium variabile	0
Corynebacterium xerosis	0.159614160446443
Cronobacter sakazakii	0
Cryptobacterium curtum	0.0323317849089429
Cupriavidus metallidurans	0
Curtobacterium flaccumfaciens	0
Deinococcus aquaticus	0
Deinococcus indicus	0.0380840397907784
Deinococcus proteolyticus	0
Delftia acidovorans	0
Dermabacter hominis	0
Dermabacter vaginalis	0.0468933292696849
Dermacoccus nishinomiyaensis	0.0424833322076347
Desulfitobacterium frappieri	0.12403100548964
Desulfobulbus propionicus	0
Desulfotomaculum guttoideum	0
Desulfovibrio alkalitolerans	0
Desulfovibrio desulfuricans	0
Desulfovibrio fairfieldensis	0
Desulfovibrio legallii	0
Desulfovibrio legallis	0
Desulfovibrio piger	0
Desulfovibrio termitidis	0
Dialister invisus	0.462323027162203
Dialister micraerophilus	0
Dialister pneumosintes	0.0739801227066074
Dialister succinatiphilus	0
Dictyoglomus thermophilum	0.0538704869907995
Dielma fastidiosa	0
Dietzia cinnamea	0.0421852563701735
Dietzia maris	0.170358690841201
Dietzia natronolimnaea	0
Dolosicoccus paucivorans	0
Dolosigranulum pigrum	0
Dorea formicigenerans	0.0305696747442334
Dorea longicatena	0.142783458748961
Dorea massiliensis	0.0322550335234524
Dyadobacter beijingensis	0
Dyadobacter fermentans	0
Dysgonomonas capnocytophagoides	0
Dysgonomonas gadei	0
Dysgonomonas macrotermitis	0
Dysgonomonas mossii	0
Edwardsiella tarda	0.0716202593975571
Eggerthella lenta	0
Eggerthella sinensis	0.986869693895136
Eggerthella timonensis	0
Eggerthia catenaformis	0
Eikenella corrodens	0
Eisenbergiella tayi	0
Elusimicrobium minutum	0.129525465868384
Empedobacter falsenii	0.0724072322518886
Enorma massiliensis	0
Enterobacter aerogenes	0
Enterobacter asburiae	0
Enterobacter cancerogenus	0
Enterobacter cloacae	0.413578537130619
Enterobacter massiliensis	0.0370145343791572
Enterococcus asini	0
Enterococcus avium	0.0561019481294104
Enterococcus caccae	0
Enterococcus casseliflavus	0
Enterococcus casseliflavus/galliarum	0
Enterococcus cecorum	0
Enterococcus devriesei	0
Enterococcus dispar	0
Enterococcus durans/hirae	0
Enterococcus faecalis	0.107606752428335
Enterococcus faecium	0
Enterococcus gallinarum	0
Enterococcus gilvus	0
Enterococcus italicus	0
Enterococcus malodoratus	0.0401680947849289
Enterococcus mundtii	0
Enterococcus phoeniculicola	0
Enterococcus raffinosus	0
Enterococcus saccharolyticus	0
Enterorhabdus caecimuris	0.0351934438733669
Enterovibrio nigricans	0
Eremococcus coleocola	0
Erysipelatoclostridium ramosum	0.0398313674170405
Escherichia albertii	0
Escherichia coli	2.42532584065105
Escherichia fergusonii	0.742042373589949
Escherichia hermannii	1.19385860432001
Ethanoligenens harbinense	0.0955837372982056
Eubacterium barkeri	0
Eubacterium biforme	0
Eubacterium brachy	0
Eubacterium budayi	0.432168617342009
Eubacterium callanderi	0
Eubacterium celluloscolvens	0.186855259756345
Eubacterium cellulosolvens	0
Eubacterium contortum	0.0293362349751047
Eubacterium coprostanoligenes	0.0316081135378933
Eubacterium cylindroides	0
Eubacterium desmolans	0
Eubacterium dolichum	0.0502069762773146
Eubacterium eligens	0.223234074697538
Eubacterium fissicatena	0.236394845013061
Eubacterium hallii	0
Eubacterium infirmum	0
Eubacterium limosum	0
Eubacterium moniliforme	0
Eubacterium multiforme	0.0651634518402159
Eubacterium nitritogenes	0
Eubacterium nodatum	0.0396116934426352
Eubacterium oxidoreducens	0.0666319412767936
Eubacterium pyruvativorans	0
Eubacterium ramulus	0.610450146572801
Eubacterium rectale	0.0572454768100935
Eubacterium ruminantium	0
Eubacterium saphenum	0.0370231347197979
Eubacterium siraeum	0.102716037906297
Eubacterium sp	0.0634237881129272
Eubacterium sulci	0.0844693874073446
Eubacterium tenue	0.0298035206446019
Eubacterium tortuosum	0
Eubacterium tortusum	0
Eubacterium uniforme	0
Eubacterium ventriosum	0.68797003409187
Eubacterium xylanophilum	0.144169485838301
Eubacterium yurii	0.0346861497997831
Exiguobacterium aurantiacum	0.470255134847687
Facklamia hominis/miroungae	0
Facklamia ignava	0.0370560193051067
Facklamia languida	0
Facklamia tabacinasalis	0.412809606863564
Faecalibacterium prausnitzii	0.411510668689521
Faecalibacterium prausnitzii S9G3	0.149436126342313
Faecalicatena contorta	0.266951775807717
Faecalitalea cylindroides	0
Fermentimonas caenicola	0
Ferrimonas balearica	0
Fictibacillus arsenicus	0
Filifactor alocis	0.06554122797988
Filifactor villosus	0
Finegoldia magna	0.0284647046138904
Flavobacterium banpakuense	0.0421917976210817
Flavobacterium branchiophilum	0.0502846778534309
Flavobacterium cheniae	0
Flavobacterium daejeonense	0
Flavobacterium lindanitolerans	0
Flavobacterium oncorhynchi	0
Flavobacterium sp._TISTR	0
Flavonifractor plautii	0.17939311474557
Flavonifractor sp	0.0758749476348724
Flexispira rappini	0
Flintibacter butyricus	0.281818520492171
Fretibacterium fastidiosum	0
Fusicatenibacter saccharivorans	0.199392153081344
Fusobacterium equinum	0
Fusobacterium gonidiaformans	0.0296935829275173
Fusobacterium mortiferum	0
Fusobacterium naviforme	0.0818208289183741
Fusobacterium necrogenes	0.0332965834055193
Fusobacterium necrophorum	0
Fusobacterium nucleatum	0.0298733520851364
Fusobacterium periodonticum	0
Fusobacterium russii	0
Fusobacterium ulcerans	0.0316733325387902
Fusobacterium varium	0.0745750201645236
Gallibacterium anatis	0
Garciella nitratireducens	0
Gardnerella vaginalis	0
Gemella haemolysans	0.0285987809085323
Gemella morbillorum	0
Gemella sanguinis	0
Gemmatirosa kalamazoonesis	0
Gemmiger formicilis	0.249106002327171
Geobacillus stearothermophilus	0.0412967184309773
Geobacillus vulcani	0
Georgenia muralis	0
Gluconobacter oxydans	0
Gordonia bronchialis	0
Gordonia jacobaea	0.0291022331000233
Gordonia otitidis	0.0500413443821498
Gordonia rubripertincta	0.0589379059159002
Gordonia terrae	0
Gordonibacter pamelaeae	0
Gordonibacter urolithinfaciens	0
Granulicatella adiacens	0.081622145208038
Granulicatella elegans	0
Grimontia hollisae	0.0730554375167116
Haematobacter missouriensis	0
Haemophilus haemolyticus	0.270099457604977
Haemophilus influenzae	0
Haemophilus parahaemolyticus	0
Haemophilus parainfluenzae	0.0704117464816152
Haemophilus paraphrohaemolyticus	0
Haemophilus pittmaniae	0.0309153874965452
Haemophilus quentini	0
Haemophilus sputorum	0
Hafnia alvei	0
Halobiforma nitratireducens	0.0680486974813014
Halomonas salina	0
Harryflintia acetispora	0
Helicobacter bilis	0
Helicobacter canadensis	0
Helicobacter cinaedi	0.225975939089727
Helicobacter fennelliae	0
Helicobacter pametensis	0.116920721300588
Helicobacter pullorum	0
Helicobacter pylori	0
Helicobacter rodentium	0
Helicobacter winghamensis	0.162273032918817
Herbaspirillum massiliense	0.151146139467537
Hespellia porcina	0.0374819520664017
Hespellia stercorisuis	0
Holdemanella biformis	0
Holdemania filiformis	0
Holdemania massiliensis	0
Howardella ureilytica	0.328344402067397
Hungatella effluvii	0
Hydrobacter penzbergensis	0.0304284082358495
Hydrogenibacillus schlegelii	0.0957582414635993
Hydrogenoanaerobacterium saccharovorans	0.223316006978185
Hymenobacter rigui	0
Intestinibacter bartlettii	0.0568643667051401
Intestinimonas butyriciproducens	0
Janibacter hoylei	0
Janibacter indicus	0.0766553080074292
Janibacter limosus	0
Janibacter terrae	0
Johnsonella ignava	0.0771988946474902
Jonesia denitrificans	0
Kallipyga massiliensis	0
Kandleria vitulina	0.312921618027639
Kerstersia gyiorum	0
Kineothrix alysoides	0.0320415635208169
Kingella denitrificans	0
Kingella kingae	0
Kingella oralis	0
Klebsiella aerogenes	0
Klebsiella oxytoca	0
Klebsiella pneumoniae	0.035189948447633
Klebsiella variicola	0
Kluyvera ascorbata	0.0298643491863375
Kluyvera intermedia	0
Kocuria halotolerans	0.0309270070129385
Kocuria indica	0
Kocuria kristinae	0
Kocuria marina	0.03817757135269
Kocuria palustris	0
Kocuria rhizophila	0
Kocuria rosea	0
Kosakonia cowanii	0
Kurthia gibsonii	0
Kurthia massiliensis	0
Kurthia senegalensis	0
Kytococcus schroeteri	0
Kytococcus sedentarius	0
Lachnoanaerobaculum saburreum	0.0850110676719416
Lachnoanaerobaculum umeaense	0
Lachnobacterium bovis	0.149304611743853
Lachnoclostridium phytofermentans	0.0452971000390303
Lachnoclostridium sp	0.0733121676489696
Lachnospira multipara	0.0871907339222526
Lachnospira pectinoschiza	4.36152549332253
Lactobacillus acidophilus	0
Lactobacillus agilis	0
Lactobacillus alimentarius	0.200392403351957
Lactobacillus alvi	0
Lactobacillus amylolyticus	0
Lactobacillus amylophilus	0
Lactobacillus amylovorus	0.0284218966726709
Lactobacillus animalis	0
Lactobacillus antri	0
Lactobacillus apinorum	0
Lactobacillus apodemi	0
Lactobacillus bifermentans	0.0374063727147824
Lactobacillus brevis	0
Lactobacillus buchneri	0
Lactobacillus casei	0
Lactobacillus ceti	0
Lactobacillus coleohominis	0
Lactobacillus coryniformis	0.0366978124838086
Lactobacillus crispatus	0
Lactobacillus curvatus	0
Lactobacillus delbrueckii	0.0299869657157092
Lactobacillus dextrinicus	0
Lactobacillus fermemtum	0
Lactobacillus fermentum	0
Lactobacillus fructivorans/homohiochii	0.123147530572734
Lactobacillus gasseri	0
Lactobacillus gastricus	0
Lactobacillus gigeriorum	0.0315765027305805
Lactobacillus helveticus	0
Lactobacillus herbarum	0
Lactobacillus iners	0
Lactobacillus jensenii	0.0423328588413315
Lactobacillus johnsonii	0
Lactobacillus kalixensis	0
Lactobacillus kitasatonis	0
Lactobacillus kunkeei	0.0409992966699392
Lactobacillus malefermentans	0
Lactobacillus mindensis	0
Lactobacillus mucosae	0
Lactobacillus mudanjiangensis	0
Lactobacillus oris	0
Lactobacillus parabuchneri	0.0368394870302825
Lactobacillus paracasei	0
Lactobacillus parafarraginis	0
Lactobacillus pentosus	0
Lactobacillus plantarum	0
Lactobacillus porcinae	0.0660704710606597
Lactobacillus rapi	0
Lactobacillus reuteri	0
Lactobacillus rhamnosus	0
Lactobacillus rogosae	0.152442851758764
Lactobacillus rossiae	0
Lactobacillus ruminis	0
Lactobacillus sakei	0.0311641037284464
Lactobacillus salivarius	0
Lactobacillus sanfranciscensis	0.0332246519677708
Lactobacillus saniviri	0
Lactobacillus senioris	0.042155379685506
Lactobacillus sharpeae	0.0288536752680358
Lactobacillus thermophilus	0
Lactobacillus ultunensis	0
Lactobacillus vaccinostercus	0
Lactobacillus vaginalis	0
Lactobacillus versmoldensis	0
Lactobacillus xiangfangensis	0.087802782485182
Lactococcus formosensis	0
Lactococcus garvieae	0.0312959070264184
Lactococcus lactis	0.0925385023680968
Lactococcus plantarum	0.0284962451445462
Lactococcus raffinolactis	0
Lactonifactor longoviformis	0
Laribacter hongkongensis	0
Lautropia mirabilis	0.102400838983245
Lawsonella clevelandensis	0.0623369877823008
Leifsonia aquatica/naganoensis	0
Leminorella grimontii	0
Leminorella richardii	0
Leptothrix discophora	0.726905762106033
Leptothrix mobilis	0
Leptotrichia amnionii	0
Leptotrichia buccalis	1.8169336767802
Leptotrichia goodfellowii	0
Leptotrichia hofstadii	0.157990627179683
Leptotrichia wadei	0
Leuconostoc carnosum	0
Leuconostoc citreum	0
Leuconostoc citreum/holzapfelii	0
Leuconostoc gelidum	0
Leuconostoc lactis	0
Leuconostoc mesenteroides	0
Leuconostoc pseudomesenteroides/rapi/kimchii/mesenteroides	0.0815072011147267
Limnobacter thiooxidans	0.0376914827374734
Longicatena caecimuris	0
Lysinibacillus fusiformis	0
Lysinibacillus massiliensis	0
Lysinibacillus sphaericus	0
Lysobacter soli	0.0337633897367839
Mageeibacillus indolicus	0
Mannheimia granulomatis	0.199606177980118
Marichromatium gracile	0
Marvinbryantia formatexigens	0.434659671564074
Massilia aurea	0.278349369373208
Massiliomicrobiota timonensis	0
Megamonas funiformis	0
Megamonas hypermegale	0
Megamonas rupellensis	0.0338164092187877
Megasphaera elsdenii	0.186615989139974
Megasphaera indica	0.165159424452975
Megasphaera micronuciformis	0
Megasphaera paucivorans	0
Megasphaera sp	0.111699771609931
Mesorhizobium loti	0
Methanobrevibacter smithii	0.0788363838088195
Methanobrevibacter smithii/gottschalkii	0
Methanosphaera cuniculi	0.0621544636924781
Methanosphaera stadtmanae	0
Methylobacterium adhaesivum	0.044444197300081
Methylobacterium jeotgali	0.166311110918598
Methylobacterium mesophilicum	0.113237744421007
Methylobacterium populi	0
Methylobacterium radiotolerans	0
Methylobacterium zatmanii	0.125384974021198
Methyloversatilis universalis	0
Microbacterium aurum	0
Microbacterium barkeri	0
Microbacterium chocolatum	0
Microbacterium foliorum	0
Microbacterium gubbeenense	0.0754966237329615
Microbacterium hydrocarbonoxydans	0
Microbacterium lacticum	0.0369382771027655
Microbacterium luteolum	0.828587923672917
Microbacterium oleivorans	0.343269157395307
Microbacterium paraoxydans	0.825788399986207
Microbacterium phyllosphaerae	0
Microbacterium schleiferi	0.0400187308496783
Micrococcus luteus	0
Micrococcus lylae	0
Micromonospora aurantiaca	0.0500725492062358
Micromonospora krabiensis	0
Microvirga massiliensis	0
Microvirgula aerodenitrificans	0
Mitsuokella jalaludinii	0
Mitsuokella multacida	0
Mobiluncus curtisii	0.064620040880683
Moellerella wisconsensis	0.0946694221924053
Mogibacterium diversum	0
Mogibacterium neglectum	0.0583749538407821
Mogibacterium pumilum	0
Mogibacterium timidum	0
Mogibacterium vescum	0
Monoglobus pectinilyticus	0
Moraxella atlantae	0
Moraxella catarrhalis	0.0285231984323143
Moraxella caviae	0
Moraxella lacunata	0.173782085514577
Moraxella nonliquefaciens	0
Moraxella osloensis	0.0478911504039664
Morganella morganii	0
Moryella indoligenes	0
Murdochiella asaccharolytica	0
Muribaculum intestinale	0
Murimonas intestini	0.0348968560112174
Mycobacterium abscessus	0.116989890919372
Mycobacterium avium	0.0292285749569263
Mycobacterium florentinum	0.122344711723184
Mycobacterium fortuitum	0.116298505037318
Mycobacterium iranicum	0.0344560150714549
Mycobacterium mucogenicum	0.164609735140348
Mycoplasma hominis	0.0302861508213136
Mycoplasma pneumoniae	0
Negativicoccus succinicivorans	0.0451207233509114
Neisseria bacilliformis	0
Neisseria cinerea	0
Neisseria elongata	0.0345300384241914
Neisseria flava	0
Neisseria flavescens/perflava	0
Neisseria gonorrhoeae	0.030153901552662
Neisseria macacae	0.0335761285798465
Neisseria meningitidis	0
Neisseria mucosa	0.214592450524057
Neisseria sicca	0
Neisseria subflava	0
Nevskia ramosa	0
Nitriliruptor alkaliphilus	0
Oceanobacillus caeni	0
Oceanobacillus massiliensis	0
Ochrobactrum anthropi	0
Ochrobactrum intermedium	0.0287422824244554
Ochrobactrum pituitosum	0
Odoribacter laneus	0
Odoribacter splanchnicus	0
Oligella urethralis	0.0349698585412316
Olsenella profusa	0
Olsenella scatoligenes	0
Olsenella uli	0
Olsenella umbonata	0.0510965704232552
Orenia metallireducens	0
Oribacterium parvum	0
Oribacterium sinus	0.676746713582198
Ornithobacterium rhinotracheale	0
Oscillibacter ruminantium	0
Oscillibacter sp	0.111794380672165
Oscillibacter valericigenes	0.384691669065982
Oxalobacter formigenes	0
Paenibacillus alvei	0.0394696134494641
Paenibacillus antibioticophila	0.0355827271425994
Paenibacillus barcinonensis	0.0354122027833167
Paenibacillus barengoltzii	0.042020675339938
Paenibacillus daejeonensis	0.033750170506035
Paenibacillus durus	0
Paenibacillus glucanolyticus	0
Paenibacillus graminis	0
Paenibacillus illinoisensis	0.0293985993672313
Paenibacillus kribbensis	0
Paenibacillus lactis	0.253077291056066
Paenibacillus lautus	0
Paenibacillus provencensis	0
Paenibacillus pueri	0
Paenibacillus rhizosphaerae	0
Paenibacillus riograndensis	0.0850046298733496
Paenibacillus sabinae/forsythiae	0
Paenibacillus senegalensis	0
Paenibacillus thiaminolyticus	0
Paenibacillus timonensis	0
Pantoea agglomerans	0.617832078051378
Pantoea conspicua	0
Papillibacter cinnamivorans	0
Parabacteroides distasonis	0
Parabacteroides goldsteinii	3.22325155286785
Parabacteroides gordonii	0
Parabacteroides johnsonii	0
Parabacteroides merdae	0.0684260013220564
Paracoccus carotinifaciens	0
Paracoccus marinus	0
Paracoccus sanguinis	0
Paracoccus yeei	0
Paraeggerthella hongkongensis	0.152970513746332
Paraprevotella clara	0
Paraprevotella xylaniphila	0
Parascardovia denticolens	0
Parasporobacterium paucivorans	0.249307764438933
Parasutterella excrementihominis	0
Parasutterella secunda	0.0884304640367505
Parvimonas micra	0.103434879398891
Pediococcus acidilactici	0.0297712769480379
Pediococcus damnosus	0
Pediococcus pentosaceus	0.044761482288301
Pedobacter daejeonensis	0
Pedomicrobium ferrugineum	0
Pelomonas saccharophila	0.138359822341788
Peptoclostridium difficile	0
Peptococcus niger	0
Peptococcus sp.	0
Peptoniphilus asaccharolyticus	0
Peptoniphilus coxii	0
Peptoniphilus duerdenii	0
Peptoniphilus grossensis	0
Peptoniphilus harei	0
Peptoniphilus indolicus	0
Peptoniphilus lacrimalis	0.0290529495890438
Peptoniphilus senegalensis	0.0329599450260948
Peptoniphilus timonensis	0
Peptostreptococcus anaerobius	0.0394805444530476
Peptostreptococcus russellii	0
Peptostreptococcus stomatis	0.052019291206087
Phascolarctobacterium faecium	0
Phascolarctobacterium succinatutens	0.077054258017206
Phenylobacterium haematophilum	0.0536170448636094
Phyllobacterium myrsinacearum	0
Planococcus rifietoensis	0
Planomicrobium chinense	0
Planomonospora sphaerica	0.0652391064250942
Plesiomonas shigelloides	0
Porphyromonas asaccharolytica	0
Porphyromonas catoniae	0
Porphyromonas endodontalis	0
Porphyromonas gingivalis	0
Porphyromonas somerae	0.0723205556450507
Porphyromonas uenonis	0.0431198181300962
Prevotella albensis	0
Prevotella amnii	0
Prevotella amniotica	0
Prevotella aurantiaca	0
Prevotella baroniae	0
Prevotella bergensis	0
Prevotella bivia	0
Prevotella brevis	0
Prevotella bryantii	0
Prevotella buccae	0.0294802191131999
Prevotella buccalis	0
Prevotella conceptionensis	0.0478645592914202
Prevotella copri	0
Prevotella corporis	0
Prevotella dentalis	0
Prevotella dentasini	0
Prevotella denticola	0.0405101221750653
Prevotella disiens	0
Prevotella enoeca	0
Prevotella falsenii	0
Prevotella fusca	0
Prevotella histicola	0.304188952383516
Prevotella intermedia	0.0345135086415638
Prevotella loescheii	0.0292086343424203
Prevotella maculosa	0.195564834918159
Prevotella marshii	0
Prevotella melaninogenica	0
Prevotella micans	0
Prevotella multidaccharivorax	0
Prevotella multiformis	0.0368035938284766
Prevotella multisaccharivorax	0
Prevotella nanceiensis	0
Prevotella nigrescens	0
Prevotella oralis	0
Prevotella oris	0
Prevotella oryzae	0
Prevotella oulorum	0
Prevotella pallens	0
Prevotella paludivivens	0.141278314101147
Prevotella pleuritidis	0
Prevotella ruminicola	0.0708192626338476
Prevotella saccharolytica	0.0521750714515479
Prevotella salivae	0
Prevotella scopos/jejuni	0
Prevotella shahii	0
Prevotella stercorea	0
Prevotella timonensis	0
Prevotella veroralis	0
Promicromonospora flava	0.154778698245739
Propionibacterium acidifaciens	0.726160391654501
Propionibacterium acidipropionici	0.252368531382117
Propionibacterium acnes	0
Propionibacterium australiense	0
Propionibacterium avidum	0
Propionibacterium cyclohexanicum	0
Propionibacterium damnosum	0.0934046503452664
Propionibacterium freudenreichii	0
Propionibacterium granulosum	0
Propionibacterium jensenii	0
Propionibacterium microaerophilum	0.0433879993374872
Propionibacterium namnetense	0
Propionibacterium propionicum	0
Propionibacterium thoenii	0.0572802656028462
Propionicimonas paludicola	0
Propionimicrobium lymphophilum	0.294721408651385
Propionivibrio dicarboxylicus	0
Prosthecobacter fluviatilis	0
Proteus mirabilis	0
Proteus penneri	0.0863339479814102
Proteus vulgaris	0
Providencia alcalifaciens	0
Providencia rettgeri	0
Providencia rustigianii	0
Providencia stuartii	0
Pseudoclavibacter massiliense	0
Pseudoclavibacter sp._Timone	0
Pseudoflavonifractor capillosus	0.137987635634236
Pseudomonas aeruginosa	0
Pseudomonas alcaliphila	0
Pseudomonas fluorescens	0
Pseudomonas fragi	0
Pseudomonas fragi/thivervalensis/deceptionensis	0
Pseudomonas monteilii	0.514466920757468
Pseudomonas nitroreducens	0.0416340726170062
Pseudomonas oleovorans	0
Pseudomonas putida	0
Pseudomonas stutzeri	0
Pseudopropionibacterium propionicum	0
Pseudoramibacter alactolyticus	0
Pseudothermotoga thermarum	0
Pseudoxanthomonas mexicana	0
Psychrobacter arenosus	0
Pyramidobacter piscolens	0.0533025639283318
Ralstonia insidiosa	0.035084150201923
Ralstonia mannitolilytica	0
Ralstonia solanacearum	0
Raoultella ornithinolytica	0
Raoultella planticola	0.168075100602448
Rheinheimera perlucida	0
Rheinheimera texasensis	0
Rhizobium pusense	0
Rhodanobacter ginsenosidimutans	0.997397992169046
Rhodobacter sphaeroides	0
Rhodococcus equi	0
Rhodococcus erythropolis	0
Rhodococcus rhodochrous	0.0285113329704202
Riemerella anatipestifer	0.0397173690712145
Riemerella columbina	0
Robinsoniella peoriensis	0
Romboutsia lituseburensis	0.0472288538375667
Roseburia faecis	1.59897444892467
Roseburia hominis	0.0722599850103006
Roseburia intestinalis	0.0560353066093496
Roseburia inulinivorans	0.198651763677294
Roseburia sp	0.664472025282598
Roseomonas mucosa	0
Rothia aeria	0
Rothia dentocariosa	0
Rothia mucilaginosa	0
Rubinisphaera brasiliensis	0
Rudanella lutea	0.094082876894628
Ruminococcus albus	0
Ruminococcus bromii	0.148138253513208
Ruminococcus callidus	0.362630944327955
Ruminococcus champanellensis	0.0959499725456307
Ruminococcus faecis	0.279897127125866
Ruminococcus flavefaciens	0
Ruminococcus gauvreauii	0.0707789248369799
Ruminococcus gnavus	0.557485004085518
Ruminococcus lactaris	0
Ruminococcus sp	0.0660532876213656
Ruminococcus sp. Marseille-P2780	0
Ruminococcus sp. Marseille-P650	0
Ruminococcus torques	0.0769812756918358
Ruthenibacterium lactatiformans	0
Salmonella enterica	0.177429563058338
Sarcina maxima	0
Sarcina ventriculi	0.196484456746381
Scardovia inopinata	0.0437804052980404
Scardovia wiggsiae	0.0489729769291225
Schlesneria paludicola	0
Schwartzia sp.	0
Schwartzia succinivorans	0.0431990373610829
Selenomonas artemidis	0
Selenomonas infelix	0
Selenomonas noxia	0.0466939268105748
Selenomonas ruminantium	0
Selenomonas sputigena	0
Sellimonas intestinalis	0.0829588205193424
Senegalemassilia anaerobia	0.0716075234525382
Senegalimassilia anaerobia	0
Serratia ficaria	0
Serratia fonticola	0.220934102038658
Serratia liquefaciens	0.0324721579918475
Serratia marcescens	0
Shigella dysenteriae	0
Shuttleworthia satelles	0.105979491699241
Silanimonas lenta	0
Simonsiella muelleri	0.196728081795666
Skermanella aerolata	0.0414965818486778
Slackia equolifaciens	0
Slackia exigua	0.0788658262688696
Slackia faecicanis	0.0286399546895448
Slackia isoflavoniconvertens	0
Slackia piriformis	0.0372915587919425
Snodgrassella alvi	0
Soleaferrea massiliensis	0.0354235649509051
Solobacterium moorei	0
Sphingobacterium faecium	0
Sphingobacterium multivorum	0.0516784423545408
Sphingobacterium spiritivorum	0.0296432120955594
Sphingobium hydrophobicum	0
Sphingobium yanoikuyae	0.0624716961622268
Sphingomonas adhaesiva	0
Sphingomonas ginsenosidimutans	0
Sphingomonas hankookensis	0.091610377638374
Sphingomonas panni	0
Sphingomonas paucimobilis	0
Sphingomonas pseudosanguinis	1.67561404146088
Spirosoma linguale	0
Sporanaerobacter acetigenes	0
Sporolactobacillus nakayamae	0.0497922703299827
Sporosarcina koreensis	0
Staphylococcus arlettae	0
Staphylococcus aureus	0
Staphylococcus auricularis	0
Staphylococcus capitis	0.0858323875699018
Staphylococcus cohnii	0.183762587152867
Staphylococcus condimenti	0
Staphylococcus epidermidis	0.903670664428154
Staphylococcus epidermidis/muscae	0
Staphylococcus equorum/edaphicus/saprophyticus	0
Staphylococcus haemolyticus	0.0328463122578604
Staphylococcus hominis	0
Staphylococcus intermedius	0.0363673115040295
Staphylococcus kloosii	0
Staphylococcus lentus	0
Staphylococcus lugdunensis	0.0475937377873986
Staphylococcus nepalensis	0
Staphylococcus pasteuri	0
Staphylococcus pettenkoferi	0
Staphylococcus saccharolyticus	0.0285497595992618
Staphylococcus saprophyticus	0
Staphylococcus schleiferi	0
Staphylococcus sciuri	0.0292545650416312
Staphylococcus simulans	0.092317420873071
Staphylococcus succinus	0
Staphylococcus vitulinus	0.0566218812608514
Staphylococcus warneri	0.0395103177666361
Staphylococcus xylosus	0
Stenotrophomonas daejeonensis	0
Stenotrophomonas maltophilia	0.0887188321877478
Stenotrophomonas rhizophila	0
Stomatobaculum longum	0
Stoquefichus massiliensis	0
Streptobacillus moniliformis	0
Streptococcus agalactiae	0
Streptococcus alactolyticus	0
Streptococcus anginosus	0
Streptococcus australis	0
Streptococcus caballi	0
Streptococcus cameli	0
Streptococcus canis	0
Streptococcus caprae	0
Streptococcus castoreus	0
Streptococcus constellatus	0
Streptococcus criceti	0
Streptococcus cristatus	0.0436149699783084
Streptococcus dentasini	0
Streptococcus dentirousetti	0
Streptococcus devriesei	0
Streptococcus didelphis	0.0284147343739572
Streptococcus downei	0
Streptococcus dysgalactiae	0
Streptococcus equi	0
Streptococcus equinus	0
Streptococcus equinus/lutetiensis/infantarius	0
Streptococcus fryi	0.0370373460803128
Streptococcus gallolyticus	0
Streptococcus gordonii	0.0763193156915589
Streptococcus gordonii/mutans	0
Streptococcus henryi	0
Streptococcus hongkongensis	0
Streptococcus hyovaginalis	0
Streptococcus ictaluri	0
Streptococcus infantarius	0
Streptococcus infantis	0.499389068626618
Streptococcus iniae	0
Streptococcus intermedius/uberis	0
Streptococcus lactarius	0
Streptococcus lutetiensis	0
Streptococcus macedonicus	0
Streptococcus marimammalium	0
Streptococcus massiliensis	0
Streptococcus merionis	0
Streptococcus minor	0
Streptococcus mitis	0
Streptococcus mitis/pneumoniae/pseudoneumoniae	0
Streptococcus moroccensis	0
Streptococcus mutans	0.0481038391488491
Streptococcus oralis	0
Streptococcus oricebi	0
Streptococcus orisasini	0
Streptococcus ovis	0.0564762017423075
Streptococcus parasaguinis	0.0457245487834452
Streptococcus parasanguinis	0.113218081937608
Streptococcus parauberis	0
Streptococcus pasteurianus	0
Streptococcus peroris	0
Streptococcus pharyngis	0
Streptococcus pleomorphus	0
Streptococcus plurextorum	0
Streptococcus pneumoniae	0
Streptococcus porci	0
Streptococcus porcinus	0
Streptococcus porcorum	0
Streptococcus pyogenes	0
Streptococcus pyogensis	0
Streptococcus ratti/ursoris	0
Streptococcus rubneri	0
Streptococcus rupicaprae	0
Streptococcus salivarius	0.249440064421497
Streptococcus saliviloxodontae	0
Streptococcus sanguinis	0
Streptococcus sanguinis/vestibularis	0
Streptococcus sinensis	0
Streptococcus sobrinus	0.0466368331786121
Streptococcus suis	0
Streptococcus tangierensis	0
Streptococcus thermophilus	0.0673512852819906
Streptococcus thoraltensis	0
Streptococcus uberis	0
Streptococcus vestibularis	0.170240804042493
Streptococcus viridans	0.280798966570257
Streptomyces misionensis	0
Streptomyces thermoviolaceus	0
Streptomyces thermovulgaris	0
Subdoligranulum variabile	0.118309802381247
Succinatimonas hippei	0
Succiniclasticum ruminis	0.109317513903548
Succinivibrio dextrinosolvens	0.0785106409737286
Sulfurimonas autotrophica	0
Sutterella parvirubra	0
Sutterella stercoricanis	0
Sutterella wadsworthensis	0
Symbiobacterium thermophilum	0
Tannerella forsythia	0
Tatumella ptyseos	0.131529853231601
Tetragenococcus solitarius	0
Tetrasphaera australiensis	0
Thiomicrospira cyclica	0.0654112314778768
Timonella senegalensis	0.0453046741252723
Tissierella praeacuta	0
Trabulsiella guamensis	0.0301713440695014
Treponema berlinense	0
Treponema denticola	0.0496687962268503
Treponema lecithinolyticum	0
Treponema maltophilum	0
Treponema medium	0
Treponema porcinum	0
Treponema socranskii	0
Treponema succinifaciens	0
Treponema vincentii	0
Tropheryma whipplei	0
Trueperella bernardiae	0
Trueperella pyogenes	0
Tumebacillus permanentifrigoris	0
Turicella otitidis	0
Turicibacter sanguinis	0
Turicimonas muris	0
Tyzzerella nexilis	0.0521332587905757
Ureaplasma parvum	0
Ureaplasma urealyticum	0.0539201410305333
Ureibacillus suwonensis	0
Ureibacillus thermosphaericus	0
Vagococcus penaei	0
Vagococcus teuberi	0
Varibaculum cambriense	0.0464166354117974
Variovorax boronicumulans	0
Veillonella atypica	0.0290515668399383
Veillonella dispar	0.364150291842765
Veillonella parvula	0.0675167740732347
Veillonella ratti	0
Veillonella rogosae	0.0635338588492489
Veillonella tobetsuensis	0.0899631685086755
Vibrio cholerae	0.0767006103382095
Vibrio cincinnatiensis	0
Vibrio fluvialis	0
Vibrio furnissii	0
Vibrio mimicus	0
Vibrio parahaemolyticus	0
Victivallis vadensis	0.034755549122415
Virgibacillus proomii	0
Weeksella virosa	0
Weissella cibaria	0
Weissella confusa	0.377173574725262
Weissella paramesenteroides	0
Yersinia aleksiciae	0
Yersinia bercovieri	0
Yersinia enterocolitica	0
Yersinia frederiksenii	0
Yersinia kristensenii	0
Yersinia pseudotuberculosis	0
Yersinia rohdei	0
Yokenella regensburgei	0.381246184662539
Yonghaparkia alkaliphila	0
Kingdom Information: (%)
Archaea	0.209039544982599
Bacteria	99.7909604550173
Phylum Information: (%)
Actinobacteria	12.3984705334796
Bacteroidetes	13.9682138182072
Deinococcus-Thermus	0.0380840397907784
Dictyoglomi	0.0538704869907995
Elusimicrobia	0.129525465868384
Epsilonbacteraeota	1.38997572674344
Euryarchaeota	0.209039544982599
Firmicutes	45.3987114013701
Fusobacteria	2.32139823197963
Gemmatimonadetes	0
Halanaerobiaeota	0
Lentisphaerae	0.034755549122415
Other	3.21667718471659
Planctomycetes	0
Proteobacteria	20.3112029280377
Spirochaetes	0.107608630344803
Synergistetes	0.107945760671798
Tenericutes	0.253890513535774
Thermotogae	0
Verrucomicrobia	0.0606301841583399
Class Information: (%)
Actinobacteria	9.26454069375311
Actinobacteridae	1.4448555625623
Alphaproteobacteria	3.84313715490432
Bacilli	7.78195076175476
Bacteroides	0.222969616532497
Bacteroidetes	0
Bacteroidia	13.7452442016747
Betaproteobacteria	0
Brachyspirae	0.0579398341179527
Campylobacteria	1.38997572674344
Chlorobia	0
Clostridia	32.6566701267569
Coriobacteriia	1.68907427716422
Deinococci	0.0380840397907784
Deltaproteobacteria	0
Dictyoglomia	0.0538704869907995
Elusimicrobia	0.129525465868384
Epsilonproteobacteria	0
Erysipelotrichia	2.95171037246927
Flavobacteria	0
Fusobacteria	0.0298733520851364
Fusobacteriia	2.29152487989449
Gammaproteobacteria	16.4680657731334
Gemmatimonadetes	0
Halanaerobiia	0
Halobacteria	0.0680486974813014
Lentisphaeria	0.034755549122415
Methanobacteria	0.140990847501298
Mollicutes	0.253890513535774
Negativicutes	2.00838014038913
Nitriliruptoria	0
Other	3.21667718471659
Planctomycetacia	0
Spirochaetes	0
Spirochaetia	0.0496687962268503
Synergistia	0.107945760671798
Thermotogae	0
Verrucomicrobiae	0.0606301841583399
Order Information: (%)
Acetobacterales	0
Actinomycetales	1.51753703453433
Aeromonadales	0.253194507308536
Alteromonadales	0.0365471449160394
Azospirillales	0.0414965818486778
Bacillales	3.64956393189472
Bacteroidales	8.64073418700774
Betaproteobacteriales	2.28264599553739
Bifidobacteriales	2.99645071261482
Brachyspirales	0.0579398341179527
Campylobacterales	1.38997572674344
Cardiobacteriales	0.0497324280780469
Caulobacterales	0.415754259098357
Chitinophagales	1.42190904016222
Chlorobiales	0
Chromatiales	0
Clostridiale	0.250279047869272
Clostridiales	32.4063910788876
Coriobacteriales	1.68907427716422
Corynebacteriales	1.55296726793178
Cytophagales	0.094082876894628
Deinococcales	0.0380840397907784
Desulfobacterales	0
Desulfovibrionales	0
Dictyoglomales	0.0538704869907995
Elusimicrobiales	0.129525465868384
Enterobacteriales	5.96975533973348
Erysipelotrichales	2.95171037246927
Flavobacteriales	3.73016605969252
Fusobacterales	0.0298733520851364
Fusobacteriales	2.29152487989449
Fusobacteriales: Leptotrichiacea	0
Gemmatimonadales	0
Halanaerobiales	0
Halobacteriales	0.0680486974813014
Lactobacillales	4.13238682986004
Methanobacteriales	0.140990847501298
Micrococcales	3.50624778529725
Micromonosporales	0.0500725492062358
Mycoplasmatales	0.253890513535774
Neisseriales	0
Nitriliruptorales	0
Oceanospirillales	0.0863681618219372
Opitutales	0.0320647634138522
Other	3.21667718471659
Pasteurellales	0.983441110781893
Planctomycetales	0
Propionibacteriales	1.02088180030589
Pseudomonadales	2.72829367023566
Rhizobiales	1.55619019869581
Rhodobacterales	0
Salinisphaerales	0
Selenomonadales	2.00838014038913
Sphingobacteriales	0.0813216544501002
Sphingomonadales	1.82969611526148
Spirochaetales	0.0496687962268503
Streptomycetales	0
Streptosporangiales	0.0652391064250942
Synergistales	0.107945760671798
Thermotogales	0
Thiomicrospirales	0.0654112314778768
Verrucomicrobiales	0.0285654207444877
Vibrionales	2.66739930937904
Victivallales	0.034755549122415
Xanthomonadales	1.34527687386345
Family Information: (%)
Acetobacteraceae	0
Acidaminococcaceae	0.250435643671511
Actinomycetaceae	0.553499201188104
Aerococcaceae	0.449865626168671
Aeromonadaceae	0.036975149186981
Akkermansiaceae	0.0285654207444877
Alicyclobacillaceae	0
Alteromonadaceae	0
Aquaspirillaceae	0
Arcobacteraceae	0.247879328641805
Atopobiaceae	0.20358786157419
Azospirillaceae	0.0414965818486778
Bacillaceae	2.20266094129789
Bacteroidaceae	3.75976014528745
Barnesiellaceae	0.0586520470613097
Beijerinckiaceae	0.449378026660884
Bifidobacteriaceae	2.99645071261482
Blautia	0.0313240906445648
Bogoriellaceae	0
Brachyspiraceae	0.0579398341179527
Brevibacteriaceae	0.661283422352317
Burkholderiaceae	1.69999959563054
Caldicoprobacteraceae	0
Campylobacteraceae	0.6369267047925
Cardiobacteriaceae	0.0497324280780469
Carnobacteriaceae	0.176083580987943
Caulobacteraceae	0.415754259098357
Cellulomonadaceae	0.0459670645858503
Chitinibacteraceae	0
Chitinophagaceae	1.42190904016222
Chlorobiaceae	0
Christensenellaceae	0.0539380182058336
Chromatiaceae	0
Clostridiaceae	3.19925177021846
Clostridiaceae 1	4.81572856454958
Clostridiaceae 2	0.200991241490122
Clostridiales	0.250279047869272
Coriobacteriaceae	0.0866353315773793
Corynebacteriaceae	0.961637504005384
Corynebacterineae	0.262516970913616
Deinococcaceae	0.0380840397907784
Dermabacteraceae	0.255280219398948
Dermacoccaceae	0.0424833322076347
Desulfobulbaceae	0
Desulfovibrionaceae	0
Dictyoglomaceae	0.0538704869907995
Dietziaceae	0.170358690841201
Dysgonomonadaceae	0
Eggerthellaceae	1.39885108401265
Elusimicrobiaceae	0.129525465868384
Enterbacteriaceae	1.19385860432001
Enterobacteriaceae	4.77589673541347
Enterococcaceae	0.0962700429143393
Erysipelotrichaceae	2.95171037246927
Eubacteriaceae	0.0470664986810501
Family XI	0.255707477733707
Family XIII	0.21947916941056
Family XVIII	0
Flavobacteriaceae	3.58325404750766
Fusobacteriaceae	0.346473928019741
Gemmatimonadaceae	0
Halobacteroidaceae	0
Haloferacaceae	0.0680486974813014
Halomonadaceae	0.0863681618219372
Helicobacteraceae	0.505169693309132
Hymenobacteraceae	0
Hyphomicrobiaceae	0
Intrasporangiaceae	0.0766553080074292
Jonesiaceae	0
Lachnospiraceae	19.7046337883921
Lactobacillaceae	0.854127733022846
Leptotrichia	0
Leptotrichiaceae	1.97492430395988
Leuconostocaceae	0.571445848887019
Listeriaceae	0
Marinifilaceae	0
Methanobacteriaceae	0.140990847501298
Microbacteriaceae	2.25717509151538
Micrococcaceae	0.184845285066894
Micrococcineae	0.164251536467223
Micromonosporaceae	0.0500725492062358
Moraxellaceae	0.719368690371921
Muribaculaceae	0
Mycobacteriaceae	0.321410461934987
Mycoplasmataceae	0.253890513535774
Neisseriaceae	0.543512176703442
Nitriliruptoraceae	0
Nocardiaceae	0.138081483398073
Nocardioidaceae	0
Opitutaceae	0.0320647634138522
Other	3.21667718471659
Paenibacillaceae	1.0722501432059
Pasteurellaceae	0.983441110781893
Peptococcaceae	0
Peptostreptococcaceae	0.260082726646226
Planococcaceae	0
Porphyromonadaceae	0.115440373775147
Prevotellaceae	1.41520406669393
Promicromonosporaceae	0.0348650692126082
Propionibacteriaceae	1.02088180030589
Propionibacterineae	0.446441446667716
Pseudomonadaceae	2.00892497986374
Psychromonadaceae	0.0365471449160394
Rhizobiaceae	0.914249484343984
Rhodanobacteraceae	0.997397992169046
Rhodobacteraceae	0
Rhodocyclaceae	0.0391342232034017
Rikenellaceae	0
Rubinisphaeraceae	0
Ruminococcaceae	3.64678651382396
Schlesneriaceae	0
Solimonadaceae	0
Sphingobacteriaceae	0.0813216544501002
Sphingomonadaceae	1.82969611526148
Spirochaetaceae	0.0496687962268503
Spirosomaceae	0.094082876894628
Sporolactobacillaceae	0.0497922703299827
Staphylococcaceae	0.29626179615242
Streptococcacaeae	0.0312959070264184
Streptococcaceae	1.9532980908528
Streptomycetaceae	0
Streptomycineae	0
Streptosporangiaceae	0.0652391064250942
Succinivibrionaceae	0.216219358121555
Synergistaceae	0.107945760671798
Tannerellaceae	3.2916775541899
Thermomonosporaceae	0
Thermotogaceae	0
Thiomicrospiraceae	0.0654112314778768
Thiovulaceae	0
Veillonellaceae	1.75794449671762
Verrucomicrobiaceae	0
Vibrionaceae	2.66739930937904
Victivallaceae	0.034755549122415
Weeksellaceae	0.146912012184852
Xanthobacteraceae	0.192562687690938
Xanthomonadaceae	0.347878881694405
Genus Information: (%)
Acetanaerobacterium	0.304557072976254
Acetivibrio	0
Acetobacter	0
Acetobacterium	0
Achromobacter	0
Acidaminococcus	0.0640638717507566
Acidovorax	0
Acinetobacter	0.469172256021062
Actinobacillus	0.0818316401084085
Actinobaculum	0.0329083642573952
Actinomadura	0
Actinomyces	0.409554160638228
Adlercreutzia	0
Aerococcus	0
Aeromicrobium	0
Aeromonas	0.036975149186981
Afipia	0
Agathobacter	0.0572454768100935
Aggregatibacter	0.0530915909140821
Agrobacterium	0.198056576031127
Agrococcus	0.0628554818207237
Akkermansia	0.0285654207444877
Alcaligenes	0
Algoriella	0
Aliagarivorans	0.0365471449160394
Alistipes	0
Allisonella	0
Alloiococcus	0
Alloprevotella	0.432796993813566
Allorhizobium-Neorhizobium-Pararhizobium-Rhizobium	0.607738776569739
Alloscardovia	0
Alysiella	0.0339315758270185
Amaricoccus	0
Anaerobiospirillum	0.137708717147827
Anaerococcus	0.035731675282841
Anaerofilum	0.0725460779291945
Anaerofustis	0.0470664986810501
Anaeroglobus	0.0868201764006401
Anaerospora	0
Anaerosporobacter	0.0686742509397093
Anaerostipes	0.0353845591912442
Anaerovorax	0
Ancylobacter	0.0744245824906859
Aneurinibacillus	0.0292564717018435
Anoxynatronum	0.200991241490122
Aquabacterium	0.0547507797905935
Arcanobacterium	0
Arcobacter	0.247879328641805
Arthrobacter	0.251480910198068
Asaccharobacter	0.0466883078385136
Atopobium	0.152491291150935
Atopostipes	0.04249711306588
Aureimonas	0.108454131743118
Bacillus	2.10690269983429
Bacteroides	3.75976014528745
Barnesiella	0.0586520470613097
Bartonella	0
Bavariicoccus	0
Bergeyella	0
Bifidobacterium	2.90369733038766
Blautia	1.03906167004124
Bordetella	0
Brachybacterium	0.208386890129263
Brachymonas	0
Brachyspira	0.0579398341179527
Bradyrhizobium	0.0292498393081393
Brevibacillus	0.489277761986057
Brevibacterium	0.661283422352317
Brevundimonas	0.21143857450622
Brochothrix	0
Buchnera	0.284114143358244
Bulleidia	0
Burkholderia-Caballeronia-Paraburkholderia	0
Butyricicoccus	0.146870192906939
Butyricimonas	0
Butyrivibrio	0.069392107331678
Caldicoprobacter	0
Campylobacter	0.6369267047925
Capnocytophaga	3.49077757203315
Cardiobacterium	0.0497324280780469
Castellaniella	0
Catabacter	0
Catenibacterium	2.51321819467855
Catonella	0
Caulobacter	0.150698639728527
Cellulomonas	0.0459670645858503
Cellulosilyticum	0.178435869315508
Cellulosimicrobium	0.0348650692126082
Centipeda	0
Cephaloticoccus	0.0320647634138522
Cetobacterium	0
Chitinibacter	0
Chlorobium	0
Christensenella	0.0539380182058336
Chryseobacterium	0.0347874108617491
Citrobacter	0.0569146138889669
Cloacibacillus	0.0546431967434659
Clostridium	3.19925177021846
Clostridium sensu stricto	0
Clostridium sensu stricto 1	2.56135380901349
Clostridium sensu stricto 10	0
Clostridium sensu stricto 11	0.204142893559304
Clostridium sensu stricto 12	0
Clostridium sensu stricto 13	0.273980042787755
Clostridium sensu stricto 14	0
Clostridium sensu stricto 15	0
Clostridium sensu stricto 16	0.0487427409295566
Clostridium sensu stricto 17	0
Clostridium sensu stricto 18	0
Clostridium sensu stricto 19	0.29153475153043
Clostridium sensu stricto 2	0
Clostridium sensu stricto 3	0.124516565913932
Clostridium sensu stricto 4	0
Clostridium sensu stricto 5	0
Clostridium sensu stricto 7	0
Clostridium sensu stricto 8	1.11497330406874
Cnuella	1.39148063192637
Collinsella	0.042924449827572
Comamonas	0
Coprobacillus	0
Coprobacter	0
Coprococcus 1	0
Coprococcus 2	0.0652363460374846
Coprococcus 3	0.0810014639070591
Coriobacterium	0.0437108817498073
Corynebacterium	0.0385208722478603
Corynebacterium 1	0.860779643975222
Cronobacter	0
Cryobacterium	0.044220496954825
Cryptobacterium	0.0323317849089429
Cupriavidus	0
Curvibacter	0
Cutibacterium	0
Dechlorobacter	0.0391342232034017
Deinococcus	0.0380840397907784
Delftia	0
Dermabacter	0.0468933292696849
Dermacoccus	0.0424833322076347
Desulfobulbus	0
Desulfovibrio	0
Dialister	0.536303149868811
Dictyoglomus	0.0538704869907995
Dielma	0
Dietzia	0.170358690841201
Dolosicoccus	0
Dolosigranulum	0
Dorea	0.0305696747442334
Dyadobacter	0
Dysgonomonas	0
Eggerthella	0.986869693895136
Eggerthia	0
Eikenella	0
Eisenbergiella	0
Elusimicrobium	0.129525465868384
Empedobacter	0.0724072322518886
Enorma	0
Enterobacter	1.56373800150338
Enterococcus	0.0401680947849289
Enterorhabdus	0.0351934438733669
Enterovibrio	0
Eremococcus	0
Erwinia	0.0302497808051627
Erysipelatoclostridium	0.0398313674170405
Escherichia	1.19385860432001
Escherichia-Shigella	0.742042373589949
Ethanoligenens	0.0955837372982056
Eubacterium	0.250279047869272
Ezakiella	0
Facklamia	0.449865626168671
Faecalitalea	0.0502069762773146
Fastidiosipila	0
Fictibacillus	0
Filifactor	0
Finegoldia	0.0284647046138904
Flavobacterium	0.0924764754745125
Flavonifractor	0.17939311474557
Franconibacter	0
Fretibacterium	0
Fusicatenibacter	0.199392153081344
Fusobacterium	0.346473928019741
Gallibacterium	0
Garciella	0
Gardnerella	0
Gemella	0.0285987809085323
Gemmatirosa	0
Geobacillus	0
Geomicrobium	0
Georgenia	0
Gluconobacter	0
Gordonia	0.0791435774821732
Gordonibacter	0
Granulicatella	0.133586467922063
Grimontia	0.0730554375167116
Haematobacter	0
Haemophilus	0.648911701779285
Hafnia-Obesumbacterium	0
Halodesulfovibrio	0
Halomonas	0.0863681618219372
Halopiger	0.0680486974813014
Harryflintia	0
Helicobacter	0.505169693309132
Hespellia	0.0374819520664017
Hodemania	0
Holdemanella	0
Holdemania	0
Howardella	0.328344402067397
Hungatella	0
Hydrobacter	0.0304284082358495
Hydrogenibacillus	0.0957582414635993
Hydrogenoanaerobacterium	0.223316006978185
Hymenobacter	0
Intestinibacter	0.0568643667051401
Intestinimonas	0
Isoptericola	0
Janibacter	0.0766553080074292
Johnsonella	0.0771988946474902
Jonesia	0
Kandleria	0.312921618027639
Kerstersia	0
Kingella	0
Klebsiella	0
Kluyvera	0.0301107374211938
Kocuria	0.0691045783656285
Kosakonia	0
Kurthia	0
Kytococcus	0
Lachnoanaerobaculum	0.0850110676719416
Lachnobacterium	0.149304611743853
Lachnoclostridium	1.47330143060523
Lachnoclostridium 10	0.0452971000390303
Lachnoclostridium 12	0.117982915087678
Lachnoclostridium 5	3.62687530178976
Lachnospira	4.68975422086122
Lachnospiraceae NC2004 group	0.0366794234649745
Lachnospiraceae NK4A136 group	0.0307365683940085
Lactobacillus	0.824356456074808
Lactococcus	0.182317620254771
Lautropia	0.102400838983245
Lawsonella	0.0623369877823008
Leifsonia	0
Leminorella	0
Leptothrix	0.726905762106033
Leptotrichia	1.97492430395988
Leuconostoc	0.194272274161757
Limnobacter	0.0376914827374734
Lysinibacillus	0
[truncated: 214 more rows]
