# Supplementary material for: Pediatric Acute Lymphoblastic Leukemia Patients Exhibit Distinctive Alterations in the Gut Microbiota
Source: Front Cell Infect Microbiol. 2020 Oct 16;10:558799. doi: 10.3389/fcimb.2020.558799 (PMC7596659; doi:10.3389/fcimb.2020.558799)
Supplement: Supplementary file 1 [file Data_Sheet_1.ZIP › rawdata/Control/19T010007_output.xls.result.txt]

Species Information: (%)
Abiotrophia defectiva	0
Abiotrophia para-adiacens	0
Acetanaerobacterium elongatum	0.250304997744514
Acetobacterium tundrae	0
Achromobacter denitrificans	0.1403717002178
Achromobacter xylosoxidans	0
Acidaminococcus fermentans	0.0372371984977606
Acidaminococcus intestini	0
Acidovorax facilis	0
Acidovorax sp	0.0398695955783819
Acidovorax temperans	0
Acinetobacter baumannii	0
Acinetobacter calcoaceticus	0
Acinetobacter haemolyticus/baumannii	0.145863015867859
Acinetobacter johnsonii	0
Acinetobacter junii	0
Acinetobacter lwoffii	0
Acinetobacter pittii	0
Acinetobacter radioresistens	0
Acinetobacter septicus	0
Actinobacillus capsulatus	0.0738804803748061
Actinobacillus pleuropneumoniae	0
Actinobaculum massiliense	0
Actinobaculum schaalii	0
Actinomadura vinacea	0
Actinomyces canis	0
Actinomyces cardiffensis	0
Actinomyces georgiae	0.149254410856722
Actinomyces graevenitzii	0
Actinomyces johnsonii	0
Actinomyces massiliensis	0
Actinomyces meyeri	0.0392849975740791
Actinomyces naeslundii	0
Actinomyces neuii	0
Actinomyces odontolyticus	0
Actinomyces oris	0
Actinomyces radingae	0
Actinomyces sp._ph3	0.0710063632446124
Actinomyces turicensis	0
Actinomyces urogenitalis	0
Actinomyces viscosus	0
Adlercreutzia equolifaciens	0
Aeribacillus pallidus	0.044453506702309
Aerococcus christensenii	0
Aerococcus viridans	0
Aeromicrobium massiliense	0
Aeromonas allosaccharophila/veronii	0
Aeromonas bestiarum	0
Aeromonas hydrophila	0
Aeromonas jandaei	0
Aeromonas media/tecta	0
Aeromonas veronii	0
Afipia birgiae	0
Agathobaculum butyriciproducens	0.0333893870743951
Aggregatibacter actinomycetemcomitans	0
Aggregatibacter aphrophilus	0.261301710977218
Aggregatibacter segnis	0
Agrobacterium tumefaciens	0.187431432131176
Agrococcus jejuensis	0
Agrococcus terreus	0.0696024805268535
Akkermansia glycaniphila	0
Akkermansia muciniphila	0.301666398251962
Alcaligenes faecalis	0.0573270346603466
Algoriella xinjiangensis	0
Aliagarivorans marinus	0
Alistipes finegoldii	0
Alistipes indistinctus	0
Alistipes inops	0
Alistipes obesi	0
Alistipes onderdonkii	0
Alistipes putredinis	0.0813978498809464
Alistipes senegalensis	0
Alistipes shahii	0
Alistipes timonensis	0
Allisonella histaminiformans	0
Alloiococcus otitis	0
Alloprevotella rava	0.0789007919819666
Alloprevotella tannerae	0.503460806670858
Alloscardovia omnicolens	0
Alysiella filiformis	0.0497431360910825
Amaricoccus kaplicensis	0
Anaerobiospirillum succiniciproducens	0
Anaerobiospirillum thomasii	0.210710753553217
Anaerococcus hydrogenalis	0
Anaerococcus lactolyticus	0
Anaerococcus obesiensis	0.0314580825303318
Anaerococcus octavius	0
Anaerococcus prevotii	0
Anaerococcus senegalensis	0
Anaerococcus tetradius	0
Anaerococcus vaginalis	0
Anaerofilum agile	0
Anaerofilum pentosovorans	0
Anaerofustis stercorihominis	0
Anaeroglobus geminatus	0
Anaerorhabdus furcosa	0
Anaerosporobacter mobilis	0
Anaerostipes butyraticus	0.0375106573643263
Anaerostipes caccae	0
Anaerostipes hadrus	0.101363533253835
Anaerotruncus colihominis	0.124431732477959
Anaerotruncus sp	0
Anaerovorax odorimutans	0
Ancylobacter polymorphus	0
Aneurinibacillus aneurinilyticus	0.0543207299888751
Aneurinibacillus migulanus	0
Anoxynatronum sibiricum	0.0566796731745336
Aquabacterium commune	0
Arcanobacterium haemolyticum	0
Arcanobacterium pyogenes	0
Arcobacter butzleri	0.101880414360408
Arcobacter cryaerophilus	0
Arthrobacter albus	0
Arthrobacter castelli	0
Arthrobacter oxydans	0
Arthrobacter polychromogenes	0
Asaccharobacter celatus	0.0372371521888465
Atlantibacter hermannii	0.0478669671110579
Atopobium minutum	0
Atopobium parvulum	0.0310880097613598
Atopobium rimae	0.0324037782794414
Atopobium vaginae	0
Atopostipes suicloacalis	0
Aurantimonas altamirensis	0
Aureimonas altamirensis	0.0349243733667223
Averyella dalhousiensis	0
Azonexus hydrophilus	0
Azospirillum lipoferum	0
Bacillus altitudinis	0.162288177158145
Bacillus amyloliquefaciens	0
Bacillus anthracis	0
Bacillus atrophaeus	0
Bacillus badius	0
Bacillus beijingensis	0.0330693582145646
Bacillus benzoevorans	0
Bacillus cereus	0
Bacillus circulans	0
Bacillus clausii	0
Bacillus coagulans	0
Bacillus cytotoxicus	0
Bacillus endophyticus	0
Bacillus firmus	0
Bacillus flexus	0
Bacillus fordii	0.0292409044799543
Bacillus halodurans	0
Bacillus idriensis	0.0412881032976753
Bacillus infantis	0
Bacillus licheniformis	0.0335854003412963
Bacillus marisflavi	0.0419014246284434
Bacillus massilioanorexius	0
Bacillus massiliosenegalensis	0
Bacillus megaterium	0.0302369897232819
Bacillus methanolicus	0
Bacillus mojavensis	0.0426415516435681
Bacillus mycoides	0
Bacillus nealsonii	0
Bacillus niacini	0
Bacillus polyfermenticus	0.0949871244529297
Bacillus pseudofirmus	0
Bacillus pseudomycoides	0
Bacillus pumilus	0.0417635237010884
Bacillus senegalensis	0
Bacillus simplex	0
Bacillus siralis	0
Bacillus sonorensis	0
Bacillus subtilis	0
Bacillus thermoamylovorans	7.35437840869653
Bacillus thuringiensis	0.123704007392924
Bacillus timonensis	0
Bacillus toyonensis/wiedmanii/thuringiensis	0
Bacillus vallismortis	0
Bacteroides acidifaciens	0
Bacteroides caccae	0.0467931996990653
Bacteroides cellulosiluticus	0.0493208302683521
Bacteroides cellulosilyticus	0.0646075997147913
Bacteroides clarus	0.0578806940321245
Bacteroides coagulans	0
Bacteroides coprocola	0
Bacteroides coprophilus	0.37068100463667
Bacteroides dorei	0.122854459659965
Bacteroides eggerthii	0.0531057615176735
Bacteroides faecis	0.0676845554525019
Bacteroides finegoldii	0
Bacteroides fluxus	0
Bacteroides fragilis	0.04749933895442
Bacteroides galacturonicus	0
Bacteroides gallinarum	0
Bacteroides gallinceum	0
Bacteroides graminisolvens	0
Bacteroides helcogenes	0
Bacteroides intestinalis	0
Bacteroides massiliensis	0.137178760112751
Bacteroides massilinensis	0
Bacteroides nordii	0.0332320575398246
Bacteroides oleiciplenus	0
Bacteroides ovatus	0.0500122655374094
Bacteroides paurosaccharolyticus	0
Bacteroides pectinophilus	0.0984301407555635
Bacteroides plebeius	0
Bacteroides propinonicifaciens	0
Bacteroides pyogenes	0
Bacteroides salanitronis	0
Bacteroides salyersiae	0.0514344432831752
Bacteroides sartorii	0
Bacteroides stercorirosoris	0.0391003837144079
Bacteroides stercoris	0.0896057516111975
Bacteroides thetaiotaomicron	0
Bacteroides timonensis	0
Bacteroides uniformis	0.115712564717217
Bacteroides ureolyticus	0.0619355867282272
Bacteroides vulgatus	0.621360295261956
Bacteroides xylanisolvens	0
Bacteroides xylanolyticus	0.05026182558557
Barnesiella intestinihominis	0.102534586801319
Barnesiella viscericola	0
Bartonella birtlesii	0
Bavariicoccus seileri	0
Bergeyella zoohelcum	0
Bifidobacterium actinocoloniiforme	0
Bifidobacterium adolescentis	0.0336689682798788
Bifidobacterium adolescentis/ruminantium	0
Bifidobacterium angulatum	0
Bifidobacterium animalis	0
Bifidobacterium asteroides	0
Bifidobacterium avesanii	0
Bifidobacterium bifidum	0
Bifidobacterium bohemicum	0
Bifidobacterium bombi	0
Bifidobacterium boum	0.0705939180825821
Bifidobacterium breve	0
Bifidobacterium callitrichos	0
Bifidobacterium catenulatum	0.0863935123237621
Bifidobacterium catenulatum/pseudoctenulatum	0.040704417065586
Bifidobacterium choerinum	0.0346496742167825
Bifidobacterium commune	0
Bifidobacterium coryneforme	0
Bifidobacterium crudilactis/psychraerophilum	0
Bifidobacterium cuniculi	0
Bifidobacterium dentium	8.7201081098533
Bifidobacterium eulemuris/lemurum	0
Bifidobacterium faecale	0
Bifidobacterium gallicum	0.0296552995848288
Bifidobacterium gallinarum	0
Bifidobacterium hapali	0
Bifidobacterium indicum	0
Bifidobacterium kashiwanohense	0.0381894577976426
Bifidobacterium longum	0.212114501369722
Bifidobacterium longum	0.10327374572274
Bifidobacterium merycicum	0
Bifidobacterium mongoliense	0
Bifidobacterium moukalabense	0.175922275075644
Bifidobacterium pseudocatenulatum	0.0587785656020757
Bifidobacterium pseudocatenulatum	0
Bifidobacterium pseudolongum	0.1411101408189
Bifidobacterium pullorum	0
Bifidobacterium pullorum/hapali	0
Bifidobacterium ramosum	0
Bifidobacterium reuteri	0.0291112738264813
Bifidobacterium ruminantium	0
Bifidobacterium saeculare	0
Bifidobacterium saguini	0
Bifidobacterium scardovii	0
Bifidobacterium stercoris	0
Bifidobacterium thermacidophilum	0.0304320861970773
Bifidobacterium thermophilum	0.0391427748345998
Bifidobacterium tissieri	0
Bifidobacterium tsurumiense	2.38085337866593
Bifissio spartinae	0.681833533599091
Bilophila wadsworthia	0
Blastococcus massiliensis	0.127746739554519
Blastomonas natatoria	0
Blautia caecimuris	0
Blautia coccoides	0.0316227171485679
Blautia faecis	0.0533980318385071
Blautia glucerasea	0
Blautia hansenii	0
Blautia hydrogenotrophica	0.0934507924299979
Blautia luti	0.0665923780288268
Blautia marasmi	0
Blautia obeum	0.0788124836075947
Blautia producta	0
Blautia schinkii	0.328924947908773
Blautia sp._GD8	0
Blautia stercoris	0.0552507530418083
Blautia wexlerae	0
Bordetella hinzii	0
Brachybacterium muris	0
Brachybacterium paraconglomeratum	0
Brachymonas chironomi	0
Brachyspira aalborgi	0.082364017006497
Brachyspira pilosicoli	0
Bradyrhizobium denitrificans	0.0321140135997645
Bradyrhizobium elkanii	0
Bradyrhizobium japonicum	0.0585876244202926
Brevibacillus agri	0
Brevibacillus borstelensis	0
Brevibacillus brevis	0
Brevibacillus massiliensis	0.0293721451867471
Brevibacterium casei	0
Brevibacterium epidermidis	0
Brevibacterium halotolerans	0.0465092727708516
Brevibacterium iodinum	0
Brevibacterium linens	0
Brevibacterium luteolum	0
Brevibacterium mcbrellneri	0.0341647601016859
Brevibacterium paucivorans	0.034588563545705
Brevibacterium pityocampae	0.64806083682377
Brevibacterium ravenspurgense/massiliense	0
Brevibacterium senegalense	0
Brevundimonas bacteroides	0.111377167196747
Brevundimonas diminuta	0.0328532516245268
Brevundimonas subvibrioides	0.0286681470966024
Brevundimonas terrae	1.48831243042857
Brevundimonas vesicularis	0.0428782015006108
Brochothrix thermosphacta	0
Buchnera aphidicola	0.0742778720050682
Buchnera sp.	0
Bulleidia extructa	0
Burkholderia cepacia	0
Burkholderia glumae	0
Burkholderia plantarii	0
Butyricicoccus faecihominis	0.0409397856688707
Butyricicoccus pullicaecorum	0
Butyricimonas faecihominis	0.092751071489585
Butyricimonas paravirosa	0
Butyricimonas synergistica	0
Butyricimonas virosa	0
Butyrivibrio crossotus	0.0934081908192929
Butyrivibrio fibrisolvens	0.0383773828411533
C.viride 16S	0
Caldicoprobacter faecalis	0
Campylobacter coli	0.0745053411238748
Campylobacter concisus	0
Campylobacter curvus	0
Campylobacter faecalis	0.0349204025461473
Campylobacter fetus	0
Campylobacter gracilis	0
Campylobacter hominis	0
Campylobacter hyointestinalis	0
Campylobacter jejuni	0.131815432531247
Campylobacter lari	0
Campylobacter rectus	0
Campylobacter showae	0
Campylobacter upsaliensis	4.16131491140561
Campylobacter ureolyticus	0
Candidatus Blastococcus	0
Candidatus Dorea	0.0838242359297109
Candidatus Soleaferrea	0
Candidatus Stoquefichus	0
Candidatus Streptomyces	0
Capnocytophaga gingivalis	0
Capnocytophaga granulosa	0.040600178304264
Capnocytophaga haemolytica	0
Capnocytophaga leadbetteri	0
Capnocytophaga ochracea	0
Capnocytophaga sputigena	0
Cardiobacterium hominis	0.0599239938503904
Cardiobacterium valvarum	0
Carnobacterium maltaromaticum	0
Castellaniella defragrans	0
Catabacter hongkongensis	0
Catenibacterium mitsuokai	1.24918445591758
Catonella morbi	0
Catonella sp.	0
Cedecea davisae	0
Cedecea lapagei	0
Cellulomonas composti	0
Cellulomonas denverensis	0
Cellulomonas massiliensis	0
Cellulomonas parahominis	0
Cellulosilyticum lentocellum	0.0562598189520347
Cellulosimicrobium cellulans	0
Centipeda periodontii	0
Cephaloticoccus primus	0
Cetobacterium somerae	0
Chlamydia abortus	0.0433867036854149
Chlamydia trachomatis	0
Chlorobium phaeobacteroides	0
Christensenella minuta	0.0311523257332263
Chryseobacterium bovis	0
Chryseobacterium hominis	0
Citrobacter amalonaticus	0
Citrobacter braakii	0
Citrobacter farmeri	0
Citrobacter freundii	0
Citrobacter gillenii	0
Citrobacter intermedius	0.038748633765292
Citrobacter murliniae	0
Citrobacter pasteurii	0
Citrobacter sedlakii	0.040433847076327
Citrobacter werkmanii	0
Citrobacter youngae	0
Cloacibacillus evryensis	0.0604892884974977
Cloacibacillus porcorum	0
Cloacibacterium normanense	1.49206244644411
Clostridioides difficile	0
Clostridium acetobutylicum	0
Clostridium acidisoli	0
Clostridium aciditolerans	0
Clostridium aerotolerans	0
Clostridium akagii	0
Clostridium aldenense	0.0771623335045822
Clostridium aldrichii	0
Clostridium algidicarnis	0
Clostridium amazonense	0
Clostridium aminovalericum	0.0537212909047543
Clostridium amygdalinum	0.515697735879744
Clostridium amylolyticum	0.0425494870126937
Clostridium arbusti	0
Clostridium argentinense	0
Clostridium asparagiforme	0.380217564194796
Clostridium aurantibutyricum	0
Clostridium autoethanogenum	0
Clostridium baratii/Eubacterium nitrigenese	4.60680016028389
Clostridium beijerinckii	0
Clostridium bifermentans	0
Clostridium bolteae/aminovalericum	0.0745927235117386
Clostridium botulinum	0
Clostridium bowmanii	0
Clostridium butyricum	0
Clostridium cadaveris	0
Clostridium carboxidivorans	0
Clostridium cavendishii	0
Clostridium celatum	1.33417810415561
Clostridium celerecrescens	0
Clostridium cellobioparum	0
Clostridium cellulolyticum	0
Clostridium chartatabidum	0
Clostridium chauvoei	0.0402563342134784
Clostridium chromiireducens	0.0867348407926682
Clostridium citroniae	0
Clostridium clariflavum	0.0427606305527151
Clostridium clostridioforme	0.0291628229767173
Clostridium cochlearium	0
Clostridium cocleatum	0
Clostridium colicanis	0
Clostridium colinum	0
Clostridium collagenovorans	0.159828457513838
Clostridium cylindrosporum	0.0810630309367502
Clostridium dakarense	0
Clostridium difficile	0.12988478032335
Clostridium diolis	0.0755349253095943
Clostridium disporicum/celatum	0
Clostridium drakei	0
Clostridium estertheticum	0
Clostridium fallax	0
Clostridium felsineum	0
Clostridium ganghwense	0
Clostridium ghonii	0
Clostridium glycolicum	0
Clostridium glycyrrhizinilyticum	0.0975153777316092
Clostridium grantii	0
Clostridium haemolyticum	0
Clostridium hathewayi	0
Clostridium herbivorans	0
Clostridium hiranonis	0
Clostridium homopropionicum	0
Clostridium huakuii	0
Clostridium hungatei	0
Clostridium hylemonae	0.160721219682932
Clostridium indolis/methoxybenzovorans	0.546578183054652
Clostridium innocuum	0.0331850644022116
Clostridium irregulare	0
Clostridium isatidis	0
Clostridium jeddahense	0
Clostridium kogasensis	0
Clostridium lactatifermentans	0.0576695509413196
Clostridium lavalense/bolteae	0.128690108228104
Clostridium leptum	0.162818568225217
Clostridium limosum	0
Clostridium lituseburense	0
Clostridium lundense	0
Clostridium malenominatum	0
Clostridium massiliodielmoense	0
Clostridium methoxybenzovorans	0.218563828200676
Clostridium methylpentosum	0.0297748006822657
Clostridium neonatale	0
Clostridium nexile	0.209126138107335
Clostridium novyi	0
Clostridium oceanicum	0
Clostridium oroticum	0
Clostridium paraputrificum	0
Clostridium pascui	0
Clostridium pasteurianum	0
Clostridium perfringens	0.0591688378949437
Clostridium polysaccharolyticum	0.0496236304554669
Clostridium populeti	0
Clostridium psychrophilum	0
Clostridium punense	0
Clostridium putrefaciens	0.110598474880714
Clostridium ramosum	0
Clostridium rectum	0
Clostridium saccharobutylicum	0
Clostridium saccharogumia	0
Clostridium saccharolyticum	0
Clostridium saccharoperbutylacetonicum	0
Clostridium sardiniense	0
Clostridium sartagoforme	0.130711638578772
Clostridium scatologenes	0
Clostridium schirmacherense	0
Clostridium scindens	0.0410517551738796
Clostridium senegalense	0
Clostridium septicum	0
Clostridium sordellii	0
Clostridium sp._16S_	0
Clostridium sphenoides	0.0744253693932365
Clostridium spiroforme	0
Clostridium sporogenes	0
Clostridium sporosphaeroides	0
Clostridium sticklandii	0
Clostridium straminisolvens	0
Clostridium subterminale	0
Clostridium sufflavum	0
Clostridium sulfidigenes	0
Clostridium swellfunianum	0
Clostridium symbiosum	0.225841875509368
Clostridium tagluense	0
Clostridium tepidiprofundi	0
Clostridium termitidis	0
Clostridium tertium	0
Clostridium tetani	0
Clostridium tetanomorphum	0
Clostridium thermoalcaliphilum	0
Clostridium thermopalmarium	0
Clostridium thiosulfatireducens	0
Clostridium tunisiense	0
Clostridium tyrobutyricum	0
Clostridium ventriculi	0
Clostridium vincentii	0
Clostridium viride	0
Clostridium vulturis	0
Clostridium xylanolyticum	0
Clostridium xylanovorans	0
Collinsella aerofaciens	0
Collinsella intestinalis	0
Collinsella massiliensis	0
Collinsella stercoris	0.0558694128263479
Collinsella tanakaei	0
Comamonas aquatica	0
Comamonas kerstersii	0
Comamonas terrigena	0
Comamonas testosteroni	0
Coprobacillus cateniformis	0
Coprobacter fastidiosus	0
Coprobacter secundus	0
Coprococcus catus	0
Coprococcus comes	0.0504379664088396
Coprococcus eutactus	0
Coriobacterium glomerans	0.291371430971712
Corynebacterium accolens	0
Corynebacterium afermentans	0
Corynebacterium ammoniagenes	0
Corynebacterium amycolatum	0
Corynebacterium appendicis	0
Corynebacterium argentoratense	0
Corynebacterium aurimucosum	0
Corynebacterium casei	0
Corynebacterium coyleae	0.0290733930930498
Corynebacterium durum	0
Corynebacterium frankenforstense	0
Corynebacterium freneyi	0.14345782459941
Corynebacterium genitalium	0.0302523267992831
Corynebacterium glaucum	0
Corynebacterium glucuronolyticum	0
Corynebacterium jeikeium	0.0360909215642515
Corynebacterium kroppenstedtii	0.113823880677452
Corynebacterium matruchotii	0
Corynebacterium minutissimum	0.032903357883934
Corynebacterium mucifaciens	0
Corynebacterium propinquum	0
Corynebacterium pseudodiphthericum	0
Corynebacterium resistens	0
Corynebacterium simulans	0.0327551437039999
Corynebacterium singulare	0
Corynebacterium sp._1152	0
Corynebacterium striatum	0
Corynebacterium sundsvallense	0
Corynebacterium tuberculostearicum	0
Corynebacterium tuscaniense	0.12371357273547
Corynebacterium ulcerans	0.0558783167252513
Corynebacterium ureicelerivorans	0.19863633007654
Corynebacterium variabile	0
Corynebacterium xerosis	0.0985728976898787
Cronobacter sakazakii	0
Cryptobacterium curtum	0
Cupriavidus metallidurans	0
Curtobacterium flaccumfaciens	0
Deinococcus aquaticus	0
Deinococcus indicus	0
Deinococcus proteolyticus	0.0432960092971605
Delftia acidovorans	0
Dermabacter hominis	0
Dermabacter vaginalis	0.036673107161113
Dermacoccus nishinomiyaensis	0
Desulfitobacterium frappieri	0.094710426934627
Desulfobulbus propionicus	0
Desulfotomaculum guttoideum	0
Desulfovibrio alkalitolerans	0
Desulfovibrio desulfuricans	0
Desulfovibrio fairfieldensis	0
Desulfovibrio legallii	0
Desulfovibrio legallis	0
Desulfovibrio piger	0
Desulfovibrio termitidis	0
Dialister invisus	0.0542988246742887
Dialister micraerophilus	0
Dialister pneumosintes	0.0314854530749853
Dialister succinatiphilus	0
Dictyoglomus thermophilum	0.0342853702040717
Dielma fastidiosa	0
Dietzia cinnamea	0
Dietzia maris	0.0882408340632189
Dietzia natronolimnaea	0
Dolosicoccus paucivorans	0
Dolosigranulum pigrum	0.048869009702838
Dorea formicigenerans	0
Dorea longicatena	0.135128269770946
Dorea massiliensis	0
Dyadobacter beijingensis	0.133847936485333
Dyadobacter fermentans	0
Dysgonomonas capnocytophagoides	0
Dysgonomonas gadei	0.0329335156426913
Dysgonomonas macrotermitis	0.0310810042588073
Dysgonomonas mossii	0
Edwardsiella tarda	0
Eggerthella lenta	0
Eggerthella sinensis	0.200228034778718
Eggerthella timonensis	0
Eggerthia catenaformis	0
Eikenella corrodens	0
Eisenbergiella tayi	0
Elusimicrobium minutum	0.109160064445314
Empedobacter falsenii	0.0583573924627994
Enorma massiliensis	0
Enterobacter aerogenes	0
Enterobacter asburiae	0
Enterobacter cancerogenus	0
Enterobacter cloacae	0.362740540022728
Enterobacter massiliensis	0
Enterococcus asini	0
Enterococcus avium	0.0295669874416789
Enterococcus caccae	0
Enterococcus casseliflavus	0
Enterococcus casseliflavus/galliarum	0
Enterococcus cecorum	0
Enterococcus devriesei	0
Enterococcus dispar	0
Enterococcus durans/hirae	0
Enterococcus faecalis	0.0488968050048453
Enterococcus faecium	0
Enterococcus gallinarum	0
Enterococcus gilvus	0
Enterococcus italicus	0
Enterococcus malodoratus	0
Enterococcus mundtii	0
Enterococcus phoeniculicola	0
Enterococcus raffinosus	0
Enterococcus saccharolyticus	0
Enterorhabdus caecimuris	0
Enterovibrio nigricans	0
Eremococcus coleocola	0
Erysipelatoclostridium ramosum	0.0428688891041983
Escherichia albertii	0.0351020157114945
Escherichia coli	1.70121875655358
Escherichia fergusonii	0.347659409767924
Escherichia hermannii	0.457177674314092
Ethanoligenens harbinense	0.0510385199090013
Eubacterium barkeri	0
Eubacterium biforme	0
Eubacterium brachy	0
Eubacterium budayi	0.161634852416544
Eubacterium callanderi	0
Eubacterium celluloscolvens	0.0732970781893154
Eubacterium cellulosolvens	0
Eubacterium contortum	0
Eubacterium coprostanoligenes	0
Eubacterium cylindroides	0
Eubacterium desmolans	0
Eubacterium dolichum	0
Eubacterium eligens	0.0322182746863309
Eubacterium fissicatena	0.0793117501598915
Eubacterium hallii	0
Eubacterium infirmum	0
Eubacterium limosum	0
Eubacterium moniliforme	0
Eubacterium multiforme	0
Eubacterium nitritogenes	0
Eubacterium nodatum	0.0806950748998466
Eubacterium oxidoreducens	0.0607599348915516
Eubacterium pyruvativorans	0
Eubacterium ramulus	0.202616997276006
Eubacterium rectale	0.260231043569859
Eubacterium ruminantium	0.0373399126388005
Eubacterium saphenum	0.049247126711233
Eubacterium siraeum	0
Eubacterium sp	0
Eubacterium sulci	0.0316679077585645
Eubacterium tenue	0
Eubacterium tortuosum	0
Eubacterium tortusum	0
Eubacterium uniforme	0
Eubacterium ventriosum	0.106311466871001
Eubacterium xylanophilum	0
Eubacterium yurii	0.030076598912372
Exiguobacterium aurantiacum	0.293393745497186
Facklamia hominis/miroungae	0
Facklamia ignava	0
Facklamia languida	0
Facklamia tabacinasalis	0.206456001806399
Faecalibacterium prausnitzii	0.257303640115657
Faecalibacterium prausnitzii S9G3	0.0586749607593952
Faecalicatena contorta	0.182405593920569
Faecalitalea cylindroides	0.030326689114778
Fermentimonas caenicola	0.0362241740482749
Ferrimonas balearica	0
Fictibacillus arsenicus	0
Filifactor alocis	0.0342786823089442
Filifactor villosus	0
Finegoldia magna	0
Flavobacterium banpakuense	0
Flavobacterium branchiophilum	0.0300622514786191
Flavobacterium cheniae	0
Flavobacterium daejeonense	0
Flavobacterium lindanitolerans	0
Flavobacterium oncorhynchi	0
Flavobacterium sp._TISTR	0
Flavonifractor plautii	0.282173179846342
Flavonifractor sp	0.0574137395525436
Flexispira rappini	0
Flintibacter butyricus	0.0688963782654409
Fretibacterium fastidiosum	0
Fusicatenibacter saccharivorans	0.0658753056298612
Fusobacterium equinum	0
Fusobacterium gonidiaformans	0
Fusobacterium mortiferum	0
Fusobacterium naviforme	0
Fusobacterium necrogenes	0
Fusobacterium necrophorum	2.57735424864812
Fusobacterium nucleatum	0
Fusobacterium periodonticum	0
Fusobacterium russii	0
Fusobacterium ulcerans	0.0324928754234444
Fusobacterium varium	0.0556279164152838
Gallibacterium anatis	0
Garciella nitratireducens	0
Gardnerella vaginalis	0
Gemella haemolysans	0
Gemella morbillorum	0
Gemella sanguinis	0.0756117182139049
Gemmatirosa kalamazoonesis	0
Gemmiger formicilis	0.0732644198485647
Geobacillus stearothermophilus	0
Geobacillus vulcani	0.0289309390675447
Georgenia muralis	0
Gluconobacter oxydans	0
Gordonia bronchialis	0
Gordonia jacobaea	0.0442509390585428
Gordonia otitidis	0.0606526576015614
Gordonia rubripertincta	0
Gordonia terrae	0
Gordonibacter pamelaeae	0
Gordonibacter urolithinfaciens	0
Granulicatella adiacens	0.0667795753005707
Granulicatella elegans	0
Grimontia hollisae	0.0659359971666316
Haematobacter missouriensis	0
Haemophilus haemolyticus	0.217372492313579
Haemophilus influenzae	0
Haemophilus parahaemolyticus	0
Haemophilus parainfluenzae	0.0496575920717271
Haemophilus paraphrohaemolyticus	0
Haemophilus pittmaniae	0
Haemophilus quentini	0
Haemophilus sputorum	0
Hafnia alvei	0
Halobiforma nitratireducens	0.0549277702012512
Halomonas salina	0
Harryflintia acetispora	0
Helicobacter bilis	0
Helicobacter canadensis	0
Helicobacter cinaedi	0.0682650731633491
Helicobacter fennelliae	0
Helicobacter pametensis	0.0357325332384979
Helicobacter pullorum	0
Helicobacter pylori	0.0339655815301889
Helicobacter rodentium	0.0382786628655597
Helicobacter winghamensis	0.0506714040176497
Herbaspirillum massiliense	0.0484992225287762
Hespellia porcina	0
Hespellia stercorisuis	0
Holdemanella biformis	0.331745746285259
Holdemania filiformis	0
Holdemania massiliensis	0
Howardella ureilytica	0.0417864574386758
Hungatella effluvii	0
Hydrobacter penzbergensis	0
Hydrogenibacillus schlegelii	0.15616709050312
Hydrogenoanaerobacterium saccharovorans	0.141294705246672
Hymenobacter rigui	0.0418572468121977
Intestinibacter bartlettii	0.0465164251512061
Intestinimonas butyriciproducens	0.0353235459137363
Janibacter hoylei	0
Janibacter indicus	0.035137020168565
Janibacter limosus	0
Janibacter terrae	0
Johnsonella ignava	0.0442359577053865
Jonesia denitrificans	0
Kallipyga massiliensis	0
Kandleria vitulina	0.127977232179332
Kerstersia gyiorum	0
Kineothrix alysoides	0
Kingella denitrificans	0
Kingella kingae	0
Kingella oralis	0
Klebsiella aerogenes	0
Klebsiella oxytoca	0
Klebsiella pneumoniae	0.0307740433550029
Klebsiella variicola	0
Kluyvera ascorbata	0
Kluyvera intermedia	0
Kocuria halotolerans	0
Kocuria indica	0
Kocuria kristinae	0
Kocuria marina	0.052638768654926
Kocuria palustris	0
Kocuria rhizophila	0
Kocuria rosea	0
Kosakonia cowanii	0
Kurthia gibsonii	0
Kurthia massiliensis	0
Kurthia senegalensis	0
Kytococcus schroeteri	0
Kytococcus sedentarius	0
Lachnoanaerobaculum saburreum	0.056241147264001
Lachnoanaerobaculum umeaense	0
Lachnobacterium bovis	0.089521072318895
Lachnoclostridium phytofermentans	0
Lachnoclostridium sp	0
Lachnospira multipara	0.0311341142693808
Lachnospira pectinoschiza	2.6125872303243
Lactobacillus acidophilus	0
Lactobacillus agilis	0
Lactobacillus alimentarius	0.108175013383856
Lactobacillus alvi	0
Lactobacillus amylolyticus	0
Lactobacillus amylophilus	0
Lactobacillus amylovorus	0
Lactobacillus animalis	0
Lactobacillus antri	0
Lactobacillus apinorum	0
Lactobacillus apodemi	0
Lactobacillus bifermentans	0
Lactobacillus brevis	0
Lactobacillus buchneri	0
Lactobacillus casei	0
Lactobacillus ceti	0
Lactobacillus coleohominis	0
Lactobacillus coryniformis	0.0524903512275129
Lactobacillus crispatus	0
Lactobacillus curvatus	0
Lactobacillus delbrueckii	0
Lactobacillus dextrinicus	0
Lactobacillus fermemtum	0
Lactobacillus fermentum	0
Lactobacillus fructivorans/homohiochii	0.0413988166275512
Lactobacillus gasseri	0
Lactobacillus gastricus	0
Lactobacillus gigeriorum	0
Lactobacillus helveticus	0
Lactobacillus herbarum	0
Lactobacillus iners	0
Lactobacillus jensenii	0.0287170178564076
Lactobacillus johnsonii	0
Lactobacillus kalixensis	0
Lactobacillus kitasatonis	0
Lactobacillus kunkeei	0.0439752149521375
Lactobacillus malefermentans	0
Lactobacillus mindensis	0
Lactobacillus mucosae	0
Lactobacillus mudanjiangensis	0
Lactobacillus oris	0
Lactobacillus parabuchneri	0
Lactobacillus paracasei	0
Lactobacillus parafarraginis	0
Lactobacillus pentosus	0
Lactobacillus plantarum	0
Lactobacillus porcinae	0.0385546402672773
Lactobacillus rapi	0
Lactobacillus reuteri	0
Lactobacillus rhamnosus	0
Lactobacillus rogosae	0.0460959742146944
Lactobacillus rossiae	0
Lactobacillus ruminis	0
Lactobacillus sakei	0
Lactobacillus salivarius	0
Lactobacillus sanfranciscensis	0.0534510114591123
Lactobacillus saniviri	0
Lactobacillus senioris	0.0314162571570684
Lactobacillus sharpeae	0
Lactobacillus thermophilus	0
Lactobacillus ultunensis	0
Lactobacillus vaccinostercus	0
Lactobacillus vaginalis	0
Lactobacillus versmoldensis	0
Lactobacillus xiangfangensis	0.0612563340464634
Lactococcus formosensis	0
Lactococcus garvieae	0
Lactococcus lactis	0.0690209142746146
Lactococcus plantarum	0
Lactococcus raffinolactis	0
Lactonifactor longoviformis	0
Laribacter hongkongensis	0.0365938793121848
Lautropia mirabilis	0.110862316483901
Lawsonella clevelandensis	0.0320723523114856
Leifsonia aquatica/naganoensis	0
Leminorella grimontii	0
Leminorella richardii	0
Leptothrix discophora	0.236277596317415
Leptothrix mobilis	0
Leptotrichia amnionii	0
Leptotrichia buccalis	2.10037893543161
Leptotrichia goodfellowii	0
Leptotrichia hofstadii	0.18989337353988
Leptotrichia wadei	0
Leuconostoc carnosum	0
Leuconostoc citreum	0
Leuconostoc citreum/holzapfelii	0
Leuconostoc gelidum	0
Leuconostoc lactis	0
Leuconostoc mesenteroides	0
Leuconostoc pseudomesenteroides/rapi/kimchii/mesenteroides	0.0557960283933325
Limnobacter thiooxidans	0.0488491055263905
Longicatena caecimuris	0
Lysinibacillus fusiformis	0
Lysinibacillus massiliensis	0
Lysinibacillus sphaericus	0
Lysobacter soli	0
Mageeibacillus indolicus	0
Mannheimia granulomatis	0.135262688226147
Marichromatium gracile	0
Marvinbryantia formatexigens	0.0896050390005826
Massilia aurea	0.0849366131124747
Massiliomicrobiota timonensis	0
Megamonas funiformis	0
Megamonas hypermegale	0
Megamonas rupellensis	0
Megasphaera elsdenii	0
Megasphaera indica	0
Megasphaera micronuciformis	0
Megasphaera paucivorans	0
Megasphaera sp	0
Mesorhizobium loti	0
Methanobrevibacter smithii	0
Methanobrevibacter smithii/gottschalkii	0
Methanosphaera cuniculi	0
Methanosphaera stadtmanae	0
Methylobacterium adhaesivum	3.13778718195792
Methylobacterium jeotgali	0.152442433097928
Methylobacterium mesophilicum	0.0705382770090263
Methylobacterium populi	0.0332084291119597
Methylobacterium radiotolerans	0
Methylobacterium zatmanii	0.118274894832135
Methyloversatilis universalis	0
Microbacterium aurum	0
Microbacterium barkeri	0
Microbacterium chocolatum	0
Microbacterium foliorum	0
Microbacterium gubbeenense	0.0374939687471527
Microbacterium hydrocarbonoxydans	0
Microbacterium lacticum	0.0938557126746084
Microbacterium luteolum	0.316580263296893
Microbacterium oleivorans	0.468359562397064
Microbacterium paraoxydans	0.0682308229007145
Microbacterium phyllosphaerae	0
Microbacterium schleiferi	0
Micrococcus luteus	0
Micrococcus lylae	0
Micromonospora aurantiaca	0
Micromonospora krabiensis	0
Microvirga massiliensis	0
Microvirgula aerodenitrificans	0
Mitsuokella jalaludinii	0
Mitsuokella multacida	0
Mobiluncus curtisii	0.0969162588838447
Moellerella wisconsensis	3.1000344612879
Mogibacterium diversum	0
Mogibacterium neglectum	0
Mogibacterium pumilum	0
Mogibacterium timidum	0
Mogibacterium vescum	0
Monoglobus pectinilyticus	0
Moraxella atlantae	0
Moraxella catarrhalis	0.0688971711434852
Moraxella caviae	0.0357965229830917
Moraxella lacunata	0.0819121919958881
Moraxella nonliquefaciens	0
Moraxella osloensis	0
Morganella morganii	0
Moryella indoligenes	0
Murdochiella asaccharolytica	0.055715696740658
Muribaculum intestinale	0
Murimonas intestini	0.0533165092647141
Mycobacterium abscessus	0.0847307117099982
Mycobacterium avium	0
Mycobacterium florentinum	0.0534451550599403
Mycobacterium fortuitum	0.0407270330665799
Mycobacterium iranicum	0
Mycobacterium mucogenicum	0.0664732482463983
Mycoplasma hominis	0
Mycoplasma pneumoniae	0
Negativicoccus succinicivorans	0.176451863062413
Neisseria bacilliformis	0
Neisseria cinerea	0
Neisseria elongata	0
Neisseria flava	0
Neisseria flavescens/perflava	0
Neisseria gonorrhoeae	0.0568861131730102
Neisseria macacae	0.0325952171986582
Neisseria meningitidis	0
Neisseria mucosa	0.221762083964823
Neisseria sicca	0
Neisseria subflava	0
Nevskia ramosa	0
Nitriliruptor alkaliphilus	0
Oceanobacillus caeni	0
Oceanobacillus massiliensis	0
Ochrobactrum anthropi	0.0286706770945697
Ochrobactrum intermedium	0
Ochrobactrum pituitosum	0
Odoribacter laneus	0
Odoribacter splanchnicus	0.0307528771168718
Oligella urethralis	0.101730545246204
Olsenella profusa	0
Olsenella scatoligenes	0
Olsenella uli	0.0305269724794001
Olsenella umbonata	0.0306429283701767
Orenia metallireducens	0
Oribacterium parvum	0
Oribacterium sinus	0.246522253186736
Ornithobacterium rhinotracheale	0
Oscillibacter ruminantium	0
Oscillibacter sp	0.0730312423051156
Oscillibacter valericigenes	0.176902340113538
Oxalobacter formigenes	0.0398645898427128
Paenibacillus alvei	3.3547018897125
Paenibacillus antibioticophila	0.0308167192777299
Paenibacillus barcinonensis	0
Paenibacillus barengoltzii	0
Paenibacillus daejeonensis	0
Paenibacillus durus	0
Paenibacillus glucanolyticus	0
Paenibacillus graminis	0
Paenibacillus illinoisensis	0.0347754424463545
Paenibacillus kribbensis	0
Paenibacillus lactis	0.0717268407724799
Paenibacillus lautus	0
Paenibacillus provencensis	0
Paenibacillus pueri	0
Paenibacillus rhizosphaerae	0
Paenibacillus riograndensis	0.0420081675132164
Paenibacillus sabinae/forsythiae	0
Paenibacillus senegalensis	0.0348140349386205
Paenibacillus thiaminolyticus	0
Paenibacillus timonensis	0
Pantoea agglomerans	0.296583020928546
Pantoea conspicua	0
Papillibacter cinnamivorans	0
Parabacteroides distasonis	0.278298764941417
Parabacteroides goldsteinii	0.64842257469182
Parabacteroides gordonii	0
Parabacteroides johnsonii	0
Parabacteroides merdae	0
Paracoccus carotinifaciens	0
Paracoccus marinus	0
Paracoccus sanguinis	0.0369379978372754
Paracoccus yeei	0
Paraeggerthella hongkongensis	0.0574882999720582
Paraprevotella clara	0
Paraprevotella xylaniphila	0
Parascardovia denticolens	0
Parasporobacterium paucivorans	0.0659860672269387
Parasutterella excrementihominis	0.179220832608532
Parasutterella secunda	0.0288312206500764
Parvimonas micra	0.137933527857199
Pediococcus acidilactici	0.0787910913664299
Pediococcus damnosus	0
Pediococcus pentosaceus	0.042550371478489
Pedobacter daejeonensis	0
Pedomicrobium ferrugineum	0
Pelomonas saccharophila	0.0570671419209755
Peptoclostridium difficile	0
Peptococcus niger	0
Peptococcus sp.	0
Peptoniphilus asaccharolyticus	0
Peptoniphilus coxii	0
Peptoniphilus duerdenii	0
Peptoniphilus grossensis	0
Peptoniphilus harei	0
Peptoniphilus indolicus	0
Peptoniphilus lacrimalis	0
Peptoniphilus senegalensis	0
Peptoniphilus timonensis	0
Peptostreptococcus anaerobius	0
Peptostreptococcus russellii	0
Peptostreptococcus stomatis	0.0702037919003177
Phascolarctobacterium faecium	0.238697309878026
Phascolarctobacterium succinatutens	0.0752934085075412
Phenylobacterium haematophilum	0
Phyllobacterium myrsinacearum	0
Planococcus rifietoensis	0
Planomicrobium chinense	0
Planomonospora sphaerica	0.0423686754075108
Plesiomonas shigelloides	0
Porphyromonas asaccharolytica	0
Porphyromonas catoniae	0
Porphyromonas endodontalis	0
Porphyromonas gingivalis	0
Porphyromonas somerae	0.1276417911299
Porphyromonas uenonis	0.0333675308276622
Prevotella albensis	0
Prevotella amnii	0.0487931286577623
Prevotella amniotica	0
Prevotella aurantiaca	0.0410241790405624
Prevotella baroniae	0.0688549511070481
Prevotella bergensis	0
Prevotella bivia	0
Prevotella brevis	0
Prevotella bryantii	0
Prevotella buccae	0
Prevotella buccalis	0
Prevotella conceptionensis	0.0827530597632942
Prevotella copri	0
Prevotella corporis	0
Prevotella dentalis	0
Prevotella dentasini	0
Prevotella denticola	0
Prevotella disiens	0
Prevotella enoeca	0
Prevotella falsenii	0
Prevotella fusca	0
Prevotella histicola	0.110873284399038
Prevotella intermedia	0
Prevotella loescheii	0
Prevotella maculosa	0.0383187837931057
Prevotella marshii	0
Prevotella melaninogenica	0
Prevotella micans	0
Prevotella multidaccharivorax	0
Prevotella multiformis	0
Prevotella multisaccharivorax	0
Prevotella nanceiensis	0
Prevotella nigrescens	0
Prevotella oralis	0.0294622096593904
Prevotella oris	0
Prevotella oryzae	0
Prevotella oulorum	0
Prevotella pallens	0
Prevotella paludivivens	0.0859876879398839
Prevotella pleuritidis	0
Prevotella ruminicola	0
Prevotella saccharolytica	0.052589890560875
Prevotella salivae	0
Prevotella scopos/jejuni	0
Prevotella shahii	0
Prevotella stercorea	0
Prevotella timonensis	0
Prevotella veroralis	0
Promicromonospora flava	0.0860438092060205
Propionibacterium acidifaciens	0.355074077999474
Propionibacterium acidipropionici	0.0978753387907534
Propionibacterium acnes	0
Propionibacterium australiense	0
Propionibacterium avidum	0
Propionibacterium cyclohexanicum	0
Propionibacterium damnosum	0.0944522967460024
Propionibacterium freudenreichii	0
Propionibacterium granulosum	0
Propionibacterium jensenii	0
Propionibacterium microaerophilum	0.037940766548821
Propionibacterium namnetense	0
Propionibacterium propionicum	0
Propionibacterium thoenii	0.0669402841869456
Propionicimonas paludicola	0
Propionimicrobium lymphophilum	0.103777118055363
Propionivibrio dicarboxylicus	0
Prosthecobacter fluviatilis	0
Proteus mirabilis	0
Proteus penneri	0.0299262931766789
Proteus vulgaris	0
Providencia alcalifaciens	0
Providencia rettgeri	0
Providencia rustigianii	0
Providencia stuartii	0
Pseudoclavibacter massiliense	0
Pseudoclavibacter sp._Timone	0
Pseudoflavonifractor capillosus	0.0875763466073593
Pseudomonas aeruginosa	0
Pseudomonas alcaliphila	0
Pseudomonas fluorescens	0
Pseudomonas fragi	0
Pseudomonas fragi/thivervalensis/deceptionensis	0
Pseudomonas monteilii	0.674699498385188
Pseudomonas nitroreducens	0
Pseudomonas oleovorans	0
Pseudomonas putida	0
Pseudomonas stutzeri	0
Pseudopropionibacterium propionicum	0
Pseudoramibacter alactolyticus	0
Pseudothermotoga thermarum	0
Pseudoxanthomonas mexicana	0
Psychrobacter arenosus	0
Pyramidobacter piscolens	0
Ralstonia insidiosa	0
Ralstonia mannitolilytica	0
Ralstonia solanacearum	0
Raoultella ornithinolytica	0
Raoultella planticola	0.107056313816245
Rheinheimera perlucida	0
Rheinheimera texasensis	0
Rhizobium pusense	0.0539785992886133
Rhodanobacter ginsenosidimutans	0.698693141028341
Rhodobacter sphaeroides	0
Rhodococcus equi	0
Rhodococcus erythropolis	0
Rhodococcus rhodochrous	0
Riemerella anatipestifer	0
Riemerella columbina	0
Robinsoniella peoriensis	0
Romboutsia lituseburensis	0.0370692453595235
Roseburia faecis	3.2514361226545
Roseburia hominis	0
Roseburia intestinalis	0.274437654238346
Roseburia inulinivorans	0.188547272665479
Roseburia sp	0.127389502290269
Roseomonas mucosa	0
Rothia aeria	0
Rothia dentocariosa	0
Rothia mucilaginosa	0
Rubinisphaera brasiliensis	0.0339553019070446
Rudanella lutea	0.0519873883813381
Ruminococcus albus	0
Ruminococcus bromii	0.420998930334015
Ruminococcus callidus	0.101844745157172
Ruminococcus champanellensis	0
Ruminococcus faecis	0.153668550268018
Ruminococcus flavefaciens	0.0283222355758158
Ruminococcus gauvreauii	0
Ruminococcus gnavus	0.471894110293766
Ruminococcus lactaris	0
Ruminococcus sp	0.326449987673287
Ruminococcus sp. Marseille-P2780	0
Ruminococcus sp. Marseille-P650	0
Ruminococcus torques	0.0392998833660397
Ruthenibacterium lactatiformans	0.0353101375976785
Salmonella enterica	0.329429156461185
Sarcina maxima	0
Sarcina ventriculi	0.0843760809780964
Scardovia inopinata	0.0341122505420329
Scardovia wiggsiae	0.10261094673494
Schlesneria paludicola	0
Schwartzia sp.	0
Schwartzia succinivorans	0.0334283941413087
Selenomonas artemidis	0
Selenomonas infelix	0
Selenomonas noxia	0.0473956995240684
Selenomonas ruminantium	0.0371889132874538
Selenomonas sputigena	0
Sellimonas intestinalis	0.0346765333630238
Senegalemassilia anaerobia	0.031781367204408
Senegalimassilia anaerobia	0
Serratia ficaria	0
Serratia fonticola	0.084166210060907
Serratia liquefaciens	0.0339419951158542
Serratia marcescens	0
Shigella dysenteriae	0
Shuttleworthia satelles	0.0554900159778247
Silanimonas lenta	0
Simonsiella muelleri	0.322881163544821
Skermanella aerolata	0.0358704375721594
Slackia equolifaciens	0
Slackia exigua	0.0580662653862433
Slackia faecicanis	0
Slackia isoflavoniconvertens	0
Slackia piriformis	0.0414608115202853
Snodgrassella alvi	0
Soleaferrea massiliensis	0
Solobacterium moorei	0
Sphingobacterium faecium	0
Sphingobacterium multivorum	0.041338164656346
Sphingobacterium spiritivorum	0
Sphingobium hydrophobicum	0
Sphingobium yanoikuyae	0.077636911303519
Sphingomonas adhaesiva	0
Sphingomonas ginsenosidimutans	0
Sphingomonas hankookensis	0
Sphingomonas panni	0
Sphingomonas paucimobilis	0
Sphingomonas pseudosanguinis	1.11911759564876
Spirosoma linguale	0
Sporanaerobacter acetigenes	0
Sporolactobacillus nakayamae	0.0311037857992612
Sporosarcina koreensis	0
Staphylococcus arlettae	0
Staphylococcus aureus	0
Staphylococcus auricularis	0
Staphylococcus capitis	0.0732146293574619
Staphylococcus cohnii	0.035790646417019
Staphylococcus condimenti	0
Staphylococcus epidermidis	0.0668302925873094
Staphylococcus epidermidis/muscae	0
Staphylococcus equorum/edaphicus/saprophyticus	0
Staphylococcus haemolyticus	0
Staphylococcus hominis	0
Staphylococcus intermedius	0.0813490918141672
Staphylococcus kloosii	0
Staphylococcus lentus	0.0289018538241699
Staphylococcus lugdunensis	0
Staphylococcus nepalensis	0
Staphylococcus pasteuri	0
Staphylococcus pettenkoferi	0
Staphylococcus saccharolyticus	0
Staphylococcus saprophyticus	0
Staphylococcus schleiferi	0
Staphylococcus sciuri	0
Staphylococcus simulans	0.0393783481493413
Staphylococcus succinus	0
Staphylococcus vitulinus	0
Staphylococcus warneri	0
Staphylococcus xylosus	0.0321903278262536
Stenotrophomonas daejeonensis	0
Stenotrophomonas maltophilia	0.0743012523638142
Stenotrophomonas rhizophila	0
Stomatobaculum longum	0
Stoquefichus massiliensis	0
Streptobacillus moniliformis	0
Streptococcus agalactiae	0
Streptococcus alactolyticus	2.2124762769871
Streptococcus anginosus	0
Streptococcus australis	0
Streptococcus caballi	0
Streptococcus cameli	0
Streptococcus canis	0
Streptococcus caprae	0
Streptococcus castoreus	0
Streptococcus constellatus	0
Streptococcus criceti	0
Streptococcus cristatus	0.0474707639836187
Streptococcus dentasini	0
Streptococcus dentirousetti	0
Streptococcus devriesei	0
Streptococcus didelphis	0.0342548421121531
Streptococcus downei	0
Streptococcus dysgalactiae	0
Streptococcus equi	0.0324612038532026
Streptococcus equinus	0
Streptococcus equinus/lutetiensis/infantarius	0
Streptococcus fryi	0
Streptococcus gallolyticus	0
Streptococcus gordonii	0
Streptococcus gordonii/mutans	0
Streptococcus henryi	0
Streptococcus hongkongensis	0
Streptococcus hyovaginalis	0
Streptococcus ictaluri	0
Streptococcus infantarius	0
Streptococcus infantis	0.678609779301789
Streptococcus iniae	0
Streptococcus intermedius/uberis	0.0291831845505557
Streptococcus lactarius	0
Streptococcus lutetiensis	0
Streptococcus macedonicus	0
Streptococcus marimammalium	0
Streptococcus massiliensis	0
Streptococcus merionis	0
Streptococcus minor	0
Streptococcus mitis	0
Streptococcus mitis/pneumoniae/pseudoneumoniae	0
Streptococcus moroccensis	0
Streptococcus mutans	0
Streptococcus oralis	0.0297377711059171
Streptococcus oricebi	0
Streptococcus orisasini	0
Streptococcus ovis	0
Streptococcus parasaguinis	0.0701727986300269
Streptococcus parasanguinis	0.0296395692084947
Streptococcus parauberis	0
Streptococcus pasteurianus	0
Streptococcus peroris	0
Streptococcus pharyngis	0
Streptococcus pleomorphus	0
Streptococcus plurextorum	0.0288459997438939
Streptococcus pneumoniae	0
Streptococcus porci	0
Streptococcus porcinus	0
Streptococcus porcorum	0
Streptococcus pyogenes	0
Streptococcus pyogensis	0
Streptococcus ratti/ursoris	0
Streptococcus rubneri	0
Streptococcus rupicaprae	0
Streptococcus salivarius	0.106626090265587
Streptococcus saliviloxodontae	0
Streptococcus sanguinis	0
Streptococcus sanguinis/vestibularis	0
Streptococcus sinensis	0
Streptococcus sobrinus	0
Streptococcus suis	0
Streptococcus tangierensis	0
Streptococcus thermophilus	0.0372185068809627
Streptococcus thoraltensis	0
Streptococcus uberis	0
Streptococcus vestibularis	0.0591482205915324
Streptococcus viridans	0.0757414113476688
Streptomyces misionensis	0
Streptomyces thermoviolaceus	0
Streptomyces thermovulgaris	0
Subdoligranulum variabile	0
Succinatimonas hippei	0
Succiniclasticum ruminis	0.0415958555300649
Succinivibrio dextrinosolvens	0.0958571477202838
Sulfurimonas autotrophica	0.0482120449239764
Sutterella parvirubra	0
Sutterella stercoricanis	0
Sutterella wadsworthensis	0
Symbiobacterium thermophilum	0
Tannerella forsythia	0
Tatumella ptyseos	0.0772365828224189
Tetragenococcus solitarius	0
Tetrasphaera australiensis	0
Thiomicrospira cyclica	0
Timonella senegalensis	0
Tissierella praeacuta	0
Trabulsiella guamensis	0
Treponema berlinense	0
Treponema denticola	0
Treponema lecithinolyticum	0
Treponema maltophilum	0
Treponema medium	0
Treponema porcinum	0
Treponema socranskii	0
Treponema succinifaciens	0
Treponema vincentii	0
Tropheryma whipplei	0
Trueperella bernardiae	0
Trueperella pyogenes	0
Tumebacillus permanentifrigoris	0
Turicella otitidis	0
Turicibacter sanguinis	0
Turicimonas muris	0
Tyzzerella nexilis	0.058653346253592
Ureaplasma parvum	0
Ureaplasma urealyticum	0
Ureibacillus suwonensis	0
Ureibacillus thermosphaericus	0
Vagococcus penaei	0
Vagococcus teuberi	0
Varibaculum cambriense	0.0674640034420341
Variovorax boronicumulans	0
Veillonella atypica	0.0290103183104037
Veillonella dispar	0.0698137374230915
Veillonella parvula	0.0728140165726213
Veillonella ratti	0
Veillonella rogosae	0
Veillonella tobetsuensis	0.0551848416221227
Vibrio cholerae	0.0286579691559671
Vibrio cincinnatiensis	0
Vibrio fluvialis	0
Vibrio furnissii	0
Vibrio mimicus	0
Vibrio parahaemolyticus	0
Victivallis vadensis	0
Virgibacillus proomii	0
Weeksella virosa	0
Weissella cibaria	0
Weissella confusa	0.569202994681084
Weissella paramesenteroides	0
Yersinia aleksiciae	0
Yersinia bercovieri	0
Yersinia enterocolitica	0
Yersinia frederiksenii	0
Yersinia kristensenii	0
Yersinia pseudotuberculosis	0
Yersinia rohdei	0
Yokenella regensburgei	0.252188747485191
Yonghaparkia alkaliphila	0
Kingdom Information: (%)
Archaea	0.0549277702012512
Bacteria	99.9450722297986
Phylum Information: (%)
Actinobacteria	17.7112997485306
Bacteroidetes	5.74880882007038
Deinococcus-Thermus	0.0432960092971605
Dictyoglomi	0.0342853702040717
Elusimicrobia	0.109160064445314
Epsilonbacteraeota	4.77956180170651
Euryarchaeota	0.0549277702012512
Firmicutes	44.9508829324446
Fusobacteria	4.99002603176728
Gemmatimonadetes	0
Halanaerobiaeota	0
Lentisphaerae	0
Other	1.1451342836345
Planctomycetes	0.0339553019070446
Proteobacteria	19.9107554583499
Spirochaetes	0.082364017006497
Synergistetes	0.0604892884974977
Tenericutes	0.0433867036854149
Thermotogae	0
Verrucomicrobia	0.301666398251962
Class Information: (%)
Actinobacteria	15.9647191073471
Actinobacteridae	0.880197544648839
Alphaproteobacteria	7.27003715191441
Bacilli	18.5550030951362
Bacteroides	0.111256416996579
Bacteroidetes	0
Bacteroidia	5.6375524030738
Betaproteobacteria	0
Brachyspirae	0.082364017006497
Campylobacteria	4.77956180170651
Chlorobia	0
Clostridia	23.5806959261989
Coriobacteriia	0.866383096534589
Deinococci	0.0432960092971605
Deltaproteobacteria	0
Dictyoglomia	0.0342853702040717
Elusimicrobia	0.109160064445314
Epsilonproteobacteria	0
Erysipelotrichia	1.81528807700335
Flavobacteria	0
Fusobacteria	2.57735424864812
Fusobacteriia	2.41267178311917
Gammaproteobacteria	12.6407183064354
Gemmatimonadetes	0
Halanaerobiia	0
Halobacteria	0.0549277702012512
Lentisphaeria	0
Methanobacteria	0
Mollicutes	0.0433867036854149
Negativicutes	0.99989583410615
Nitriliruptoria	0
Other	1.1451342836345
Planctomycetacia	0.0339553019070446
Spirochaetes	0
Spirochaetia	0
Synergistia	0.0604892884974977
Thermotogae	0
Verrucomicrobiae	0.301666398251962
Order Information: (%)
Acetobacterales	0
Actinomycetales	0.846592465050393
Aeromonadales	0.348469325901944
Alteromonadales	0
Azospirillales	0.0358704375721594
Bacillales	13.500924260103
Bacteroidales	4.66892472789039
Betaproteobacteriales	1.83447096696598
Bifidobacteriales	12.3614252965945
Brachyspirales	0.082364017006497
Campylobacterales	4.77956180170651
Cardiobacteriales	0.0599239938503904
Caulobacterales	1.70408919784705
Chitinophagales	0.681833533599091
Chlorobiales	0
Chromatiales	0
Clostridiale	0.0732970781893154
Clostridiales	23.5073988480096
Coriobacteriales	0.866383096534589
Corynebacteriales	1.10881689631585
Cytophagales	0.227692571678869
Deinococcales	0.0432960092971605
Desulfobacterales	0
Desulfovibrionales	0
Dictyoglomales	0.0342853702040717
Elusimicrobiales	0.109160064445314
Enterobacteriales	5.42956552958388
Erysipelotrichales	1.81528807700335
Flavobacteriales	0.129019822245683
Fusobacterales	2.57735424864812
Fusobacteriales	2.41267178311917
Fusobacteriales: Leptotrichiacea	0
Gemmatimonadales	0
Halanaerobiales	0
Halobacteriales	0.0549277702012512
Lactobacillales	5.05407883503319
Methanobacteriales	0
Micrococcales	2.02686212257286
Micromonosporales	0
Mycoplasmatales	0.0433867036854149
Neisseriales	0
Nitriliruptorales	0
Oceanospirillales	0.0335854003412963
Opitutales	0
Other	1.1451342836345
Pasteurellales	0.737474963963477
Planctomycetales	0.0339553019070446
Propionibacteriales	0.458851196054836
Pseudomonadales	1.55325201499378
Rhizobiales	4.29638501170565
Rhodobacterales	0.0369379978372754
Salinisphaerales	0
Selenomonadales	0.99989583410615
Sphingobacteriales	0.041338164656346
Sphingomonadales	1.19675450695228
Spirochaetales	0
Streptomycetales	0
Streptosporangiales	0.0423686754075108
Synergistales	0.0604892884974977
Thermotogales	0
Thiomicrospirales	0
Verrucomicrobiales	0.301666398251962
Vibrionales	1.83519107102552
Victivallales	0
Xanthomonadales	0.808785039809174
Family Information: (%)
Acetobacteraceae	0
Acidaminococcaceae	0.392823772413393
Actinomycetaceae	0.423926034001293
Aerococcaceae	0.206456001806399
Aeromonadaceae	0.0419014246284434
Akkermansiaceae	0.301666398251962
Alicyclobacillaceae	0
Alteromonadaceae	0
Aquaspirillaceae	0
Arcobacteraceae	0.101880414360408
Atopobiaceae	0.124661688890378
Azospirillaceae	0.0358704375721594
Bacillaceae	9.48156337672899
Bacteroidaceae	2.03250021348731
Barnesiellaceae	0.102534586801319
Beijerinckiaceae	3.51225121600897
Bifidobacteriaceae	12.3614252965945
Blautia	0
Bogoriellaceae	0
Brachyspiraceae	0.082364017006497
Brevibacteriaceae	0.716814160471161
Burkholderiaceae	1.1140093736814
Caldicoprobacteraceae	0
Campylobacteraceae	4.40255608760688
Cardiobacteriaceae	0.0599239938503904
Carnobacteriaceae	0.115648585003409
Caulobacteraceae	1.70408919784705
Cellulomonadaceae	0
Chitinibacteraceae	0.0365938793121848
Chitinophagaceae	0.681833533599091
Chlorobiaceae	0
Christensenellaceae	0.0311523257332263
Chromatiaceae	0
Clostridiaceae	5.74939338441382
Clostridiaceae 1	2.41553186968854
Clostridiaceae 2	0.0566796731745336
Clostridiales	0.0732970781893154
Coriobacteriaceae	0.34724084379806
Corynebacteriaceae	0.795754062286193
Corynebacterineae	0.125457744776578
Deinococcaceae	0.0432960092971605
Dermabacteraceae	0.135246004850992
Dermacoccaceae	0
Desulfobulbaceae	0
Desulfovibrionaceae	0
Dictyoglomaceae	0.0342853702040717
Dietziaceae	0.0882408340632189
Dysgonomonadaceae	0.100238693949773
Eggerthellaceae	0.394480563846151
Elusimicrobiaceae	0.109160064445314
Enterbacteriaceae	0.457177674314092
Enterobacteriaceae	4.97238785526979
Enterococcaceae	0.0295669874416789
Erysipelotrichaceae	1.81528807700335
Eubacteriaceae	0
Family XI	0.269260942811762
Family XIII	0.161610109369644
Family XVIII	0
Flavobacteriaceae	0.0706624297828832
Fusobacteriaceae	2.69975372279579
Gemmatimonadaceae	0
Halobacteroidaceae	0
Haloferacaceae	0.0549277702012512
Halomonadaceae	0.0335854003412963
Helicobacteraceae	0.226913254815245
Hymenobacteraceae	0.0418572468121977
Hyphomicrobiaceae	0
Intrasporangiaceae	0.035137020168565
Jonesiaceae	0
Lachnospiraceae	12.2717694048376
Lactobacillaceae	0.494250533391679
Leptotrichia	0
Leptotrichiaceae	2.29027230897149
Leuconostocaceae	0.667549394552906
Listeriaceae	0
Marinifilaceae	0.123503948606457
Methanobacteriaceae	0
Microbacteriaceae	1.08702616842722
Micrococcaceae	0.052638768654926
Micrococcineae	0
Micromonosporaceae	0
Moraxellaceae	0.376444116942461
Muribaculaceae	0
Mycobacteriaceae	0.119918403306339
Mycoplasmataceae	0.0433867036854149
Neisseriaceae	0.683867713972395
Nitriliruptoraceae	0
Nocardiaceae	0.104903596660104
Nocardioidaceae	0
Opitutaceae	0
Other	1.1451342836345
Paenibacillaceae	3.69698947653884
Pasteurellaceae	0.737474963963477
Peptococcaceae	0
Peptostreptococcaceae	0.183866061323419
Planococcaceae	0
Porphyromonadaceae	0.161009321957563
Prevotellaceae	1.14101877357378
Promicromonosporaceae	0
Propionibacteriaceae	0.458851196054836
Propionibacterineae	0.297208686272522
Pseudomonadaceae	1.17680789805132
Psychromonadaceae	0
Rhizobiaceae	0.693432157676621
Rhodanobacteraceae	0.698693141028341
Rhodobacteraceae	0.0369379978372754
Rhodocyclaceae	0
Rikenellaceae	0.0813978498809464
Rubinisphaeraceae	0.0339553019070446
Ruminococcaceae	2.44374679487093
Schlesneriaceae	0
Solimonadaceae	0
Sphingobacteriaceae	0.041338164656346
Sphingomonadaceae	1.19675450695228
Spirochaetaceae	0
Spirosomaceae	0.185835324866671
Sporolactobacillaceae	0.0311037857992612
Staphylococcaceae	0.215655902822053
Streptococcacaeae	0
Streptococcaceae	3.54060733283711
Streptomycetaceae	0
Streptomycineae	0
Streptosporangiaceae	0.0423686754075108
Succinivibrionaceae	0.306567901273501
Synergistaceae	0.0604892884974977
Tannerellaceae	0.926721339633238
Thermomonosporaceae	0
Thermotogaceae	0
Thiomicrospiraceae	0
Thiovulaceae	0.0482120449239764
Veillonellaceae	0.607072061692757
Verrucomicrobiaceae	0
Vibrionaceae	1.83519107102552
Victivallaceae	0
Weeksellaceae	0.0583573924627994
Xanthobacteraceae	0.0907016380200571
Xanthomonadaceae	0.110091898780833
Genus Information: (%)
Acetanaerobacterium	0.250304997744514
Acetivibrio	0
Acetobacter	0
Acetobacterium	0
Achromobacter	0.0286706770945697
Acidaminococcus	0.0372371984977606
Acidovorax	0
Acinetobacter	0.189838230819996
Actinobacillus	0.0738804803748061
Actinobaculum	0
Actinomadura	0
Actinomyces	0.259545771675414
Adlercreutzia	0
Aerococcus	0
Aeromicrobium	0
Aeromonas	0.0419014246284434
Afipia	0
Agathobacter	0.260231043569859
Aggregatibacter	0
Agrobacterium	0.187431432131176
Agrococcus	0.0696024805268535
Akkermansia	0.301666398251962
Alcaligenes	0
Algoriella	0
Aliagarivorans	0
Alistipes	0.0813978498809464
Allisonella	0
Alloiococcus	0
Alloprevotella	0.582361598652824
Allorhizobium-Neorhizobium-Pararhizobium-Rhizobium	0.417097752890109
Alloscardovia	0
Alysiella	0.0497431360910825
Amaricoccus	0
Anaerobiospirillum	0.210710753553217
Anaerococcus	0
Anaerofilum	0
Anaerofustis	0
Anaeroglobus	0
Anaerospora	0
Anaerosporobacter	0
Anaerostipes	0.0375106573643263
Anaerovorax	0
Ancylobacter	0
Aneurinibacillus	0
Anoxynatronum	0.0566796731745336
Aquabacterium	0
Arcanobacterium	0
Arcobacter	0.101880414360408
Arthrobacter	0
Asaccharobacter	0.0372371521888465
Atopobium	0.0634917880408012
Atopostipes	0
Aureimonas	0.0349243733667223
Bacillus	9.29646534715833
Bacteroides	2.03250021348731
Barnesiella	0.102534586801319
Bartonella	0
Bavariicoccus	0
Bergeyella	0
Bifidobacterium	12.2247020993175
Blautia	0.347504438946735
Bordetella	0
Brachybacterium	0.0985728976898787
Brachymonas	0
Brachyspira	0.082364017006497
Bradyrhizobium	0.0321140135997645
Brevibacillus	0.128146381877931
Brevibacterium	0.716814160471161
Brevundimonas	1.59271203065031
Brochothrix	0
Buchnera	0.0742778720050682
Bulleidia	0
Burkholderia-Caballeronia-Paraburkholderia	0
Butyricicoccus	0.0409397856688707
Butyricimonas	0.092751071489585
Butyrivibrio	0.0934081908192929
Caldicoprobacter	0
Campylobacter	4.40255608760688
Capnocytophaga	0.040600178304264
Cardiobacterium	0.0599239938503904
Castellaniella	0
Catabacter	0
Catenibacterium	1.24918445591758
Catonella	0
Caulobacter	0.111377167196747
Cellulomonas	0
Cellulosilyticum	0.0562598189520347
Cellulosimicrobium	0
Centipeda	0
Cephaloticoccus	0
Cetobacterium	0
Chitinibacter	0.0365938793121848
Chlorobium	0
Christensenella	0.0311523257332263
Chryseobacterium	0
Citrobacter	0.038748633765292
Cloacibacillus	0.0604892884974977
Clostridium	5.74939338441382
Clostridium sensu stricto	0
Clostridium sensu stricto 1	1.93711633836645
Clostridium sensu stricto 10	0
Clostridium sensu stricto 11	0.159828457513838
Clostridium sensu stricto 12	0
Clostridium sensu stricto 13	0
Clostridium sensu stricto 14	0
Clostridium sensu stricto 15	0
Clostridium sensu stricto 16	0
Clostridium sensu stricto 17	0
Clostridium sensu stricto 18	0
Clostridium sensu stricto 19	0.0810630309367502
Clostridium sensu stricto 2	0
Clostridium sensu stricto 3	0.0425494870126937
Clostridium sensu stricto 4	0
Clostridium sensu stricto 5	0
Clostridium sensu stricto 7	0
Clostridium sensu stricto 8	0.110598474880714
Cnuella	0.681833533599091
Collinsella	0.0558694128263479
Comamonas	0
Coprobacillus	0
Coprobacter	0
Coprococcus 1	0
Coprococcus 2	0
Coprococcus 3	0.0504379664088396
Coriobacterium	0.291371430971712
Corynebacterium	0.0558783167252513
Corynebacterium 1	0.707803393249456
Cronobacter	0
Cryobacterium	0.032903357883934
Cryptobacterium	0
Cupriavidus	0
Curvibacter	0
Cutibacterium	0
Dechlorobacter	0
Deinococcus	0.0432960092971605
Delftia	0
Dermabacter	0.036673107161113
Dermacoccus	0
Desulfobulbus	0
Desulfovibrio	0
Dialister	0.085784277749274
Dictyoglomus	0.0342853702040717
Dielma	0
Dietzia	0.0882408340632189
Dolosicoccus	0
Dolosigranulum	0.048869009702838
Dorea	0
Dyadobacter	0.133847936485333
Dysgonomonas	0.0640145199014986
Eggerthella	0.200228034778718
Eggerthia	0
Eikenella	0
Eisenbergiella	0
Elusimicrobium	0.109160064445314
Empedobacter	0.0583573924627994
Enorma	0
Enterobacter	0.04749933895442
Enterococcus	0
Enterorhabdus	0
Enterovibrio	0
Eremococcus	0
Erwinia	0
Erysipelatoclostridium	0.0428688891041983
Escherichia	0.457177674314092
Escherichia-Shigella	0.382761425479418
Ethanoligenens	0.0510385199090013
Eubacterium	0.0732970781893154
Ezakiella	0
Facklamia	0.206456001806399
Faecalitalea	0.030326689114778
Fastidiosipila	0
Fictibacillus	0
Filifactor	0
Finegoldia	0
Flavobacterium	0.0300622514786191
Flavonifractor	0.282173179846342
Franconibacter	0
Fretibacterium	0
Fusicatenibacter	0.0658753056298612
Fusobacterium	2.69975372279579
Gallibacterium	0
Garciella	0
Gardnerella	0
Gemella	0.0756117182139049
Gemmatirosa	0
Geobacillus	0.0289309390675447
Geomicrobium	0
Georgenia	0
Gluconobacter	0
Gordonia	0.104903596660104
Gordonibacter	0
Granulicatella	0.0667795753005707
Grimontia	0.0659359971666316
Haematobacter	0
Haemophilus	0.528331795362523
Hafnia-Obesumbacterium	0
Halodesulfovibrio	0
Halomonas	0.0335854003412963
Halopiger	0.0549277702012512
Harryflintia	0
Helicobacter	0.226913254815245
Hespellia	0
Hodemania	0
Holdemanella	0.331745746285259
Holdemania	0
Howardella	0.0417864574386758
Hungatella	0
Hydrobacter	0
Hydrogenibacillus	0.15616709050312
Hydrogenoanaerobacterium	0.141294705246672
Hymenobacter	0.0418572468121977
Intestinibacter	0.0465164251512061
Intestinimonas	0.0353235459137363
Isoptericola	0
Janibacter	0.035137020168565
Johnsonella	0.0442359577053865
Jonesia	0
Kandleria	0.127977232179332
Kerstersia	0
Kingella	0
Klebsiella	0
Kluyvera	0.040433847076327
Kocuria	0.052638768654926
Kosakonia	0
Kurthia	0
Kytococcus	0
Lachnoanaerobaculum	0.056241147264001
Lachnobacterium	0.089521072318895
Lachnoclostridium	1.01167294877388
Lachnoclostridium 10	0
Lachnoclostridium 12	0.0496236304554669
Lachnoclostridium 5	0.808686933473656
Lachnospira	2.68981731880838
Lachnospiraceae NC2004 group	0.05026182558557
Lachnospiraceae NK4A136 group	0.0316227171485679
Lactobacillus	0.415459442025249
Lactococcus	0.0690209142746146
Lautropia	0.110862316483901
Lawsonella	0.0320723523114856
Leifsonia	0
Leminorella	0
Leptothrix	0.236277596317415
Leptotrichia	2.29027230897149
Leuconostoc	0.0983463998718215
Limnobacter	0.0488491055263905
Lysinibacillus	0
[truncated: 214 more rows]
