# Supplementary material for: Pediatric Acute Lymphoblastic Leukemia Patients Exhibit Distinctive Alterations in the Gut Microbiota
Source: Front Cell Infect Microbiol. 2020 Oct 16;10:558799. doi: 10.3389/fcimb.2020.558799 (PMC7596659; doi:10.3389/fcimb.2020.558799)
Supplement: Supplementary file 1 [file Data_Sheet_1.ZIP › rawdata/Control/19T010009_output.xls.result.txt]

Species Information: (%)
Abiotrophia defectiva	0
Abiotrophia para-adiacens	0
Acetanaerobacterium elongatum	0.445559210445589
Acetobacterium tundrae	0
Achromobacter denitrificans	0.0993490043030952
Achromobacter xylosoxidans	0
Acidaminococcus fermentans	0.0391186203056996
Acidaminococcus intestini	0.0277240008194316
Acidovorax facilis	0
Acidovorax sp	0
Acidovorax temperans	0
Acinetobacter baumannii	0
Acinetobacter calcoaceticus	0.032410163534606
Acinetobacter haemolyticus/baumannii	0.138484390388821
Acinetobacter johnsonii	0.0360052530010954
Acinetobacter junii	0
Acinetobacter lwoffii	0
Acinetobacter pittii	0
Acinetobacter radioresistens	0
Acinetobacter septicus	0
Actinobacillus capsulatus	0.0970355606431555
Actinobacillus pleuropneumoniae	0
Actinobaculum massiliense	0
Actinobaculum schaalii	0.0325825803420035
Actinomadura vinacea	0
Actinomyces canis	0
Actinomyces cardiffensis	0
Actinomyces georgiae	0.101770891209841
Actinomyces graevenitzii	0
Actinomyces johnsonii	0
Actinomyces massiliensis	0
Actinomyces meyeri	0.0546369408302175
Actinomyces naeslundii	0
Actinomyces neuii	0.0466534021887501
Actinomyces odontolyticus	0
Actinomyces oris	0
Actinomyces radingae	0
Actinomyces sp._ph3	0.16224814339367
Actinomyces turicensis	0
Actinomyces urogenitalis	0
Actinomyces viscosus	0
Adlercreutzia equolifaciens	0
Aeribacillus pallidus	0.126299649022815
Aerococcus christensenii	0.0614913063532033
Aerococcus viridans	0
Aeromicrobium massiliense	0.068222442173579
Aeromonas allosaccharophila/veronii	0.0519673422622253
Aeromonas bestiarum	0
Aeromonas hydrophila	0
Aeromonas jandaei	0
Aeromonas media/tecta	0
Aeromonas veronii	0.0282334216164737
Afipia birgiae	0
Agathobaculum butyriciproducens	0
Aggregatibacter actinomycetemcomitans	0.0555698201819439
Aggregatibacter aphrophilus	0.185950558982653
Aggregatibacter segnis	0
Agrobacterium tumefaciens	0.119365234931388
Agrococcus jejuensis	0
Agrococcus terreus	0.073508014269045
Akkermansia glycaniphila	0
Akkermansia muciniphila	0.195843969368234
Alcaligenes faecalis	0.0310895854179701
Algoriella xinjiangensis	0
Aliagarivorans marinus	0.036765635144966
Alistipes finegoldii	0
Alistipes indistinctus	0.0387310046470277
Alistipes inops	0
Alistipes obesi	0
Alistipes onderdonkii	0
Alistipes putredinis	0
Alistipes senegalensis	0
Alistipes shahii	0
Alistipes timonensis	0.031853606250267
Allisonella histaminiformans	0.0386757249277584
Alloiococcus otitis	0
Alloprevotella rava	0.589670508675624
Alloprevotella tannerae	0.239778490429845
Alloscardovia omnicolens	0
Alysiella filiformis	0.147143528173451
Amaricoccus kaplicensis	0.0466812040637873
Anaerobiospirillum succiniciproducens	0
Anaerobiospirillum thomasii	0.205891883166399
Anaerococcus hydrogenalis	0
Anaerococcus lactolyticus	0
Anaerococcus obesiensis	0.038950323961119
Anaerococcus octavius	0
Anaerococcus prevotii	0
Anaerococcus senegalensis	0
Anaerococcus tetradius	0
Anaerococcus vaginalis	0
Anaerofilum agile	0
Anaerofilum pentosovorans	0
Anaerofustis stercorihominis	0
Anaeroglobus geminatus	0
Anaerorhabdus furcosa	0
Anaerosporobacter mobilis	0
Anaerostipes butyraticus	0.0599997562102306
Anaerostipes caccae	0
Anaerostipes hadrus	0.138409174867336
Anaerotruncus colihominis	0.492825134271832
Anaerotruncus sp	0
Anaerovorax odorimutans	0
Ancylobacter polymorphus	0.050967601294104
Aneurinibacillus aneurinilyticus	0.0309226463230571
Aneurinibacillus migulanus	0
Anoxynatronum sibiricum	0.0318763621801761
Aquabacterium commune	0
Arcanobacterium haemolyticum	0
Arcanobacterium pyogenes	0
Arcobacter butzleri	0.20209093934946
Arcobacter cryaerophilus	0
Arthrobacter albus	0
Arthrobacter castelli	0.0294878475774446
Arthrobacter oxydans	0
Arthrobacter polychromogenes	0
Asaccharobacter celatus	0.0351651435551293
Atlantibacter hermannii	0.0458927165350055
Atopobium minutum	0
Atopobium parvulum	0
Atopobium rimae	0.0472451095009056
Atopobium vaginae	0
Atopostipes suicloacalis	0
Aurantimonas altamirensis	0
Aureimonas altamirensis	0
Averyella dalhousiensis	0
Azonexus hydrophilus	0
Azospirillum lipoferum	0
Bacillus altitudinis	0.273937353313452
Bacillus amyloliquefaciens	0.0462805792464476
Bacillus anthracis	0
Bacillus atrophaeus	0
Bacillus badius	0
Bacillus beijingensis	0.0364931029676931
Bacillus benzoevorans	0
Bacillus cereus	0
Bacillus circulans	0
Bacillus clausii	0
Bacillus coagulans	0
Bacillus cytotoxicus	0
Bacillus endophyticus	0
Bacillus firmus	0
Bacillus flexus	0
Bacillus fordii	0
Bacillus halodurans	0
Bacillus idriensis	0
Bacillus infantis	0
Bacillus licheniformis	0.0431383645089905
Bacillus marisflavi	0
Bacillus massilioanorexius	0
Bacillus massiliosenegalensis	0
Bacillus megaterium	0
Bacillus methanolicus	0
Bacillus mojavensis	0.0279815827254502
Bacillus mycoides	0
Bacillus nealsonii	0
Bacillus niacini	0
Bacillus polyfermenticus	0.0499448013883521
Bacillus pseudofirmus	0
Bacillus pseudomycoides	0.0380055225548114
Bacillus pumilus	0.0387017947618464
Bacillus senegalensis	0
Bacillus simplex	0.0290015326008224
Bacillus siralis	0
Bacillus sonorensis	0.0422139575725292
Bacillus subtilis	0
Bacillus thermoamylovorans	0.0814995908649175
Bacillus thuringiensis	0.086674969632421
Bacillus timonensis	0.0294703966366819
Bacillus toyonensis/wiedmanii/thuringiensis	0
Bacillus vallismortis	0.0617360901489334
Bacteroides acidifaciens	0.0356337637363447
Bacteroides caccae	0
Bacteroides cellulosiluticus	0.0300530625564764
Bacteroides cellulosilyticus	0.04267434272899
Bacteroides clarus	1.87506516544612
Bacteroides coagulans	0
Bacteroides coprocola	0
Bacteroides coprophilus	0.120702789394499
Bacteroides dorei	0
Bacteroides eggerthii	0.0603134307792783
Bacteroides faecis	0.0882255477029758
Bacteroides finegoldii	0.053024981586506
Bacteroides fluxus	0
Bacteroides fragilis	0.642148483199719
Bacteroides galacturonicus	0.0382484284748057
Bacteroides gallinarum	0
Bacteroides gallinceum	0
Bacteroides graminisolvens	0
Bacteroides helcogenes	0
Bacteroides intestinalis	0
Bacteroides massiliensis	0.184534801643539
Bacteroides massilinensis	0
Bacteroides nordii	0.0842259055924587
Bacteroides oleiciplenus	0
Bacteroides ovatus	0.0397843921426861
Bacteroides paurosaccharolyticus	0
Bacteroides pectinophilus	0.103165724785929
Bacteroides plebeius	0
Bacteroides propinonicifaciens	0.112030445504861
Bacteroides pyogenes	0
Bacteroides salanitronis	0
Bacteroides salyersiae	0
Bacteroides sartorii	0
Bacteroides stercorirosoris	0
Bacteroides stercoris	0.0616120893856123
Bacteroides thetaiotaomicron	0
Bacteroides timonensis	0
Bacteroides uniformis	0.230861403460877
Bacteroides ureolyticus	0.140281397130151
Bacteroides vulgatus	0.0391759935349587
Bacteroides xylanisolvens	0
Bacteroides xylanolyticus	0.110410491900427
Barnesiella intestinihominis	0.0488945278197537
Barnesiella viscericola	0
Bartonella birtlesii	0
Bavariicoccus seileri	0
Bergeyella zoohelcum	0.0307489019279295
Bifidobacterium actinocoloniiforme	0
Bifidobacterium adolescentis	0.0492436382223103
Bifidobacterium adolescentis/ruminantium	0
Bifidobacterium angulatum	0.0901332817809033
Bifidobacterium animalis	0
Bifidobacterium asteroides	3.21095493315683
Bifidobacterium avesanii	0
Bifidobacterium bifidum	0
Bifidobacterium bohemicum	0
Bifidobacterium bombi	0
Bifidobacterium boum	0.0730018564690047
Bifidobacterium breve	0
Bifidobacterium callitrichos	0
Bifidobacterium catenulatum	0.065083191608437
Bifidobacterium catenulatum/pseudoctenulatum	0.131144032088663
Bifidobacterium choerinum	0.110381343238235
Bifidobacterium commune	0
Bifidobacterium coryneforme	0
Bifidobacterium crudilactis/psychraerophilum	0
Bifidobacterium cuniculi	0.0393517050482421
Bifidobacterium dentium	0.572662848954131
Bifidobacterium eulemuris/lemurum	0
Bifidobacterium faecale	0.0389079558906991
Bifidobacterium gallicum	0.0551316997119819
Bifidobacterium gallinarum	0
Bifidobacterium hapali	0.111197737329689
Bifidobacterium indicum	0
Bifidobacterium kashiwanohense	0.0373098603322166
Bifidobacterium longum	0.239329190610546
Bifidobacterium longum	0.0489345668823981
Bifidobacterium merycicum	0
Bifidobacterium mongoliense	0
Bifidobacterium moukalabense	0.38805275632582
Bifidobacterium pseudocatenulatum	0.267094141363953
Bifidobacterium pseudocatenulatum	0.0706395355379871
Bifidobacterium pseudolongum	0.0487291183361511
Bifidobacterium pullorum	0
Bifidobacterium pullorum/hapali	0.0590197090317277
Bifidobacterium ramosum	0.0429079840040182
Bifidobacterium reuteri	0.0507041379278469
Bifidobacterium ruminantium	0
Bifidobacterium saeculare	0
Bifidobacterium saguini	0
Bifidobacterium scardovii	0.0300703059284525
Bifidobacterium stercoris	0
Bifidobacterium thermacidophilum	0.0415103488675306
Bifidobacterium thermophilum	0.0390798987152289
Bifidobacterium tissieri	0
Bifidobacterium tsurumiense	2.75729187052822
Bifissio spartinae	1.49109974473981
Bilophila wadsworthia	0
Blastococcus massiliensis	0.136190876435798
Blastomonas natatoria	0
Blautia caecimuris	0
Blautia coccoides	0
Blautia faecis	0.0278041504779081
Blautia glucerasea	0
Blautia hansenii	0
Blautia hydrogenotrophica	0.0401791939375672
Blautia luti	0.0764160896361508
Blautia marasmi	0
Blautia obeum	0.0453302439974012
Blautia producta	0
Blautia schinkii	0.338974784494382
Blautia sp._GD8	0
Blautia stercoris	0.0631739262807223
Blautia wexlerae	0
Bordetella hinzii	0
Brachybacterium muris	0
Brachybacterium paraconglomeratum	0.0352990973340109
Brachymonas chironomi	0
Brachyspira aalborgi	0.097335192762739
Brachyspira pilosicoli	0
Bradyrhizobium denitrificans	0.0319309954726881
Bradyrhizobium elkanii	0
Bradyrhizobium japonicum	0.0536613157740097
Brevibacillus agri	0
Brevibacillus borstelensis	0
Brevibacillus brevis	0.0435738653247049
Brevibacillus massiliensis	0.0710986402760379
Brevibacterium casei	0.106496448982809
Brevibacterium epidermidis	0
Brevibacterium halotolerans	0.0452446638756896
Brevibacterium iodinum	0
Brevibacterium linens	0
Brevibacterium luteolum	0
Brevibacterium mcbrellneri	0
Brevibacterium paucivorans	0.0351798545838954
Brevibacterium pityocampae	0.825540383167542
Brevibacterium ravenspurgense/massiliense	0.0430016052244824
Brevibacterium senegalense	0
Brevundimonas bacteroides	0.112838862944009
Brevundimonas diminuta	0.0506756311797955
Brevundimonas subvibrioides	0
Brevundimonas terrae	0.105704621425221
Brevundimonas vesicularis	0.11095365131806
Brochothrix thermosphacta	0
Buchnera aphidicola	0.102808693357841
Buchnera sp.	0
Bulleidia extructa	0
Burkholderia cepacia	0
Burkholderia glumae	0
Burkholderia plantarii	0
Butyricicoccus faecihominis	0
Butyricicoccus pullicaecorum	0
Butyricimonas faecihominis	0
Butyricimonas paravirosa	0
Butyricimonas synergistica	0
Butyricimonas virosa	0
Butyrivibrio crossotus	0.217502030899628
Butyrivibrio fibrisolvens	0.048875329227735
C.viride 16S	0.0411130173113022
Caldicoprobacter faecalis	0
Campylobacter coli	0.14599117658777
Campylobacter concisus	0
Campylobacter curvus	0
Campylobacter faecalis	0.0361597874414694
Campylobacter fetus	0
Campylobacter gracilis	0
Campylobacter hominis	0
Campylobacter hyointestinalis	0
Campylobacter jejuni	0.234199961168509
Campylobacter lari	0
Campylobacter rectus	0
Campylobacter showae	0
Campylobacter upsaliensis	0
Campylobacter ureolyticus	0
Candidatus Blastococcus	0
Candidatus Dorea	0.069320681465332
Candidatus Soleaferrea	0
Candidatus Stoquefichus	0
Candidatus Streptomyces	0
Capnocytophaga gingivalis	0
Capnocytophaga granulosa	2.25980701744627
Capnocytophaga haemolytica	0
Capnocytophaga leadbetteri	0.0942128405136523
Capnocytophaga ochracea	0
Capnocytophaga sputigena	0.0522302116356177
Cardiobacterium hominis	0.512078916465771
Cardiobacterium valvarum	0
Carnobacterium maltaromaticum	0.0315468116022895
Castellaniella defragrans	0
Catabacter hongkongensis	0
Catenibacterium mitsuokai	2.39458034007663
Catonella morbi	0
Catonella sp.	0
Cedecea davisae	0
Cedecea lapagei	0.031187516762487
Cellulomonas composti	0
Cellulomonas denverensis	0
Cellulomonas massiliensis	0
Cellulomonas parahominis	0.0363253549111734
Cellulosilyticum lentocellum	0.137682047696521
Cellulosimicrobium cellulans	0.0445555746568005
Centipeda periodontii	0
Cephaloticoccus primus	0
Cetobacterium somerae	0
Chlamydia abortus	0.0476410925613421
Chlamydia trachomatis	0.0465407590076002
Chlorobium phaeobacteroides	0
Christensenella minuta	0.0359805203564265
Chryseobacterium bovis	0.373348162248884
Chryseobacterium hominis	0
Citrobacter amalonaticus	0
Citrobacter braakii	0
Citrobacter farmeri	0
Citrobacter freundii	0
Citrobacter gillenii	0
Citrobacter intermedius	0
Citrobacter murliniae	0
Citrobacter pasteurii	0
Citrobacter sedlakii	0.0402497823653308
Citrobacter werkmanii	0
Citrobacter youngae	0.0743082378989944
Cloacibacillus evryensis	0.0877828274670917
Cloacibacillus porcorum	0
Cloacibacterium normanense	1.8951256363942
Clostridioides difficile	0
Clostridium acetobutylicum	0
Clostridium acidisoli	0
Clostridium aciditolerans	0
Clostridium aerotolerans	0
Clostridium akagii	0
Clostridium aldenense	0.0745839379937293
Clostridium aldrichii	0
Clostridium algidicarnis	0
Clostridium amazonense	0
Clostridium aminovalericum	0.125492187615352
Clostridium amygdalinum	1.40715745875744
Clostridium amylolyticum	0.0627682173604523
Clostridium arbusti	0
Clostridium argentinense	0
Clostridium asparagiforme	0.658365729985922
Clostridium aurantibutyricum	0
Clostridium autoethanogenum	0
Clostridium baratii/Eubacterium nitrigenese	3.39838427716806
Clostridium beijerinckii	0
Clostridium bifermentans	0
Clostridium bolteae/aminovalericum	0
Clostridium botulinum	0
Clostridium bowmanii	0
Clostridium butyricum	0
Clostridium cadaveris	0
Clostridium carboxidivorans	0
Clostridium cavendishii	0
Clostridium celatum	1.02668042413709
Clostridium celerecrescens	0
Clostridium cellobioparum	0
Clostridium cellulolyticum	0
Clostridium chartatabidum	0
Clostridium chauvoei	0
Clostridium chromiireducens	0
Clostridium citroniae	0
Clostridium clariflavum	0.0287720354654733
Clostridium clostridioforme	0.0536935111935005
Clostridium cochlearium	0
Clostridium cocleatum	0
Clostridium colicanis	0
Clostridium colinum	0.0287778670207193
Clostridium collagenovorans	0.0468780568168772
Clostridium cylindrosporum	0.0447386238924073
Clostridium dakarense	0
Clostridium difficile	2.77406944595254
Clostridium diolis	0.0735271437493801
Clostridium disporicum/celatum	0
Clostridium drakei	0
Clostridium estertheticum	0
Clostridium fallax	0
Clostridium felsineum	0
Clostridium ganghwense	0
Clostridium ghonii	0.0388705697726442
Clostridium glycolicum	0
Clostridium glycyrrhizinilyticum	0.0535771333659579
Clostridium grantii	0
Clostridium haemolyticum	0
Clostridium hathewayi	0
Clostridium herbivorans	0
Clostridium hiranonis	0
Clostridium homopropionicum	0
Clostridium huakuii	0
Clostridium hungatei	0
Clostridium hylemonae	0.245675987389795
Clostridium indolis/methoxybenzovorans	0.43090367933607
Clostridium innocuum	0.0309853229731216
Clostridium irregulare	0
Clostridium isatidis	0
Clostridium jeddahense	0
Clostridium kogasensis	0
Clostridium lactatifermentans	0.065247865289996
Clostridium lavalense/bolteae	0
Clostridium leptum	0.228831471754566
Clostridium limosum	0
Clostridium lituseburense	0
Clostridium lundense	0
Clostridium malenominatum	0
Clostridium massiliodielmoense	0
Clostridium methoxybenzovorans	0.345475912831367
Clostridium methylpentosum	0.0815236745521792
Clostridium neonatale	0
Clostridium nexile	0.211353286306852
Clostridium novyi	0
Clostridium oceanicum	0
Clostridium oroticum	0
Clostridium paraputrificum	0
Clostridium pascui	0
Clostridium pasteurianum	0
Clostridium perfringens	0
Clostridium polysaccharolyticum	0.0887177198479108
Clostridium populeti	0
Clostridium psychrophilum	0
Clostridium punense	0
Clostridium putrefaciens	0.350429544567293
Clostridium ramosum	0
Clostridium rectum	0
Clostridium saccharobutylicum	0
Clostridium saccharogumia	0
Clostridium saccharolyticum	0
Clostridium saccharoperbutylacetonicum	0
Clostridium sardiniense	0
Clostridium sartagoforme	0.088581035263047
Clostridium scatologenes	0
Clostridium schirmacherense	0
Clostridium scindens	0.106302289619404
Clostridium senegalense	0
Clostridium septicum	0
Clostridium sordellii	0
Clostridium sp._16S_	0
Clostridium sphenoides	0.0750464232012758
Clostridium spiroforme	0
Clostridium sporogenes	0
Clostridium sporosphaeroides	0
Clostridium sticklandii	0
Clostridium straminisolvens	0
Clostridium subterminale	0
Clostridium sufflavum	0
Clostridium sulfidigenes	0
Clostridium swellfunianum	0
Clostridium symbiosum	0.391319300402003
Clostridium tagluense	0
Clostridium tepidiprofundi	0
Clostridium termitidis	0
Clostridium tertium	0
Clostridium tetani	0
Clostridium tetanomorphum	0
Clostridium thermoalcaliphilum	0
Clostridium thermopalmarium	0
Clostridium thiosulfatireducens	0
Clostridium tunisiense	0
Clostridium tyrobutyricum	0
Clostridium ventriculi	0
Clostridium vincentii	0
Clostridium viride	0
Clostridium vulturis	0
Clostridium xylanolyticum	0
Clostridium xylanovorans	0.0291340627721048
Collinsella aerofaciens	0
Collinsella intestinalis	0
Collinsella massiliensis	0
Collinsella stercoris	0.0462618122369588
Collinsella tanakaei	0
Comamonas aquatica	0
Comamonas kerstersii	0
Comamonas terrigena	0
Comamonas testosteroni	0
Coprobacillus cateniformis	0
Coprobacter fastidiosus	0
Coprobacter secundus	0
Coprococcus catus	0
Coprococcus comes	0.040810262545528
Coprococcus eutactus	0.0578277932210459
Coriobacterium glomerans	0.10710918545699
Corynebacterium accolens	0.0341891884797219
Corynebacterium afermentans	0.045725551478117
Corynebacterium ammoniagenes	0
Corynebacterium amycolatum	0
Corynebacterium appendicis	0.029549356189038
Corynebacterium argentoratense	0
Corynebacterium aurimucosum	0
Corynebacterium casei	0
Corynebacterium coyleae	0
Corynebacterium durum	0
Corynebacterium frankenforstense	0
Corynebacterium freneyi	0.236896690818504
Corynebacterium genitalium	0.0399904871651551
Corynebacterium glaucum	0.0309404535778752
Corynebacterium glucuronolyticum	0
Corynebacterium jeikeium	0.0435584045841914
Corynebacterium kroppenstedtii	0.0610008302352498
Corynebacterium matruchotii	0
Corynebacterium minutissimum	0.0382898378603667
Corynebacterium mucifaciens	0
Corynebacterium propinquum	0.0425350702681727
Corynebacterium pseudodiphthericum	0
Corynebacterium resistens	0
Corynebacterium simulans	0
Corynebacterium singulare	0.0364255753450136
Corynebacterium sp._1152	0
Corynebacterium striatum	0
Corynebacterium sundsvallense	0
Corynebacterium tuberculostearicum	0
Corynebacterium tuscaniense	0.289228375907164
Corynebacterium ulcerans	0.0363548670128127
Corynebacterium ureicelerivorans	0.123267476881788
Corynebacterium variabile	0.0282152346698117
Corynebacterium xerosis	0.0663057498283172
Cronobacter sakazakii	0
Cryptobacterium curtum	0.0413534489052942
Cupriavidus metallidurans	0
Curtobacterium flaccumfaciens	0
Deinococcus aquaticus	0
Deinococcus indicus	0
Deinococcus proteolyticus	0
Delftia acidovorans	0
Dermabacter hominis	0.0416363601376672
Dermabacter vaginalis	0.123621201517477
Dermacoccus nishinomiyaensis	0
Desulfitobacterium frappieri	0
Desulfobulbus propionicus	0
Desulfotomaculum guttoideum	0
Desulfovibrio alkalitolerans	0
Desulfovibrio desulfuricans	0
Desulfovibrio fairfieldensis	0
Desulfovibrio legallii	0.0299422641678574
Desulfovibrio legallis	0
Desulfovibrio piger	0
Desulfovibrio termitidis	0
Dialister invisus	0
Dialister micraerophilus	0
Dialister pneumosintes	0.0421737611329242
Dialister succinatiphilus	0
Dictyoglomus thermophilum	0
Dielma fastidiosa	0.0792710723148888
Dietzia cinnamea	0
Dietzia maris	0.297065815416541
Dietzia natronolimnaea	0
Dolosicoccus paucivorans	0.0321408112259147
Dolosigranulum pigrum	0.0480252847411532
Dorea formicigenerans	0
Dorea longicatena	0.125523558625279
Dorea massiliensis	0
Dyadobacter beijingensis	0.112644582274211
Dyadobacter fermentans	0
Dysgonomonas capnocytophagoides	0
Dysgonomonas gadei	0.0798509182608214
Dysgonomonas macrotermitis	0.0775856385274509
Dysgonomonas mossii	0
Edwardsiella tarda	0
Eggerthella lenta	0.0580091987119975
Eggerthella sinensis	0.979467620894699
Eggerthella timonensis	0
Eggerthia catenaformis	0
Eikenella corrodens	0
Eisenbergiella tayi	0
Elusimicrobium minutum	0.0676347363657688
Empedobacter falsenii	0.0877134972146713
Enorma massiliensis	0
Enterobacter aerogenes	0
Enterobacter asburiae	0
Enterobacter cancerogenus	0
Enterobacter cloacae	0.633544257509914
Enterobacter massiliensis	0.0716767725934892
Enterococcus asini	0
Enterococcus avium	0.0511917551360882
Enterococcus caccae	0
Enterococcus casseliflavus	0
Enterococcus casseliflavus/galliarum	0
Enterococcus cecorum	0
Enterococcus devriesei	0
Enterococcus dispar	0
Enterococcus durans/hirae	0
Enterococcus faecalis	0.0422452293343774
Enterococcus faecium	0
Enterococcus gallinarum	0
Enterococcus gilvus	0
Enterococcus italicus	0
Enterococcus malodoratus	0
Enterococcus mundtii	0
Enterococcus phoeniculicola	0
Enterococcus raffinosus	0
Enterococcus saccharolyticus	0
Enterorhabdus caecimuris	0
Enterovibrio nigricans	0
Eremococcus coleocola	0
Erysipelatoclostridium ramosum	0.0401761909508001
Escherichia albertii	0
Escherichia coli	1.0290342727401
Escherichia fergusonii	0.359673302938092
Escherichia hermannii	0.638629976870724
Ethanoligenens harbinense	0.0876210248017188
Eubacterium barkeri	0
Eubacterium biforme	0
Eubacterium brachy	0
Eubacterium budayi	0.396093525675497
Eubacterium callanderi	0
Eubacterium celluloscolvens	0.0874279970191706
Eubacterium cellulosolvens	0
Eubacterium contortum	0
Eubacterium coprostanoligenes	0
Eubacterium cylindroides	0
Eubacterium desmolans	0
Eubacterium dolichum	0
Eubacterium eligens	0.380030377564823
Eubacterium fissicatena	0.0877934476818956
Eubacterium hallii	0
Eubacterium infirmum	0
Eubacterium limosum	0
Eubacterium moniliforme	0.0308572153385775
Eubacterium multiforme	0.0386517094784104
Eubacterium nitritogenes	0.0320722125861097
Eubacterium nodatum	0.0657891409878143
Eubacterium oxidoreducens	0
Eubacterium pyruvativorans	0
Eubacterium ramulus	0.0309816061989118
Eubacterium rectale	0.712861761339304
Eubacterium ruminantium	0.0696877626423147
Eubacterium saphenum	0
Eubacterium siraeum	0
Eubacterium sp	0
Eubacterium sulci	0
Eubacterium tenue	0.0292535289066189
Eubacterium tortuosum	0
Eubacterium tortusum	0
Eubacterium uniforme	0
Eubacterium ventriosum	0.124297007588887
Eubacterium xylanophilum	0.0373656112758194
Eubacterium yurii	0
Exiguobacterium aurantiacum	0.348911537347594
Facklamia hominis/miroungae	0
Facklamia ignava	0
Facklamia languida	0
Facklamia tabacinasalis	0.73430695574642
Faecalibacterium prausnitzii	0.0722735420688468
Faecalibacterium prausnitzii S9G3	0.0847991480198313
Faecalicatena contorta	0.132527097393704
Faecalitalea cylindroides	0
Fermentimonas caenicola	0.063240118441775
Ferrimonas balearica	0
Fictibacillus arsenicus	0.0516334764342076
Filifactor alocis	0.0543756766931224
Filifactor villosus	0
Finegoldia magna	0
Flavobacterium banpakuense	0
Flavobacterium branchiophilum	0.0321646910148028
Flavobacterium cheniae	0
Flavobacterium daejeonense	0
Flavobacterium lindanitolerans	0
Flavobacterium oncorhynchi	0
Flavobacterium sp._TISTR	0
Flavonifractor plautii	0.182321581931565
Flavonifractor sp	0.0529598740873172
Flexispira rappini	0
Flintibacter butyricus	0.0552658431056933
Fretibacterium fastidiosum	0
Fusicatenibacter saccharivorans	0.105654098676399
Fusobacterium equinum	0
Fusobacterium gonidiaformans	0
Fusobacterium mortiferum	0
Fusobacterium naviforme	0.0301514450483182
Fusobacterium necrogenes	0
Fusobacterium necrophorum	0
Fusobacterium nucleatum	0
Fusobacterium periodonticum	0
Fusobacterium russii	0
Fusobacterium ulcerans	0.048838579351736
Fusobacterium varium	0
Gallibacterium anatis	0
Garciella nitratireducens	0
Gardnerella vaginalis	0
Gemella haemolysans	0
Gemella morbillorum	0
Gemella sanguinis	0
Gemmatirosa kalamazoonesis	0
Gemmiger formicilis	1.22548551835299
Geobacillus stearothermophilus	0
Geobacillus vulcani	0.0926304086355367
Georgenia muralis	0
Gluconobacter oxydans	0
Gordonia bronchialis	0
Gordonia jacobaea	0.0460871170488895
Gordonia otitidis	0.065495888144931
Gordonia rubripertincta	0
Gordonia terrae	0
Gordonibacter pamelaeae	0
Gordonibacter urolithinfaciens	0
Granulicatella adiacens	0.0505866762161664
Granulicatella elegans	0
Grimontia hollisae	0.0926630734533703
Haematobacter missouriensis	0
Haemophilus haemolyticus	0.271121418777247
Haemophilus influenzae	0
Haemophilus parahaemolyticus	0
Haemophilus parainfluenzae	0.0520129644327763
Haemophilus paraphrohaemolyticus	0
Haemophilus pittmaniae	0
Haemophilus quentini	0
Haemophilus sputorum	0
Hafnia alvei	0
Halobiforma nitratireducens	0.0328868043733127
Halomonas salina	0
Harryflintia acetispora	0
Helicobacter bilis	0
Helicobacter canadensis	0
Helicobacter cinaedi	0.0710862496214002
Helicobacter fennelliae	0
Helicobacter pametensis	0.0831181338983241
Helicobacter pullorum	0
Helicobacter pylori	0.0514068065562848
Helicobacter rodentium	0.0297353493188343
Helicobacter winghamensis	0.0710710349185744
Herbaspirillum massiliense	0.118365946016912
Hespellia porcina	0
Hespellia stercorisuis	0
Holdemanella biformis	0.0465532267971343
Holdemania filiformis	0
Holdemania massiliensis	0
Howardella ureilytica	0.0859224949331446
Hungatella effluvii	0
Hydrobacter penzbergensis	0
Hydrogenibacillus schlegelii	1.15180871064918
Hydrogenoanaerobacterium saccharovorans	0.282917346715674
Hymenobacter rigui	0.0579366584192549
Intestinibacter bartlettii	0
Intestinimonas butyriciproducens	0.47696936516715
Janibacter hoylei	0
Janibacter indicus	0
Janibacter limosus	0
Janibacter terrae	0
Johnsonella ignava	0.0287411993439484
Jonesia denitrificans	0
Kallipyga massiliensis	0
Kandleria vitulina	0.0481481027512321
Kerstersia gyiorum	0
Kineothrix alysoides	0
Kingella denitrificans	0
Kingella kingae	0
Kingella oralis	0
Klebsiella aerogenes	0
Klebsiella oxytoca	1.5261993234266
Klebsiella pneumoniae	5.27724767501252
Klebsiella variicola	0
Kluyvera ascorbata	0.0529228302231315
Kluyvera intermedia	0
Kocuria halotolerans	0
Kocuria indica	0
Kocuria kristinae	0
Kocuria marina	0.031888513090964
Kocuria palustris	0
Kocuria rhizophila	0
Kocuria rosea	0
Kosakonia cowanii	0
Kurthia gibsonii	0
Kurthia massiliensis	0
Kurthia senegalensis	0
Kytococcus schroeteri	0
Kytococcus sedentarius	0
Lachnoanaerobaculum saburreum	0.0632470997707439
Lachnoanaerobaculum umeaense	0
Lachnobacterium bovis	0.197846357300499
Lachnoclostridium phytofermentans	0.0632784237852957
Lachnoclostridium sp	0
Lachnospira multipara	0.162172874218811
Lachnospira pectinoschiza	1.54311352157901
Lactobacillus acidophilus	0
Lactobacillus agilis	0
Lactobacillus alimentarius	0.32070741315163
Lactobacillus alvi	0.0398213677250752
Lactobacillus amylolyticus	0
Lactobacillus amylophilus	0
Lactobacillus amylovorus	0
Lactobacillus animalis	0
Lactobacillus antri	0
Lactobacillus apinorum	0
Lactobacillus apodemi	0
Lactobacillus bifermentans	0.0295934358112883
Lactobacillus brevis	0
Lactobacillus buchneri	0
Lactobacillus casei	0
Lactobacillus ceti	0
Lactobacillus coleohominis	0
Lactobacillus coryniformis	0.0346880700362449
Lactobacillus crispatus	0
Lactobacillus curvatus	0
Lactobacillus delbrueckii	0
Lactobacillus dextrinicus	0
Lactobacillus fermemtum	0
Lactobacillus fermentum	0
Lactobacillus fructivorans/homohiochii	0.0478217700306333
Lactobacillus gasseri	0
Lactobacillus gastricus	0
Lactobacillus gigeriorum	0
Lactobacillus helveticus	0
Lactobacillus herbarum	0
Lactobacillus iners	0
Lactobacillus jensenii	0.0793309061778149
Lactobacillus johnsonii	0
Lactobacillus kalixensis	0
Lactobacillus kitasatonis	0
Lactobacillus kunkeei	0.0318440857901502
Lactobacillus malefermentans	0
Lactobacillus mindensis	0
Lactobacillus mucosae	0
Lactobacillus mudanjiangensis	0
Lactobacillus oris	1.0246836003394
Lactobacillus parabuchneri	0
Lactobacillus paracasei	0
Lactobacillus parafarraginis	0
Lactobacillus pentosus	0
Lactobacillus plantarum	0
Lactobacillus porcinae	0.0508448578682618
Lactobacillus rapi	0
Lactobacillus reuteri	0
Lactobacillus rhamnosus	0
Lactobacillus rogosae	0.0697415397015002
Lactobacillus rossiae	0
Lactobacillus ruminis	0
Lactobacillus sakei	0
Lactobacillus salivarius	0
Lactobacillus sanfranciscensis	0.0509896680523002
Lactobacillus saniviri	0
Lactobacillus senioris	0
Lactobacillus sharpeae	0
Lactobacillus thermophilus	0
Lactobacillus ultunensis	0
Lactobacillus vaccinostercus	0
Lactobacillus vaginalis	0
Lactobacillus versmoldensis	0
Lactobacillus xiangfangensis	0.0414823733795468
Lactococcus formosensis	0
Lactococcus garvieae	0
Lactococcus lactis	0.105350259931905
Lactococcus plantarum	0
Lactococcus raffinolactis	0
Lactonifactor longoviformis	0
Laribacter hongkongensis	0
Lautropia mirabilis	0
Lawsonella clevelandensis	0.0788412865030764
Leifsonia aquatica/naganoensis	0
Leminorella grimontii	0
Leminorella richardii	0
Leptothrix discophora	0.420087892351731
Leptothrix mobilis	0
Leptotrichia amnionii	0
Leptotrichia buccalis	1.13519339339172
Leptotrichia goodfellowii	0.0340707614988266
Leptotrichia hofstadii	0.178092278795637
Leptotrichia wadei	0
Leuconostoc carnosum	0
Leuconostoc citreum	0
Leuconostoc citreum/holzapfelii	0
Leuconostoc gelidum	0
Leuconostoc lactis	0
Leuconostoc mesenteroides	0
Leuconostoc pseudomesenteroides/rapi/kimchii/mesenteroides	0.0425557977225612
Limnobacter thiooxidans	0.10969439566645
Longicatena caecimuris	0
Lysinibacillus fusiformis	0
Lysinibacillus massiliensis	0
Lysinibacillus sphaericus	0
Lysobacter soli	0
Mageeibacillus indolicus	0
Mannheimia granulomatis	0
Marichromatium gracile	0
Marvinbryantia formatexigens	0.0867610469091113
Massilia aurea	0.107879886218431
Massiliomicrobiota timonensis	0
Megamonas funiformis	0
Megamonas hypermegale	0
Megamonas rupellensis	0.0544321092010603
Megasphaera elsdenii	0
Megasphaera indica	0
Megasphaera micronuciformis	0
Megasphaera paucivorans	0
Megasphaera sp	0
Mesorhizobium loti	0
Methanobrevibacter smithii	0.094335181530998
Methanobrevibacter smithii/gottschalkii	0
Methanosphaera cuniculi	0.0298789459814844
Methanosphaera stadtmanae	0
Methylobacterium adhaesivum	0.987899287411427
Methylobacterium jeotgali	0.240460269191811
Methylobacterium mesophilicum	3.39867711185265
Methylobacterium populi	0
Methylobacterium radiotolerans	0
Methylobacterium zatmanii	0.0836456346971389
Methyloversatilis universalis	0
Microbacterium aurum	0
Microbacterium barkeri	0
Microbacterium chocolatum	0
Microbacterium foliorum	0
Microbacterium gubbeenense	0.037586746098372
Microbacterium hydrocarbonoxydans	0
Microbacterium lacticum	0.0475588067694632
Microbacterium luteolum	0.876916049212318
Microbacterium oleivorans	0.213879573563851
Microbacterium paraoxydans	0.264987707829265
Microbacterium phyllosphaerae	0
Microbacterium schleiferi	0
Micrococcus luteus	0
Micrococcus lylae	0
Micromonospora aurantiaca	0.0445168660376015
Micromonospora krabiensis	0
Microvirga massiliensis	0
Microvirgula aerodenitrificans	0
Mitsuokella jalaludinii	0
Mitsuokella multacida	0
Mobiluncus curtisii	0.523962203660097
Moellerella wisconsensis	0.102039656809932
Mogibacterium diversum	0
Mogibacterium neglectum	0.0414397438463847
Mogibacterium pumilum	0
Mogibacterium timidum	0
Mogibacterium vescum	0
Monoglobus pectinilyticus	0
Moraxella atlantae	0
Moraxella catarrhalis	0
Moraxella caviae	0
Moraxella lacunata	0.156220263478494
Moraxella nonliquefaciens	0
Moraxella osloensis	0.0422484677220013
Morganella morganii	0
Moryella indoligenes	0
Murdochiella asaccharolytica	0.0891586387758455
Muribaculum intestinale	0
Murimonas intestini	0.0618883484470738
Mycobacterium abscessus	0.0655835084813917
Mycobacterium avium	0
Mycobacterium florentinum	0.19811512394284
Mycobacterium fortuitum	0
Mycobacterium iranicum	0.0528433044238288
Mycobacterium mucogenicum	0.082826357586208
Mycoplasma hominis	0.0358999419271214
Mycoplasma pneumoniae	0
Negativicoccus succinicivorans	0.0527051296809534
Neisseria bacilliformis	0
Neisseria cinerea	0
Neisseria elongata	0.0398357395868184
Neisseria flava	0
Neisseria flavescens/perflava	0
Neisseria gonorrhoeae	0
Neisseria macacae	0.0316389173397144
Neisseria meningitidis	0
Neisseria mucosa	0.112722180366181
Neisseria sicca	0
Neisseria subflava	0
Nevskia ramosa	0
Nitriliruptor alkaliphilus	0
Oceanobacillus caeni	0
Oceanobacillus massiliensis	0
Ochrobactrum anthropi	0.0301694593559848
Ochrobactrum intermedium	0.0485651823868204
Ochrobactrum pituitosum	0
Odoribacter laneus	0
Odoribacter splanchnicus	0
Oligella urethralis	0.149779338267129
Olsenella profusa	0
Olsenella scatoligenes	0
Olsenella uli	0
Olsenella umbonata	0.0661946450730889
Orenia metallireducens	0
Oribacterium parvum	0
Oribacterium sinus	0.182701051024341
Ornithobacterium rhinotracheale	0
Oscillibacter ruminantium	0
Oscillibacter sp	0.0361232306688475
Oscillibacter valericigenes	0.092135735024037
Oxalobacter formigenes	0
Paenibacillus alvei	1.4392736931127
Paenibacillus antibioticophila	0.0332079141550366
Paenibacillus barcinonensis	0.0327139529661889
Paenibacillus barengoltzii	0
Paenibacillus daejeonensis	0
Paenibacillus durus	0
Paenibacillus glucanolyticus	0
Paenibacillus graminis	0
Paenibacillus illinoisensis	0.0319522890312313
Paenibacillus kribbensis	0
Paenibacillus lactis	0.131689280441285
Paenibacillus lautus	0
Paenibacillus provencensis	0
Paenibacillus pueri	0.0348648380351856
Paenibacillus rhizosphaerae	0
Paenibacillus riograndensis	0.0609614580490778
Paenibacillus sabinae/forsythiae	0
Paenibacillus senegalensis	0.0330977351103584
Paenibacillus thiaminolyticus	0
Paenibacillus timonensis	0
Pantoea agglomerans	0.33183536878056
Pantoea conspicua	0
Papillibacter cinnamivorans	0
Parabacteroides distasonis	0
Parabacteroides goldsteinii	1.82402034779648
Parabacteroides gordonii	0
Parabacteroides johnsonii	0
Parabacteroides merdae	0
Paracoccus carotinifaciens	0
Paracoccus marinus	0.0337611216420327
Paracoccus sanguinis	0
Paracoccus yeei	0
Paraeggerthella hongkongensis	0.0423782463056886
Paraprevotella clara	0
Paraprevotella xylaniphila	0
Parascardovia denticolens	0
Parasporobacterium paucivorans	0.107275671764507
Parasutterella excrementihominis	0.0429513332387554
Parasutterella secunda	0.0388377139606359
Parvimonas micra	0.147051268448906
Pediococcus acidilactici	0.0316958019639473
Pediococcus damnosus	0
Pediococcus pentosaceus	0
Pedobacter daejeonensis	0
Pedomicrobium ferrugineum	0
Pelomonas saccharophila	0.0447759982157162
Peptoclostridium difficile	0
Peptococcus niger	0
Peptococcus sp.	0
Peptoniphilus asaccharolyticus	0
Peptoniphilus coxii	0
Peptoniphilus duerdenii	0
Peptoniphilus grossensis	0
Peptoniphilus harei	0
Peptoniphilus indolicus	0
Peptoniphilus lacrimalis	0
Peptoniphilus senegalensis	0
Peptoniphilus timonensis	0
Peptostreptococcus anaerobius	0
Peptostreptococcus russellii	0
Peptostreptococcus stomatis	0.0987247143000464
Phascolarctobacterium faecium	0.103589657548188
Phascolarctobacterium succinatutens	0.166497686989128
Phenylobacterium haematophilum	0
Phyllobacterium myrsinacearum	0
Planococcus rifietoensis	0.0278847377199981
Planomicrobium chinense	0
Planomonospora sphaerica	0.118047889887712
Plesiomonas shigelloides	0
Porphyromonas asaccharolytica	0
Porphyromonas catoniae	0
Porphyromonas endodontalis	0
Porphyromonas gingivalis	0
Porphyromonas somerae	0.0588744305628115
Porphyromonas uenonis	0
Prevotella albensis	0
Prevotella amnii	0.0978166241443777
Prevotella amniotica	0
Prevotella aurantiaca	0.0912202316755596
Prevotella baroniae	0.0572305471245148
Prevotella bergensis	0
Prevotella bivia	0
Prevotella brevis	0
Prevotella bryantii	0
Prevotella buccae	0
Prevotella buccalis	0
Prevotella conceptionensis	0.049250824138006
Prevotella copri	0
Prevotella corporis	0
Prevotella dentalis	0
Prevotella dentasini	0
Prevotella denticola	0.0303689064282004
Prevotella disiens	0
Prevotella enoeca	0
Prevotella falsenii	0
Prevotella fusca	0
Prevotella histicola	0.0679996241015849
Prevotella intermedia	0
Prevotella loescheii	0
Prevotella maculosa	0.0281863439593022
Prevotella marshii	0
Prevotella melaninogenica	0
Prevotella micans	0
Prevotella multidaccharivorax	0
Prevotella multiformis	0.0289994768281365
Prevotella multisaccharivorax	0
Prevotella nanceiensis	0
Prevotella nigrescens	0
Prevotella oralis	0.0296373050413181
Prevotella oris	0
Prevotella oryzae	0
Prevotella oulorum	0
Prevotella pallens	0
Prevotella paludivivens	0.109604365678672
Prevotella pleuritidis	0
Prevotella ruminicola	0.0828749273832226
Prevotella saccharolytica	0.0656154485604473
Prevotella salivae	0
Prevotella scopos/jejuni	0
Prevotella shahii	0
Prevotella stercorea	0
Prevotella timonensis	0
Prevotella veroralis	0
Promicromonospora flava	0.0537467900784727
Propionibacterium acidifaciens	0.361680798205146
Propionibacterium acidipropionici	0.410237305309809
Propionibacterium acnes	0
Propionibacterium australiense	0
Propionibacterium avidum	0
Propionibacterium cyclohexanicum	0
Propionibacterium damnosum	0.0517228726569387
Propionibacterium freudenreichii	0
Propionibacterium granulosum	0
Propionibacterium jensenii	0
Propionibacterium microaerophilum	0.114579342469955
Propionibacterium namnetense	0
Propionibacterium propionicum	0
Propionibacterium thoenii	0.153456008630625
Propionicimonas paludicola	0
Propionimicrobium lymphophilum	0.178663951999198
Propionivibrio dicarboxylicus	0
Prosthecobacter fluviatilis	0
Proteus mirabilis	0
Proteus penneri	0.0463194924737325
Proteus vulgaris	0
Providencia alcalifaciens	0
Providencia rettgeri	0
Providencia rustigianii	0
Providencia stuartii	0
Pseudoclavibacter massiliense	0
Pseudoclavibacter sp._Timone	0
Pseudoflavonifractor capillosus	0.109430475815088
Pseudomonas aeruginosa	0
Pseudomonas alcaliphila	0
Pseudomonas fluorescens	0
Pseudomonas fragi	0
Pseudomonas fragi/thivervalensis/deceptionensis	0
Pseudomonas monteilii	0.248117451727651
Pseudomonas nitroreducens	0
Pseudomonas oleovorans	0
Pseudomonas putida	0
Pseudomonas stutzeri	0
Pseudopropionibacterium propionicum	0
Pseudoramibacter alactolyticus	0
Pseudothermotoga thermarum	0
Pseudoxanthomonas mexicana	0
Psychrobacter arenosus	0
Pyramidobacter piscolens	0
Ralstonia insidiosa	0.0506821857427403
Ralstonia mannitolilytica	0
Ralstonia solanacearum	0
Raoultella ornithinolytica	0
Raoultella planticola	0.073151349862493
Rheinheimera perlucida	0
Rheinheimera texasensis	0
Rhizobium pusense	0
Rhodanobacter ginsenosidimutans	0.313159978401823
Rhodobacter sphaeroides	0
Rhodococcus equi	0
Rhodococcus erythropolis	0
Rhodococcus rhodochrous	0.0280634768296009
Riemerella anatipestifer	0
Riemerella columbina	0
Robinsoniella peoriensis	0
Romboutsia lituseburensis	0.0462152044352547
Roseburia faecis	1.13977403737613
Roseburia hominis	0
Roseburia intestinalis	0.0283115100171149
Roseburia inulinivorans	0.044617314651254
Roseburia sp	0.212367611251878
Roseomonas mucosa	0
Rothia aeria	0
Rothia dentocariosa	0
Rothia mucilaginosa	0
Rubinisphaera brasiliensis	0.0345695912497437
Rudanella lutea	0.136225245597069
Ruminococcus albus	0
Ruminococcus bromii	0.425288707242785
Ruminococcus callidus	0
Ruminococcus champanellensis	0.0299695970712621
Ruminococcus faecis	0.149049262335166
Ruminococcus flavefaciens	0
Ruminococcus gauvreauii	0.0655792370513958
Ruminococcus gnavus	0.655734849532435
Ruminococcus lactaris	0.0588172270795004
Ruminococcus sp	0.128508139653372
Ruminococcus sp. Marseille-P2780	0
Ruminococcus sp. Marseille-P650	0
Ruminococcus torques	0
Ruthenibacterium lactatiformans	0
Salmonella enterica	0.467076673506501
Sarcina maxima	0
Sarcina ventriculi	0.164207679081213
Scardovia inopinata	0.029412834531882
Scardovia wiggsiae	0.167654552176749
Schlesneria paludicola	0
Schwartzia sp.	0
Schwartzia succinivorans	0.0594302213481939
Selenomonas artemidis	0
Selenomonas infelix	0
Selenomonas noxia	0.544770117498113
Selenomonas ruminantium	0.103879421082749
Selenomonas sputigena	0
Sellimonas intestinalis	0.0481564133048593
Senegalemassilia anaerobia	0.0740335422314415
Senegalimassilia anaerobia	0
Serratia ficaria	0
Serratia fonticola	0.155932950233021
Serratia liquefaciens	0
Serratia marcescens	0
Shigella dysenteriae	0
Shuttleworthia satelles	0.116664671026041
Silanimonas lenta	0
Simonsiella muelleri	0.181464318993248
Skermanella aerolata	0
Slackia equolifaciens	0
Slackia exigua	0.0277199782189473
Slackia faecicanis	0
Slackia isoflavoniconvertens	0
Slackia piriformis	0
Snodgrassella alvi	0
Soleaferrea massiliensis	0.0277228561236289
Solobacterium moorei	0
Sphingobacterium faecium	0
Sphingobacterium multivorum	0
Sphingobacterium spiritivorum	0.0675890358212991
Sphingobium hydrophobicum	0
Sphingobium yanoikuyae	0.0960609597161988
Sphingomonas adhaesiva	0
Sphingomonas ginsenosidimutans	0
Sphingomonas hankookensis	0.0286618945419529
Sphingomonas panni	0
Sphingomonas paucimobilis	0
Sphingomonas pseudosanguinis	0.719148151780999
Spirosoma linguale	0
Sporanaerobacter acetigenes	0
Sporolactobacillus nakayamae	0.0418690863983479
Sporosarcina koreensis	0
Staphylococcus arlettae	0
Staphylococcus aureus	0
Staphylococcus auricularis	0
Staphylococcus capitis	0.239964596271029
Staphylococcus cohnii	0.0847022523161575
Staphylococcus condimenti	0
Staphylococcus epidermidis	0
Staphylococcus epidermidis/muscae	0
Staphylococcus equorum/edaphicus/saprophyticus	0
Staphylococcus haemolyticus	0.0312228555297308
Staphylococcus hominis	0
Staphylococcus intermedius	0
Staphylococcus kloosii	0
Staphylococcus lentus	0
Staphylococcus lugdunensis	0.0324670638137773
Staphylococcus nepalensis	0
Staphylococcus pasteuri	0
Staphylococcus pettenkoferi	0
Staphylococcus saccharolyticus	0.0480549566267954
Staphylococcus saprophyticus	0
Staphylococcus schleiferi	0
Staphylococcus sciuri	0
Staphylococcus simulans	0.0606810716092118
Staphylococcus succinus	0
Staphylococcus vitulinus	0
Staphylococcus warneri	0.0334050468833242
Staphylococcus xylosus	0
Stenotrophomonas daejeonensis	0
Stenotrophomonas maltophilia	0.0568101007369603
Stenotrophomonas rhizophila	0.031162796171435
Stomatobaculum longum	0
Stoquefichus massiliensis	0
Streptobacillus moniliformis	0
Streptococcus agalactiae	0
Streptococcus alactolyticus	0
Streptococcus anginosus	0
Streptococcus australis	0
Streptococcus caballi	0
Streptococcus cameli	0
Streptococcus canis	0
Streptococcus caprae	0
Streptococcus castoreus	0.0537857879575953
Streptococcus constellatus	0
Streptococcus criceti	0
Streptococcus cristatus	0.0383566783123756
Streptococcus dentasini	0
Streptococcus dentirousetti	0
Streptococcus devriesei	0
Streptococcus didelphis	0
Streptococcus downei	0
Streptococcus dysgalactiae	0
Streptococcus equi	0.0764014792572107
Streptococcus equinus	0
Streptococcus equinus/lutetiensis/infantarius	0
Streptococcus fryi	0
Streptococcus gallolyticus	0
Streptococcus gordonii	0.0316291989857123
Streptococcus gordonii/mutans	0
Streptococcus henryi	0
Streptococcus hongkongensis	0
Streptococcus hyovaginalis	0
Streptococcus ictaluri	0
Streptococcus infantarius	0
Streptococcus infantis	0.449805661826155
Streptococcus iniae	0
Streptococcus intermedius/uberis	0
Streptococcus lactarius	0
Streptococcus lutetiensis	0.0690064537181616
Streptococcus macedonicus	0
Streptococcus marimammalium	0
Streptococcus massiliensis	0
Streptococcus merionis	0
Streptococcus minor	0
Streptococcus mitis	0
Streptococcus mitis/pneumoniae/pseudoneumoniae	0
Streptococcus moroccensis	0
Streptococcus mutans	0
Streptococcus oralis	0
Streptococcus oricebi	0
Streptococcus orisasini	0
Streptococcus ovis	0
Streptococcus parasaguinis	0
Streptococcus parasanguinis	0
Streptococcus parauberis	0
Streptococcus pasteurianus	0
Streptococcus peroris	0
Streptococcus pharyngis	0
Streptococcus pleomorphus	0
Streptococcus plurextorum	0.0495495851566872
Streptococcus pneumoniae	0
Streptococcus porci	0
Streptococcus porcinus	0
Streptococcus porcorum	0
Streptococcus pyogenes	0
Streptococcus pyogensis	0
Streptococcus ratti/ursoris	0
Streptococcus rubneri	0
Streptococcus rupicaprae	0
Streptococcus salivarius	0
Streptococcus saliviloxodontae	0
Streptococcus sanguinis	0
Streptococcus sanguinis/vestibularis	1.62723025613041
Streptococcus sinensis	0
Streptococcus sobrinus	0
Streptococcus suis	0
Streptococcus tangierensis	0
Streptococcus thermophilus	0
Streptococcus thoraltensis	0
Streptococcus uberis	0
Streptococcus vestibularis	0
Streptococcus viridans	0.0578330597569797
Streptomyces misionensis	0
Streptomyces thermoviolaceus	0
Streptomyces thermovulgaris	0
Subdoligranulum variabile	0.0304724446817191
Succinatimonas hippei	0
Succiniclasticum ruminis	0.0868701308168372
Succinivibrio dextrinosolvens	0.12627681011562
Sulfurimonas autotrophica	0
Sutterella parvirubra	0
Sutterella stercoricanis	0
Sutterella wadsworthensis	0.0308404765538026
Symbiobacterium thermophilum	0
Tannerella forsythia	0
Tatumella ptyseos	0
Tetragenococcus solitarius	0
Tetrasphaera australiensis	0
Thiomicrospira cyclica	0
Timonella senegalensis	0
Tissierella praeacuta	0
Trabulsiella guamensis	0.0314575736295915
Treponema berlinense	0
Treponema denticola	0
Treponema lecithinolyticum	0
Treponema maltophilum	0
Treponema medium	0
Treponema porcinum	0
Treponema socranskii	0
Treponema succinifaciens	0
Treponema vincentii	0
Tropheryma whipplei	0
Trueperella bernardiae	0
Trueperella pyogenes	0
Tumebacillus permanentifrigoris	0
Turicella otitidis	0.0291156918065097
Turicibacter sanguinis	0
Turicimonas muris	0
Tyzzerella nexilis	0
Ureaplasma parvum	0
Ureaplasma urealyticum	0
Ureibacillus suwonensis	0
Ureibacillus thermosphaericus	0
Vagococcus penaei	0
Vagococcus teuberi	0
Varibaculum cambriense	0.222509142885852
Variovorax boronicumulans	0
Veillonella atypica	0
Veillonella dispar	0.103495654778306
Veillonella parvula	0.0746519716438187
Veillonella ratti	0
Veillonella rogosae	0.0305558090223356
Veillonella tobetsuensis	0.0602146640239638
Vibrio cholerae	0
Vibrio cincinnatiensis	0
Vibrio fluvialis	0
Vibrio furnissii	0
Vibrio mimicus	0
Vibrio parahaemolyticus	0
Victivallis vadensis	0
Virgibacillus proomii	0
Weeksella virosa	0
Weissella cibaria	0
Weissella confusa	0.304162641161175
Weissella paramesenteroides	0
Yersinia aleksiciae	0
Yersinia bercovieri	0
Yersinia enterocolitica	0
Yersinia frederiksenii	0
Yersinia kristensenii	0
Yersinia pseudotuberculosis	0
Yersinia rohdei	0
Yokenella regensburgei	0.0885813885287757
Yonghaparkia alkaliphila	0
Kingdom Information: (%)
Archaea	0.157100931885795
Bacteria	99.8428990681142
Phylum Information: (%)
Actinobacteria	17.9227274844102
Bacteroidetes	11.7533707114047
Deinococcus-Thermus	0
Dictyoglomi	0
Elusimicrobia	0.0676347363657688
Epsilonbacteraeota	0.924859438860626
Euryarchaeota	0.157100931885795
Firmicutes	42.5017574247725
Fusobacteria	1.48072213477936
Gemmatimonadetes	0
Halanaerobiaeota	0
Lentisphaerae	0
Other	1.19792302474355
Planctomycetes	0.0345695912497437
Proteobacteria	23.4482907384336
Spirochaetes	0.097335192762739
Synergistetes	0.0877828274670917
Tenericutes	0.130081793496064
Thermotogae	0
Verrucomicrobia	0.195843969368234
Class Information: (%)
Actinobacteria	14.8346913748867
Actinobacteridae	1.63713172066384
Alphaproteobacteria	6.70668005621729
Bacilli	12.0011582893145
Bacteroides	0.282364905191489
Bacteroidetes	0
Bacteroidia	11.4710058062132
Betaproteobacteria	0
Brachyspirae	0.097335192762739
Campylobacteria	0.924859438860626
Chlorobia	0
Clostridia	26.2721001987747
Coriobacteriia	1.4509043888597
Deinococci	0
Deltaproteobacteria	0.0299422641678574
Dictyoglomia	0
Elusimicrobia	0.0676347363657688
Epsilonproteobacteria	0
Erysipelotrichia	2.6397142558638
Flavobacteria	0
Fusobacteria	0
Fusobacteriia	1.48072213477936
Gammaproteobacteria	16.7116684180484
Gemmatimonadetes	0
Halanaerobiia	0
Halobacteria	0.0328868043733127
Lentisphaeria	0
Methanobacteria	0.124214127512482
Mollicutes	0.130081793496064
Negativicutes	1.58878468081946
Nitriliruptoria	0
Other	1.19792302474355
Planctomycetacia	0.0345695912497437
Spirochaetes	0
Spirochaetia	0
Synergistia	0.0877828274670917
Thermotogae	0
Verrucomicrobiae	0.195843969368234
Order Information: (%)
Acetobacterales	0
Actinomycetales	1.99608691841975
Aeromonadales	0.443916268763008
Alteromonadales	0.036765635144966
Azospirillales	0
Bacillales	6.28640374931274
Bacteroidales	6.95765012255126
Betaproteobacteriales	1.66894195375185
Bifidobacteriales	8.86493503459985
Brachyspirales	0.097335192762739
Campylobacterales	0.924859438860626
Cardiobacteriales	0.512078916465771
Caulobacterales	0.380172766867085
Chitinophagales	1.49109974473981
Chlorobiales	0
Chromatiales	0
Clostridiale	0.118285212357748
Clostridiales	26.1538149864169
Coriobacteriales	1.4509043888597
Corynebacteriales	1.85432736133751
Cytophagales	0.306806486290535
Deinococcales	0
Desulfobacterales	0
Desulfovibrionales	0.0299422641678574
Dictyoglomales	0
Elusimicrobiales	0.0676347363657688
Enterobacteriales	4.99353442565309
Erysipelotrichales	2.6397142558638
Flavobacteriales	2.93022532200183
Fusobacterales	0
Fusobacteriales	1.48072213477936
Fusobacteriales: Leptotrichiacea	0
Gemmatimonadales	0
Halanaerobiales	0
Halobacteriales	0.0328868043733127
Lactobacillales	5.71475454000179
Methanobacteriales	0.124214127512482
Micrococcales	2.98534183289019
Micromonosporales	0.0445168660376015
Mycoplasmatales	0.130081793496064
Neisseriales	0
Nitriliruptorales	0
Oceanospirillales	0.0917035468958108
Opitutales	0
Other	1.19792302474355
Pasteurellales	0.661690323017776
Planctomycetales	0.0345695912497437
Propionibacteriales	0.608567192377923
Pseudomonadales	6.63482380292709
Rhizobiales	5.40219395760524
Rhodobacterales	0.0804423257058199
Salinisphaerales	0
Selenomonadales	1.58878468081946
Sphingobacteriales	0.0675890358212991
Sphingomonadales	0.843871006039151
Spirochaetales	0
Streptomycetales	0
Streptosporangiales	0.118047889887712
Synergistales	0.0877828274670917
Thermotogales	0
Thiomicrospirales	0
Verrucomicrobiales	0.195843969368234
Vibrionales	1.18237841780268
Victivallales	0
Xanthomonadales	0.485835127626375
Family Information: (%)
Acetobacteraceae	0
Acidaminococcaceae	0.423800096479285
Actinomycetaceae	1.11178072416843
Aerococcaceae	0.827939073325538
Aeromonadaceae	0.111747575480988
Akkermansiaceae	0.195843969368234
Alicyclobacillaceae	0
Alteromonadaceae	0
Aquaspirillaceae	0
Arcobacteraceae	0.20209093934946
Atopobiaceae	0.113439754573994
Azospirillaceae	0
Bacillaceae	3.82650734663511
Bacteroidaceae	3.19819951232633
Barnesiellaceae	0.0488945278197537
Beijerinckiaceae	4.71068230315303
Bifidobacteriaceae	8.86493503459985
Blautia	0
Bogoriellaceae	0
Brachyspiraceae	0.097335192762739
Brevibacteriaceae	1.01021829195873
Burkholderiaceae	1.15613726929244
Caldicoprobacteraceae	0
Campylobacteraceae	0.416350925197748
Cardiobacteriaceae	0.512078916465771
Carnobacteriaceae	0.0986119609573196
Caulobacteraceae	0.380172766867085
Cellulomonadaceae	0.0363253549111734
Chitinibacteraceae	0
Chitinophagaceae	1.49109974473981
Chlorobiaceae	0
Christensenellaceae	0.0359805203564265
Chromatiaceae	0
Clostridiaceae	7.00820750892362
Clostridiaceae 1	2.36687340194215
Clostridiaceae 2	0.0318763621801761
Clostridiales	0.118285212357748
Coriobacteriaceae	0.153370997693948
Corynebacteriaceae	1.15761930625239
Corynebacterineae	0.0655835084813917
Deinococcaceae	0
Dermabacteraceae	0.266862408817472
Dermacoccaceae	0
Desulfobulbaceae	0
Desulfovibrionaceae	0.0299422641678574
Dictyoglomaceae	0
Dietziaceae	0.297065815416541
Dysgonomonadaceae	0.220676675230047
Eggerthellaceae	1.18409363659176
Elusimicrobiaceae	0.0676347363657688
Enterbacteriaceae	0.638629976870724
Enterobacteriaceae	4.35490444878237
Enterococcaceae	0.0511917551360882
Erysipelotrichaceae	2.6397142558638
Eubacteriaceae	0
Family XI	0.236209907224751
Family XIII	0.107228884834199
Family XVIII	0
Flavobacteriaceae	2.43841476061034
Fusobacteriaceae	0.133365701093177
Gemmatimonadaceae	0
Halobacteroidaceae	0
Haloferacaceae	0.0328868043733127
Halomonadaceae	0.0917035468958108
Helicobacteraceae	0.306417574313418
Hymenobacteraceae	0.0579366584192549
Hyphomicrobiaceae	0
Intrasporangiaceae	0.0282152346698117
Jonesiaceae	0
Lachnospiraceae	11.7624389130839
Lactobacillaceae	1.79793984378259
Leptotrichia	0
Leptotrichiaceae	1.34735643368618
Leuconostocaceae	0.346718438883736
Listeriaceae	0
Marinifilaceae	0
Methanobacteriaceae	0.124214127512482
Microbacteriaceae	1.55272673560268
Micrococcaceae	0.0894398374980095
Micrococcineae	0
Micromonosporaceae	0.0445168660376015
Moraxellaceae	0.437212623915168
Muribaculaceae	0
Mycobacteriaceae	0.333784785952877
Mycoplasmataceae	0.130081793496064
Neisseriaceae	0.512804684459412
Nitriliruptoraceae	0
Nocardiaceae	0.11158300519382
Nocardioidaceae	0.068222442173579
Opitutaceae	0
Other	1.19792302474355
Paenibacillaceae	2.06965596184768
Pasteurellaceae	0.661690323017776
Peptococcaceae	0
Peptostreptococcaceae	0.17419344764192
Planococcaceae	0.0278847377199981
Porphyromonadaceae	0.0588744305628115
Prevotellaceae	1.56825362416881
Promicromonosporaceae	0.0445555746568005
Propionibacteriaceae	0.540344750204344
Propionibacterineae	0.729995529067327
Pseudomonadaceae	6.19761117901193
Psychromonadaceae	0.036765635144966
Rhizobiaceae	0.554951741911403
Rhodanobacteraceae	0.313159978401823
Rhodobacteraceae	0.0804423257058199
Rhodocyclaceae	0
Rikenellaceae	0.0387310046470277
Rubinisphaeraceae	0.0345695912497437
Ruminococcaceae	4.43080604022981
Schlesneriaceae	0
Solimonadaceae	0
Sphingobacteriaceae	0.0675890358212991
Sphingomonadaceae	0.843871006039151
Spirochaetaceae	0
Spirosomaceae	0.24886982787128
Sporolactobacillaceae	0.0418690863983479
Staphylococcaceae	0.320486616711601
Streptococcacaeae	0
Streptococcaceae	2.59235346791652
Streptomycetaceae	0
Streptomycineae	0
Streptosporangiaceae	0.118047889887712
Succinivibrionaceae	0.332168693282019
Synergistaceae	0.0877828274670917
Tannerellaceae	1.82402034779648
Thermomonosporaceae	0
Thermotogaceae	0
Thiomicrospiraceae	0
Thiovulaceae	0
Veillonellaceae	1.16498458434018
Verrucomicrobiaceae	0
Vibrionaceae	1.18237841780268
Victivallaceae	0
Weeksellaceae	0.491810561391485
Xanthobacteraceae	0.136559912540802
Xanthomonadaceae	0.172675149224553
Genus Information: (%)
Acetanaerobacterium	0.445559210445589
Acetivibrio	0
Acetobacter	0
Acetobacterium	0
Achromobacter	0.0301694593559848
Acidaminococcus	0.0668426211251312
Acidovorax	0
Acinetobacter	0.238743892714673
Actinobacillus	0.0970355606431555
Actinobaculum	0
Actinomadura	0
Actinomyces	0.365309377622479
Adlercreutzia	0
Aerococcus	0.0614913063532033
Aeromicrobium	0.068222442173579
Aeromonas	0.111747575480988
Afipia	0
Agathobacter	0.712861761339304
Aggregatibacter	0.0555698201819439
Agrobacterium	0.119365234931388
Agrococcus	0.073508014269045
Akkermansia	0.195843969368234
Alcaligenes	0
Algoriella	0
Aliagarivorans	0.036765635144966
Alistipes	0.0387310046470277
Allisonella	0.0386757249277584
Alloiococcus	0
Alloprevotella	0.829448999105468
Allorhizobium-Neorhizobium-Pararhizobium-Rhizobium	0.435586506980015
Alloscardovia	0
Alysiella	0.147143528173451
Amaricoccus	0.0466812040637873
Anaerobiospirillum	0.205891883166399
Anaerococcus	0
Anaerofilum	0
Anaerofustis	0
Anaeroglobus	0
Anaerospora	0
Anaerosporobacter	0
Anaerostipes	0.0599997562102306
Anaerovorax	0
Ancylobacter	0.050967601294104
Aneurinibacillus	0
Anoxynatronum	0.0318763621801761
Aquabacterium	0
Arcanobacterium	0
Arcobacter	0.20209093934946
Arthrobacter	0.0294878475774446
Asaccharobacter	0.0351651435551293
Atopobium	0.0472451095009056
Atopostipes	0
Aureimonas	0
Bacillus	2.53043475091619
Bacteroides	3.19819951232633
Barnesiella	0.0488945278197537
Bartonella	0
Bavariicoccus	0
Bergeyella	0.0307489019279295
Bifidobacterium	8.66786764789122
Blautia	0.25290360432975
Bordetella	0
Brachybacterium	0.101604847162328
Brachymonas	0
Brachyspira	0.097335192762739
Bradyrhizobium	0.0319309954726881
Brevibacillus	0.271894800946615
Brevibacterium	1.01021829195873
Brevundimonas	0.267333903923077
Brochothrix	0
Buchnera	0.102808693357841
Bulleidia	0
Burkholderia-Caballeronia-Paraburkholderia	0
Butyricicoccus	0
Butyricimonas	0
Butyrivibrio	0.217502030899628
Caldicoprobacter	0
Campylobacter	0.416350925197748
Capnocytophaga	2.40625006959554
Cardiobacterium	0.512078916465771
Castellaniella	0
Catabacter	0
Catenibacterium	2.39458034007663
Catonella	0
Caulobacter	0.112838862944009
Cellulomonas	0.0363253549111734
Cellulosilyticum	0.137682047696521
Cellulosimicrobium	0.0445555746568005
Centipeda	0
Cephaloticoccus	0
Cetobacterium	0
Chitinibacter	0
Chlorobium	0
Christensenella	0.0359805203564265
Chryseobacterium	0.373348162248884
Citrobacter	0.031187516762487
Cloacibacillus	0.0877828274670917
Clostridium	7.00820750892362
Clostridium sensu stricto	0
Clostridium sensu stricto 1	1.69785128022391
Clostridium sensu stricto 10	0
Clostridium sensu stricto 11	0.0468780568168772
Clostridium sensu stricto 12	0
Clostridium sensu stricto 13	0
Clostridium sensu stricto 14	0
Clostridium sensu stricto 15	0
Clostridium sensu stricto 16	0
Clostridium sensu stricto 17	0
Clostridium sensu stricto 18	0
Clostridium sensu stricto 19	0.0447386238924073
Clostridium sensu stricto 2	0
Clostridium sensu stricto 3	0.0627682173604523
Clostridium sensu stricto 4	0
Clostridium sensu stricto 5	0
Clostridium sensu stricto 7	0
Clostridium sensu stricto 8	0.350429544567293
Cnuella	1.49109974473981
Collinsella	0.0462618122369588
Comamonas	0
Coprobacillus	0
Coprobacter	0
Coprococcus 1	0
Coprococcus 2	0.0578277932210459
Coprococcus 3	0.040810262545528
Coriobacterium	0.10710918545699
Corynebacterium	0.0820804184909297
Corynebacterium 1	0.967581909451874
Cronobacter	0
Cryobacterium	0.0382898378603667
Cryptobacterium	0.0413534489052942
Cupriavidus	0
Curvibacter	0
Cutibacterium	0
Dechlorobacter	0
Deinococcus	0
Delftia	0
Dermabacter	0.165257561655144
Dermacoccus	0
Desulfobulbus	0
Desulfovibrio	0.0299422641678574
Dialister	0.0421737611329242
Dictyoglomus	0
Dielma	0.0792710723148888
Dietzia	0.297065815416541
Dolosicoccus	0.0321408112259147
Dolosigranulum	0.0480252847411532
Dorea	0
Dyadobacter	0.112644582274211
Dysgonomonas	0.157436556788272
Eggerthella	1.0374768196067
Eggerthia	0
Eikenella	0
Eisenbergiella	0
Elusimicrobium	0.0676347363657688
Empedobacter	0.0877134972146713
Enorma	0
Enterobacter	0.826139016247014
Enterococcus	0
Enterorhabdus	0
Enterovibrio	0
Eremococcus	0
Erwinia	0.0422139575725292
Erysipelatoclostridium	0.0401761909508001
Escherichia	0.638629976870724
Escherichia-Shigella	0.359673302938092
Ethanoligenens	0.0876210248017188
Eubacterium	0.118285212357748
Ezakiella	0
Facklamia	0.73430695574642
Faecalitalea	0
Fastidiosipila	0
Fictibacillus	0.0516334764342076
Filifactor	0
Finegoldia	0
Flavobacterium	0.0321646910148028
Flavonifractor	0.182321581931565
Franconibacter	0
Fretibacterium	0
Fusicatenibacter	0.105654098676399
Fusobacterium	0.133365701093177
Gallibacterium	0
Garciella	0
Gardnerella	0
Gemella	0
Gemmatirosa	0
Geobacillus	0.0926304086355367
Geomicrobium	0
Georgenia	0
Gluconobacter	0
Gordonia	0.11158300519382
Gordonibacter	0
Granulicatella	0.0505866762161664
Grimontia	0.0926630734533703
Haematobacter	0
Haemophilus	0.509084942192676
Hafnia-Obesumbacterium	0
Halodesulfovibrio	0
Halomonas	0.0917035468958108
Halopiger	0.0328868043733127
Harryflintia	0
Helicobacter	0.306417574313418
Hespellia	0
Hodemania	0
Holdemanella	0.0465532267971343
Holdemania	0
Howardella	0.0859224949331446
Hungatella	0
Hydrobacter	0
Hydrogenibacillus	1.15180871064918
Hydrogenoanaerobacterium	0.282917346715674
Hymenobacter	0.0579366584192549
Intestinibacter	0
Intestinimonas	0.47696936516715
Isoptericola	0
Janibacter	0
Johnsonella	0.0287411993439484
Jonesia	0
Kandleria	0.0481481027512321
Kerstersia	0
Kingella	0
Klebsiella	0
Kluyvera	0.0402497823653308
Kocuria	0.031888513090964
Kosakonia	0
Kurthia	0
Kytococcus	0
Lachnoanaerobaculum	0.0632470997707439
Lachnobacterium	0.197846357300499
Lachnoclostridium	1.58351788995031
Lachnoclostridium 10	0.0632784237852957
Lachnoclostridium 12	0.0887177198479108
Lachnoclostridium 5	1.82767979479008
Lachnospira	1.81327636397413
Lachnospiraceae NC2004 group	0.110410491900427
Lachnospiraceae NK4A136 group	0
Lactobacillus	1.76624404181865
Lactococcus	0.105350259931905
Lautropia	0
Lawsonella	0.0788412865030764
Leifsonia	0
Leminorella	0
Leptothrix	0.420087892351731
Leptotrichia	1.34735643368618
Leuconostoc	0.0425557977225612
Limnobacter	0.10969439566645
Lysinibacillus	0
[truncated: 214 more rows]
