# Supplementary material for: Pediatric Acute Lymphoblastic Leukemia Patients Exhibit Distinctive Alterations in the Gut Microbiota
Source: Front Cell Infect Microbiol. 2020 Oct 16;10:558799. doi: 10.3389/fcimb.2020.558799 (PMC7596659; doi:10.3389/fcimb.2020.558799)
Supplement: Supplementary file 1 [file Data_Sheet_1.ZIP › rawdata/Control/19T010010_output.xls.result.txt]

Species Information: (%)
Abiotrophia defectiva	0
Abiotrophia para-adiacens	0
Acetanaerobacterium elongatum	0.463651800003383
Acetobacterium tundrae	0.0294164194185583
Achromobacter denitrificans	0.177926990214408
Achromobacter xylosoxidans	0
Acidaminococcus fermentans	0
Acidaminococcus intestini	0
Acidovorax facilis	0
Acidovorax sp	0
Acidovorax temperans	0
Acinetobacter baumannii	0
Acinetobacter calcoaceticus	0.0671493279711475
Acinetobacter haemolyticus/baumannii	0.18544050276109
Acinetobacter johnsonii	0.0611793747695821
Acinetobacter junii	0
Acinetobacter lwoffii	0
Acinetobacter pittii	0
Acinetobacter radioresistens	0
Acinetobacter septicus	0
Actinobacillus capsulatus	0.283239478354963
Actinobacillus pleuropneumoniae	0
Actinobaculum massiliense	0
Actinobaculum schaalii	0
Actinomadura vinacea	0
Actinomyces canis	0
Actinomyces cardiffensis	0
Actinomyces georgiae	0.0347219839958237
Actinomyces graevenitzii	0
Actinomyces johnsonii	0
Actinomyces massiliensis	0
Actinomyces meyeri	0
Actinomyces naeslundii	0
Actinomyces neuii	0.0620196473252122
Actinomyces odontolyticus	0
Actinomyces oris	0
Actinomyces radingae	0
Actinomyces sp._ph3	0.266808225684679
Actinomyces turicensis	0
Actinomyces urogenitalis	0
Actinomyces viscosus	0
Adlercreutzia equolifaciens	0
Aeribacillus pallidus	0.118827196793921
Aerococcus christensenii	0
Aerococcus viridans	0
Aeromicrobium massiliense	0.0471835116183036
Aeromonas allosaccharophila/veronii	0.0387359380646152
Aeromonas bestiarum	0
Aeromonas hydrophila	0.0283558053493845
Aeromonas jandaei	0
Aeromonas media/tecta	0
Aeromonas veronii	0
Afipia birgiae	0
Agathobaculum butyriciproducens	0
Aggregatibacter actinomycetemcomitans	0.108560823021765
Aggregatibacter aphrophilus	0.375029764132008
Aggregatibacter segnis	0.0290634950071563
Agrobacterium tumefaciens	0.259791389238599
Agrococcus jejuensis	0
Agrococcus terreus	0.105792612464806
Akkermansia glycaniphila	0
Akkermansia muciniphila	0.0604032903558369
Alcaligenes faecalis	0.0668413259140357
Algoriella xinjiangensis	0
Aliagarivorans marinus	0.0335668474308828
Alistipes finegoldii	0
Alistipes indistinctus	0.0303278503520971
Alistipes inops	0
Alistipes obesi	0
Alistipes onderdonkii	0
Alistipes putredinis	0.168038601581093
Alistipes senegalensis	0
Alistipes shahii	0
Alistipes timonensis	0.0292638416596509
Allisonella histaminiformans	0
Alloiococcus otitis	0
Alloprevotella rava	0.0576788366569096
Alloprevotella tannerae	0.477368267963656
Alloscardovia omnicolens	0
Alysiella filiformis	0.0677292400667931
Amaricoccus kaplicensis	0
Anaerobiospirillum succiniciproducens	0
Anaerobiospirillum thomasii	0.164132554059563
Anaerococcus hydrogenalis	0.0504180712875986
Anaerococcus lactolyticus	0.029627824712323
Anaerococcus obesiensis	0.0645893552086226
Anaerococcus octavius	0
Anaerococcus prevotii	0.0530547356350855
Anaerococcus senegalensis	0
Anaerococcus tetradius	0
Anaerococcus vaginalis	0
Anaerofilum agile	0.0287699611802907
Anaerofilum pentosovorans	0
Anaerofustis stercorihominis	0
Anaeroglobus geminatus	0.133935834925334
Anaerorhabdus furcosa	0
Anaerosporobacter mobilis	0
Anaerostipes butyraticus	0.0423076353261418
Anaerostipes caccae	0
Anaerostipes hadrus	0.168641424432569
Anaerotruncus colihominis	0.457539713488817
Anaerotruncus sp	0
Anaerovorax odorimutans	0
Ancylobacter polymorphus	0.11949325553792
Aneurinibacillus aneurinilyticus	0
Aneurinibacillus migulanus	0
Anoxynatronum sibiricum	0.0564584306303679
Aquabacterium commune	0.0348795727428479
Arcanobacterium haemolyticum	0
Arcanobacterium pyogenes	0
Arcobacter butzleri	0.182475626609436
Arcobacter cryaerophilus	0
Arthrobacter albus	0.0363366240726264
Arthrobacter castelli	0.0685512196303788
Arthrobacter oxydans	0.0471138929343261
Arthrobacter polychromogenes	0
Asaccharobacter celatus	0
Atlantibacter hermannii	0.0316235142406115
Atopobium minutum	0
Atopobium parvulum	0.0962137082253843
Atopobium rimae	0.0641471333207705
Atopobium vaginae	0
Atopostipes suicloacalis	0
Aurantimonas altamirensis	0
Aureimonas altamirensis	0
Averyella dalhousiensis	0
Azonexus hydrophilus	0
Azospirillum lipoferum	0.0281738026952252
Bacillus altitudinis	0.341531713002204
Bacillus amyloliquefaciens	0
Bacillus anthracis	0
Bacillus atrophaeus	0
Bacillus badius	0
Bacillus beijingensis	0.0489897024202495
Bacillus benzoevorans	0
Bacillus cereus	0
Bacillus circulans	0
Bacillus clausii	0
Bacillus coagulans	0
Bacillus cytotoxicus	0
Bacillus endophyticus	0
Bacillus firmus	0
Bacillus flexus	0
Bacillus fordii	0.0498764737532106
Bacillus halodurans	0
Bacillus idriensis	0
Bacillus infantis	0
Bacillus licheniformis	0.0528573034013602
Bacillus marisflavi	0
Bacillus massilioanorexius	0
Bacillus massiliosenegalensis	0
Bacillus megaterium	0
Bacillus methanolicus	0
Bacillus mojavensis	0
Bacillus mycoides	0
Bacillus nealsonii	0
Bacillus niacini	0
Bacillus polyfermenticus	0.0534786155104112
Bacillus pseudofirmus	0
Bacillus pseudomycoides	0.054458858413466
Bacillus pumilus	0.0497730557466699
Bacillus senegalensis	0.0375901828242097
Bacillus simplex	0.0801977006309803
Bacillus siralis	0
Bacillus sonorensis	0.0344160859828094
Bacillus subtilis	0
Bacillus thermoamylovorans	0.177133377041557
Bacillus thuringiensis	0.135113513464742
Bacillus timonensis	0.063210759330688
Bacillus toyonensis/wiedmanii/thuringiensis	0.0494897956183987
Bacillus vallismortis	0.0538058761901995
Bacteroides acidifaciens	0.041224213412196
Bacteroides caccae	0.21028820357723
Bacteroides cellulosiluticus	0.0715013058157117
Bacteroides cellulosilyticus	0.0927971737269821
Bacteroides clarus	0.0422104183304389
Bacteroides coagulans	0.02837818695427
Bacteroides coprocola	0
Bacteroides coprophilus	0.138934480468973
Bacteroides dorei	1.15145050600903
Bacteroides eggerthii	0.0471419619862987
Bacteroides faecis	0.0994872370339029
Bacteroides finegoldii	0
Bacteroides fluxus	0
Bacteroides fragilis	0.306529852815032
Bacteroides galacturonicus	0.114092896493143
Bacteroides gallinarum	0
Bacteroides gallinceum	0.028241325795686
Bacteroides graminisolvens	0
Bacteroides helcogenes	0
Bacteroides intestinalis	0
Bacteroides massiliensis	0.569406458991446
Bacteroides massilinensis	0.851792159434756
Bacteroides nordii	0.0319732458905803
Bacteroides oleiciplenus	0
Bacteroides ovatus	0.0607669455656468
Bacteroides paurosaccharolyticus	0
Bacteroides pectinophilus	0.137344425126741
Bacteroides plebeius	0
Bacteroides propinonicifaciens	0
Bacteroides pyogenes	0.106047784133404
Bacteroides salanitronis	0
Bacteroides salyersiae	0.0716775352853709
Bacteroides sartorii	0
Bacteroides stercorirosoris	0.270463918867263
Bacteroides stercoris	0.0313033391737146
Bacteroides thetaiotaomicron	0.0338698775638056
Bacteroides timonensis	0
Bacteroides uniformis	0.388437042657793
Bacteroides ureolyticus	0.0707976145261227
Bacteroides vulgatus	0.0838236367740848
Bacteroides xylanisolvens	0
Bacteroides xylanolyticus	0.0368310922646247
Barnesiella intestinihominis	0.0527260797983323
Barnesiella viscericola	0
Bartonella birtlesii	0
Bavariicoccus seileri	0.0303012947529053
Bergeyella zoohelcum	0
Bifidobacterium actinocoloniiforme	0
Bifidobacterium adolescentis	0
Bifidobacterium adolescentis/ruminantium	0
Bifidobacterium angulatum	0.0422653537054884
Bifidobacterium animalis	0
Bifidobacterium asteroides	0.0306663932722303
Bifidobacterium avesanii	0.0286915239834352
Bifidobacterium bifidum	0
Bifidobacterium bohemicum	0
Bifidobacterium bombi	0
Bifidobacterium boum	0.0521124730918955
Bifidobacterium breve	0
Bifidobacterium callitrichos	0
Bifidobacterium catenulatum	0.0859656145046031
Bifidobacterium catenulatum/pseudoctenulatum	0.181480160235887
Bifidobacterium choerinum	0.16528689198856
Bifidobacterium commune	0
Bifidobacterium coryneforme	0
Bifidobacterium crudilactis/psychraerophilum	0
Bifidobacterium cuniculi	0.0449149077342657
Bifidobacterium dentium	1.47669085201826
Bifidobacterium eulemuris/lemurum	0
Bifidobacterium faecale	0
Bifidobacterium gallicum	0.109048325293897
Bifidobacterium gallinarum	0
Bifidobacterium hapali	0
Bifidobacterium indicum	0
Bifidobacterium kashiwanohense	0.0738409552138022
Bifidobacterium longum	0.22288916652759
Bifidobacterium longum	0.150185027370457
Bifidobacterium merycicum	0
Bifidobacterium mongoliense	0
Bifidobacterium moukalabense	0.551813262780024
Bifidobacterium pseudocatenulatum	0.0379632504589757
Bifidobacterium pseudocatenulatum	0
Bifidobacterium pseudolongum	0.229544283135523
Bifidobacterium pullorum	0
Bifidobacterium pullorum/hapali	0.0409474047567851
Bifidobacterium ramosum	0.0535592575997211
Bifidobacterium reuteri	0.0597077496670156
Bifidobacterium ruminantium	0
Bifidobacterium saeculare	0
Bifidobacterium saguini	0
Bifidobacterium scardovii	0.0490030203308918
Bifidobacterium stercoris	0
Bifidobacterium thermacidophilum	0
Bifidobacterium thermophilum	0.0350460573024814
Bifidobacterium tissieri	0
Bifidobacterium tsurumiense	1.22718102954533
Bifissio spartinae	0.91626504238733
Bilophila wadsworthia	0
Blastococcus massiliensis	0.144454079890632
Blastomonas natatoria	0
Blautia caecimuris	0
Blautia coccoides	0
Blautia faecis	0.0440309897646739
Blautia glucerasea	0
Blautia hansenii	0
Blautia hydrogenotrophica	0.102955003448146
Blautia luti	0.184378322154263
Blautia marasmi	0
Blautia obeum	0.037687130404246
Blautia producta	0
Blautia schinkii	1.3489819934083
Blautia sp._GD8	0
Blautia stercoris	0.0898139602437932
Blautia wexlerae	0
Bordetella hinzii	0
Brachybacterium muris	0
Brachybacterium paraconglomeratum	0.0417813277057483
Brachymonas chironomi	0
Brachyspira aalborgi	0.0952738119761185
Brachyspira pilosicoli	0
Bradyrhizobium denitrificans	0.0581245001773742
Bradyrhizobium elkanii	0
Bradyrhizobium japonicum	0
Brevibacillus agri	0
Brevibacillus borstelensis	0
Brevibacillus brevis	0.0331836257513472
Brevibacillus massiliensis	0
Brevibacterium casei	0.0623620572757197
Brevibacterium epidermidis	0
Brevibacterium halotolerans	0.0508590203343506
Brevibacterium iodinum	0
Brevibacterium linens	0
Brevibacterium luteolum	0
Brevibacterium mcbrellneri	0.0465560950103268
Brevibacterium paucivorans	0.0379170560747605
Brevibacterium pityocampae	0.201918178375292
Brevibacterium ravenspurgense/massiliense	0
Brevibacterium senegalense	0
Brevundimonas bacteroides	0.0890107612708877
Brevundimonas diminuta	0.0380248680835263
Brevundimonas subvibrioides	0.0516662290983122
Brevundimonas terrae	0.592576590805062
Brevundimonas vesicularis	0.0308127124746583
Brochothrix thermosphacta	0
Buchnera aphidicola	0.243178406187189
Buchnera sp.	0
Bulleidia extructa	0
Burkholderia cepacia	0.0296541126774937
Burkholderia glumae	0
Burkholderia plantarii	0
Butyricicoccus faecihominis	0.0910766397714314
Butyricicoccus pullicaecorum	0
Butyricimonas faecihominis	0
Butyricimonas paravirosa	0.0317955687787881
Butyricimonas synergistica	0
Butyricimonas virosa	0.0619704178817153
Butyrivibrio crossotus	0.412981514152795
Butyrivibrio fibrisolvens	0.0479701692641054
C.viride 16S	0.0626540165294661
Caldicoprobacter faecalis	0
Campylobacter coli	0.176862766555305
Campylobacter concisus	0
Campylobacter curvus	0
Campylobacter faecalis	0.0579365762126546
Campylobacter fetus	0
Campylobacter gracilis	0
Campylobacter hominis	0
Campylobacter hyointestinalis	0
Campylobacter jejuni	0.300916831345753
Campylobacter lari	0
Campylobacter rectus	0
Campylobacter showae	0
Campylobacter upsaliensis	0
Campylobacter ureolyticus	0
Candidatus Blastococcus	0
Candidatus Dorea	0.137800803502315
Candidatus Soleaferrea	0
Candidatus Stoquefichus	0
Candidatus Streptomyces	0
Capnocytophaga gingivalis	0
Capnocytophaga granulosa	0
Capnocytophaga haemolytica	0
Capnocytophaga leadbetteri	0.0765479241260773
Capnocytophaga ochracea	0
Capnocytophaga sputigena	0.0361128499927789
Cardiobacterium hominis	0
Cardiobacterium valvarum	0
Carnobacterium maltaromaticum	0
Castellaniella defragrans	0
Catabacter hongkongensis	0
Catenibacterium mitsuokai	2.79595483873962
Catonella morbi	0
Catonella sp.	0
Cedecea davisae	0
Cedecea lapagei	0.0512139036550321
Cellulomonas composti	0.0298205398957214
Cellulomonas denverensis	0
Cellulomonas massiliensis	0.0468771299401578
Cellulomonas parahominis	0.0292849665366503
Cellulosilyticum lentocellum	0.143080568964535
Cellulosimicrobium cellulans	0.0347136281347328
Centipeda periodontii	0
Cephaloticoccus primus	0
Cetobacterium somerae	0
Chlamydia abortus	0.057247901735989
Chlamydia trachomatis	0.134547809202433
Chlorobium phaeobacteroides	0
Christensenella minuta	0.0534372029422482
Chryseobacterium bovis	0
Chryseobacterium hominis	0
Citrobacter amalonaticus	0
Citrobacter braakii	0
Citrobacter farmeri	0
Citrobacter freundii	0
Citrobacter gillenii	0
Citrobacter intermedius	0.0315894423712658
Citrobacter murliniae	0
Citrobacter pasteurii	0.0481362216177574
Citrobacter sedlakii	0.0298163757561403
Citrobacter werkmanii	0
Citrobacter youngae	0.0667097424434525
Cloacibacillus evryensis	0.11397220384966
Cloacibacillus porcorum	0
Cloacibacterium normanense	1.46408511334665
Clostridioides difficile	0
Clostridium acetobutylicum	0.0366262406959162
Clostridium acidisoli	0.0305136541932886
Clostridium aciditolerans	0
Clostridium aerotolerans	0
Clostridium akagii	0
Clostridium aldenense	0.0943947517463377
Clostridium aldrichii	0
Clostridium algidicarnis	0
Clostridium amazonense	0.0373378862181794
Clostridium aminovalericum	0.114315986315826
Clostridium amygdalinum	0.960290267715269
Clostridium amylolyticum	0
Clostridium arbusti	0.0324307621066671
Clostridium argentinense	0.0314587055734805
Clostridium asparagiforme	0.398737982904421
Clostridium aurantibutyricum	0.0567930070007351
Clostridium autoethanogenum	0
Clostridium baratii/Eubacterium nitrigenese	0.734326830976439
Clostridium beijerinckii	0
Clostridium bifermentans	0
Clostridium bolteae/aminovalericum	0.0532319973548245
Clostridium botulinum	0
Clostridium bowmanii	0
Clostridium butyricum	0.0536925555737379
Clostridium cadaveris	0
Clostridium carboxidivorans	0
Clostridium cavendishii	0
Clostridium celatum	1.46144567117664
Clostridium celerecrescens	0
Clostridium cellobioparum	0
Clostridium cellulolyticum	0
Clostridium chartatabidum	0.0350113395204328
Clostridium chauvoei	0.0493331874321456
Clostridium chromiireducens	0.032182309241512
Clostridium citroniae	0
Clostridium clariflavum	0.0641226412437171
Clostridium clostridioforme	0.0394760787582263
Clostridium cochlearium	0
Clostridium cocleatum	0
Clostridium colicanis	0
Clostridium colinum	0.0397598795288383
Clostridium collagenovorans	0.0830774781522197
Clostridium cylindrosporum	0.0761030324879492
Clostridium dakarense	0
Clostridium difficile	0.0345407110859966
Clostridium diolis	0.15896739175833
Clostridium disporicum/celatum	0
Clostridium drakei	0
Clostridium estertheticum	0
Clostridium fallax	0
Clostridium felsineum	0
Clostridium ganghwense	0
Clostridium ghonii	0.0402036857842629
Clostridium glycolicum	0
Clostridium glycyrrhizinilyticum	0.215337856988129
Clostridium grantii	0
Clostridium haemolyticum	0
Clostridium hathewayi	0
Clostridium herbivorans	0
Clostridium hiranonis	0
Clostridium homopropionicum	0
Clostridium huakuii	0
Clostridium hungatei	0
Clostridium hylemonae	0.47685585400743
Clostridium indolis/methoxybenzovorans	0.333779440546241
Clostridium innocuum	0.034292226819813
Clostridium irregulare	0
Clostridium isatidis	0
Clostridium jeddahense	0
Clostridium kogasensis	0
Clostridium lactatifermentans	0.0395650938258753
Clostridium lavalense/bolteae	0.0537178592031594
Clostridium leptum	0.240861326308115
Clostridium limosum	0
Clostridium lituseburense	0
Clostridium lundense	0
Clostridium malenominatum	0.0376431126250169
Clostridium massiliodielmoense	0
Clostridium methoxybenzovorans	0.448661001230178
Clostridium methylpentosum	0.123414101884951
Clostridium neonatale	0
Clostridium nexile	0.301145129902101
Clostridium novyi	0
Clostridium oceanicum	0
Clostridium oroticum	0
Clostridium paraputrificum	0
Clostridium pascui	0
Clostridium pasteurianum	0
Clostridium perfringens	0
Clostridium polysaccharolyticum	0.106852616606408
Clostridium populeti	0
Clostridium psychrophilum	0
Clostridium punense	0
Clostridium putrefaciens	0.502667348840252
Clostridium ramosum	0
Clostridium rectum	0
Clostridium saccharobutylicum	0
Clostridium saccharogumia	0
Clostridium saccharolyticum	0.0364248282677924
Clostridium saccharoperbutylacetonicum	0
Clostridium sardiniense	0
Clostridium sartagoforme	0.062785051136406
Clostridium scatologenes	0
Clostridium schirmacherense	0
Clostridium scindens	0.393731697223779
Clostridium senegalense	0
Clostridium septicum	0
Clostridium sordellii	0
Clostridium sp._16S_	0
Clostridium sphenoides	0.0576363188937252
Clostridium spiroforme	0
Clostridium sporogenes	0.0332057985475736
Clostridium sporosphaeroides	0
Clostridium sticklandii	0
Clostridium straminisolvens	0
Clostridium subterminale	0
Clostridium sufflavum	0
Clostridium sulfidigenes	0
Clostridium swellfunianum	0.0294292673328729
Clostridium symbiosum	0.48732955840268
Clostridium tagluense	0
Clostridium tepidiprofundi	0
Clostridium termitidis	0
Clostridium tertium	0.0356259067939111
Clostridium tetani	0
Clostridium tetanomorphum	0
Clostridium thermoalcaliphilum	0
Clostridium thermopalmarium	0
Clostridium thiosulfatireducens	0
Clostridium tunisiense	0.0444242348368269
Clostridium tyrobutyricum	0
Clostridium ventriculi	0
Clostridium vincentii	0
Clostridium viride	0
Clostridium vulturis	0
Clostridium xylanolyticum	0
Clostridium xylanovorans	0.0440819388069753
Collinsella aerofaciens	0
Collinsella intestinalis	0
Collinsella massiliensis	0
Collinsella stercoris	0.04267739912345
Collinsella tanakaei	0.0290840549147115
Comamonas aquatica	0
Comamonas kerstersii	0
Comamonas terrigena	0
Comamonas testosteroni	0
Coprobacillus cateniformis	0
Coprobacter fastidiosus	0
Coprobacter secundus	0
Coprococcus catus	0
Coprococcus comes	0.0445219495325415
Coprococcus eutactus	0.0569902463814681
Coriobacterium glomerans	0.0611461569277792
Corynebacterium accolens	0
Corynebacterium afermentans	0.091041406335425
Corynebacterium ammoniagenes	0
Corynebacterium amycolatum	0
Corynebacterium appendicis	0.0291468910235161
Corynebacterium argentoratense	0
Corynebacterium aurimucosum	0
Corynebacterium casei	0
Corynebacterium coyleae	0.0338950385508105
Corynebacterium durum	0
Corynebacterium frankenforstense	0.057578600967174
Corynebacterium freneyi	0.398093276541028
Corynebacterium genitalium	0
Corynebacterium glaucum	0
Corynebacterium glucuronolyticum	0
Corynebacterium jeikeium	0.0551330399467095
Corynebacterium kroppenstedtii	0.0866305341842651
Corynebacterium matruchotii	0
Corynebacterium minutissimum	0.0446803461755116
Corynebacterium mucifaciens	0.0372334291768843
Corynebacterium propinquum	0.351573592100204
Corynebacterium pseudodiphthericum	0
Corynebacterium resistens	0
Corynebacterium simulans	0
Corynebacterium singulare	0.0363962478762863
Corynebacterium sp._1152	0
Corynebacterium striatum	0
Corynebacterium sundsvallense	0
Corynebacterium tuberculostearicum	0
Corynebacterium tuscaniense	0.528966554271558
Corynebacterium ulcerans	0.0533731253703049
Corynebacterium ureicelerivorans	0.0312985512678116
Corynebacterium variabile	0.0337775390208515
Corynebacterium xerosis	0.184132645923657
Cronobacter sakazakii	0
Cryptobacterium curtum	0.0583590235933939
Cupriavidus metallidurans	0
Curtobacterium flaccumfaciens	0
Deinococcus aquaticus	0
Deinococcus indicus	0
Deinococcus proteolyticus	0
Delftia acidovorans	0
Dermabacter hominis	0.0511994532791793
Dermabacter vaginalis	0.0796154618802596
Dermacoccus nishinomiyaensis	0
Desulfitobacterium frappieri	0.0362066600558731
Desulfobulbus propionicus	0
Desulfotomaculum guttoideum	0
Desulfovibrio alkalitolerans	0
Desulfovibrio desulfuricans	0
Desulfovibrio fairfieldensis	0
Desulfovibrio legallii	0
Desulfovibrio legallis	0
Desulfovibrio piger	0
Desulfovibrio termitidis	0
Dialister invisus	0.364228316913803
Dialister micraerophilus	0
Dialister pneumosintes	0.0393237360604522
Dialister succinatiphilus	0
Dictyoglomus thermophilum	0.04325039482295
Dielma fastidiosa	0
Dietzia cinnamea	0.0512527656323688
Dietzia maris	0.374858577228178
Dietzia natronolimnaea	0
Dolosicoccus paucivorans	0.030623782465422
Dolosigranulum pigrum	0.0400292718429897
Dorea formicigenerans	0
Dorea longicatena	0.130538561151978
Dorea massiliensis	0.0466405863489335
Dyadobacter beijingensis	0.0502879187076401
Dyadobacter fermentans	0
Dysgonomonas capnocytophagoides	0.0396019245663169
Dysgonomonas gadei	0
Dysgonomonas macrotermitis	0
Dysgonomonas mossii	0
Edwardsiella tarda	0.0610664508776576
Eggerthella lenta	0.0573982742833319
Eggerthella sinensis	0.615658689645273
Eggerthella timonensis	0
Eggerthia catenaformis	0
Eikenella corrodens	0
Eisenbergiella tayi	0
Elusimicrobium minutum	0.305457142654494
Empedobacter falsenii	0.108360352169614
Enorma massiliensis	0
Enterobacter aerogenes	0
Enterobacter asburiae	0
Enterobacter cancerogenus	0
Enterobacter cloacae	0.823746014534832
Enterobacter massiliensis	0
Enterococcus asini	0
Enterococcus avium	0
Enterococcus caccae	0
Enterococcus casseliflavus	0
Enterococcus casseliflavus/galliarum	0
Enterococcus cecorum	0
Enterococcus devriesei	0
Enterococcus dispar	0
Enterococcus durans/hirae	0
Enterococcus faecalis	0.0508619741436003
Enterococcus faecium	0
Enterococcus gallinarum	0.065583893361868
Enterococcus gilvus	0
Enterococcus italicus	0
Enterococcus malodoratus	0
Enterococcus mundtii	0
Enterococcus phoeniculicola	0
Enterococcus raffinosus	0
Enterococcus saccharolyticus	0
Enterorhabdus caecimuris	0
Enterovibrio nigricans	0
Eremococcus coleocola	0
Erysipelatoclostridium ramosum	0.0383248253748502
Escherichia albertii	0.178035569772597
Escherichia coli	3.05534685832635
Escherichia fergusonii	0.819139734778954
Escherichia hermannii	1.19686135567242
Ethanoligenens harbinense	0.17985606924023
Eubacterium barkeri	0
Eubacterium biforme	0
Eubacterium brachy	0
Eubacterium budayi	0.470673419188526
Eubacterium callanderi	0
Eubacterium celluloscolvens	0.0671385930949429
Eubacterium cellulosolvens	0
Eubacterium contortum	0
Eubacterium coprostanoligenes	0
Eubacterium cylindroides	0
Eubacterium desmolans	0
Eubacterium dolichum	0
Eubacterium eligens	0.278408927843952
Eubacterium fissicatena	0.106161656780441
Eubacterium hallii	0
Eubacterium infirmum	0
Eubacterium limosum	0
Eubacterium moniliforme	0
Eubacterium multiforme	0
Eubacterium nitritogenes	0
Eubacterium nodatum	0
Eubacterium oxidoreducens	0.0279869173166923
Eubacterium pyruvativorans	0
Eubacterium ramulus	0.0826693896126912
Eubacterium rectale	0.742622656815238
Eubacterium ruminantium	0.0540639582867532
Eubacterium saphenum	0
Eubacterium siraeum	0
Eubacterium sp	0
Eubacterium sulci	0.0435655271937633
Eubacterium tenue	0
Eubacterium tortuosum	0
Eubacterium tortusum	0
Eubacterium uniforme	0
Eubacterium ventriosum	0.107803115846587
Eubacterium xylanophilum	0.124230786506138
Eubacterium yurii	0
Exiguobacterium aurantiacum	0.427210555104131
Facklamia hominis/miroungae	0
Facklamia ignava	0.0280585222624008
Facklamia languida	0
Facklamia tabacinasalis	1.0665404141543
Faecalibacterium prausnitzii	0.196587639986494
Faecalibacterium prausnitzii S9G3	0.0935741760481908
Faecalicatena contorta	0.311956575597808
Faecalitalea cylindroides	0.0714206172746147
Fermentimonas caenicola	0.136284269098775
Ferrimonas balearica	0.0490040440089221
Fictibacillus arsenicus	0.0449384190915517
Filifactor alocis	0.038862096410476
Filifactor villosus	0
Finegoldia magna	0
Flavobacterium banpakuense	0
Flavobacterium branchiophilum	0.0350673872945575
Flavobacterium cheniae	0
Flavobacterium daejeonense	0
Flavobacterium lindanitolerans	0
Flavobacterium oncorhynchi	0
Flavobacterium sp._TISTR	0
Flavonifractor plautii	0.164995942808511
Flavonifractor sp	0.0614570909944824
Flexispira rappini	0
Flintibacter butyricus	0.169649583401534
Fretibacterium fastidiosum	0
Fusicatenibacter saccharivorans	0.0544370648517056
Fusobacterium equinum	0
Fusobacterium gonidiaformans	0
Fusobacterium mortiferum	0
Fusobacterium naviforme	0
Fusobacterium necrogenes	0.0308637187890261
Fusobacterium necrophorum	0.0432842524092784
Fusobacterium nucleatum	0
Fusobacterium periodonticum	0
Fusobacterium russii	0.0331882629907127
Fusobacterium ulcerans	0.0668057832844957
Fusobacterium varium	0.124429420908884
Gallibacterium anatis	0
Garciella nitratireducens	0
Gardnerella vaginalis	0
Gemella haemolysans	0
Gemella morbillorum	0
Gemella sanguinis	0.115659838310066
Gemmatirosa kalamazoonesis	0
Gemmiger formicilis	0.124573510049004
Geobacillus stearothermophilus	0
Geobacillus vulcani	0
Georgenia muralis	0
Gluconobacter oxydans	0.0323361489045095
Gordonia bronchialis	0
Gordonia jacobaea	0.0341323702903156
Gordonia otitidis	0
Gordonia rubripertincta	0.0335086051368108
Gordonia terrae	0
Gordonibacter pamelaeae	0.0647201460684432
Gordonibacter urolithinfaciens	0
Granulicatella adiacens	0.182498050849046
Granulicatella elegans	0
Grimontia hollisae	0.217348942351227
Haematobacter missouriensis	0
Haemophilus haemolyticus	0.311596592773847
Haemophilus influenzae	0
Haemophilus parahaemolyticus	0
Haemophilus parainfluenzae	0.127219944647101
Haemophilus paraphrohaemolyticus	0
Haemophilus pittmaniae	0
Haemophilus quentini	0
Haemophilus sputorum	0.0373744628697911
Hafnia alvei	0
Halobiforma nitratireducens	0.0784006771746333
Halomonas salina	0
Harryflintia acetispora	0
Helicobacter bilis	0
Helicobacter canadensis	0
Helicobacter cinaedi	0.0539649128977804
Helicobacter fennelliae	0
Helicobacter pametensis	0.0788529976047673
Helicobacter pullorum	0
Helicobacter pylori	0.0853698505044671
Helicobacter rodentium	0.0667476403052698
Helicobacter winghamensis	0.0826636298392079
Herbaspirillum massiliense	0.150709861030252
Hespellia porcina	0
Hespellia stercorisuis	0
Holdemanella biformis	0.0405506655202787
Holdemania filiformis	0
Holdemania massiliensis	0
Howardella ureilytica	0.0952336124302666
Hungatella effluvii	0
Hydrobacter penzbergensis	0
Hydrogenibacillus schlegelii	0.215200372975773
Hydrogenoanaerobacterium saccharovorans	0.412881513019835
Hymenobacter rigui	0.0667287381029176
Intestinibacter bartlettii	0.0515488952877772
Intestinimonas butyriciproducens	0.0484823332393951
Janibacter hoylei	0
Janibacter indicus	0.091203151046166
Janibacter limosus	0
Janibacter terrae	0.0345424847668273
Johnsonella ignava	0.0709223429962861
Jonesia denitrificans	0
Kallipyga massiliensis	0
Kandleria vitulina	0.0857209013871482
Kerstersia gyiorum	0
Kineothrix alysoides	0
Kingella denitrificans	0.0319867954516398
Kingella kingae	0
Kingella oralis	0
Klebsiella aerogenes	0.0496155509491862
Klebsiella oxytoca	0
Klebsiella pneumoniae	0.0958104447912491
Klebsiella variicola	0
Kluyvera ascorbata	0.0798395711326302
Kluyvera intermedia	0
Kocuria halotolerans	0
Kocuria indica	0
Kocuria kristinae	0
Kocuria marina	0.104302703671863
Kocuria palustris	0
Kocuria rhizophila	0
Kocuria rosea	0.0312492921345281
Kosakonia cowanii	0
Kurthia gibsonii	0
Kurthia massiliensis	0
Kurthia senegalensis	0
Kytococcus schroeteri	0
Kytococcus sedentarius	0
Lachnoanaerobaculum saburreum	0.0561088489992293
Lachnoanaerobaculum umeaense	0
Lachnobacterium bovis	0.205177461753524
Lachnoclostridium phytofermentans	0.0862667946130682
Lachnoclostridium sp	0.034220054333639
Lachnospira multipara	0.288749982947701
Lachnospira pectinoschiza	2.59630361018054
Lactobacillus acidophilus	0
Lactobacillus agilis	0
Lactobacillus alimentarius	0.309404245768787
Lactobacillus alvi	0
Lactobacillus amylolyticus	0
Lactobacillus amylophilus	0
Lactobacillus amylovorus	0
Lactobacillus animalis	0
Lactobacillus antri	0
Lactobacillus apinorum	0
Lactobacillus apodemi	0
Lactobacillus bifermentans	0
Lactobacillus brevis	0
Lactobacillus buchneri	0
Lactobacillus casei	0
Lactobacillus ceti	0
Lactobacillus coleohominis	0
Lactobacillus coryniformis	0
Lactobacillus crispatus	0.0323243382482243
Lactobacillus curvatus	0
Lactobacillus delbrueckii	0
Lactobacillus dextrinicus	0
Lactobacillus fermemtum	0
Lactobacillus fermentum	0
Lactobacillus fructivorans/homohiochii	0.0673385523831334
Lactobacillus gasseri	0
Lactobacillus gastricus	0
Lactobacillus gigeriorum	0
Lactobacillus helveticus	0
Lactobacillus herbarum	0
Lactobacillus iners	0
Lactobacillus jensenii	0.0463241138855073
Lactobacillus johnsonii	0
Lactobacillus kalixensis	0
Lactobacillus kitasatonis	0
Lactobacillus kunkeei	0.0556741982049992
Lactobacillus malefermentans	0
Lactobacillus mindensis	0
Lactobacillus mucosae	0
Lactobacillus mudanjiangensis	0
Lactobacillus oris	6.36782221199593
Lactobacillus parabuchneri	0
Lactobacillus paracasei	0
Lactobacillus parafarraginis	0
Lactobacillus pentosus	0
Lactobacillus plantarum	0.0501212841730931
Lactobacillus porcinae	0.0558523024255205
Lactobacillus rapi	0
Lactobacillus reuteri	0.0348157181427754
Lactobacillus rhamnosus	0
Lactobacillus rogosae	0.185551404364504
Lactobacillus rossiae	0
Lactobacillus ruminis	0
Lactobacillus sakei	0
Lactobacillus salivarius	0
Lactobacillus sanfranciscensis	0.175776097018261
Lactobacillus saniviri	0
Lactobacillus senioris	0
Lactobacillus sharpeae	0.0390753355559285
Lactobacillus thermophilus	0
Lactobacillus ultunensis	0
Lactobacillus vaccinostercus	0
Lactobacillus vaginalis	0
Lactobacillus versmoldensis	0
Lactobacillus xiangfangensis	0.0763703080669154
Lactococcus formosensis	0
Lactococcus garvieae	0
Lactococcus lactis	0.114776656136617
Lactococcus plantarum	0
Lactococcus raffinolactis	0
Lactonifactor longoviformis	0
Laribacter hongkongensis	0.0540167878553804
Lautropia mirabilis	0.0474601507196282
Lawsonella clevelandensis	0.0552187405286612
Leifsonia aquatica/naganoensis	0
Leminorella grimontii	0
Leminorella richardii	0
Leptothrix discophora	0.370940342216108
Leptothrix mobilis	0
Leptotrichia amnionii	0
Leptotrichia buccalis	1.21469976489573
Leptotrichia goodfellowii	0
Leptotrichia hofstadii	0.0920806658472906
Leptotrichia wadei	0
Leuconostoc carnosum	0
Leuconostoc citreum	0
Leuconostoc citreum/holzapfelii	0
Leuconostoc gelidum	0
Leuconostoc lactis	0
Leuconostoc mesenteroides	0.0322763423526691
Leuconostoc pseudomesenteroides/rapi/kimchii/mesenteroides	0.0619393019800171
Limnobacter thiooxidans	0.128713691126826
Longicatena caecimuris	0
Lysinibacillus fusiformis	0
Lysinibacillus massiliensis	0
Lysinibacillus sphaericus	0
Lysobacter soli	0.062406692604405
Mageeibacillus indolicus	0
Mannheimia granulomatis	0.0392148441411203
Marichromatium gracile	0
Marvinbryantia formatexigens	0.137847737348473
Massilia aurea	0.140963439385841
Massiliomicrobiota timonensis	0
Megamonas funiformis	0
Megamonas hypermegale	0
Megamonas rupellensis	0.0454576505991844
Megasphaera elsdenii	0
Megasphaera indica	0
Megasphaera micronuciformis	0
Megasphaera paucivorans	0
Megasphaera sp	0
Mesorhizobium loti	0
Methanobrevibacter smithii	0.0764941251126018
Methanobrevibacter smithii/gottschalkii	0
Methanosphaera cuniculi	0.0365023810993016
Methanosphaera stadtmanae	0
Methylobacterium adhaesivum	0.0320251730129527
Methylobacterium jeotgali	0.303054000217188
Methylobacterium mesophilicum	0.0681600875302692
Methylobacterium populi	0.0297631480066278
Methylobacterium radiotolerans	0
Methylobacterium zatmanii	0.0867985616083318
Methyloversatilis universalis	0
Microbacterium aurum	0.0435275016214703
Microbacterium barkeri	0
Microbacterium chocolatum	0
Microbacterium foliorum	0
Microbacterium gubbeenense	0.0609608181377907
Microbacterium hydrocarbonoxydans	0
Microbacterium lacticum	0.0295277701301802
Microbacterium luteolum	0.571710251144452
Microbacterium oleivorans	0.446514049411349
Microbacterium paraoxydans	0.0465024890056521
Microbacterium phyllosphaerae	0
Microbacterium schleiferi	0
Micrococcus luteus	0
Micrococcus lylae	0
Micromonospora aurantiaca	0.058073235117521
Micromonospora krabiensis	0
Microvirga massiliensis	0
Microvirgula aerodenitrificans	0
Mitsuokella jalaludinii	0.0624246369234172
Mitsuokella multacida	0
Mobiluncus curtisii	0.05196187489898
Moellerella wisconsensis	1.86716444410272
Mogibacterium diversum	0
Mogibacterium neglectum	0
Mogibacterium pumilum	0
Mogibacterium timidum	0
Mogibacterium vescum	0
Monoglobus pectinilyticus	0
Moraxella atlantae	0
Moraxella catarrhalis	0.10821947452195
Moraxella caviae	0
Moraxella lacunata	0.208440872420129
Moraxella nonliquefaciens	0
Moraxella osloensis	0.164707430653219
Morganella morganii	0
Moryella indoligenes	0
Murdochiella asaccharolytica	0.0487676557641352
Muribaculum intestinale	0
Murimonas intestini	0.103528977714687
Mycobacterium abscessus	0.0642844976176536
Mycobacterium avium	0
Mycobacterium florentinum	0.123309247488847
Mycobacterium fortuitum	0.0401051983587109
Mycobacterium iranicum	0.0649765333958271
Mycobacterium mucogenicum	0
Mycoplasma hominis	0
Mycoplasma pneumoniae	0
Negativicoccus succinicivorans	0.369372781430495
Neisseria bacilliformis	0
Neisseria cinerea	0
Neisseria elongata	0.0555498576508286
Neisseria flava	0
Neisseria flavescens/perflava	0
Neisseria gonorrhoeae	0.0834345827895568
Neisseria macacae	0.032954764533628
Neisseria meningitidis	0
Neisseria mucosa	0.244793114457675
Neisseria sicca	0
Neisseria subflava	0
Nevskia ramosa	0
Nitriliruptor alkaliphilus	0
Oceanobacillus caeni	0
Oceanobacillus massiliensis	0
Ochrobactrum anthropi	0.039863200719787
Ochrobactrum intermedium	0.039642324543527
Ochrobactrum pituitosum	0
Odoribacter laneus	0
Odoribacter splanchnicus	0.04862341481295
Oligella urethralis	0.100684869528466
Olsenella profusa	0
Olsenella scatoligenes	0
Olsenella uli	0
Olsenella umbonata	0.0340589415276893
Orenia metallireducens	0
Oribacterium parvum	0
Oribacterium sinus	0.502789044402216
Ornithobacterium rhinotracheale	0
Oscillibacter ruminantium	0
Oscillibacter sp	0.0463631658320737
Oscillibacter valericigenes	0.182523913995617
Oxalobacter formigenes	0.0916760777161647
Paenibacillus alvei	0.445324137502632
Paenibacillus antibioticophila	0
Paenibacillus barcinonensis	0
Paenibacillus barengoltzii	0
Paenibacillus daejeonensis	0
Paenibacillus durus	0
Paenibacillus glucanolyticus	0.775061494543913
Paenibacillus graminis	0
Paenibacillus illinoisensis	0.0688502662044293
Paenibacillus kribbensis	0
Paenibacillus lactis	0.0690589655729942
Paenibacillus lautus	0
Paenibacillus provencensis	0
Paenibacillus pueri	0
Paenibacillus rhizosphaerae	0
Paenibacillus riograndensis	0.0737287437386603
Paenibacillus sabinae/forsythiae	0
Paenibacillus senegalensis	0.0412951070235391
Paenibacillus thiaminolyticus	0
Paenibacillus timonensis	0
Pantoea agglomerans	0.59515488954877
Pantoea conspicua	0
Papillibacter cinnamivorans	0
Parabacteroides distasonis	0.194455090155862
Parabacteroides goldsteinii	0.953909173396684
Parabacteroides gordonii	0
Parabacteroides johnsonii	0.119438511184419
Parabacteroides merdae	0
Paracoccus carotinifaciens	0
Paracoccus marinus	0.177679988811072
Paracoccus sanguinis	0
Paracoccus yeei	0
Paraeggerthella hongkongensis	0.0854311242408959
Paraprevotella clara	0
Paraprevotella xylaniphila	0
Parascardovia denticolens	0
Parasporobacterium paucivorans	0.138195059854993
Parasutterella excrementihominis	0.197063545127304
Parasutterella secunda	0.0324299639793783
Parvimonas micra	0.342301824756061
Pediococcus acidilactici	0.151534799490091
Pediococcus damnosus	0
Pediococcus pentosaceus	0.0406346250350191
Pedobacter daejeonensis	0
Pedomicrobium ferrugineum	0
Pelomonas saccharophila	0.0603124822044687
Peptoclostridium difficile	0
Peptococcus niger	0
Peptococcus sp.	0
Peptoniphilus asaccharolyticus	0
Peptoniphilus coxii	0
Peptoniphilus duerdenii	0
Peptoniphilus grossensis	0
Peptoniphilus harei	0
Peptoniphilus indolicus	0
Peptoniphilus lacrimalis	0
Peptoniphilus senegalensis	0
Peptoniphilus timonensis	0
Peptostreptococcus anaerobius	0
Peptostreptococcus russellii	0
Peptostreptococcus stomatis	0.0472414599798388
Phascolarctobacterium faecium	0.113062737207837
Phascolarctobacterium succinatutens	0.221838039823479
Phenylobacterium haematophilum	0
Phyllobacterium myrsinacearum	0
Planococcus rifietoensis	0
Planomicrobium chinense	0
Planomonospora sphaerica	0.0882696582967008
Plesiomonas shigelloides	0
Porphyromonas asaccharolytica	0
Porphyromonas catoniae	0.0408214732080443
Porphyromonas endodontalis	0
Porphyromonas gingivalis	0
Porphyromonas somerae	0.146273775797182
Porphyromonas uenonis	0.0383593546659937
Prevotella albensis	0
Prevotella amnii	0.104263513064568
Prevotella amniotica	0
Prevotella aurantiaca	0.178045432135267
Prevotella baroniae	0.0370414816356308
Prevotella bergensis	0
Prevotella bivia	0
Prevotella brevis	0
Prevotella bryantii	0
Prevotella buccae	0
Prevotella buccalis	0
Prevotella conceptionensis	0.063894665510673
Prevotella copri	0.0411149541676997
Prevotella corporis	0.0648835363685429
Prevotella dentalis	0
Prevotella dentasini	0
Prevotella denticola	0
Prevotella disiens	0
Prevotella enoeca	0
Prevotella falsenii	0
Prevotella fusca	0
Prevotella histicola	0.0953236464481712
Prevotella intermedia	0
Prevotella loescheii	0.0301253465909349
Prevotella maculosa	0.047081812248257
Prevotella marshii	0
Prevotella melaninogenica	0
Prevotella micans	0
Prevotella multidaccharivorax	0
Prevotella multiformis	0
Prevotella multisaccharivorax	0
Prevotella nanceiensis	0
Prevotella nigrescens	0
Prevotella oralis	0
Prevotella oris	0
Prevotella oryzae	0
Prevotella oulorum	0
Prevotella pallens	0.0312183461549088
Prevotella paludivivens	0.201034003369107
Prevotella pleuritidis	0
Prevotella ruminicola	0.0981088009336531
Prevotella saccharolytica	0.0856038452952872
Prevotella salivae	0
Prevotella scopos/jejuni	0
Prevotella shahii	0
Prevotella stercorea	0.0618862656243705
Prevotella timonensis	0.0314741126295882
Prevotella veroralis	0
Promicromonospora flava	0.112757812754857
Propionibacterium acidifaciens	0.73289096595794
Propionibacterium acidipropionici	0.624951455312576
Propionibacterium acnes	0
Propionibacterium australiense	0
Propionibacterium avidum	0
Propionibacterium cyclohexanicum	0
Propionibacterium damnosum	0.273681509705418
Propionibacterium freudenreichii	0.0427271247760263
Propionibacterium granulosum	0.0330533136917219
Propionibacterium jensenii	0
Propionibacterium microaerophilum	0.044564517087632
Propionibacterium namnetense	0
Propionibacterium propionicum	0
Propionibacterium thoenii	0.269506080554313
Propionicimonas paludicola	0
Propionimicrobium lymphophilum	0.256005099918853
Propionivibrio dicarboxylicus	0
Prosthecobacter fluviatilis	0
Proteus mirabilis	0
Proteus penneri	0.0670861658163163
Proteus vulgaris	0
Providencia alcalifaciens	0
Providencia rettgeri	0
Providencia rustigianii	0
Providencia stuartii	0.0804098244336806
Pseudoclavibacter massiliense	0
Pseudoclavibacter sp._Timone	0
Pseudoflavonifractor capillosus	0.0604497327679377
Pseudomonas aeruginosa	0
Pseudomonas alcaliphila	0
Pseudomonas fluorescens	0
Pseudomonas fragi	0
Pseudomonas fragi/thivervalensis/deceptionensis	0
Pseudomonas monteilii	0.81558506564974
Pseudomonas nitroreducens	0
Pseudomonas oleovorans	0
Pseudomonas putida	0
Pseudomonas stutzeri	0
Pseudopropionibacterium propionicum	0
Pseudoramibacter alactolyticus	0
Pseudothermotoga thermarum	0
Pseudoxanthomonas mexicana	0
Psychrobacter arenosus	0
Pyramidobacter piscolens	0.0293407455783823
Ralstonia insidiosa	0.0749136004678355
Ralstonia mannitolilytica	0
Ralstonia solanacearum	0
Raoultella ornithinolytica	0
Raoultella planticola	0.173638997209956
Rheinheimera perlucida	0
Rheinheimera texasensis	0
Rhizobium pusense	0.0504270297254422
Rhodanobacter ginsenosidimutans	1.43188783788798
Rhodobacter sphaeroides	0
Rhodococcus equi	0
Rhodococcus erythropolis	0
Rhodococcus rhodochrous	0
Riemerella anatipestifer	0
Riemerella columbina	0.0315031660395885
Robinsoniella peoriensis	0
Romboutsia lituseburensis	0.05244868961796
Roseburia faecis	1.074896726641
Roseburia hominis	0
Roseburia intestinalis	0.0515623723832035
Roseburia inulinivorans	0.150530561732305
Roseburia sp	0.303786944965272
Roseomonas mucosa	0.037413224945864
Rothia aeria	0
Rothia dentocariosa	0
Rothia mucilaginosa	0
Rubinisphaera brasiliensis	0.0979948406950678
Rudanella lutea	0.23414062685729
Ruminococcus albus	0
Ruminococcus bromii	0.400000551942163
Ruminococcus callidus	0.041919113481811
Ruminococcus champanellensis	0.0922089685604292
Ruminococcus faecis	0.383814876993723
Ruminococcus flavefaciens	0.0310584859098969
Ruminococcus gauvreauii	0.0725701351909904
Ruminococcus gnavus	0.457719932990089
Ruminococcus lactaris	0
Ruminococcus sp	0.253231513896538
Ruminococcus sp. Marseille-P2780	0
Ruminococcus sp. Marseille-P650	0
Ruminococcus torques	0.0478691006441128
Ruthenibacterium lactatiformans	0.0308660516364983
Salmonella enterica	0.224458897687374
Sarcina maxima	0
Sarcina ventriculi	0.237082232183174
Scardovia inopinata	0.0448452173740421
Scardovia wiggsiae	0.12590861046244
Schlesneria paludicola	0
Schwartzia sp.	0
Schwartzia succinivorans	0
Selenomonas artemidis	0
Selenomonas infelix	0
Selenomonas noxia	0
Selenomonas ruminantium	0
Selenomonas sputigena	0
Sellimonas intestinalis	0.0801285855774377
Senegalemassilia anaerobia	0.0282008264231137
Senegalimassilia anaerobia	0.0406686326456802
Serratia ficaria	0
Serratia fonticola	0.119567005311248
Serratia liquefaciens	0.0437039673444402
Serratia marcescens	0
Shigella dysenteriae	0
Shuttleworthia satelles	0.0733162624867136
Silanimonas lenta	0
Simonsiella muelleri	0.389944602200782
Skermanella aerolata	0.0526991768964242
Slackia equolifaciens	0
Slackia exigua	0.0905448572819063
Slackia faecicanis	0.0561585235230527
Slackia isoflavoniconvertens	0
Slackia piriformis	0.0482578338812303
Snodgrassella alvi	0
Soleaferrea massiliensis	0.0472002232815678
Solobacterium moorei	0
Sphingobacterium faecium	0.0294681843501386
Sphingobacterium multivorum	0.0281152832854052
Sphingobacterium spiritivorum	0
Sphingobium hydrophobicum	0
Sphingobium yanoikuyae	0.0662284583789023
Sphingomonas adhaesiva	0
Sphingomonas ginsenosidimutans	0
Sphingomonas hankookensis	0
Sphingomonas panni	0
Sphingomonas paucimobilis	0
Sphingomonas pseudosanguinis	1.02996963743937
Spirosoma linguale	0
Sporanaerobacter acetigenes	0
Sporolactobacillus nakayamae	0.0415710091205693
Sporosarcina koreensis	0
Staphylococcus arlettae	0
Staphylococcus aureus	0
Staphylococcus auricularis	0
Staphylococcus capitis	0.0400008022221902
Staphylococcus cohnii	0
Staphylococcus condimenti	0
Staphylococcus epidermidis	0.170942674528598
Staphylococcus epidermidis/muscae	0
Staphylococcus equorum/edaphicus/saprophyticus	0
Staphylococcus haemolyticus	0
Staphylococcus hominis	0
Staphylococcus intermedius	0.0334113005588368
Staphylococcus kloosii	0
Staphylococcus lentus	0
Staphylococcus lugdunensis	0.0377968329674602
Staphylococcus nepalensis	0
Staphylococcus pasteuri	0
Staphylococcus pettenkoferi	0
Staphylococcus saccharolyticus	0.0822666964939399
Staphylococcus saprophyticus	0
Staphylococcus schleiferi	0
Staphylococcus sciuri	0
Staphylococcus simulans	0.0499161220059977
Staphylococcus succinus	0
Staphylococcus vitulinus	0
Staphylococcus warneri	0
Staphylococcus xylosus	0
Stenotrophomonas daejeonensis	0
Stenotrophomonas maltophilia	0.21986418153756
Stenotrophomonas rhizophila	0.0349859603705803
Stomatobaculum longum	0
Stoquefichus massiliensis	0
Streptobacillus moniliformis	0
Streptococcus agalactiae	0
Streptococcus alactolyticus	0
Streptococcus anginosus	0
Streptococcus australis	0
Streptococcus caballi	0
Streptococcus cameli	0
Streptococcus canis	0
Streptococcus caprae	0
Streptococcus castoreus	0.0301537618563449
Streptococcus constellatus	0
Streptococcus criceti	0
Streptococcus cristatus	0.0481250814237297
Streptococcus dentasini	0.0354755581123862
Streptococcus dentirousetti	0
Streptococcus devriesei	0
Streptococcus didelphis	0.0350080094553786
Streptococcus downei	0
Streptococcus dysgalactiae	0
Streptococcus equi	0
Streptococcus equinus	0
Streptococcus equinus/lutetiensis/infantarius	0
Streptococcus fryi	0
Streptococcus gallolyticus	0
Streptococcus gordonii	0.0488657001496343
Streptococcus gordonii/mutans	0
Streptococcus henryi	0
Streptococcus hongkongensis	0
Streptococcus hyovaginalis	0
Streptococcus ictaluri	0
Streptococcus infantarius	0
Streptococcus infantis	0.53389248255548
Streptococcus iniae	0
Streptococcus intermedius/uberis	0.0314700929138235
Streptococcus lactarius	0
Streptococcus lutetiensis	0.0965238317216278
Streptococcus macedonicus	0
Streptococcus marimammalium	0
Streptococcus massiliensis	0
Streptococcus merionis	0
Streptococcus minor	0
Streptococcus mitis	0
Streptococcus mitis/pneumoniae/pseudoneumoniae	0.0350251765709054
Streptococcus moroccensis	0
Streptococcus mutans	0
Streptococcus oralis	0.0278934988886433
Streptococcus oricebi	0
Streptococcus orisasini	0
Streptococcus ovis	0
Streptococcus parasaguinis	0
Streptococcus parasanguinis	0
Streptococcus parauberis	0
Streptococcus pasteurianus	0
Streptococcus peroris	0
Streptococcus pharyngis	0
Streptococcus pleomorphus	0
Streptococcus plurextorum	0.103030432742111
Streptococcus pneumoniae	0
Streptococcus porci	0
Streptococcus porcinus	0
Streptococcus porcorum	0
Streptococcus pyogenes	0
Streptococcus pyogensis	0
Streptococcus ratti/ursoris	0
Streptococcus rubneri	0
Streptococcus rupicaprae	0
Streptococcus salivarius	0
Streptococcus saliviloxodontae	0
Streptococcus sanguinis	0
Streptococcus sanguinis/vestibularis	0
Streptococcus sinensis	0
Streptococcus sobrinus	0.0308715016311171
Streptococcus suis	0
Streptococcus tangierensis	0
Streptococcus thermophilus	0.0366693881263901
Streptococcus thoraltensis	0
Streptococcus uberis	0.0502552699680855
Streptococcus vestibularis	0
Streptococcus viridans	0.0637341521097085
Streptomyces misionensis	0
Streptomyces thermoviolaceus	0
Streptomyces thermovulgaris	0
Subdoligranulum variabile	0
Succinatimonas hippei	0
Succiniclasticum ruminis	0.0685166871848589
Succinivibrio dextrinosolvens	0.267972357724907
Sulfurimonas autotrophica	0
Sutterella parvirubra	0
Sutterella stercoricanis	0
Sutterella wadsworthensis	0
Symbiobacterium thermophilum	0
Tannerella forsythia	0
Tatumella ptyseos	0.0458000998149496
Tetragenococcus solitarius	0.0330600760192062
Tetrasphaera australiensis	0
Thiomicrospira cyclica	0.039536476714006
Timonella senegalensis	0.0469208912031369
Tissierella praeacuta	0
Trabulsiella guamensis	0.0694150098017403
Treponema berlinense	0
Treponema denticola	0
Treponema lecithinolyticum	0
Treponema maltophilum	0
Treponema medium	0
Treponema porcinum	0
Treponema socranskii	0
Treponema succinifaciens	0
Treponema vincentii	0.0478128982381167
Tropheryma whipplei	0
Trueperella bernardiae	0
Trueperella pyogenes	0
Tumebacillus permanentifrigoris	0
Turicella otitidis	0
Turicibacter sanguinis	0
Turicimonas muris	0
Tyzzerella nexilis	0.0407615893458163
Ureaplasma parvum	0
Ureaplasma urealyticum	0
Ureibacillus suwonensis	0
Ureibacillus thermosphaericus	0
Vagococcus penaei	0
Vagococcus teuberi	0
Varibaculum cambriense	0.431322901259803
Variovorax boronicumulans	0
Veillonella atypica	0
Veillonella dispar	0.0738496224090204
Veillonella parvula	0.0689809645925757
Veillonella ratti	0
Veillonella rogosae	0
Veillonella tobetsuensis	0.0704164044536468
Vibrio cholerae	0
Vibrio cincinnatiensis	0
Vibrio fluvialis	0
Vibrio furnissii	0
Vibrio mimicus	0
Vibrio parahaemolyticus	0
Victivallis vadensis	0
Virgibacillus proomii	0
Weeksella virosa	0
Weissella cibaria	0
Weissella confusa	0.813597303934973
Weissella paramesenteroides	0
Yersinia aleksiciae	0
Yersinia bercovieri	0.0380675766515913
Yersinia enterocolitica	0
Yersinia frederiksenii	0.0299355031555225
Yersinia kristensenii	0
Yersinia pseudotuberculosis	0
Yersinia rohdei	0
Yokenella regensburgei	0.236347911042034
Yonghaparkia alkaliphila	0
Kingdom Information: (%)
Archaea	0.191397183386537
Bacteria	99.8086028166135
Phylum Information: (%)
Actinobacteria	14.9904026862598
Bacteroidetes	9.87500623040926
Deinococcus-Thermus	0
Dictyoglomi	0.04325039482295
Elusimicrobia	0.305457142654494
Epsilonbacteraeota	1.08579083187464
Euryarchaeota	0.191397183386537
Firmicutes	46.0496473657671
Fusobacteria	1.64421396553589
Gemmatimonadetes	0
Halanaerobiaeota	0
Lentisphaerae	0
Other	1.9690751817071
Planctomycetes	0.0979948406950678
Proteobacteria	23.2091655159507
Spirochaetes	0.143086710214235
Synergistetes	0.143312949428043
Tenericutes	0.191795710938422
Thermotogae	0
Verrucomicrobia	0.0604032903558369
Class Information: (%)
Actinobacteria	11.1995983394567
Actinobacteridae	2.3869484802458
Alphaproteobacteria	3.84667409760048
Bacilli	15.9039545256372
Bacteroides	1.02233240557228
Bacteroidetes	0
Bacteroidia	8.85267382483698
Betaproteobacteria	0
Brachyspirae	0.0952738119761185
Campylobacteria	1.08579083187464
Chlorobia	0
Clostridia	25.3976032812018
Coriobacteriia	1.40385586655731
Deinococci	0
Deltaproteobacteria	0
Dictyoglomia	0.04325039482295
Elusimicrobia	0.305457142654494
Epsilonproteobacteria	0
Erysipelotrichia	3.06626407511632
Flavobacteria	0
Fusobacteria	0.0432842524092784
Fusobacteriia	1.60092971312661
Gammaproteobacteria	19.3624914183502
Gemmatimonadetes	0
Halanaerobiia	0
Halobacteria	0.0784006771746333
Lentisphaeria	0
Methanobacteria	0.112996506211903
Mollicutes	0.191795710938422
Negativicutes	1.6818254838117
Nitriliruptoria	0
Other	1.9690751817071
Planctomycetacia	0.0979948406950678
Spirochaetes	0
Spirochaetia	0.0478128982381167
Synergistia	0.143312949428043
Thermotogae	0
Verrucomicrobiae	0.0604032903558369
Order Information: (%)
Acetobacterales	0.119870658023467
Actinomycetales	2.3714731288349
Aeromonadales	0.49919665519847
Alteromonadales	0.0335668474308828
Azospirillales	0.0526991768964242
Bacillales	4.7576759045073
Bacteroidales	8.26240875709592
Betaproteobacteriales	2.52507899706938
Bifidobacteriales	5.1195567883536
Brachyspirales	0.0952738119761185
Campylobacterales	1.08579083187464
Cardiobacteriales	0.0490040440089221
Caulobacterales	0.830264964427672
Chitinophagales	0.91626504238733
Chlorobiales	0
Chromatiales	0
Clostridiale	0.0671385930949429
Clostridiales	25.3304646881069
Coriobacteriales	1.40385586655731
Corynebacteriales	2.38532295534519
Cytophagales	0.351157283667848
Deinococcales	0
Desulfobacterales	0
Desulfovibrionales	0
Dictyoglomales	0.04325039482295
Elusimicrobiales	0.305457142654494
Enterobacteriales	6.79354821889422
Erysipelotrichales	3.06626407511632
Flavobacteriales	0.287591679622616
Fusobacterales	0.0432842524092784
Fusobacteriales	1.60092971312661
Fusobacteriales: Leptotrichiacea	0
Gemmatimonadales	0
Halanaerobiales	0
Halobacteriales	0.0784006771746333
Lactobacillales	11.1462786211299
Methanobacteriales	0.112996506211903
Micrococcales	2.5277714762595
Micromonosporales	0.058073235117521
Mycoplasmatales	0.191795710938422
Neisseriales	0
Nitriliruptorales	0
Oceanospirillales	0.0924996279448872
Opitutales	0
Other	1.9690751817071
Pasteurellales	1.31129940494775
Planctomycetales	0.0979948406950678
Propionibacteriales	1.0360795774951
Pseudomonadales	2.94700455105754
Rhizobiales	1.56996121362358
Rhodobacterales	0.177679988811072
Salinisphaerales	0
Selenomonadales	1.6818254838117
Sphingobacteriales	0.0575834676355439
Sphingomonadales	1.09619809581827
Spirochaetales	0.0478128982381167
Streptomycetales	0
Streptosporangiales	0.0882696582967008
Synergistales	0.143312949428043
Thermotogales	0
Thiomicrospirales	0.039536476714006
Verrucomicrobiales	0.0604032903558369
Vibrionales	3.32261192268358
Victivallales	0
Xanthomonadales	1.74914467240053
Family Information: (%)
Acetobacteraceae	0.119870658023467
Acidaminococcaceae	0.403417464216175
Actinomycetaceae	0.846834633164498
Aerococcaceae	1.12522271888212
Aeromonadaceae	0.0670917434139998
Akkermansiaceae	0.0604032903558369
Alicyclobacillaceae	0
Alteromonadaceae	0
Aquaspirillaceae	0
Arcobacteraceae	0.182475626609436
Atopobiaceae	0.194419783073844
Azospirillaceae	0.0526991768964242
Bacillaceae	2.7816398877028
Bacteroidaceae	4.49363638502044
Barnesiellaceae	0.0527260797983323
Beijerinckiaceae	0.519800970375369
Bifidobacteriaceae	5.1195567883536
Blautia	0
Bogoriellaceae	0
Brachyspiraceae	0.0952738119761185
Brevibacteriaceae	0.348753386736099
Burkholderiaceae	1.5646692520631
Caldicoprobacteraceae	0
Campylobacteraceae	0.535716174113713
Cardiobacteriaceae	0.0490040440089221
Carnobacteriaceae	0.222527322692036
Caulobacteraceae	0.830264964427672
Cellulomonadaceae	0.0591055064323717
Chitinibacteraceae	0.0540167878553804
Chitinophagaceae	0.91626504238733
Chlorobiaceae	0
Christensenellaceae	0.0534372029422482
Chromatiaceae	0
Clostridiaceae	1.74177434208249
Clostridiaceae 1	3.61373500610516
Clostridiaceae 2	0.0564584306303679
Clostridiales	0.0671385930949429
Coriobacteriaceae	0.132907610965941
Corynebacteriaceae	1.84557902814064
Corynebacterineae	0.104389695976364
Deinococcaceae	0
Dermabacteraceae	0.356728888788844
Dermacoccaceae	0
Desulfobulbaceae	0
Desulfovibrionaceae	0
Dictyoglomaceae	0.04325039482295
Dietziaceae	0.374858577228178
Dysgonomonadaceae	0.175886193665092
Eggerthellaceae	1.07652847251753
Elusimicrobiaceae	0.305457142654494
Enterbacteriaceae	1.19686135567242
Enterobacteriaceae	5.59668686322181
Enterococcaceae	0.171672388910006
Erysipelotrichaceae	3.06626407511632
Eubacteriaceae	0.0294164194185583
Family XI	0.617790066131941
Family XIII	0.0435655271937633
Family XVIII	0
Flavobacteriaceae	0.147728161413414
Fusobacteriaceae	0.337433534792873
Gemmatimonadaceae	0
Halobacteroidaceae	0
Haloferacaceae	0.0784006771746333
Halomonadaceae	0.0924996279448872
Helicobacteraceae	0.367599031151493
Hymenobacteraceae	0.0667287381029176
Hyphomicrobiaceae	0
Intrasporangiaceae	0.159523174833845
Jonesiaceae	0
Lachnospiraceae	15.5010212535282
Lactobacillaceae	7.35663802298107
Leptotrichia	0
Leptotrichiaceae	1.30678043074302
Leuconostocaceae	0.916171230950009
Listeriaceae	0
Marinifilaceae	0.142389401473453
Methanobacteriaceae	0.112996506211903
Microbacteriaceae	1.34921583809121
Micrococcaceae	0.172853923302242
Micrococcineae	0.0834505170069525
Micromonosporaceae	0.058073235117521
Moraxellaceae	0.850811181302116
Muribaculaceae	0
Mycobacteriaceae	0.188285780884674
Mycoplasmataceae	0.191795710938422
Neisseriaceae	0.906392957150904
Nitriliruptoraceae	0
Nocardiaceae	0.0676409754271264
Nocardioidaceae	0.0471835116183036
Opitutaceae	0
Other	1.9690751817071
Paenibacillaceae	1.62532953713144
Pasteurellaceae	1.31129940494775
Peptococcaceae	0
Peptostreptococcaceae	0.151239044885576
Planococcaceae	0
Porphyromonadaceae	0.22545460367122
Prevotellaceae	1.70614686679723
Promicromonosporaceae	0.0815907580748906
Propionibacteriaceae	0.988896065876793
Propionibacterineae	1.24575687635166
Pseudomonadaceae	2.09619336975543
Psychromonadaceae	0.0335668474308828
Rhizobiaceae	0.872542487532914
Rhodanobacteraceae	1.43188783788798
Rhodobacteraceae	0.177679988811072
Rhodocyclaceae	0
Rikenellaceae	0.19836645193319
Rubinisphaeraceae	0.0979948406950678
Ruminococcaceae	3.63768723349867
Schlesneriaceae	0
Solimonadaceae	0
Sphingobacteriaceae	0.0575834676355439
Sphingomonadaceae	1.09619809581827
Spirochaetaceae	0.0478128982381167
Spirosomaceae	0.28442854556493
Sporolactobacillaceae	0.0415710091205693
Staphylococcaceae	0.193475632242427
Streptococcacaeae	0
Streptococcaceae	1.35404693671465
Streptomycetaceae	0
Streptomycineae	0
Streptosporangiaceae	0.0882696582967008
Succinivibrionaceae	0.432104911784471
Synergistaceae	0.143312949428043
Tannerellaceae	1.26780277473696
Thermomonosporaceae	0
Thermotogaceae	0
Thiomicrospiraceae	0.039536476714006
Thiovulaceae	0
Veillonellaceae	1.27840801959553
Verrucomicrobiaceae	0
Vibrionaceae	3.32261192268358
Victivallaceae	0
Weeksellaceae	0.139863518209203
Xanthobacteraceae	0.177617755715294
Xanthomonadaceae	0.317256834512545
Genus Information: (%)
Acetanaerobacterium	0.463651800003383
Acetivibrio	0
Acetobacter	0.0501212841730931
Acetobacterium	0.0294164194185583
Achromobacter	0.039863200719787
Acidaminococcus	0
Acidovorax	0
Acinetobacter	0.369443403706819
Actinobacillus	0.283239478354963
Actinobaculum	0
Actinomadura	0
Actinomyces	0.363549857005715
Adlercreutzia	0
Aerococcus	0
Aeromicrobium	0.0471835116183036
Aeromonas	0.0670917434139998
Afipia	0
Agathobacter	0.742622656815238
Aggregatibacter	0.137624318028922
Agrobacterium	0.259791389238599
Agrococcus	0.105792612464806
Akkermansia	0.0604032903558369
Alcaligenes	0
Algoriella	0
Aliagarivorans	0.0335668474308828
Alistipes	0.19836645193319
Allisonella	0
Alloiococcus	0
Alloprevotella	0.535047104620566
Allorhizobium-Neorhizobium-Pararhizobium-Rhizobium	0.562324068568872
Alloscardovia	0
Alysiella	0.0677292400667931
Amaricoccus	0
Anaerobiospirillum	0.164132554059563
Anaerococcus	0.029627824712323
Anaerofilum	0.0287699611802907
Anaerofustis	0
Anaeroglobus	0.133935834925334
Anaerospora	0
Anaerosporobacter	0
Anaerostipes	0.0423076353261418
Anaerovorax	0
Ancylobacter	0.11949325553792
Aneurinibacillus	0
Anoxynatronum	0.0564584306303679
Aquabacterium	0.0348795727428479
Arcanobacterium	0
Arcobacter	0.182475626609436
Arthrobacter	0.152001736637331
Asaccharobacter	0
Atopobium	0.160360841546155
Atopostipes	0
Aureimonas	0
Bacillus	2.52150109563548
Bacteroides	4.49363638502044
Barnesiella	0.0527260797983323
Bartonella	0
Bavariicoccus	0.0303012947529053
Bergeyella	0
Bifidobacterium	4.94880296051712
Blautia	0.458865406015122
Bordetella	0
Brachybacterium	0.225913973629405
Brachymonas	0
Brachyspira	0.0952738119761185
Bradyrhizobium	0.0581245001773742
Brevibacillus	0.152010822545268
Brevibacterium	0.348753386736099
Brevundimonas	0.713080400461559
Brochothrix	0
Buchnera	0.243178406187189
Bulleidia	0
Burkholderia-Caballeronia-Paraburkholderia	0
Butyricicoccus	0.0910766397714314
Butyricimonas	0.0937659866605035
Butyrivibrio	0.412981514152795
Caldicoprobacter	0
Campylobacter	0.535716174113713
Capnocytophaga	0.112660774118856
Cardiobacterium	0.0490040440089221
Castellaniella	0
Catabacter	0
Catenibacterium	2.79595483873962
Catonella	0
Caulobacter	0.117184563966113
Cellulomonas	0.0591055064323717
Cellulosilyticum	0.143080568964535
Cellulosimicrobium	0.0347136281347328
Centipeda	0
Cephaloticoccus	0
Cetobacterium	0
Chitinibacter	0.0540167878553804
Chlorobium	0
Christensenella	0.0534372029422482
Chryseobacterium	0
Citrobacter	0.130939567644055
Cloacibacillus	0.11397220384966
Clostridium	1.74177434208249
Clostridium sensu stricto	0
Clostridium sensu stricto 1	2.35688625039151
Clostridium sensu stricto 10	0.0294292673328729
Clostridium sensu stricto 11	0.21383461206705
Clostridium sensu stricto 12	0.0305136541932886
Clostridium sensu stricto 13	0.0758829404103073
Clostridium sensu stricto 14	0
Clostridium sensu stricto 15	0
Clostridium sensu stricto 16	0.0376431126250169
Clostridium sensu stricto 17	0
Clostridium sensu stricto 18	0.0536925555737379
Clostridium sensu stricto 19	0.0761030324879492
Clostridium sensu stricto 2	0
Clostridium sensu stricto 3	0
Clostridium sensu stricto 4	0
Clostridium sensu stricto 5	0
Clostridium sensu stricto 7	0
Clostridium sensu stricto 8	0.502667348840252
Cnuella	0.91626504238733
Collinsella	0.0717614540381614
Comamonas	0
Coprobacillus	0
Coprobacter	0
Coprococcus 1	0
Coprococcus 2	0.0569902463814681
Coprococcus 3	0.0445219495325415
Coriobacterium	0.0611461569277792
Corynebacterium	0.201993132672904
Corynebacterium 1	1.58836715493907
Cronobacter	0
Cryobacterium	0.0446803461755116
Cryptobacterium	0.0583590235933939
Cupriavidus	0
Curvibacter	0
Cutibacterium	0
Dechlorobacter	0
Deinococcus	0
Delftia	0
Dermabacter	0.130814915159439
Dermacoccus	0
Desulfobulbus	0
Desulfovibrio	0
Dialister	0.403552052974255
Dictyoglomus	0.04325039482295
Dielma	0
Dietzia	0.374858577228178
Dolosicoccus	0.030623782465422
Dolosigranulum	0.0400292718429897
Dorea	0
Dyadobacter	0.0502879187076401
Dysgonomonas	0.0396019245663169
Eggerthella	0.673056963928604
Eggerthia	0
Eikenella	0
Eisenbergiella	0
Elusimicrobium	0.305457142654494
Empedobacter	0.108360352169614
Enorma	0
Enterobacter	0.458947745806479
Enterococcus	0.0427271247760263
Enterorhabdus	0
Enterovibrio	0
Eremococcus	0
Erwinia	0.0344160859828094
Erysipelatoclostridium	0.0383248253748502
Escherichia	1.19686135567242
Escherichia-Shigella	0.997175304551552
Ethanoligenens	0.17985606924023
Eubacterium	0.0671385930949429
Ezakiella	0.02837818695427
Facklamia	1.0945989364167
Faecalitalea	0.0714206172746147
Fastidiosipila	0
Fictibacillus	0.0449384190915517
Filifactor	0
Finegoldia	0
Flavobacterium	0.0350673872945575
Flavonifractor	0.164995942808511
Franconibacter	0
Fretibacterium	0
Fusicatenibacter	0.0544370648517056
Fusobacterium	0.337433534792873
Gallibacterium	0
Garciella	0
Gardnerella	0
Gemella	0.115659838310066
Gemmatirosa	0
Geobacillus	0
Geomicrobium	0
Georgenia	0
Gluconobacter	0.0323361489045095
Gordonia	0.0341323702903156
Gordonibacter	0.0647201460684432
Granulicatella	0.182498050849046
Grimontia	0.217348942351227
Haematobacter	0
Haemophilus	0.851220764422748
Hafnia-Obesumbacterium	0
Halodesulfovibrio	0
Halomonas	0.0924996279448872
Halopiger	0.0784006771746333
Harryflintia	0
Helicobacter	0.367599031151493
Hespellia	0
Hodemania	0
Holdemanella	0.0405506655202787
Holdemania	0
Howardella	0.0952336124302666
Hungatella	0
Hydrobacter	0
Hydrogenibacillus	0.215200372975773
Hydrogenoanaerobacterium	0.412881513019835
Hymenobacter	0.0667287381029176
Intestinibacter	0.0515488952877772
Intestinimonas	0.0484823332393951
Isoptericola	0.0468771299401578
Janibacter	0.125745635812993
Johnsonella	0.0709223429962861
Jonesia	0
Kandleria	0.0857209013871482
Kerstersia	0
Kingella	0.0319867954516398
Klebsiella	0
Kluyvera	0.0298163757561403
Kocuria	0.104302703671863
Kosakonia	0
Kurthia	0
Kytococcus	0
Lachnoanaerobaculum	0.0561088489992293
Lachnobacterium	0.205177461753524
Lachnoclostridium	2.105863780031
Lachnoclostridium 10	0.0862667946130682
Lachnoclostridium 12	0.106852616606408
Lachnoclostridium 5	1.46658758783917
Lachnospira	3.18469789398588
Lachnospiraceae NC2004 group	0.0732559205324171
Lachnospiraceae NK4A136 group	0
Lactobacillus	7.20510322349098
Lactococcus	0.114776656136617
Lautropia	0.0474601507196282
Lawsonella	0.0552187405286612
Leifsonia	0
Leminorella	0
Leptothrix	0.370940342216108
Leptotrichia	1.30678043074302
Leuconostoc	0.102573927015036
Limnobacter	0.128713691126826
Lysinibacillus	0
[truncated: 214 more rows]
