# Supplementary material for: Pediatric Acute Lymphoblastic Leukemia Patients Exhibit Distinctive Alterations in the Gut Microbiota
Source: Front Cell Infect Microbiol. 2020 Oct 16;10:558799. doi: 10.3389/fcimb.2020.558799 (PMC7596659; doi:10.3389/fcimb.2020.558799)
Supplement: Supplementary file 1 [file Data_Sheet_1.ZIP › rawdata/Control/19T010011_output.xls.result.txt]

Species Information: (%)
Abiotrophia defectiva	0.0296477291703205
Abiotrophia para-adiacens	0
Acetanaerobacterium elongatum	0.246659308958206
Acetobacterium tundrae	0
Achromobacter denitrificans	0.155231863646813
Achromobacter xylosoxidans	0.0290660433831714
Acidaminococcus fermentans	0
Acidaminococcus intestini	0
Acidovorax facilis	0
Acidovorax sp	0
Acidovorax temperans	0
Acinetobacter baumannii	0
Acinetobacter calcoaceticus	0.0786509437672079
Acinetobacter haemolyticus/baumannii	0.105502028218317
Acinetobacter johnsonii	0.0638300790127042
Acinetobacter junii	0.0355141570011741
Acinetobacter lwoffii	0
Acinetobacter pittii	0
Acinetobacter radioresistens	0
Acinetobacter septicus	0
Actinobacillus capsulatus	0.143601479723755
Actinobacillus pleuropneumoniae	0
Actinobaculum massiliense	0
Actinobaculum schaalii	0
Actinomadura vinacea	0
Actinomyces canis	0.0473688884369941
Actinomyces cardiffensis	0
Actinomyces georgiae	0.0577706552106502
Actinomyces graevenitzii	0.0313486683097847
Actinomyces johnsonii	0
Actinomyces massiliensis	0
Actinomyces meyeri	0.0563160072020278
Actinomyces naeslundii	0
Actinomyces neuii	0.0556478878315481
Actinomyces odontolyticus	0.0431756757424916
Actinomyces oris	0
Actinomyces radingae	0
Actinomyces sp._ph3	0.110305546530488
Actinomyces turicensis	0
Actinomyces urogenitalis	0
Actinomyces viscosus	0
Adlercreutzia equolifaciens	0
Aeribacillus pallidus	0.123656706423624
Aerococcus christensenii	0
Aerococcus viridans	0
Aeromicrobium massiliense	0.0815513868785591
Aeromonas allosaccharophila/veronii	0.0730065442808194
Aeromonas bestiarum	0.0301852912535886
Aeromonas hydrophila	0
Aeromonas jandaei	0
Aeromonas media/tecta	0
Aeromonas veronii	0
Afipia birgiae	0
Agathobaculum butyriciproducens	0.0440149018160173
Aggregatibacter actinomycetemcomitans	0.0479259174348571
Aggregatibacter aphrophilus	0.513565803556629
Aggregatibacter segnis	0
Agrobacterium tumefaciens	0.378061415658159
Agrococcus jejuensis	0
Agrococcus terreus	0.106106567476035
Akkermansia glycaniphila	0
Akkermansia muciniphila	0
Alcaligenes faecalis	0.0406821705849812
Algoriella xinjiangensis	0
Aliagarivorans marinus	0.0354887189159148
Alistipes finegoldii	0
Alistipes indistinctus	0.0481574187798573
Alistipes inops	0
Alistipes obesi	0
Alistipes onderdonkii	0
Alistipes putredinis	0
Alistipes senegalensis	0
Alistipes shahii	0
Alistipes timonensis	0
Allisonella histaminiformans	0
Alloiococcus otitis	0
Alloprevotella rava	0.0912842596805631
Alloprevotella tannerae	0.734612458100649
Alloscardovia omnicolens	0
Alysiella filiformis	0.0948525826438083
Amaricoccus kaplicensis	0.0947580819821085
Anaerobiospirillum succiniciproducens	0
Anaerobiospirillum thomasii	0.0801631767593
Anaerococcus hydrogenalis	0.0929198563928607
Anaerococcus lactolyticus	0.031170668538472
Anaerococcus obesiensis	0.0680113259241406
Anaerococcus octavius	0
Anaerococcus prevotii	0.0416432088487829
Anaerococcus senegalensis	0
Anaerococcus tetradius	0
Anaerococcus vaginalis	0
Anaerofilum agile	0
Anaerofilum pentosovorans	0
Anaerofustis stercorihominis	0
Anaeroglobus geminatus	0
Anaerorhabdus furcosa	0
Anaerosporobacter mobilis	0
Anaerostipes butyraticus	0.0486694756871872
Anaerostipes caccae	0
Anaerostipes hadrus	0.0739403697196298
Anaerotruncus colihominis	0.148641736900702
Anaerotruncus sp	0
Anaerovorax odorimutans	0
Ancylobacter polymorphus	0.0702431967701895
Aneurinibacillus aneurinilyticus	0.0309988526913782
Aneurinibacillus migulanus	0
Anoxynatronum sibiricum	0.0708681202331109
Aquabacterium commune	0.0467940779155683
Arcanobacterium haemolyticum	0
Arcanobacterium pyogenes	0
Arcobacter butzleri	0.124814351243579
Arcobacter cryaerophilus	0
Arthrobacter albus	0.0313408032594465
Arthrobacter castelli	0.0506484792586794
Arthrobacter oxydans	0.02923260920842
Arthrobacter polychromogenes	0.0300790663381361
Asaccharobacter celatus	0
Atlantibacter hermannii	0.112668204714883
Atopobium minutum	0
Atopobium parvulum	0.0603091985836507
Atopobium rimae	0.0670659614990036
Atopobium vaginae	0
Atopostipes suicloacalis	0
Aurantimonas altamirensis	0
Aureimonas altamirensis	0.187807781034974
Averyella dalhousiensis	0
Azonexus hydrophilus	0
Azospirillum lipoferum	0.0313481309363175
Bacillus altitudinis	0.213076455318357
Bacillus amyloliquefaciens	0
Bacillus anthracis	0
Bacillus atrophaeus	0
Bacillus badius	0
Bacillus beijingensis	0.0667061666458612
Bacillus benzoevorans	0
Bacillus cereus	0
Bacillus circulans	0
Bacillus clausii	0
Bacillus coagulans	0
Bacillus cytotoxicus	0
Bacillus endophyticus	0
Bacillus firmus	0
Bacillus flexus	0
Bacillus fordii	0
Bacillus halodurans	0
Bacillus idriensis	0
Bacillus infantis	0
Bacillus licheniformis	0.0653152793749118
Bacillus marisflavi	0.0487309779830166
Bacillus massilioanorexius	0
Bacillus massiliosenegalensis	0
Bacillus megaterium	0.0395252926425508
Bacillus methanolicus	0
Bacillus mojavensis	0.0369479909734753
Bacillus mycoides	0
Bacillus nealsonii	0
Bacillus niacini	0
Bacillus polyfermenticus	0.0741395137636801
Bacillus pseudofirmus	0
Bacillus pseudomycoides	0.0525271777941442
Bacillus pumilus	0.0581242887257317
Bacillus senegalensis	0.057091438990178
Bacillus simplex	0.0414826890175492
Bacillus siralis	0
Bacillus sonorensis	0
Bacillus subtilis	0
Bacillus thermoamylovorans	0.153288356877387
Bacillus thuringiensis	0.215262462928173
Bacillus timonensis	0.0610159715421274
Bacillus toyonensis/wiedmanii/thuringiensis	0.0333766842152833
Bacillus vallismortis	0.0615213453360594
Bacteroides acidifaciens	0.052881733569801
Bacteroides caccae	0.0284107956581323
Bacteroides cellulosiluticus	0.279315092393331
Bacteroides cellulosilyticus	0.314940224933191
Bacteroides clarus	0.101606558323122
Bacteroides coagulans	0
Bacteroides coprocola	0
Bacteroides coprophilus	0.0572271129399982
Bacteroides dorei	0.0520784717677592
Bacteroides eggerthii	0.187534487292775
Bacteroides faecis	0.0674977294902709
Bacteroides finegoldii	0.034721603004792
Bacteroides fluxus	0
Bacteroides fragilis	1.15355998612197
Bacteroides galacturonicus	0.118723285766461
Bacteroides gallinarum	0
Bacteroides gallinceum	0
Bacteroides graminisolvens	0
Bacteroides helcogenes	0.0651189929009222
Bacteroides intestinalis	0
Bacteroides massiliensis	0.255249679872742
Bacteroides massilinensis	0
Bacteroides nordii	0.0962162036816837
Bacteroides oleiciplenus	0
Bacteroides ovatus	0.0645076532037175
Bacteroides paurosaccharolyticus	0
Bacteroides pectinophilus	0.0472212778914173
Bacteroides plebeius	0
Bacteroides propinonicifaciens	0
Bacteroides pyogenes	0
Bacteroides salanitronis	0
Bacteroides salyersiae	0.0485208685709343
Bacteroides sartorii	0
Bacteroides stercorirosoris	0.123164037442549
Bacteroides stercoris	0.0537936544052293
Bacteroides thetaiotaomicron	0.0425642127211777
Bacteroides timonensis	0
Bacteroides uniformis	0.277415755991908
Bacteroides ureolyticus	0.0813320138576846
Bacteroides vulgatus	1.91059173405799
Bacteroides xylanisolvens	0.0514648051538945
Bacteroides xylanolyticus	0.0629601644809096
Barnesiella intestinihominis	0.0802126351654817
Barnesiella viscericola	0
Bartonella birtlesii	0
Bavariicoccus seileri	0
Bergeyella zoohelcum	0
Bifidobacterium actinocoloniiforme	0
Bifidobacterium adolescentis	0.030656529529256
Bifidobacterium adolescentis/ruminantium	0.0582936337344184
Bifidobacterium angulatum	0.0445174178640264
Bifidobacterium animalis	0
Bifidobacterium asteroides	0
Bifidobacterium avesanii	0
Bifidobacterium bifidum	0.0761643971756864
Bifidobacterium bohemicum	0
Bifidobacterium bombi	0
Bifidobacterium boum	0.0556161214262533
Bifidobacterium breve	0
Bifidobacterium callitrichos	0.0340839580409136
Bifidobacterium catenulatum	0.103856443903042
Bifidobacterium catenulatum/pseudoctenulatum	0.113926880900006
Bifidobacterium choerinum	0.19647349233937
Bifidobacterium commune	0
Bifidobacterium coryneforme	0
Bifidobacterium crudilactis/psychraerophilum	0
Bifidobacterium cuniculi	0.0463852173873869
Bifidobacterium dentium	0.18443367767702
Bifidobacterium eulemuris/lemurum	0
Bifidobacterium faecale	0
Bifidobacterium gallicum	0.0404547178295322
Bifidobacterium gallinarum	0
Bifidobacterium hapali	0
Bifidobacterium indicum	0
Bifidobacterium kashiwanohense	0.0565517604594622
Bifidobacterium longum	0.127588136630577
Bifidobacterium longum	0.117924152792681
Bifidobacterium merycicum	0
Bifidobacterium mongoliense	0
Bifidobacterium moukalabense	0.599187701033975
Bifidobacterium pseudocatenulatum	0.075285923641865
Bifidobacterium pseudocatenulatum	0
Bifidobacterium pseudolongum	0.193222051703185
Bifidobacterium pullorum	0
Bifidobacterium pullorum/hapali	0.0511558332335109
Bifidobacterium ramosum	0.0389967497654026
Bifidobacterium reuteri	0.0744552344778514
Bifidobacterium ruminantium	0
Bifidobacterium saeculare	0
Bifidobacterium saguini	0
Bifidobacterium scardovii	0
Bifidobacterium stercoris	0
Bifidobacterium thermacidophilum	0
Bifidobacterium thermophilum	0.0370527314398646
Bifidobacterium tissieri	0.0609074023081143
Bifidobacterium tsurumiense	2.03556035679448
Bifissio spartinae	0.738800888594443
Bilophila wadsworthia	0
Blastococcus massiliensis	0.0858258438911656
Blastomonas natatoria	0
Blautia caecimuris	0
Blautia coccoides	0
Blautia faecis	0.0745407113712393
Blautia glucerasea	0
Blautia hansenii	0
Blautia hydrogenotrophica	0.199857552278755
Blautia luti	0.287563808178831
Blautia marasmi	0
Blautia obeum	0.0998607441410361
Blautia producta	0
Blautia schinkii	0.136737040684638
Blautia sp._GD8	0
Blautia stercoris	0.204437562979394
Blautia wexlerae	0.0319471561688461
Bordetella hinzii	0
Brachybacterium muris	0
Brachybacterium paraconglomeratum	0.0329512163366193
Brachymonas chironomi	0
Brachyspira aalborgi	0.0904479721101509
Brachyspira pilosicoli	0
Bradyrhizobium denitrificans	0.0522572177471768
Bradyrhizobium elkanii	0
Bradyrhizobium japonicum	0.032918910447743
Brevibacillus agri	0
Brevibacillus borstelensis	0
Brevibacillus brevis	0.0347121964861159
Brevibacillus massiliensis	0.0319672831562359
Brevibacterium casei	0.0856909499626866
Brevibacterium epidermidis	0.0535187243527988
Brevibacterium halotolerans	0.0714174823829962
Brevibacterium iodinum	0
Brevibacterium linens	0.0436662510152371
Brevibacterium luteolum	0
Brevibacterium mcbrellneri	0.0590680463692706
Brevibacterium paucivorans	0
Brevibacterium pityocampae	0.872479329878922
Brevibacterium ravenspurgense/massiliense	0.0443470246823499
Brevibacterium senegalense	0
Brevundimonas bacteroides	0.164997196741092
Brevundimonas diminuta	0.0507138510838207
Brevundimonas subvibrioides	0.03514301256306
Brevundimonas terrae	0.750855624555731
Brevundimonas vesicularis	0.037667675375436
Brochothrix thermosphacta	0
Buchnera aphidicola	0.12577143209834
Buchnera sp.	0
Bulleidia extructa	0
Burkholderia cepacia	0
Burkholderia glumae	0
Burkholderia plantarii	0.0317072382230212
Butyricicoccus faecihominis	0.0499855445151681
Butyricicoccus pullicaecorum	0.0805159905578206
Butyricimonas faecihominis	0
Butyricimonas paravirosa	0
Butyricimonas synergistica	0
Butyricimonas virosa	0
Butyrivibrio crossotus	0.202476957307659
Butyrivibrio fibrisolvens	0.033448261444635
C.viride 16S	0.0693537402847264
Caldicoprobacter faecalis	0
Campylobacter coli	0.188711518810965
Campylobacter concisus	0
Campylobacter curvus	0
Campylobacter faecalis	0.0880698480075103
Campylobacter fetus	0
Campylobacter gracilis	0
Campylobacter hominis	0
Campylobacter hyointestinalis	0
Campylobacter jejuni	0.247902045097549
Campylobacter lari	0
Campylobacter rectus	0
Campylobacter showae	0
Campylobacter upsaliensis	0
Campylobacter ureolyticus	0
Candidatus Blastococcus	0
Candidatus Dorea	0.0419501593319912
Candidatus Soleaferrea	0
Candidatus Stoquefichus	0
Candidatus Streptomyces	0
Capnocytophaga gingivalis	0
Capnocytophaga granulosa	0.607061197940498
Capnocytophaga haemolytica	0
Capnocytophaga leadbetteri	0.0577814511246041
Capnocytophaga ochracea	0
Capnocytophaga sputigena	0.0306754534343307
Cardiobacterium hominis	0.0765840468130378
Cardiobacterium valvarum	0
Carnobacterium maltaromaticum	0
Castellaniella defragrans	0
Catabacter hongkongensis	0
Catenibacterium mitsuokai	1.74739223360607
Catonella morbi	0
Catonella sp.	0
Cedecea davisae	0
Cedecea lapagei	0.0421573181859415
Cellulomonas composti	0
Cellulomonas denverensis	0
Cellulomonas massiliensis	0
Cellulomonas parahominis	0.0316551639752685
Cellulosilyticum lentocellum	0.0391780059429316
Cellulosimicrobium cellulans	0.039775196967875
Centipeda periodontii	0
Cephaloticoccus primus	0
Cetobacterium somerae	0
Chlamydia abortus	0.140122973571163
Chlamydia trachomatis	0.107696316954345
Chlorobium phaeobacteroides	0.0288528868488201
Christensenella minuta	0.0394657172743603
Chryseobacterium bovis	0
Chryseobacterium hominis	0
Citrobacter amalonaticus	0
Citrobacter braakii	0
Citrobacter farmeri	0.0391111973138018
Citrobacter freundii	0.0332685541234192
Citrobacter gillenii	0
Citrobacter intermedius	0
Citrobacter murliniae	0
Citrobacter pasteurii	0.039727089896315
Citrobacter sedlakii	0
Citrobacter werkmanii	0
Citrobacter youngae	0.0412713054073479
Cloacibacillus evryensis	0.116653671999089
Cloacibacillus porcorum	0
Cloacibacterium normanense	2.07377299584275
Clostridioides difficile	0.0316050125520886
Clostridium acetobutylicum	0
Clostridium acidisoli	0
Clostridium aciditolerans	0
Clostridium aerotolerans	0
Clostridium akagii	0
Clostridium aldenense	0.100780495253298
Clostridium aldrichii	0
Clostridium algidicarnis	0
Clostridium amazonense	0
Clostridium aminovalericum	0.053698424779924
Clostridium amygdalinum	2.5517741816692
Clostridium amylolyticum	0.0525775130205711
Clostridium arbusti	0
Clostridium argentinense	0
Clostridium asparagiforme	0.296316217102588
Clostridium aurantibutyricum	0.0399593645473355
Clostridium autoethanogenum	0
Clostridium baratii/Eubacterium nitrigenese	3.01715807094027
Clostridium beijerinckii	0
Clostridium bifermentans	0
Clostridium bolteae/aminovalericum	0.0741822654217513
Clostridium botulinum	0
Clostridium bowmanii	0
Clostridium butyricum	0.0461672132235252
Clostridium cadaveris	0.0297525211568957
Clostridium carboxidivorans	0
Clostridium cavendishii	0
Clostridium celatum	1.20323284240396
Clostridium celerecrescens	0
Clostridium cellobioparum	0
Clostridium cellulolyticum	0
Clostridium chartatabidum	0.0421751232769088
Clostridium chauvoei	0.10135296838586
Clostridium chromiireducens	0.143461662161339
Clostridium citroniae	0.0287208256676882
Clostridium clariflavum	0.0650464890265357
Clostridium clostridioforme	0.0913562753608834
Clostridium cochlearium	0
Clostridium cocleatum	0
Clostridium colicanis	0
Clostridium colinum	0.0350540126227724
Clostridium collagenovorans	0.036093619014991
Clostridium cylindrosporum	0.754000342321152
Clostridium dakarense	0
Clostridium difficile	0.745749990906728
Clostridium diolis	0.165412965926941
Clostridium disporicum/celatum	0
Clostridium drakei	0
Clostridium estertheticum	0
Clostridium fallax	0
Clostridium felsineum	0
Clostridium ganghwense	0
Clostridium ghonii	0.0343064783346113
Clostridium glycolicum	0
Clostridium glycyrrhizinilyticum	0.0954717896956336
Clostridium grantii	0
Clostridium haemolyticum	0
Clostridium hathewayi	0
Clostridium herbivorans	0
Clostridium hiranonis	0
Clostridium homopropionicum	0
Clostridium huakuii	0.0336852186472711
Clostridium hungatei	0
Clostridium hylemonae	0.130333389697527
Clostridium indolis/methoxybenzovorans	0.28988963275548
Clostridium innocuum	0.055495660075648
Clostridium irregulare	0
Clostridium isatidis	0
Clostridium jeddahense	0
Clostridium kogasensis	0
Clostridium lactatifermentans	0.121877480002649
Clostridium lavalense/bolteae	0.105520713546918
Clostridium leptum	0.096918931849527
Clostridium limosum	0
Clostridium lituseburense	0
Clostridium lundense	0
Clostridium malenominatum	0
Clostridium massiliodielmoense	0
Clostridium methoxybenzovorans	0.455383115236099
Clostridium methylpentosum	0.0623533267052327
Clostridium neonatale	0
Clostridium nexile	0.26461177906051
Clostridium novyi	0.034844022689829
Clostridium oceanicum	0
Clostridium oroticum	0
Clostridium paraputrificum	0
Clostridium pascui	0.0469519186314573
Clostridium pasteurianum	0
Clostridium perfringens	0
Clostridium polysaccharolyticum	0.0420421361968043
Clostridium populeti	0
Clostridium psychrophilum	0
Clostridium punense	0
Clostridium putrefaciens	0.454757852414817
Clostridium ramosum	0
Clostridium rectum	0
Clostridium saccharobutylicum	0
Clostridium saccharogumia	0
Clostridium saccharolyticum	0.044790959745226
Clostridium saccharoperbutylacetonicum	0
Clostridium sardiniense	0
Clostridium sartagoforme	0.114143578048288
Clostridium scatologenes	0.0344323050076734
Clostridium schirmacherense	0.0292387614905137
Clostridium scindens	0.0999893928013471
Clostridium senegalense	0
Clostridium septicum	0
Clostridium sordellii	0
Clostridium sp._16S_	0
Clostridium sphenoides	0.0567598445453334
Clostridium spiroforme	0
Clostridium sporogenes	0.0417407593151501
Clostridium sporosphaeroides	0
Clostridium sticklandii	0
Clostridium straminisolvens	0
Clostridium subterminale	0
Clostridium sufflavum	0
Clostridium sulfidigenes	0
Clostridium swellfunianum	0.029182150070878
Clostridium symbiosum	0.305555062076776
Clostridium tagluense	0
Clostridium tepidiprofundi	0
Clostridium termitidis	0
Clostridium tertium	0
Clostridium tetani	0
Clostridium tetanomorphum	0
Clostridium thermoalcaliphilum	0
Clostridium thermopalmarium	0
Clostridium thiosulfatireducens	0
Clostridium tunisiense	0.0779279103265044
Clostridium tyrobutyricum	0
Clostridium ventriculi	0
Clostridium vincentii	0
Clostridium viride	0
Clostridium vulturis	0
Clostridium xylanolyticum	0
Clostridium xylanovorans	0
Collinsella aerofaciens	0
Collinsella intestinalis	0
Collinsella massiliensis	0
Collinsella stercoris	0.0639171585419602
Collinsella tanakaei	0.0551310315570988
Comamonas aquatica	0
Comamonas kerstersii	0
Comamonas terrigena	0
Comamonas testosteroni	0
Coprobacillus cateniformis	0.0736696840425977
Coprobacter fastidiosus	0
Coprobacter secundus	0
Coprococcus catus	0
Coprococcus comes	0.0405492523120284
Coprococcus eutactus	0.0634634608900412
Coriobacterium glomerans	0.0847984366343561
Corynebacterium accolens	0
Corynebacterium afermentans	0.0619799031485291
Corynebacterium ammoniagenes	0
Corynebacterium amycolatum	0
Corynebacterium appendicis	0
Corynebacterium argentoratense	0
Corynebacterium aurimucosum	0.0373382388222723
Corynebacterium casei	0
Corynebacterium coyleae	0
Corynebacterium durum	0
Corynebacterium frankenforstense	0.0312285306990367
Corynebacterium freneyi	0.260562556678293
Corynebacterium genitalium	0.0285441774217566
Corynebacterium glaucum	0
Corynebacterium glucuronolyticum	0
Corynebacterium jeikeium	0.0518089744382914
Corynebacterium kroppenstedtii	0.0660580497622141
Corynebacterium matruchotii	0
Corynebacterium minutissimum	0.0481076695824632
Corynebacterium mucifaciens	0
Corynebacterium propinquum	0.0295128419713991
Corynebacterium pseudodiphthericum	0
Corynebacterium resistens	0.0335380917154109
Corynebacterium simulans	0.0457294080959574
Corynebacterium singulare	0.0374978470509164
Corynebacterium sp._1152	2.18127000039609
Corynebacterium striatum	0
Corynebacterium sundsvallense	0.0314556101736929
Corynebacterium tuberculostearicum	0
Corynebacterium tuscaniense	0.408111436575589
Corynebacterium ulcerans	0.0658265187678762
Corynebacterium ureicelerivorans	0
Corynebacterium variabile	0.0314575102302542
Corynebacterium xerosis	0.0929251040226046
Cronobacter sakazakii	0
Cryptobacterium curtum	0.0468409414635417
Cupriavidus metallidurans	0
Curtobacterium flaccumfaciens	0
Deinococcus aquaticus	0
Deinococcus indicus	0.0422625396904397
Deinococcus proteolyticus	0
Delftia acidovorans	0
Dermabacter hominis	0.0541681363552265
Dermabacter vaginalis	0.0675822215180263
Dermacoccus nishinomiyaensis	0
Desulfitobacterium frappieri	0
Desulfobulbus propionicus	0
Desulfotomaculum guttoideum	0
Desulfovibrio alkalitolerans	0.0408127794099029
Desulfovibrio desulfuricans	0
Desulfovibrio fairfieldensis	0
Desulfovibrio legallii	0.032875844003992
Desulfovibrio legallis	0
Desulfovibrio piger	0
Desulfovibrio termitidis	0
Dialister invisus	0
Dialister micraerophilus	0
Dialister pneumosintes	0.0313182352579043
Dialister succinatiphilus	0
Dictyoglomus thermophilum	0.078913152550943
Dielma fastidiosa	0.0392718665068938
Dietzia cinnamea	0.0506974036487721
Dietzia maris	0.14363914582975
Dietzia natronolimnaea	0
Dolosicoccus paucivorans	0.0449421843637471
Dolosigranulum pigrum	0.0442945085361548
Dorea formicigenerans	0
Dorea longicatena	0.164610649523785
Dorea massiliensis	0.0331356814375288
Dyadobacter beijingensis	1.80900877936697
Dyadobacter fermentans	0
Dysgonomonas capnocytophagoides	0
Dysgonomonas gadei	0.0312882158353835
Dysgonomonas macrotermitis	0.0380955480015288
Dysgonomonas mossii	0
Edwardsiella tarda	0.0371020187395932
Eggerthella lenta	0.0297139265092111
Eggerthella sinensis	0.228443996019547
Eggerthella timonensis	0
Eggerthia catenaformis	0
Eikenella corrodens	0.0351055356506736
Eisenbergiella tayi	0
Elusimicrobium minutum	0.151193937065721
Empedobacter falsenii	0.105180883869988
Enorma massiliensis	0.0402852819352147
Enterobacter aerogenes	0
Enterobacter asburiae	0
Enterobacter cancerogenus	0
Enterobacter cloacae	0.327290220111272
Enterobacter massiliensis	0.130587011333468
Enterococcus asini	0
Enterococcus avium	0.0650180347886618
Enterococcus caccae	0
Enterococcus casseliflavus	0
Enterococcus casseliflavus/galliarum	0
Enterococcus cecorum	0
Enterococcus devriesei	0.0459401811090406
Enterococcus dispar	0
Enterococcus durans/hirae	0.0294696976994112
Enterococcus faecalis	0.0324749215072257
Enterococcus faecium	0
Enterococcus gallinarum	0.0365799694956745
Enterococcus gilvus	0
Enterococcus italicus	0
Enterococcus malodoratus	0
Enterococcus mundtii	0
Enterococcus phoeniculicola	0
Enterococcus raffinosus	0
Enterococcus saccharolyticus	0
Enterorhabdus caecimuris	0.0486834569005632
Enterovibrio nigricans	0
Eremococcus coleocola	0
Erysipelatoclostridium ramosum	0.0812102741585598
Escherichia albertii	0.146971418563261
Escherichia coli	2.73999689745731
Escherichia fergusonii	0.433208532323104
Escherichia hermannii	0.584915526430343
Ethanoligenens harbinense	0.065882694493894
Eubacterium barkeri	0
Eubacterium biforme	0
Eubacterium brachy	0
Eubacterium budayi	0.151486506333
Eubacterium callanderi	0
Eubacterium celluloscolvens	0.0789900652283548
Eubacterium cellulosolvens	0
Eubacterium contortum	0
Eubacterium coprostanoligenes	0
Eubacterium cylindroides	0
Eubacterium desmolans	0
Eubacterium dolichum	0.0549457257206448
Eubacterium eligens	0.0347751596553909
Eubacterium fissicatena	0.154247685931905
Eubacterium hallii	0
Eubacterium infirmum	0
Eubacterium limosum	0.0938551130111268
Eubacterium moniliforme	0
Eubacterium multiforme	0.0399279997834952
Eubacterium nitritogenes	0.0460932516328439
Eubacterium nodatum	0.0716843945970994
Eubacterium oxidoreducens	0.0509218793991362
Eubacterium pyruvativorans	0
Eubacterium ramulus	0
Eubacterium rectale	0
Eubacterium ruminantium	0.0715666141582086
Eubacterium saphenum	0
Eubacterium siraeum	0
Eubacterium sp	0.0284563978159734
Eubacterium sulci	0.0371655319741901
Eubacterium tenue	0
Eubacterium tortuosum	0
Eubacterium tortusum	0.0366359047428154
Eubacterium uniforme	0
Eubacterium ventriosum	0.112233932715857
Eubacterium xylanophilum	0
Eubacterium yurii	0.0402948485786687
Exiguobacterium aurantiacum	0.0785220705420861
Facklamia hominis/miroungae	0
Facklamia ignava	0
Facklamia languida	0
Facklamia tabacinasalis	0.606507348503649
Faecalibacterium prausnitzii	0.199158177342187
Faecalibacterium prausnitzii S9G3	0.864531261853954
Faecalicatena contorta	0.297051373489064
Faecalitalea cylindroides	0
Fermentimonas caenicola	0.0608011528449296
Ferrimonas balearica	0.0425260414794059
Fictibacillus arsenicus	0
Filifactor alocis	0
Filifactor villosus	0
Finegoldia magna	0
Flavobacterium banpakuense	0
Flavobacterium branchiophilum	0
Flavobacterium cheniae	0
Flavobacterium daejeonense	0
Flavobacterium lindanitolerans	0
Flavobacterium oncorhynchi	0
Flavobacterium sp._TISTR	0
Flavonifractor plautii	0.168628168914641
Flavonifractor sp	0.142006369053606
Flexispira rappini	0
Flintibacter butyricus	0.114290936159024
Fretibacterium fastidiosum	0
Fusicatenibacter saccharivorans	0.0627152196739349
Fusobacterium equinum	0
Fusobacterium gonidiaformans	0.0284361519396489
Fusobacterium mortiferum	0.0329126831693442
Fusobacterium naviforme	0.0558706845553031
Fusobacterium necrogenes	0.0400188706330256
Fusobacterium necrophorum	0.0315808612961633
Fusobacterium nucleatum	0
Fusobacterium periodonticum	0
Fusobacterium russii	0
Fusobacterium ulcerans	0.0335706554660301
Fusobacterium varium	0.0850391777397011
Gallibacterium anatis	0
Garciella nitratireducens	0
Gardnerella vaginalis	0
Gemella haemolysans	0.0310228688325167
Gemella morbillorum	0
Gemella sanguinis	0.0869754005211835
Gemmatirosa kalamazoonesis	0
Gemmiger formicilis	0.0953759003958978
Geobacillus stearothermophilus	0.0367032880911132
Geobacillus vulcani	0
Georgenia muralis	0.54131227402516
Gluconobacter oxydans	0
Gordonia bronchialis	0
Gordonia jacobaea	0
Gordonia otitidis	0.0395658885584176
Gordonia rubripertincta	0.039684484096109
Gordonia terrae	0
Gordonibacter pamelaeae	0
Gordonibacter urolithinfaciens	0
Granulicatella adiacens	0.239980217456511
Granulicatella elegans	0
Grimontia hollisae	0.0996724023601305
Haematobacter missouriensis	0
Haemophilus haemolyticus	0.388258996510664
Haemophilus influenzae	0
Haemophilus parahaemolyticus	0
Haemophilus parainfluenzae	0.0778851826958299
Haemophilus paraphrohaemolyticus	0
Haemophilus pittmaniae	0
Haemophilus quentini	0
Haemophilus sputorum	0.0418359545566461
Hafnia alvei	0
Halobiforma nitratireducens	0.0384938717865604
Halomonas salina	0
Harryflintia acetispora	0
Helicobacter bilis	0
Helicobacter canadensis	0
Helicobacter cinaedi	0
Helicobacter fennelliae	0
Helicobacter pametensis	0.0744642883163192
Helicobacter pullorum	0
Helicobacter pylori	0.0879485341961748
Helicobacter rodentium	0.0338243003247094
Helicobacter winghamensis	0.0996815217359515
Herbaspirillum massiliense	0.0919343205615776
Hespellia porcina	0
Hespellia stercorisuis	0
Holdemanella biformis	0.0338913114370543
Holdemania filiformis	0
Holdemania massiliensis	0
Howardella ureilytica	0.0706826599892137
Hungatella effluvii	0
Hydrobacter penzbergensis	0
Hydrogenibacillus schlegelii	2.71261098695003
Hydrogenoanaerobacterium saccharovorans	0.123484118408574
Hymenobacter rigui	0.0386744885199261
Intestinibacter bartlettii	0
Intestinimonas butyriciproducens	0.0332954946065551
Janibacter hoylei	0
Janibacter indicus	0.0593889884321974
Janibacter limosus	0
Janibacter terrae	0.0404610921297375
Johnsonella ignava	0.0409302673484645
Jonesia denitrificans	0
Kallipyga massiliensis	0
Kandleria vitulina	0.0741552987001387
Kerstersia gyiorum	0
Kineothrix alysoides	0
Kingella denitrificans	0.0333876906898195
Kingella kingae	0
Kingella oralis	0
Klebsiella aerogenes	0
Klebsiella oxytoca	0
Klebsiella pneumoniae	0.0435122051743122
Klebsiella variicola	0
Kluyvera ascorbata	0.0514133119172885
Kluyvera intermedia	0
Kocuria halotolerans	0.0453225490042987
Kocuria indica	0
Kocuria kristinae	0
Kocuria marina	0.0548952888187834
Kocuria palustris	0.0300948607931783
Kocuria rhizophila	0
Kocuria rosea	0
Kosakonia cowanii	0
Kurthia gibsonii	0
Kurthia massiliensis	0
Kurthia senegalensis	0
Kytococcus schroeteri	0
Kytococcus sedentarius	0
Lachnoanaerobaculum saburreum	0.0416216650715893
Lachnoanaerobaculum umeaense	0
Lachnobacterium bovis	0.182563595087568
Lachnoclostridium phytofermentans	0
Lachnoclostridium sp	0.0625109364025243
Lachnospira multipara	0.0702677942953959
Lachnospira pectinoschiza	2.11054074272682
Lactobacillus acidophilus	0
Lactobacillus agilis	0
Lactobacillus alimentarius	0.127073258810642
Lactobacillus alvi	0
Lactobacillus amylolyticus	0
Lactobacillus amylophilus	0
Lactobacillus amylovorus	0
Lactobacillus animalis	0
Lactobacillus antri	0
Lactobacillus apinorum	0
Lactobacillus apodemi	0
Lactobacillus bifermentans	0
Lactobacillus brevis	0
Lactobacillus buchneri	0
Lactobacillus casei	0
Lactobacillus ceti	0
Lactobacillus coleohominis	0
Lactobacillus coryniformis	0
Lactobacillus crispatus	0
Lactobacillus curvatus	0
Lactobacillus delbrueckii	0
Lactobacillus dextrinicus	0
Lactobacillus fermemtum	0.0486122620458958
Lactobacillus fermentum	0
Lactobacillus fructivorans/homohiochii	0.0549047349512672
Lactobacillus gasseri	0
Lactobacillus gastricus	0
Lactobacillus gigeriorum	0
Lactobacillus helveticus	0
Lactobacillus herbarum	0
Lactobacillus iners	0
Lactobacillus jensenii	0.0783097232709766
Lactobacillus johnsonii	0
Lactobacillus kalixensis	0
Lactobacillus kitasatonis	0
Lactobacillus kunkeei	0.0379092921918117
Lactobacillus malefermentans	0
Lactobacillus mindensis	0
Lactobacillus mucosae	0
Lactobacillus mudanjiangensis	0.0335166676467702
Lactobacillus oris	0
Lactobacillus parabuchneri	0
Lactobacillus paracasei	0.0298349755151391
Lactobacillus parafarraginis	0
Lactobacillus pentosus	0
Lactobacillus plantarum	0
Lactobacillus porcinae	0.0692944124987444
Lactobacillus rapi	0
Lactobacillus reuteri	0.0516913743007276
Lactobacillus rhamnosus	0
Lactobacillus rogosae	0.171672431025472
Lactobacillus rossiae	0
Lactobacillus ruminis	0
Lactobacillus sakei	0
Lactobacillus salivarius	0
Lactobacillus sanfranciscensis	0.0406909922725469
Lactobacillus saniviri	0
Lactobacillus senioris	0.0399961077016926
Lactobacillus sharpeae	0.0284611390988043
Lactobacillus thermophilus	0
Lactobacillus ultunensis	0
Lactobacillus vaccinostercus	0
Lactobacillus vaginalis	0
Lactobacillus versmoldensis	0
Lactobacillus xiangfangensis	0.0950952490896773
Lactococcus formosensis	0
Lactococcus garvieae	0
Lactococcus lactis	0.194824910265798
Lactococcus plantarum	0
Lactococcus raffinolactis	0
Lactonifactor longoviformis	0
Laribacter hongkongensis	0.095912796461783
Lautropia mirabilis	0.0975632322637222
Lawsonella clevelandensis	0.0681366321469614
Leifsonia aquatica/naganoensis	0
Leminorella grimontii	0.0285448297388792
Leminorella richardii	0
Leptothrix discophora	0.338176251348199
Leptothrix mobilis	0
Leptotrichia amnionii	0
Leptotrichia buccalis	1.19784373886747
Leptotrichia goodfellowii	0
Leptotrichia hofstadii	0.065920232288081
Leptotrichia wadei	0
Leuconostoc carnosum	0
Leuconostoc citreum	0
Leuconostoc citreum/holzapfelii	0.0289298157382942
Leuconostoc gelidum	0
Leuconostoc lactis	0
Leuconostoc mesenteroides	0
Leuconostoc pseudomesenteroides/rapi/kimchii/mesenteroides	0.0383967050493496
Limnobacter thiooxidans	0.102744686464307
Longicatena caecimuris	0
Lysinibacillus fusiformis	0
Lysinibacillus massiliensis	0
Lysinibacillus sphaericus	0
Lysobacter soli	0.0858827250395658
Mageeibacillus indolicus	0
Mannheimia granulomatis	0
Marichromatium gracile	0
Marvinbryantia formatexigens	0.161629195908112
Massilia aurea	0.184681913938763
Massiliomicrobiota timonensis	0
Megamonas funiformis	0
Megamonas hypermegale	0
Megamonas rupellensis	0.0376567452723144
Megasphaera elsdenii	0
Megasphaera indica	0
Megasphaera micronuciformis	0
Megasphaera paucivorans	0
Megasphaera sp	0
Mesorhizobium loti	0
Methanobrevibacter smithii	0.0845411420743906
Methanobrevibacter smithii/gottschalkii	0
Methanosphaera cuniculi	0.0501534731421979
Methanosphaera stadtmanae	0
Methylobacterium adhaesivum	0.0626459869185065
Methylobacterium jeotgali	0.219743674164051
Methylobacterium mesophilicum	0.0698595316894354
Methylobacterium populi	0.0454805317120174
Methylobacterium radiotolerans	0
Methylobacterium zatmanii	0.230279763859825
Methyloversatilis universalis	0
Microbacterium aurum	0
Microbacterium barkeri	0
Microbacterium chocolatum	0
Microbacterium foliorum	0
Microbacterium gubbeenense	0.0469049618027128
Microbacterium hydrocarbonoxydans	0
Microbacterium lacticum	0.0328011170426573
Microbacterium luteolum	1.36507048380131
Microbacterium oleivorans	0.765645361066118
Microbacterium paraoxydans	0.090680970577953
Microbacterium phyllosphaerae	0
Microbacterium schleiferi	0.0402688429042649
Micrococcus luteus	0
Micrococcus lylae	0
Micromonospora aurantiaca	0.0447279470435995
Micromonospora krabiensis	0
Microvirga massiliensis	0
Microvirgula aerodenitrificans	0
Mitsuokella jalaludinii	0.0622535240162326
Mitsuokella multacida	0
Mobiluncus curtisii	0.0620247301659496
Moellerella wisconsensis	1.92684668229015
Mogibacterium diversum	0
Mogibacterium neglectum	0
Mogibacterium pumilum	0
Mogibacterium timidum	0
Mogibacterium vescum	0
Monoglobus pectinilyticus	0
Moraxella atlantae	0
Moraxella catarrhalis	0.0641117148094483
Moraxella caviae	0
Moraxella lacunata	0
Moraxella nonliquefaciens	0
Moraxella osloensis	0.0414881191635789
Morganella morganii	0
Moryella indoligenes	0
Murdochiella asaccharolytica	0.0440499056564917
Muribaculum intestinale	0
Murimonas intestini	0.078914267756914
Mycobacterium abscessus	0.0535751028173502
Mycobacterium avium	0.0480419513518458
Mycobacterium florentinum	0.102343626542062
Mycobacterium fortuitum	0.0545219957277858
Mycobacterium iranicum	0.0667651049500462
Mycobacterium mucogenicum	0.0928953666225712
Mycoplasma hominis	0.0322079823882172
Mycoplasma pneumoniae	0
Negativicoccus succinicivorans	0.536205452860966
Neisseria bacilliformis	0
Neisseria cinerea	0
Neisseria elongata	0.0290163247839192
Neisseria flava	0
Neisseria flavescens/perflava	0
Neisseria gonorrhoeae	0.0795606192370942
Neisseria macacae	0.0566028457203882
Neisseria meningitidis	0
Neisseria mucosa	0.326350444534842
Neisseria sicca	0
Neisseria subflava	0
Nevskia ramosa	0
Nitriliruptor alkaliphilus	0
Oceanobacillus caeni	0
Oceanobacillus massiliensis	0
Ochrobactrum anthropi	0.0696736061425689
Ochrobactrum intermedium	0.0346560432985275
Ochrobactrum pituitosum	0
Odoribacter laneus	0
Odoribacter splanchnicus	0
Oligella urethralis	0.106992964477888
Olsenella profusa	0.0357847239964563
Olsenella scatoligenes	0
Olsenella uli	0
Olsenella umbonata	0.047566019017572
Orenia metallireducens	0
Oribacterium parvum	0
Oribacterium sinus	0.351155029999773
Ornithobacterium rhinotracheale	0
Oscillibacter ruminantium	0
Oscillibacter sp	0.038434083245662
Oscillibacter valericigenes	0.0679167494221843
Oxalobacter formigenes	0.0439454479197028
Paenibacillus alvei	3.5990235907631
Paenibacillus antibioticophila	0.0491007570016622
Paenibacillus barcinonensis	0.0344634546662969
Paenibacillus barengoltzii	0
Paenibacillus daejeonensis	0.0335884502653108
Paenibacillus durus	0
Paenibacillus glucanolyticus	0
Paenibacillus graminis	0
Paenibacillus illinoisensis	0.0369979200565328
Paenibacillus kribbensis	0
Paenibacillus lactis	0.336957493694848
Paenibacillus lautus	0
Paenibacillus provencensis	0.0303067978443331
Paenibacillus pueri	0
Paenibacillus rhizosphaerae	0.0296146347162032
Paenibacillus riograndensis	0.079784360113539
Paenibacillus sabinae/forsythiae	0
Paenibacillus senegalensis	0.0448342892049143
Paenibacillus thiaminolyticus	0.0564848508307103
Paenibacillus timonensis	0
Pantoea agglomerans	0.539765966886324
Pantoea conspicua	0
Papillibacter cinnamivorans	0
Parabacteroides distasonis	0.336274195834428
Parabacteroides goldsteinii	0.774864623110324
Parabacteroides gordonii	0
Parabacteroides johnsonii	0
Parabacteroides merdae	0.0327448878699996
Paracoccus carotinifaciens	0
Paracoccus marinus	0.0973691301071264
Paracoccus sanguinis	0
Paracoccus yeei	0
Paraeggerthella hongkongensis	0.0501928435800537
Paraprevotella clara	0.0860849956020129
Paraprevotella xylaniphila	0
Parascardovia denticolens	0
Parasporobacterium paucivorans	0.0933073786668221
Parasutterella excrementihominis	0.0642012838213667
Parasutterella secunda	0.0663813756983276
Parvimonas micra	0.200078200828308
Pediococcus acidilactici	0.0368209146795516
Pediococcus damnosus	0
Pediococcus pentosaceus	0.0825043360439353
Pedobacter daejeonensis	0
Pedomicrobium ferrugineum	0
Pelomonas saccharophila	0.0598863210312197
Peptoclostridium difficile	0
Peptococcus niger	0
Peptococcus sp.	0
Peptoniphilus asaccharolyticus	0
Peptoniphilus coxii	0
Peptoniphilus duerdenii	0
Peptoniphilus grossensis	0
Peptoniphilus harei	0
Peptoniphilus indolicus	0
Peptoniphilus lacrimalis	0.0289702004859367
Peptoniphilus senegalensis	0.0614302348157511
Peptoniphilus timonensis	0
Peptostreptococcus anaerobius	0
Peptostreptococcus russellii	0
Peptostreptococcus stomatis	0.0528483571918201
Phascolarctobacterium faecium	0.234479436714244
Phascolarctobacterium succinatutens	0.0987304641888238
Phenylobacterium haematophilum	0
Phyllobacterium myrsinacearum	0
Planococcus rifietoensis	0.0298341476670059
Planomicrobium chinense	0
Planomonospora sphaerica	0.0711304334335219
Plesiomonas shigelloides	0
Porphyromonas asaccharolytica	0
Porphyromonas catoniae	0
Porphyromonas endodontalis	0.0408711776163149
Porphyromonas gingivalis	0.0619774850934109
Porphyromonas somerae	0.0947707759614781
Porphyromonas uenonis	0.0608826584774156
Prevotella albensis	0
Prevotella amnii	0.0430309874932118
Prevotella amniotica	0
Prevotella aurantiaca	0.0739718923521397
Prevotella baroniae	0.0415687671662455
Prevotella bergensis	0
Prevotella bivia	0
Prevotella brevis	0
Prevotella bryantii	0.0287907047606481
Prevotella buccae	0
Prevotella buccalis	0
Prevotella conceptionensis	0.103021911805283
Prevotella copri	0.0526816995845157
Prevotella corporis	0.105644915953444
Prevotella dentalis	0
Prevotella dentasini	0
Prevotella denticola	0
Prevotella disiens	0
Prevotella enoeca	0
Prevotella falsenii	0
Prevotella fusca	0
Prevotella histicola	0.0874763885873965
Prevotella intermedia	0
Prevotella loescheii	0
Prevotella maculosa	0.0449664760907999
Prevotella marshii	0
Prevotella melaninogenica	0
Prevotella micans	0.0510478458669798
Prevotella multidaccharivorax	0
Prevotella multiformis	0.0293733427060825
Prevotella multisaccharivorax	0
Prevotella nanceiensis	0
Prevotella nigrescens	0
Prevotella oralis	0
Prevotella oris	0
Prevotella oryzae	0
Prevotella oulorum	0
Prevotella pallens	0
Prevotella paludivivens	0.116752345988936
Prevotella pleuritidis	0
Prevotella ruminicola	0.061376426603585
Prevotella saccharolytica	0.0538446442631578
Prevotella salivae	0
Prevotella scopos/jejuni	0
Prevotella shahii	0
Prevotella stercorea	0.038114735913717
Prevotella timonensis	0.0468234221701854
Prevotella veroralis	0
Promicromonospora flava	0.123486541178095
Propionibacterium acidifaciens	0.300283224822164
Propionibacterium acidipropionici	0.420338826766409
Propionibacterium acnes	0
Propionibacterium australiense	0
Propionibacterium avidum	0
Propionibacterium cyclohexanicum	0
Propionibacterium damnosum	0.061659845754681
Propionibacterium freudenreichii	0.0284992107347678
Propionibacterium granulosum	0
Propionibacterium jensenii	0
Propionibacterium microaerophilum	0.0505964106327917
Propionibacterium namnetense	0
Propionibacterium propionicum	0
Propionibacterium thoenii	0.149184618623948
Propionicimonas paludicola	0
Propionimicrobium lymphophilum	0.194639015074019
Propionivibrio dicarboxylicus	0
Prosthecobacter fluviatilis	0.0318479254261155
Proteus mirabilis	0.0283439511943205
Proteus penneri	0.072272403903908
Proteus vulgaris	0
Providencia alcalifaciens	0
Providencia rettgeri	0
Providencia rustigianii	0
Providencia stuartii	0.040286028711695
Pseudoclavibacter massiliense	0
Pseudoclavibacter sp._Timone	0
Pseudoflavonifractor capillosus	0.153224049424138
Pseudomonas aeruginosa	0
Pseudomonas alcaliphila	0
Pseudomonas fluorescens	0
Pseudomonas fragi	0
Pseudomonas fragi/thivervalensis/deceptionensis	0
Pseudomonas monteilii	0.599420869898606
Pseudomonas nitroreducens	0
Pseudomonas oleovorans	0
Pseudomonas putida	0
Pseudomonas stutzeri	0
Pseudopropionibacterium propionicum	0
Pseudoramibacter alactolyticus	0
Pseudothermotoga thermarum	0
Pseudoxanthomonas mexicana	0
Psychrobacter arenosus	0
Pyramidobacter piscolens	0.0396423350068915
Ralstonia insidiosa	0.0633493220645309
Ralstonia mannitolilytica	0
Ralstonia solanacearum	0
Raoultella ornithinolytica	0
Raoultella planticola	0.119320755438602
Rheinheimera perlucida	0
Rheinheimera texasensis	0
Rhizobium pusense	0.0295477785088635
Rhodanobacter ginsenosidimutans	0.66450646678867
Rhodobacter sphaeroides	0
Rhodococcus equi	0
Rhodococcus erythropolis	0
Rhodococcus rhodochrous	0.0383507641145552
Riemerella anatipestifer	0
Riemerella columbina	0
Robinsoniella peoriensis	0
Romboutsia lituseburensis	0.032458287904571
Roseburia faecis	0.913402170102528
Roseburia hominis	0
Roseburia intestinalis	0.0886735647998193
Roseburia inulinivorans	0.0755632715840202
Roseburia sp	0.151736841471235
Roseomonas mucosa	0
Rothia aeria	0
Rothia dentocariosa	0
Rothia mucilaginosa	0.0297102439490275
Rubinisphaera brasiliensis	0.0980819622280305
Rudanella lutea	0.0645158254485479
Ruminococcus albus	0
Ruminococcus bromii	0.0975500231601602
Ruminococcus callidus	0.148718197570399
Ruminococcus champanellensis	0
Ruminococcus faecis	0.0933907279908769
Ruminococcus flavefaciens	0
Ruminococcus gauvreauii	0.0330559462636051
Ruminococcus gnavus	0.486690972453672
Ruminococcus lactaris	0
Ruminococcus sp	0.130721162779254
Ruminococcus sp. Marseille-P2780	0
Ruminococcus sp. Marseille-P650	0
Ruminococcus torques	0.0701955521170947
Ruthenibacterium lactatiformans	0.0308365706388134
Salmonella enterica	0.444085114165554
Sarcina maxima	0
Sarcina ventriculi	0.14306161334203
Scardovia inopinata	0.0450889939169784
Scardovia wiggsiae	0.152653750663926
Schlesneria paludicola	0
Schwartzia sp.	0
Schwartzia succinivorans	0.0965686246595976
Selenomonas artemidis	0
Selenomonas infelix	0
Selenomonas noxia	0.0440088636627021
Selenomonas ruminantium	0
Selenomonas sputigena	0
Sellimonas intestinalis	0.112970631877204
Senegalemassilia anaerobia	0.0341699904846437
Senegalimassilia anaerobia	0.040686865597853
Serratia ficaria	0
Serratia fonticola	0.100108495264758
Serratia liquefaciens	0
Serratia marcescens	0
Shigella dysenteriae	0.0600969022037467
Shuttleworthia satelles	0.0778829807759797
Silanimonas lenta	0
Simonsiella muelleri	0.199913486720865
Skermanella aerolata	0
Slackia equolifaciens	0
Slackia exigua	0.276354021507469
Slackia faecicanis	0
Slackia isoflavoniconvertens	0
Slackia piriformis	0.0506904279682176
Snodgrassella alvi	0
Soleaferrea massiliensis	0
Solobacterium moorei	0.0327209017688393
Sphingobacterium faecium	0.060383969467137
Sphingobacterium multivorum	0.0435445097435359
Sphingobacterium spiritivorum	0
Sphingobium hydrophobicum	0
Sphingobium yanoikuyae	0.284205791081733
Sphingomonas adhaesiva	0
Sphingomonas ginsenosidimutans	0
Sphingomonas hankookensis	0
Sphingomonas panni	0
Sphingomonas paucimobilis	0
Sphingomonas pseudosanguinis	0.750532235462718
Spirosoma linguale	0
Sporanaerobacter acetigenes	0
Sporolactobacillus nakayamae	0.0423359799964443
Sporosarcina koreensis	0
Staphylococcus arlettae	0
Staphylococcus aureus	0.0309510742440068
Staphylococcus auricularis	0.0486785317143046
Staphylococcus capitis	0.178104676591396
Staphylococcus cohnii	0.0945390420545343
Staphylococcus condimenti	0
Staphylococcus epidermidis	0.107443785499481
Staphylococcus epidermidis/muscae	0
Staphylococcus equorum/edaphicus/saprophyticus	0
Staphylococcus haemolyticus	0
Staphylococcus hominis	0
Staphylococcus intermedius	0.103949941790799
Staphylococcus kloosii	0
Staphylococcus lentus	0.0310423679197211
Staphylococcus lugdunensis	0.0659411259845095
Staphylococcus nepalensis	0
Staphylococcus pasteuri	0
Staphylococcus pettenkoferi	0.0758355162019821
Staphylococcus saccharolyticus	0.0936328808711412
Staphylococcus saprophyticus	0
Staphylococcus schleiferi	0
Staphylococcus sciuri	0.0289464015225741
Staphylococcus simulans	0.0683208312760202
Staphylococcus succinus	0
Staphylococcus vitulinus	0
Staphylococcus warneri	0
Staphylococcus xylosus	0
Stenotrophomonas daejeonensis	0
Stenotrophomonas maltophilia	0.300712327994085
Stenotrophomonas rhizophila	0.0785939549442997
Stomatobaculum longum	0
Stoquefichus massiliensis	0
Streptobacillus moniliformis	0
Streptococcus agalactiae	0
Streptococcus alactolyticus	0
Streptococcus anginosus	0
Streptococcus australis	0
Streptococcus caballi	0
Streptococcus cameli	0
Streptococcus canis	0
Streptococcus caprae	0
Streptococcus castoreus	0.0374331462840105
Streptococcus constellatus	0
Streptococcus criceti	0
Streptococcus cristatus	0.0341235860868787
Streptococcus dentasini	0.0412346257784749
Streptococcus dentirousetti	0.034856283945833
Streptococcus devriesei	0
Streptococcus didelphis	0
Streptococcus downei	0
Streptococcus dysgalactiae	0
Streptococcus equi	0.0455628790245035
Streptococcus equinus	0
Streptococcus equinus/lutetiensis/infantarius	0
Streptococcus fryi	0
Streptococcus gallolyticus	0
Streptococcus gordonii	0.109905245608302
Streptococcus gordonii/mutans	0
Streptococcus henryi	0
Streptococcus hongkongensis	0
Streptococcus hyovaginalis	0
Streptococcus ictaluri	0
Streptococcus infantarius	0
Streptococcus infantis	1.36098113644604
Streptococcus iniae	0
Streptococcus intermedius/uberis	0.0459551304883179
Streptococcus lactarius	0
Streptococcus lutetiensis	0.358167508989909
Streptococcus macedonicus	0
Streptococcus marimammalium	0
Streptococcus massiliensis	0
Streptococcus merionis	0
Streptococcus minor	0
Streptococcus mitis	0
Streptococcus mitis/pneumoniae/pseudoneumoniae	0
Streptococcus moroccensis	0
Streptococcus mutans	0
Streptococcus oralis	0
Streptococcus oricebi	0
Streptococcus orisasini	0
Streptococcus ovis	0.03569543202695
Streptococcus parasaguinis	0.0384169996394402
Streptococcus parasanguinis	0
Streptococcus parauberis	0
Streptococcus pasteurianus	0.0602264275515794
Streptococcus peroris	0
Streptococcus pharyngis	0
Streptococcus pleomorphus	0
Streptococcus plurextorum	0.0429964712746678
Streptococcus pneumoniae	0
Streptococcus porci	0
Streptococcus porcinus	0.0297369225023225
Streptococcus porcorum	0
Streptococcus pyogenes	0
Streptococcus pyogensis	0
Streptococcus ratti/ursoris	0
Streptococcus rubneri	0
Streptococcus rupicaprae	0
Streptococcus salivarius	0
Streptococcus saliviloxodontae	0
Streptococcus sanguinis	0
Streptococcus sanguinis/vestibularis	0
Streptococcus sinensis	0
Streptococcus sobrinus	0
Streptococcus suis	0
Streptococcus tangierensis	0
Streptococcus thermophilus	0.0321078615721638
Streptococcus thoraltensis	0
Streptococcus uberis	0
Streptococcus vestibularis	0
Streptococcus viridans	0.0922454245434427
Streptomyces misionensis	0
Streptomyces thermoviolaceus	0
Streptomyces thermovulgaris	0
Subdoligranulum variabile	0.0326320846826321
Succinatimonas hippei	0
Succiniclasticum ruminis	0.0928560502957247
Succinivibrio dextrinosolvens	0.204003020005675
Sulfurimonas autotrophica	0
Sutterella parvirubra	0
Sutterella stercoricanis	0
Sutterella wadsworthensis	0
Symbiobacterium thermophilum	0
Tannerella forsythia	0
Tatumella ptyseos	0.0521380888467232
Tetragenococcus solitarius	0
Tetrasphaera australiensis	0.0289659213921743
Thiomicrospira cyclica	0
Timonella senegalensis	0.0657259558306545
Tissierella praeacuta	0
Trabulsiella guamensis	0.0750713383408274
Treponema berlinense	0
Treponema denticola	0
Treponema lecithinolyticum	0
Treponema maltophilum	0
Treponema medium	0
Treponema porcinum	0
Treponema socranskii	0
Treponema succinifaciens	0
Treponema vincentii	0.0299272153598079
Tropheryma whipplei	0
Trueperella bernardiae	0
Trueperella pyogenes	0
Tumebacillus permanentifrigoris	0
Turicella otitidis	0.0392358519698106
Turicibacter sanguinis	0
Turicimonas muris	0
Tyzzerella nexilis	0.052985578006089
Ureaplasma parvum	0
Ureaplasma urealyticum	0
Ureibacillus suwonensis	0.0288041090874343
Ureibacillus thermosphaericus	0
Vagococcus penaei	0
Vagococcus teuberi	0
Varibaculum cambriense	0.153558613824221
Variovorax boronicumulans	0
Veillonella atypica	0
Veillonella dispar	0.0614794148085513
Veillonella parvula	0.0497457452431113
Veillonella ratti	0
Veillonella rogosae	0.0332629706678985
Veillonella tobetsuensis	0.107552540479551
Vibrio cholerae	0.0763383790659427
Vibrio cincinnatiensis	0.0342099317699436
Vibrio fluvialis	0
Vibrio furnissii	0
Vibrio mimicus	0
Vibrio parahaemolyticus	0
Victivallis vadensis	0
Virgibacillus proomii	0
Weeksella virosa	0
Weissella cibaria	0
Weissella confusa	1.07557753082979
Weissella paramesenteroides	0
Yersinia aleksiciae	0
Yersinia bercovieri	0
Yersinia enterocolitica	0
Yersinia frederiksenii	0.0978900747871925
Yersinia kristensenii	0
Yersinia pseudotuberculosis	0
Yersinia rohdei	0
Yokenella regensburgei	0.202148937069263
Yonghaparkia alkaliphila	0.0345055350606989
Kingdom Information: (%)
Archaea	0.173188487003149
Bacteria	99.8268115129966
Phylum Information: (%)
Actinobacteria	16.9259502108175
Bacteroidetes	11.3305779457186
Deinococcus-Thermus	0.0422625396904397
Dictyoglomi	0.078913152550943
Elusimicrobia	0.151193937065721
Epsilonbacteraeota	0.945416407732757
Euryarchaeota	0.173188487003149
Firmicutes	44.5085079038251
Fusobacteria	1.57119305595477
Gemmatimonadetes	0
Halanaerobiaeota	0
Lentisphaerae	0
Other	2.4996386881476
Planctomycetes	0.0980819622280305
Proteobacteria	21.0865293164494
Spirochaetes	0.120375187469959
Synergistetes	0.15629600700598
Tenericutes	0.280027272913725
Thermotogae	0
Verrucomicrobia	0.0318479254261155
Class Information: (%)
Actinobacteria	11.9850957245093
Actinobacteridae	3.79536234252947
Alphaproteobacteria	3.97022105187034
Bacilli	16.8376197428979
Bacteroides	0.360647106251015
Bacteroidetes	0
Bacteroidia	10.9410779526188
Betaproteobacteria	0
Brachyspirae	0.0904479721101509
Campylobacteria	0.945416407732757
Chlorobia	0.0288528868488201
Clostridia	23.8476324752364
Coriobacteriia	1.1454921437787
Deinococci	0.0422625396904397
Deltaproteobacteria	0.0736886234138949
Dictyoglomia	0.078913152550943
Elusimicrobia	0.151193937065721
Epsilonproteobacteria	0
Erysipelotrichia	2.19275295601645
Flavobacteria	0
Fusobacteria	0.0315808612961633
Fusobacteriia	1.5396121946586
Gammaproteobacteria	17.0426196411652
Gemmatimonadetes	0
Halanaerobiia	0
Halobacteria	0.0384938717865604
Lentisphaeria	0
Methanobacteria	0.134694615216588
Mollicutes	0.280027272913725
Negativicutes	1.63050272967438
Nitriliruptoria	0
Other	2.4996386881476
Planctomycetacia	0.0980819622280305
Spirochaetes	0
Spirochaetia	0.0299272153598079
Synergistia	0.15629600700598
Thermotogae	0
Verrucomicrobiae	0.0318479254261155
Order Information: (%)
Acetobacterales	0
Actinomycetales	3.83368483196194
Aeromonadales	0.4360890102824
Alteromonadales	0.0354887189159148
Azospirillales	0
Bacillales	11.1124979546889
Bacteroidales	7.66001261575781
Betaproteobacteriales	2.42271408198417
Bifidobacteriales	4.65049326666878
Brachyspirales	0.0904479721101509
Campylobacterales	0.945416407732757
Cardiobacteriales	0.119110088292444
Caulobacterales	1.07072549125546
Chitinophagales	0.738800888594443
Chlorobiales	0.0288528868488201
Chromatiales	0
Clostridiale	0.144082367787144
Clostridiales	23.7035501074492
Coriobacteriales	1.1454921437787
Corynebacteriales	1.71947838288844
Cytophagales	1.91219909333545
Deinococcales	0.0422625396904397
Desulfobacterales	0
Desulfovibrionales	0.0736886234138949
Dictyoglomales	0.078913152550943
Elusimicrobiales	0.151193937065721
Enterobacteriales	6.81360292770813
Erysipelotrichales	2.19275295601645
Flavobacteriales	0.886783981971434
Fusobacterales	0.0315808612961633
Fusobacteriales	1.5396121946586
Fusobacteriales: Leptotrichiacea	0
Gemmatimonadales	0
Halanaerobiales	0
Halobacteriales	0.0384938717865604
Lactobacillales	5.72512178820908
Methanobacteriales	0.134694615216588
Micrococcales	4.88446957826776
Micromonosporales	0.0447279470435995
Mycoplasmatales	0.280027272913725
Neisseriales	0
Nitriliruptorales	0
Oceanospirillales	0.0999713226734393
Opitutales	0
Other	2.4996386881476
Pasteurellales	1.21307333447838
Planctomycetales	0.0980819622280305
Propionibacteriales	0.576473626774743
Pseudomonadales	1.62884612383581
Rhizobiales	1.6726303219812
Rhodobacterales	0.192127212089235
Salinisphaerales	0
Selenomonadales	1.63050272967438
Sphingobacteriales	0.103928479210673
Sphingomonadales	1.03473802654445
Spirochaetales	0.0299272153598079
Streptomycetales	0
Streptosporangiales	0.0711304334335219
Synergistales	0.15629600700598
Thermotogales	0
Thiomicrospirales	0
Verrucomicrobiales	0.0318479254261155
Vibrionales	3.04948951617336
Victivallales	0
Xanthomonadales	1.22423451682116
Family Information: (%)
Acetobacteraceae	0
Acidaminococcaceae	0.426065951198793
Actinomycetaceae	0.617516673254155
Aerococcaceae	0.651449532867396
Aeromonadaceae	0.151922813517425
Akkermansiaceae	0
Alicyclobacillaceae	0
Alteromonadaceae	0
Aquaspirillaceae	0
Arcobacteraceae	0.124814351243579
Atopobiaceae	0.210725903096683
Azospirillaceae	0
Bacillaceae	5.73594959059194
Bacteroidaceae	4.19468861607971
Barnesiellaceae	0.0802126351654817
Beijerinckiaceae	0.628009488343836
Bifidobacteriaceae	4.65049326666878
Blautia	0
Bogoriellaceae	0.54131227402516
Brachyspiraceae	0.0904479721101509
Brevibacteriaceae	1.15877032626126
Burkholderiaceae	1.47201175554098
Caldicoprobacteraceae	0
Campylobacteraceae	0.524683411916023
Cardiobacteriaceae	0.119110088292444
Carnobacteriaceae	0.284274725992666
Caulobacteraceae	1.07072549125546
Cellulomonadaceae	0.0316551639752685
Chitinibacteraceae	0.095912796461783
Chitinophagaceae	0.738800888594443
Chlorobiaceae	0.0288528868488201
Christensenellaceae	0.0394657172743603
Chromatiaceae	0
Clostridiaceae	4.58511735574619
Clostridiaceae 1	3.88239414536531
Clostridiaceae 2	0.0708681202331109
Clostridiales	0.144082367787144
Coriobacteriaceae	0.203846626733415
Corynebacteriaceae	3.4778346698341
Corynebacterineae	0.156139049896982
Deinococcaceae	0.0422625396904397
Dermabacteraceae	0.247626678232477
Dermacoccaceae	0
Desulfobulbaceae	0
Desulfovibrionaceae	0.0736886234138949
Dictyoglomaceae	0.078913152550943
Dietziaceae	0.14363914582975
Dysgonomonadaceae	0.130184916681842
Eggerthellaceae	0.730919613948604
Elusimicrobiaceae	0.151193937065721
Enterbacteriaceae	0.584915526430343
Enterobacteriaceae	6.22868740127778
Enterococcaceae	0.205507093827556
Erysipelotrichaceae	2.19275295601645
Eubacteriaceae	0.0938551130111268
Family XI	0.463910453711692
Family XIII	0.108849926571289
Family XVIII	0
Flavobacteriaceae	0.781603098101445
Fusobacteriaceae	0.307429084799216
Gemmatimonadaceae	0
Halobacteroidaceae	0
Haloferacaceae	0.0384938717865604
Halomonadaceae	0.0999713226734393
Helicobacteraceae	0.295918644573155
Hymenobacteraceae	0.0386744885199261
Hyphomicrobiaceae	0
Intrasporangiaceae	0.160273512184363
Jonesiaceae	0
Lachnospiraceae	12.3373763520547
Lactobacillaceae	0.734301811882436
Leptotrichia	0
Leptotrichiaceae	1.26376397115555
Leuconostocaceae	1.22540838766136
Listeriaceae	0
Marinifilaceae	0
Methanobacteriaceae	0.134694615216588
Microbacteriaceae	2.53009150931421
Micrococcaceae	0.219311941989495
Micrococcineae	0.0906524788060026
Micromonosporaceae	0.0447279470435995
Moraxellaceae	0.427006334164242
Muribaculaceae	0
Mycobacteriaceae	0.26200409811468
Mycoplasmataceae	0.280027272913725
Neisseriaceae	0.854789529981411
Nitriliruptoraceae	0
Nocardiaceae	0.0792503726545266
Nocardioidaceae	0.0815513868785591
Opitutaceae	0
Other	2.4996386881476
Paenibacillaceae	4.55249163791481
Pasteurellaceae	1.21307333447838
Peptococcaceae	0
Peptostreptococcaceae	0.157206506227148
Planococcaceae	0.0298341476670059
Porphyromonadaceae	0.258502097148619
Prevotellaceae	1.80438322508754
Promicromonosporaceae	0.039775196967875
Propionibacteriaceae	0.494922239896184
Propionibacterineae	0.681779701777829
Pseudomonadaceae	1.20183978967157
Psychromonadaceae	0.0354887189159148
Rhizobiaceae	0.889201508672255
Rhodanobacteraceae	0.66450646678867
Rhodobacteraceae	0.192127212089235
Rhodocyclaceae	0
Rikenellaceae	0.0481574187798573
Rubinisphaeraceae	0.0980819622280305
Ruminococcaceae	2.08250468660805
Schlesneriaceae	0
Solimonadaceae	0
Sphingobacteriaceae	0.103928479210673
Sphingomonadaceae	1.03473802654445
Spirochaetaceae	0.0299272153598079
Spirosomaceae	1.87352460481552
Sporolactobacillaceae	0.0423359799964443
Staphylococcaceae	0.633888329164967
Streptococcacaeae	0
Streptococcaceae	2.62418023597766
Streptomycetaceae	0
Streptomycineae	0
Streptosporangiaceae	0.0711304334335219
Succinivibrionaceae	0.284166196764975
Synergistaceae	0.15629600700598
Tannerellaceae	1.14388370681475
Thermomonosporaceae	0
Thermotogaceae	0
Thiomicrospiraceae	0
Thiovulaceae	0
Veillonellaceae	1.20443677847558
Verrucomicrobiaceae	0.0318479254261155
Vibrionaceae	3.04948951617336
Victivallaceae	0
Weeksellaceae	0.105180883869988
Xanthobacteraceae	0.155419324965109
Xanthomonadaceae	0.559728050032485
Genus Information: (%)
Acetanaerobacterium	0.246659308958206
Acetivibrio	0
Acetobacter	0
Acetobacterium	0
Achromobacter	0.0696736061425689
Acidaminococcus	0
Acidovorax	0
Acinetobacter	0.321406500191215
Actinobacillus	0.143601479723755
Actinobaculum	0
Actinomadura	0
Actinomyces	0.401933329263984
Adlercreutzia	0
Aerococcus	0
Aeromicrobium	0.0815513868785591
Aeromonas	0.151922813517425
Afipia	0
Agathobacter	0
Aggregatibacter	0.0479259174348571
Agrobacterium	0.378061415658159
Agrococcus	0.106106567476035
Akkermansia	0
Alcaligenes	0
Algoriella	0
Aliagarivorans	0.0354887189159148
Alistipes	0.0481574187798573
Allisonella	0
Alloiococcus	0
Alloprevotella	0.825896717781212
Allorhizobium-Neorhizobium-Pararhizobium-Rhizobium	0.293784533470259
Alloscardovia	0
Alysiella	0.0948525826438083
Amaricoccus	0.0947580819821085
Anaerobiospirillum	0.0801631767593
Anaerococcus	0.031170668538472
Anaerofilum	0
Anaerofustis	0
Anaeroglobus	0
Anaerospora	0
Anaerosporobacter	0
Anaerostipes	0.0486694756871872
Anaerovorax	0
Ancylobacter	0.0702431967701895
Aneurinibacillus	0
Anoxynatronum	0.0708681202331109
Aquabacterium	0.0467940779155683
Arcanobacterium	0
Arcobacter	0.124814351243579
Arthrobacter	0.141300958064682
Asaccharobacter	0
Atopobium	0.127375160082654
Atopostipes	0
Aureimonas	0.187807781034974
Bacillus	2.99453449455447
Bacteroides	4.19468861607971
Barnesiella	0.0802126351654817
Bartonella	0
Bavariicoccus	0
Bergeyella	0
Bifidobacterium	4.45275052208788
Blautia	0.898207535118101
Bordetella	0
Brachybacterium	0.125876320359224
Brachymonas	0
Brachyspira	0.0904479721101509
Bradyrhizobium	0.0522572177471768
Brevibacillus	0.221335038757354
Brevibacterium	1.15877032626126
Brevundimonas	0.874380163578047
Brochothrix	0
Buchnera	0.12577143209834
Bulleidia	0
Burkholderia-Caballeronia-Paraburkholderia	0.0317072382230212
Butyricicoccus	0.130501535072989
Butyricimonas	0
Butyrivibrio	0.202476957307659
Caldicoprobacter	0
Campylobacter	0.524683411916023
Capnocytophaga	0.781603098101445
Cardiobacterium	0.119110088292444
Castellaniella	0
Catabacter	0
Catenibacterium	1.74739223360607
Catonella	0.0296477291703205
Caulobacter	0.196345327677409
Cellulomonas	0.0316551639752685
Cellulosilyticum	0.0391780059429316
Cellulosimicrobium	0.039775196967875
Centipeda	0
Cephaloticoccus	0
Cetobacterium	0
Chitinibacter	0.095912796461783
Chlorobium	0.0288528868488201
Christensenella	0.0394657172743603
Chryseobacterium	0
Citrobacter	0.0818844080822566
Cloacibacillus	0.116653671999089
Clostridium	4.58511735574619
Clostridium sensu stricto	0
Clostridium sensu stricto 1	2.03976181945986
Clostridium sensu stricto 10	0.029182150070878
Clostridium sensu stricto 11	0.0760529835623265
Clostridium sensu stricto 12	0.0344323050076734
Clostridium sensu stricto 13	0.187803809095747
Clostridium sensu stricto 14	0
Clostridium sensu stricto 15	0
Clostridium sensu stricto 16	0
Clostridium sensu stricto 17	0
Clostridium sensu stricto 18	0.0461672132235252
Clostridium sensu stricto 19	0.754000342321152
Clostridium sensu stricto 2	0.0297525211568957
Clostridium sensu stricto 3	0.0525775130205711
Clostridium sensu stricto 4	0
Clostridium sensu stricto 5	0
Clostridium sensu stricto 7	0.034844022689829
Clostridium sensu stricto 8	0.454757852414817
Cnuella	0.738800888594443
Collinsella	0.119048190099059
Comamonas	0
Coprobacillus	0.0736696840425977
Coprobacter	0
Coprococcus 1	0
Coprococcus 2	0.0634634608900412
Coprococcus 3	0.0405492523120284
Coriobacterium	0.0847984366343561
Corynebacterium	2.34030495301154
Corynebacterium 1	1.03015723270579
Cronobacter	0
Cryobacterium	0.0481076695824632
Cryptobacterium	0.0468409414635417
Cupriavidus	0
Curvibacter	0
Cutibacterium	0
Dechlorobacter	0
Deinococcus	0.0422625396904397
Delftia	0
Dermabacter	0.121750357873253
Dermacoccus	0
Desulfobulbus	0
Desulfovibrio	0.0736886234138949
Dialister	0.0827830404117988
Dictyoglomus	0.078913152550943
Dielma	0.0392718665068938
Dietzia	0.14363914582975
Dolosicoccus	0.0449421843637471
Dolosigranulum	0.0442945085361548
Dorea	0
Dyadobacter	1.80900877936697
Dysgonomonas	0.0693837638369124
Eggerthella	0.258157922528759
Eggerthia	0
Eikenella	0.0351055356506736
Eisenbergiella	0
Elusimicrobium	0.151193937065721
Empedobacter	0.105180883869988
Enorma	0
Enterobacter	1.37794548065693
Enterococcus	0.10390908954322
Enterorhabdus	0.0486834569005632
Enterovibrio	0
Eremococcus	0
Erwinia	0
Erysipelatoclostridium	0.0812102741585598
Escherichia	0.584915526430343
Escherichia-Shigella	0.580179950886365
Ethanoligenens	0.065882694493894
Eubacterium	0.23793748079827
Ezakiella	0
Facklamia	0.606507348503649
Faecalitalea	0.0549457257206448
Fastidiosipila	0
Fictibacillus	0
Filifactor	0
Finegoldia	0
Flavobacterium	0
Flavonifractor	0.168628168914641
Franconibacter	0
Fretibacterium	0
Fusicatenibacter	0.0627152196739349
Fusobacterium	0.307429084799216
Gallibacterium	0
Garciella	0
Gardnerella	0
Gemella	0.1179982693537
Gemmatirosa	0
Geobacillus	0
Geomicrobium	0
Georgenia	0.54131227402516
Gluconobacter	0
Gordonia	0.0395658885584176
Gordonibacter	0
Granulicatella	0.239980217456511
Grimontia	0.0996724023601305
Haematobacter	0
Haemophilus	1.02154593731977
Hafnia-Obesumbacterium	0
Halodesulfovibrio	0
Halomonas	0.0999713226734393
Halopiger	0.0384938717865604
Harryflintia	0
Helicobacter	0.295918644573155
Hespellia	0
Hodemania	0
Holdemanella	0.0338913114370543
Holdemania	0
Howardella	0.0706826599892137
Hungatella	0
Hydrobacter	0
Hydrogenibacillus	2.71261098695003
Hydrogenoanaerobacterium	0.123484118408574
Hymenobacter	0.0386744885199261
Intestinibacter	0
Intestinimonas	0.0332954946065551
Isoptericola	0
Janibacter	0.0998500805619349
Johnsonella	0.0409302673484645
Jonesia	0
Kandleria	0.0741552987001387
Kerstersia	0
Kingella	0.0333876906898195
Klebsiella	0.0600969022037467
Kluyvera	0
Kocuria	0.13031269861626
Kosakonia	0.0391111973138018
Kurthia	0
Kytococcus	0
Lachnoanaerobaculum	0.0416216650715893
Lachnobacterium	0.182563595087568
Lachnoclostridium	1.14852344765574
Lachnoclostridium 10	0
Lachnoclostridium 12	0.0420421361968043
Lachnoclostridium 5	3.06391714145063
Lachnospira	2.47120425381415
Lachnospiraceae NC2004 group	0.107751124226136
Lachnospiraceae NK4A136 group	0
Lactobacillus	0.697480897202884
Lactococcus	0.194824910265798
Lautropia	0.0975632322637222
Lawsonella	0.0681366321469614
Leifsonia	0
Leminorella	0.0285448297388792
Leptothrix	0.338176251348199
Leptotrichia	1.26376397115555
Leuconostoc	0.149830856831579
Limnobacter	0.102744686464307
Lysinibacillus	0
[truncated: 214 more rows]
