# Supplementary material for: Pediatric Acute Lymphoblastic Leukemia Patients Exhibit Distinctive Alterations in the Gut Microbiota
Source: Front Cell Infect Microbiol. 2020 Oct 16;10:558799. doi: 10.3389/fcimb.2020.558799 (PMC7596659; doi:10.3389/fcimb.2020.558799)
Supplement: Supplementary file 1 [file Data_Sheet_1.ZIP › rawdata/Control/19T030049_output.xls.result.txt]

Species Information: (%)
Abiotrophia defectiva	0.0295228733662709
Abiotrophia para-adiacens	0.0547021079756171
Acetanaerobacterium elongatum	0.354499275919774
Acetobacterium tundrae	0.0502642151960564
Achromobacter denitrificans	0.112977148917734
Achromobacter xylosoxidans	0.0518034791846781
Acidaminococcus fermentans	0.04649223542029
Acidaminococcus intestini	0.088230228633529
Acidovorax facilis	0.0368506622147641
Acidovorax sp	0.0518558846975394
Acidovorax temperans	0
Acinetobacter baumannii	0
Acinetobacter calcoaceticus	0.223567307299785
Acinetobacter haemolyticus/baumannii	0.161126186590548
Acinetobacter johnsonii	0.127734179067923
Acinetobacter junii	0
Acinetobacter lwoffii	0
Acinetobacter pittii	0
Acinetobacter radioresistens	0
Acinetobacter septicus	0
Actinobacillus capsulatus	0.300131410091932
Actinobacillus pleuropneumoniae	0
Actinobaculum massiliense	0.0284632685654814
Actinobaculum schaalii	0.0933093868785056
Actinomadura vinacea	0
Actinomyces canis	0.0570033485778023
Actinomyces cardiffensis	0.0937941300952658
Actinomyces georgiae	0.0314419906036015
Actinomyces graevenitzii	0.0322088306711153
Actinomyces johnsonii	0.0598093453663918
Actinomyces massiliensis	0.0579239209414891
Actinomyces meyeri	0
Actinomyces naeslundii	0
Actinomyces neuii	0.0745276911773477
Actinomyces odontolyticus	0
Actinomyces oris	0
Actinomyces radingae	0.0321421355549106
Actinomyces sp._ph3	0.197169072193579
Actinomyces turicensis	0
Actinomyces urogenitalis	0
Actinomyces viscosus	0
Adlercreutzia equolifaciens	0.0417910390880975
Aeribacillus pallidus	0.179984010398951
Aerococcus christensenii	0.0718304422505837
Aerococcus viridans	0
Aeromicrobium massiliense	0.0537239179659987
Aeromonas allosaccharophila/veronii	0.0821421451133379
Aeromonas bestiarum	0.0599295485144563
Aeromonas hydrophila	0.0573496694513493
Aeromonas jandaei	0.0528546206331427
Aeromonas media/tecta	0.0382050202794163
Aeromonas veronii	0.0339032438157288
Afipia birgiae	0
Agathobaculum butyriciproducens	0.0388626818109021
Aggregatibacter actinomycetemcomitans	0.115590721600857
Aggregatibacter aphrophilus	0.322092690747423
Aggregatibacter segnis	0
Agrobacterium tumefaciens	0.237351656688154
Agrococcus jejuensis	0.0276987332147347
Agrococcus terreus	0.0959272993516683
Akkermansia glycaniphila	0.028579139247264
Akkermansia muciniphila	0.0590222774815853
Alcaligenes faecalis	0.0952187562493764
Algoriella xinjiangensis	0.03997336031531
Aliagarivorans marinus	0.118041489020547
Alistipes finegoldii	0
Alistipes indistinctus	0
Alistipes inops	0.0284194075541874
Alistipes obesi	0.0359704930175353
Alistipes onderdonkii	0
Alistipes putredinis	0.161155912220431
Alistipes senegalensis	0.0605825480191166
Alistipes shahii	0
Alistipes timonensis	0.137111947720773
Allisonella histaminiformans	0.0297029398585697
Alloiococcus otitis	0.0366504507534644
Alloprevotella rava	0.0400632613626285
Alloprevotella tannerae	0.271458891818588
Alloscardovia omnicolens	0
Alysiella filiformis	0.0637429057231319
Amaricoccus kaplicensis	0.0291003918006229
Anaerobiospirillum succiniciproducens	0
Anaerobiospirillum thomasii	0.341660678575708
Anaerococcus hydrogenalis	0.054889815025721
Anaerococcus lactolyticus	0.0734072096258258
Anaerococcus obesiensis	0.121597824403653
Anaerococcus octavius	0
Anaerococcus prevotii	0.124144239982518
Anaerococcus senegalensis	0.0352271111890719
Anaerococcus tetradius	0
Anaerococcus vaginalis	0
Anaerofilum agile	0.199311332673459
Anaerofilum pentosovorans	0
Anaerofustis stercorihominis	0
Anaeroglobus geminatus	0.028925660647288
Anaerorhabdus furcosa	0.0487258595731734
Anaerosporobacter mobilis	0.0857411076939534
Anaerostipes butyraticus	0.08132583434425
Anaerostipes caccae	0.0578774799763533
Anaerostipes hadrus	0.181148880074956
Anaerotruncus colihominis	0.364093860706275
Anaerotruncus sp	0.0277458687552812
Anaerovorax odorimutans	0.0725133815834704
Ancylobacter polymorphus	0.145632056119109
Aneurinibacillus aneurinilyticus	0.0467764361384645
Aneurinibacillus migulanus	0.0564596341275912
Anoxynatronum sibiricum	0.056458679291143
Aquabacterium commune	0.0388446044483184
Arcanobacterium haemolyticum	0.0664320017705399
Arcanobacterium pyogenes	0.0436185177174669
Arcobacter butzleri	0.288431083105597
Arcobacter cryaerophilus	0
Arthrobacter albus	0.117492177415855
Arthrobacter castelli	0.144116426338218
Arthrobacter oxydans	0.125270618492165
Arthrobacter polychromogenes	0.0360524398958449
Asaccharobacter celatus	0.116687291334224
Atlantibacter hermannii	0
Atopobium minutum	0
Atopobium parvulum	0.0891002163591863
Atopobium rimae	0.286957809957055
Atopobium vaginae	0
Atopostipes suicloacalis	0.117593620861923
Aurantimonas altamirensis	0
Aureimonas altamirensis	0.0798928016584224
Averyella dalhousiensis	0
Azonexus hydrophilus	0.0318505038780166
Azospirillum lipoferum	0.0899235135519699
Bacillus altitudinis	0.29752596028935
Bacillus amyloliquefaciens	0.0908157712347077
Bacillus anthracis	0.0537654824820989
Bacillus atrophaeus	0.0337897855079963
Bacillus badius	0
Bacillus beijingensis	0.0977303838506137
Bacillus benzoevorans	0
Bacillus cereus	0.0377093529269333
Bacillus circulans	0
Bacillus clausii	0.0451812753397892
Bacillus coagulans	0
Bacillus cytotoxicus	0.0597047999966643
Bacillus endophyticus	0.0310095339635734
Bacillus firmus	0
Bacillus flexus	0
Bacillus fordii	0.0899947141724802
Bacillus halodurans	0.0529821777866919
Bacillus idriensis	0.0301241616827127
Bacillus infantis	0.0393866082090641
Bacillus licheniformis	0.0683093347254671
Bacillus marisflavi	0.0525721314843899
Bacillus massilioanorexius	0.079903271070532
Bacillus massiliosenegalensis	0.0368595152186562
Bacillus megaterium	0
Bacillus methanolicus	0
Bacillus mojavensis	0.045614763157328
Bacillus mycoides	0.0319282870762569
Bacillus nealsonii	0.0510612847536854
Bacillus niacini	0
Bacillus polyfermenticus	0.197477003450997
Bacillus pseudofirmus	0
Bacillus pseudomycoides	0.053953135844992
Bacillus pumilus	0.0340465258248949
Bacillus senegalensis	0.144397563508171
Bacillus simplex	0
Bacillus siralis	0
Bacillus sonorensis	0.111287625346523
Bacillus subtilis	0.0990873285452808
Bacillus thermoamylovorans	0.0997992842203183
Bacillus thuringiensis	0.105712984505764
Bacillus timonensis	0.0455390201240684
Bacillus toyonensis/wiedmanii/thuringiensis	0.0604372965386717
Bacillus vallismortis	0.111156022842634
Bacteroides acidifaciens	0.0730223856642267
Bacteroides caccae	0.192032713000843
Bacteroides cellulosiluticus	0.155941329825692
Bacteroides cellulosilyticus	0.47223574875229
Bacteroides clarus	0
Bacteroides coagulans	0.0348056238083969
Bacteroides coprocola	0
Bacteroides coprophilus	0.183851511974099
Bacteroides dorei	0
Bacteroides eggerthii	0.104536493992045
Bacteroides faecis	0.0373877921561852
Bacteroides finegoldii	0.0557620168451584
Bacteroides fluxus	0
Bacteroides fragilis	0.132521915264585
Bacteroides galacturonicus	0.0440918929821901
Bacteroides gallinarum	0.0747588830900175
Bacteroides gallinceum	0
Bacteroides graminisolvens	0.0630587686222609
Bacteroides helcogenes	0.0678514359819931
Bacteroides intestinalis	0.0310477679321223
Bacteroides massiliensis	0.21745856988417
Bacteroides massilinensis	0.0910981553210092
Bacteroides nordii	0.0269917729555471
Bacteroides oleiciplenus	0
Bacteroides ovatus	0.0473543845532605
Bacteroides paurosaccharolyticus	0
Bacteroides pectinophilus	0.107197930035499
Bacteroides plebeius	0
Bacteroides propinonicifaciens	0
Bacteroides pyogenes	0
Bacteroides salanitronis	0
Bacteroides salyersiae	0.0348072351402318
Bacteroides sartorii	0
Bacteroides stercorirosoris	0.107798441948954
Bacteroides stercoris	0.0323516248546018
Bacteroides thetaiotaomicron	0.068060444661261
Bacteroides timonensis	0
Bacteroides uniformis	0.208465229481464
Bacteroides ureolyticus	0.128604278589057
Bacteroides vulgatus	1.51721327909101
Bacteroides xylanisolvens	0
Bacteroides xylanolyticus	0
Barnesiella intestinihominis	0
Barnesiella viscericola	0
Bartonella birtlesii	0.0288029901842265
Bavariicoccus seileri	0.10734026333781
Bergeyella zoohelcum	0.145632047585224
Bifidobacterium actinocoloniiforme	0.0369237166131892
Bifidobacterium adolescentis	0
Bifidobacterium adolescentis/ruminantium	0
Bifidobacterium angulatum	0.160317493185829
Bifidobacterium animalis	0
Bifidobacterium asteroides	0.045273165905187
Bifidobacterium avesanii	0.0891128892726433
Bifidobacterium bifidum	0.0575780802328678
Bifidobacterium bohemicum	0
Bifidobacterium bombi	0.0477142937731649
Bifidobacterium boum	0.064734994068302
Bifidobacterium breve	0.061041127250788
Bifidobacterium callitrichos	0
Bifidobacterium catenulatum	0.093914973757904
Bifidobacterium catenulatum/pseudoctenulatum	0.242239400564697
Bifidobacterium choerinum	0.369510394028812
Bifidobacterium commune	0.0849240791644157
Bifidobacterium coryneforme	0.0286636179718488
Bifidobacterium crudilactis/psychraerophilum	0.0284215400669636
Bifidobacterium cuniculi	0.244779878982481
Bifidobacterium dentium	0.112695557490972
Bifidobacterium eulemuris/lemurum	0
Bifidobacterium faecale	0.098081168667262
Bifidobacterium gallicum	0.202488668586179
Bifidobacterium gallinarum	0
Bifidobacterium hapali	0.0278965228600953
Bifidobacterium indicum	0.0422962849944091
Bifidobacterium kashiwanohense	0.0754753548383929
Bifidobacterium longum	0.233105747516592
Bifidobacterium longum	0.0275397626244363
Bifidobacterium merycicum	0
Bifidobacterium mongoliense	0.0453494608735906
Bifidobacterium moukalabense	0.493640119409524
Bifidobacterium pseudocatenulatum	0.0432719694622631
Bifidobacterium pseudocatenulatum	0
Bifidobacterium pseudolongum	0.211445304179874
Bifidobacterium pullorum	0.0409614047556382
Bifidobacterium pullorum/hapali	0.106297883208194
Bifidobacterium ramosum	0.084988689372399
Bifidobacterium reuteri	0.194191112674455
Bifidobacterium ruminantium	0.0342857716179169
Bifidobacterium saeculare	0
Bifidobacterium saguini	0
Bifidobacterium scardovii	0.107192565373802
Bifidobacterium stercoris	0.038502099595322
Bifidobacterium thermacidophilum	0.0875528428911701
Bifidobacterium thermophilum	0.0509171837728121
Bifidobacterium tissieri	0.0830891755018445
Bifidobacterium tsurumiense	0
Bifissio spartinae	0.967531454022724
Bilophila wadsworthia	0.0310594537973724
Blastococcus massiliensis	0.10825867309448
Blastomonas natatoria	0.0538024486824952
Blautia caecimuris	0
Blautia coccoides	0.027335261279757
Blautia faecis	0.0862837492697726
Blautia glucerasea	0
Blautia hansenii	0
Blautia hydrogenotrophica	0.0949452812273863
Blautia luti	0.202006844688222
Blautia marasmi	0
Blautia obeum	0
Blautia producta	0.0570734437963674
Blautia schinkii	0.303407105998775
Blautia sp._GD8	0.101737340950717
Blautia stercoris	0.0479348373722554
Blautia wexlerae	0.0603819097400948
Bordetella hinzii	0
Brachybacterium muris	0
Brachybacterium paraconglomeratum	0.115088248260159
Brachymonas chironomi	0.0394349831155425
Brachyspira aalborgi	0.100522364219194
Brachyspira pilosicoli	0
Bradyrhizobium denitrificans	0
Bradyrhizobium elkanii	0.0754036697927108
Bradyrhizobium japonicum	0
Brevibacillus agri	0
Brevibacillus borstelensis	0
Brevibacillus brevis	0.0739330446620629
Brevibacillus massiliensis	0
Brevibacterium casei	0.0369998741432011
Brevibacterium epidermidis	0.0450351856623973
Brevibacterium halotolerans	0.163479328325891
Brevibacterium iodinum	0
Brevibacterium linens	0.0807511953989711
Brevibacterium luteolum	0.0357283451044029
Brevibacterium mcbrellneri	0.0906571476089545
Brevibacterium paucivorans	0.0881004481011873
Brevibacterium pityocampae	0
Brevibacterium ravenspurgense/massiliense	0.12939979798565
Brevibacterium senegalense	0
Brevundimonas bacteroides	0.239223596639051
Brevundimonas diminuta	0.131037065354988
Brevundimonas subvibrioides	0.0881447289843165
Brevundimonas terrae	0
Brevundimonas vesicularis	0.0373764935341008
Brochothrix thermosphacta	0
Buchnera aphidicola	0.0743698386104111
Buchnera sp.	0
Bulleidia extructa	0
Burkholderia cepacia	0.06489704816157
Burkholderia glumae	0
Burkholderia plantarii	0.0494827699004678
Butyricicoccus faecihominis	0.189773977982006
Butyricicoccus pullicaecorum	0.0753239580944107
Butyricimonas faecihominis	0.0373863398923777
Butyricimonas paravirosa	0.0818308988883936
Butyricimonas synergistica	0
Butyricimonas virosa	0.0731738633466583
Butyrivibrio crossotus	0.294942209660322
Butyrivibrio fibrisolvens	0.201196091159428
C.viride 16S	0.175539579164723
Caldicoprobacter faecalis	0.0326415024687467
Campylobacter coli	0.304317545666526
Campylobacter concisus	0
Campylobacter curvus	0.0289995046207314
Campylobacter faecalis	0.258900036267056
Campylobacter fetus	0.028798242587594
Campylobacter gracilis	0.0486968370843415
Campylobacter hominis	0.0391496575132354
Campylobacter hyointestinalis	0.0348555602721514
Campylobacter jejuni	0.219002082497364
Campylobacter lari	0
Campylobacter rectus	0
Campylobacter showae	0.0809773192822481
Campylobacter upsaliensis	0
Campylobacter ureolyticus	0
Candidatus Blastococcus	0
Candidatus Dorea	0.0899158778109574
Candidatus Soleaferrea	0
Candidatus Stoquefichus	0.0482702963698418
Candidatus Streptomyces	0.0578679464968886
Capnocytophaga gingivalis	0
Capnocytophaga granulosa	0
Capnocytophaga haemolytica	0.164084902990739
Capnocytophaga leadbetteri	0.262683506863881
Capnocytophaga ochracea	0
Capnocytophaga sputigena	0.10464118505749
Cardiobacterium hominis	0.0739913928470199
Cardiobacterium valvarum	0
Carnobacterium maltaromaticum	0.0289308161482941
Castellaniella defragrans	0
Catabacter hongkongensis	0.0287801240418486
Catenibacterium mitsuokai	0.986688590170465
Catonella morbi	0
Catonella sp.	0
Cedecea davisae	0.0364640894093347
Cedecea lapagei	0.0968099398581336
Cellulomonas composti	0.10539216311873
Cellulomonas denverensis	0
Cellulomonas massiliensis	0.0576992608584673
Cellulomonas parahominis	0.116317297831394
Cellulosilyticum lentocellum	0.263132348587585
Cellulosimicrobium cellulans	0.0772885282194133
Centipeda periodontii	0
Cephaloticoccus primus	0.064581039912179
Cetobacterium somerae	0.0575286878391493
Chlamydia abortus	0.0667961525825906
Chlamydia trachomatis	0.197781763789616
Chlorobium phaeobacteroides	0.0720322968212029
Christensenella minuta	0.0578368934073776
Chryseobacterium bovis	0.0445855002033864
Chryseobacterium hominis	0.0319407402004001
Citrobacter amalonaticus	0
Citrobacter braakii	0.0320023804820145
Citrobacter farmeri	0.0388408744299267
Citrobacter freundii	0.0625902723752956
Citrobacter gillenii	0
Citrobacter intermedius	0
Citrobacter murliniae	0
Citrobacter pasteurii	0.033469150611995
Citrobacter sedlakii	0
Citrobacter werkmanii	0
Citrobacter youngae	0.198989197077936
Cloacibacillus evryensis	0.184642552207629
Cloacibacillus porcorum	0
Cloacibacterium normanense	0.535281281539652
Clostridioides difficile	0.0325473680095729
Clostridium acetobutylicum	0.0667882613885593
Clostridium acidisoli	0
Clostridium aciditolerans	0
Clostridium aerotolerans	0.0321454615113518
Clostridium akagii	0.081931636248057
Clostridium aldenense	0.0446178143541576
Clostridium aldrichii	0
Clostridium algidicarnis	0.0400830229188319
Clostridium amazonense	0.0407031300917945
Clostridium aminovalericum	0.416413562482876
Clostridium amygdalinum	0
Clostridium amylolyticum	0
Clostridium arbusti	0
Clostridium argentinense	0.0773203226648273
Clostridium asparagiforme	0.225594826532471
Clostridium aurantibutyricum	0.0681389897499991
Clostridium autoethanogenum	0
Clostridium baratii/Eubacterium nitrigenese	0
Clostridium beijerinckii	0.061050504265663
Clostridium bifermentans	0.0464359406073478
Clostridium bolteae/aminovalericum	0.0680074996178386
Clostridium botulinum	0
Clostridium bowmanii	0
Clostridium butyricum	0.0437052430650269
Clostridium cadaveris	0.038825068772
Clostridium carboxidivorans	0
Clostridium cavendishii	0
Clostridium celatum	0.423223560820258
Clostridium celerecrescens	0
Clostridium cellobioparum	0
Clostridium cellulolyticum	0
Clostridium chartatabidum	0.0345333108480366
Clostridium chauvoei	0.0785769858556694
Clostridium chromiireducens	0.162730016727684
Clostridium citroniae	0.0729120635087728
Clostridium clariflavum	0.091073522917176
Clostridium clostridioforme	0.0378367356376535
Clostridium cochlearium	0
Clostridium cocleatum	0.0444419724858406
Clostridium colicanis	0
Clostridium colinum	0.0483622598324978
Clostridium collagenovorans	0.0907882232114851
Clostridium cylindrosporum	0
Clostridium dakarense	0.0271639664099524
Clostridium difficile	0
Clostridium diolis	0.118239309067512
Clostridium disporicum/celatum	0
Clostridium drakei	0.033367342249207
Clostridium estertheticum	0.0728165241125821
Clostridium fallax	0.0407485363147299
Clostridium felsineum	0.0382492892967424
Clostridium ganghwense	0
Clostridium ghonii	0.147463120038123
Clostridium glycolicum	0
Clostridium glycyrrhizinilyticum	0.105352698416259
Clostridium grantii	0.122544958139935
Clostridium haemolyticum	0
Clostridium hathewayi	0.044668465748108
Clostridium herbivorans	0
Clostridium hiranonis	0
Clostridium homopropionicum	0.0300563704565487
Clostridium huakuii	0.0407221649084958
Clostridium hungatei	0.043335105067572
Clostridium hylemonae	0.0838849575691894
Clostridium indolis/methoxybenzovorans	0.138530156038982
Clostridium innocuum	0.0295513837757157
Clostridium irregulare	0
Clostridium isatidis	0
Clostridium jeddahense	0.0377270222335838
Clostridium kogasensis	0
Clostridium lactatifermentans	0
Clostridium lavalense/bolteae	0
Clostridium leptum	0.107884164953589
Clostridium limosum	0.0344343141980086
Clostridium lituseburense	0
Clostridium lundense	0
Clostridium malenominatum	0.142178682627668
Clostridium massiliodielmoense	0.0344859044631606
Clostridium methoxybenzovorans	0.48281673633225
Clostridium methylpentosum	0.123635291631464
Clostridium neonatale	0
Clostridium nexile	0.167600919514611
Clostridium novyi	0.0651548389403489
Clostridium oceanicum	0.0386598194644924
Clostridium oroticum	0
Clostridium paraputrificum	0
Clostridium pascui	0.0301748166009143
Clostridium pasteurianum	0.0326659372920233
Clostridium perfringens	0.0291726493504516
Clostridium polysaccharolyticum	0.0674545894466826
Clostridium populeti	0.0287560962809803
Clostridium psychrophilum	0
Clostridium punense	0
Clostridium putrefaciens	0.484747316257709
Clostridium ramosum	0.0302090823414468
Clostridium rectum	0.0326529579200513
Clostridium saccharobutylicum	0
Clostridium saccharogumia	0.0585177041247073
Clostridium saccharolyticum	0.0875899110898971
Clostridium saccharoperbutylacetonicum	0.0448159152617257
Clostridium sardiniense	0
Clostridium sartagoforme	0.0809267146295935
Clostridium scatologenes	0.0485032802710702
Clostridium schirmacherense	0.088165026717244
Clostridium scindens	0.0957061476254829
Clostridium senegalense	0
Clostridium septicum	0.0475439523061863
Clostridium sordellii	0
Clostridium sp._16S_	0
Clostridium sphenoides	0.0491811741279925
Clostridium spiroforme	0
Clostridium sporogenes	0.15417980260381
Clostridium sporosphaeroides	0.0402089543911495
Clostridium sticklandii	0.0612964519656707
Clostridium straminisolvens	0.0599266689451922
Clostridium subterminale	0
Clostridium sufflavum	0
Clostridium sulfidigenes	0.0277868646533513
Clostridium swellfunianum	0
Clostridium symbiosum	0.248345793489454
Clostridium tagluense	0.0389436979850069
Clostridium tepidiprofundi	0
Clostridium termitidis	0.066176792807493
Clostridium tertium	0.0539216510499582
Clostridium tetani	0.0830207325994132
Clostridium tetanomorphum	0
Clostridium thermoalcaliphilum	0.0453863410730009
Clostridium thermopalmarium	0
Clostridium thiosulfatireducens	0
Clostridium tunisiense	0.0640219464668872
Clostridium tyrobutyricum	0
Clostridium ventriculi	0
Clostridium vincentii	0.03358904039626
Clostridium viride	0
Clostridium vulturis	0
Clostridium xylanolyticum	0
Clostridium xylanovorans	0.0718325532333372
Collinsella aerofaciens	0.0300562756373947
Collinsella intestinalis	0.0460748696714303
Collinsella massiliensis	0.0307600983206537
Collinsella stercoris	0.0579610742915412
Collinsella tanakaei	0
Comamonas aquatica	0.0288155350902763
Comamonas kerstersii	0.037189339210915
Comamonas terrigena	0.0508621123675034
Comamonas testosteroni	0
Coprobacillus cateniformis	0
Coprobacter fastidiosus	0.0649979522298608
Coprobacter secundus	0
Coprococcus catus	0
Coprococcus comes	0.187444459442415
Coprococcus eutactus	0.0909104773872486
Coriobacterium glomerans	0.029080202621261
Corynebacterium accolens	0.0403252275354979
Corynebacterium afermentans	0.142595346625669
Corynebacterium ammoniagenes	0.0740305907490319
Corynebacterium amycolatum	0
Corynebacterium appendicis	0.0366585808455672
Corynebacterium argentoratense	0
Corynebacterium aurimucosum	0.0425234428469768
Corynebacterium casei	0
Corynebacterium coyleae	0
Corynebacterium durum	0.0577826361501919
Corynebacterium frankenforstense	0
Corynebacterium freneyi	0.180278511626108
Corynebacterium genitalium	0
Corynebacterium glaucum	0
Corynebacterium glucuronolyticum	0.0717223025091638
Corynebacterium jeikeium	0.150582313565589
Corynebacterium kroppenstedtii	0.119167750076053
Corynebacterium matruchotii	0.0474335606313277
Corynebacterium minutissimum	0.120062010715253
Corynebacterium mucifaciens	0.0541322359184457
Corynebacterium propinquum	0.0480665457893939
Corynebacterium pseudodiphthericum	0
Corynebacterium resistens	0.0943528342977375
Corynebacterium simulans	0.0392826458469526
Corynebacterium singulare	0.0938462004855707
Corynebacterium sp._1152	0
Corynebacterium striatum	0
Corynebacterium sundsvallense	0.0580513505936045
Corynebacterium tuberculostearicum	0.0451552458990041
Corynebacterium tuscaniense	0.578780975343046
Corynebacterium ulcerans	0.0599645428740976
Corynebacterium ureicelerivorans	0.0476460763852407
Corynebacterium variabile	0.0519959136225531
Corynebacterium xerosis	0.162814829992851
Cronobacter sakazakii	0
Cryptobacterium curtum	0.060060042316958
Cupriavidus metallidurans	0.0400861255095111
Curtobacterium flaccumfaciens	0
Deinococcus aquaticus	0
Deinococcus indicus	0.0448591965302112
Deinococcus proteolyticus	0.0390154193591348
Delftia acidovorans	0.0313396844560704
Dermabacter hominis	0.0677412341599885
Dermabacter vaginalis	0.171838430301034
Dermacoccus nishinomiyaensis	0.0856187732923712
Desulfitobacterium frappieri	0.0515220575220564
Desulfobulbus propionicus	0
Desulfotomaculum guttoideum	0
Desulfovibrio alkalitolerans	0.0294334382622808
Desulfovibrio desulfuricans	0
Desulfovibrio fairfieldensis	0
Desulfovibrio legallii	0.0413066314756017
Desulfovibrio legallis	0
Desulfovibrio piger	0
Desulfovibrio termitidis	0
Dialister invisus	0
Dialister micraerophilus	0
Dialister pneumosintes	0.0820295564592244
Dialister succinatiphilus	0.0734862422630877
Dictyoglomus thermophilum	0.0849267740950048
Dielma fastidiosa	0.0361562659874277
Dietzia cinnamea	0.179985974773488
Dietzia maris	0.209459867896733
Dietzia natronolimnaea	0.0284955920601921
Dolosicoccus paucivorans	0.0393971038220247
Dolosigranulum pigrum	0.046210046147437
Dorea formicigenerans	0.0434737361337683
Dorea longicatena	0.12472115569615
Dorea massiliensis	0.0626412574147429
Dyadobacter beijingensis	0
Dyadobacter fermentans	0.0339248661847517
Dysgonomonas capnocytophagoides	0.0445379149575169
Dysgonomonas gadei	0
Dysgonomonas macrotermitis	0
Dysgonomonas mossii	0
Edwardsiella tarda	0.0410563421187974
Eggerthella lenta	0.0492675005290584
Eggerthella sinensis	0.704993481802486
Eggerthella timonensis	0.0394138255471035
Eggerthia catenaformis	0.0381900471860851
Eikenella corrodens	0.0639801129084656
Eisenbergiella tayi	0
Elusimicrobium minutum	0.142148719123749
Empedobacter falsenii	0.157442753244373
Enorma massiliensis	0
Enterobacter aerogenes	0
Enterobacter asburiae	0
Enterobacter cancerogenus	0
Enterobacter cloacae	0.192137927349722
Enterobacter massiliensis	0
Enterococcus asini	0
Enterococcus avium	0.0402553992091009
Enterococcus caccae	0
Enterococcus casseliflavus	0
Enterococcus casseliflavus/galliarum	0.0814746654724824
Enterococcus cecorum	0
Enterococcus devriesei	0
Enterococcus dispar	0
Enterococcus durans/hirae	0.0637387969218914
Enterococcus faecalis	0.0729584287760347
Enterococcus faecium	0
Enterococcus gallinarum	0.0798693259547318
Enterococcus gilvus	0
Enterococcus italicus	0
Enterococcus malodoratus	0.0555541422512499
Enterococcus mundtii	0.0339047594587421
Enterococcus phoeniculicola	0
Enterococcus raffinosus	0.0381499534231467
Enterococcus saccharolyticus	0
Enterorhabdus caecimuris	0.0470432326664682
Enterovibrio nigricans	0.0564565203958688
Eremococcus coleocola	0
Erysipelatoclostridium ramosum	0.0647875141239989
Escherichia albertii	0.0781261781762479
Escherichia coli	0.874500218854948
Escherichia fergusonii	0.702618352280307
Escherichia hermannii	0.603564895391722
Ethanoligenens harbinense	0.177796245188449
Eubacterium barkeri	0.0391055320922067
Eubacterium biforme	0.0327048415239597
Eubacterium brachy	0.0358979142064381
Eubacterium budayi	0.227144933437339
Eubacterium callanderi	0.028955963160251
Eubacterium celluloscolvens	0.099122026217097
Eubacterium cellulosolvens	0.0676886956494093
Eubacterium contortum	0.0901011630346714
Eubacterium coprostanoligenes	0.049314436811692
Eubacterium cylindroides	0
Eubacterium desmolans	0
Eubacterium dolichum	0.0772599464339103
Eubacterium eligens	0.0846382227119047
Eubacterium fissicatena	0.216409357111712
Eubacterium hallii	0.0454984537079049
Eubacterium infirmum	0
Eubacterium limosum	0
Eubacterium moniliforme	0
Eubacterium multiforme	0.0800597969193797
Eubacterium nitritogenes	0.086442685045618
Eubacterium nodatum	0.0329175302687316
Eubacterium oxidoreducens	0
Eubacterium pyruvativorans	0.0315771624444011
Eubacterium ramulus	0.0514741684544758
Eubacterium rectale	0.0893818611752112
Eubacterium ruminantium	0.0750375785664491
Eubacterium saphenum	0
Eubacterium siraeum	0
Eubacterium sp	0.048461093595081
Eubacterium sulci	0.068767553755387
Eubacterium tenue	0.0405457598513125
Eubacterium tortuosum	0
Eubacterium tortusum	0.0755016541615345
Eubacterium uniforme	0.0749461324043732
Eubacterium ventriosum	0.0499479779416972
Eubacterium xylanophilum	0.103894259655528
Eubacterium yurii	0
Exiguobacterium aurantiacum	0.31933095552134
Facklamia hominis/miroungae	0
Facklamia ignava	0.123758243043855
Facklamia languida	0
Facklamia tabacinasalis	0.938088738915589
Faecalibacterium prausnitzii	0.11308517482404
Faecalibacterium prausnitzii S9G3	0.426663427742524
Faecalicatena contorta	0.113426288744591
Faecalitalea cylindroides	0.0348751944346752
Fermentimonas caenicola	0.0751130580259528
Ferrimonas balearica	0.062221455151256
Fictibacillus arsenicus	0
Filifactor alocis	0.0893195914663215
Filifactor villosus	0
Finegoldia magna	0.0301359828477309
Flavobacterium banpakuense	0.0450456027728003
Flavobacterium branchiophilum	0.0435036525837686
Flavobacterium cheniae	0
Flavobacterium daejeonense	0.0461046518991295
Flavobacterium lindanitolerans	0.0543236060301015
Flavobacterium oncorhynchi	0.0278218478146444
Flavobacterium sp._TISTR	0
Flavonifractor plautii	0.127272100081566
Flavonifractor sp	0.129086230837736
Flexispira rappini	0
Flintibacter butyricus	0.159458823191161
Fretibacterium fastidiosum	0
Fusicatenibacter saccharivorans	0.152888936102745
Fusobacterium equinum	0
Fusobacterium gonidiaformans	0.122699035860485
Fusobacterium mortiferum	0.0354269726608603
Fusobacterium naviforme	0.102541119509567
Fusobacterium necrogenes	0.114091963843151
Fusobacterium necrophorum	0.0457757049306339
Fusobacterium nucleatum	0.0412345003998456
Fusobacterium periodonticum	0
Fusobacterium russii	0.0376972064117585
Fusobacterium ulcerans	0.0857305876648508
Fusobacterium varium	0.27982952089239
Gallibacterium anatis	0
Garciella nitratireducens	0
Gardnerella vaginalis	0.0450789149136075
Gemella haemolysans	0.079839599850929
Gemella morbillorum	0.0407405986597249
Gemella sanguinis	0.048793080432632
Gemmatirosa kalamazoonesis	0
Gemmiger formicilis	0.150209827662933
Geobacillus stearothermophilus	0.0467681822345642
Geobacillus vulcani	0
Georgenia muralis	0.0423108329457907
Gluconobacter oxydans	0.0342623649178313
Gordonia bronchialis	0.0408912049321747
Gordonia jacobaea	0.105847087797999
Gordonia otitidis	0.0275055619295245
Gordonia rubripertincta	0.15259004216795
Gordonia terrae	0.0399708488946485
Gordonibacter pamelaeae	0
Gordonibacter urolithinfaciens	0.0434955389408712
Granulicatella adiacens	0.0876606864907491
Granulicatella elegans	0
Grimontia hollisae	0.178693458955731
Haematobacter missouriensis	0.045645097692747
Haemophilus haemolyticus	0.212395983403376
Haemophilus influenzae	0
Haemophilus parahaemolyticus	0.0347380865637238
Haemophilus parainfluenzae	0.197171536667687
Haemophilus paraphrohaemolyticus	0
Haemophilus pittmaniae	0
Haemophilus quentini	0
Haemophilus sputorum	0.0438773798680451
Hafnia alvei	0
Halobiforma nitratireducens	0.0859512314980181
Halomonas salina	0.0354632440778454
Harryflintia acetispora	0.03416715296473
Helicobacter bilis	0.0434578514971232
Helicobacter canadensis	0
Helicobacter cinaedi	0.166020339325702
Helicobacter fennelliae	0.0385217672017768
Helicobacter pametensis	0.137281741331269
Helicobacter pullorum	0.0531828616718135
Helicobacter pylori	0.0992359255215284
Helicobacter rodentium	0.0850345049900841
Helicobacter winghamensis	0.138876416071197
Herbaspirillum massiliense	0.178619573009597
Hespellia porcina	0.043554051067435
Hespellia stercorisuis	0.0415349483597712
Holdemanella biformis	0
Holdemania filiformis	0.0666669047539952
Holdemania massiliensis	0.0344183521996552
Howardella ureilytica	0.154096757530654
Hungatella effluvii	0
Hydrobacter penzbergensis	0.0469855059351208
Hydrogenibacillus schlegelii	0
Hydrogenoanaerobacterium saccharovorans	0.31788699490488
Hymenobacter rigui	0.0612576633725265
Intestinibacter bartlettii	0.0827837583401575
Intestinimonas butyriciproducens	0
Janibacter hoylei	0.03204044538795
Janibacter indicus	0.272967261849215
Janibacter limosus	0
Janibacter terrae	0.0629831788095802
Johnsonella ignava	0.188000726354527
Jonesia denitrificans	0
Kallipyga massiliensis	0
Kandleria vitulina	0.270936493053232
Kerstersia gyiorum	0
Kineothrix alysoides	0
Kingella denitrificans	0.0740855202480536
Kingella kingae	0
Kingella oralis	0.0273045666323281
Klebsiella aerogenes	0.0507328507686812
Klebsiella oxytoca	0
Klebsiella pneumoniae	0.063931156155229
Klebsiella variicola	0
Kluyvera ascorbata	0
Kluyvera intermedia	0.0342388860833841
Kocuria halotolerans	0.0604362345961761
Kocuria indica	0.0535735677831676
Kocuria kristinae	0.0276204856454649
Kocuria marina	0.0840431438463213
Kocuria palustris	0
Kocuria rhizophila	0
Kocuria rosea	0.0411585683231152
Kosakonia cowanii	0
Kurthia gibsonii	0
Kurthia massiliensis	0
Kurthia senegalensis	0
Kytococcus schroeteri	0
Kytococcus sedentarius	0
Lachnoanaerobaculum saburreum	0.0471308394476285
Lachnoanaerobaculum umeaense	0.0424796142988101
Lachnobacterium bovis	0.0722039134401489
Lachnoclostridium phytofermentans	0.0637970042011222
Lachnoclostridium sp	0.0886647841169555
Lachnospira multipara	0.102399077071832
Lachnospira pectinoschiza	0.658524885869431
Lactobacillus acidophilus	0
Lactobacillus agilis	0.0306866077953501
Lactobacillus alimentarius	0.420378822901
Lactobacillus alvi	0
Lactobacillus amylolyticus	0
Lactobacillus amylophilus	0
Lactobacillus amylovorus	0.0739824488481026
Lactobacillus animalis	0.0279001746935945
Lactobacillus antri	0.0342665188500147
Lactobacillus apinorum	0
Lactobacillus apodemi	0.0273407027922029
Lactobacillus bifermentans	0.0791390460850572
Lactobacillus brevis	0
Lactobacillus buchneri	0.0297571107036359
Lactobacillus casei	0
Lactobacillus ceti	0.0544018643457259
Lactobacillus coleohominis	0.0353307465082385
Lactobacillus coryniformis	0.0565970033875778
Lactobacillus crispatus	0.0398142782556385
Lactobacillus curvatus	0.0413222428854689
Lactobacillus delbrueckii	0.0452464958543407
Lactobacillus dextrinicus	0
Lactobacillus fermemtum	0.0467215115564236
Lactobacillus fermentum	0.0399838925241642
Lactobacillus fructivorans/homohiochii	0.104923819745493
Lactobacillus gasseri	0
Lactobacillus gastricus	0
Lactobacillus gigeriorum	0.0422708273606957
Lactobacillus helveticus	0.0442355362944527
Lactobacillus herbarum	0.0370740761991588
Lactobacillus iners	0.0402074410825497
Lactobacillus jensenii	0.0450227173201713
Lactobacillus johnsonii	0.033749167548712
Lactobacillus kalixensis	0.0475956556899111
Lactobacillus kitasatonis	0
Lactobacillus kunkeei	0.12075972882722
Lactobacillus malefermentans	0.0466114773067334
Lactobacillus mindensis	0
Lactobacillus mucosae	0
Lactobacillus mudanjiangensis	0.07727138889208
Lactobacillus oris	0
Lactobacillus parabuchneri	0.043187877155818
Lactobacillus paracasei	0.0296298845175623
Lactobacillus parafarraginis	0.0296652980380159
Lactobacillus pentosus	0
Lactobacillus plantarum	0.107279093953653
Lactobacillus porcinae	0.0612570944445497
Lactobacillus rapi	0
Lactobacillus reuteri	0.127307865289421
Lactobacillus rhamnosus	0
Lactobacillus rogosae	0.0870386721000196
Lactobacillus rossiae	0
Lactobacillus ruminis	0.0311370958382239
Lactobacillus sakei	0.0528250422333231
Lactobacillus salivarius	0
Lactobacillus sanfranciscensis	0.0711042798824165
Lactobacillus saniviri	0
Lactobacillus senioris	0
Lactobacillus sharpeae	0.152017703086197
Lactobacillus thermophilus	0
Lactobacillus ultunensis	0
Lactobacillus vaccinostercus	0
Lactobacillus vaginalis	0
Lactobacillus versmoldensis	0
Lactobacillus xiangfangensis	0.107865824918943
Lactococcus formosensis	0.0486925055876778
Lactococcus garvieae	0.0706721721228914
Lactococcus lactis	0.222691951222268
Lactococcus plantarum	0.0760555616758542
Lactococcus raffinolactis	0.0358381115392603
Lactonifactor longoviformis	0
Laribacter hongkongensis	0.159503127308656
Lautropia mirabilis	0.055688261784329
Lawsonella clevelandensis	0.0430224988218754
Leifsonia aquatica/naganoensis	0
Leminorella grimontii	0.0449667209360229
Leminorella richardii	0
Leptothrix discophora	0.549756939305447
Leptothrix mobilis	0.0302328379878034
Leptotrichia amnionii	0.0281944041113579
Leptotrichia buccalis	0.746837667915031
Leptotrichia goodfellowii	0
Leptotrichia hofstadii	0.0933459281090478
Leptotrichia wadei	0.0456578487197396
Leuconostoc carnosum	0
Leuconostoc citreum	0
Leuconostoc citreum/holzapfelii	0.048121918782239
Leuconostoc gelidum	0.0329636943938482
Leuconostoc lactis	0.0280446801041602
Leuconostoc mesenteroides	0
Leuconostoc pseudomesenteroides/rapi/kimchii/mesenteroides	0.0425792788047132
Limnobacter thiooxidans	0.220281390256414
Longicatena caecimuris	0.0377380059101562
Lysinibacillus fusiformis	0
Lysinibacillus massiliensis	0.0526023331590694
Lysinibacillus sphaericus	0.0475897017853809
Lysobacter soli	0.0624150408269952
Mageeibacillus indolicus	0.0696713771853165
Mannheimia granulomatis	0.0571362120874178
Marichromatium gracile	0
Marvinbryantia formatexigens	0.177031442195276
Massilia aurea	0.345189817645553
Massiliomicrobiota timonensis	0
Megamonas funiformis	0.0392038603857822
Megamonas hypermegale	0
Megamonas rupellensis	0.0873357963895496
Megasphaera elsdenii	0.0361709966116947
Megasphaera indica	0.0312868457036956
Megasphaera micronuciformis	0
Megasphaera paucivorans	0.0319326962229078
Megasphaera sp	0.0648208269365031
Mesorhizobium loti	0
Methanobrevibacter smithii	0.0395121467374391
Methanobrevibacter smithii/gottschalkii	0.0386090118635469
Methanosphaera cuniculi	0.103250722986002
Methanosphaera stadtmanae	0.0453698087635314
Methylobacterium adhaesivum	0.0477665801242864
Methylobacterium jeotgali	0.244274852201687
Methylobacterium mesophilicum	0.120283916638271
Methylobacterium populi	0
Methylobacterium radiotolerans	0.0314275919230769
Methylobacterium zatmanii	0.337084232505393
Methyloversatilis universalis	0.0465873594266123
Microbacterium aurum	0.0287301532357998
Microbacterium barkeri	0
Microbacterium chocolatum	0
Microbacterium foliorum	0.0412773371079785
Microbacterium gubbeenense	0.121848115044795
Microbacterium hydrocarbonoxydans	0
Microbacterium lacticum	0.0295024819979132
Microbacterium luteolum	0.996659714748119
Microbacterium oleivorans	0.432527579501638
Microbacterium paraoxydans	0.140362513310275
Microbacterium phyllosphaerae	0.0396844604431562
Microbacterium schleiferi	0.0304160696388173
Micrococcus luteus	0
Micrococcus lylae	0
Micromonospora aurantiaca	0.111541683687941
Micromonospora krabiensis	0.0373243573600427
Microvirga massiliensis	0
Microvirgula aerodenitrificans	0
Mitsuokella jalaludinii	0.07461574391036
Mitsuokella multacida	0.0363738054510723
Mobiluncus curtisii	0.107702518408532
Moellerella wisconsensis	0.1078641125207
Mogibacterium diversum	0
Mogibacterium neglectum	0.0517149426514642
Mogibacterium pumilum	0.0380030803237736
Mogibacterium timidum	0
Mogibacterium vescum	0
Monoglobus pectinilyticus	0.0467498249426919
Moraxella atlantae	0.0343924479357805
Moraxella catarrhalis	0.123632236567166
Moraxella caviae	0.0300134353841459
Moraxella lacunata	0.0602192705160598
Moraxella nonliquefaciens	0
Moraxella osloensis	0.15052241687824
Morganella morganii	0.0351661403349486
Moryella indoligenes	0.0387474826013653
Murdochiella asaccharolytica	0.0528696243117933
Muribaculum intestinale	0
Murimonas intestini	0.172933749460498
Mycobacterium abscessus	0.0813532643489369
Mycobacterium avium	0.103110041168889
Mycobacterium florentinum	0.189162079786297
Mycobacterium fortuitum	0.104567842549061
Mycobacterium iranicum	0.179001183100268
Mycobacterium mucogenicum	0.0319730509080308
Mycoplasma hominis	0.0438178448719974
Mycoplasma pneumoniae	0
Negativicoccus succinicivorans	0
Neisseria bacilliformis	0
Neisseria cinerea	0.0331512112377431
Neisseria elongata	0.08529815112809
Neisseria flava	0
Neisseria flavescens/perflava	0
Neisseria gonorrhoeae	0.0654731266345479
Neisseria macacae	0.0761841660521705
Neisseria meningitidis	0
Neisseria mucosa	0.188748083452327
Neisseria sicca	0.0627243679286112
Neisseria subflava	0.037475244692886
Nevskia ramosa	0.0458405991657755
Nitriliruptor alkaliphilus	0
Oceanobacillus caeni	0
Oceanobacillus massiliensis	0.0318512511128528
Ochrobactrum anthropi	0.110334046769016
Ochrobactrum intermedium	0.081084766178873
Ochrobactrum pituitosum	0
Odoribacter laneus	0
Odoribacter splanchnicus	0
Oligella urethralis	0.226664749360918
Olsenella profusa	0
Olsenella scatoligenes	0.0468811057417033
Olsenella uli	0.0485731672000683
Olsenella umbonata	0.0599521309848911
Orenia metallireducens	0
Oribacterium parvum	0
Oribacterium sinus	0.27378637287751
Ornithobacterium rhinotracheale	0
Oscillibacter ruminantium	0.0685001680446603
Oscillibacter sp	0.108632695657065
Oscillibacter valericigenes	0.120398775416274
Oxalobacter formigenes	0
Paenibacillus alvei	0.0397069049464455
Paenibacillus antibioticophila	0.116972697572758
Paenibacillus barcinonensis	0.121938684177976
Paenibacillus barengoltzii	0.0335488087387513
Paenibacillus daejeonensis	0.0653514177605913
Paenibacillus durus	0
Paenibacillus glucanolyticus	0
Paenibacillus graminis	0.0374425820524675
Paenibacillus illinoisensis	0.165548666282394
Paenibacillus kribbensis	0
Paenibacillus lactis	0.216327380574521
Paenibacillus lautus	0.0469006214165802
Paenibacillus provencensis	0.0498773584917493
Paenibacillus pueri	0.0887631594727516
Paenibacillus rhizosphaerae	0.0315685640692173
Paenibacillus riograndensis	0.152452223431242
Paenibacillus sabinae/forsythiae	0.0429746021245784
Paenibacillus senegalensis	0.051626283449307
Paenibacillus thiaminolyticus	0.0371560873357037
Paenibacillus timonensis	0.0350191362255366
Pantoea agglomerans	0.417052836379804
Pantoea conspicua	0.0498797392695786
Papillibacter cinnamivorans	0
Parabacteroides distasonis	0.116599884794737
Parabacteroides goldsteinii	0
Parabacteroides gordonii	0
Parabacteroides johnsonii	0.0302032786884786
Parabacteroides merdae	0.0768173796506326
Paracoccus carotinifaciens	0
Paracoccus marinus	0.114440505804525
Paracoccus sanguinis	0
Paracoccus yeei	0.0559449236314818
Paraeggerthella hongkongensis	0.141726201052037
Paraprevotella clara	0.0319611846361401
Paraprevotella xylaniphila	0
Parascardovia denticolens	0.0509459826113958
Parasporobacterium paucivorans	0.129498166787061
Parasutterella excrementihominis	0.0981659030917242
Parasutterella secunda	0.0994450813174115
Parvimonas micra	0.118840751352604
Pediococcus acidilactici	0
Pediococcus damnosus	0
Pediococcus pentosaceus	0.057918371278171
Pedobacter daejeonensis	0.0315385894315336
Pedomicrobium ferrugineum	0
Pelomonas saccharophila	0.174538169230486
Peptoclostridium difficile	0.0379328176406456
Peptococcus niger	0
Peptococcus sp.	0
Peptoniphilus asaccharolyticus	0
Peptoniphilus coxii	0
Peptoniphilus duerdenii	0
Peptoniphilus grossensis	0
Peptoniphilus harei	0
Peptoniphilus indolicus	0.0539154128745158
Peptoniphilus lacrimalis	0
Peptoniphilus senegalensis	0.110164554147091
Peptoniphilus timonensis	0
Peptostreptococcus anaerobius	0.110327627856273
Peptostreptococcus russellii	0
Peptostreptococcus stomatis	0.166361997505331
Phascolarctobacterium faecium	0.0509835422776857
Phascolarctobacterium succinatutens	0.249265189169522
Phenylobacterium haematophilum	0.0647186008271798
Phyllobacterium myrsinacearum	0.0305285588872003
Planococcus rifietoensis	0.0626768341747005
Planomicrobium chinense	0.0642027622596703
Planomonospora sphaerica	0.205357807183284
Plesiomonas shigelloides	0
Porphyromonas asaccharolytica	0
Porphyromonas catoniae	0.0965624665378114
Porphyromonas endodontalis	0.0472673015146705
Porphyromonas gingivalis	0.0445312464292265
Porphyromonas somerae	0.136223403860853
Porphyromonas uenonis	0.0806120839954946
Prevotella albensis	0.0444061463538276
Prevotella amnii	0
Prevotella amniotica	0.0418576127092791
Prevotella aurantiaca	0.0467568131745827
Prevotella baroniae	0
Prevotella bergensis	0.034128551502486
Prevotella bivia	0
Prevotella brevis	0.0318275734131139
Prevotella bryantii	0.0475910634749791
Prevotella buccae	0.0451360822712823
Prevotella buccalis	0
Prevotella conceptionensis	0.115198115682278
Prevotella copri	0.0950413322381318
Prevotella corporis	0.115783883825138
Prevotella dentalis	0
Prevotella dentasini	0
Prevotella denticola	0.0396748539783415
Prevotella disiens	0.030380353244473
Prevotella enoeca	0
Prevotella falsenii	0
Prevotella fusca	0.0300757404826344
Prevotella histicola	0.165485212373396
Prevotella intermedia	0.0273892150108952
Prevotella loescheii	0.0579391831579956
Prevotella maculosa	0.0557564095863138
Prevotella marshii	0
Prevotella melaninogenica	0
Prevotella micans	0.038314490533063
Prevotella multidaccharivorax	0.0575230482532556
Prevotella multiformis	0.125128704273795
Prevotella multisaccharivorax	0.0930032441582356
Prevotella nanceiensis	0.0282969617164128
Prevotella nigrescens	0.0410474448878743
Prevotella oralis	0
Prevotella oris	0.0498074996162298
Prevotella oryzae	0.0317744535757484
Prevotella oulorum	0.0347284563215691
Prevotella pallens	0.029409501356074
Prevotella paludivivens	0.100576042927087
Prevotella pleuritidis	0
Prevotella ruminicola	0.109916768515912
Prevotella saccharolytica	0.162621959896462
Prevotella salivae	0.0708438580783364
Prevotella scopos/jejuni	0
Prevotella shahii	0.0458743401110221
Prevotella stercorea	0.105655307067058
Prevotella timonensis	0.0406288088433317
Prevotella veroralis	0
Promicromonospora flava	0.0755780980753491
Propionibacterium acidifaciens	0.469948355146889
Propionibacterium acidipropionici	0.52798993828317
Propionibacterium acnes	0
Propionibacterium australiense	0
Propionibacterium avidum	0
Propionibacterium cyclohexanicum	0.0417078369166052
Propionibacterium damnosum	0.0774064842532802
Propionibacterium freudenreichii	0.0842782141873385
Propionibacterium granulosum	0.0532979015930576
Propionibacterium jensenii	0.0895483050617014
Propionibacterium microaerophilum	0.112495528662492
Propionibacterium namnetense	0.0425126187423411
Propionibacterium propionicum	0.0311835240817445
Propionibacterium thoenii	0.311823151357193
Propionicimonas paludicola	0
Propionimicrobium lymphophilum	0.331596552653101
Propionivibrio dicarboxylicus	0
Prosthecobacter fluviatilis	0.0568421622912367
Proteus mirabilis	0.0350276213546726
Proteus penneri	0.126211422839123
Proteus vulgaris	0.037694629614673
Providencia alcalifaciens	0.0446339480406073
Providencia rettgeri	0
Providencia rustigianii	0
Providencia stuartii	0.0970841633734329
Pseudoclavibacter massiliense	0
Pseudoclavibacter sp._Timone	0.0308748218382971
Pseudoflavonifractor capillosus	0.157003752763785
Pseudomonas aeruginosa	0
Pseudomonas alcaliphila	0
Pseudomonas fluorescens	0
Pseudomonas fragi	0
Pseudomonas fragi/thivervalensis/deceptionensis	0.073713914536274
Pseudomonas monteilii	0.832177661292485
Pseudomonas nitroreducens	0.036120921859986
Pseudomonas oleovorans	0.0409211047654288
Pseudomonas putida	0
Pseudomonas stutzeri	0.052745737329638
Pseudopropionibacterium propionicum	0
Pseudoramibacter alactolyticus	0.0996704555714482
Pseudothermotoga thermarum	0.0401322428830145
Pseudoxanthomonas mexicana	0.0562687235794009
Psychrobacter arenosus	0
Pyramidobacter piscolens	0.0753280032031393
Ralstonia insidiosa	0.0762309903400128
Ralstonia mannitolilytica	0.0358895065304259
Ralstonia solanacearum	0
Raoultella ornithinolytica	0
Raoultella planticola	0.138204620018726
Rheinheimera perlucida	0
Rheinheimera texasensis	0.0351508730570073
Rhizobium pusense	0.0969494315754644
Rhodanobacter ginsenosidimutans	0.385832082019651
Rhodobacter sphaeroides	0.038371428171849
Rhodococcus equi	0.0390890571880168
Rhodococcus erythropolis	0.045082015959749
Rhodococcus rhodochrous	0
Riemerella anatipestifer	0.0341572754583602
Riemerella columbina	0.0524489252216647
Robinsoniella peoriensis	0.027474754529627
Romboutsia lituseburensis	0.0827870670017842
Roseburia faecis	0.681741505175575
Roseburia hominis	0.0595082647428668
Roseburia intestinalis	0.0622291199277239
Roseburia inulinivorans	0.143967757121768
Roseburia sp	0.377808973834699
Roseomonas mucosa	0.0948598503114798
Rothia aeria	0
Rothia dentocariosa	0
Rothia mucilaginosa	0.0402277684309403
Rubinisphaera brasiliensis	0.131344501038195
Rudanella lutea	0.254181826855932
Ruminococcus albus	0
Ruminococcus bromii	0.254707785355935
Ruminococcus callidus	0.0291192263570981
Ruminococcus champanellensis	0.0636450049800899
Ruminococcus faecis	0.0988633698312902
Ruminococcus flavefaciens	0.0284611765632605
Ruminococcus gauvreauii	0.0696420189107899
Ruminococcus gnavus	0.162476540669621
Ruminococcus lactaris	0
Ruminococcus sp	0.262926234844151
Ruminococcus sp. Marseille-P2780	0.0737860105235443
Ruminococcus sp. Marseille-P650	0.0557390468694748
Ruminococcus torques	0.203875838700608
Ruthenibacterium lactatiformans	0.111859404328531
Salmonella enterica	0
Sarcina maxima	0.0639519013006362
Sarcina ventriculi	0.215001783825945
Scardovia inopinata	0.123979535758716
Scardovia wiggsiae	0.128992131773774
Schlesneria paludicola	0.0406671211057235
Schwartzia sp.	0.0316599700149975
Schwartzia succinivorans	0
Selenomonas artemidis	0
Selenomonas infelix	0
Selenomonas noxia	0
Selenomonas ruminantium	0
Selenomonas sputigena	0
Sellimonas intestinalis	0.130049717880149
Senegalemassilia anaerobia	0.0377225086668378
Senegalimassilia anaerobia	0.141118869815503
Serratia ficaria	0.0316320592535158
Serratia fonticola	0.10074201646393
Serratia liquefaciens	0.0372335231162228
Serratia marcescens	0
Shigella dysenteriae	0
Shuttleworthia satelles	0.160565125562462
Silanimonas lenta	0.0508514702206831
Simonsiella muelleri	0.0824702187543967
Skermanella aerolata	0.0715705039788195
Slackia equolifaciens	0
Slackia exigua	0.102466848257016
Slackia faecicanis	0.143475857199931
Slackia isoflavoniconvertens	0.0644636539369758
Slackia piriformis	0.0666475930229108
Snodgrassella alvi	0
Soleaferrea massiliensis	0.0658283400873374
Solobacterium moorei	0.0936567113557138
Sphingobacterium faecium	0.0533389502181522
Sphingobacterium multivorum	0.128981078283501
Sphingobacterium spiritivorum	0.0647355063423106
Sphingobium hydrophobicum	0.0535448314260633
Sphingobium yanoikuyae	0.247467759977077
Sphingomonas adhaesiva	0
Sphingomonas ginsenosidimutans	0.0424435828514198
Sphingomonas hankookensis	0.112761509843502
Sphingomonas panni	0.0789415801286927
Sphingomonas paucimobilis	0
Sphingomonas pseudosanguinis	0.960583055448985
Spirosoma linguale	0
Sporanaerobacter acetigenes	0.0299307754755116
Sporolactobacillus nakayamae	0.176266383995221
Sporosarcina koreensis	0.0467209520402616
Staphylococcus arlettae	0
Staphylococcus aureus	0
Staphylococcus auricularis	0
Staphylococcus capitis	0.117508678559097
Staphylococcus cohnii	0.0687514076496855
Staphylococcus condimenti	0.0526181889555582
Staphylococcus epidermidis	0.0297208381662101
Staphylococcus epidermidis/muscae	0.0312527379862055
Staphylococcus equorum/edaphicus/saprophyticus	0
Staphylococcus haemolyticus	0.0689550433038771
Staphylococcus hominis	0
Staphylococcus intermedius	0.0466557890831133
Staphylococcus kloosii	0
Staphylococcus lentus	0.0312735096427148
Staphylococcus lugdunensis	0.0690489064803279
Staphylococcus nepalensis	0.0385344890758818
Staphylococcus pasteuri	0
Staphylococcus pettenkoferi	0
Staphylococcus saccharolyticus	0.114991423354992
Staphylococcus saprophyticus	0.0720480639191262
Staphylococcus schleiferi	0
Staphylococcus sciuri	0
Staphylococcus simulans	0.146075027354586
Staphylococcus succinus	0.0272957665182216
Staphylococcus vitulinus	0.0442067127637851
Staphylococcus warneri	0.143274112469017
Staphylococcus xylosus	0.0306071981147123
Stenotrophomonas daejeonensis	0.0331992330023475
Stenotrophomonas maltophilia	0.18308140171099
Stenotrophomonas rhizophila	0.0373799814759749
Stomatobaculum longum	0
Stoquefichus massiliensis	0.0570815995307883
Streptobacillus moniliformis	0.10048959364893
Streptococcus agalactiae	0
Streptococcus alactolyticus	0
Streptococcus anginosus	0
Streptococcus australis	0
Streptococcus caballi	0
Streptococcus cameli	0.0298532277189065
Streptococcus canis	0.0295384771504278
Streptococcus caprae	0.0332273463341109
Streptococcus castoreus	0.056224337431374
Streptococcus constellatus	0
Streptococcus criceti	0
Streptococcus cristatus	0.179143843886405
Streptococcus dentasini	0.0491661181329048
Streptococcus dentirousetti	0.056952599354008
Streptococcus devriesei	0.0681268829171129
Streptococcus didelphis	0.043979732838924
Streptococcus downei	0
Streptococcus dysgalactiae	0
Streptococcus equi	0.0382073553533742
Streptococcus equinus	0.0503266456976702
Streptococcus equinus/lutetiensis/infantarius	0.0354013473374454
Streptococcus fryi	0.0621902076765502
Streptococcus gallolyticus	0
Streptococcus gordonii	0.0314609136713785
Streptococcus gordonii/mutans	0
Streptococcus henryi	0.0673139192359664
Streptococcus hongkongensis	0
Streptococcus hyovaginalis	0
Streptococcus ictaluri	0
Streptococcus infantarius	0.0351403263869007
Streptococcus infantis	0.719882157553476
Streptococcus iniae	0.0371997028668415
Streptococcus intermedius/uberis	0.053672935192654
Streptococcus lactarius	0.0298345957893988
Streptococcus lutetiensis	0
Streptococcus macedonicus	0
Streptococcus marimammalium	0.218536148400602
Streptococcus massiliensis	0
Streptococcus merionis	0.0398067568121119
Streptococcus minor	0
Streptococcus mitis	0.0299846953055814
Streptococcus mitis/pneumoniae/pseudoneumoniae	0
Streptococcus moroccensis	0
Streptococcus mutans	0.0348126391330829
Streptococcus oralis	0
Streptococcus oricebi	0
Streptococcus orisasini	0
Streptococcus ovis	0.038286943460951
Streptococcus parasaguinis	0.0621715080962033
Streptococcus parasanguinis	0.0735479681645793
Streptococcus parauberis	0
Streptococcus pasteurianus	0.0363481269067445
Streptococcus peroris	0.0271543246831731
Streptococcus pharyngis	0
Streptococcus pleomorphus	0
Streptococcus plurextorum	0.0627878268514654
Streptococcus pneumoniae	0
Streptococcus porci	0
Streptococcus porcinus	0.152107800252243
Streptococcus porcorum	0.0331445334066928
Streptococcus pyogenes	0.088350694134257
Streptococcus pyogensis	0
Streptococcus ratti/ursoris	0
Streptococcus rubneri	0
Streptococcus rupicaprae	0.0279230295431159
Streptococcus salivarius	0
Streptococcus saliviloxodontae	0
Streptococcus sanguinis	0
Streptococcus sanguinis/vestibularis	0.0281395001208976
Streptococcus sinensis	0
Streptococcus sobrinus	0.0577582768541742
Streptococcus suis	0.0784443457741713
Streptococcus tangierensis	0
Streptococcus thermophilus	0.0393515708998614
Streptococcus thoraltensis	0
Streptococcus uberis	0.0669533389103999
Streptococcus vestibularis	0.0378897374007882
Streptococcus viridans	0.134343055505882
Streptomyces misionensis	0.0276631224550042
Streptomyces thermoviolaceus	0
Streptomyces thermovulgaris	0.0558901867032304
Subdoligranulum variabile	0.10214009931536
Succinatimonas hippei	0
Succiniclasticum ruminis	0.182095605821302
Succinivibrio dextrinosolvens	0.339158816866374
Sulfurimonas autotrophica	0
Sutterella parvirubra	0
Sutterella stercoricanis	0.0428162624974008
Sutterella wadsworthensis	0.0609653308619029
Symbiobacterium thermophilum	0
Tannerella forsythia	0
Tatumella ptyseos	0.0325896694168344
Tetragenococcus solitarius	0.0386160454902512
Tetrasphaera australiensis	0
Thiomicrospira cyclica	0.0535070676211189
Timonella senegalensis	0.134019090075221
Tissierella praeacuta	0
Trabulsiella guamensis	0.0691127593713514
Treponema berlinense	0.0616383539487814
Treponema denticola	0.0276963464574301
Treponema lecithinolyticum	0
Treponema maltophilum	0.0606229520258637
Treponema medium	0
Treponema porcinum	0
Treponema socranskii	0.030117489287189
Treponema succinifaciens	0.0405185563873541
Treponema vincentii	0.08969504147498
Tropheryma whipplei	0
Trueperella bernardiae	0.0409579425113798
Trueperella pyogenes	0
Tumebacillus permanentifrigoris	0.0353386844067572
Turicella otitidis	0.120293258418967
Turicibacter sanguinis	0.0839998211583445
Turicimonas muris	0.0468590531352735
Tyzzerella nexilis	0.080792893059853
Ureaplasma parvum	0
Ureaplasma urealyticum	0
Ureibacillus suwonensis	0.0759499535513053
Ureibacillus thermosphaericus	0
Vagococcus penaei	0.0472695562817014
Vagococcus teuberi	0
Varibaculum cambriense	0.228781697643034
Variovorax boronicumulans	0.061543576466934
Veillonella atypica	0.0403634202355857
Veillonella dispar	0.0831807565644938
Veillonella parvula	0
Veillonella ratti	0
Veillonella rogosae	0.108292343670513
Veillonella tobetsuensis	0.0667536887312712
Vibrio cholerae	0.0776074810855429
Vibrio cincinnatiensis	0.0441408803885336
Vibrio fluvialis	0
Vibrio furnissii	0.0521508633047406
Vibrio mimicus	0.0332237798899478
Vibrio parahaemolyticus	0.0329455264251459
Victivallis vadensis	0.059632676001933
Virgibacillus proomii	0
Weeksella virosa	0.0891240031403772
Weissella cibaria	0.0529611349083936
Weissella confusa	0.416725795264348
Weissella paramesenteroides	0
Yersinia aleksiciae	0
Yersinia bercovieri	0
Yersinia enterocolitica	0
Yersinia frederiksenii	0.0938364703444915
Yersinia kristensenii	0.0327681817892944
Yersinia pseudotuberculosis	0
Yersinia rohdei	0
Yokenella regensburgei	0.145648139772707
Yonghaparkia alkaliphila	0.0644385008625429
Kingdom Information: (%)
Archaea	0.312692921848538
Bacteria	99.6873070781516
Phylum Information: (%)
Actinobacteria	18.8420950775695
Bacteroidetes	10.8141768191997
Deinococcus-Thermus	0.0838746158893459
Dictyoglomi	0.0849267740950048
Elusimicrobia	0.142148719123749
Epsilonbacteraeota	2.03008547364759
Euryarchaeota	0.312692921848538
Firmicutes	39.3207820298639
Fusobacteria	2.05905329190317
Gemmatimonadetes	0
Halanaerobiaeota	0
Lentisphaerae	0.059632676001933
Other	3.82553930773985
Planctomycetes	0.172011622143918
Proteobacteria	21.0246463887027
Spirochaetes	0.410811103800792
Synergistetes	0.259970555410768
Tenericutes	0.308395761244204
Thermotogae	0.0401322428830145
Verrucomicrobia	0.209024618932265
Class Information: (%)
Actinobacteria	13.4164961131316
Actinobacteridae	3.07866990795863
Alphaproteobacteria	4.59996894624004
Bacilli	14.4930585970202
Bacteroides	0.375643763735758
Bacteroidetes	0.0993806609625346
Bacteroidia	10.2671200976802
Betaproteobacteria	0
Brachyspirae	0.100522364219194
Campylobacteria	2.03008547364759
Chlorobia	0.0720322968212029
Clostridia	21.212518677391
Coriobacteriia	2.34692905647932
Deinococci	0.0838746158893459
Deltaproteobacteria	0.101799523535255
Dictyoglomia	0.0849267740950048
Elusimicrobia	0.142148719123749
Epsilonproteobacteria	0.0636538028597455
Erysipelotrichia	2.06611903146996
Flavobacteria	0
Fusobacteria	0.115204609441837
Fusobacteriia	1.94384868246133
Gammaproteobacteria	16.2592241160677
Gemmatimonadetes	0
Halanaerobiia	0
Halobacteria	0.0859512314980181
Lentisphaeria	0.059632676001933
Methanobacteria	0.22674169035052
Mollicutes	0.308395761244204
Negativicutes	1.54908572398277
Nitriliruptoria	0
Other	3.82553930773985
Planctomycetacia	0.172011622143918
Spirochaetes	0.0706360456745431
Spirochaetia	0.239652693907055
Synergistia	0.259970555410768
Thermotogae	0.0401322428830145
Verrucomicrobiae	0.209024618932265
Order Information: (%)
Acetobacterales	0.236401309182964
Actinomycetales	3.22619945337815
Aeromonadales	1.0867066908822
Alteromonadales	0.153192362077554
Azospirillales	0.0715705039788195
Bacillales	5.58965598738436
Bacteroidales	7.72419433571415
Betaproteobacteriales	4.01367311911847
Bifidobacteriales	4.44541086016373
Brachyspirales	0.100522364219194
Campylobacterales	2.09373927650734
Cardiobacteriales	0.136212847998276
Caulobacterales	0.650423998891607
Chitinophagales	1.01451695995784
Chlorobiales	0.0720322968212029
Chromatiales	0
Clostridiale	0.330735747902045
Clostridiales	20.881782929489
Coriobacteriales	2.34692905647932
Corynebacteriales	3.06802499778861
Cytophagales	0.349364356413211
Deinococcales	0.0838746158893459
Desulfobacterales	0
Desulfovibrionales	0.101799523535255
Dictyoglomales	0.0849267740950048
Elusimicrobiales	0.142148719123749
Enterobacteriales	4.04510379352895
Erysipelotrichales	2.06611903146996
Flavobacteriales	1.37547474601779
Fusobacterales	0.0870102053304795
Fusobacteriales	1.94384868246133
Fusobacteriales: Leptotrichiacea	0.0281944041113579
Gemmatimonadales	0
Halanaerobiales	0
Halobacteriales	0.0859512314980181
Lactobacillales	8.90340260963585
Methanobacteriales	0.22674169035052
Micrococcales	4.33829342205065
Micromonosporales	0.148866041047983
Mycoplasmatales	0.308395761244204
Neisseriales	0
Nitriliruptorales	0
Oceanospirillales	0.184857344982185
Opitutales	0.064581039912179
Other	3.82553930773985
Pasteurellales	1.28313402103046
Planctomycetales	0.172011622143918
Propionibacteriales	0.979460130319583
Pseudomonadales	2.65674008670766
Rhizobiales	1.9004422783251
Rhodobacterales	0.245130918929377
Salinisphaerales	0.0458405991657755
Selenomonadales	1.54908572398277
Sphingobacteriales	0.278594124275498
Sphingomonadales	1.49599993693217
Spirochaetales	0.310288739581598
Streptomycetales	0.0835533091582346
Streptosporangiales	0.205357807183284
Synergistales	0.259970555410768
Thermotogales	0.0401322428830145
Thiomicrospirales	0.0535070676211189
Verrucomicrobiales	0.144443579020086
Vibrionales	1.49579375665505
Victivallales	0.059632676001933
Xanthomonadales	1.10446242630003
Family Information: (%)
Acetobacteraceae	0.236401309182964
Acidaminococcaceae	0.617066801322328
Actinomycetaceae	1.10835789408047
Aerococcaceae	1.17307452803205
Aeromonadaceae	0.405887195440115
Akkermansiaceae	0.0876014167288494
Alicyclobacillaceae	0.0353386844067572
Alteromonadaceae	0.0351508730570073
Aquaspirillaceae	0
Arcobacteraceae	0.288431083105597
Atopobiaceae	0.531464430242904
Azospirillaceae	0.0715705039788195
Bacillaceae	2.52539990302655
Bacteroidaceae	3.9916902643175
Barnesiellaceae	0.0649979522298608
Beijerinckiaceae	0.780837173392714
Bifidobacteriaceae	4.44541086016373
Blautia	0.101737340950717
Bogoriellaceae	0.0423108329457907
Brachyspiraceae	0.100522364219194
Brevibacteriaceae	0.506671994004764
Burkholderiaceae	2.91509445311243
Caldicoprobacteraceae	0.0326415024687467
Campylobacteraceae	1.04369678579125
Cardiobacteriaceae	0.136212847998276
Carnobacteriaceae	0.342816912229191
Caulobacteraceae	0.650423998891607
Cellulomonadaceae	0.221709460950124
Chitinibacteraceae	0.159503127308656
Chitinophagaceae	1.01451695995784
Chlorobiaceae	0.0720322968212029
Christensenellaceae	0.0866170174492263
Chromatiaceae	0
Clostridiaceae	1.29970858989893
Clostridiaceae 1	3.88032840974939
Clostridiaceae 2	0.0947079685878855
Clostridiales	0.330735747902045
Coriobacteriaceae	0.193932520542281
Corynebacteriaceae	2.24569467383511
Corynebacterineae	0.363286345589852
Deinococcaceae	0.0838746158893459
Dermabacteraceae	0.517482742714032
Dermacoccaceae	0.0856187732923712
Desulfobulbaceae	0
Desulfovibrionaceae	0.101799523535255
Dictyoglomaceae	0.0849267740950048
Dietziaceae	0.237955459956925
Dysgonomonadaceae	0.11965097298347
Eggerthellaceae	1.62153210569414
Elusimicrobiaceae	0.142148719123749
Enterbacteriaceae	0.603564895391722
Enterobacteriaceae	3.44153889813722
Enterococcaceae	0.670451121988446
Erysipelotrichaceae	2.06611903146996
Eubacteriaceae	0.217996166019962
Family XI	0.687422899222182
Family XIII	0.331391565233666
Family XVIII	0
Flavobacteriaceae	0.780170140648695
Fusobacteriaceae	1.04452784939906
Gemmatimonadaceae	0
Halobacteroidaceae	0
Haloferacaceae	0.0859512314980181
Halomonadaceae	0.184857344982185
Helicobacteraceae	0.761611407610494
Hymenobacteraceae	0.0612576633725265
Hyphomicrobiaceae	0
Intrasporangiaceae	0.419986799669298
Jonesiaceae	0
Lachnospiraceae	9.73566371709831
Lactobacillaceae	2.21740200429803
Leptotrichia	0.0281944041113579
Leptotrichiaceae	0.986331038392748
Leuconostocaceae	0.815311685449179
Listeriaceae	0
Marinifilaceae	0.19239110212743
Methanobacteriaceae	0.22674169035052
Microbacteriaceae	2.16913496917269
Micrococcaceae	0.369789858209348
Micrococcineae	0.278815235803865
Micromonosporaceae	0.148866041047983
Moraxellaceae	1.10133807819559
Muribaculaceae	0
Mycobacteriaceae	0.400136313794596
Mycoplasmataceae	0.308395761244204
Neisseriaceae	0.860637675392751
Nitriliruptoraceae	0
Nocardiaceae	0.326833896827648
Nocardioidaceae	0.0936947668606472
Opitutaceae	0.064581039912179
Other	3.82553930773985
Paenibacillaceae	1.68667550690517
Pasteurellaceae	1.28313402103046
Peptococcaceae	0
Peptostreptococcaceae	0.587903886047385
Planococcaceae	0.273792583419083
Porphyromonadaceae	0.405196502338056
Prevotellaceae	2.50110118579183
Promicromonosporaceae	0.134987789077881
Propionibacteriaceae	0.885765363458936
Propionibacterineae	1.20374483329264
Pseudomonadaceae	1.55540200851206
Psychromonadaceae	0.118041489020547
Rhizobiaceae	0.898569379020571
Rhodanobacteraceae	0.385832082019651
Rhodobacteraceae	0.245130918929377
Rhodocyclaceae	0.0784378633046289
Rikenellaceae	0.225545812792153
Rubinisphaeraceae	0.131344501038195
Ruminococcaceae	3.99503714570585
Schlesneriaceae	0.0406671211057235
Solimonadaceae	0.0458405991657755
Sphingobacteriaceae	0.278594124275498
Sphingomonadaceae	1.49599993693217
Spirochaetaceae	0.310288739581598
Spirosomaceae	0.288106693040684
Sporolactobacillaceae	0.176266383995221
Staphylococcaceae	0.722809646688299
Streptococcacaeae	0.0706721721228914
Streptococcaceae	3.61367418551606
Streptomycetaceae	0.0835533091582346
Streptomycineae	0
Streptosporangiaceae	0.205357807183284
Succinivibrionaceae	0.680819495442082
Synergistaceae	0.259970555410768
Tannerellaceae	0.223620543133849
Thermomonosporaceae	0
Thermotogaceae	0.0401322428830145
Thiomicrospiraceae	0.0535070676211189
Thiovulaceae	0
Veillonellaceae	0.932018922660444
Verrucomicrobiaceae	0.0568421622912367
Vibrionaceae	1.49579375665505
Victivallaceae	0.059632676001933
Weeksellaceae	0.595304605369096
Xanthobacteraceae	0.221035725911819
Xanthomonadaceae	0.718630344280376
Genus Information: (%)
Acetanaerobacterium	0.354499275919774
Acetivibrio	0
Acetobacter	0.107279093953653
Acetobacterium	0.0502642151960564
Achromobacter	0.110334046769016
Acidaminococcus	0.134722464053819
Acidovorax	0.0368506622147641
Acinetobacter	0.702558270914201
Actinobacillus	0.334869496655656
Actinobaculum	0.0284632685654814
Actinomadura	0
Actinomyces	0.636020465181503
Adlercreutzia	0.0417910390880975
Aerococcus	0.0718304422505837
Aeromicrobium	0.0537239179659987
Aeromonas	0.405887195440115
Afipia	0
Agathobacter	0.0893818611752112
Aggregatibacter	0.115590721600857
Agrobacterium	0.237351656688154
Agrococcus	0.123626032566403
Akkermansia	0.0876014167288494
Alcaligenes	0.0451812753397892
Algoriella	0.03997336031531
Aliagarivorans	0.118041489020547
Alistipes	0.225545812792153
Allisonella	0.0297029398585697
Alloiococcus	0.0366504507534644
Alloprevotella	0.311522153181217
Allorhizobium-Neorhizobium-Pararhizobium-Rhizobium	0.425043940027104
Alloscardovia	0
Alysiella	0.0637429057231319
Amaricoccus	0.0291003918006229
Anaerobiospirillum	0.341660678575708
Anaerococcus	0.0734072096258258
Anaerofilum	0.199311332673459
Anaerofustis	0
Anaeroglobus	0.028925660647288
Anaerospora	0.027474754529627
Anaerosporobacter	0.114497203974934
Anaerostipes	0.139203314320603
Anaerovorax	0.0725133815834704
Ancylobacter	0.145632056119109
Aneurinibacillus	0.0564596341275912
Anoxynatronum	0.056458679291143
Aquabacterium	0.0388446044483184
Arcanobacterium	0.0664320017705399
Arcobacter	0.288431083105597
Arthrobacter	0.422931662142083
Asaccharobacter	0.116687291334224
Atopobium	0.376058026316241
Atopostipes	0.117593620861923
Aureimonas	0.0798928016584224
Bacillus	2.44944994947524
Bacteroides	3.9916902643175
Barnesiella	0
Bartonella	0.0288029901842265
Bavariicoccus	0.10734026333781
Bergeyella	0.145632047585224
Bifidobacterium	4.09641429510624
Blautia	0.650363407044816
Bordetella	0
Brachybacterium	0.27790307825301
Brachymonas	0.0394349831155425
Brachyspira	0.100522364219194
Bradyrhizobium	0.0754036697927108
Brevibacillus	0.300693491199478
Brevibacterium	0.506671994004764
Brevundimonas	0.256558287873405
Brochothrix	0
Buchnera	0.0743698386104111
Bulleidia	0
Burkholderia-Caballeronia-Paraburkholderia	0.0494827699004678
Butyricicoccus	0.265097936076416
Butyricimonas	0.19239110212743
Butyrivibrio	0.294942209660322
Caldicoprobacter	0.0326415024687467
Campylobacter	1.04369678579125
Capnocytophaga	0.563370779548251
Cardiobacterium	0.136212847998276
Castellaniella	0
Catabacter	0.0287801240418486
Catenibacterium	1.04619685491333
Catonella	0.0295228733662709
Caulobacter	0.329147110191021
Cellulomonas	0.221709460950124
Cellulosilyticum	0.263132348587585
Cellulosimicrobium	0.0772885282194133
Centipeda	0
Cephaloticoccus	0.064581039912179
Cetobacterium	0.0575286878391493
Chitinibacter	0.159503127308656
Chlorobium	0.0720322968212029
Christensenella	0.0578368934073776
Chryseobacterium	0.0765262404037865
Citrobacter	0.130279090470129
Cloacibacillus	0.184642552207629
Clostridium	1.29970858989893
Clostridium sensu stricto	0.0382492892967424
Clostridium sensu stricto 1	1.63492945475737
Clostridium sensu stricto 10	0
Clostridium sensu stricto 11	0.266418604441838
Clostridium sensu stricto 12	0.196468196060358
Clostridium sensu stricto 13	0.339347975343375
Clostridium sensu stricto 14	0
Clostridium sensu stricto 15	0.0830207325994132
Clostridium sensu stricto 16	0.142178682627668
Clostridium sensu stricto 17	0
Clostridium sensu stricto 18	0.0823650625295193
Clostridium sensu stricto 19	0
Clostridium sensu stricto 2	0.038825068772
Clostridium sensu stricto 3	0
Clostridium sensu stricto 4	0.0407485363147299
Clostridium sensu stricto 5	0.0400830229188319
Clostridium sensu stricto 7	0.252242071999993
Clostridium sensu stricto 8	0.484747316257709
Cnuella	0.967531454022724
Collinsella	0.134092219600366
Comamonas	0.116866986668695
Coprobacillus	0
Coprobacter	0.0649979522298608
Coprococcus 1	0
Coprococcus 2	0.0909104773872486
Coprococcus 3	0.187444459442415
Coriobacterium	0.029080202621261
Corynebacterium	0.37949838879045
Corynebacterium 1	1.70288052780382
Cronobacter	0
Cryobacterium	0.120062010715253
Cryptobacterium	0.060060042316958
Cupriavidus	0.0400861255095111
Curvibacter	0
Cutibacterium	0.0425126187423411
Dechlorobacter	0.0318505038780166
Deinococcus	0.0838746158893459
Delftia	0.10554922416718
Dermabacter	0.239579664461022
Dermacoccus	0.0856187732923712
Desulfobulbus	0
Desulfovibrio	0.101799523535255
Dialister	0.155515798722312
Dictyoglomus	0.0849267740950048
Dielma	0.0361562659874277
Dietzia	0.237955459956925
Dolosicoccus	0.0393971038220247
Dolosigranulum	0.046210046147437
Dorea	0.0434737361337683
Dyadobacter	0.0339248661847517
Dysgonomonas	0.0445379149575169
Eggerthella	0.793674807878648
Eggerthia	0.0381900471860851
Eikenella	0.0639801129084656
Eisenbergiella	0
Elusimicrobium	0.142148719123749
Empedobacter	0.157442753244373
Enorma	0.0307600983206537
Enterobacter	0.463086905919963
Enterococcus	0.323195772256109
Enterorhabdus	0.0470432326664682
Enterovibrio	0.0564565203958688
Eremococcus	0
Erwinia	0.111287625346523
Erysipelatoclostridium	0.167747190734547
Escherichia	0.603564895391722
Escherichia-Shigella	0.780744530456555
Ethanoligenens	0.177796245188449
Eubacterium	0.398797243154503
Ezakiella	0.0348056238083969
Facklamia	1.06184698195944
Faecalitalea	0.149873146778742
Fastidiosipila	0.0696713771853165
Fictibacillus	0
Filifactor	0
Finegoldia	0.0301359828477309
Flavobacterium	0.216799361100444
Flavonifractor	0.127272100081566
Franconibacter	0
Fretibacterium	0
Fusicatenibacter	0.152888936102745
Fusobacterium	0.986999161559915
Gallibacterium	0
Garciella	0
Gardnerella	0.0450789149136075
Gemella	0.169373278943286
Gemmatirosa	0
Geobacillus	0
Geomicrobium	0
Georgenia	0.0423108329457907
Gluconobacter	0.0342623649178313
Gordonia	0.174243854659698
Gordonibacter	0.0434955389408712
Granulicatella	0.142362794466366
Grimontia	0.178693458955731
Haematobacter	0.045645097692747
Haemophilus	0.775537590686531
Hafnia-Obesumbacterium	0
Halodesulfovibrio	0
Halomonas	0.184857344982185
Halopiger	0.0859512314980181
Harryflintia	0.03416715296473
Helicobacter	0.761611407610494
Hespellia	0.0850889994272062
Hodemania	0.0344183521996552
Holdemanella	0
Holdemania	0.0666669047539952
Howardella	0.154096757530654
Hungatella	0
Hydrobacter	0.0469855059351208
Hydrogenibacillus	0
Hydrogenoanaerobacterium	0.31788699490488
Hymenobacter	0.0612576633725265
Intestinibacter	0.0827837583401575
Intestinimonas	0
Isoptericola	0.0576992608584673
Janibacter	0.367990886046745
Johnsonella	0.188000726354527
Jonesia	0
Kandleria	0.270936493053232
Kerstersia	0
Kingella	0.101390086880382
Klebsiella	0
Kluyvera	0.0320023804820145
Kocuria	0.22567343187113
Kosakonia	0.0388408744299267
Kurthia	0
Kytococcus	0
Lachnoanaerobaculum	0.0896104537464387
Lachnobacterium	0.0722039134401489
Lachnoclostridium	0.91425103713344
Lachnoclostridium 10	0.0637970042011222
Lachnoclostridium 12	0.0674545894466826
Lachnoclostridium 5	0.591930236624945
Lachnospira	0.892054528023473
Lachnospiraceae NC2004 group	0.0875899110898971
Lachnospiraceae NK4A136 group	0.027335261279757
Lactobacillus	2.21740200429803
Lactococcus	0.463358686463032
Lautropia	0.055688261784329
Lawsonella	0.0430224988218754
Leifsonia	0
Leminorella	0.0449667209360229
Leptothrix	0.579989777293251
Leptotrichia	0.885841444743818
Leuconostoc	0.305640862752273
Limnobacter	0.220281390256414
Lysinibacillus	0.0526023331590694
[truncated: 214 more rows]
