# Supplementary material for: Pediatric Acute Lymphoblastic Leukemia Patients Exhibit Distinctive Alterations in the Gut Microbiota
Source: Front Cell Infect Microbiol. 2020 Oct 16;10:558799. doi: 10.3389/fcimb.2020.558799 (PMC7596659; doi:10.3389/fcimb.2020.558799)
Supplement: Supplementary file 1 [file Data_Sheet_1.ZIP › rawdata/Control/19T030050_output.xls.result.txt]

Species Information: (%)
Abiotrophia defectiva	0.210378222866517
Abiotrophia para-adiacens	0.115798507857701
Acetanaerobacterium elongatum	0.283337419465317
Acetobacterium tundrae	0.0401460094730848
Achromobacter denitrificans	0.205913436743806
Achromobacter xylosoxidans	0
Acidaminococcus fermentans	0.0305108531423056
Acidaminococcus intestini	0.0353892767174728
Acidovorax facilis	0.0536785488972448
Acidovorax sp	0.0593098868058988
Acidovorax temperans	0
Acinetobacter baumannii	0
Acinetobacter calcoaceticus	0.0727886478669486
Acinetobacter haemolyticus/baumannii	0.266309348037936
Acinetobacter johnsonii	0.0826977436079155
Acinetobacter junii	0
Acinetobacter lwoffii	0
Acinetobacter pittii	0
Acinetobacter radioresistens	0
Acinetobacter septicus	0
Actinobacillus capsulatus	0.386651823153668
Actinobacillus pleuropneumoniae	0
Actinobaculum massiliense	0
Actinobaculum schaalii	0.055786903400247
Actinomadura vinacea	0
Actinomyces canis	0.0328040665330534
Actinomyces cardiffensis	0.034697663444217
Actinomyces georgiae	0.0317028807674243
Actinomyces graevenitzii	0
Actinomyces johnsonii	0.0417421324435848
Actinomyces massiliensis	0.0322935244435808
Actinomyces meyeri	0
Actinomyces naeslundii	0
Actinomyces neuii	0.0579169616363927
Actinomyces odontolyticus	0
Actinomyces oris	0
Actinomyces radingae	0
Actinomyces sp._ph3	0.107657429248171
Actinomyces turicensis	0
Actinomyces urogenitalis	0.0393041082398329
Actinomyces viscosus	0.0429635395708558
Adlercreutzia equolifaciens	0.0322085953886744
Aeribacillus pallidus	0.116831327926416
Aerococcus christensenii	0.0404742164945939
Aerococcus viridans	0
Aeromicrobium massiliense	0.0391481925434108
Aeromonas allosaccharophila/veronii	0.0608253897325511
Aeromonas bestiarum	0.0516758945545283
Aeromonas hydrophila	0.0418152593059177
Aeromonas jandaei	0.0463031541813322
Aeromonas media/tecta	0
Aeromonas veronii	0
Afipia birgiae	0
Agathobaculum butyriciproducens	0.098739008989369
Aggregatibacter actinomycetemcomitans	0.0442496386089562
Aggregatibacter aphrophilus	0.64079286858336
Aggregatibacter segnis	0.0462810322004519
Agrobacterium tumefaciens	0.489873901627691
Agrococcus jejuensis	0
Agrococcus terreus	0.165566511648011
Akkermansia glycaniphila	0
Akkermansia muciniphila	0.0300462011527524
Alcaligenes faecalis	0.0754301334507139
Algoriella xinjiangensis	0
Aliagarivorans marinus	0.058630024234637
Alistipes finegoldii	0
Alistipes indistinctus	0
Alistipes inops	0
Alistipes obesi	0.0362737142649184
Alistipes onderdonkii	0
Alistipes putredinis	0.0620876072357633
Alistipes senegalensis	0.0669512061673355
Alistipes shahii	0
Alistipes timonensis	0
Allisonella histaminiformans	0
Alloiococcus otitis	0
Alloprevotella rava	0.0395868378845318
Alloprevotella tannerae	1.02975324570435
Alloscardovia omnicolens	0
Alysiella filiformis	0.139055104914571
Amaricoccus kaplicensis	0
Anaerobiospirillum succiniciproducens	0
Anaerobiospirillum thomasii	0.0993812914097815
Anaerococcus hydrogenalis	0.0979629895606786
Anaerococcus lactolyticus	0.0390542093608221
Anaerococcus obesiensis	0.0561229869452702
Anaerococcus octavius	0
Anaerococcus prevotii	0.0356365632125847
Anaerococcus senegalensis	0.07213828988608
Anaerococcus tetradius	0
Anaerococcus vaginalis	0
Anaerofilum agile	0.0317733036814849
Anaerofilum pentosovorans	0
Anaerofustis stercorihominis	0
Anaeroglobus geminatus	0.0379829085266527
Anaerorhabdus furcosa	0.0411522003837792
Anaerosporobacter mobilis	0
Anaerostipes butyraticus	0.0708320826587443
Anaerostipes caccae	0.0366693355989474
Anaerostipes hadrus	0.0863899824641048
Anaerotruncus colihominis	0.236933915959318
Anaerotruncus sp	0
Anaerovorax odorimutans	0
Ancylobacter polymorphus	0.117220064112883
Aneurinibacillus aneurinilyticus	0
Aneurinibacillus migulanus	0.0776955245011786
Anoxynatronum sibiricum	0.174141982504051
Aquabacterium commune	0.0609305023538948
Arcanobacterium haemolyticum	0.0295793005485302
Arcanobacterium pyogenes	0.0455223810520938
Arcobacter butzleri	0.114307494505145
Arcobacter cryaerophilus	0
Arthrobacter albus	0.052840097874941
Arthrobacter castelli	0
Arthrobacter oxydans	0.0944084367692097
Arthrobacter polychromogenes	0.0379980478737673
Asaccharobacter celatus	0.0507145428199288
Atlantibacter hermannii	0
Atopobium minutum	0
Atopobium parvulum	0.0322628500084488
Atopobium rimae	0.133625139038828
Atopobium vaginae	0
Atopostipes suicloacalis	0.0372816120561662
Aurantimonas altamirensis	0
Aureimonas altamirensis	0
Averyella dalhousiensis	0
Azonexus hydrophilus	0
Azospirillum lipoferum	0.0460291048482505
Bacillus altitudinis	0.372426147839972
Bacillus amyloliquefaciens	0.0511158368629051
Bacillus anthracis	0.059272151825566
Bacillus atrophaeus	0
Bacillus badius	0
Bacillus beijingensis	0.123603827363325
Bacillus benzoevorans	0
Bacillus cereus	0
Bacillus circulans	0
Bacillus clausii	0.0340419301134634
Bacillus coagulans	0
Bacillus cytotoxicus	0.0365547351228255
Bacillus endophyticus	0.129066516219665
Bacillus firmus	0
Bacillus flexus	0
Bacillus fordii	0.126851644052488
Bacillus halodurans	0.0338432073741986
Bacillus idriensis	0.0413139922105584
Bacillus infantis	0
Bacillus licheniformis	0.0582909410602091
Bacillus marisflavi	0.133224364910045
Bacillus massilioanorexius	0.0570687030707775
Bacillus massiliosenegalensis	0
Bacillus megaterium	0
Bacillus methanolicus	0
Bacillus mojavensis	0.0751354123070176
Bacillus mycoides	0
Bacillus nealsonii	0
Bacillus niacini	0
Bacillus polyfermenticus	0.21419184252653
Bacillus pseudofirmus	0
Bacillus pseudomycoides	0.0348589787435501
Bacillus pumilus	0.1101559154859
Bacillus senegalensis	0.115094529432141
Bacillus simplex	0
Bacillus siralis	0
Bacillus sonorensis	0.0305403493584277
Bacillus subtilis	0.0442211791096461
Bacillus thermoamylovorans	0.21936835707098
Bacillus thuringiensis	0.181170527176556
Bacillus timonensis	0.0470106647210848
Bacillus toyonensis/wiedmanii/thuringiensis	0.0279102109349666
Bacillus vallismortis	0.0408739653794117
Bacteroides acidifaciens	0.037953936768484
Bacteroides caccae	0.0669940032358712
Bacteroides cellulosiluticus	0.114651822490225
Bacteroides cellulosilyticus	0.157929801630234
Bacteroides clarus	0.0279898357858653
Bacteroides coagulans	0
Bacteroides coprocola	0
Bacteroides coprophilus	0.0995147825154407
Bacteroides dorei	0
Bacteroides eggerthii	0.0898745894887854
Bacteroides faecis	0.0503396512345584
Bacteroides finegoldii	0.0798104200883374
Bacteroides fluxus	0
Bacteroides fragilis	0.0342050146382415
Bacteroides galacturonicus	0.0970741234376822
Bacteroides gallinarum	0.037057755413226
Bacteroides gallinceum	0
Bacteroides graminisolvens	0.0411830772061027
Bacteroides helcogenes	0.0553401129277248
Bacteroides intestinalis	0
Bacteroides massiliensis	0.137904496467687
Bacteroides massilinensis	0.0475980248985322
Bacteroides nordii	0.028664850184481
Bacteroides oleiciplenus	0
Bacteroides ovatus	0.308233336513636
Bacteroides paurosaccharolyticus	0
Bacteroides pectinophilus	0.14617818930723
Bacteroides plebeius	0
Bacteroides propinonicifaciens	0
Bacteroides pyogenes	0.0337020854911311
Bacteroides salanitronis	0
Bacteroides salyersiae	0.100199900027776
Bacteroides sartorii	0
Bacteroides stercorirosoris	0
Bacteroides stercoris	0.472233233616979
Bacteroides thetaiotaomicron	0.0624916021531849
Bacteroides timonensis	0
Bacteroides uniformis	0.211736627400337
Bacteroides ureolyticus	0.112162298464599
Bacteroides vulgatus	0.124049144499017
Bacteroides xylanisolvens	0
Bacteroides xylanolyticus	0
Barnesiella intestinihominis	0
Barnesiella viscericola	0
Bartonella birtlesii	0.0499033162068594
Bavariicoccus seileri	0.0491584533467624
Bergeyella zoohelcum	0.0434606030181322
Bifidobacterium actinocoloniiforme	0.0442300413248737
Bifidobacterium adolescentis	0.0472160410657451
Bifidobacterium adolescentis/ruminantium	0.0481408432521509
Bifidobacterium angulatum	0.064723038460094
Bifidobacterium animalis	0
Bifidobacterium asteroides	0.0400359270008993
Bifidobacterium avesanii	0.0601083860009835
Bifidobacterium bifidum	0.042949808269338
Bifidobacterium bohemicum	0
Bifidobacterium bombi	0.0495913531673729
Bifidobacterium boum	0.266908238992153
Bifidobacterium breve	0.0337402063521549
Bifidobacterium callitrichos	0.066170535670917
Bifidobacterium catenulatum	0.148077624100225
Bifidobacterium catenulatum/pseudoctenulatum	0.144058576872979
Bifidobacterium choerinum	0.147041474399367
Bifidobacterium commune	0.0913443469490378
Bifidobacterium coryneforme	0
Bifidobacterium crudilactis/psychraerophilum	0.0292523579796693
Bifidobacterium cuniculi	0.0746368485597646
Bifidobacterium dentium	0.182684248242038
Bifidobacterium eulemuris/lemurum	0
Bifidobacterium faecale	0.0313244802730965
Bifidobacterium gallicum	0.142213231904869
Bifidobacterium gallinarum	0
Bifidobacterium hapali	0.0455048360088069
Bifidobacterium indicum	0
Bifidobacterium kashiwanohense	0.0772974154048325
Bifidobacterium longum	0.123321383286737
Bifidobacterium longum	0.287828712660961
Bifidobacterium merycicum	0
Bifidobacterium mongoliense	0.0290850826167809
Bifidobacterium moukalabense	0.484019727713154
Bifidobacterium pseudocatenulatum	0.163986109531379
Bifidobacterium pseudocatenulatum	0.0625757484109209
Bifidobacterium pseudolongum	0.379551901199171
Bifidobacterium pullorum	0
Bifidobacterium pullorum/hapali	0.103548269798488
Bifidobacterium ramosum	0.0957498987554983
Bifidobacterium reuteri	0.162718909582467
Bifidobacterium ruminantium	0
Bifidobacterium saeculare	0
Bifidobacterium saguini	0
Bifidobacterium scardovii	0.0637485658006884
Bifidobacterium stercoris	0.0317357439065207
Bifidobacterium thermacidophilum	0.114358504256419
Bifidobacterium thermophilum	0.0575260651615108
Bifidobacterium tissieri	0.075258148385945
Bifidobacterium tsurumiense	0.0474353525727735
Bifissio spartinae	1.08840686935989
Bilophila wadsworthia	0.0423209853024979
Blastococcus massiliensis	0.195539922308601
Blastomonas natatoria	0.0322978791891004
Blautia caecimuris	0.235717925692948
Blautia coccoides	0.0306678401279864
Blautia faecis	0.0477922827926975
Blautia glucerasea	0
Blautia hansenii	0
Blautia hydrogenotrophica	0
Blautia luti	0.365001941436487
Blautia marasmi	0
Blautia obeum	0.0333218176969904
Blautia producta	0
Blautia schinkii	0.196151094163124
Blautia sp._GD8	0.0464591884736977
Blautia stercoris	0
Blautia wexlerae	0.0282738200241776
Bordetella hinzii	0
Brachybacterium muris	0
Brachybacterium paraconglomeratum	0.0544400926557233
Brachymonas chironomi	0
Brachyspira aalborgi	0.0795749393826424
Brachyspira pilosicoli	0
Bradyrhizobium denitrificans	0.0325654292824124
Bradyrhizobium elkanii	0.0413742563654257
Bradyrhizobium japonicum	0
Brevibacillus agri	0
Brevibacillus borstelensis	0
Brevibacillus brevis	0.0320031408303641
Brevibacillus massiliensis	0
Brevibacterium casei	0.0452990161165855
Brevibacterium epidermidis	0.0397227388594251
Brevibacterium halotolerans	0.212166984338475
Brevibacterium iodinum	0
Brevibacterium linens	0.0944463117765321
Brevibacterium luteolum	0
Brevibacterium mcbrellneri	0.0489691758731411
Brevibacterium paucivorans	0.0605066369776829
Brevibacterium pityocampae	0
Brevibacterium ravenspurgense/massiliense	0.0993505247069027
Brevibacterium senegalense	0
Brevundimonas bacteroides	0.140020376390573
Brevundimonas diminuta	0.0765302409962133
Brevundimonas subvibrioides	0.197729152623296
Brevundimonas terrae	0
Brevundimonas vesicularis	0
Brochothrix thermosphacta	0
Buchnera aphidicola	0.115629591456761
Buchnera sp.	0
Bulleidia extructa	0
Burkholderia cepacia	0.0507090744853847
Burkholderia glumae	0
Burkholderia plantarii	0.0342979455506139
Butyricicoccus faecihominis	0.102203000767154
Butyricicoccus pullicaecorum	0
Butyricimonas faecihominis	0
Butyricimonas paravirosa	0.0597308447706702
Butyricimonas synergistica	0.0588818450988055
Butyricimonas virosa	0.0455700606296672
Butyrivibrio crossotus	0.133727236303096
Butyrivibrio fibrisolvens	0.103297866017296
C.viride 16S	0.0976153204206707
Caldicoprobacter faecalis	0
Campylobacter coli	0.280730056072042
Campylobacter concisus	0
Campylobacter curvus	0.0284607046067529
Campylobacter faecalis	0.0768806942153271
Campylobacter fetus	0
Campylobacter gracilis	0.0304508407630036
Campylobacter hominis	0
Campylobacter hyointestinalis	0
Campylobacter jejuni	0.335020691121963
Campylobacter lari	0
Campylobacter rectus	0
Campylobacter showae	0.0438779727931798
Campylobacter upsaliensis	0
Campylobacter ureolyticus	0
Candidatus Blastococcus	0.0498049500581085
Candidatus Dorea	0.0351460214550985
Candidatus Soleaferrea	0
Candidatus Stoquefichus	0.0328829707501982
Candidatus Streptomyces	0
Capnocytophaga gingivalis	0
Capnocytophaga granulosa	0
Capnocytophaga haemolytica	0.0789717198575975
Capnocytophaga leadbetteri	0.0670996405201977
Capnocytophaga ochracea	0
Capnocytophaga sputigena	0.0571966628508546
Cardiobacterium hominis	0.0583649463273513
Cardiobacterium valvarum	0
Carnobacterium maltaromaticum	0
Castellaniella defragrans	0
Catabacter hongkongensis	0.0440336543033347
Catenibacterium mitsuokai	1.49836881445373
Catonella morbi	0
Catonella sp.	0
Cedecea davisae	0.0288909823799904
Cedecea lapagei	0.047332115094344
Cellulomonas composti	0.0399506123381408
Cellulomonas denverensis	0
Cellulomonas massiliensis	0.0767186060232094
Cellulomonas parahominis	0.0367747965164395
Cellulosilyticum lentocellum	0.0714303086298393
Cellulosimicrobium cellulans	0.0526689743240003
Centipeda periodontii	0
Cephaloticoccus primus	0.0368422234711414
Cetobacterium somerae	0
Chlamydia abortus	0.0649459454251174
Chlamydia trachomatis	0.0765557604326602
Chlorobium phaeobacteroides	0
Christensenella minuta	0.0540261369811964
Chryseobacterium bovis	0
Chryseobacterium hominis	0
Citrobacter amalonaticus	0
Citrobacter braakii	0.0327508687593776
Citrobacter farmeri	0.0311377462756904
Citrobacter freundii	0.0762445000166715
Citrobacter gillenii	0
Citrobacter intermedius	0
Citrobacter murliniae	0.0392545765914824
Citrobacter pasteurii	0.0322514769983121
Citrobacter sedlakii	0
Citrobacter werkmanii	0
Citrobacter youngae	0.064311607886617
Cloacibacillus evryensis	0.228786985368013
Cloacibacillus porcorum	0
Cloacibacterium normanense	1.09543233582064
Clostridioides difficile	0.0461574998072094
Clostridium acetobutylicum	0.043884480359126
Clostridium acidisoli	0.0294927000373763
Clostridium aciditolerans	0
Clostridium aerotolerans	0
Clostridium akagii	0.0820246604441225
Clostridium aldenense	0.090438520949928
Clostridium aldrichii	0
Clostridium algidicarnis	0
Clostridium amazonense	0.0343957556144827
Clostridium aminovalericum	0.0910771413537426
Clostridium amygdalinum	0
Clostridium amylolyticum	0.0345782085298122
Clostridium arbusti	0
Clostridium argentinense	0.0407918410661592
Clostridium asparagiforme	0.939024343727249
Clostridium aurantibutyricum	0.0618995331567031
Clostridium autoethanogenum	0
Clostridium baratii/Eubacterium nitrigenese	0.0311170521877929
Clostridium beijerinckii	0.0777502722872697
Clostridium bifermentans	0.0509841067376367
Clostridium bolteae/aminovalericum	0.263586922217883
Clostridium botulinum	0
Clostridium bowmanii	0
Clostridium butyricum	0.0393768104855936
Clostridium cadaveris	0.0371376025472208
Clostridium carboxidivorans	0
Clostridium cavendishii	0
Clostridium celatum	0.917024024384613
Clostridium celerecrescens	0
Clostridium cellobioparum	0
Clostridium cellulolyticum	0.0468108272342209
Clostridium chartatabidum	0.0677981755873364
Clostridium chauvoei	0.0760677205079226
Clostridium chromiireducens	0.0640738750971233
Clostridium citroniae	0.0861948724181906
Clostridium clariflavum	0.0736283403058509
Clostridium clostridioforme	0.0321742286182026
Clostridium cochlearium	0
Clostridium cocleatum	0.0316869638284888
Clostridium colicanis	0
Clostridium colinum	0.0498049977697212
Clostridium collagenovorans	0
Clostridium cylindrosporum	0
Clostridium dakarense	0
Clostridium difficile	0
Clostridium diolis	0.209312650353217
Clostridium disporicum/celatum	0
Clostridium drakei	0
Clostridium estertheticum	0.0402603012901344
Clostridium fallax	0.0397029896369943
Clostridium felsineum	0.0456968576287922
Clostridium ganghwense	0
Clostridium ghonii	0.0573630171214431
Clostridium glycolicum	0
Clostridium glycyrrhizinilyticum	0.160186457933526
Clostridium grantii	0.139711477153584
Clostridium haemolyticum	0
Clostridium hathewayi	0.0601776887417954
Clostridium herbivorans	0
Clostridium hiranonis	0
Clostridium homopropionicum	0
Clostridium huakuii	0.032933283198627
Clostridium hungatei	0
Clostridium hylemonae	0.301498101895233
Clostridium indolis/methoxybenzovorans	0.578242755744626
Clostridium innocuum	0.142646185590304
Clostridium irregulare	0
Clostridium isatidis	0
Clostridium jeddahense	0.103361169509811
Clostridium kogasensis	0
Clostridium lactatifermentans	0
Clostridium lavalense/bolteae	0.202047122034595
Clostridium leptum	0.0865903970613725
Clostridium limosum	0
Clostridium lituseburense	0
Clostridium lundense	0.0308679945021514
Clostridium malenominatum	0.066984310636729
Clostridium massiliodielmoense	0.0302499658185984
Clostridium methoxybenzovorans	0.500904388091026
Clostridium methylpentosum	0.0906676472236022
Clostridium neonatale	0
Clostridium nexile	0.167109143221116
Clostridium novyi	0.0339107797802689
Clostridium oceanicum	0.038746683419641
Clostridium oroticum	0.0327069334328761
Clostridium paraputrificum	0
Clostridium pascui	0.138583771455637
Clostridium pasteurianum	0.0545331465070976
Clostridium perfringens	0
Clostridium polysaccharolyticum	0.041886465543083
Clostridium populeti	0.0395640348616319
Clostridium psychrophilum	0.0303723076688602
Clostridium punense	0
Clostridium putrefaciens	0.185825318929022
Clostridium ramosum	0.0283477935779876
Clostridium rectum	0.0375064963197547
Clostridium saccharobutylicum	0
Clostridium saccharogumia	0.0551015830934211
Clostridium saccharolyticum	0.262666821439065
Clostridium saccharoperbutylacetonicum	0.0413215580953189
Clostridium sardiniense	0
Clostridium sartagoforme	0.0590682131205317
Clostridium scatologenes	0.0458932296936718
Clostridium schirmacherense	0.0329235799400682
Clostridium scindens	0.303177735359588
Clostridium senegalense	0
Clostridium septicum	0.0373342231813777
Clostridium sordellii	0.0278691563735978
Clostridium sp._16S_	0
Clostridium sphenoides	0.0588838945403012
Clostridium spiroforme	0
Clostridium sporogenes	0.138184221640471
Clostridium sporosphaeroides	0.0286209757594033
Clostridium sticklandii	0.0303435975220518
Clostridium straminisolvens	0.0470218844515934
Clostridium subterminale	0
Clostridium sufflavum	0
Clostridium sulfidigenes	0
Clostridium swellfunianum	0
Clostridium symbiosum	1.81984014137388
Clostridium tagluense	0
Clostridium tepidiprofundi	0
Clostridium termitidis	0.0388050511359106
Clostridium tertium	0
Clostridium tetani	0.0433024134451989
Clostridium tetanomorphum	0
Clostridium thermoalcaliphilum	0.0510997682702856
Clostridium thermopalmarium	0
Clostridium thiosulfatireducens	0
Clostridium tunisiense	0.0435494137871878
Clostridium tyrobutyricum	0
Clostridium ventriculi	0
Clostridium vincentii	0
Clostridium viride	0
Clostridium vulturis	0
Clostridium xylanolyticum	0
Clostridium xylanovorans	0
Collinsella aerofaciens	0
Collinsella intestinalis	0.0287026144634304
Collinsella massiliensis	0
Collinsella stercoris	0.073564582204395
Collinsella tanakaei	0.05765084806833
Comamonas aquatica	0
Comamonas kerstersii	0
Comamonas terrigena	0
Comamonas testosteroni	0
Coprobacillus cateniformis	0
Coprobacter fastidiosus	0.0338706596950204
Coprobacter secundus	0
Coprococcus catus	0
Coprococcus comes	0.0567997684285067
Coprococcus eutactus	0
Coriobacterium glomerans	0.0689422609381433
Corynebacterium accolens	0
Corynebacterium afermentans	0.0628337092706712
Corynebacterium ammoniagenes	0.0529600671802719
Corynebacterium amycolatum	0
Corynebacterium appendicis	0.0351919612117917
Corynebacterium argentoratense	0
Corynebacterium aurimucosum	0.0283286005991982
Corynebacterium casei	0
Corynebacterium coyleae	0
Corynebacterium durum	0
Corynebacterium frankenforstense	0
Corynebacterium freneyi	0.213597604551358
Corynebacterium genitalium	0
Corynebacterium glaucum	0
Corynebacterium glucuronolyticum	0.060559865351872
Corynebacterium jeikeium	0.0639105257311702
Corynebacterium kroppenstedtii	0.0959196509740902
Corynebacterium matruchotii	0
Corynebacterium minutissimum	0.0620631345936285
Corynebacterium mucifaciens	0.0369224013152267
Corynebacterium propinquum	0.0348361806306889
Corynebacterium pseudodiphthericum	0
Corynebacterium resistens	0.0313734759551194
Corynebacterium simulans	0
Corynebacterium singulare	0.0500722671672413
Corynebacterium sp._1152	0
Corynebacterium striatum	0
Corynebacterium sundsvallense	0.0406372842443575
Corynebacterium tuberculostearicum	0.0302286304451755
Corynebacterium tuscaniense	0.423320583773006
Corynebacterium ulcerans	0.138942739435153
Corynebacterium ureicelerivorans	0
Corynebacterium variabile	0.03002224721427
Corynebacterium xerosis	0.125640759836748
Cronobacter sakazakii	0.0358000114282588
Cryptobacterium curtum	0.0281973412824328
Cupriavidus metallidurans	0.0290023298016601
Curtobacterium flaccumfaciens	0
Deinococcus aquaticus	0
Deinococcus indicus	0
Deinococcus proteolyticus	0.0301306798689889
Delftia acidovorans	0
Dermabacter hominis	0.030979762554709
Dermabacter vaginalis	0.0898102299336025
Dermacoccus nishinomiyaensis	0.0564171828361597
Desulfitobacterium frappieri	0.0777991690592564
Desulfobulbus propionicus	0
Desulfotomaculum guttoideum	0
Desulfovibrio alkalitolerans	0
Desulfovibrio desulfuricans	0
Desulfovibrio fairfieldensis	0.0293444664012685
Desulfovibrio legallii	0.035336751147367
Desulfovibrio legallis	0
Desulfovibrio piger	0
Desulfovibrio termitidis	0
Dialister invisus	0
Dialister micraerophilus	0
Dialister pneumosintes	0.0377239855337732
Dialister succinatiphilus	0.0308268302647505
Dictyoglomus thermophilum	0.143398385377047
Dielma fastidiosa	0.032312110498967
Dietzia cinnamea	0.103837741517902
Dietzia maris	0.118105911378046
Dietzia natronolimnaea	0
Dolosicoccus paucivorans	0.0690480437846202
Dolosigranulum pigrum	0.0308894168172461
Dorea formicigenerans	0.0714027505121923
Dorea longicatena	0.120495370751506
Dorea massiliensis	0
Dyadobacter beijingensis	0
Dyadobacter fermentans	0
Dysgonomonas capnocytophagoides	0.0799616003682449
Dysgonomonas gadei	0
Dysgonomonas macrotermitis	0
Dysgonomonas mossii	0
Edwardsiella tarda	0.165598835394144
Eggerthella lenta	0.05063203427076
Eggerthella sinensis	0.243681473982614
Eggerthella timonensis	0.0404237168652412
Eggerthia catenaformis	0
Eikenella corrodens	0.0279454670537874
Eisenbergiella tayi	0
Elusimicrobium minutum	0.533727004000751
Empedobacter falsenii	0.103005286459297
Enorma massiliensis	0
Enterobacter aerogenes	0
Enterobacter asburiae	0
Enterobacter cancerogenus	0
Enterobacter cloacae	0.668701039254599
Enterobacter massiliensis	0
Enterococcus asini	0.0340178614265602
Enterococcus avium	0.0728692393726925
Enterococcus caccae	0
Enterococcus casseliflavus	0
Enterococcus casseliflavus/galliarum	0.0436962399899323
Enterococcus cecorum	0
Enterococcus devriesei	0
Enterococcus dispar	0
Enterococcus durans/hirae	0.151124132019911
Enterococcus faecalis	0.0977718214693224
Enterococcus faecium	0.0379601980146017
Enterococcus gallinarum	0.0392836696424853
Enterococcus gilvus	0
Enterococcus italicus	0
Enterococcus malodoratus	0
Enterococcus mundtii	0.0688862190060885
Enterococcus phoeniculicola	0
Enterococcus raffinosus	0.0795334800072634
Enterococcus saccharolyticus	0.052750056354356
Enterorhabdus caecimuris	0.0541387369993882
Enterovibrio nigricans	0.0277903020382519
Eremococcus coleocola	0.0312603517844302
Erysipelatoclostridium ramosum	0.0780401585344728
Escherichia albertii	0.360216032916256
Escherichia coli	2.13781267101552
Escherichia fergusonii	0.943231575778552
Escherichia hermannii	1.13185459785251
Ethanoligenens harbinense	0.0540950725156151
Eubacterium barkeri	0
Eubacterium biforme	0.0305433348653004
Eubacterium brachy	0
Eubacterium budayi	0.270934872938966
Eubacterium callanderi	0
Eubacterium celluloscolvens	0.172679717720873
Eubacterium cellulosolvens	0
Eubacterium contortum	0.0304301268699478
Eubacterium coprostanoligenes	0
Eubacterium cylindroides	0
Eubacterium desmolans	0
Eubacterium dolichum	0.0403574645439388
Eubacterium eligens	0.0308484903777835
Eubacterium fissicatena	0.342638883857498
Eubacterium hallii	0
Eubacterium infirmum	0
Eubacterium limosum	0
Eubacterium moniliforme	0
Eubacterium multiforme	0.0494724532352125
Eubacterium nitritogenes	0.0697363374948252
Eubacterium nodatum	0
Eubacterium oxidoreducens	0
Eubacterium pyruvativorans	0.0546995797459153
Eubacterium ramulus	0
Eubacterium rectale	0.028760041044141
Eubacterium ruminantium	0.0892052615017835
Eubacterium saphenum	0
Eubacterium siraeum	0
Eubacterium sp	0.0639983742018291
Eubacterium sulci	0.0648897774679978
Eubacterium tenue	0
Eubacterium tortuosum	0
Eubacterium tortusum	0.0360453965687697
Eubacterium uniforme	0
Eubacterium ventriosum	0
Eubacterium xylanophilum	0.0464499168165419
Eubacterium yurii	0.107230958401102
Exiguobacterium aurantiacum	0.591540987072363
Facklamia hominis/miroungae	0
Facklamia ignava	0.0571651395164231
Facklamia languida	0
Facklamia tabacinasalis	0.424519756676741
Faecalibacterium prausnitzii	0.0349418837467828
Faecalibacterium prausnitzii S9G3	0.109065734743449
Faecalicatena contorta	0.641019471766892
Faecalitalea cylindroides	0.0498554681118999
Fermentimonas caenicola	0.201623890179298
Ferrimonas balearica	0.130943898077844
Fictibacillus arsenicus	0
Filifactor alocis	0.047568145726121
Filifactor villosus	0
Finegoldia magna	0
Flavobacterium banpakuense	0
Flavobacterium branchiophilum	0
Flavobacterium cheniae	0
Flavobacterium daejeonense	0.0291110811869363
Flavobacterium lindanitolerans	0.0424651460487223
Flavobacterium oncorhynchi	0
Flavobacterium sp._TISTR	0
Flavonifractor plautii	0.149383525299886
Flavonifractor sp	0.438658546271146
Flexispira rappini	0
Flintibacter butyricus	0.139294613002139
Fretibacterium fastidiosum	0
Fusicatenibacter saccharivorans	0.223102215644751
Fusobacterium equinum	0.0479124916469691
Fusobacterium gonidiaformans	0.0525225411046552
Fusobacterium mortiferum	0
Fusobacterium naviforme	0.140676534130437
Fusobacterium necrogenes	0.065855467008557
Fusobacterium necrophorum	0.0467586025595364
Fusobacterium nucleatum	0.0315800475347711
Fusobacterium periodonticum	0
Fusobacterium russii	0
Fusobacterium ulcerans	0.0593273245990191
Fusobacterium varium	0.124593168684148
Gallibacterium anatis	0.0304035446628022
Garciella nitratireducens	0
Gardnerella vaginalis	0.0335945136054651
Gemella haemolysans	0.0491780077140787
Gemella morbillorum	0
Gemella sanguinis	0.0901784133576226
Gemmatirosa kalamazoonesis	0
Gemmiger formicilis	0.210087295930972
Geobacillus stearothermophilus	0.0343946057185736
Geobacillus vulcani	0
Georgenia muralis	0
Gluconobacter oxydans	0
Gordonia bronchialis	0
Gordonia jacobaea	0.0413618244121763
Gordonia otitidis	0
Gordonia rubripertincta	0.0751392618090928
Gordonia terrae	0
Gordonibacter pamelaeae	0
Gordonibacter urolithinfaciens	0.0385089677082136
Granulicatella adiacens	0.0561495721660351
Granulicatella elegans	0
Grimontia hollisae	0.313373490038526
Haematobacter missouriensis	0.0811487793686951
Haemophilus haemolyticus	0.2938640301843
Haemophilus influenzae	0
Haemophilus parahaemolyticus	0
Haemophilus parainfluenzae	0.139340227207832
Haemophilus paraphrohaemolyticus	0
Haemophilus pittmaniae	0
Haemophilus quentini	0
Haemophilus sputorum	0.0773109690989864
Hafnia alvei	0
Halobiforma nitratireducens	0.0898647351994107
Halomonas salina	0
Harryflintia acetispora	0
Helicobacter bilis	0
Helicobacter canadensis	0
Helicobacter cinaedi	0.0587737949018521
Helicobacter fennelliae	0
Helicobacter pametensis	0.0605741213780009
Helicobacter pullorum	0.0367623344794507
Helicobacter pylori	0.0706854143840638
Helicobacter rodentium	0.0385116625430895
Helicobacter winghamensis	0.171983588909788
Herbaspirillum massiliense	0.153848567502606
Hespellia porcina	0
Hespellia stercorisuis	0
Holdemanella biformis	0
Holdemania filiformis	0.0331939504814073
Holdemania massiliensis	0
Howardella ureilytica	0.0388578302509044
Hungatella effluvii	0.172097367490609
Hydrobacter penzbergensis	0.0400246740560381
Hydrogenibacillus schlegelii	0
Hydrogenoanaerobacterium saccharovorans	0.219909761112424
Hymenobacter rigui	0.054864609218478
Intestinibacter bartlettii	0.147974067236344
Intestinimonas butyriciproducens	0.0399146360881786
Janibacter hoylei	0
Janibacter indicus	0.159775453444348
Janibacter limosus	0
Janibacter terrae	0
Johnsonella ignava	0.0718754025447572
Jonesia denitrificans	0
Kallipyga massiliensis	0
Kandleria vitulina	0.346245322861811
Kerstersia gyiorum	0
Kineothrix alysoides	0
Kingella denitrificans	0.0349296976566938
Kingella kingae	0
Kingella oralis	0
Klebsiella aerogenes	0.058084613945363
Klebsiella oxytoca	0
Klebsiella pneumoniae	0.0664713551239464
Klebsiella variicola	0
Kluyvera ascorbata	0.108544151412028
Kluyvera intermedia	0
Kocuria halotolerans	0.049064967122978
Kocuria indica	0.0382890484705433
Kocuria kristinae	0
Kocuria marina	0.135534117737217
Kocuria palustris	0
Kocuria rhizophila	0
Kocuria rosea	0.0319596995358032
Kosakonia cowanii	0
Kurthia gibsonii	0
Kurthia massiliensis	0
Kurthia senegalensis	0
Kytococcus schroeteri	0
Kytococcus sedentarius	0
Lachnoanaerobaculum saburreum	0
Lachnoanaerobaculum umeaense	0.0322498113230994
Lachnobacterium bovis	0.158740007100853
Lachnoclostridium phytofermentans	0.0354360861180809
Lachnoclostridium sp	0.0415672577167966
Lachnospira multipara	0.0627297956746458
Lachnospira pectinoschiza	1.02760618952813
Lactobacillus acidophilus	0
Lactobacillus agilis	0
Lactobacillus alimentarius	0.308332320843044
Lactobacillus alvi	0
Lactobacillus amylolyticus	0
Lactobacillus amylophilus	0
Lactobacillus amylovorus	0.0412713848283485
Lactobacillus animalis	0
Lactobacillus antri	0
Lactobacillus apinorum	0.0281551148801193
Lactobacillus apodemi	0.0442466069125968
Lactobacillus bifermentans	0.0481090661990724
Lactobacillus brevis	0
Lactobacillus buchneri	0.0439429598093394
Lactobacillus casei	0
Lactobacillus ceti	0.0287524767143963
Lactobacillus coleohominis	0
Lactobacillus coryniformis	0.0401520583742372
Lactobacillus crispatus	0.0281161104891355
Lactobacillus curvatus	0.0285876583342732
Lactobacillus delbrueckii	0.028179945578446
Lactobacillus dextrinicus	0
Lactobacillus fermemtum	0.0284570806950161
Lactobacillus fermentum	0.0319903118833995
Lactobacillus fructivorans/homohiochii	0.0887111371327167
Lactobacillus gasseri	0.0339333962553363
Lactobacillus gastricus	0
Lactobacillus gigeriorum	0.0353300154545732
Lactobacillus helveticus	0.0380300911055025
Lactobacillus herbarum	0.040185743564424
Lactobacillus iners	0
Lactobacillus jensenii	0.0520851445272363
Lactobacillus johnsonii	0
Lactobacillus kalixensis	0
Lactobacillus kitasatonis	0
Lactobacillus kunkeei	0.0957804261376166
Lactobacillus malefermentans	0.228797176740879
Lactobacillus mindensis	0
Lactobacillus mucosae	0
Lactobacillus mudanjiangensis	0.0432013033095667
Lactobacillus oris	0
Lactobacillus parabuchneri	0
Lactobacillus paracasei	0
Lactobacillus parafarraginis	0
Lactobacillus pentosus	0
Lactobacillus plantarum	0.0592605357199601
Lactobacillus porcinae	0.20983958636328
Lactobacillus rapi	0.0396095243390999
Lactobacillus reuteri	0.0545981633027323
Lactobacillus rhamnosus	0
Lactobacillus rogosae	0.0300828510973596
Lactobacillus rossiae	0
Lactobacillus ruminis	0
Lactobacillus sakei	0
Lactobacillus salivarius	0
Lactobacillus sanfranciscensis	0.0561498968264985
Lactobacillus saniviri	0
Lactobacillus senioris	0
Lactobacillus sharpeae	0.0605421158649325
Lactobacillus thermophilus	0
Lactobacillus ultunensis	0
Lactobacillus vaccinostercus	0
Lactobacillus vaginalis	0
Lactobacillus versmoldensis	0
Lactobacillus xiangfangensis	0.144661025554871
Lactococcus formosensis	0.0285719205419516
Lactococcus garvieae	0
Lactococcus lactis	0.280721292488242
Lactococcus plantarum	0.0527992243693054
Lactococcus raffinolactis	0
Lactonifactor longoviformis	0
Laribacter hongkongensis	0.165940931105358
Lautropia mirabilis	0.0920074667221579
Lawsonella clevelandensis	0.0328148447175832
Leifsonia aquatica/naganoensis	0
Leminorella grimontii	0.039275505175738
Leminorella richardii	0
Leptothrix discophora	0.401006885160759
Leptothrix mobilis	0.0409190560635327
Leptotrichia amnionii	0
Leptotrichia buccalis	1.17774104743564
Leptotrichia goodfellowii	0
Leptotrichia hofstadii	0.0895759442055344
Leptotrichia wadei	0
Leuconostoc carnosum	0
Leuconostoc citreum	0
Leuconostoc citreum/holzapfelii	0
Leuconostoc gelidum	0
Leuconostoc lactis	0.051614434907436
Leuconostoc mesenteroides	0
Leuconostoc pseudomesenteroides/rapi/kimchii/mesenteroides	0.0833492177225622
Limnobacter thiooxidans	0.0918144826310312
Longicatena caecimuris	0.0560815500364241
Lysinibacillus fusiformis	0
Lysinibacillus massiliensis	0
Lysinibacillus sphaericus	0
Lysobacter soli	0.0403111988888102
Mageeibacillus indolicus	0.0315063422009991
Mannheimia granulomatis	0
Marichromatium gracile	0
Marvinbryantia formatexigens	0.184500532011728
Massilia aurea	0.232957344479886
Massiliomicrobiota timonensis	0
Megamonas funiformis	0.0280105736420638
Megamonas hypermegale	0
Megamonas rupellensis	0.0398118117985544
Megasphaera elsdenii	0
Megasphaera indica	0
Megasphaera micronuciformis	0
Megasphaera paucivorans	0.0282594768282132
Megasphaera sp	0.0618706759730293
Mesorhizobium loti	0
Methanobrevibacter smithii	0.0435743375909904
Methanobrevibacter smithii/gottschalkii	0
Methanosphaera cuniculi	0.035600373923486
Methanosphaera stadtmanae	0
Methylobacterium adhaesivum	0.0322852197645051
Methylobacterium jeotgali	0.497763869037829
Methylobacterium mesophilicum	0.0812790494901701
Methylobacterium populi	0.0467088008746243
Methylobacterium radiotolerans	0
Methylobacterium zatmanii	1.09212157899846
Methyloversatilis universalis	0.0456123241056935
Microbacterium aurum	0.0289469168758129
Microbacterium barkeri	0
Microbacterium chocolatum	0
Microbacterium foliorum	0.0297801569252208
Microbacterium gubbeenense	0.167356147177522
Microbacterium hydrocarbonoxydans	0
Microbacterium lacticum	0
Microbacterium luteolum	0.333018278060857
Microbacterium oleivorans	0.779573137892862
Microbacterium paraoxydans	0.0396446939293142
Microbacterium phyllosphaerae	0.0288517311494475
Microbacterium schleiferi	0
Micrococcus luteus	0
Micrococcus lylae	0
Micromonospora aurantiaca	0.0553783964876541
Micromonospora krabiensis	0.0282812547919157
Microvirga massiliensis	0
Microvirgula aerodenitrificans	0
Mitsuokella jalaludinii	0.189204350609777
Mitsuokella multacida	0
Mobiluncus curtisii	0.0592774984834553
Moellerella wisconsensis	0.273771077722426
Mogibacterium diversum	0
Mogibacterium neglectum	0.0431236751242925
Mogibacterium pumilum	0
Mogibacterium timidum	0
Mogibacterium vescum	0
Monoglobus pectinilyticus	0.0325276346138767
Moraxella atlantae	0.0288276353515535
Moraxella catarrhalis	0.246598760048424
Moraxella caviae	0
Moraxella lacunata	0.0564252149215762
Moraxella nonliquefaciens	0
Moraxella osloensis	0.0528012243958892
Morganella morganii	0
Moryella indoligenes	0.039036411556096
Murdochiella asaccharolytica	0.285066528446183
Muribaculum intestinale	0
Murimonas intestini	0.0796913442340086
Mycobacterium abscessus	0.0712739796877044
Mycobacterium avium	0.04618781852294
Mycobacterium florentinum	0.0527642468754987
Mycobacterium fortuitum	0.0579521313802919
Mycobacterium iranicum	0.0705246029618469
Mycobacterium mucogenicum	0.0373921650371756
Mycoplasma hominis	0.0280110483664967
Mycoplasma pneumoniae	0
Negativicoccus succinicivorans	0
Neisseria bacilliformis	0
Neisseria cinerea	0
Neisseria elongata	0.0342949180331486
Neisseria flava	0
Neisseria flavescens/perflava	0
Neisseria gonorrhoeae	0.134395109890713
Neisseria macacae	0.121961453264047
Neisseria meningitidis	0
Neisseria mucosa	0.409960229672418
Neisseria sicca	0.0303550201279968
Neisseria subflava	0
Nevskia ramosa	0
Nitriliruptor alkaliphilus	0.0294124203387131
Oceanobacillus caeni	0
Oceanobacillus massiliensis	0.0508914463344496
Ochrobactrum anthropi	0.0491101887867627
Ochrobactrum intermedium	0.0534421553134156
Ochrobactrum pituitosum	0
Odoribacter laneus	0
Odoribacter splanchnicus	0
Oligella urethralis	0.122417869534419
Olsenella profusa	0.0452922834937207
Olsenella scatoligenes	0.0364365724150289
Olsenella uli	0.0470141982519932
Olsenella umbonata	0.0353555801704726
Orenia metallireducens	0
Oribacterium parvum	0
Oribacterium sinus	0.783256113577135
Ornithobacterium rhinotracheale	0.0800683312224888
Oscillibacter ruminantium	0.0414935049789436
Oscillibacter sp	0.0580009076680513
Oscillibacter valericigenes	0.110446328945977
Oxalobacter formigenes	0.0710959326432899
Paenibacillus alvei	0.0565867785821874
Paenibacillus antibioticophila	0.0976969726313791
Paenibacillus barcinonensis	0.0612330183438341
Paenibacillus barengoltzii	0
Paenibacillus daejeonensis	0
Paenibacillus durus	0
Paenibacillus glucanolyticus	0
Paenibacillus graminis	0
Paenibacillus illinoisensis	0.0852882876776851
Paenibacillus kribbensis	0
Paenibacillus lactis	0.0588831377098077
Paenibacillus lautus	0.0288257199027276
Paenibacillus provencensis	0
Paenibacillus pueri	0.0403975877679055
Paenibacillus rhizosphaerae	0
Paenibacillus riograndensis	0.311519563958424
Paenibacillus sabinae/forsythiae	0
Paenibacillus senegalensis	0.0607988826229869
Paenibacillus thiaminolyticus	0.0394485501525153
Paenibacillus timonensis	0
Pantoea agglomerans	0.891068321352864
Pantoea conspicua	0.0357807685526416
Papillibacter cinnamivorans	0
Parabacteroides distasonis	0.983031326222919
Parabacteroides goldsteinii	0.0356778410355997
Parabacteroides gordonii	0
Parabacteroides johnsonii	0.296607203744343
Parabacteroides merdae	0.0464928516910458
Paracoccus carotinifaciens	0
Paracoccus marinus	0.0783984292798773
Paracoccus sanguinis	0
Paracoccus yeei	0.050102753520601
Paraeggerthella hongkongensis	0.163857370833362
Paraprevotella clara	0
Paraprevotella xylaniphila	0
Parascardovia denticolens	0.0486614444975828
Parasporobacterium paucivorans	0.219687153469792
Parasutterella excrementihominis	0.278070752191857
Parasutterella secunda	0.0854583286542021
Parvimonas micra	0.445849446814105
Pediococcus acidilactici	0.117179647658408
Pediococcus damnosus	0
Pediococcus pentosaceus	0.124236124397523
Pedobacter daejeonensis	0
Pedomicrobium ferrugineum	0
Pelomonas saccharophila	0.215490739003039
Peptoclostridium difficile	0.0807792739720747
Peptococcus niger	0
Peptococcus sp.	0
Peptoniphilus asaccharolyticus	0.0323876819629411
Peptoniphilus coxii	0.0348411271963937
Peptoniphilus duerdenii	0
Peptoniphilus grossensis	0
Peptoniphilus harei	0
Peptoniphilus indolicus	0.0323415708767807
Peptoniphilus lacrimalis	0
Peptoniphilus senegalensis	0.0682304512841691
Peptoniphilus timonensis	0
Peptostreptococcus anaerobius	0.0320085818547552
Peptostreptococcus russellii	0
Peptostreptococcus stomatis	0.0692285599673946
Phascolarctobacterium faecium	0.129271272652229
Phascolarctobacterium succinatutens	0.2005106881084
Phenylobacterium haematophilum	0.0738117568757913
Phyllobacterium myrsinacearum	0
Planococcus rifietoensis	0.0499303728636556
Planomicrobium chinense	0.0300078862674487
Planomonospora sphaerica	0.195897401517915
Plesiomonas shigelloides	0
Porphyromonas asaccharolytica	0
Porphyromonas catoniae	0.0775077963515018
Porphyromonas endodontalis	0
Porphyromonas gingivalis	0
Porphyromonas somerae	0.233240438704946
Porphyromonas uenonis	0.101907243009303
Prevotella albensis	0
Prevotella amnii	0
Prevotella amniotica	0
Prevotella aurantiaca	0.0521352958827202
Prevotella baroniae	0.0316930146525282
Prevotella bergensis	0.0354005109282107
Prevotella bivia	0
Prevotella brevis	0
Prevotella bryantii	0.0459272603903057
Prevotella buccae	0
Prevotella buccalis	0
Prevotella conceptionensis	0.0633593829990981
Prevotella copri	0.0566943061337193
Prevotella corporis	0.0696602309595301
Prevotella dentalis	0
Prevotella dentasini	0
Prevotella denticola	0.0355936778538349
Prevotella disiens	0
Prevotella enoeca	0
Prevotella falsenii	0.0334421485455323
Prevotella fusca	0
Prevotella histicola	0.148242396113921
Prevotella intermedia	0
Prevotella loescheii	0.0539453995645021
Prevotella maculosa	0.059555353618086
Prevotella marshii	0
Prevotella melaninogenica	0
Prevotella micans	0.0290403551435853
Prevotella multidaccharivorax	0.0284618537510142
Prevotella multiformis	0.0524539772699692
Prevotella multisaccharivorax	0.0497383345262155
Prevotella nanceiensis	0
Prevotella nigrescens	0.0348524026640088
Prevotella oralis	0
Prevotella oris	0.0326793314175849
Prevotella oryzae	0
Prevotella oulorum	0.0320724155708636
Prevotella pallens	0
Prevotella paludivivens	0.107238422137391
Prevotella pleuritidis	0
Prevotella ruminicola	0.0622599461019018
Prevotella saccharolytica	0.0947434368857557
Prevotella salivae	0.0449803293957396
Prevotella scopos/jejuni	0
Prevotella shahii	0
Prevotella stercorea	0.0799630375434373
Prevotella timonensis	0.0533749527400061
Prevotella veroralis	0
Promicromonospora flava	0.202233723255409
Propionibacterium acidifaciens	0.611684873170935
Propionibacterium acidipropionici	0.20059464488566
Propionibacterium acnes	0
Propionibacterium australiense	0
Propionibacterium avidum	0
Propionibacterium cyclohexanicum	0.0395708209032965
Propionibacterium damnosum	0.0600080474065407
Propionibacterium freudenreichii	0.0763070497219939
Propionibacterium granulosum	0.0460153079461668
Propionibacterium jensenii	0.0503110493557927
Propionibacterium microaerophilum	0.0648069766124152
Propionibacterium namnetense	0
Propionibacterium propionicum	0
Propionibacterium thoenii	0.178297138898913
Propionicimonas paludicola	0
Propionimicrobium lymphophilum	0.287070528341168
Propionivibrio dicarboxylicus	0
Prosthecobacter fluviatilis	0.0533216532253915
Proteus mirabilis	0.0395804281786085
Proteus penneri	0.120455830617122
Proteus vulgaris	0.0290392213014849
Providencia alcalifaciens	0.0371561227862702
Providencia rettgeri	0
Providencia rustigianii	0
Providencia stuartii	0.0786980409696707
Pseudoclavibacter massiliense	0
Pseudoclavibacter sp._Timone	0
Pseudoflavonifractor capillosus	0.311600865066941
Pseudomonas aeruginosa	0
Pseudomonas alcaliphila	0
Pseudomonas fluorescens	0
Pseudomonas fragi	0
Pseudomonas fragi/thivervalensis/deceptionensis	0.0345169574671843
Pseudomonas monteilii	1.53564372096516
Pseudomonas nitroreducens	0.0408744884428423
Pseudomonas oleovorans	0
Pseudomonas putida	0
Pseudomonas stutzeri	0.0552549157828488
Pseudopropionibacterium propionicum	0
Pseudoramibacter alactolyticus	0.045393862465819
Pseudothermotoga thermarum	0
Pseudoxanthomonas mexicana	0
Psychrobacter arenosus	0.0506101258548455
Pyramidobacter piscolens	0.0792701172087425
Ralstonia insidiosa	0.0466670160592608
Ralstonia mannitolilytica	0.0863214334118809
Ralstonia solanacearum	0
Raoultella ornithinolytica	0
Raoultella planticola	0.300322029588716
Rheinheimera perlucida	0.0959769725194366
Rheinheimera texasensis	0
Rhizobium pusense	0.0944144901087209
Rhodanobacter ginsenosidimutans	0.868550019802403
Rhodobacter sphaeroides	0
Rhodococcus equi	0.048567798789106
Rhodococcus erythropolis	0.0288154712810515
Rhodococcus rhodochrous	0
Riemerella anatipestifer	0.0406538077268759
Riemerella columbina	0.0288307909063867
Robinsoniella peoriensis	0
Romboutsia lituseburensis	0.0599025307081642
Roseburia faecis	1.0296733775246
Roseburia hominis	0.0289253413177351
Roseburia intestinalis	0.125441955937918
Roseburia inulinivorans	0.0877180834895393
Roseburia sp	0.14450660418808
Roseomonas mucosa	0.077650491188916
Rothia aeria	0
Rothia dentocariosa	0
Rothia mucilaginosa	0.0416450727261568
Rubinisphaera brasiliensis	0.0630554343233913
Rudanella lutea	0.0942794914945113
Ruminococcus albus	0
Ruminococcus bromii	0.186296779982535
Ruminococcus callidus	0
Ruminococcus champanellensis	0.0433487450378107
Ruminococcus faecis	0.169626626053981
Ruminococcus flavefaciens	0
Ruminococcus gauvreauii	0.0912168716969704
Ruminococcus gnavus	0.526402786112488
Ruminococcus lactaris	0
Ruminococcus sp	0.490171132445277
Ruminococcus sp. Marseille-P2780	0.0686789272075503
Ruminococcus sp. Marseille-P650	0.0538049397937921
Ruminococcus torques	0.0963639778177039
Ruthenibacterium lactatiformans	0.17411645886372
Salmonella enterica	0.0377629248700667
Sarcina maxima	0.0309322042222671
Sarcina ventriculi	0.22012878327991
Scardovia inopinata	0.124354999611916
Scardovia wiggsiae	0.0950341230996971
Schlesneria paludicola	0
Schwartzia sp.	0
Schwartzia succinivorans	0
Selenomonas artemidis	0
Selenomonas infelix	0
Selenomonas noxia	0.0452760079737519
Selenomonas ruminantium	0
Selenomonas sputigena	0
Sellimonas intestinalis	0.118380029899129
Senegalemassilia anaerobia	0.0468552724773397
Senegalimassilia anaerobia	0.240702290590301
Serratia ficaria	0
Serratia fonticola	0.222706459330674
Serratia liquefaciens	0.0512979559027832
Serratia marcescens	0
Shigella dysenteriae	0
Shuttleworthia satelles	0.123560104664337
Silanimonas lenta	0
Simonsiella muelleri	0.0585695643533809
Skermanella aerolata	0.0508469266902225
Slackia equolifaciens	0.0491377759109751
Slackia exigua	0.116492275016227
Slackia faecicanis	0.0676169007916752
Slackia isoflavoniconvertens	0.0435512913091056
Slackia piriformis	0.123160556398232
Snodgrassella alvi	0
Soleaferrea massiliensis	0.0394445308310212
Solobacterium moorei	0.0448139176901309
Sphingobacterium faecium	0.0419208483449201
Sphingobacterium multivorum	0.140578360960092
Sphingobacterium spiritivorum	0
Sphingobium hydrophobicum	0.0310624741857803
Sphingobium yanoikuyae	0.132922996949844
Sphingomonas adhaesiva	0
Sphingomonas ginsenosidimutans	0.0281818678770693
Sphingomonas hankookensis	0.0447931548021797
Sphingomonas panni	0.0282335836998671
Sphingomonas paucimobilis	0
Sphingomonas pseudosanguinis	1.20266226772037
Spirosoma linguale	0.0351921360052425
Sporanaerobacter acetigenes	0
Sporolactobacillus nakayamae	0.0589248067609818
Sporosarcina koreensis	0
Staphylococcus arlettae	0
Staphylococcus aureus	0.112876171963881
Staphylococcus auricularis	0.0456484574220004
Staphylococcus capitis	0.138682109049283
Staphylococcus cohnii	0.0442346512707796
Staphylococcus condimenti	0
Staphylococcus epidermidis	0.034012227159326
Staphylococcus epidermidis/muscae	0
Staphylococcus equorum/edaphicus/saprophyticus	0
Staphylococcus haemolyticus	0.058632706163415
Staphylococcus hominis	0
Staphylococcus intermedius	0.111581952335651
Staphylococcus kloosii	0
Staphylococcus lentus	0.046225284778851
Staphylococcus lugdunensis	0.208599354403973
Staphylococcus nepalensis	0.0799396021573348
Staphylococcus pasteuri	0
Staphylococcus pettenkoferi	0
Staphylococcus saccharolyticus	0.0408544776819584
Staphylococcus saprophyticus	0.0430485621374556
Staphylococcus schleiferi	0
Staphylococcus sciuri	0.0374220530187766
Staphylococcus simulans	0.0711539762287437
Staphylococcus succinus	0
Staphylococcus vitulinus	0.0319624348628291
Staphylococcus warneri	0.122535201809429
Staphylococcus xylosus	0
Stenotrophomonas daejeonensis	0
Stenotrophomonas maltophilia	0.140355344762718
Stenotrophomonas rhizophila	0.0631735470708468
Stomatobaculum longum	0
Stoquefichus massiliensis	0.0476868572208429
Streptobacillus moniliformis	0
Streptococcus agalactiae	0
Streptococcus alactolyticus	0
Streptococcus anginosus	0
Streptococcus australis	0
Streptococcus caballi	0
Streptococcus cameli	0.0373923870990364
Streptococcus canis	0
Streptococcus caprae	0
Streptococcus castoreus	0.0368988572826339
Streptococcus constellatus	0
Streptococcus criceti	0
Streptococcus cristatus	0.098363701119653
Streptococcus dentasini	0.0332655301781936
Streptococcus dentirousetti	0.0301382533396037
Streptococcus devriesei	0.0388444575964527
Streptococcus didelphis	0
Streptococcus downei	0
Streptococcus dysgalactiae	0
Streptococcus equi	0
Streptococcus equinus	0.0402926718808277
Streptococcus equinus/lutetiensis/infantarius	0.0351986166571004
Streptococcus fryi	0.0684260503898879
Streptococcus gallolyticus	0.0358090469943276
Streptococcus gordonii	0
Streptococcus gordonii/mutans	0
Streptococcus henryi	0.0414930077631718
Streptococcus hongkongensis	0
Streptococcus hyovaginalis	0
Streptococcus ictaluri	0
Streptococcus infantarius	0.0338103440937793
Streptococcus infantis	1.22308979420272
Streptococcus iniae	0
Streptococcus intermedius/uberis	0.0472748458419941
Streptococcus lactarius	0
Streptococcus lutetiensis	0
Streptococcus macedonicus	0
Streptococcus marimammalium	0
Streptococcus massiliensis	0
Streptococcus merionis	0
Streptococcus minor	0
Streptococcus mitis	0
Streptococcus mitis/pneumoniae/pseudoneumoniae	0
Streptococcus moroccensis	0
Streptococcus mutans	0.0472376775863927
Streptococcus oralis	0.0497054235820066
Streptococcus oricebi	0
Streptococcus orisasini	0
Streptococcus ovis	0
Streptococcus parasaguinis	0.0425658187914624
Streptococcus parasanguinis	0.0604016387544653
Streptococcus parauberis	0
Streptococcus pasteurianus	0
Streptococcus peroris	0
Streptococcus pharyngis	0
Streptococcus pleomorphus	0
Streptococcus plurextorum	0.074686356980647
Streptococcus pneumoniae	0
Streptococcus porci	0
Streptococcus porcinus	0.0792424573997284
Streptococcus porcorum	0.0328107822761607
Streptococcus pyogenes	0.0324734848740886
Streptococcus pyogensis	0
Streptococcus ratti/ursoris	0
Streptococcus rubneri	0
Streptococcus rupicaprae	0
Streptococcus salivarius	0
Streptococcus saliviloxodontae	0
Streptococcus sanguinis	0
Streptococcus sanguinis/vestibularis	0.0291963470879219
Streptococcus sinensis	0
Streptococcus sobrinus	0.0336466191497289
Streptococcus suis	0.0527742747040195
Streptococcus tangierensis	0
Streptococcus thermophilus	0.066967142180674
Streptococcus thoraltensis	0
Streptococcus uberis	0.0748530884726476
Streptococcus vestibularis	0
Streptococcus viridans	0.194641422325941
Streptomyces misionensis	0
Streptomyces thermoviolaceus	0
Streptomyces thermovulgaris	0.0506414997298611
Subdoligranulum variabile	0
Succinatimonas hippei	0
Succiniclasticum ruminis	0.069917229053484
Succinivibrio dextrinosolvens	0.631957521764782
Sulfurimonas autotrophica	0
Sutterella parvirubra	0
Sutterella stercoricanis	0
Sutterella wadsworthensis	0.0573693647183076
Symbiobacterium thermophilum	0
Tannerella forsythia	0
Tatumella ptyseos	0.0282094421902015
Tetragenococcus solitarius	0
Tetrasphaera australiensis	0
Thiomicrospira cyclica	0.0442470058142555
Timonella senegalensis	0.0390979857553316
Tissierella praeacuta	0
Trabulsiella guamensis	0.261608804229173
Treponema berlinense	0.0394785140828151
Treponema denticola	0
Treponema lecithinolyticum	0
Treponema maltophilum	0.0317386212122878
Treponema medium	0
Treponema porcinum	0
Treponema socranskii	0
Treponema succinifaciens	0
Treponema vincentii	0.0628760559618161
Tropheryma whipplei	0
Trueperella bernardiae	0.0298329169969156
Trueperella pyogenes	0
Tumebacillus permanentifrigoris	0.0339906661239909
Turicella otitidis	0.0409423030596531
Turicibacter sanguinis	0.0461188106369834
Turicimonas muris	0
Tyzzerella nexilis	0.0858098142590419
Ureaplasma parvum	0
Ureaplasma urealyticum	0
Ureibacillus suwonensis	0.067676020072409
Ureibacillus thermosphaericus	0
Vagococcus penaei	0.0322375739917405
Vagococcus teuberi	0.0523616505649536
Varibaculum cambriense	0.228566951211424
Variovorax boronicumulans	0.0416440738102698
Veillonella atypica	0
Veillonella dispar	0.0970068074755927
Veillonella parvula	0
Veillonella ratti	0
Veillonella rogosae	0.0436180256928662
Veillonella tobetsuensis	0.054032311887423
Vibrio cholerae	0.0789505933993084
Vibrio cincinnatiensis	0
Vibrio fluvialis	0
Vibrio furnissii	0
Vibrio mimicus	0
Vibrio parahaemolyticus	0
Victivallis vadensis	0.0407754676934827
Virgibacillus proomii	0
Weeksella virosa	0.0360281153346682
Weissella cibaria	0
Weissella confusa	0.911319106107553
Weissella paramesenteroides	0
Yersinia aleksiciae	0
Yersinia bercovieri	0.0395927066987752
Yersinia enterocolitica	0
Yersinia frederiksenii	0.0719346785403746
Yersinia kristensenii	0.0291622568553155
Yersinia pseudotuberculosis	0
Yersinia rohdei	0
Yokenella regensburgei	0.183541606940876
Yonghaparkia alkaliphila	0
Kingdom Information: (%)
Archaea	0.169039446713887
Bacteria	99.830960553286
Phylum Information: (%)
Actinobacteria	14.1050600823893
Bacteroidetes	9.40908634245394
Deinococcus-Thermus	0.0301306798689889
Dictyoglomi	0.143398385377047
Elusimicrobia	0.533727004000751
Epsilonbacteraeota	1.34701937067366
Euryarchaeota	0.169039446713887
Firmicutes	41.1972164895049
Fusobacteria	1.92161781095514
Gemmatimonadetes	0
Halanaerobiaeota	0
Lentisphaerae	0.0407754676934827
Other	3.65219684162995
Planctomycetes	0.0630554343233913
Proteobacteria	26.5762285791257
Spirochaetes	0.213668130639561
Synergistetes	0.308057102576755
Tenericutes	0.169512754224274
Thermotogae	0
Verrucomicrobia	0.120210077849285
Class Information: (%)
Actinobacteria	10.190555873767
Actinobacteridae	2.22392327965404
Alphaproteobacteria	5.74884178785933
Bacilli	13.305149160297
Bacteroides	0.274412145853357
Bacteroidetes	0.0284618537510142
Bacteroidia	9.10621234284957
Betaproteobacteria	0
Brachyspirae	0.0795749393826424
Campylobacteria	1.34701937067366
Chlorobia	0
Clostridia	24.1718520876765
Coriobacteriia	1.66116850862962
Deinococci	0.0301306798689889
Deltaproteobacteria	0.107002202851133
Dictyoglomia	0.143398385377047
Elusimicrobia	0.533727004000751
Epsilonproteobacteria	0
Erysipelotrichia	2.52489984206349
Flavobacteria	0
Fusobacteria	0.0783386500943075
Fusobacteriia	1.84327916086084
Gammaproteobacteria	20.7203845884152
Gemmatimonadetes	0
Halanaerobiia	0
Halobacteria	0.0898647351994107
Lentisphaeria	0.0407754676934827
Methanobacteria	0.0791747115144764
Mollicutes	0.169512754224274
Negativicutes	1.19531539946799
Nitriliruptoria	0.0294124203387131
Other	3.65219684162995
Planctomycetacia	0.0630554343233913
Spirochaetes	0
Spirochaetia	0.134093191256919
Synergistia	0.308057102576755
Thermotogae	0
Verrucomicrobiae	0.120210077849285
Order Information: (%)
Acetobacterales	0.136911026908876
Actinomycetales	1.93978468354846
Aeromonadales	1.06518287585894
Alteromonadales	0.154606996754074
Azospirillales	0.0508469266902225
Bacillales	5.29978232361846
Bacteroidales	7.3069281678826
Betaproteobacteriales	3.60866558095986
Bifidobacteriales	4.46134306470544
Brachyspirales	0.0795749393826424
Campylobacterales	1.34701937067366
Cardiobacteriales	0.189308844405195
Caulobacterales	0.534120631734124
Chitinophagales	1.12843154341593
Chlorobiales	0
Chromatiales	0
Clostridiale	0.303266823356772
Clostridiales	23.8685852643197
Coriobacteriales	1.66116850862962
Corynebacteriales	1.80584699881679
Cytophagales	0.184336236718232
Deinococcales	0.0301306798689889
Desulfobacterales	0
Desulfovibrionales	0.107002202851133
Dictyoglomales	0.143398385377047
Elusimicrobiales	0.533727004000751
Enterobacteriales	6.04657096310467
Erysipelotrichales	2.52489984206349
Flavobacteriales	0.606891185132157
Fusobacterales	0.0783386500943075
Fusobacteriales	1.84327916086084
Fusobacteriales: Leptotrichiacea	0
Gemmatimonadales	0
Halanaerobiales	0
Halobacteriales	0.0898647351994107
Lactobacillales	8.00536683667851
Methanobacteriales	0.0791747115144764
Micrococcales	2.89983143886413
Micromonosporales	0.0836596512795698
Mycoplasmatales	0.169512754224274
Neisseriales	0
Nitriliruptorales	0.0294124203387131
Oceanospirillales	0.111733096373625
Opitutales	0.0368422234711414
Other	3.65219684162995
Pasteurellales	1.65889413370036
Planctomycetales	0.0630554343233913
Propionibacteriales	0.97747441495881
Pseudomonadales	3.79822530558639
Rhizobiales	3.3482214901185
Rhodobacterales	0.209649962169173
Salinisphaerales	0
Selenomonadales	1.19531539946799
Sphingobacteriales	0.182499209305012
Sphingomonadales	1.46909175023843
Spirochaetales	0.134093191256919
Streptomycetales	0.0506414997298611
Streptosporangiales	0.195897401517915
Synergistales	0.308057102576755
Thermotogales	0
Thiomicrospirales	0.0442470058142555
Verrucomicrobiales	0.0833678543781439
Vibrionales	2.74195720468424
Victivallales	0.0407754676934827
Xanthomonadales	1.30099258117361
Family Information: (%)
Acetobacteraceae	0.136911026908876
Acidaminococcaceae	0.465599319673891
Actinomycetaceae	0.768338973567438
Aerococcaceae	0.622467508256808
Aeromonadaceae	0.333844062684374
Akkermansiaceae	0.0300462011527524
Alicyclobacillaceae	0.0339906661239909
Alteromonadaceae	0.0959769725194366
Aquaspirillaceae	0
Arcobacteraceae	0.114307494505145
Atopobiaceae	0.329986623378492
Azospirillaceae	0.0508469266902225
Bacillaceae	3.13942683737536
Bacteroidaceae	2.49761538850221
Barnesiellaceae	0.0338706596950204
Beijerinckiaceae	1.75015851816559
Bifidobacteriaceae	4.46134306470544
Blautia	0.0464591884736977
Bogoriellaceae	0
Brachyspiraceae	0.0795749393826424
Brevibacteriaceae	0.388294404310269
Burkholderiaceae	2.40564576078205
Caldicoprobacteraceae	0
Campylobacteraceae	0.795420959572268
Cardiobacteriaceae	0.189308844405195
Carnobacteriaceae	0.240119108897148
Caulobacteraceae	0.534120631734124
Cellulomonadaceae	0.0767254088545803
Chitinibacteraceae	0.165940931105358
Chitinophagaceae	1.12843154341593
Chlorobiaceae	0
Christensenellaceae	0.0980597912845311
Chromatiaceae	0
Clostridiaceae	1.6285257981244
Clostridiaceae 1	3.68039944306915
Clostridiaceae 2	0.219838840132843
Clostridiales	0.303266823356772
Coriobacteriaceae	0.228860305674299
Corynebacteriaceae	1.47339269561363
Corynebacterineae	0.223981728380042
Deinococcaceae	0.0301306798689889
Dermabacteraceae	0.300870844980783
Dermacoccaceae	0.0564171828361597
Desulfobulbaceae	0
Desulfovibrionaceae	0.107002202851133
Dictyoglomaceae	0.143398385377047
Dietziaceae	0.118105911378046
Dysgonomonadaceae	0.281585490547543
Eggerthellaceae	1.10232157957683
Elusimicrobiaceae	0.533727004000751
Enterbacteriaceae	1.13185459785251
Enterobacteriaceae	4.91471636525216
Enterococcaceae	0.75222562544474
Erysipelotrichaceae	2.52489984206349
Eubacteriaceae	0.0855398719389038
Family XI	1.04453354894151
Family XIII	0.162713032338206
Family XVIII	0
Flavobacteriaceae	0.274844250464308
Fusobacteriaceae	0.654300819313969
Gemmatimonadaceae	0
Halobacteroidaceae	0
Haloferacaceae	0.0898647351994107
Halomonadaceae	0.111733096373625
Helicobacteraceae	0.437290916596245
Hymenobacteraceae	0.054864609218478
Hyphomicrobiaceae	0
Intrasporangiaceae	0.189797700658618
Jonesiaceae	0
Lachnospiraceae	13.5682943733914
Lactobacillaceae	1.96209264294254
Leptotrichia	0
Leptotrichiaceae	1.26731699164118
Leuconostocaceae	1.20250919501847
Listeriaceae	0
Marinifilaceae	0.164182750499143
Methanobacteriaceae	0.0791747115144764
Microbacteriaceae	1.63480070825268
Micrococcaceae	0.222888133330738
Micrococcineae	0.185246582517918
Micromonosporaceae	0.0836596512795698
Moraxellaceae	0.952839126222705
Muribaculaceae	0
Mycobacteriaceae	0.160681014874521
Mycoplasmataceae	0.169512754224274
Neisseriaceae	0.991466564966757
Nitriliruptoraceae	0.0294124203387131
Nocardiaceae	0.116501086221269
Nocardioidaceae	0.0391481925434108
Opitutaceae	0.0368422234711414
Other	3.65219684162995
Paenibacillaceae	1.06720849260741
Pasteurellaceae	1.65889413370036
Peptococcaceae	0
Peptostreptococcaceae	0.513601966245255
Planococcaceae	0.0799382591311043
Porphyromonadaceae	0.412655478065751
Prevotellaceae	2.45684785637834
Promicromonosporaceae	0.12938758034721
Propionibacteriaceae	0.938326222415399
Propionibacterineae	0.600033165105488
Pseudomonadaceae	2.84538617936369
Psychromonadaceae	0.058630024234637
Rhizobiaceae	1.40690322219219
Rhodanobacteraceae	0.868550019802403
Rhodobacteraceae	0.209649962169173
Rhodocyclaceae	0.0456123241056935
Rikenellaceae	0.0983613215006817
Rubinisphaeraceae	0.0630554343233913
Ruminococcaceae	2.95997583145146
Schlesneriaceae	0
Solimonadaceae	0
Sphingobacteriaceae	0.182499209305012
Sphingomonadaceae	1.46909175023843
Spirochaetaceae	0.134093191256919
Spirosomaceae	0.129471627499754
Sporolactobacillaceae	0.0589248067609818
Staphylococcaceae	0.78093684054791
Streptococcacaeae	0
Streptococcaceae	3.2259527561188
Streptomycetaceae	0.0506414997298611
Streptomycineae	0
Streptosporangiaceae	0.195897401517915
Succinivibrionaceae	0.731338813174563
Synergistaceae	0.308057102576755
Tannerellaceae	1.36180922269391
Thermomonosporaceae	0
Thermotogaceae	0
Thiomicrospiraceae	0.0442470058142555
Thiovulaceae	0
Veillonellaceae	0.729716079794097
Verrucomicrobiaceae	0.0533216532253915
Vibrionaceae	2.74195720468424
Victivallaceae	0.0407754676934827
Weeksellaceae	0.332046934667848
Xanthobacteraceae	0.191159749760721
Xanthomonadaceae	0.432442561371209
Genus Information: (%)
Acetanaerobacterium	0.283337419465317
Acetivibrio	0
Acetobacter	0.0592605357199601
Acetobacterium	0.0401460094730848
Achromobacter	0.0491101887867627
Acidaminococcus	0.0659001298597784
Acidovorax	0.0536785488972448
Acinetobacter	0.517576165650416
Actinobacillus	0.386651823153668
Actinobaculum	0
Actinomadura	0
Actinomyces	0.421082306327113
Adlercreutzia	0.0322085953886744
Aerococcus	0.0404742164945939
Aeromicrobium	0.0391481925434108
Aeromonas	0.333844062684374
Afipia	0
Agathobacter	0.028760041044141
Aggregatibacter	0.0905306708094081
Agrobacterium	0.489873901627691
Agrococcus	0.165566511648011
Akkermansia	0.0300462011527524
Alcaligenes	0.0340419301134634
Algoriella	0
Aliagarivorans	0.058630024234637
Alistipes	0.0983613215006817
Allisonella	0
Alloiococcus	0
Alloprevotella	1.06934008358888
Allorhizobium-Neorhizobium-Pararhizobium-Rhizobium	0.77271151424892
Alloscardovia	0
Alysiella	0.139055104914571
Amaricoccus	0
Anaerobiospirillum	0.0993812914097815
Anaerococcus	0.0390542093608221
Anaerofilum	0.0317733036814849
Anaerofustis	0
Anaeroglobus	0.0379829085266527
Anaerospora	0
Anaerosporobacter	0.0395640348616319
Anaerostipes	0.107501418257692
Anaerovorax	0
Ancylobacter	0.117220064112883
Aneurinibacillus	0.0776955245011786
Anoxynatronum	0.174141982504051
Aquabacterium	0.0609305023538948
Arcanobacterium	0.0295793005485302
Arcobacter	0.114307494505145
Arthrobacter	0.185246582517918
Asaccharobacter	0.0507145428199288
Atopobium	0.165887989047277
Atopostipes	0.0372816120561662
Aureimonas	0
Bacillus	3.07175081730295
Bacteroides	2.49761538850221
Barnesiella	0
Bartonella	0.0499033162068594
Bavariicoccus	0.0491584533467624
Bergeyella	0.0434606030181322
Bifidobacterium	4.15969798389078
Blautia	0.756566976116998
Bordetella	0
Brachybacterium	0.180080852492472
Brachymonas	0
Brachyspira	0.0795749393826424
Bradyrhizobium	0.0739396856478382
Brevibacillus	0.14883446875678
Brevibacterium	0.388294404310269
Brevundimonas	0.274259393619509
Brochothrix	0
Buchnera	0.115629591456761
Bulleidia	0
Burkholderia-Caballeronia-Paraburkholderia	0.0342979455506139
Butyricicoccus	0.102203000767154
Butyricimonas	0.164182750499143
Butyrivibrio	0.133727236303096
Caldicoprobacter	0
Campylobacter	0.795420959572268
Capnocytophaga	0.20326802322865
Cardiobacterium	0.189308844405195
Castellaniella	0
Catabacter	0.0440336543033347
Catenibacterium	1.52729415577147
Catonella	0.210378222866517
Caulobacter	0.186049481238823
Cellulomonas	0.0767254088545803
Cellulosilyticum	0.0714303086298393
Cellulosimicrobium	0.0526689743240003
Centipeda	0
Cephaloticoccus	0.0368422234711414
Cetobacterium	0
Chitinibacter	0.165940931105358
Chlorobium	0
Christensenella	0.0540261369811964
Chryseobacterium	0
Citrobacter	0.0795835920926561
Cloacibacillus	0.228786985368013
Clostridium	1.6285257981244
Clostridium sensu stricto	0.0456968576287922
Clostridium sensu stricto 1	2.03766619775304
Clostridium sensu stricto 10	0
Clostridium sensu stricto 11	0.140179769130312
Clostridium sensu stricto 12	0.211943736682268
Clostridium sensu stricto 13	0.319154197116539
Clostridium sensu stricto 14	0.0308679945021514
Clostridium sensu stricto 15	0.0433024134451989
Clostridium sensu stricto 16	0.066984310636729
Clostridium sensu stricto 17	0
Clostridium sensu stricto 18	0.0781234939052346
Clostridium sensu stricto 19	0
Clostridium sensu stricto 2	0.0371376025472208
Clostridium sensu stricto 3	0.0345782085298122
Clostridium sensu stricto 4	0.0397029896369943
Clostridium sensu stricto 5	0
Clostridium sensu stricto 7	0.203872222752451
Clostridium sensu stricto 8	0.185825318929022
Cnuella	1.08840686935989
Collinsella	0.159918044736155
Comamonas	0
Coprobacillus	0
Coprobacter	0.0338706596950204
Coprococcus 1	0
Coprococcus 2	0
Coprococcus 3	0.0567997684285067
Coriobacterium	0.0689422609381433
Corynebacterium	0.262336314057696
Corynebacterium 1	1.1372992337787
Cronobacter	0
Cryobacterium	0.0620631345936285
Cryptobacterium	0.0281973412824328
Cupriavidus	0.0290023298016601
Curvibacter	0
Cutibacterium	0
Dechlorobacter	0
Deinococcus	0.0301306798689889
Delftia	0
Dermabacter	0.120789992488312
Dermacoccus	0.0564171828361597
Desulfobulbus	0
Desulfovibrio	0.107002202851133
Dialister	0.0685508157985237
Dictyoglomus	0.143398385377047
Dielma	0.032312110498967
Dietzia	0.118105911378046
Dolosicoccus	0.0690480437846202
Dolosigranulum	0.0308894168172461
Dorea	0.0714027505121923
Dyadobacter	0
Dysgonomonas	0.0799616003682449
Eggerthella	0.334737225118616
Eggerthia	0
Eikenella	0.0279454670537874
Eisenbergiella	0
Elusimicrobium	0.533727004000751
Empedobacter	0.103005286459297
Enorma	0
Enterobacter	0.194226283184202
Enterococcus	0.437428819520017
Enterorhabdus	0.0541387369993882
Enterovibrio	0.0277903020382519
Eremococcus	0.0312603517844302
Erwinia	0.0305403493584277
Erysipelatoclostridium	0.164828705456383
Escherichia	1.13185459785251
Escherichia-Shigella	1.34140780670941
Ethanoligenens	0.0540950725156151
Eubacterium	0.303266823356772
Ezakiella	0
Facklamia	0.481684896193164
Faecalitalea	0.146294482692263
Fastidiosipila	0.0315063422009991
Fictibacillus	0
Filifactor	0
Finegoldia	0
Flavobacterium	0.0715762272356586
Flavonifractor	0.149383525299886
Franconibacter	0.0358000114282588
Fretibacterium	0
Fusicatenibacter	0.223102215644751
Fusobacterium	0.654300819313969
Gallibacterium	0.0304035446628022
Garciella	0
Gardnerella	0.0335945136054651
Gemella	0.139356421071701
Gemmatirosa	0
Geobacillus	0
Geomicrobium	0
Georgenia	0
Gluconobacter	0
Gordonia	0.0413618244121763
Gordonibacter	0.0385089677082136
Granulicatella	0.171948080023736
Grimontia	0.313373490038526
Haematobacter	0.0811487793686951
Haemophilus	1.15130809507448
Hafnia-Obesumbacterium	0
Halodesulfovibrio	0
Halomonas	0.111733096373625
Halopiger	0.0898647351994107
Harryflintia	0
Helicobacter	0.437290916596245
Hespellia	0
Hodemania	0
Holdemanella	0
Holdemania	0.0331939504814073
Howardella	0.0388578302509044
Hungatella	0.172097367490609
Hydrobacter	0.0400246740560381
Hydrogenibacillus	0
Hydrogenoanaerobacterium	0.219909761112424
Hymenobacter	0.054864609218478
Intestinibacter	0.147974067236344
Intestinimonas	0.0399146360881786
Isoptericola	0.0767186060232094
Janibacter	0.159775453444348
Johnsonella	0.0718754025447572
Jonesia	0
Kandleria	0.346245322861811
Kerstersia	0
Kingella	0.0349296976566938
Klebsiella	0.0392545765914824
Kluyvera	0.0327508687593776
Kocuria	0.222888133330738
Kosakonia	0.0311377462756904
Kurthia	0
Kytococcus	0
Lachnoanaerobaculum	0.0322498113230994
Lachnobacterium	0.158740007100853
Lachnoclostridium	3.76524133570868
Lachnoclostridium 10	0.0354360861180809
Lachnoclostridium 12	0.041886465543083
Lachnoclostridium 5	0.559788282631327
Lachnospira	1.21749295973782
Lachnospiraceae NC2004 group	0.262666821439065
Lachnospiraceae NK4A136 group	0.0306678401279864
Lactobacillus	1.84491299528413
Lactococcus	0.390272382977945
Lautropia	0.0920074667221579
Lawsonella	0.0328148447175832
Leifsonia	0
Leminorella	0.039275505175738
Leptothrix	0.441925941224291
Leptotrichia	1.26731699164118
Leuconostoc	0.259199777027521
Limnobacter	0.0918144826310312
Lysinibacillus	0
[truncated: 214 more rows]
