# Supplementary material for: Pediatric Acute Lymphoblastic Leukemia Patients Exhibit Distinctive Alterations in the Gut Microbiota
Source: Front Cell Infect Microbiol. 2020 Oct 16;10:558799. doi: 10.3389/fcimb.2020.558799 (PMC7596659; doi:10.3389/fcimb.2020.558799)
Supplement: Supplementary file 1 [file Data_Sheet_1.ZIP › rawdata/Control/19T040001_output.xls.result.txt]

Species Information: (%)
Abiotrophia defectiva	0
Abiotrophia para-adiacens	0.103821491334063
Acetanaerobacterium elongatum	0.351174634873723
Acetobacterium tundrae	0
Achromobacter denitrificans	0.217076151478397
Achromobacter xylosoxidans	0
Acidaminococcus fermentans	0.053073456166141
Acidaminococcus intestini	0
Acidovorax facilis	0
Acidovorax sp	0
Acidovorax temperans	0
Acinetobacter baumannii	0
Acinetobacter calcoaceticus	0.0945019316248868
Acinetobacter haemolyticus/baumannii	0.194630302440218
Acinetobacter johnsonii	0.12597666967892
Acinetobacter junii	0
Acinetobacter lwoffii	0
Acinetobacter pittii	0
Acinetobacter radioresistens	0
Acinetobacter septicus	0
Actinobacillus capsulatus	0.526423070718325
Actinobacillus pleuropneumoniae	0
Actinobaculum massiliense	0
Actinobaculum schaalii	0.0566395910481422
Actinomadura vinacea	0
Actinomyces canis	0
Actinomyces cardiffensis	0.0402462105975079
Actinomyces georgiae	0
Actinomyces graevenitzii	0
Actinomyces johnsonii	0.0284589235465724
Actinomyces massiliensis	0
Actinomyces meyeri	0
Actinomyces naeslundii	0
Actinomyces neuii	0.0410162986055621
Actinomyces odontolyticus	0
Actinomyces oris	0
Actinomyces radingae	0
Actinomyces sp._ph3	0.351599427685461
Actinomyces turicensis	0
Actinomyces urogenitalis	0.039083950787576
Actinomyces viscosus	0
Adlercreutzia equolifaciens	0.0418800526380158
Aeribacillus pallidus	0.404468323920276
Aerococcus christensenii	0
Aerococcus viridans	0
Aeromicrobium massiliense	0.0324875917900071
Aeromonas allosaccharophila/veronii	0.0467110081875067
Aeromonas bestiarum	0.0475865899405984
Aeromonas hydrophila	0
Aeromonas jandaei	0
Aeromonas media/tecta	0
Aeromonas veronii	0
Afipia birgiae	0
Agathobaculum butyriciproducens	0
Aggregatibacter actinomycetemcomitans	0.126601320733783
Aggregatibacter aphrophilus	0.767985878438658
Aggregatibacter segnis	0.0378330007358885
Agrobacterium tumefaciens	0.396525901670987
Agrococcus jejuensis	0
Agrococcus terreus	0.101569990889392
Akkermansia glycaniphila	0
Akkermansia muciniphila	0.396930115878186
Alcaligenes faecalis	0.0397118051653034
Algoriella xinjiangensis	0
Aliagarivorans marinus	0.0783123304340058
Alistipes finegoldii	0
Alistipes indistinctus	0
Alistipes inops	0
Alistipes obesi	0
Alistipes onderdonkii	0.0330332060202262
Alistipes putredinis	0
Alistipes senegalensis	0.0369312819076139
Alistipes shahii	0
Alistipes timonensis	0
Allisonella histaminiformans	0
Alloiococcus otitis	0
Alloprevotella rava	0.0322180176051187
Alloprevotella tannerae	1.46477270213186
Alloscardovia omnicolens	0
Alysiella filiformis	0.107652144912182
Amaricoccus kaplicensis	0
Anaerobiospirillum succiniciproducens	0
Anaerobiospirillum thomasii	0.187133961889583
Anaerococcus hydrogenalis	0
Anaerococcus lactolyticus	0.120999705322447
Anaerococcus obesiensis	0.0742793927161119
Anaerococcus octavius	0
Anaerococcus prevotii	0
Anaerococcus senegalensis	0
Anaerococcus tetradius	0
Anaerococcus vaginalis	0
Anaerofilum agile	0
Anaerofilum pentosovorans	0
Anaerofustis stercorihominis	0
Anaeroglobus geminatus	0
Anaerorhabdus furcosa	0.0632293703436543
Anaerosporobacter mobilis	0
Anaerostipes butyraticus	0
Anaerostipes caccae	0
Anaerostipes hadrus	0.25177587696982
Anaerotruncus colihominis	0.230573067432057
Anaerotruncus sp	0
Anaerovorax odorimutans	0.0532804386362632
Ancylobacter polymorphus	0.10764813737215
Aneurinibacillus aneurinilyticus	0
Aneurinibacillus migulanus	0
Anoxynatronum sibiricum	0.0361996135166052
Aquabacterium commune	0.0530367483642631
Arcanobacterium haemolyticum	0
Arcanobacterium pyogenes	0.0407063763025205
Arcobacter butzleri	0.195168780876045
Arcobacter cryaerophilus	0
Arthrobacter albus	0
Arthrobacter castelli	0.0410082063130428
Arthrobacter oxydans	0.0422758841441072
Arthrobacter polychromogenes	0
Asaccharobacter celatus	0
Atlantibacter hermannii	0
Atopobium minutum	0
Atopobium parvulum	0.05943875892436
Atopobium rimae	0.0775966996362243
Atopobium vaginae	0
Atopostipes suicloacalis	0
Aurantimonas altamirensis	0
Aureimonas altamirensis	0.376940108011547
Averyella dalhousiensis	0
Azonexus hydrophilus	0
Azospirillum lipoferum	0.0380875627761373
Bacillus altitudinis	0.418609997935106
Bacillus amyloliquefaciens	0
Bacillus anthracis	0.042090586400546
Bacillus atrophaeus	0
Bacillus badius	0
Bacillus beijingensis	0.0301910743945487
Bacillus benzoevorans	0
Bacillus cereus	0
Bacillus circulans	0
Bacillus clausii	0
Bacillus coagulans	0
Bacillus cytotoxicus	0
Bacillus endophyticus	0.0429114475047125
Bacillus firmus	0
Bacillus flexus	0
Bacillus fordii	0
Bacillus halodurans	0
Bacillus idriensis	0
Bacillus infantis	0
Bacillus licheniformis	0.0732316364079795
Bacillus marisflavi	0
Bacillus massilioanorexius	0.0299184877748367
Bacillus massiliosenegalensis	0
Bacillus megaterium	0
Bacillus methanolicus	0
Bacillus mojavensis	0.0616426981284042
Bacillus mycoides	0
Bacillus nealsonii	0
Bacillus niacini	0
Bacillus polyfermenticus	0.048356434464526
Bacillus pseudofirmus	0
Bacillus pseudomycoides	0
Bacillus pumilus	0.0431278649091111
Bacillus senegalensis	0.0303448338986752
Bacillus simplex	0
Bacillus siralis	0
Bacillus sonorensis	0.0422175168692445
Bacillus subtilis	0.0324013541983935
Bacillus thermoamylovorans	0.14941260258882
Bacillus thuringiensis	0.28016969532921
Bacillus timonensis	0.029667944825276
Bacillus toyonensis/wiedmanii/thuringiensis	0
Bacillus vallismortis	0.0468458879172278
Bacteroides acidifaciens	0
Bacteroides caccae	0.0349859856655334
Bacteroides cellulosiluticus	0.136924126899022
Bacteroides cellulosilyticus	0.247815231502665
Bacteroides clarus	0
Bacteroides coagulans	0
Bacteroides coprocola	0
Bacteroides coprophilus	0.0901112018436732
Bacteroides dorei	0
Bacteroides eggerthii	0.15579536987553
Bacteroides faecis	0.0286213234436592
Bacteroides finegoldii	0.0503447753327163
Bacteroides fluxus	0
Bacteroides fragilis	0.529927959105729
Bacteroides galacturonicus	0.0301921070993404
Bacteroides gallinarum	0
Bacteroides gallinceum	0
Bacteroides graminisolvens	0
Bacteroides helcogenes	0
Bacteroides intestinalis	0
Bacteroides massiliensis	0.621019993581239
Bacteroides massilinensis	0.0512047734418546
Bacteroides nordii	0.127567018071842
Bacteroides oleiciplenus	0.0597758406313848
Bacteroides ovatus	0.067533759388531
Bacteroides paurosaccharolyticus	0
Bacteroides pectinophilus	0.0588085228529348
Bacteroides plebeius	0
Bacteroides propinonicifaciens	0
Bacteroides pyogenes	0
Bacteroides salanitronis	0
Bacteroides salyersiae	0.0301625506206589
Bacteroides sartorii	0
Bacteroides stercorirosoris	0
Bacteroides stercoris	0
Bacteroides thetaiotaomicron	0.0512733703394025
Bacteroides timonensis	0
Bacteroides uniformis	0.352033915233373
Bacteroides ureolyticus	0.0881519723554638
Bacteroides vulgatus	1.19011106373329
Bacteroides xylanisolvens	0
Bacteroides xylanolyticus	0
Barnesiella intestinihominis	0
Barnesiella viscericola	0
Bartonella birtlesii	0
Bavariicoccus seileri	0.0571720124726485
Bergeyella zoohelcum	0
Bifidobacterium actinocoloniiforme	0
Bifidobacterium adolescentis	0.0434720172894639
Bifidobacterium adolescentis/ruminantium	0.132511913629203
Bifidobacterium angulatum	0.123546432626062
Bifidobacterium animalis	0
Bifidobacterium asteroides	0
Bifidobacterium avesanii	0
Bifidobacterium bifidum	0
Bifidobacterium bohemicum	0
Bifidobacterium bombi	0.0425828856528796
Bifidobacterium boum	0.249501439853497
Bifidobacterium breve	0
Bifidobacterium callitrichos	0.0537697049830878
Bifidobacterium catenulatum	0.0471719324129379
Bifidobacterium catenulatum/pseudoctenulatum	0.433736574671831
Bifidobacterium choerinum	0.321583097556458
Bifidobacterium commune	0
Bifidobacterium coryneforme	0
Bifidobacterium crudilactis/psychraerophilum	0
Bifidobacterium cuniculi	0.100496077052588
Bifidobacterium dentium	0.166154901522725
Bifidobacterium eulemuris/lemurum	0
Bifidobacterium faecale	0.0305428246484481
Bifidobacterium gallicum	0.201009279409631
Bifidobacterium gallinarum	0
Bifidobacterium hapali	0
Bifidobacterium indicum	0.0280359025007164
Bifidobacterium kashiwanohense	0.0493651941840448
Bifidobacterium longum	0.216284828258611
Bifidobacterium longum	0.122125495564382
Bifidobacterium merycicum	0
Bifidobacterium mongoliense	0.0400836397024903
Bifidobacterium moukalabense	1.42766270047105
Bifidobacterium pseudocatenulatum	0.055460737950999
Bifidobacterium pseudocatenulatum	0
Bifidobacterium pseudolongum	0.410430848332952
Bifidobacterium pullorum	0
Bifidobacterium pullorum/hapali	0.0795569142573427
Bifidobacterium ramosum	0.0876736415462317
Bifidobacterium reuteri	0.161842456458625
Bifidobacterium ruminantium	0
Bifidobacterium saeculare	0
Bifidobacterium saguini	0
Bifidobacterium scardovii	0.0562197246681507
Bifidobacterium stercoris	0
Bifidobacterium thermacidophilum	0.115966467471027
Bifidobacterium thermophilum	0
Bifidobacterium tissieri	0.183209281303099
Bifidobacterium tsurumiense	0.081949747072137
Bifissio spartinae	2.17739957771009
Bilophila wadsworthia	0
Blastococcus massiliensis	0.15437921246787
Blastomonas natatoria	0
Blautia caecimuris	0
Blautia coccoides	0
Blautia faecis	0.0428794604012869
Blautia glucerasea	0
Blautia hansenii	0
Blautia hydrogenotrophica	0
Blautia luti	0.227184475338531
Blautia marasmi	0
Blautia obeum	0
Blautia producta	0
Blautia schinkii	0.0990285925925058
Blautia sp._GD8	0
Blautia stercoris	0.0759752929835923
Blautia wexlerae	0
Bordetella hinzii	0
Brachybacterium muris	0
Brachybacterium paraconglomeratum	0.0760072900416559
Brachymonas chironomi	0
Brachyspira aalborgi	0.0815210848612993
Brachyspira pilosicoli	0
Bradyrhizobium denitrificans	0
Bradyrhizobium elkanii	0
Bradyrhizobium japonicum	0
Brevibacillus agri	0
Brevibacillus borstelensis	0
Brevibacillus brevis	0
Brevibacillus massiliensis	0
Brevibacterium casei	0.0820739315915403
Brevibacterium epidermidis	0.0591034243791354
Brevibacterium halotolerans	0.192895635209451
Brevibacterium iodinum	0
Brevibacterium linens	0.0314692471478032
Brevibacterium luteolum	0
Brevibacterium mcbrellneri	0.0324725644666282
Brevibacterium paucivorans	0.120560431441034
Brevibacterium pityocampae	0
Brevibacterium ravenspurgense/massiliense	0.234654904186885
Brevibacterium senegalense	0
Brevundimonas bacteroides	0.249289093937705
Brevundimonas diminuta	0
Brevundimonas subvibrioides	0.0465096236028042
Brevundimonas terrae	0
Brevundimonas vesicularis	0
Brochothrix thermosphacta	0
Buchnera aphidicola	0.298267636249043
Buchnera sp.	0
Bulleidia extructa	0
Burkholderia cepacia	0
Burkholderia glumae	0
Burkholderia plantarii	0
Butyricicoccus faecihominis	0.0356585503771916
Butyricicoccus pullicaecorum	0
Butyricimonas faecihominis	0
Butyricimonas paravirosa	0
Butyricimonas synergistica	0
Butyricimonas virosa	0
Butyrivibrio crossotus	0.330347585030354
Butyrivibrio fibrisolvens	0
C.viride 16S	0.0639544746764366
Caldicoprobacter faecalis	0
Campylobacter coli	0.174216216208287
Campylobacter concisus	0
Campylobacter curvus	0
Campylobacter faecalis	0.142091237678373
Campylobacter fetus	0.0305142464426603
Campylobacter gracilis	0.0351746821693021
Campylobacter hominis	0
Campylobacter hyointestinalis	0
Campylobacter jejuni	0.352833117439781
Campylobacter lari	0
Campylobacter rectus	0
Campylobacter showae	0.0396060112615178
Campylobacter upsaliensis	0
Campylobacter ureolyticus	0
Candidatus Blastococcus	0
Candidatus Dorea	0.0475572895582041
Candidatus Soleaferrea	0
Candidatus Stoquefichus	0
Candidatus Streptomyces	0
Capnocytophaga gingivalis	0
Capnocytophaga granulosa	0
Capnocytophaga haemolytica	0
Capnocytophaga leadbetteri	0.151893222696696
Capnocytophaga ochracea	0
Capnocytophaga sputigena	0.0367242040188595
Cardiobacterium hominis	0.0433108834629998
Cardiobacterium valvarum	0
Carnobacterium maltaromaticum	0
Castellaniella defragrans	0
Catabacter hongkongensis	0.0297814312692779
Catenibacterium mitsuokai	3.35392919539125
Catonella morbi	0
Catonella sp.	0
Cedecea davisae	0
Cedecea lapagei	0.037283073204154
Cellulomonas composti	0.0551117738815502
Cellulomonas denverensis	0
Cellulomonas massiliensis	0
Cellulomonas parahominis	0.0301136211973484
Cellulosilyticum lentocellum	0.174898374737813
Cellulosimicrobium cellulans	0.0556306654965681
Centipeda periodontii	0
Cephaloticoccus primus	0.0329553019975747
Cetobacterium somerae	0
Chlamydia abortus	0.135751657331775
Chlamydia trachomatis	0.0842948258329618
Chlorobium phaeobacteroides	0
Christensenella minuta	0.0955245686092664
Chryseobacterium bovis	0
Chryseobacterium hominis	0
Citrobacter amalonaticus	0
Citrobacter braakii	0
Citrobacter farmeri	0.0368551240653014
Citrobacter freundii	0.0751309959292138
Citrobacter gillenii	0
Citrobacter intermedius	0
Citrobacter murliniae	0
Citrobacter pasteurii	0
Citrobacter sedlakii	0
Citrobacter werkmanii	0
Citrobacter youngae	0.124714623089547
Cloacibacillus evryensis	0.113085099124477
Cloacibacillus porcorum	0
Cloacibacterium normanense	2.3139004119154
Clostridioides difficile	0
Clostridium acetobutylicum	0
Clostridium acidisoli	0
Clostridium aciditolerans	0
Clostridium aerotolerans	0
Clostridium akagii	0
Clostridium aldenense	0.0639938497235456
Clostridium aldrichii	0
Clostridium algidicarnis	0
Clostridium amazonense	0
Clostridium aminovalericum	0.116366960702797
Clostridium amygdalinum	0
Clostridium amylolyticum	0.0401290300593392
Clostridium arbusti	0
Clostridium argentinense	0
Clostridium asparagiforme	0.648575179646077
Clostridium aurantibutyricum	0.0558281221674464
Clostridium autoethanogenum	0
Clostridium baratii/Eubacterium nitrigenese	0.0319417839595616
Clostridium beijerinckii	0.0404237923659422
Clostridium bifermentans	0
Clostridium bolteae/aminovalericum	0.131713759526976
Clostridium botulinum	0
Clostridium bowmanii	0
Clostridium butyricum	0.051415148369106
Clostridium cadaveris	0
Clostridium carboxidivorans	0
Clostridium cavendishii	0
Clostridium celatum	1.29401346180132
Clostridium celerecrescens	0
Clostridium cellobioparum	0
Clostridium cellulolyticum	0
Clostridium chartatabidum	0.0642948724740948
Clostridium chauvoei	0.0780123491387384
Clostridium chromiireducens	0
Clostridium citroniae	0
Clostridium clariflavum	0.0310030237062425
Clostridium clostridioforme	0
Clostridium cochlearium	0
Clostridium cocleatum	0
Clostridium colicanis	0
Clostridium colinum	0
Clostridium collagenovorans	0.0589332939774297
Clostridium cylindrosporum	0
Clostridium dakarense	0
Clostridium difficile	0
Clostridium diolis	0.213693536453312
Clostridium disporicum/celatum	0
Clostridium drakei	0
Clostridium estertheticum	0
Clostridium fallax	0
Clostridium felsineum	0.0426504607827
Clostridium ganghwense	0
Clostridium ghonii	0.114304581595779
Clostridium glycolicum	0
Clostridium glycyrrhizinilyticum	0.132058573710137
Clostridium grantii	0.0338235384571576
Clostridium haemolyticum	0
Clostridium hathewayi	0
Clostridium herbivorans	0
Clostridium hiranonis	0
Clostridium homopropionicum	0
Clostridium huakuii	0
Clostridium hungatei	0
Clostridium hylemonae	0.124572851545878
Clostridium indolis/methoxybenzovorans	0.4869484165971
Clostridium innocuum	0
Clostridium irregulare	0
Clostridium isatidis	0
Clostridium jeddahense	0.053282864149041
Clostridium kogasensis	0
Clostridium lactatifermentans	0
Clostridium lavalense/bolteae	0.04044377970152
Clostridium leptum	0.312687712995965
Clostridium limosum	0
Clostridium lituseburense	0
Clostridium lundense	0
Clostridium malenominatum	0
Clostridium massiliodielmoense	0
Clostridium methoxybenzovorans	0.278986329642208
Clostridium methylpentosum	0.107164905457837
Clostridium neonatale	0
Clostridium nexile	0.132990126075392
Clostridium novyi	0.0364700121699619
Clostridium oceanicum	0
Clostridium oroticum	0
Clostridium paraputrificum	0
Clostridium pascui	0.0318122548247282
Clostridium pasteurianum	0
Clostridium perfringens	0
Clostridium polysaccharolyticum	0
Clostridium populeti	0
Clostridium psychrophilum	0
Clostridium punense	0
Clostridium putrefaciens	0.571729679369074
Clostridium ramosum	0
Clostridium rectum	0
Clostridium saccharobutylicum	0
Clostridium saccharogumia	0
Clostridium saccharolyticum	0.068979919471559
Clostridium saccharoperbutylacetonicum	0
Clostridium sardiniense	0
Clostridium sartagoforme	0.0932284989715652
Clostridium scatologenes	0
Clostridium schirmacherense	0
Clostridium scindens	0.0811752112098925
Clostridium senegalense	0
Clostridium septicum	0
Clostridium sordellii	0
Clostridium sp._16S_	0
Clostridium sphenoides	0
Clostridium spiroforme	0
Clostridium sporogenes	0.0551141241835431
Clostridium sporosphaeroides	0
Clostridium sticklandii	0.0568093148587825
Clostridium straminisolvens	0.0551025980055415
Clostridium subterminale	0.0288060756062648
Clostridium sufflavum	0
Clostridium sulfidigenes	0
Clostridium swellfunianum	0
Clostridium symbiosum	0.486711895316696
Clostridium tagluense	0
Clostridium tepidiprofundi	0
Clostridium termitidis	0.0393210503001148
Clostridium tertium	0
Clostridium tetani	0
Clostridium tetanomorphum	0
Clostridium thermoalcaliphilum	0
Clostridium thermopalmarium	0
Clostridium thiosulfatireducens	0
Clostridium tunisiense	0
Clostridium tyrobutyricum	0
Clostridium ventriculi	0
Clostridium vincentii	0
Clostridium viride	0
Clostridium vulturis	0
Clostridium xylanolyticum	0
Clostridium xylanovorans	0
Collinsella aerofaciens	0.0297153938963679
Collinsella intestinalis	0
Collinsella massiliensis	0
Collinsella stercoris	0.0439967228635719
Collinsella tanakaei	0
Comamonas aquatica	0
Comamonas kerstersii	0
Comamonas terrigena	0
Comamonas testosteroni	0
Coprobacillus cateniformis	0
Coprobacter fastidiosus	0
Coprobacter secundus	0
Coprococcus catus	0
Coprococcus comes	0.0588839530775628
Coprococcus eutactus	0
Coriobacterium glomerans	0.0458081287196144
Corynebacterium accolens	0.0543056298766181
Corynebacterium afermentans	0.104957851111343
Corynebacterium ammoniagenes	0
Corynebacterium amycolatum	0.0345725674422607
Corynebacterium appendicis	0.11896055459764
Corynebacterium argentoratense	0
Corynebacterium aurimucosum	0
Corynebacterium casei	0
Corynebacterium coyleae	0
Corynebacterium durum	0.0672150055691813
Corynebacterium frankenforstense	0
Corynebacterium freneyi	0.526556322984763
Corynebacterium genitalium	0
Corynebacterium glaucum	0
Corynebacterium glucuronolyticum	0
Corynebacterium jeikeium	0.0301800960534768
Corynebacterium kroppenstedtii	0.0800633209299243
Corynebacterium matruchotii	0
Corynebacterium minutissimum	0.0342546893220478
Corynebacterium mucifaciens	0
Corynebacterium propinquum	0.0392143455792539
Corynebacterium pseudodiphthericum	0
Corynebacterium resistens	0.0308532932339767
Corynebacterium simulans	0
Corynebacterium singulare	0.0558461929613405
Corynebacterium sp._1152	0
Corynebacterium striatum	0
Corynebacterium sundsvallense	0.0823202606954311
Corynebacterium tuberculostearicum	0.0399833012483944
Corynebacterium tuscaniense	1.61150139168914
Corynebacterium ulcerans	0.0357700387613829
Corynebacterium ureicelerivorans	0
Corynebacterium variabile	0.0601507998225554
Corynebacterium xerosis	0.212507327393574
Cronobacter sakazakii	0.0553130736428152
Cryptobacterium curtum	0.0343745397938207
Cupriavidus metallidurans	0
Curtobacterium flaccumfaciens	0
Deinococcus aquaticus	0
Deinococcus indicus	0
Deinococcus proteolyticus	0
Delftia acidovorans	0
Dermabacter hominis	0.129255386639167
Dermabacter vaginalis	0.276356629418534
Dermacoccus nishinomiyaensis	0.0483891515751329
Desulfitobacterium frappieri	0.046811733760735
Desulfobulbus propionicus	0
Desulfotomaculum guttoideum	0
Desulfovibrio alkalitolerans	0
Desulfovibrio desulfuricans	0
Desulfovibrio fairfieldensis	0
Desulfovibrio legallii	0
Desulfovibrio legallis	0
Desulfovibrio piger	0
Desulfovibrio termitidis	0
Dialister invisus	0
Dialister micraerophilus	0
Dialister pneumosintes	0.0292447604343072
Dialister succinatiphilus	0
Dictyoglomus thermophilum	0.0771069832597421
Dielma fastidiosa	0
Dietzia cinnamea	0.0965992981213716
Dietzia maris	0.16887084514341
Dietzia natronolimnaea	0
Dolosicoccus paucivorans	0.06511654142128
Dolosigranulum pigrum	0
Dorea formicigenerans	0
Dorea longicatena	0.0930481354415617
Dorea massiliensis	0
Dyadobacter beijingensis	0
Dyadobacter fermentans	0
Dysgonomonas capnocytophagoides	0
Dysgonomonas gadei	0
Dysgonomonas macrotermitis	0
Dysgonomonas mossii	0
Edwardsiella tarda	0.113986896450288
Eggerthella lenta	0
Eggerthella sinensis	0.643047712526277
Eggerthella timonensis	0.0359894883231253
Eggerthia catenaformis	0
Eikenella corrodens	0.032135758101242
Eisenbergiella tayi	0
Elusimicrobium minutum	0.155811436788555
Empedobacter falsenii	0.113811226067876
Enorma massiliensis	0
Enterobacter aerogenes	0
Enterobacter asburiae	0
Enterobacter cancerogenus	0
Enterobacter cloacae	1.60136961820716
Enterobacter massiliensis	0
Enterococcus asini	0
Enterococcus avium	0
Enterococcus caccae	0
Enterococcus casseliflavus	0
Enterococcus casseliflavus/galliarum	0
Enterococcus cecorum	0
Enterococcus devriesei	0
Enterococcus dispar	0
Enterococcus durans/hirae	0
Enterococcus faecalis	0.0608067969867377
Enterococcus faecium	0
Enterococcus gallinarum	0
Enterococcus gilvus	0
Enterococcus italicus	0
Enterococcus malodoratus	0.0599283677222082
Enterococcus mundtii	0
Enterococcus phoeniculicola	0
Enterococcus raffinosus	0
Enterococcus saccharolyticus	0
Enterorhabdus caecimuris	0
Enterovibrio nigricans	0
Eremococcus coleocola	0
Erysipelatoclostridium ramosum	0.0505871456319864
Escherichia albertii	0.314516288600098
Escherichia coli	5.16367927495214
Escherichia fergusonii	0.677017293547043
Escherichia hermannii	0.792211021455726
Ethanoligenens harbinense	0.07771887204455
Eubacterium barkeri	0
Eubacterium biforme	0
Eubacterium brachy	0
Eubacterium budayi	0.746342570426507
Eubacterium callanderi	0
Eubacterium celluloscolvens	0.102945854136131
Eubacterium cellulosolvens	0
Eubacterium contortum	0
Eubacterium coprostanoligenes	0
Eubacterium cylindroides	0
Eubacterium desmolans	0
Eubacterium dolichum	0
Eubacterium eligens	0
Eubacterium fissicatena	0.16461306967699
Eubacterium hallii	0
Eubacterium infirmum	0
Eubacterium limosum	0
Eubacterium moniliforme	0
Eubacterium multiforme	0
Eubacterium nitritogenes	0.0298243346331311
Eubacterium nodatum	0.0421561210704781
Eubacterium oxidoreducens	0.205341062829716
Eubacterium pyruvativorans	0
Eubacterium ramulus	0.205814464777867
Eubacterium rectale	0.0609970889440504
Eubacterium ruminantium	0.0787041895865052
Eubacterium saphenum	0
Eubacterium siraeum	0
Eubacterium sp	0
Eubacterium sulci	0.0928905208312142
Eubacterium tenue	0
Eubacterium tortuosum	0
Eubacterium tortusum	0
Eubacterium uniforme	0
Eubacterium ventriosum	0
Eubacterium xylanophilum	0.0347001777113543
Eubacterium yurii	0
Exiguobacterium aurantiacum	0.291159700694364
Facklamia hominis/miroungae	0
Facklamia ignava	0
Facklamia languida	0
Facklamia tabacinasalis	1.18352712438059
Faecalibacterium prausnitzii	0.474169159551199
Faecalibacterium prausnitzii S9G3	0.209515624527682
Faecalicatena contorta	0.198001991810596
Faecalitalea cylindroides	0
Fermentimonas caenicola	0.259612779845744
Ferrimonas balearica	0
Fictibacillus arsenicus	0
Filifactor alocis	0
Filifactor villosus	0
Finegoldia magna	0
Flavobacterium banpakuense	0
Flavobacterium branchiophilum	0
Flavobacterium cheniae	0
Flavobacterium daejeonense	0
Flavobacterium lindanitolerans	0.0333145148259332
Flavobacterium oncorhynchi	0
Flavobacterium sp._TISTR	0
Flavonifractor plautii	0.251598113571966
Flavonifractor sp	0.231371779614782
Flexispira rappini	0
Flintibacter butyricus	0.176333587957275
Fretibacterium fastidiosum	0
Fusicatenibacter saccharivorans	0.139757918574879
Fusobacterium equinum	0
Fusobacterium gonidiaformans	0.0444914592413082
Fusobacterium mortiferum	0
Fusobacterium naviforme	0.0678520659651467
Fusobacterium necrogenes	0.0480210096811837
Fusobacterium necrophorum	0.033055219748555
Fusobacterium nucleatum	0
Fusobacterium periodonticum	0
Fusobacterium russii	0
Fusobacterium ulcerans	0.0297441713138707
Fusobacterium varium	0.115775798413197
Gallibacterium anatis	0
Garciella nitratireducens	0
Gardnerella vaginalis	0
Gemella haemolysans	0
Gemella morbillorum	0
Gemella sanguinis	0.0446537781761784
Gemmatirosa kalamazoonesis	0
Gemmiger formicilis	0.137222794171266
Geobacillus stearothermophilus	0.0476249125416025
Geobacillus vulcani	0
Georgenia muralis	0
Gluconobacter oxydans	0
Gordonia bronchialis	0
Gordonia jacobaea	0.0760646073877893
Gordonia otitidis	0
Gordonia rubripertincta	0.0881294003583189
Gordonia terrae	0
Gordonibacter pamelaeae	0
Gordonibacter urolithinfaciens	0
Granulicatella adiacens	0.0661164243165665
Granulicatella elegans	0
Grimontia hollisae	0.5062940952313
Haematobacter missouriensis	0
Haemophilus haemolyticus	0.457886247621937
Haemophilus influenzae	0
Haemophilus parahaemolyticus	0
Haemophilus parainfluenzae	0.535266993027734
Haemophilus paraphrohaemolyticus	0
Haemophilus pittmaniae	0.0333313664586534
Haemophilus quentini	0
Haemophilus sputorum	0
Hafnia alvei	0
Halobiforma nitratireducens	0.174924616748195
Halomonas salina	0
Harryflintia acetispora	0
Helicobacter bilis	0
Helicobacter canadensis	0
Helicobacter cinaedi	0.075915518179644
Helicobacter fennelliae	0
Helicobacter pametensis	0.126753791996366
Helicobacter pullorum	0
Helicobacter pylori	0.068634539863249
Helicobacter rodentium	0
Helicobacter winghamensis	0.262129067640383
Herbaspirillum massiliense	0.368203152609242
Hespellia porcina	0
Hespellia stercorisuis	0
Holdemanella biformis	0
Holdemania filiformis	0
Holdemania massiliensis	0
Howardella ureilytica	0.129123755122212
Hungatella effluvii	0
Hydrobacter penzbergensis	0
Hydrogenibacillus schlegelii	0
Hydrogenoanaerobacterium saccharovorans	0.300826827029845
Hymenobacter rigui	0.0845894931439566
Intestinibacter bartlettii	0.059392898459857
Intestinimonas butyriciproducens	0
Janibacter hoylei	0
Janibacter indicus	0.178017191893338
Janibacter limosus	0
Janibacter terrae	0
Johnsonella ignava	0.0429788131631093
Jonesia denitrificans	0
Kallipyga massiliensis	0
Kandleria vitulina	0.0578520478059301
Kerstersia gyiorum	0
Kineothrix alysoides	0
Kingella denitrificans	0
Kingella kingae	0
Kingella oralis	0.0302399623400893
Klebsiella aerogenes	0.0458803602785719
Klebsiella oxytoca	0
Klebsiella pneumoniae	0.0312760936182793
Klebsiella variicola	0
Kluyvera ascorbata	0.151863446667674
Kluyvera intermedia	0
Kocuria halotolerans	0.0436561418372916
Kocuria indica	0
Kocuria kristinae	0
Kocuria marina	0.0290108819837762
Kocuria palustris	0
Kocuria rhizophila	0
Kocuria rosea	0
Kosakonia cowanii	0
Kurthia gibsonii	0
Kurthia massiliensis	0
Kurthia senegalensis	0
Kytococcus schroeteri	0
Kytococcus sedentarius	0
Lachnoanaerobaculum saburreum	0
Lachnoanaerobaculum umeaense	0
Lachnobacterium bovis	0.112098322782898
Lachnoclostridium phytofermentans	0
Lachnoclostridium sp	0.0507072866444026
Lachnospira multipara	0.0550139109035367
Lachnospira pectinoschiza	1.41578741603901
Lactobacillus acidophilus	0
Lactobacillus agilis	0
Lactobacillus alimentarius	0.523488765848759
Lactobacillus alvi	0
Lactobacillus amylolyticus	0
Lactobacillus amylophilus	0
Lactobacillus amylovorus	0
Lactobacillus animalis	0
Lactobacillus antri	0.036570330903702
Lactobacillus apinorum	0
Lactobacillus apodemi	0
Lactobacillus bifermentans	0
Lactobacillus brevis	0
Lactobacillus buchneri	0
Lactobacillus casei	0
Lactobacillus ceti	0
Lactobacillus coleohominis	0
Lactobacillus coryniformis	0
Lactobacillus crispatus	0
Lactobacillus curvatus	0
Lactobacillus delbrueckii	0
Lactobacillus dextrinicus	0
Lactobacillus fermemtum	0
Lactobacillus fermentum	0
Lactobacillus fructivorans/homohiochii	0.0448579387126712
Lactobacillus gasseri	0
Lactobacillus gastricus	0
Lactobacillus gigeriorum	0
Lactobacillus helveticus	0
Lactobacillus herbarum	0
Lactobacillus iners	0
Lactobacillus jensenii	0.0344121401830188
Lactobacillus johnsonii	0
Lactobacillus kalixensis	0
Lactobacillus kitasatonis	0
Lactobacillus kunkeei	0.0581622891701927
Lactobacillus malefermentans	0
Lactobacillus mindensis	0
Lactobacillus mucosae	0
Lactobacillus mudanjiangensis	0
Lactobacillus oris	0
Lactobacillus parabuchneri	0
Lactobacillus paracasei	0
Lactobacillus parafarraginis	0
Lactobacillus pentosus	0
Lactobacillus plantarum	0.0589742452411408
Lactobacillus porcinae	0.0871513497241026
Lactobacillus rapi	0
Lactobacillus reuteri	0.0969850749561031
Lactobacillus rhamnosus	0
Lactobacillus rogosae	0.0280668871092082
Lactobacillus rossiae	0
Lactobacillus ruminis	0
Lactobacillus sakei	0.0457358090309771
Lactobacillus salivarius	0
Lactobacillus sanfranciscensis	0
Lactobacillus saniviri	0
Lactobacillus senioris	0
Lactobacillus sharpeae	0.0429846403760982
Lactobacillus thermophilus	0
Lactobacillus ultunensis	0
Lactobacillus vaccinostercus	0
Lactobacillus vaginalis	0
Lactobacillus versmoldensis	0
Lactobacillus xiangfangensis	0.110765416412311
Lactococcus formosensis	0.0383592062240176
Lactococcus garvieae	0
Lactococcus lactis	0.0866172897646535
Lactococcus plantarum	0.0308799858050296
Lactococcus raffinolactis	0
Lactonifactor longoviformis	0
Laribacter hongkongensis	0.0680799162095403
Lautropia mirabilis	0.354199572286877
Lawsonella clevelandensis	0.0713857163441538
Leifsonia aquatica/naganoensis	0
Leminorella grimontii	0
Leminorella richardii	0
Leptothrix discophora	0.882398569706925
Leptothrix mobilis	0
Leptotrichia amnionii	0
Leptotrichia buccalis	2.32932441584539
Leptotrichia goodfellowii	0
Leptotrichia hofstadii	0
Leptotrichia wadei	0
Leuconostoc carnosum	0
Leuconostoc citreum	0
Leuconostoc citreum/holzapfelii	0
Leuconostoc gelidum	0
Leuconostoc lactis	0
Leuconostoc mesenteroides	0
Leuconostoc pseudomesenteroides/rapi/kimchii/mesenteroides	0.0528660894085923
Limnobacter thiooxidans	0.100713401313699
Longicatena caecimuris	0.0467010539629211
Lysinibacillus fusiformis	0
Lysinibacillus massiliensis	0.0294391696398065
Lysinibacillus sphaericus	0
Lysobacter soli	0.0680517451050504
Mageeibacillus indolicus	0.0421209512920782
Mannheimia granulomatis	0.461420436871633
Marichromatium gracile	0
Marvinbryantia formatexigens	0.273766773377877
Massilia aurea	0.133304506381472
Massiliomicrobiota timonensis	0
Megamonas funiformis	0
Megamonas hypermegale	0
Megamonas rupellensis	0.0466385348318848
Megasphaera elsdenii	0
Megasphaera indica	0
Megasphaera micronuciformis	0
Megasphaera paucivorans	0
Megasphaera sp	0.0400960019998049
Mesorhizobium loti	0
Methanobrevibacter smithii	0.11962204877237
Methanobrevibacter smithii/gottschalkii	0
Methanosphaera cuniculi	0
Methanosphaera stadtmanae	0
Methylobacterium adhaesivum	0.0348540616325125
Methylobacterium jeotgali	0.11344656335647
Methylobacterium mesophilicum	0
Methylobacterium populi	0
Methylobacterium radiotolerans	0
Methylobacterium zatmanii	0.239944972935591
Methyloversatilis universalis	0
Microbacterium aurum	0
Microbacterium barkeri	0
Microbacterium chocolatum	0
Microbacterium foliorum	0
Microbacterium gubbeenense	0.0510588585378266
Microbacterium hydrocarbonoxydans	0
Microbacterium lacticum	0
Microbacterium luteolum	0.736561241759952
Microbacterium oleivorans	0.822137408100413
Microbacterium paraoxydans	0
Microbacterium phyllosphaerae	0
Microbacterium schleiferi	0
Micrococcus luteus	0
Micrococcus lylae	0
Micromonospora aurantiaca	0.0945947569521512
Micromonospora krabiensis	0
Microvirga massiliensis	0
Microvirgula aerodenitrificans	0
Mitsuokella jalaludinii	0
Mitsuokella multacida	0
Mobiluncus curtisii	0.200773194023057
Moellerella wisconsensis	0.132940815777767
Mogibacterium diversum	0
Mogibacterium neglectum	0
Mogibacterium pumilum	0
Mogibacterium timidum	0
Mogibacterium vescum	0
Monoglobus pectinilyticus	0
Moraxella atlantae	0
Moraxella catarrhalis	0.0788561665177923
Moraxella caviae	0.0523972878756779
Moraxella lacunata	0.199871032695847
Moraxella nonliquefaciens	0
Moraxella osloensis	0.128151696021481
Morganella morganii	0
Moryella indoligenes	0
Murdochiella asaccharolytica	0.0334697819467028
Muribaculum intestinale	0
Murimonas intestini	0.0488314636898948
Mycobacterium abscessus	0.0665931679605923
Mycobacterium avium	0
Mycobacterium florentinum	0.0860434074633825
Mycobacterium fortuitum	0.0405288000240523
Mycobacterium iranicum	0.143039086648586
Mycobacterium mucogenicum	0.0312662716387795
Mycoplasma hominis	0
Mycoplasma pneumoniae	0
Negativicoccus succinicivorans	0
Neisseria bacilliformis	0
Neisseria cinerea	0
Neisseria elongata	0
Neisseria flava	0
Neisseria flavescens/perflava	0
Neisseria gonorrhoeae	0.0752547982178221
Neisseria macacae	0.0353281569633828
Neisseria meningitidis	0
Neisseria mucosa	0.292146598610233
Neisseria sicca	0
Neisseria subflava	0
Nevskia ramosa	0
Nitriliruptor alkaliphilus	0
Oceanobacillus caeni	0
Oceanobacillus massiliensis	0.0403183539826576
Ochrobactrum anthropi	0.0978925825079735
Ochrobactrum intermedium	0.0621506938086823
Ochrobactrum pituitosum	0
Odoribacter laneus	0
Odoribacter splanchnicus	0
Oligella urethralis	0.142681445059824
Olsenella profusa	0
Olsenella scatoligenes	0
Olsenella uli	0
Olsenella umbonata	0
Orenia metallireducens	0
Oribacterium parvum	0
Oribacterium sinus	0.306167000708503
Ornithobacterium rhinotracheale	0
Oscillibacter ruminantium	0
Oscillibacter sp	0.0555140791387228
Oscillibacter valericigenes	0.0924948222942033
Oxalobacter formigenes	0
Paenibacillus alvei	0.0345126000501625
Paenibacillus antibioticophila	0.073554664578753
Paenibacillus barcinonensis	0.0317043394495772
Paenibacillus barengoltzii	0
Paenibacillus daejeonensis	0
Paenibacillus durus	0
Paenibacillus glucanolyticus	0
Paenibacillus graminis	0
Paenibacillus illinoisensis	0.0291777686810669
Paenibacillus kribbensis	0
Paenibacillus lactis	0.606847828043107
Paenibacillus lautus	0
Paenibacillus provencensis	0
Paenibacillus pueri	0
Paenibacillus rhizosphaerae	0
Paenibacillus riograndensis	0.0823887024755356
Paenibacillus sabinae/forsythiae	0
Paenibacillus senegalensis	0.0622046288394691
Paenibacillus thiaminolyticus	0
Paenibacillus timonensis	0
Pantoea agglomerans	0.616854457062626
Pantoea conspicua	0
Papillibacter cinnamivorans	0
Parabacteroides distasonis	0.396380277278156
Parabacteroides goldsteinii	0.033254400744638
Parabacteroides gordonii	0
Parabacteroides johnsonii	0
Parabacteroides merdae	0.0281754334594701
Paracoccus carotinifaciens	0
Paracoccus marinus	0.0766945869479043
Paracoccus sanguinis	0
Paracoccus yeei	0
Paraeggerthella hongkongensis	0.110540981187375
Paraprevotella clara	0
Paraprevotella xylaniphila	0
Parascardovia denticolens	0
Parasporobacterium paucivorans	0.0794968407090845
Parasutterella excrementihominis	0
Parasutterella secunda	0.0765047380409084
Parvimonas micra	0.149543151108106
Pediococcus acidilactici	0
Pediococcus damnosus	0
Pediococcus pentosaceus	0.135977215520667
Pedobacter daejeonensis	0
Pedomicrobium ferrugineum	0
Pelomonas saccharophila	0.0499528546866498
Peptoclostridium difficile	0
Peptococcus niger	0
Peptococcus sp.	0
Peptoniphilus asaccharolyticus	0
Peptoniphilus coxii	0
Peptoniphilus duerdenii	0
Peptoniphilus grossensis	0
Peptoniphilus harei	0
Peptoniphilus indolicus	0
Peptoniphilus lacrimalis	0
Peptoniphilus senegalensis	0.0351977638014694
Peptoniphilus timonensis	0
Peptostreptococcus anaerobius	0
Peptostreptococcus russellii	0
Peptostreptococcus stomatis	0.0630553269440767
Phascolarctobacterium faecium	0.114706168640715
Phascolarctobacterium succinatutens	0.16780681244138
Phenylobacterium haematophilum	0
Phyllobacterium myrsinacearum	0
Planococcus rifietoensis	0
Planomicrobium chinense	0.0290121625039158
Planomonospora sphaerica	0.325698303103926
Plesiomonas shigelloides	0
Porphyromonas asaccharolytica	0
Porphyromonas catoniae	0.0793510993412156
Porphyromonas endodontalis	0
Porphyromonas gingivalis	0
Porphyromonas somerae	0.0567056824783469
Porphyromonas uenonis	0.0624049912764805
Prevotella albensis	0
Prevotella amnii	0
Prevotella amniotica	0
Prevotella aurantiaca	0.176811750903317
Prevotella baroniae	0.0524119593817954
Prevotella bergensis	0
Prevotella bivia	0
Prevotella brevis	0
Prevotella bryantii	0
Prevotella buccae	0
Prevotella buccalis	0
Prevotella conceptionensis	0.0780438496860902
Prevotella copri	0
Prevotella corporis	0
Prevotella dentalis	0
Prevotella dentasini	0
Prevotella denticola	0
Prevotella disiens	0
Prevotella enoeca	0
Prevotella falsenii	0
Prevotella fusca	0
Prevotella histicola	0.162088359997812
Prevotella intermedia	0
Prevotella loescheii	0
Prevotella maculosa	0
Prevotella marshii	0
Prevotella melaninogenica	0
Prevotella micans	0
Prevotella multidaccharivorax	0
Prevotella multiformis	0
Prevotella multisaccharivorax	0
Prevotella nanceiensis	0
Prevotella nigrescens	0
Prevotella oralis	0
Prevotella oris	0
Prevotella oryzae	0
Prevotella oulorum	0
Prevotella pallens	0
Prevotella paludivivens	0.183247797259231
Prevotella pleuritidis	0
Prevotella ruminicola	0.288638224067469
Prevotella saccharolytica	0.0531222649181897
Prevotella salivae	0.0442597602396474
Prevotella scopos/jejuni	0
Prevotella shahii	0
Prevotella stercorea	0.0454864439673619
Prevotella timonensis	0.0531278214194588
Prevotella veroralis	0
Promicromonospora flava	0.143751355980552
Propionibacterium acidifaciens	0.642092251240001
Propionibacterium acidipropionici	1.08335120382829
Propionibacterium acnes	0
Propionibacterium australiense	0
Propionibacterium avidum	0
Propionibacterium cyclohexanicum	0
Propionibacterium damnosum	0.0566236636324986
Propionibacterium freudenreichii	0.031094921407996
Propionibacterium granulosum	0
Propionibacterium jensenii	0.0344574255154054
Propionibacterium microaerophilum	0.227119233572405
Propionibacterium namnetense	0
Propionibacterium propionicum	0
Propionibacterium thoenii	0.411003327486834
Propionicimonas paludicola	0
Propionimicrobium lymphophilum	0.557637721564695
Propionivibrio dicarboxylicus	0
Prosthecobacter fluviatilis	0
Proteus mirabilis	0
Proteus penneri	0.076012075842958
Proteus vulgaris	0
Providencia alcalifaciens	0
Providencia rettgeri	0
Providencia rustigianii	0
Providencia stuartii	0
Pseudoclavibacter massiliense	0
Pseudoclavibacter sp._Timone	0
Pseudoflavonifractor capillosus	0.261541500343636
Pseudomonas aeruginosa	0
Pseudomonas alcaliphila	0
Pseudomonas fluorescens	0
Pseudomonas fragi	0
Pseudomonas fragi/thivervalensis/deceptionensis	0.0310857113645762
Pseudomonas monteilii	0.554302201699063
Pseudomonas nitroreducens	0.0283152384319617
Pseudomonas oleovorans	0
Pseudomonas putida	0
Pseudomonas stutzeri	0.0385079957130452
Pseudopropionibacterium propionicum	0
Pseudoramibacter alactolyticus	0
Pseudothermotoga thermarum	0
Pseudoxanthomonas mexicana	0
Psychrobacter arenosus	0
Pyramidobacter piscolens	0.0943471595097767
Ralstonia insidiosa	0.143317879207047
Ralstonia mannitolilytica	0.0332204190492657
Ralstonia solanacearum	0
Raoultella ornithinolytica	0
Raoultella planticola	0.164652290815397
Rheinheimera perlucida	0
Rheinheimera texasensis	0
Rhizobium pusense	0
Rhodanobacter ginsenosidimutans	2.4127156955202
Rhodobacter sphaeroides	0
Rhodococcus equi	0.0325514878855104
Rhodococcus erythropolis	0
Rhodococcus rhodochrous	0.163542705187949
Riemerella anatipestifer	0
Riemerella columbina	0
Robinsoniella peoriensis	0
Romboutsia lituseburensis	0
Roseburia faecis	0.834425350900292
Roseburia hominis	0
Roseburia intestinalis	0.0390529721169131
Roseburia inulinivorans	0.0580893719200319
Roseburia sp	0.35527672569248
Roseomonas mucosa	0.0482823698202796
Rothia aeria	0
Rothia dentocariosa	0
Rothia mucilaginosa	0.0387170672796247
Rubinisphaera brasiliensis	0.117622884136247
Rudanella lutea	0.0909910654967482
Ruminococcus albus	0
Ruminococcus bromii	0.491780747469294
Ruminococcus callidus	0
Ruminococcus champanellensis	0.0299978865977916
Ruminococcus faecis	0.185238036336861
Ruminococcus flavefaciens	0
Ruminococcus gauvreauii	0.0973656951109046
Ruminococcus gnavus	0.236721036028594
Ruminococcus lactaris	0
Ruminococcus sp	0.204114559672518
Ruminococcus sp. Marseille-P2780	0
Ruminococcus sp. Marseille-P650	0
Ruminococcus torques	0.0526612731141216
Ruthenibacterium lactatiformans	0
Salmonella enterica	0.03238827241385
Sarcina maxima	0
Sarcina ventriculi	0.57712988301786
Scardovia inopinata	0.0575877871203979
Scardovia wiggsiae	0.100825072688116
Schlesneria paludicola	0
Schwartzia sp.	0
Schwartzia succinivorans	0
Selenomonas artemidis	0
Selenomonas infelix	0
Selenomonas noxia	0.030946317461529
Selenomonas ruminantium	0
Selenomonas sputigena	0
Sellimonas intestinalis	0.0431312443905575
Senegalemassilia anaerobia	0
Senegalimassilia anaerobia	0.0371483790426813
Serratia ficaria	0
Serratia fonticola	0.151473759108129
Serratia liquefaciens	0
Serratia marcescens	0
Shigella dysenteriae	0.0592299223761678
Shuttleworthia satelles	0.0312622966737122
Silanimonas lenta	0
Simonsiella muelleri	0.0603678519277722
Skermanella aerolata	0.052501787790528
Slackia equolifaciens	0
Slackia exigua	0.070584919698261
Slackia faecicanis	0.0290375550747624
Slackia isoflavoniconvertens	0
Slackia piriformis	0.0304724297270214
Snodgrassella alvi	0
Soleaferrea massiliensis	0.0324744474611118
Solobacterium moorei	0.0506504034292763
Sphingobacterium faecium	0
Sphingobacterium multivorum	0
Sphingobacterium spiritivorum	0
Sphingobium hydrophobicum	0
Sphingobium yanoikuyae	0.121527963216456
Sphingomonas adhaesiva	0
Sphingomonas ginsenosidimutans	0
Sphingomonas hankookensis	0.0584085584072435
Sphingomonas panni	0.0476212164128952
Sphingomonas paucimobilis	0
Sphingomonas pseudosanguinis	1.9507499894828
Spirosoma linguale	0
Sporanaerobacter acetigenes	0
Sporolactobacillus nakayamae	0.0520940868771179
Sporosarcina koreensis	0
Staphylococcus arlettae	0
Staphylococcus aureus	0
Staphylococcus auricularis	0.0470075223355235
Staphylococcus capitis	0.160417979493874
Staphylococcus cohnii	0.0451588440679886
Staphylococcus condimenti	0
Staphylococcus epidermidis	0
Staphylococcus epidermidis/muscae	0
Staphylococcus equorum/edaphicus/saprophyticus	0
Staphylococcus haemolyticus	0.100783968103239
Staphylococcus hominis	0
Staphylococcus intermedius	0.0917893249018704
Staphylococcus kloosii	0
Staphylococcus lentus	0.0386687813919241
Staphylococcus lugdunensis	0.183533282332181
Staphylococcus nepalensis	0
Staphylococcus pasteuri	0
Staphylococcus pettenkoferi	0
Staphylococcus saccharolyticus	0
Staphylococcus saprophyticus	0.0366501257653554
Staphylococcus schleiferi	0
Staphylococcus sciuri	0
Staphylococcus simulans	0.125901661607696
Staphylococcus succinus	0
Staphylococcus vitulinus	0.0664491180285553
Staphylococcus warneri	0.121928878729681
Staphylococcus xylosus	0
Stenotrophomonas daejeonensis	0
Stenotrophomonas maltophilia	0.311865490787657
Stenotrophomonas rhizophila	0
Stomatobaculum longum	0
Stoquefichus massiliensis	0
Streptobacillus moniliformis	0
Streptococcus agalactiae	0
Streptococcus alactolyticus	0
Streptococcus anginosus	0
Streptococcus australis	0
Streptococcus caballi	0
Streptococcus cameli	0.050085765889413
Streptococcus canis	0
Streptococcus caprae	0
Streptococcus castoreus	0
Streptococcus constellatus	0
Streptococcus criceti	0
Streptococcus cristatus	0.0493679092800863
Streptococcus dentasini	0
Streptococcus dentirousetti	0
Streptococcus devriesei	0
Streptococcus didelphis	0.0563808799871615
Streptococcus downei	0
Streptococcus dysgalactiae	0
Streptococcus equi	0
Streptococcus equinus	0
Streptococcus equinus/lutetiensis/infantarius	0
Streptococcus fryi	0
Streptococcus gallolyticus	0
Streptococcus gordonii	0.214172959170462
Streptococcus gordonii/mutans	0
Streptococcus henryi	0.0413931208005714
Streptococcus hongkongensis	0
Streptococcus hyovaginalis	0
Streptococcus ictaluri	0.0310969435748303
Streptococcus infantarius	0
Streptococcus infantis	1.14242047515744
Streptococcus iniae	0
Streptococcus intermedius/uberis	0
Streptococcus lactarius	0
Streptococcus lutetiensis	0
Streptococcus macedonicus	0
Streptococcus marimammalium	0
Streptococcus massiliensis	0
Streptococcus merionis	0.0290542693460588
Streptococcus minor	0
Streptococcus mitis	0
Streptococcus mitis/pneumoniae/pseudoneumoniae	0
Streptococcus moroccensis	0
Streptococcus mutans	0
Streptococcus oralis	0
Streptococcus oricebi	0
Streptococcus orisasini	0
Streptococcus ovis	0.0319228696109756
Streptococcus parasaguinis	0
Streptococcus parasanguinis	0.0858138419244765
Streptococcus parauberis	0
Streptococcus pasteurianus	0
Streptococcus peroris	0
Streptococcus pharyngis	0
Streptococcus pleomorphus	0
Streptococcus plurextorum	0
Streptococcus pneumoniae	0
Streptococcus porci	0
Streptococcus porcinus	0.0300861807054643
Streptococcus porcorum	0
Streptococcus pyogenes	0
Streptococcus pyogensis	0
Streptococcus ratti/ursoris	0
Streptococcus rubneri	0
Streptococcus rupicaprae	0
Streptococcus salivarius	0
Streptococcus saliviloxodontae	0
Streptococcus sanguinis	0
Streptococcus sanguinis/vestibularis	0
Streptococcus sinensis	0
Streptococcus sobrinus	0
Streptococcus suis	0.0286732165419284
Streptococcus tangierensis	0
Streptococcus thermophilus	0.0373883251140006
Streptococcus thoraltensis	0
Streptococcus uberis	0
Streptococcus vestibularis	0
Streptococcus viridans	0.10627866796358
Streptomyces misionensis	0
Streptomyces thermoviolaceus	0
Streptomyces thermovulgaris	0.036519655586562
Subdoligranulum variabile	0
Succinatimonas hippei	0
Succiniclasticum ruminis	0.125515683231174
Succinivibrio dextrinosolvens	0.152968363092126
Sulfurimonas autotrophica	0
Sutterella parvirubra	0
Sutterella stercoricanis	0
Sutterella wadsworthensis	0.0383378161022568
Symbiobacterium thermophilum	0
Tannerella forsythia	0
Tatumella ptyseos	0.216126706718835
Tetragenococcus solitarius	0
Tetrasphaera australiensis	0
Thiomicrospira cyclica	0
Timonella senegalensis	0.0477524686088762
Tissierella praeacuta	0
Trabulsiella guamensis	0.129125208880102
Treponema berlinense	0
Treponema denticola	0
Treponema lecithinolyticum	0
Treponema maltophilum	0
Treponema medium	0
Treponema porcinum	0
Treponema socranskii	0
Treponema succinifaciens	0
Treponema vincentii	0.0308553304470913
Tropheryma whipplei	0
Trueperella bernardiae	0
Trueperella pyogenes	0
Tumebacillus permanentifrigoris	0.0307808663204805
Turicella otitidis	0.114797043696268
Turicibacter sanguinis	0
Turicimonas muris	0
Tyzzerella nexilis	0.0331340688102865
Ureaplasma parvum	0
Ureaplasma urealyticum	0
Ureibacillus suwonensis	0
Ureibacillus thermosphaericus	0
Vagococcus penaei	0
Vagococcus teuberi	0
Varibaculum cambriense	0.242622366527612
Variovorax boronicumulans	0
Veillonella atypica	0.054360369416489
Veillonella dispar	0.0769225473282715
Veillonella parvula	0.0537096595465321
Veillonella ratti	0
Veillonella rogosae	0.0490312760714722
Veillonella tobetsuensis	0.053499700186101
Vibrio cholerae	0
Vibrio cincinnatiensis	0
Vibrio fluvialis	0
Vibrio furnissii	0
Vibrio mimicus	0
Vibrio parahaemolyticus	0
Victivallis vadensis	0.111396447667905
Virgibacillus proomii	0
Weeksella virosa	0
Weissella cibaria	0
Weissella confusa	0.79102042741922
Weissella paramesenteroides	0
Yersinia aleksiciae	0
Yersinia bercovieri	0
Yersinia enterocolitica	0
Yersinia frederiksenii	0.0556462452034312
Yersinia kristensenii	0
Yersinia pseudotuberculosis	0
Yersinia rohdei	0
Yokenella regensburgei	1.04922420807524
Yonghaparkia alkaliphila	0
Kingdom Information: (%)
Archaea	0.294546665520565
Bacteria	99.7054533344794
Phylum Information: (%)
Actinobacteria	18.4967487658473
Bacteroidetes	9.65530239794163
Deinococcus-Thermus	0
Dictyoglomi	0.0771069832597421
Elusimicrobia	0.155811436788555
Epsilonbacteraeota	1.47252296331295
Euryarchaeota	0.294546665520565
Firmicutes	34.0681224581073
Fusobacteria	2.66826414020865
Gemmatimonadetes	0
Halanaerobiaeota	0
Lentisphaerae	0.111396447667905
Other	2.54292235130997
Planctomycetes	0.117622884136247
Proteobacteria	29.369891930916
Spirochaetes	0.112376415308391
Synergistetes	0.207432258634254
Tenericutes	0.220046483164737
Thermotogae	0
Verrucomicrobia	0.42988541787576
Class Information: (%)
Actinobacteria	13.4583668119527
Actinobacteridae	3.78589857088578
Alphaproteobacteria	4.58933613863872
Bacilli	11.4945066554457
Bacteroides	0.27628087269634
Bacteroidetes	0
Bacteroidia	9.37902152524529
Betaproteobacteria	0
Brachyspirae	0.0815210848612993
Campylobacteria	1.47252296331295
Chlorobia	0
Clostridia	18.0952113003406
Coriobacteriia	1.2524833830088
Deinococci	0
Deltaproteobacteria	0
Dictyoglomia	0.0771069832597421
Elusimicrobia	0.155811436788555
Epsilonproteobacteria	0.0305142464426603
Erysipelotrichia	3.62294921656502
Flavobacteria	0
Fusobacteria	0.033055219748555
Fusobacteriia	2.6352089204601
Gammaproteobacteria	24.7500415458346
Gemmatimonadetes	0
Halanaerobiia	0
Halobacteria	0.174924616748195
Lentisphaeria	0.111396447667905
Methanobacteria	0.11962204877237
Mollicutes	0.220046483164737
Negativicutes	0.855455285755997
Nitriliruptoria	0
Other	2.54292235130997
Planctomycetacia	0.117622884136247
Spirochaetes	0
Spirochaetia	0.0308553304470913
Synergistia	0.207432258634254
Thermotogae	0
Verrucomicrobiae	0.42988541787576
Order Information: (%)
Acetobacterales	0.10725661506142
Actinomycetales	3.27791732112127
Aeromonadales	0.434399923109813
Alteromonadales	0.0783123304340058
Azospirillales	0.052501787790528
Bacillales	5.67427672102469
Bacteroidales	6.96657909398147
Betaproteobacteriales	3.06355367663313
Bifidobacteriales	5.22035952085919
Brachyspirales	0.0815210848612993
Campylobacterales	1.50303720975561
Cardiobacteriales	0.0433108834629998
Caulobacterales	0.333886280316646
Chitinophagales	2.17739957771009
Chlorobiales	0
Chromatiales	0
Clostridiale	0.102945854136131
Clostridiales	17.9922654462045
Coriobacteriales	1.2524833830088
Corynebacteriales	3.58693870030347
Cytophagales	0.175580558640705
Deinococcales	0
Desulfobacterales	0
Desulfovibrionales	0
Dictyoglomales	0.0771069832597421
Elusimicrobiales	0.155811436788555
Enterobacteriales	5.91977598280333
Erysipelotrichales	3.62294921656502
Flavobacteriales	0.335743167609364
Fusobacterales	0.033055219748555
Fusobacteriales	2.6352089204601
Fusobacteriales: Leptotrichiacea	0
Gemmatimonadales	0
Halanaerobiales	0
Halobacteriales	0.174924616748195
Lactobacillales	5.82022993442103
Methanobacteriales	0.11962204877237
Micrococcales	3.47001956031725
Micromonosporales	0.0945947569521512
Mycoplasmatales	0.220046483164737
Neisseriales	0
Nitriliruptorales	0
Oceanospirillales	0.135382330216662
Opitutales	0.0329553019975747
Other	2.54292235130997
Pasteurellales	2.94674831460661
Planctomycetales	0.117622884136247
Propionibacteriales	1.2322175645947
Pseudomonadales	3.39208411826511
Rhizobiales	1.84068914100283
Rhodobacterales	0.0766945869479043
Salinisphaerales	0
Selenomonadales	0.855455285755997
Sphingobacteriales	0
Sphingomonadales	2.1783077275194
Spirochaetales	0.0308553304470913
Streptomycetales	0.036519655586562
Streptosporangiales	0.325698303103926
Synergistales	0.207432258634254
Thermotogales	0
Thiomicrospirales	0
Verrucomicrobiales	0.396930115878186
Vibrionales	5.79587503179114
Victivallales	0.111396447667905
Xanthomonadales	2.9405989545118
Family Information: (%)
Acetobacteraceae	0.10725661506142
Acidaminococcaceae	0.46110212047941
Actinomycetaceae	0.943800371773348
Aerococcaceae	1.24864366580187
Aeromonadaceae	0.0942975981281051
Akkermansiaceae	0.396930115878186
Alicyclobacillaceae	0.0307808663204805
Alteromonadaceae	0
Aquaspirillaceae	0
Arcobacteraceae	0.195168780876045
Atopobiaceae	0.137035458560584
Azospirillaceae	0.052501787790528
Bacillaceae	3.49129675467836
Bacteroidaceae	3.38343227195984
Barnesiellaceae	0
Beijerinckiaceae	0.388245597924573
Bifidobacteriaceae	5.22035952085919
Blautia	0
Bogoriellaceae	0
Brachyspiraceae	0.0815210848612993
Brevibacteriaceae	0.560334503213026
Burkholderiaceae	2.36234848935086
Caldicoprobacteraceae	0
Campylobacteraceae	0.774435511199922
Cardiobacteriaceae	0.0433108834629998
Carnobacteriaceae	0.16993791565063
Caulobacteraceae	0.333886280316646
Cellulomonadaceae	0.0852253950788985
Chitinibacteraceae	0.0680799162095403
Chitinophagaceae	2.17739957771009
Chlorobiaceae	0
Christensenellaceae	0.125305999878544
Chromatiaceae	0
Clostridiaceae	1.11151872301791
Clostridiaceae 1	4.10671725126972
Clostridiaceae 2	0.0788500742993052
Clostridiales	0.102945854136131
Coriobacteriaceae	0.119520245479554
Corynebacteriaceae	3.09848293277455
Corynebacterineae	0.139673455870155
Deinococcaceae	0
Dermabacteraceae	0.69412663349293
Dermacoccaceae	0.0483891515751329
Desulfobulbaceae	0
Desulfovibrionaceae	0
Dictyoglomaceae	0.0771069832597421
Dietziaceae	0.16887084514341
Dysgonomonadaceae	0.259612779845744
Eggerthellaceae	0.995927678968658
Elusimicrobiaceae	0.155811436788555
Enterbacteriaceae	0.792211021455726
Enterobacteriaceae	5.12756496134761
Enterococcaceae	0.148195301602853
Erysipelotrichaceae	3.62294921656502
Eubacteriaceae	0
Family XI	0.348666416553434
Family XIII	0.188327080537955
Family XVIII	0
Flavobacteriaceae	0.221931941541488
Fusobacteriaceae	0.338939724363262
Gemmatimonadaceae	0
Halobacteroidaceae	0
Haloferacaceae	0.174924616748195
Halomonadaceae	0.135382330216662
Helicobacteraceae	0.533432917679642
Hymenobacteraceae	0.0845894931439566
Hyphomicrobiaceae	0
Intrasporangiaceae	0.238167991715893
Jonesiaceae	0
Lachnospiraceae	8.27275537060296
Lactobacillaceae	0.977215657116766
Leptotrichia	0
Leptotrichiaceae	2.32932441584539
Leuconostocaceae	1.02559954137946
Listeriaceae	0
Marinifilaceae	0
Methanobacteriaceae	0.11962204877237
Microbacteriaceae	1.74558218860963
Micrococcaceae	0.277217935322059
Micrococcineae	0.0422758841441072
Micromonosporaceae	0.0945947569521512
Moraxellaceae	0.932547376025016
Muribaculaceae	0
Mycobacteriaceae	0.260348765750748
Mycoplasmataceae	0.220046483164737
Neisseriaceae	0.633125271072723
Nitriliruptoraceae	0
Nocardiaceae	0.164194007746108
Nocardioidaceae	0.0324875917900071
Opitutaceae	0.0329553019975747
Other	2.54292235130997
Paenibacillaceae	1.32485885603795
Pasteurellaceae	2.94674831460661
Peptococcaceae	0
Peptostreptococcaceae	0.122448225403934
Planococcaceae	0.0584513321437223
Porphyromonadaceae	0.198461773096043
Prevotellaceae	2.63422895157735
Promicromonosporaceae	0.0556306654965681
Propionibacteriaceae	1.1997299728047
Propionibacterineae	1.81255485403543
Pseudomonadaceae	2.4595367422401
Psychromonadaceae	0.0783123304340058
Rhizobiaceae	1.34479540570611
Rhodanobacteraceae	2.4127156955202
Rhodobacteraceae	0.0766945869479043
Rhodocyclaceae	0
Rikenellaceae	0.0330332060202262
Rubinisphaeraceae	0.117622884136247
Ruminococcaceae	3.68233008281691
Schlesneriaceae	0
Solimonadaceae	0
Sphingobacteriaceae	0
Sphingomonadaceae	2.1783077275194
Spirochaetaceae	0.0308553304470913
Spirosomaceae	0.0909910654967482
Sporolactobacillaceae	0.0520940868771179
Staphylococcaceae	0.672141046790887
Streptococcacaeae	0
Streptococcaceae	2.25063785286945
Streptomycetaceae	0.036519655586562
Streptomycineae	0
Streptosporangiaceae	0.325698303103926
Succinivibrionaceae	0.340102324981708
Synergistaceae	0.207432258634254
Tannerellaceae	0.457810111482265
Thermomonosporaceae	0
Thermotogaceae	0
Thiomicrospiraceae	0
Thiovulaceae	0
Veillonellaceae	0.394353165276587
Verrucomicrobiaceae	0
Vibrionaceae	5.79587503179114
Victivallaceae	0.111396447667905
Weeksellaceae	0.113811226067876
Xanthobacteraceae	0.10764813737215
Xanthomonadaceae	0.527883258991597
Genus Information: (%)
Acetanaerobacterium	0.351174634873723
Acetivibrio	0
Acetobacter	0.0589742452411408
Acetobacterium	0
Achromobacter	0.0978925825079735
Acidaminococcus	0.053073456166141
Acidovorax	0
Acinetobacter	0.473271192914217
Actinobacillus	0.526423070718325
Actinobaculum	0
Actinomadura	0
Actinomyces	0.500404811222679
Adlercreutzia	0.0418800526380158
Aerococcus	0
Aeromicrobium	0.0324875917900071
Aeromonas	0.0942975981281051
Afipia	0
Agathobacter	0.0609970889440504
Aggregatibacter	0.164434321469672
Agrobacterium	0.396525901670987
Agrococcus	0.101569990889392
Akkermansia	0.396930115878186
Alcaligenes	0
Algoriella	0
Aliagarivorans	0.0783123304340058
Alistipes	0.0330332060202262
Allisonella	0
Alloiococcus	0
Alloprevotella	1.49699071973698
Allorhizobium-Neorhizobium-Pararhizobium-Rhizobium	0.571329396023574
Alloscardovia	0
Alysiella	0.107652144912182
Amaricoccus	0
Anaerobiospirillum	0.187133961889583
Anaerococcus	0.120999705322447
Anaerofilum	0
Anaerofustis	0
Anaeroglobus	0
Anaerospora	0
Anaerosporobacter	0
Anaerostipes	0
Anaerovorax	0.0532804386362632
Ancylobacter	0.10764813737215
Aneurinibacillus	0
Anoxynatronum	0.0361996135166052
Aquabacterium	0.0530367483642631
Arcanobacterium	0
Arcobacter	0.195168780876045
Arthrobacter	0.08328409045715
Asaccharobacter	0
Atopobium	0.137035458560584
Atopostipes	0
Aureimonas	0.376940108011547
Bacillus	3.49129675467836
Bacteroides	3.38343227195984
Barnesiella	0
Bartonella	0
Bavariicoccus	0.0571720124726485
Bergeyella	0
Bifidobacterium	5.06194666105067
Blautia	0.34603922872341
Bordetella	0
Brachybacterium	0.288514617435229
Brachymonas	0
Brachyspira	0.0815210848612993
Bradyrhizobium	0
Brevibacillus	0.404468323920276
Brevibacterium	0.560334503213026
Brevundimonas	0.0465096236028042
Brochothrix	0
Buchnera	0.298267636249043
Bulleidia	0
Burkholderia-Caballeronia-Paraburkholderia	0
Butyricicoccus	0.0356585503771916
Butyricimonas	0
Butyrivibrio	0.330347585030354
Caldicoprobacter	0
Campylobacter	0.774435511199922
Capnocytophaga	0.188617426715555
Cardiobacterium	0.0433108834629998
Castellaniella	0
Catabacter	0.0297814312692779
Catenibacterium	3.35392919539125
Catonella	0
Caulobacter	0.287376656713842
Cellulomonas	0.0852253950788985
Cellulosilyticum	0.174898374737813
Cellulosimicrobium	0.0556306654965681
Centipeda	0
Cephaloticoccus	0.0329553019975747
Cetobacterium	0
Chitinibacter	0.0680799162095403
Chlorobium	0
Christensenella	0.0955245686092664
Chryseobacterium	0
Citrobacter	0.037283073204154
Cloacibacillus	0.113085099124477
Clostridium	1.11151872301791
Clostridium sensu stricto	0.0426504607827
Clostridium sensu stricto 1	2.62064021325135
Clostridium sensu stricto 10	0
Clostridium sensu stricto 11	0.114761416144876
Clostridium sensu stricto 12	0
Clostridium sensu stricto 13	0.060618330430993
Clostridium sensu stricto 14	0
Clostridium sensu stricto 15	0
Clostridium sensu stricto 16	0
Clostridium sensu stricto 17	0
Clostridium sensu stricto 18	0.051415148369106
Clostridium sensu stricto 19	0
Clostridium sensu stricto 2	0
Clostridium sensu stricto 3	0.0401290300593392
Clostridium sensu stricto 4	0
Clostridium sensu stricto 5	0
Clostridium sensu stricto 7	0.0702935506271196
Clostridium sensu stricto 8	0.571729679369074
Cnuella	2.17739957771009
Collinsella	0.0737121167599399
Comamonas	0
Coprobacillus	0
Coprobacter	0
Coprococcus 1	0
Coprococcus 2	0
Coprococcus 3	0.0588839530775628
Coriobacterium	0.0458081287196144
Corynebacterium	0.207942895441908
Corynebacterium 1	2.70435727729222
Cronobacter	0
Cryobacterium	0.0342546893220478
Cryptobacterium	0.0343745397938207
Cupriavidus	0
Curvibacter	0
Cutibacterium	0
Dechlorobacter	0
Deinococcus	0
Delftia	0
Dermabacter	0.4056120160577
Dermacoccus	0.0483891515751329
Desulfobulbus	0
Desulfovibrio	0
Dialister	0.0292447604343072
Dictyoglomus	0.0771069832597421
Dielma	0
Dietzia	0.16887084514341
Dolosicoccus	0.06511654142128
Dolosigranulum	0
Dorea	0
Dyadobacter	0
Dysgonomonas	0
Eggerthella	0.679037200849402
Eggerthia	0
Eikenella	0.032135758101242
Eisenbergiella	0
Elusimicrobium	0.155811436788555
Empedobacter	0.113811226067876
Enorma	0
Enterobacter	0.654642582195276
Enterococcus	0.0910232891302042
Enterorhabdus	0
Enterovibrio	0
Eremococcus	0
Erwinia	0.0422175168692445
Erysipelatoclostridium	0.0505871456319864
Escherichia	0.792211021455726
Escherichia-Shigella	0.991533582147141
Ethanoligenens	0.07771887204455
Eubacterium	0.102945854136131
Ezakiella	0
Facklamia	1.18352712438059
Faecalitalea	0.0467010539629211
Fastidiosipila	0.0421209512920782
Fictibacillus	0
Filifactor	0
Finegoldia	0
Flavobacterium	0.0333145148259332
Flavonifractor	0.251598113571966
Franconibacter	0.0553130736428152
Fretibacterium	0
Fusicatenibacter	0.139757918574879
Fusobacterium	0.338939724363262
Gallibacterium	0
Garciella	0
Gardnerella	0
Gemella	0.0446537781761784
Gemmatirosa	0
Geobacillus	0
Geomicrobium	0
Georgenia	0
Gluconobacter	0
Gordonia	0.0760646073877893
Gordonibacter	0
Granulicatella	0.16993791565063
Grimontia	0.5062940952313
Haematobacter	0
Haemophilus	1.79447048554698
Hafnia-Obesumbacterium	0
Halodesulfovibrio	0
Halomonas	0.135382330216662
Halopiger	0.174924616748195
Harryflintia	0
Helicobacter	0.533432917679642
Hespellia	0
Hodemania	0
Holdemanella	0
Holdemania	0
Howardella	0.129123755122212
Hungatella	0
Hydrobacter	0
Hydrogenibacillus	0
Hydrogenoanaerobacterium	0.300826827029845
Hymenobacter	0.0845894931439566
Intestinibacter	0.059392898459857
Intestinimonas	0
Isoptericola	0
Janibacter	0.178017191893338
Johnsonella	0.0429788131631093
Jonesia	0
Kandleria	0.0578520478059301
Kerstersia	0
Kingella	0.0302399623400893
Klebsiella	0.0592299223761678
Kluyvera	0
Kocuria	0.0726670238210677
Kosakonia	0.0368551240653014
Kurthia	0
Kytococcus	0
Lachnoanaerobaculum	0
Lachnobacterium	0.112098322782898
Lachnoclostridium	1.53708756115223
Lachnoclostridium 10	0
Lachnoclostridium 12	0
Lachnoclostridium 5	0.278986329642208
Lachnospira	1.52906032115109
Lachnospiraceae NC2004 group	0.068979919471559
Lachnospiraceae NK4A136 group	0
Lactobacillus	0.977215657116766
Lactococcus	0.155856481793701
Lautropia	0.354199572286877
Lawsonella	0.0713857163441538
Leifsonia	0
Leminorella	0
Leptothrix	0.882398569706925
Leptotrichia	2.32932441584539
Leuconostoc	0.234579113960236
Limnobacter	0.100713401313699
Lysinibacillus	0.0294391696398065
[truncated: 214 more rows]
