# Supplementary material for: Pediatric Acute Lymphoblastic Leukemia Patients Exhibit Distinctive Alterations in the Gut Microbiota
Source: Front Cell Infect Microbiol. 2020 Oct 16;10:558799. doi: 10.3389/fcimb.2020.558799 (PMC7596659; doi:10.3389/fcimb.2020.558799)
Supplement: Supplementary file 1 [file Data_Sheet_1.ZIP › rawdata/Control/19T040002_output.xls.result.txt]

Species Information: (%)
Abiotrophia defectiva	0.0314298185507875
Abiotrophia para-adiacens	0
Acetanaerobacterium elongatum	0.308191346524966
Acetobacterium tundrae	0
Achromobacter denitrificans	0.174012764441384
Achromobacter xylosoxidans	0.066064976766299
Acidaminococcus fermentans	3.03760137263992
Acidaminococcus intestini	0.0285831742343785
Acidovorax facilis	0.0452118661760889
Acidovorax sp	0.0340200207122445
Acidovorax temperans	0
Acinetobacter baumannii	0
Acinetobacter calcoaceticus	0.0817976030223645
Acinetobacter haemolyticus/baumannii	0.0950121350392355
Acinetobacter johnsonii	0.0607665363046886
Acinetobacter junii	0
Acinetobacter lwoffii	0
Acinetobacter pittii	0.0356045502847525
Acinetobacter radioresistens	0
Acinetobacter septicus	0
Actinobacillus capsulatus	0.156148706612354
Actinobacillus pleuropneumoniae	0
Actinobaculum massiliense	0.0623931332290865
Actinobaculum schaalii	0.0463126558994798
Actinomadura vinacea	0
Actinomyces canis	0.0469594706901501
Actinomyces cardiffensis	0.0308274426314047
Actinomyces georgiae	0.0547023127962242
Actinomyces graevenitzii	0.106235482392514
Actinomyces johnsonii	0.051447486404747
Actinomyces massiliensis	0
Actinomyces meyeri	0.0537442241692113
Actinomyces naeslundii	0.0312147576105759
Actinomyces neuii	0.0381535770019307
Actinomyces odontolyticus	0.0369784242755692
Actinomyces oris	0
Actinomyces radingae	0
Actinomyces sp._ph3	0.166501888716907
Actinomyces turicensis	0
Actinomyces urogenitalis	0.049051714109289
Actinomyces viscosus	0.0538477349460536
Adlercreutzia equolifaciens	0.0311747775828729
Aeribacillus pallidus	0.302156904269086
Aerococcus christensenii	0.02914941101466
Aerococcus viridans	0.0406186747254566
Aeromicrobium massiliense	0
Aeromonas allosaccharophila/veronii	0.0532317781921895
Aeromonas bestiarum	0.0367770185670951
Aeromonas hydrophila	0.0287961502965005
Aeromonas jandaei	0
Aeromonas media/tecta	0
Aeromonas veronii	0
Afipia birgiae	0.0298789069355558
Agathobaculum butyriciproducens	0.087134830899034
Aggregatibacter actinomycetemcomitans	0.0381920073691904
Aggregatibacter aphrophilus	0.661090367223751
Aggregatibacter segnis	0
Agrobacterium tumefaciens	0.701255255823819
Agrococcus jejuensis	0
Agrococcus terreus	0.130657561728751
Akkermansia glycaniphila	0
Akkermansia muciniphila	0.037335017288832
Alcaligenes faecalis	0.0437423036922303
Algoriella xinjiangensis	0
Aliagarivorans marinus	0.0307533573642452
Alistipes finegoldii	0
Alistipes indistinctus	0
Alistipes inops	0
Alistipes obesi	0
Alistipes onderdonkii	0
Alistipes putredinis	0.038306931873977
Alistipes senegalensis	0.0393580809759195
Alistipes shahii	0
Alistipes timonensis	0
Allisonella histaminiformans	0.0511120253502128
Alloiococcus otitis	0
Alloprevotella rava	0.103526929980466
Alloprevotella tannerae	1.28069739657234
Alloscardovia omnicolens	0
Alysiella filiformis	0.065504019415647
Amaricoccus kaplicensis	0
Anaerobiospirillum succiniciproducens	0
Anaerobiospirillum thomasii	0.0543464608583981
Anaerococcus hydrogenalis	0.0524911616567443
Anaerococcus lactolyticus	0.0504176279616981
Anaerococcus obesiensis	0.0333491435283341
Anaerococcus octavius	0
Anaerococcus prevotii	0
Anaerococcus senegalensis	0.0632178969392915
Anaerococcus tetradius	0
Anaerococcus vaginalis	0
Anaerofilum agile	0.0416992950688258
Anaerofilum pentosovorans	0
Anaerofustis stercorihominis	0.0299905520498213
Anaeroglobus geminatus	0
Anaerorhabdus furcosa	0.0510790832441803
Anaerosporobacter mobilis	0.0458053911508642
Anaerostipes butyraticus	0.0335911031915299
Anaerostipes caccae	0
Anaerostipes hadrus	0.147928627068907
Anaerotruncus colihominis	0.204805945168865
Anaerotruncus sp	0.0505825740874232
Anaerovorax odorimutans	0
Ancylobacter polymorphus	0.0458003346106891
Aneurinibacillus aneurinilyticus	0.077618869094747
Aneurinibacillus migulanus	0.0553469179817021
Anoxynatronum sibiricum	0.0808178872196839
Aquabacterium commune	0.0351276262458752
Arcanobacterium haemolyticum	0.0393815916203685
Arcanobacterium pyogenes	0
Arcobacter butzleri	0.146484310421115
Arcobacter cryaerophilus	0.0355688500492386
Arthrobacter albus	0.0291374428413223
Arthrobacter castelli	0.0466418708723157
Arthrobacter oxydans	0.0766372629207044
Arthrobacter polychromogenes	0.0648641479429659
Asaccharobacter celatus	0.0438842414885938
Atlantibacter hermannii	0.0330235823500725
Atopobium minutum	0
Atopobium parvulum	0.0365970590395051
Atopobium rimae	0.0453561552146807
Atopobium vaginae	0
Atopostipes suicloacalis	0.0301483168388593
Aurantimonas altamirensis	0
Aureimonas altamirensis	0.223251911961487
Averyella dalhousiensis	0
Azonexus hydrophilus	0.0385485311541696
Azospirillum lipoferum	0.0487777407572476
Bacillus altitudinis	0.270356441109695
Bacillus amyloliquefaciens	0.0428174546973409
Bacillus anthracis	0.0334505992990825
Bacillus atrophaeus	0
Bacillus badius	0
Bacillus beijingensis	0.0729049633883934
Bacillus benzoevorans	0.0365204284381262
Bacillus cereus	0
Bacillus circulans	0
Bacillus clausii	0
Bacillus coagulans	0
Bacillus cytotoxicus	0
Bacillus endophyticus	0.0412093818010188
Bacillus firmus	0
Bacillus flexus	0
Bacillus fordii	0.0375150592221315
Bacillus halodurans	0.0469636073065424
Bacillus idriensis	0
Bacillus infantis	0.0423450938546503
Bacillus licheniformis	0.0721336692227461
Bacillus marisflavi	0.0500851139175137
Bacillus massilioanorexius	0.0418104989596926
Bacillus massiliosenegalensis	0.029585719300253
Bacillus megaterium	0.0453309804907682
Bacillus methanolicus	0.031352072362734
Bacillus mojavensis	0.126261022403915
Bacillus mycoides	0
Bacillus nealsonii	0.0438869026630979
Bacillus niacini	0.0297008871636758
Bacillus polyfermenticus	0.0537838770833133
Bacillus pseudofirmus	0
Bacillus pseudomycoides	0
Bacillus pumilus	0.0504855978831191
Bacillus senegalensis	0.0506709816364882
Bacillus simplex	0.0420151723730199
Bacillus siralis	0
Bacillus sonorensis	0.057725686471737
Bacillus subtilis	0.044324430158064
Bacillus thermoamylovorans	0.140197876875273
Bacillus thuringiensis	0.439299027755463
Bacillus timonensis	0
Bacillus toyonensis/wiedmanii/thuringiensis	0.0463723386417032
Bacillus vallismortis	0
Bacteroides acidifaciens	0.0549999322929363
Bacteroides caccae	0.0522635797216904
Bacteroides cellulosiluticus	0.33667740211764
Bacteroides cellulosilyticus	0.517734570556152
Bacteroides clarus	0.72583758498245
Bacteroides coagulans	0
Bacteroides coprocola	0.0293240388341682
Bacteroides coprophilus	0.0726325163775709
Bacteroides dorei	0
Bacteroides eggerthii	0.139918920664296
Bacteroides faecis	0.0293827505534295
Bacteroides finegoldii	0.060400942107469
Bacteroides fluxus	0
Bacteroides fragilis	0.220017760892039
Bacteroides galacturonicus	0.049200163578561
Bacteroides gallinarum	0.109356627187512
Bacteroides gallinceum	0
Bacteroides graminisolvens	0.034193278599209
Bacteroides helcogenes	0
Bacteroides intestinalis	0
Bacteroides massiliensis	0.256808854457133
Bacteroides massilinensis	0.0359102189340586
Bacteroides nordii	0.0592341785803122
Bacteroides oleiciplenus	0
Bacteroides ovatus	0.0419409426847837
Bacteroides paurosaccharolyticus	0
Bacteroides pectinophilus	0.0453936888397128
Bacteroides plebeius	0
Bacteroides propinonicifaciens	0
Bacteroides pyogenes	0
Bacteroides salanitronis	0
Bacteroides salyersiae	0.0831138290635356
Bacteroides sartorii	0.0315530910879056
Bacteroides stercorirosoris	0.0477113517919879
Bacteroides stercoris	0
Bacteroides thetaiotaomicron	0.108693425418937
Bacteroides timonensis	0
Bacteroides uniformis	0.257219143783377
Bacteroides ureolyticus	0.0911987212462822
Bacteroides vulgatus	2.09142387164545
Bacteroides xylanisolvens	0.0729523554472301
Bacteroides xylanolyticus	0
Barnesiella intestinihominis	0.0312508727853227
Barnesiella viscericola	0
Bartonella birtlesii	0.0381005678385639
Bavariicoccus seileri	0.0353963547619358
Bergeyella zoohelcum	0.0323814384022354
Bifidobacterium actinocoloniiforme	0
Bifidobacterium adolescentis	0
Bifidobacterium adolescentis/ruminantium	0.0741487891880003
Bifidobacterium angulatum	0.0587782362602585
Bifidobacterium animalis	0
Bifidobacterium asteroides	0.0367564811301513
Bifidobacterium avesanii	0.0338242913045081
Bifidobacterium bifidum	0.0594522212771842
Bifidobacterium bohemicum	0.0356423898554293
Bifidobacterium bombi	0.0429207132556438
Bifidobacterium boum	0.157703850709606
Bifidobacterium breve	0
Bifidobacterium callitrichos	0
Bifidobacterium catenulatum	0.0748420240817481
Bifidobacterium catenulatum/pseudoctenulatum	0.110684312709093
Bifidobacterium choerinum	0.113171858717677
Bifidobacterium commune	0.0511358487312588
Bifidobacterium coryneforme	0
Bifidobacterium crudilactis/psychraerophilum	0.02919106801153
Bifidobacterium cuniculi	0.0422509318658609
Bifidobacterium dentium	0.136365397076075
Bifidobacterium eulemuris/lemurum	0.0337144158127354
Bifidobacterium faecale	0.0463210586418391
Bifidobacterium gallicum	0.0740764203338548
Bifidobacterium gallinarum	0
Bifidobacterium hapali	0
Bifidobacterium indicum	0
Bifidobacterium kashiwanohense	0.0845203801116384
Bifidobacterium longum	0.114580690556762
Bifidobacterium longum	0.154188312702591
Bifidobacterium merycicum	0
Bifidobacterium mongoliense	0.032756203842068
Bifidobacterium moukalabense	0.553133121104265
Bifidobacterium pseudocatenulatum	0.0643065103284449
Bifidobacterium pseudocatenulatum	0
Bifidobacterium pseudolongum	0.101872657947134
Bifidobacterium pullorum	0
Bifidobacterium pullorum/hapali	0.0304772002310635
Bifidobacterium ramosum	0.0423432839835219
Bifidobacterium reuteri	0.131782555229476
Bifidobacterium ruminantium	0
Bifidobacterium saeculare	0
Bifidobacterium saguini	0
Bifidobacterium scardovii	0.0333000704365291
Bifidobacterium stercoris	0
Bifidobacterium thermacidophilum	0.0559332502684739
Bifidobacterium thermophilum	0.0392798077334532
Bifidobacterium tissieri	0.0736583435933943
Bifidobacterium tsurumiense	1.07053336624732
Bifissio spartinae	1.60024474787882
Bilophila wadsworthia	0
Blastococcus massiliensis	0.0940979922867161
Blastomonas natatoria	0.0602968818969525
Blautia caecimuris	0
Blautia coccoides	0
Blautia faecis	0.0761456846322375
Blautia glucerasea	0
Blautia hansenii	0
Blautia hydrogenotrophica	0.0389144913093096
Blautia luti	0.163641636368726
Blautia marasmi	0
Blautia obeum	0.0540217385290512
Blautia producta	0.0281680878702638
Blautia schinkii	0.0629356184679811
Blautia sp._GD8	0.0336645924219497
Blautia stercoris	0.0929526752999137
Blautia wexlerae	0.0364263649164868
Bordetella hinzii	0.0298243806914009
Brachybacterium muris	0
Brachybacterium paraconglomeratum	0.0397191966804727
Brachymonas chironomi	0
Brachyspira aalborgi	0.0816142828890057
Brachyspira pilosicoli	0
Bradyrhizobium denitrificans	0.0409685283010326
Bradyrhizobium elkanii	0.0482576738941058
Bradyrhizobium japonicum	0.0404025872722835
Brevibacillus agri	0
Brevibacillus borstelensis	0.0392834299269276
Brevibacillus brevis	0.0967546706943411
Brevibacillus massiliensis	0.0344839341800426
Brevibacterium casei	0.0621963329394991
Brevibacterium epidermidis	0.0491364719402153
Brevibacterium halotolerans	0.0918455964701183
Brevibacterium iodinum	0
Brevibacterium linens	0.0541875980569352
Brevibacterium luteolum	0
Brevibacterium mcbrellneri	0.0340775370097637
Brevibacterium paucivorans	0.0433691212742822
Brevibacterium pityocampae	0.133934406327718
Brevibacterium ravenspurgense/massiliense	0.0501719752556786
Brevibacterium senegalense	0
Brevundimonas bacteroides	0.389143391151222
Brevundimonas diminuta	0.029081437026307
Brevundimonas subvibrioides	0.0464040018102955
Brevundimonas terrae	0.0983147641377165
Brevundimonas vesicularis	0.0479595981909911
Brochothrix thermosphacta	0
Buchnera aphidicola	0.165078610512384
Buchnera sp.	0
Bulleidia extructa	0
Burkholderia cepacia	0
Burkholderia glumae	0
Burkholderia plantarii	0
Butyricicoccus faecihominis	0.0652981515390467
Butyricicoccus pullicaecorum	0.0413335134422124
Butyricimonas faecihominis	0
Butyricimonas paravirosa	0
Butyricimonas synergistica	0
Butyricimonas virosa	0
Butyrivibrio crossotus	0.0929669690154303
Butyrivibrio fibrisolvens	0.0488933287824454
C.viride 16S	0.0402777374710986
Caldicoprobacter faecalis	0
Campylobacter coli	0.114044108103903
Campylobacter concisus	0
Campylobacter curvus	0.0431027199265568
Campylobacter faecalis	0.138575713319756
Campylobacter fetus	0.028444890692223
Campylobacter gracilis	0.0295508276219321
Campylobacter hominis	0.0374165945123849
Campylobacter hyointestinalis	0
Campylobacter jejuni	0.317383616359858
Campylobacter lari	0
Campylobacter rectus	0
Campylobacter showae	0.0460529047174754
Campylobacter upsaliensis	0
Campylobacter ureolyticus	0
Candidatus Blastococcus	0
Candidatus Dorea	0.121113255535579
Candidatus Soleaferrea	0
Candidatus Stoquefichus	0
Candidatus Streptomyces	0.0287136154128337
Capnocytophaga gingivalis	0
Capnocytophaga granulosa	0.0458639390153757
Capnocytophaga haemolytica	0.040634057771455
Capnocytophaga leadbetteri	0.0649893549690215
Capnocytophaga ochracea	0
Capnocytophaga sputigena	0.0288315332336254
Cardiobacterium hominis	0.0832618602767629
Cardiobacterium valvarum	0
Carnobacterium maltaromaticum	0
Castellaniella defragrans	0
Catabacter hongkongensis	0.0457784859198866
Catenibacterium mitsuokai	1.4556507947683
Catonella morbi	0
Catonella sp.	0
Cedecea davisae	0
Cedecea lapagei	0.0376467246592387
Cellulomonas composti	0.0468938145113576
Cellulomonas denverensis	0
Cellulomonas massiliensis	0
Cellulomonas parahominis	0.0328900212136098
Cellulosilyticum lentocellum	0.0616550319259161
Cellulosimicrobium cellulans	0
Centipeda periodontii	0
Cephaloticoccus primus	0.0476871156715067
Cetobacterium somerae	0
Chlamydia abortus	0.0604156371032161
Chlamydia trachomatis	0.107990031555737
Chlorobium phaeobacteroides	0
Christensenella minuta	0.0430054784678172
Chryseobacterium bovis	0.0574039633534194
Chryseobacterium hominis	0.0329617167713118
Citrobacter amalonaticus	0
Citrobacter braakii	0
Citrobacter farmeri	0
Citrobacter freundii	0.0681852929460518
Citrobacter gillenii	0
Citrobacter intermedius	0.0383326209835234
Citrobacter murliniae	0
Citrobacter pasteurii	0
Citrobacter sedlakii	0
Citrobacter werkmanii	0
Citrobacter youngae	0.0387530662566468
Cloacibacillus evryensis	0.157549391411398
Cloacibacillus porcorum	0
Cloacibacterium normanense	1.63584765467665
Clostridioides difficile	0
Clostridium acetobutylicum	0.0291893428947604
Clostridium acidisoli	0.0576603995346723
Clostridium aciditolerans	0
Clostridium aerotolerans	0
Clostridium akagii	0.0421549795811484
Clostridium aldenense	0.0395715234739701
Clostridium aldrichii	0
Clostridium algidicarnis	0
Clostridium amazonense	0.0280807523099163
Clostridium aminovalericum	0.0924381095674705
Clostridium amygdalinum	0.26258003482159
Clostridium amylolyticum	0.282514937606675
Clostridium arbusti	0
Clostridium argentinense	0
Clostridium asparagiforme	0.423882979516136
Clostridium aurantibutyricum	0
Clostridium autoethanogenum	0
Clostridium baratii/Eubacterium nitrigenese	0.152865154143583
Clostridium beijerinckii	0.0317313463258029
Clostridium bifermentans	0.0522113017629318
Clostridium bolteae/aminovalericum	0.106341459244281
Clostridium botulinum	0
Clostridium bowmanii	0
Clostridium butyricum	0
Clostridium cadaveris	0.0542935017080912
Clostridium carboxidivorans	0
Clostridium cavendishii	0.0291457790007791
Clostridium celatum	1.06023554861232
Clostridium celerecrescens	0
Clostridium cellobioparum	0.04668651889236
Clostridium cellulolyticum	0.0326729325741874
Clostridium chartatabidum	0.0656947522411998
Clostridium chauvoei	0.0584920515700195
Clostridium chromiireducens	0.0714235970691375
Clostridium citroniae	0.0422455112034087
Clostridium clariflavum	0
Clostridium clostridioforme	0
Clostridium cochlearium	0
Clostridium cocleatum	0
Clostridium colicanis	0
Clostridium colinum	0
Clostridium collagenovorans	0.0516520111037136
Clostridium cylindrosporum	0.0783034104618192
Clostridium dakarense	0
Clostridium difficile	0.0984989136105537
Clostridium diolis	0.195735004076576
Clostridium disporicum/celatum	0
Clostridium drakei	0.041531721121848
Clostridium estertheticum	0.0327374464328232
Clostridium fallax	0
Clostridium felsineum	0.0413647011509303
Clostridium ganghwense	0
Clostridium ghonii	0.104425685823487
Clostridium glycolicum	0
Clostridium glycyrrhizinilyticum	0.13773962909147
Clostridium grantii	0.029366925679364
Clostridium haemolyticum	0.0305492011699131
Clostridium hathewayi	0
Clostridium herbivorans	0
Clostridium hiranonis	0
Clostridium homopropionicum	0
Clostridium huakuii	0
Clostridium hungatei	0
Clostridium hylemonae	0.101348777707244
Clostridium indolis/methoxybenzovorans	0.479260103259087
Clostridium innocuum	0.0696255381905247
Clostridium irregulare	0
Clostridium isatidis	0
Clostridium jeddahense	0.0296469968077353
Clostridium kogasensis	0.0307293407138007
Clostridium lactatifermentans	0.0478318299747935
Clostridium lavalense/bolteae	0.0984469081377142
Clostridium leptum	0.083277234800644
Clostridium limosum	0
Clostridium lituseburense	0
Clostridium lundense	0.0357132993552647
Clostridium malenominatum	0.0643874237040717
Clostridium massiliodielmoense	0.032163889231303
Clostridium methoxybenzovorans	0.386478374731956
Clostridium methylpentosum	0.054172524623803
Clostridium neonatale	0
Clostridium nexile	0.206221608446384
Clostridium novyi	0.0338140772990576
Clostridium oceanicum	0
Clostridium oroticum	0.039326162776294
Clostridium paraputrificum	0
Clostridium pascui	0.0351994844952482
Clostridium pasteurianum	0.0480721950614964
Clostridium perfringens	0
Clostridium polysaccharolyticum	0.0735333037486316
Clostridium populeti	0.0296305743784578
Clostridium psychrophilum	0
Clostridium punense	0
Clostridium putrefaciens	0.250529275611681
Clostridium ramosum	0
Clostridium rectum	0
Clostridium saccharobutylicum	0
Clostridium saccharogumia	0.0443602239743417
Clostridium saccharolyticum	0.0780049161249153
Clostridium saccharoperbutylacetonicum	0.0586924988169386
Clostridium sardiniense	0
Clostridium sartagoforme	0.0899450687314326
Clostridium scatologenes	0.0847115655717412
Clostridium schirmacherense	0.0352913973664824
Clostridium scindens	0.0550329541532296
Clostridium senegalense	0
Clostridium septicum	0
Clostridium sordellii	0
Clostridium sp._16S_	0
Clostridium sphenoides	0.0998274278905353
Clostridium spiroforme	0
Clostridium sporogenes	0.0457522681681536
Clostridium sporosphaeroides	0
Clostridium sticklandii	0.0306543202593001
Clostridium straminisolvens	0.0304863468998669
Clostridium subterminale	0
Clostridium sufflavum	0
Clostridium sulfidigenes	0
Clostridium swellfunianum	0
Clostridium symbiosum	0.316965585945272
Clostridium tagluense	0.0352245467368878
Clostridium tepidiprofundi	0
Clostridium termitidis	0.0343319429814172
Clostridium tertium	0
Clostridium tetani	0.0526008691725217
Clostridium tetanomorphum	0
Clostridium thermoalcaliphilum	0
Clostridium thermopalmarium	0
Clostridium thiosulfatireducens	0
Clostridium tunisiense	0.0294105385055422
Clostridium tyrobutyricum	0
Clostridium ventriculi	0
Clostridium vincentii	0
Clostridium viride	0
Clostridium vulturis	0
Clostridium xylanolyticum	0
Clostridium xylanovorans	0.0436411756409867
Collinsella aerofaciens	0.0353583334835583
Collinsella intestinalis	0
Collinsella massiliensis	0
Collinsella stercoris	0.0655572834454238
Collinsella tanakaei	0.0463685190672101
Comamonas aquatica	0
Comamonas kerstersii	0.0320482053563929
Comamonas terrigena	0
Comamonas testosteroni	0
Coprobacillus cateniformis	0.0452460302094664
Coprobacter fastidiosus	0.0395036871099926
Coprobacter secundus	0
Coprococcus catus	0
Coprococcus comes	0.0491470144023812
Coprococcus eutactus	0.0288241173390122
Coriobacterium glomerans	0.0451857491750437
Corynebacterium accolens	0
Corynebacterium afermentans	0.0409357701449826
Corynebacterium ammoniagenes	0
Corynebacterium amycolatum	0.089596010064447
Corynebacterium appendicis	0.177533372443204
Corynebacterium argentoratense	0
Corynebacterium aurimucosum	0.0465981536501948
Corynebacterium casei	0
Corynebacterium coyleae	0.0342699234289926
Corynebacterium durum	0.0448770241368955
Corynebacterium frankenforstense	0
Corynebacterium freneyi	0.135098108457752
Corynebacterium genitalium	0
Corynebacterium glaucum	0
Corynebacterium glucuronolyticum	0.0473616340994557
Corynebacterium jeikeium	0.0786619284128621
Corynebacterium kroppenstedtii	0.0561908077462812
Corynebacterium matruchotii	0.0312387932998704
Corynebacterium minutissimum	0.0754523459788286
Corynebacterium mucifaciens	0.0287098593776296
Corynebacterium propinquum	0
Corynebacterium pseudodiphthericum	0
Corynebacterium resistens	0
Corynebacterium simulans	0.0766666493140305
Corynebacterium singulare	0.0384344500476367
Corynebacterium sp._1152	0
Corynebacterium striatum	0.028208459904339
Corynebacterium sundsvallense	0.0431267622069172
Corynebacterium tuberculostearicum	0
Corynebacterium tuscaniense	0.436525479560519
Corynebacterium ulcerans	0.065336734062343
Corynebacterium ureicelerivorans	0.0387707484881955
Corynebacterium variabile	0
Corynebacterium xerosis	0.0921912666525329
Cronobacter sakazakii	0.031369418733558
Cryptobacterium curtum	0.0433209153076946
Cupriavidus metallidurans	0.0420982090962614
Curtobacterium flaccumfaciens	0
Deinococcus aquaticus	0
Deinococcus indicus	0.0334783721466928
Deinococcus proteolyticus	0.0417052677669883
Delftia acidovorans	0.0342473801711668
Dermabacter hominis	0.0565904830732909
Dermabacter vaginalis	0.0537552294817969
Dermacoccus nishinomiyaensis	0.0721760215430843
Desulfitobacterium frappieri	0.0579278506626722
Desulfobulbus propionicus	0
Desulfotomaculum guttoideum	0
Desulfovibrio alkalitolerans	0
Desulfovibrio desulfuricans	0
Desulfovibrio fairfieldensis	0
Desulfovibrio legallii	0.0340315696980658
Desulfovibrio legallis	0
Desulfovibrio piger	0.0615662334710098
Desulfovibrio termitidis	0
Dialister invisus	0.0333301727405209
Dialister micraerophilus	0
Dialister pneumosintes	0
Dialister succinatiphilus	0
Dictyoglomus thermophilum	0.117396745048327
Dielma fastidiosa	0.0337305452124849
Dietzia cinnamea	0.0961476027113747
Dietzia maris	0.0730076953992039
Dietzia natronolimnaea	0.0424990241313298
Dolosicoccus paucivorans	0.0930395632258506
Dolosigranulum pigrum	0.040125048343276
Dorea formicigenerans	0.0514784066318923
Dorea longicatena	0.0850615940667578
Dorea massiliensis	0
Dyadobacter beijingensis	0.0739188398170037
Dyadobacter fermentans	0
Dysgonomonas capnocytophagoides	0
Dysgonomonas gadei	0.0665686056132275
Dysgonomonas macrotermitis	0.0434760915977819
Dysgonomonas mossii	0
Edwardsiella tarda	0.140066339894674
Eggerthella lenta	0
Eggerthella sinensis	0.162214796009174
Eggerthella timonensis	0.0445960746741175
Eggerthia catenaformis	0.0407376684680042
Eikenella corrodens	0.0314332662205496
Eisenbergiella tayi	0
Elusimicrobium minutum	0.185280870555463
Empedobacter falsenii	0.068456919038083
Enorma massiliensis	0
Enterobacter aerogenes	0.0397242980804581
Enterobacter asburiae	0
Enterobacter cancerogenus	0.0427118187342546
Enterobacter cloacae	0.601716741060703
Enterobacter massiliensis	0.0881289136302299
Enterococcus asini	0.0367866728742559
Enterococcus avium	0.133670127597977
Enterococcus caccae	0
Enterococcus casseliflavus	0
Enterococcus casseliflavus/galliarum	0.0723335170581557
Enterococcus cecorum	0
Enterococcus devriesei	0
Enterococcus dispar	0
Enterococcus durans/hirae	0
Enterococcus faecalis	0.0552155825850459
Enterococcus faecium	0.0597014127885825
Enterococcus gallinarum	0.0290895256521483
Enterococcus gilvus	0
Enterococcus italicus	0
Enterococcus malodoratus	0
Enterococcus mundtii	0
Enterococcus phoeniculicola	0
Enterococcus raffinosus	0
Enterococcus saccharolyticus	0.0932692272014818
Enterorhabdus caecimuris	0.0686549027676405
Enterovibrio nigricans	0
Eremococcus coleocola	0
Erysipelatoclostridium ramosum	0.0812879491953104
Escherichia albertii	0.36347090571817
Escherichia coli	2.32220429598943
Escherichia fergusonii	0.705203179273236
Escherichia hermannii	0.852367451302634
Ethanoligenens harbinense	0.069097196701209
Eubacterium barkeri	0
Eubacterium biforme	0.0323965394956123
Eubacterium brachy	0
Eubacterium budayi	0.320352756967722
Eubacterium callanderi	0
Eubacterium celluloscolvens	0.130337139560408
Eubacterium cellulosolvens	0.053765614343057
Eubacterium contortum	0.0395190626705402
Eubacterium coprostanoligenes	0.0784904529855126
Eubacterium cylindroides	0
Eubacterium desmolans	0
Eubacterium dolichum	0.0417617563717175
Eubacterium eligens	0.335598196456777
Eubacterium fissicatena	0.147853274191624
Eubacterium hallii	0.0296359232694687
Eubacterium infirmum	0
Eubacterium limosum	0.0383758714236213
Eubacterium moniliforme	0
Eubacterium multiforme	0.0554696257691031
Eubacterium nitritogenes	0.053517500489494
Eubacterium nodatum	0.052819110710271
Eubacterium oxidoreducens	0.0512496106572882
Eubacterium pyruvativorans	0
Eubacterium ramulus	0.183978176677203
Eubacterium rectale	0.0387979068460197
Eubacterium ruminantium	0.102203276568859
Eubacterium saphenum	0
Eubacterium siraeum	0
Eubacterium sp	0.0551048235297238
Eubacterium sulci	0.0550591836477206
Eubacterium tenue	0.0302173137497235
Eubacterium tortuosum	0
Eubacterium tortusum	0
Eubacterium uniforme	0.0295961078697373
Eubacterium ventriosum	0.075251231352177
Eubacterium xylanophilum	0.0301801198822336
Eubacterium yurii	0.0371527420769412
Exiguobacterium aurantiacum	0.197947470761169
Facklamia hominis/miroungae	0
Facklamia ignava	0.0330347829075004
Facklamia languida	0.0397016368602313
Facklamia tabacinasalis	0.365689706788809
Faecalibacterium prausnitzii	0.170620382795765
Faecalibacterium prausnitzii S9G3	0.303363031934172
Faecalicatena contorta	0.254365432048333
Faecalitalea cylindroides	0
Fermentimonas caenicola	0.115279913651949
Ferrimonas balearica	0.0493632344243158
Fictibacillus arsenicus	0.0876605962249028
Filifactor alocis	0.0418427303726246
Filifactor villosus	0
Finegoldia magna	0.0733558669349461
Flavobacterium banpakuense	0.0419574967089106
Flavobacterium branchiophilum	0
Flavobacterium cheniae	0
Flavobacterium daejeonense	0.0318785270690784
Flavobacterium lindanitolerans	0
Flavobacterium oncorhynchi	0
Flavobacterium sp._TISTR	0
Flavonifractor plautii	0.192942149920968
Flavonifractor sp	0.204789148406095
Flexispira rappini	0
Flintibacter butyricus	0.138623795679165
Fretibacterium fastidiosum	0
Fusicatenibacter saccharivorans	0.0751336223964336
Fusobacterium equinum	0.0446888495340045
Fusobacterium gonidiaformans	0.0678534653645445
Fusobacterium mortiferum	0.0330819097273917
Fusobacterium naviforme	0.0742627637643044
Fusobacterium necrogenes	0.0587398690657871
Fusobacterium necrophorum	0
Fusobacterium nucleatum	0.0761823986692062
Fusobacterium periodonticum	0.0362732389021744
Fusobacterium russii	0
Fusobacterium ulcerans	0
Fusobacterium varium	0.0959047300061455
Gallibacterium anatis	0
Garciella nitratireducens	0
Gardnerella vaginalis	0
Gemella haemolysans	0.0613074077660336
Gemella morbillorum	0.0431206612208689
Gemella sanguinis	0.0548759295405173
Gemmatirosa kalamazoonesis	0
Gemmiger formicilis	0.166504932865703
Geobacillus stearothermophilus	0.0473484607408553
Geobacillus vulcani	0.0307896148868264
Georgenia muralis	0
Gluconobacter oxydans	0
Gordonia bronchialis	0
Gordonia jacobaea	0.0474170319493687
Gordonia otitidis	0.0306339311720784
Gordonia rubripertincta	0.0781948334219617
Gordonia terrae	0.0601132625770291
Gordonibacter pamelaeae	0
Gordonibacter urolithinfaciens	0.0410127105529369
Granulicatella adiacens	0.124130855226036
Granulicatella elegans	0
Grimontia hollisae	0.12865981944411
Haematobacter missouriensis	0
Haemophilus haemolyticus	1.24982990399122
Haemophilus influenzae	0
Haemophilus parahaemolyticus	0.052843015495909
Haemophilus parainfluenzae	0.098232173443142
Haemophilus paraphrohaemolyticus	0
Haemophilus pittmaniae	0
Haemophilus quentini	0
Haemophilus sputorum	0.0640783886379828
Hafnia alvei	0
Halobiforma nitratireducens	0.057815199323261
Halomonas salina	0
Harryflintia acetispora	0.0285546300703052
Helicobacter bilis	0
Helicobacter canadensis	0
Helicobacter cinaedi	0.0621092810117255
Helicobacter fennelliae	0
Helicobacter pametensis	0.114751621046049
Helicobacter pullorum	0.0290413115204294
Helicobacter pylori	0.0596972342266764
Helicobacter rodentium	0.0354951308208959
Helicobacter winghamensis	0.174072323825322
Herbaspirillum massiliense	0.153130201796699
Hespellia porcina	0.0517781833109787
Hespellia stercorisuis	0
Holdemanella biformis	0.0346762923378317
Holdemania filiformis	0.0334451449863828
Holdemania massiliensis	0
Howardella ureilytica	0.0442024010086014
Hungatella effluvii	0.0821672680937538
Hydrobacter penzbergensis	0
Hydrogenibacillus schlegelii	0.154727525009567
Hydrogenoanaerobacterium saccharovorans	0.156995026209856
Hymenobacter rigui	0.036763560361667
Intestinibacter bartlettii	0.0803568421006839
Intestinimonas butyriciproducens	0
Janibacter hoylei	0
Janibacter indicus	0.136672426333253
Janibacter limosus	0
Janibacter terrae	0.0307097224627993
Johnsonella ignava	0.0442102418690287
Jonesia denitrificans	0
Kallipyga massiliensis	0
Kandleria vitulina	0.177280187668709
Kerstersia gyiorum	0
Kineothrix alysoides	0.0351129881163969
Kingella denitrificans	0.0304551294291028
Kingella kingae	0
Kingella oralis	0
Klebsiella aerogenes	0.0537857784314052
Klebsiella oxytoca	0
Klebsiella pneumoniae	0.0358900668013496
Klebsiella variicola	0
Kluyvera ascorbata	0.102736766335464
Kluyvera intermedia	0.0315266446176831
Kocuria halotolerans	0.0506219644476566
Kocuria indica	0.0322525942705907
Kocuria kristinae	0
Kocuria marina	0.0352773033445088
Kocuria palustris	0.0330400738468817
Kocuria rhizophila	0.0289678512559557
Kocuria rosea	0
Kosakonia cowanii	0
Kurthia gibsonii	0
Kurthia massiliensis	0
Kurthia senegalensis	0
Kytococcus schroeteri	0
Kytococcus sedentarius	0
Lachnoanaerobaculum saburreum	0
Lachnoanaerobaculum umeaense	0.0281034768485691
Lachnobacterium bovis	0.100637350246116
Lachnoclostridium phytofermentans	0
Lachnoclostridium sp	0.0520894507781228
Lachnospira multipara	0.15506538818176
Lachnospira pectinoschiza	1.36936782353835
Lactobacillus acidophilus	0
Lactobacillus agilis	0
Lactobacillus alimentarius	0.165168638854272
Lactobacillus alvi	0.0288564496858452
Lactobacillus amylolyticus	0
Lactobacillus amylophilus	0
Lactobacillus amylovorus	0
Lactobacillus animalis	0
Lactobacillus antri	0.0284241741038687
Lactobacillus apinorum	0
Lactobacillus apodemi	0
Lactobacillus bifermentans	0.0397918493375966
Lactobacillus brevis	0
Lactobacillus buchneri	0
Lactobacillus casei	0
Lactobacillus ceti	0.0498705148962882
Lactobacillus coleohominis	0
Lactobacillus coryniformis	0.0586456369290581
Lactobacillus crispatus	0
Lactobacillus curvatus	0
Lactobacillus delbrueckii	0.119388523529591
Lactobacillus dextrinicus	0
Lactobacillus fermemtum	0.0292883340156176
Lactobacillus fermentum	0.0401772436655886
Lactobacillus fructivorans/homohiochii	0.162666824625624
Lactobacillus gasseri	0
Lactobacillus gastricus	0
Lactobacillus gigeriorum	0.0588353645055092
Lactobacillus helveticus	0.0908013883377944
Lactobacillus herbarum	0
Lactobacillus iners	0.0492242290900494
Lactobacillus jensenii	0.0462545416587609
Lactobacillus johnsonii	0
Lactobacillus kalixensis	0
Lactobacillus kitasatonis	0
Lactobacillus kunkeei	0.0641359100674506
Lactobacillus malefermentans	0.054525481898963
Lactobacillus mindensis	0
Lactobacillus mucosae	0.0295382473579544
Lactobacillus mudanjiangensis	0.0387790727258841
Lactobacillus oris	0
Lactobacillus parabuchneri	0.0351078448486158
Lactobacillus paracasei	0
Lactobacillus parafarraginis	0.0336736164453262
Lactobacillus pentosus	0
Lactobacillus plantarum	0.0946430000439292
Lactobacillus porcinae	0.101075570501888
Lactobacillus rapi	0.0296220824892963
Lactobacillus reuteri	0.0556015692983228
Lactobacillus rhamnosus	0
Lactobacillus rogosae	0.0927552141951608
Lactobacillus rossiae	0
Lactobacillus ruminis	0
Lactobacillus sakei	0.0394398034639117
Lactobacillus salivarius	0
Lactobacillus sanfranciscensis	0.030871675889333
Lactobacillus saniviri	0.0679001912453023
Lactobacillus senioris	0.0384056678358441
Lactobacillus sharpeae	0.0303266825575971
Lactobacillus thermophilus	0
Lactobacillus ultunensis	0
Lactobacillus vaccinostercus	0
Lactobacillus vaginalis	0
Lactobacillus versmoldensis	0
Lactobacillus xiangfangensis	0.130454941642479
Lactococcus formosensis	0
Lactococcus garvieae	0
Lactococcus lactis	0.146959545593289
Lactococcus plantarum	0.0429399861221498
Lactococcus raffinolactis	0
Lactonifactor longoviformis	0.0294010379229064
Laribacter hongkongensis	0.0571319562880397
Lautropia mirabilis	0.0910819864986571
Lawsonella clevelandensis	0.0433033129629956
Leifsonia aquatica/naganoensis	0
Leminorella grimontii	0.0309130916270663
Leminorella richardii	0
Leptothrix discophora	0.37151164161506
Leptothrix mobilis	0.0427605618615598
Leptotrichia amnionii	0
Leptotrichia buccalis	1.0241106080579
Leptotrichia goodfellowii	0
Leptotrichia hofstadii	0.152833241856506
Leptotrichia wadei	0
Leuconostoc carnosum	0
Leuconostoc citreum	0
Leuconostoc citreum/holzapfelii	0.0279494751143204
Leuconostoc gelidum	0.0283558796700855
Leuconostoc lactis	0.0390608452365346
Leuconostoc mesenteroides	0
Leuconostoc pseudomesenteroides/rapi/kimchii/mesenteroides	0.0394944338901355
Limnobacter thiooxidans	0.05038774910097
Longicatena caecimuris	0.0434289950889194
Lysinibacillus fusiformis	0
Lysinibacillus massiliensis	0
Lysinibacillus sphaericus	0
Lysobacter soli	0.0450141259773752
Mageeibacillus indolicus	0
Mannheimia granulomatis	0.0516264158651761
Marichromatium gracile	0
Marvinbryantia formatexigens	0.335393719841793
Massilia aurea	0.187585541638701
Massiliomicrobiota timonensis	0
Megamonas funiformis	0.0689072894051857
Megamonas hypermegale	0
Megamonas rupellensis	0.0323623653053561
Megasphaera elsdenii	0.0298856121456033
Megasphaera indica	0
Megasphaera micronuciformis	0
Megasphaera paucivorans	0.0544229636108038
Megasphaera sp	0.0365076619167622
Mesorhizobium loti	0
Methanobrevibacter smithii	0.0728496154251656
Methanobrevibacter smithii/gottschalkii	0
Methanosphaera cuniculi	0.0481623460929489
Methanosphaera stadtmanae	0.0304749416458803
Methylobacterium adhaesivum	0.0616580487469961
Methylobacterium jeotgali	0.111302797047835
Methylobacterium mesophilicum	0.0758358710472694
Methylobacterium populi	0.0321420668161946
Methylobacterium radiotolerans	0.0489342476244086
Methylobacterium zatmanii	0.460441803490326
Methyloversatilis universalis	0.0398783142501007
Microbacterium aurum	0
Microbacterium barkeri	0
Microbacterium chocolatum	0.0348426656037018
Microbacterium foliorum	0
Microbacterium gubbeenense	0.0565506590093061
Microbacterium hydrocarbonoxydans	0
Microbacterium lacticum	0.0642195465777066
Microbacterium luteolum	0.383519854186963
Microbacterium oleivorans	2.2846470724801
Microbacterium paraoxydans	0.076285355091874
Microbacterium phyllosphaerae	0.0371693103568073
Microbacterium schleiferi	0.0591958806927611
Micrococcus luteus	0
Micrococcus lylae	0
Micromonospora aurantiaca	0.0363106833932048
Micromonospora krabiensis	0
Microvirga massiliensis	0
Microvirgula aerodenitrificans	0
Mitsuokella jalaludinii	0.0390025027728232
Mitsuokella multacida	0
Mobiluncus curtisii	0.0867689007054542
Moellerella wisconsensis	0.188863413474378
Mogibacterium diversum	0
Mogibacterium neglectum	0
Mogibacterium pumilum	0.0391431767088805
Mogibacterium timidum	0
Mogibacterium vescum	0
Monoglobus pectinilyticus	0
Moraxella atlantae	0
Moraxella catarrhalis	0.108958962909408
Moraxella caviae	0.0332071219631784
Moraxella lacunata	0.040394536302659
Moraxella nonliquefaciens	0
Moraxella osloensis	0.0489790649317367
Morganella morganii	0.043041901766326
Moryella indoligenes	0.0378858887594241
Murdochiella asaccharolytica	0.0407017160533942
Muribaculum intestinale	0.0390470774458051
Murimonas intestini	0.0346291875442753
Mycobacterium abscessus	0.0630276524467432
Mycobacterium avium	0.0416426683194711
Mycobacterium florentinum	0.0753225870352982
Mycobacterium fortuitum	0.104729118971744
Mycobacterium iranicum	0.0411162922547771
Mycobacterium mucogenicum	0.0573299561785438
Mycoplasma hominis	0.0466216075014424
Mycoplasma pneumoniae	0.0280383792847635
Negativicoccus succinicivorans	0.122515055126053
Neisseria bacilliformis	0.0440699677411385
Neisseria cinerea	0
Neisseria elongata	0.0291723376753136
Neisseria flava	0.0340435323840661
Neisseria flavescens/perflava	0
Neisseria gonorrhoeae	0.0687571206163856
Neisseria macacae	0.0623178210424665
Neisseria meningitidis	0
Neisseria mucosa	0.628601994741318
Neisseria sicca	0.0537751978637095
Neisseria subflava	0
Nevskia ramosa	0.0357247823939481
Nitriliruptor alkaliphilus	0
Oceanobacillus caeni	0.0310438626710903
Oceanobacillus massiliensis	0.029783476094864
Ochrobactrum anthropi	0.0469093835427854
Ochrobactrum intermedium	0
Ochrobactrum pituitosum	0.0290319059932326
Odoribacter laneus	0
Odoribacter splanchnicus	0
Oligella urethralis	0.073557041337787
Olsenella profusa	0.0404442161392908
Olsenella scatoligenes	0.028772585624114
Olsenella uli	0.0344637582943447
Olsenella umbonata	0.0531603517371043
Orenia metallireducens	0
Oribacterium parvum	0
Oribacterium sinus	0.336496573230491
Ornithobacterium rhinotracheale	0.0394762891981036
Oscillibacter ruminantium	0
Oscillibacter sp	0
Oscillibacter valericigenes	0.0902066873219472
Oxalobacter formigenes	0.05001433957724
Paenibacillus alvei	0
Paenibacillus antibioticophila	0.0529100592231303
Paenibacillus barcinonensis	0.0549141130288526
Paenibacillus barengoltzii	0.0428673390959443
Paenibacillus daejeonensis	0.0455847018830178
Paenibacillus durus	0
Paenibacillus glucanolyticus	0.0386740285450843
Paenibacillus graminis	0.0386599841628182
Paenibacillus illinoisensis	0.0482070253214395
Paenibacillus kribbensis	0
Paenibacillus lactis	0.271461411730479
Paenibacillus lautus	0.0353691458651899
Paenibacillus provencensis	0.029913603889464
Paenibacillus pueri	0
Paenibacillus rhizosphaerae	0
Paenibacillus riograndensis	0.15297992202293
Paenibacillus sabinae/forsythiae	0.0311596458955624
Paenibacillus senegalensis	0.0405085319391544
Paenibacillus thiaminolyticus	0.0391624472197405
Paenibacillus timonensis	0.0301506529031755
Pantoea agglomerans	0.442858086484914
Pantoea conspicua	0.0306121595914077
Papillibacter cinnamivorans	0
Parabacteroides distasonis	0.598114207517907
Parabacteroides goldsteinii	0.206450252974567
Parabacteroides gordonii	0
Parabacteroides johnsonii	0.0397464028095663
Parabacteroides merdae	0.0611831503848732
Paracoccus carotinifaciens	0
Paracoccus marinus	0.0405942077017683
Paracoccus sanguinis	0.0283620910110077
Paracoccus yeei	0.0821374226531305
Paraeggerthella hongkongensis	0.113063976414879
Paraprevotella clara	0
Paraprevotella xylaniphila	0.0307605236616878
Parascardovia denticolens	0.0360755394497852
Parasporobacterium paucivorans	0.116322307297503
Parasutterella excrementihominis	0.0874530705444544
Parasutterella secunda	0.0622674572543287
Parvimonas micra	0.18796314470733
Pediococcus acidilactici	0.106815015537801
Pediococcus damnosus	0
Pediococcus pentosaceus	0.207267704004698
Pedobacter daejeonensis	0
Pedomicrobium ferrugineum	0
Pelomonas saccharophila	0.080659691477839
Peptoclostridium difficile	0.0399932304164351
Peptococcus niger	0
Peptococcus sp.	0
Peptoniphilus asaccharolyticus	0
Peptoniphilus coxii	0
Peptoniphilus duerdenii	0
Peptoniphilus grossensis	0
Peptoniphilus harei	0
Peptoniphilus indolicus	0
Peptoniphilus lacrimalis	0
Peptoniphilus senegalensis	0.0835828681053176
Peptoniphilus timonensis	0
Peptostreptococcus anaerobius	0.0301521350026993
Peptostreptococcus russellii	0
Peptostreptococcus stomatis	0.0469300719513474
Phascolarctobacterium faecium	0
Phascolarctobacterium succinatutens	0.0636561682522489
Phenylobacterium haematophilum	0
Phyllobacterium myrsinacearum	0
Planococcus rifietoensis	0.0533485676751781
Planomicrobium chinense	0.0486374243485044
Planomonospora sphaerica	0.125079456603925
Plesiomonas shigelloides	0
Porphyromonas asaccharolytica	0.0322616810300327
Porphyromonas catoniae	0.0400375044628394
Porphyromonas endodontalis	0.0497668747301786
Porphyromonas gingivalis	0.0586932347194205
Porphyromonas somerae	0.087987476395523
Porphyromonas uenonis	0.0779207548650528
Prevotella albensis	0
Prevotella amnii	0.0633579401739243
Prevotella amniotica	0.0357323063987978
Prevotella aurantiaca	0.104399726852706
Prevotella baroniae	0.0747295850724003
Prevotella bergensis	0.0410886681450505
Prevotella bivia	0
Prevotella brevis	0
Prevotella bryantii	0.0331196780810476
Prevotella buccae	0
Prevotella buccalis	0
Prevotella conceptionensis	0.0488286182839781
Prevotella copri	0.0404674455445356
Prevotella corporis	0.0405814390162151
Prevotella dentalis	0
Prevotella dentasini	0.0281121088280447
Prevotella denticola	0.0367574177186408
Prevotella disiens	0
Prevotella enoeca	0
Prevotella falsenii	0
Prevotella fusca	0
Prevotella histicola	0.18994434333374
Prevotella intermedia	0.0298355790307574
Prevotella loescheii	0.0477291520263453
Prevotella maculosa	0.0324814844219026
Prevotella marshii	0
Prevotella melaninogenica	0
Prevotella micans	0
Prevotella multidaccharivorax	0
Prevotella multiformis	0.0449610270850044
Prevotella multisaccharivorax	0.0335364123492635
Prevotella nanceiensis	0.0327090767286648
Prevotella nigrescens	0.0473298822044851
Prevotella oralis	0
Prevotella oris	0
Prevotella oryzae	0
Prevotella oulorum	0
Prevotella pallens	0.0317057222818555
Prevotella paludivivens	0.0729528997404808
Prevotella pleuritidis	0
Prevotella ruminicola	0.0586209615032003
Prevotella saccharolytica	0.0509283168636908
Prevotella salivae	0.0446105958119031
Prevotella scopos/jejuni	0
Prevotella shahii	0
Prevotella stercorea	0.0444416461895379
Prevotella timonensis	0.040951982016611
Prevotella veroralis	0
Promicromonospora flava	0.145235720012675
Propionibacterium acidifaciens	0.338689086985682
Propionibacterium acidipropionici	0.2567591211742
Propionibacterium acnes	0
Propionibacterium australiense	0
Propionibacterium avidum	0.0295388547151725
Propionibacterium cyclohexanicum	0.0360088255151937
Propionibacterium damnosum	0.0796735583928759
Propionibacterium freudenreichii	0.0291160893736136
Propionibacterium granulosum	0
Propionibacterium jensenii	0
Propionibacterium microaerophilum	0.0934149980241297
Propionibacterium namnetense	0
Propionibacterium propionicum	0.029538394268036
Propionibacterium thoenii	0.169225695744466
Propionicimonas paludicola	0
Propionimicrobium lymphophilum	0.198942001798096
Propionivibrio dicarboxylicus	0
Prosthecobacter fluviatilis	0.0341684553633085
Proteus mirabilis	0
Proteus penneri	0.0504797286926487
Proteus vulgaris	0.0395927710387184
Providencia alcalifaciens	0
Providencia rettgeri	0
Providencia rustigianii	0
Providencia stuartii	0.0419613838435198
Pseudoclavibacter massiliense	0
Pseudoclavibacter sp._Timone	0
Pseudoflavonifractor capillosus	0.227006431428677
Pseudomonas aeruginosa	0
Pseudomonas alcaliphila	0
Pseudomonas fluorescens	0.0314996035808605
Pseudomonas fragi	0
Pseudomonas fragi/thivervalensis/deceptionensis	0
Pseudomonas monteilii	1.52306553935335
Pseudomonas nitroreducens	0.0380867223383885
Pseudomonas oleovorans	0.033216055792024
Pseudomonas putida	0
Pseudomonas stutzeri	0.0364613768871828
Pseudopropionibacterium propionicum	0
Pseudoramibacter alactolyticus	0.0429008362598349
Pseudothermotoga thermarum	0
Pseudoxanthomonas mexicana	0
Psychrobacter arenosus	0
Pyramidobacter piscolens	0.0521016083501336
Ralstonia insidiosa	0.048654761766587
Ralstonia mannitolilytica	0.0529302983096208
Ralstonia solanacearum	0
Raoultella ornithinolytica	0
Raoultella planticola	0.18507081457737
Rheinheimera perlucida	0
Rheinheimera texasensis	0
Rhizobium pusense	0.0585942028204663
Rhodanobacter ginsenosidimutans	0.766654473472004
Rhodobacter sphaeroides	0.0343031360189856
Rhodococcus equi	0
Rhodococcus erythropolis	0.0296711476401978
Rhodococcus rhodochrous	0.0428605787485966
Riemerella anatipestifer	0
Riemerella columbina	0.0299377097483609
Robinsoniella peoriensis	0.0288371616468309
Romboutsia lituseburensis	0
Roseburia faecis	1.19444699019351
Roseburia hominis	0
Roseburia intestinalis	0.0583544718275757
Roseburia inulinivorans	0.0902147416356029
Roseburia sp	0.206770994440298
Roseomonas mucosa	0.0403254047894919
Rothia aeria	0
Rothia dentocariosa	0
Rothia mucilaginosa	0
Rubinisphaera brasiliensis	0.0414594687926417
Rudanella lutea	0.0505471974759727
Ruminococcus albus	0.0334875338619928
Ruminococcus bromii	0.15476379833839
Ruminococcus callidus	0
Ruminococcus champanellensis	0
Ruminococcus faecis	0.195386657845594
Ruminococcus flavefaciens	0.0413834424174226
Ruminococcus gauvreauii	0.0787432212232858
Ruminococcus gnavus	0.203321078905788
Ruminococcus lactaris	0
Ruminococcus sp	0.116741075478326
Ruminococcus sp. Marseille-P2780	0.0540383109147143
Ruminococcus sp. Marseille-P650	0
Ruminococcus torques	0.0711688235053404
Ruthenibacterium lactatiformans	0.0386757486930423
Salmonella enterica	0.0337425373143731
Sarcina maxima	0.0489395101387219
Sarcina ventriculi	0.155666278780639
Scardovia inopinata	0.0608290971900345
Scardovia wiggsiae	0.0756425994610581
Schlesneria paludicola	0
Schwartzia sp.	0
Schwartzia succinivorans	0.0566772590096634
Selenomonas artemidis	0
Selenomonas infelix	0
Selenomonas noxia	0.0500436864992824
Selenomonas ruminantium	0
Selenomonas sputigena	0
Sellimonas intestinalis	0.0835574874457874
Senegalemassilia anaerobia	0.133115202545058
Senegalimassilia anaerobia	0.0647845690677579
Serratia ficaria	0
Serratia fonticola	0.156354408928708
Serratia liquefaciens	0
Serratia marcescens	0
Shigella dysenteriae	0
Shuttleworthia satelles	0.0625952239635457
Silanimonas lenta	0
Simonsiella muelleri	0.0844526891031506
Skermanella aerolata	0
Slackia equolifaciens	0.0388959010070334
Slackia exigua	0.112893299347473
Slackia faecicanis	0.0426973768413016
Slackia isoflavoniconvertens	0
Slackia piriformis	0.0557416147559341
Snodgrassella alvi	0
Soleaferrea massiliensis	0
Solobacterium moorei	0.0524432272841684
Sphingobacterium faecium	0.03473872597271
Sphingobacterium multivorum	0.0555394527897691
Sphingobacterium spiritivorum	0.0311873708573661
Sphingobium hydrophobicum	0.0384657158584341
Sphingobium yanoikuyae	0.107840585910872
Sphingomonas adhaesiva	0
Sphingomonas ginsenosidimutans	0
Sphingomonas hankookensis	0.0417142756935557
Sphingomonas panni	0
Sphingomonas paucimobilis	0
Sphingomonas pseudosanguinis	0.821170008801281
Spirosoma linguale	0
Sporanaerobacter acetigenes	0
Sporolactobacillus nakayamae	0.0517993763050347
Sporosarcina koreensis	0
Staphylococcus arlettae	0.0349650122569071
Staphylococcus aureus	0.0453864897888938
Staphylococcus auricularis	0.0356836397903898
Staphylococcus capitis	0.197169025122632
Staphylococcus cohnii	0.115097025628356
Staphylococcus condimenti	0
Staphylococcus epidermidis	0.126543473521605
Staphylococcus epidermidis/muscae	0
Staphylococcus equorum/edaphicus/saprophyticus	0
Staphylococcus haemolyticus	0.039665800007617
Staphylococcus hominis	0
Staphylococcus intermedius	0.0346771829041234
Staphylococcus kloosii	0
Staphylococcus lentus	0
Staphylococcus lugdunensis	0.093335060066499
Staphylococcus nepalensis	0
Staphylococcus pasteuri	0
Staphylococcus pettenkoferi	0.0324920579125193
Staphylococcus saccharolyticus	0.0409019595179739
Staphylococcus saprophyticus	0.0388212264149022
Staphylococcus schleiferi	0.0364799629660668
Staphylococcus sciuri	0
Staphylococcus simulans	0.101792759795698
Staphylococcus succinus	0
Staphylococcus vitulinus	0.0558399294600206
Staphylococcus warneri	0.0506509296426954
Staphylococcus xylosus	0.0344589859143803
Stenotrophomonas daejeonensis	0
Stenotrophomonas maltophilia	0.108010761807171
Stenotrophomonas rhizophila	0.0489899331791675
Stomatobaculum longum	0.0282876538700001
Stoquefichus massiliensis	0.0448904404993969
Streptobacillus moniliformis	0.0280273228823237
Streptococcus agalactiae	0
Streptococcus alactolyticus	0
Streptococcus anginosus	0
Streptococcus australis	0
Streptococcus caballi	0
Streptococcus cameli	0
Streptococcus canis	0.0781271389459986
Streptococcus caprae	0
Streptococcus castoreus	0.0567162462916101
Streptococcus constellatus	0
Streptococcus criceti	0
Streptococcus cristatus	0.0509986154293731
Streptococcus dentasini	0.0343178219478376
Streptococcus dentirousetti	0.0429157824815789
Streptococcus devriesei	0.0348840622098822
Streptococcus didelphis	0.0584253881467557
Streptococcus downei	0
Streptococcus dysgalactiae	0
Streptococcus equi	0.0432395941366262
Streptococcus equinus	0.0372390837845791
Streptococcus equinus/lutetiensis/infantarius	0
Streptococcus fryi	0.0412977259865197
Streptococcus gallolyticus	0
Streptococcus gordonii	0.060231924111378
Streptococcus gordonii/mutans	0.0443475747863223
Streptococcus henryi	0.0656931235150793
Streptococcus hongkongensis	0
Streptococcus hyovaginalis	0
Streptococcus ictaluri	0.0295841586853146
Streptococcus infantarius	0
Streptococcus infantis	3.86343950323844
Streptococcus iniae	0
Streptococcus intermedius/uberis	0
Streptococcus lactarius	0.0285695624324478
Streptococcus lutetiensis	0.0684596058919259
Streptococcus macedonicus	0
Streptococcus marimammalium	0.0370945056147544
Streptococcus massiliensis	0
Streptococcus merionis	0
Streptococcus minor	0
Streptococcus mitis	0
Streptococcus mitis/pneumoniae/pseudoneumoniae	0.0307443058341155
Streptococcus moroccensis	0.0313718412457354
Streptococcus mutans	0
Streptococcus oralis	0.0546094731986151
Streptococcus oricebi	0
Streptococcus orisasini	0.033546281867525
Streptococcus ovis	0
Streptococcus parasaguinis	0.0439743658760806
Streptococcus parasanguinis	0.0523071362261637
Streptococcus parauberis	0
Streptococcus pasteurianus	0
Streptococcus peroris	0.0370371490464263
Streptococcus pharyngis	0
Streptococcus pleomorphus	0
Streptococcus plurextorum	0
Streptococcus pneumoniae	0
Streptococcus porci	0
Streptococcus porcinus	0.0564323768408306
Streptococcus porcorum	0.0298899910435844
Streptococcus pyogenes	0.0301302239519267
Streptococcus pyogensis	0
Streptococcus ratti/ursoris	0
Streptococcus rubneri	0
Streptococcus rupicaprae	0.0320482787913775
Streptococcus salivarius	0
Streptococcus saliviloxodontae	0.0299577772475373
Streptococcus sanguinis	0
Streptococcus sanguinis/vestibularis	0.0330110671811721
Streptococcus sinensis	0
Streptococcus sobrinus	0.1074653980797
Streptococcus suis	0
Streptococcus tangierensis	0
Streptococcus thermophilus	0
Streptococcus thoraltensis	0
Streptococcus uberis	0.0549366832225078
Streptococcus vestibularis	0
Streptococcus viridans	0.128740162448774
Streptomyces misionensis	0
Streptomyces thermoviolaceus	0.0313135993015744
Streptomyces thermovulgaris	0.043432369157043
Subdoligranulum variabile	0
Succinatimonas hippei	0
Succiniclasticum ruminis	0.0692911306803331
Succinivibrio dextrinosolvens	0.134856625572708
Sulfurimonas autotrophica	0.050142283820906
Sutterella parvirubra	0
Sutterella stercoricanis	0.0362979936269279
Sutterella wadsworthensis	0.0310736252221354
Symbiobacterium thermophilum	0
Tannerella forsythia	0.029822399488586
Tatumella ptyseos	0.172130321754233
Tetragenococcus solitarius	0
Tetrasphaera australiensis	0
Thiomicrospira cyclica	0
Timonella senegalensis	0.036371001084911
Tissierella praeacuta	0
Trabulsiella guamensis	0.171059405288524
Treponema berlinense	0.0484871659453539
Treponema denticola	0.0461319866915157
Treponema lecithinolyticum	0
Treponema maltophilum	0.0479114863244261
Treponema medium	0
Treponema porcinum	0
Treponema socranskii	0.0368990867567531
Treponema succinifaciens	0.0297535699992715
Treponema vincentii	0.0485535350311489
Tropheryma whipplei	0
Trueperella bernardiae	0.0351089479933049
Trueperella pyogenes	0
Tumebacillus permanentifrigoris	0
Turicella otitidis	0.0440567488608197
Turicibacter sanguinis	0.0494350727042494
Turicimonas muris	0.0372201339766024
Tyzzerella nexilis	0.036219459023396
Ureaplasma parvum	0
Ureaplasma urealyticum	0.0314683131482217
Ureibacillus suwonensis	0.0352473123099798
Ureibacillus thermosphaericus	0
Vagococcus penaei	0
Vagococcus teuberi	0
Varibaculum cambriense	0.0715915996592382
Variovorax boronicumulans	0.0348999134024166
Veillonella atypica	0
Veillonella dispar	0.107229759781699
Veillonella parvula	0.0534012143774651
Veillonella ratti	0
Veillonella rogosae	0.0595361109567496
Veillonella tobetsuensis	0.0350446182424507
Vibrio cholerae	0.0555526295978494
Vibrio cincinnatiensis	0
Vibrio fluvialis	0
Vibrio furnissii	0
Vibrio mimicus	0
Vibrio parahaemolyticus	0
Victivallis vadensis	0.0441834323830368
Virgibacillus proomii	0
Weeksella virosa	0
Weissella cibaria	0
Weissella confusa	2.26206817058821
Weissella paramesenteroides	0
Yersinia aleksiciae	0
Yersinia bercovieri	0
Yersinia enterocolitica	0
Yersinia frederiksenii	0.0586693623829158
Yersinia kristensenii	0.038592858138255
Yersinia pseudotuberculosis	0
Yersinia rohdei	0
Yokenella regensburgei	0.384980053671698
Yonghaparkia alkaliphila	0.0400618719521194
Kingdom Information: (%)
Archaea	0.209302102487256
Bacteria	99.790697897513
Phylum Information: (%)
Actinobacteria	14.6764184454157
Bacteroidetes	12.0855585984945
Deinococcus-Thermus	0.0751836399136812
Dictyoglomi	0.117396745048327
Elusimicrobia	0.185280870555463
Epsilonbacteraeota	1.43348883130422
Euryarchaeota	0.209302102487256
Firmicutes	42.4808849753161
Fusobacteria	1.73380112820291
Gemmatimonadetes	0
Halanaerobiaeota	0
Lentisphaerae	0.0441834323830368
Other	2.76314555997782
Planctomycetes	0.0414594687926417
Proteobacteria	23.2111695317924
Spirochaetes	0.339351113637475
Synergistetes	0.209650999761532
Tenericutes	0.274533968593381
Thermotogae	0
Verrucomicrobia	0.119190588323647
Class Information: (%)
Actinobacteria	11.4739317570182
Actinobacteridae	1.97307209042755
Alphaproteobacteria	4.65986802031667
Bacilli	17.1907453436429
Bacteroides	0.463786342297981
Bacteroidetes	0.0357323063987978
Bacteroidia	11.5860399497977
Betaproteobacteria	0
Brachyspirae	0.0816142828890057
Campylobacteria	1.43348883130422
Chlorobia	0
Clostridia	18.889067962087
Coriobacteriia	1.22941459796993
Deinococci	0.0751836399136812
Deltaproteobacteria	0.0955978031690756
Dictyoglomia	0.117396745048327
Elusimicrobia	0.185280870555463
Epsilonproteobacteria	0.028444890692223
Erysipelotrichia	2.25418850970459
Flavobacteria	0
Fusobacteria	0.0761823986692062
Fusobacteriia	1.6576187295337
Gammaproteobacteria	18.4272588176144
Gemmatimonadetes	0
Halanaerobiia	0
Halobacteria	0.057815199323261
Lentisphaeria	0.0441834323830368
Methanobacteria	0.151486903163995
Mollicutes	0.274533968593381
Negativicutes	4.14688315988156
Nitriliruptoria	0
Other	2.76314555997782
Planctomycetacia	0.0414594687926417
Spirochaetes	0.0666526567560246
Spirochaetia	0.191084173992445
Synergistia	0.209650999761532
Thermotogae	0
Verrucomicrobiae	0.119190588323647
Order Information: (%)
Acetobacterales	0.134968404833421
Actinomycetales	2.21856085118242
Aeromonadales	0.358093147404405
Alteromonadales	0.0307533573642452
Azospirillales	0
Bacillales	5.82656630192075
Bacteroidales	9.68784575806217
Betaproteobacteriales	3.08997940818455
Bifidobacteriales	3.96619329937947
Brachyspirales	0.0816142828890057
Campylobacterales	1.46193372199645
Cardiobacteriales	0.132625094701079
Caulobacterales	0.659680933073779
Chitinophagales	1.60024474787882
Chlorobiales	0
Chromatiales	0
Clostridiale	0.247434610455481
Clostridiales	18.6416333516315
Coriobacteriales	1.22941459796993
Corynebacteriales	2.0018778521636
Cytophagales	0.161229597654643
Deinococcales	0.0751836399136812
Desulfobacterales	0
Desulfovibrionales	0.0955978031690756
Dictyoglomales	0.117396745048327
Elusimicrobiales	0.185280870555463
Enterobacteriales	5.08402253823135
Erysipelotrichales	2.25418850970459
Flavobacteriales	0.514772945278981
Fusobacterales	0.0761823986692062
Fusobacteriales	1.6576187295337
Fusobacteriales: Leptotrichiacea	0
Gemmatimonadales	0
Halanaerobiales	0
Halobacteriales	0.057815199323261
Lactobacillales	11.3641790417222
Methanobacteriales	0.151486903163995
Micrococcales	4.42179615869008
Micromonosporales	0.0363106833932048
Mycoplasmatales	0.274533968593381
Neisseriales	0
Nitriliruptorales	0
Oceanospirillales	0.0721336692227461
Opitutales	0.0476871156715067
Other	2.76314555997782
Pasteurellales	2.37204097863873
Planctomycetales	0.0414594687926417
Propionibacteriales	0.633753176876001
Pseudomonadales	3.3671621714169
Rhizobiales	2.6831032087409
Rhodobacterales	0.151093721365906
Salinisphaerales	0.0357247823939481
Selenomonadales	4.14688315988156
Sphingobacteriales	0.121465549619845
Sphingomonadales	1.03102175230266
Spirochaetales	0.257736830748469
Streptomycetales	0.043432369157043
Streptosporangiales	0.125079456603925
Synergistales	0.209650999761532
Thermotogales	0
Thiomicrospirales	0
Verrucomicrobiales	0.0715034726521404
Vibrionales	2.68509559819684
Victivallales	0.0441834323830368
Xanthomonadales	1.19962807185961
Family Information: (%)
Acetobacteraceae	0.134968404833421
Acidaminococcaceae	3.19913184580688
Actinomycetaceae	1.01490868895203
Aerococcaceae	0.601233775522507
Aeromonadaceae	0.168890060973299
Akkermansiaceae	0.037335017288832
Alicyclobacillaceae	0
Alteromonadaceae	0
Aquaspirillaceae	0
Arcobacteraceae	0.182053160470353
Atopobiaceae	0.23879412604904
Azospirillaceae	0
Bacillaceae	3.34676208954424
Bacteroidaceae	5.26752977268829
Barnesiellaceae	0.0707545598953152
Beijerinckiaceae	0.79031483477303
Bifidobacteriaceae	3.96619329937947
Blautia	0.0336645924219497
Bogoriellaceae	0
Brachyspiraceae	0.0816142828890057
Brevibacteriaceae	0.427073442804092
Burkholderiaceae	1.85588106264346
Caldicoprobacteraceae	0
Campylobacteraceae	0.75457137525409
Cardiobacteriaceae	0.132625094701079
Carnobacteriaceae	0.194404220408171
Caulobacteraceae	0.659680933073779
Cellulomonadaceae	0.0797838357249674
Chitinibacteraceae	0.0571319562880397
Chitinophagaceae	1.60024474787882
Chlorobiaceae	0
Christensenellaceae	0.0887839643877038
Chromatiaceae	0
Clostridiaceae	1.4977421863286
Clostridiaceae 1	3.84340198717195
Clostridiaceae 2	0.122182588370614
Clostridiales	0.247434610455481
Coriobacteriaceae	0.192469885171236
Corynebacteriaceae	1.59729227076602
Corynebacterineae	0.252441341504284
Deinococcaceae	0.0751836399136812
Dermabacteraceae	0.242256175888093
Dermacoccaceae	0.0721760215430843
Desulfobulbaceae	0
Desulfovibrionaceae	0.0955978031690756
Dictyoglomaceae	0.117396745048327
Dietziaceae	0.115506719530534
Dysgonomonadaceae	0.225324610862958
Eggerthellaceae	0.798150586749651
Elusimicrobiaceae	0.185280870555463
Enterbacteriaceae	0.892091749383092
Enterobacteriaceae	4.19193078884826
Enterococcaceae	0.429661514519568
Erysipelotrichaceae	2.25418850970459
Eubacteriaceae	0.111267259733278
Family XI	0.511742354184789
Family XIII	0.147021471066872
Family XVIII	0
Flavobacteriaceae	0.254154908767467
Fusobacteriaceae	0.528829955406183
Gemmatimonadaceae	0
Halobacteroidaceae	0
Haloferacaceae	0.057815199323261
Halomonadaceae	0.0721336692227461
Helicobacteraceae	0.475166902451099
Hymenobacteraceae	0.036763560361667
Hyphomicrobiaceae	0
Intrasporangiaceae	0.167382148796052
Jonesiaceae	0
Lachnospiraceae	9.60530978344003
Lactobacillaceae	1.59823521616362
Leptotrichia	0
Leptotrichiaceae	1.20497117279673
Leuconostocaceae	2.7189214004821
Listeriaceae	0
Marinifilaceae	0
Methanobacteriaceae	0.151486903163995
Microbacteriaceae	3.24260212365892
Micrococcaceae	0.24069438553055
Micrococcineae	0.170638853704993
Micromonosporaceae	0.0363106833932048
Moraxellaceae	0.669768397276697
Muribaculaceae	0.0390470774458051
Mycobacteriaceae	0.173768835468619
Mycoplasmataceae	0.274533968593381
Neisseriaceae	1.09853954384878
Nitriliruptoraceae	0
Nocardiaceae	0.156245796543409
Nocardioidaceae	0.0601132625770291
Opitutaceae	0.0476871156715067
Other	2.76314555997782
Paenibacillaceae	1.51950735471001
Pasteurellaceae	2.37204097863873
Peptococcaceae	0
Peptostreptococcaceae	0.224809104881395
Planococcaceae	0.101985992023683
Porphyromonadaceae	0.346667526203047
Prevotellaceae	2.76489886591728
Promicromonosporaceae	0
Propionibacteriaceae	0.573639914298971
Propionibacterineae	0.658150622318881
Pseudomonadaceae	2.6973937741402
Psychromonadaceae	0.0307533573642452
Rhizobiaceae	1.6874803429542
Rhodanobacteraceae	0.766654473472004
Rhodobacteraceae	0.151093721365906
Rhodocyclaceae	0.0784268454042703
Rikenellaceae	0.038306931873977
Rubinisphaeraceae	0.0414594687926417
Ruminococcaceae	2.61501205817178
Schlesneriaceae	0
Solimonadaceae	0.0357247823939481
Sphingobacteriaceae	0.121465549619845
Sphingomonadaceae	1.03102175230266
Spirochaetaceae	0.257736830748469
Spirosomaceae	0.124466037292976
Sporolactobacillaceae	0.0517993763050347
Staphylococcaceae	0.647207490810363
Streptococcacaeae	0
Streptococcaceae	5.82172291462622
Streptomycetaceae	0.043432369157043
Streptomycineae	0.0313135993015744
Streptosporangiaceae	0.125079456603925
Succinivibrionaceae	0.189203086431106
Synergistaceae	0.209650999761532
Tannerellaceae	0.9353164131755
Thermomonosporaceae	0
Thermotogaceae	0
Thiomicrospiraceae	0
Thiovulaceae	0.050142283820906
Veillonellaceae	0.947751314074675
Verrucomicrobiaceae	0.0341684553633085
Vibrionaceae	2.68509559819684
Victivallaceae	0.0441834323830368
Weeksellaceae	0.260618036511514
Xanthobacteraceae	0.205308031013667
Xanthomonadaceae	0.432973598387604
Genus Information: (%)
Acetanaerobacterium	0.308191346524966
Acetivibrio	0
Acetobacter	0.0946430000439292
Acetobacterium	0
Achromobacter	0.0469093835427854
Acidaminococcus	3.0661845468743
Acidovorax	0.0452118661760889
Acinetobacter	0.404185178785649
Actinobacillus	0.208991722108263
Actinobaculum	0.0623931332290865
Actinomadura	0
Actinomyces	0.719664515744577
Adlercreutzia	0.0311747775828729
Aerococcus	0.0697680857401166
Aeromicrobium	0
Aeromonas	0.168890060973299
Afipia	0.0298789069355558
Agathobacter	0.0387979068460197
Aggregatibacter	0.0381920073691904
Agrobacterium	0.701255255823819
Agrococcus	0.130657561728751
Akkermansia	0.037335017288832
Alcaligenes	0
Algoriella	0
Aliagarivorans	0.0307533573642452
Alistipes	0.038306931873977
Allisonella	0.0511120253502128
Alloiococcus	0
Alloprevotella	1.38422432655281
Allorhizobium-Neorhizobium-Pararhizobium-Rhizobium	0.637246498516632
Alloscardovia	0
Alysiella	0.065504019415647
Amaricoccus	0
Anaerobiospirillum	0.0543464608583981
Anaerococcus	0.0504176279616981
Anaerofilum	0.0416992950688258
Anaerofustis	0.0299905520498213
Anaeroglobus	0
Anaerospora	0.0288371616468309
Anaerosporobacter	0.075435965529322
Anaerostipes	0.0335911031915299
Anaerovorax	0
Ancylobacter	0.0458003346106891
Aneurinibacillus	0.0553469179817021
Anoxynatronum	0.0808178872196839
Aquabacterium	0.0351276262458752
Arcanobacterium	0.0393815916203685
Arcobacter	0.182053160470353
Arthrobacter	0.217280724577308
Asaccharobacter	0.0438842414885938
Atopobium	0.0819532142541858
Atopostipes	0.0301483168388593
Aureimonas	0.223251911961487
Bacillus	3.00729317844187
Bacteroides	5.26752977268829
Barnesiella	0.0312508727853227
Bartonella	0.0381005678385639
Bavariicoccus	0.0353963547619358
Bergeyella	0.0323814384022354
Bifidobacterium	3.79364606327859
Blautia	0.523935271347938
Bordetella	0.0298243806914009
Brachybacterium	0.131910463333006
Brachymonas	0
Brachyspira	0.0816142828890057
Bradyrhizobium	0.0892262021951384
Brevibacillus	0.550297808165144
Brevibacterium	0.427073442804092
Brevundimonas	0.22175980116531
Brochothrix	0
Buchnera	0.165078610512384
Bulleidia	0
Burkholderia-Caballeronia-Paraburkholderia	0
Butyricicoccus	0.106631664981259
Butyricimonas	0
Butyrivibrio	0.0929669690154303
Caldicoprobacter	0
Campylobacter	0.75457137525409
Capnocytophaga	0.180318884989478
Cardiobacterium	0.132625094701079
Castellaniella	0
Catabacter	0.0457784859198866
Catenibacterium	1.4556507947683
Catonella	0.0314298185507875
Caulobacter	0.437921131908469
Cellulomonas	0.0797838357249674
Cellulosilyticum	0.0616550319259161
Cellulosimicrobium	0
Centipeda	0
Cephaloticoccus	0.0476871156715067
Cetobacterium	0
Chitinibacter	0.0571319562880397
Chlorobium	0
Christensenella	0.0430054784678172
Chryseobacterium	0.0903656801247313
Citrobacter	0.0759793456427622
Cloacibacillus	0.157549391411398
Clostridium	1.4977421863286
Clostridium sensu stricto	0.0413647011509303
Clostridium sensu stricto 1	2.11650533325479
Clostridium sensu stricto 10	0
Clostridium sensu stricto 11	0.10892210630839
Clostridium sensu stricto 12	0.304860201584707
Clostridium sensu stricto 13	0.135125967104161
Clostridium sensu stricto 14	0.0357132993552647
Clostridium sensu stricto 15	0.0526008691725217
Clostridium sensu stricto 16	0.0643874237040717
Clostridium sensu stricto 17	0
Clostridium sensu stricto 18	0
Clostridium sensu stricto 19	0.0783034104618192
Clostridium sensu stricto 2	0.0542935017080912
Clostridium sensu stricto 3	0.282514937606675
Clostridium sensu stricto 4	0
Clostridium sensu stricto 5	0.0291457790007791
Clostridium sensu stricto 7	0.125894093379638
Clostridium sensu stricto 8	0.250529275611681
Cnuella	1.60024474787882
Collinsella	0.147284135996192
Comamonas	0.0320482053563929
Coprobacillus	0.0452460302094664
Coprobacter	0.0395036871099926
Coprococcus 1	0
Coprococcus 2	0.0288241173390122
Coprococcus 3	0.0491470144023812
Coriobacterium	0.0451857491750437
Corynebacterium	0.229749955743547
Corynebacterium 1	1.28018225319866
Cronobacter	0
Cryobacterium	0.0754523459788286
Cryptobacterium	0.0433209153076946
Cupriavidus	0.0420982090962614
Curvibacter	0
Cutibacterium	0
Dechlorobacter	0.0385485311541696
Deinococcus	0.0751836399136812
Delftia	0.0685505161901524
Dermabacter	0.110345712555088
Dermacoccus	0.0721760215430843
Desulfobulbus	0
Desulfovibrio	0.0955978031690756
Dialister	0.106282528187751
Dictyoglomus	0.117396745048327
Dielma	0.0337305452124849
Dietzia	0.115506719530534
Dolosicoccus	0.0930395632258506
Dolosigranulum	0.040125048343276
Dorea	0.0514784066318923
Dyadobacter	0.0739188398170037
Dysgonomonas	0.110044697211009
Eggerthella	0.206810870683292
Eggerthia	0.0407376684680042
Eikenella	0.0314332662205496
Eisenbergiella	0
Elusimicrobium	0.185280870555463
Empedobacter	0.068456919038083
Enorma	0
Enterobacter	0.41559189011533
Enterococcus	0.231505506507507
Enterorhabdus	0.0686549027676405
Enterovibrio	0
Eremococcus	0
Erwinia	0.057725686471737
Erysipelatoclostridium	0.125648173169652
Escherichia	0.852367451302634
Escherichia-Shigella	1.12837549777999
Ethanoligenens	0.069097196701209
Eubacterium	0.285810481879103
Ezakiella	0
Facklamia	0.43842612655654
Faecalitalea	0.085190751460637
Fastidiosipila	0
Fictibacillus	0.0876605962249028
Filifactor	0
Finegoldia	0.0733558669349461
Flavobacterium	0.073836023777989
Flavonifractor	0.192942149920968
Franconibacter	0.031369418733558
Fretibacterium	0
Fusicatenibacter	0.0751336223964336
Fusobacterium	0.528829955406183
Gallibacterium	0
Garciella	0
Gardnerella	0
Gemella	0.15930399852742
Gemmatirosa	0
Geobacillus	0.0307896148868264
Geomicrobium	0
Georgenia	0
Gluconobacter	0
Gordonia	0.0780509631214472
Gordonibacter	0.0410127105529369
Granulicatella	0.124130855226036
Grimontia	0.12865981944411
Haematobacter	0
Haemophilus	2.0732308332961
Hafnia-Obesumbacterium	0
Halodesulfovibrio	0
Halomonas	0.0721336692227461
Halopiger	0.057815199323261
Harryflintia	0.0285546300703052
Helicobacter	0.475166902451099
Hespellia	0.0517781833109787
Hodemania	0
Holdemanella	0.0346762923378317
Holdemania	0.0334451449863828
Howardella	0.0442024010086014
Hungatella	0.0821672680937538
Hydrobacter	0
Hydrogenibacillus	0.154727525009567
Hydrogenoanaerobacterium	0.156995026209856
Hymenobacter	0.036763560361667
Intestinibacter	0.0803568421006839
Intestinimonas	0
Isoptericola	0
Janibacter	0.167382148796052
Johnsonella	0.0442102418690287
Jonesia	0
Kandleria	0.177280187668709
Kerstersia	0
Kingella	0.0304551294291028
Klebsiella	0
Kluyvera	0
Kocuria	0.151191935909638
Kosakonia	0
Kurthia	0
Kytococcus	0
Lachnoanaerobaculum	0.0281034768485691
Lachnobacterium	0.100637350246116
Lachnoclostridium	1.15611312386702
Lachnoclostridium 10	0
Lachnoclostridium 12	0.0735333037486316
Lachnoclostridium 5	0.748885837444082
Lachnospira	1.66638858949383
Lachnospiraceae NC2004 group	0.0780049161249153
Lachnospiraceae NK4A136 group	0
Lactobacillus	1.49142020062582
Lactococcus	0.30928805524503
Lautropia	0.0910819864986571
Lawsonella	0.0433033129629956
Leifsonia	0
Leminorella	0.0309130916270663
Leptothrix	0.41427220347662
Leptotrichia	1.1769438499144
Leuconostoc	0.416675986228302
Limnobacter	0.05038774910097
Lysinibacillus	0
[truncated: 214 more rows]
