# Supplementary material for: Pediatric Acute Lymphoblastic Leukemia Patients Exhibit Distinctive Alterations in the Gut Microbiota
Source: Front Cell Infect Microbiol. 2020 Oct 16;10:558799. doi: 10.3389/fcimb.2020.558799 (PMC7596659; doi:10.3389/fcimb.2020.558799)
Supplement: Supplementary file 1 [file Data_Sheet_1.ZIP › rawdata/Control/19T040004_output.xls.result.txt]

Species Information: (%)
Abiotrophia defectiva	0
Abiotrophia para-adiacens	0.0618891846478627
Acetanaerobacterium elongatum	0.300403853194221
Acetobacterium tundrae	0.0440546937090882
Achromobacter denitrificans	0.187786607085955
Achromobacter xylosoxidans	0
Acidaminococcus fermentans	0.0515711172149406
Acidaminococcus intestini	0.0614352702210902
Acidovorax facilis	0.0277480478292719
Acidovorax sp	0.0350227961350777
Acidovorax temperans	0
Acinetobacter baumannii	0
Acinetobacter calcoaceticus	0.117937575982553
Acinetobacter haemolyticus/baumannii	0.235878716216574
Acinetobacter johnsonii	0.113408674926337
Acinetobacter junii	0
Acinetobacter lwoffii	0
Acinetobacter pittii	0
Acinetobacter radioresistens	0
Acinetobacter septicus	0
Actinobacillus capsulatus	0.520610026596245
Actinobacillus pleuropneumoniae	0.0282403250032617
Actinobaculum massiliense	0.029291635832989
Actinobaculum schaalii	0.101050116733799
Actinomadura vinacea	0
Actinomyces canis	0.0425420164107079
Actinomyces cardiffensis	0.0360122640282327
Actinomyces georgiae	0.0825231491637044
Actinomyces graevenitzii	0
Actinomyces johnsonii	0.0822394597776238
Actinomyces massiliensis	0.0484300353056034
Actinomyces meyeri	0.0546235638429141
Actinomyces naeslundii	0.0281605663295609
Actinomyces neuii	0.13933145864756
Actinomyces odontolyticus	0
Actinomyces oris	0.0319026453768394
Actinomyces radingae	0
Actinomyces sp._ph3	0.2175868317973
Actinomyces turicensis	0
Actinomyces urogenitalis	0
Actinomyces viscosus	0.0316997841105424
Adlercreutzia equolifaciens	0
Aeribacillus pallidus	0.249805595268286
Aerococcus christensenii	0.0344706089859197
Aerococcus viridans	0
Aeromicrobium massiliense	0.0821562873538652
Aeromonas allosaccharophila/veronii	0.119441662560143
Aeromonas bestiarum	0.0571799333063837
Aeromonas hydrophila	0.0317303543756278
Aeromonas jandaei	0.041699211334259
Aeromonas media/tecta	0
Aeromonas veronii	0.0417857795186014
Afipia birgiae	0
Agathobaculum butyriciproducens	0.0419201497155547
Aggregatibacter actinomycetemcomitans	0.0845779831594522
Aggregatibacter aphrophilus	0.340593216534104
Aggregatibacter segnis	0.0552313536258252
Agrobacterium tumefaciens	0.28412891606685
Agrococcus jejuensis	0
Agrococcus terreus	0.0789374268483735
Akkermansia glycaniphila	0.040876506131293
Akkermansia muciniphila	0.029260982444811
Alcaligenes faecalis	0.0807536861439235
Algoriella xinjiangensis	0
Aliagarivorans marinus	0.10209406742083
Alistipes finegoldii	0
Alistipes indistinctus	0.0348311686551065
Alistipes inops	0
Alistipes obesi	0.0421063955240963
Alistipes onderdonkii	0
Alistipes putredinis	0.167444021270621
Alistipes senegalensis	0.0341810141446871
Alistipes shahii	0
Alistipes timonensis	0.0488844090233054
Allisonella histaminiformans	0
Alloiococcus otitis	0
Alloprevotella rava	0.054509970626277
Alloprevotella tannerae	0.45006205843641
Alloscardovia omnicolens	0
Alysiella filiformis	0.110221023039361
Amaricoccus kaplicensis	0.0277888960547115
Anaerobiospirillum succiniciproducens	0
Anaerobiospirillum thomasii	0.239011502504236
Anaerococcus hydrogenalis	0.0937971208865406
Anaerococcus lactolyticus	0.0653475879095631
Anaerococcus obesiensis	0.0893029288706162
Anaerococcus octavius	0
Anaerococcus prevotii	0.0689517162617098
Anaerococcus senegalensis	0.0283860052100351
Anaerococcus tetradius	0
Anaerococcus vaginalis	0
Anaerofilum agile	0.108016037398326
Anaerofilum pentosovorans	0
Anaerofustis stercorihominis	0
Anaeroglobus geminatus	0.0510821709427027
Anaerorhabdus furcosa	0.0358956248003992
Anaerosporobacter mobilis	0
Anaerostipes butyraticus	0.0720681014328958
Anaerostipes caccae	0
Anaerostipes hadrus	0.197174376603979
Anaerotruncus colihominis	0.218410720340107
Anaerotruncus sp	0
Anaerovorax odorimutans	0
Ancylobacter polymorphus	0.133323607851197
Aneurinibacillus aneurinilyticus	0.0296676104978227
Aneurinibacillus migulanus	0.0403248843012257
Anoxynatronum sibiricum	0.0437150349696528
Aquabacterium commune	0.0358818031235191
Arcanobacterium haemolyticum	0
Arcanobacterium pyogenes	0.0360820463980213
Arcobacter butzleri	0.100024503091785
Arcobacter cryaerophilus	0
Arthrobacter albus	0.0429554379698177
Arthrobacter castelli	0.0759866700618481
Arthrobacter oxydans	0.0587688579260141
Arthrobacter polychromogenes	0
Asaccharobacter celatus	0.0387842306691602
Atlantibacter hermannii	0
Atopobium minutum	0
Atopobium parvulum	0.0697238094281097
Atopobium rimae	0.177097614597599
Atopobium vaginae	0
Atopostipes suicloacalis	0.0504536615043233
Aurantimonas altamirensis	0
Aureimonas altamirensis	0.176467459159372
Averyella dalhousiensis	0
Azonexus hydrophilus	0
Azospirillum lipoferum	0.061746957800665
Bacillus altitudinis	0.249495551027882
Bacillus amyloliquefaciens	0.0538903277119422
Bacillus anthracis	0.0671232545144263
Bacillus atrophaeus	0
Bacillus badius	0
Bacillus beijingensis	0.069381341203237
Bacillus benzoevorans	0
Bacillus cereus	0.0318988866289706
Bacillus circulans	0
Bacillus clausii	0.0434946136022927
Bacillus coagulans	0
Bacillus cytotoxicus	0.083413776604025
Bacillus endophyticus	0
Bacillus firmus	0
Bacillus flexus	0
Bacillus fordii	0.0559369589105152
Bacillus halodurans	0
Bacillus idriensis	0.0444069321645335
Bacillus infantis	0
Bacillus licheniformis	0.081520276650784
Bacillus marisflavi	0.0528355743625781
Bacillus massilioanorexius	0.0372900046061557
Bacillus massiliosenegalensis	0.0662727337334032
Bacillus megaterium	0
Bacillus methanolicus	0
Bacillus mojavensis	0.0841230121175671
Bacillus mycoides	0
Bacillus nealsonii	0
Bacillus niacini	0
Bacillus polyfermenticus	0.0839889720888516
Bacillus pseudofirmus	0
Bacillus pseudomycoides	0.0548069780249211
Bacillus pumilus	0.0522699388444504
Bacillus senegalensis	0.0637460381317705
Bacillus simplex	0
Bacillus siralis	0
Bacillus sonorensis	0.0629983975635846
Bacillus subtilis	0.0619455176869685
Bacillus thermoamylovorans	0.171068439868029
Bacillus thuringiensis	0.078479908918478
Bacillus timonensis	0.0487991288851018
Bacillus toyonensis/wiedmanii/thuringiensis	0.0737743108953622
Bacillus vallismortis	0.054113178823429
Bacteroides acidifaciens	0.0660753416991109
Bacteroides caccae	0.062858686236214
Bacteroides cellulosiluticus	0.148219352516397
Bacteroides cellulosilyticus	0.0782054162436348
Bacteroides clarus	0
Bacteroides coagulans	0
Bacteroides coprocola	0
Bacteroides coprophilus	0.196574523586833
Bacteroides dorei	0.175085006016933
Bacteroides eggerthii	0.0535503760225772
Bacteroides faecis	0.0621917426118374
Bacteroides finegoldii	0.0849632292737555
Bacteroides fluxus	0
Bacteroides fragilis	0.162042208086325
Bacteroides galacturonicus	0.0397831910159848
Bacteroides gallinarum	0.0417272220911837
Bacteroides gallinceum	0
Bacteroides graminisolvens	0.0318256624438198
Bacteroides helcogenes	0.0817978856740092
Bacteroides intestinalis	0
Bacteroides massiliensis	0.262890689690821
Bacteroides massilinensis	0.0499976744478227
Bacteroides nordii	0.093285477780742
Bacteroides oleiciplenus	0
Bacteroides ovatus	0.0652860007442746
Bacteroides paurosaccharolyticus	0
Bacteroides pectinophilus	0.142533661445666
Bacteroides plebeius	0
Bacteroides propinonicifaciens	0
Bacteroides pyogenes	0.0632737188122942
Bacteroides salanitronis	0
Bacteroides salyersiae	0.117067475269669
Bacteroides sartorii	0
Bacteroides stercorirosoris	0.092115147653745
Bacteroides stercoris	0.216811747567593
Bacteroides thetaiotaomicron	0.052426294530797
Bacteroides timonensis	0
Bacteroides uniformis	0.0956725382962712
Bacteroides ureolyticus	0.115722053894877
Bacteroides vulgatus	1.84565042010298
Bacteroides xylanisolvens	0
Bacteroides xylanolyticus	0
Barnesiella intestinihominis	0.0377651070508821
Barnesiella viscericola	0
Bartonella birtlesii	0
Bavariicoccus seileri	0.0922250516642112
Bergeyella zoohelcum	0.0486317713470639
Bifidobacterium actinocoloniiforme	0.0284810532067663
Bifidobacterium adolescentis	0
Bifidobacterium adolescentis/ruminantium	0.0308245731966845
Bifidobacterium angulatum	0.0966809634960744
Bifidobacterium animalis	0
Bifidobacterium asteroides	0.0393316975846154
Bifidobacterium avesanii	0.0430505978199638
Bifidobacterium bifidum	0.0545146869583341
Bifidobacterium bohemicum	0
Bifidobacterium bombi	0.0278401375735159
Bifidobacterium boum	0.173173960179304
Bifidobacterium breve	0.0482787143201936
Bifidobacterium callitrichos	0.0310325444327692
Bifidobacterium catenulatum	0.154124808994834
Bifidobacterium catenulatum/pseudoctenulatum	0.216971125041518
Bifidobacterium choerinum	0.310127560495252
Bifidobacterium commune	0.0489050457214092
Bifidobacterium coryneforme	0
Bifidobacterium crudilactis/psychraerophilum	0
Bifidobacterium cuniculi	0.167075564690055
Bifidobacterium dentium	0.165701337680474
Bifidobacterium eulemuris/lemurum	0
Bifidobacterium faecale	0.0304157104493201
Bifidobacterium gallicum	0.151506677201503
Bifidobacterium gallinarum	0
Bifidobacterium hapali	0.0342324367342841
Bifidobacterium indicum	0.0443569432630264
Bifidobacterium kashiwanohense	0.0992931073859921
Bifidobacterium longum	0.298652612452652
Bifidobacterium longum	0.162215047358684
Bifidobacterium merycicum	0
Bifidobacterium mongoliense	0.0310939148913454
Bifidobacterium moukalabense	0.463636297803529
Bifidobacterium pseudocatenulatum	0
Bifidobacterium pseudocatenulatum	0
Bifidobacterium pseudolongum	0.284126127466886
Bifidobacterium pullorum	0
Bifidobacterium pullorum/hapali	0.101564412199108
Bifidobacterium ramosum	0.0961164242781369
Bifidobacterium reuteri	0.239234386604085
Bifidobacterium ruminantium	0
Bifidobacterium saeculare	0
Bifidobacterium saguini	0
Bifidobacterium scardovii	0.0716284486067078
Bifidobacterium stercoris	0
Bifidobacterium thermacidophilum	0.128229209750403
Bifidobacterium thermophilum	0.0293761309577104
Bifidobacterium tissieri	0.093855105244871
Bifidobacterium tsurumiense	0.053815710220192
Bifissio spartinae	1.04490697431951
Bilophila wadsworthia	0
Blastococcus massiliensis	0.134213110097347
Blastomonas natatoria	0.0332990457861314
Blautia caecimuris	0
Blautia coccoides	0.031232642780254
Blautia faecis	0.0627256168303419
Blautia glucerasea	0
Blautia hansenii	0.0360601869473142
Blautia hydrogenotrophica	0.208510224708609
Blautia luti	0.176648466641918
Blautia marasmi	0.0280055750495902
Blautia obeum	0.0473372980246177
Blautia producta	0.0349949522197387
Blautia schinkii	0.370869323765457
Blautia sp._GD8	0.0345365313220909
Blautia stercoris	0.103941504333229
Blautia wexlerae	0.0344424941353835
Bordetella hinzii	0
Brachybacterium muris	0
Brachybacterium paraconglomeratum	0.0602593354103639
Brachymonas chironomi	0
Brachyspira aalborgi	0.159492652694906
Brachyspira pilosicoli	0
Bradyrhizobium denitrificans	0.0299490149735272
Bradyrhizobium elkanii	0
Bradyrhizobium japonicum	0
Brevibacillus agri	0
Brevibacillus borstelensis	0
Brevibacillus brevis	0
Brevibacillus massiliensis	0
Brevibacterium casei	0.139394225733172
Brevibacterium epidermidis	0.0485666743656448
Brevibacterium halotolerans	0.162431317432498
Brevibacterium iodinum	0
Brevibacterium linens	0.0619839351706086
Brevibacterium luteolum	0.02779974348707
Brevibacterium mcbrellneri	0.0580487105404821
Brevibacterium paucivorans	0.0652943958332663
Brevibacterium pityocampae	0.0494971181465367
Brevibacterium ravenspurgense/massiliense	0.0735971517015671
Brevibacterium senegalense	0
Brevundimonas bacteroides	0.088002452077786
Brevundimonas diminuta	0.0604875435525747
Brevundimonas subvibrioides	0.0906477173470282
Brevundimonas terrae	0
Brevundimonas vesicularis	0.0371928183697043
Brochothrix thermosphacta	0
Buchnera aphidicola	0.102299579374739
Buchnera sp.	0
Bulleidia extructa	0
Burkholderia cepacia	0.0398397116211951
Burkholderia glumae	0
Burkholderia plantarii	0.0429350865777526
Butyricicoccus faecihominis	0.0682628922362885
Butyricicoccus pullicaecorum	0.0380569331967889
Butyricimonas faecihominis	0.0284179257926223
Butyricimonas paravirosa	0.0490540759835746
Butyricimonas synergistica	0
Butyricimonas virosa	0.0302394451954555
Butyrivibrio crossotus	0.200660274998181
Butyrivibrio fibrisolvens	0.0828419829528746
C.viride 16S	0.118253378753319
Caldicoprobacter faecalis	0
Campylobacter coli	0.199483471244277
Campylobacter concisus	0
Campylobacter curvus	0.0284345749388193
Campylobacter faecalis	0.169117972492919
Campylobacter fetus	0
Campylobacter gracilis	0.0317950821253395
Campylobacter hominis	0
Campylobacter hyointestinalis	0
Campylobacter jejuni	0.0866460526645602
Campylobacter lari	0
Campylobacter rectus	0
Campylobacter showae	0.0312808092224917
Campylobacter upsaliensis	0
Campylobacter ureolyticus	0
Candidatus Blastococcus	0
Candidatus Dorea	0.114752681726137
Candidatus Soleaferrea	0
Candidatus Stoquefichus	0.0559392149696254
Candidatus Streptomyces	0
Capnocytophaga gingivalis	0
Capnocytophaga granulosa	0
Capnocytophaga haemolytica	0.0777315794081244
Capnocytophaga leadbetteri	0.0842142581276654
Capnocytophaga ochracea	0
Capnocytophaga sputigena	0.112326044904573
Cardiobacterium hominis	0.13192546180545
Cardiobacterium valvarum	0
Carnobacterium maltaromaticum	0
Castellaniella defragrans	0
Catabacter hongkongensis	0
Catenibacterium mitsuokai	1.53914837111164
Catonella morbi	0
Catonella sp.	0
Cedecea davisae	0
Cedecea lapagei	0.0829544581270242
Cellulomonas composti	0.0487742457086961
Cellulomonas denverensis	0
Cellulomonas massiliensis	0.0482356443198895
Cellulomonas parahominis	0.0808310482722902
Cellulosilyticum lentocellum	0.251324774791812
Cellulosimicrobium cellulans	0.077496830048072
Centipeda periodontii	0
Cephaloticoccus primus	0
Cetobacterium somerae	0.0369817951108044
Chlamydia abortus	0.0805776663319982
Chlamydia trachomatis	0.245446129429797
Chlorobium phaeobacteroides	0.0284090371214312
Christensenella minuta	0.034925701702068
Chryseobacterium bovis	0
Chryseobacterium hominis	0
Citrobacter amalonaticus	0
Citrobacter braakii	0
Citrobacter farmeri	0.052601313340067
Citrobacter freundii	0.0433611303928037
Citrobacter gillenii	0.0370046988713322
Citrobacter intermedius	0
Citrobacter murliniae	0
Citrobacter pasteurii	0.0298660940708347
Citrobacter sedlakii	0
Citrobacter werkmanii	0
Citrobacter youngae	0.0826609768512454
Cloacibacillus evryensis	0.157672057870712
Cloacibacillus porcorum	0
Cloacibacterium normanense	1.05311049621497
Clostridioides difficile	0
Clostridium acetobutylicum	0.04736088744354
Clostridium acidisoli	0
Clostridium aciditolerans	0
Clostridium aerotolerans	0
Clostridium akagii	0.0557076853453187
Clostridium aldenense	0.0689376259587924
Clostridium aldrichii	0
Clostridium algidicarnis	0
Clostridium amazonense	0.0285886976597457
Clostridium aminovalericum	0.151690297477874
Clostridium amygdalinum	0.0385422218828666
Clostridium amylolyticum	0.0412773142330695
Clostridium arbusti	0
Clostridium argentinense	0.0566495034247331
Clostridium asparagiforme	0.319057222329367
Clostridium aurantibutyricum	0.0753129105973295
Clostridium autoethanogenum	0
Clostridium baratii/Eubacterium nitrigenese	0.0301653514610472
Clostridium beijerinckii	0.0576916350784769
Clostridium bifermentans	0
Clostridium bolteae/aminovalericum	0.108610895252102
Clostridium botulinum	0
Clostridium bowmanii	0
Clostridium butyricum	0.070588175783853
Clostridium cadaveris	0.0340259364671354
Clostridium carboxidivorans	0
Clostridium cavendishii	0
Clostridium celatum	1.09981928734009
Clostridium celerecrescens	0
Clostridium cellobioparum	0
Clostridium cellulolyticum	0.0439270870788954
Clostridium chartatabidum	0.0641832417495176
Clostridium chauvoei	0.0830146263452987
Clostridium chromiireducens	0.101026172697137
Clostridium citroniae	0.0345634225740405
Clostridium clariflavum	0.16833086016446
Clostridium clostridioforme	0.0392779004813537
Clostridium cochlearium	0
Clostridium cocleatum	0.0508565247875806
Clostridium colicanis	0
Clostridium colinum	0.101242756000933
Clostridium collagenovorans	0.076677137309477
Clostridium cylindrosporum	0
Clostridium dakarense	0
Clostridium difficile	0
Clostridium diolis	0.184756559259924
Clostridium disporicum/celatum	0
Clostridium drakei	0
Clostridium estertheticum	0.0405071121543614
Clostridium fallax	0.0626002571095874
Clostridium felsineum	0.0300790571557964
Clostridium ganghwense	0
Clostridium ghonii	0.074207187485774
Clostridium glycolicum	0
Clostridium glycyrrhizinilyticum	0.134364750706798
Clostridium grantii	0
Clostridium haemolyticum	0
Clostridium hathewayi	0
Clostridium herbivorans	0
Clostridium hiranonis	0
Clostridium homopropionicum	0
Clostridium huakuii	0.0373777960749166
Clostridium hungatei	0
Clostridium hylemonae	0.160610725174977
Clostridium indolis/methoxybenzovorans	0.324784375017334
Clostridium innocuum	0.0369360368785626
Clostridium irregulare	0
Clostridium isatidis	0
Clostridium jeddahense	0.0491457170992483
Clostridium kogasensis	0
Clostridium lactatifermentans	0
Clostridium lavalense/bolteae	0.127974739787453
Clostridium leptum	0.243138455231196
Clostridium limosum	0.0344574671269014
Clostridium lituseburense	0.0298019389069648
Clostridium lundense	0
Clostridium malenominatum	0.0644431620680126
Clostridium massiliodielmoense	0
Clostridium methoxybenzovorans	0.418984058905266
Clostridium methylpentosum	0.196207610677826
Clostridium neonatale	0
Clostridium nexile	0.25538323877234
Clostridium novyi	0.0478318190188119
Clostridium oceanicum	0
Clostridium oroticum	0
Clostridium paraputrificum	0.0287724846782349
Clostridium pascui	0.0295641388562048
Clostridium pasteurianum	0
Clostridium perfringens	0.103710405392135
Clostridium polysaccharolyticum	0.0979519119506959
Clostridium populeti	0.0335657481780768
Clostridium psychrophilum	0
Clostridium punense	0
Clostridium putrefaciens	0.0836563275303447
Clostridium ramosum	0.0536806811600265
Clostridium rectum	0.134786081075115
Clostridium saccharobutylicum	0
Clostridium saccharogumia	0.0391074936886042
Clostridium saccharolyticum	0.0446826645083118
Clostridium saccharoperbutylacetonicum	0.0352170893851128
Clostridium sardiniense	0
Clostridium sartagoforme	0.367564393136635
Clostridium scatologenes	0
Clostridium schirmacherense	0.0309766183072075
Clostridium scindens	0.185572925907513
Clostridium senegalense	0
Clostridium septicum	0.0610671660449572
Clostridium sordellii	0
Clostridium sp._16S_	0
Clostridium sphenoides	0.0698905723653944
Clostridium spiroforme	0
Clostridium sporogenes	0.0508306928780181
Clostridium sporosphaeroides	0
Clostridium sticklandii	0.0534411491027285
Clostridium straminisolvens	0.0457541107144501
Clostridium subterminale	0
Clostridium sufflavum	0
Clostridium sulfidigenes	0
Clostridium swellfunianum	0.0319249797136829
Clostridium symbiosum	0.089655988356754
Clostridium tagluense	0.0325253855837784
Clostridium tepidiprofundi	0
Clostridium termitidis	0.04546116823363
Clostridium tertium	0
Clostridium tetani	0.053111269663891
Clostridium tetanomorphum	0
Clostridium thermoalcaliphilum	0.0354130589925695
Clostridium thermopalmarium	0
Clostridium thiosulfatireducens	0
Clostridium tunisiense	0.0495409085663202
Clostridium tyrobutyricum	0
Clostridium ventriculi	0
Clostridium vincentii	0
Clostridium viride	0
Clostridium vulturis	0
Clostridium xylanolyticum	0
Clostridium xylanovorans	0.0625958909451985
Collinsella aerofaciens	0.0454613393731437
Collinsella intestinalis	0.0533281762064112
Collinsella massiliensis	0.0422081813605905
Collinsella stercoris	0.077201254520273
Collinsella tanakaei	0.034965545588873
Comamonas aquatica	0
Comamonas kerstersii	0
Comamonas terrigena	0
Comamonas testosteroni	0
Coprobacillus cateniformis	0
Coprobacter fastidiosus	0.0471252156976181
Coprobacter secundus	0
Coprococcus catus	0
Coprococcus comes	0.122210352965578
Coprococcus eutactus	0.0362198358985539
Coriobacterium glomerans	0.0949626791600529
Corynebacterium accolens	0.0595138443211859
Corynebacterium afermentans	0.101412190822633
Corynebacterium ammoniagenes	0.0459013874981295
Corynebacterium amycolatum	0.0534887308452908
Corynebacterium appendicis	0.054735559776395
Corynebacterium argentoratense	0
Corynebacterium aurimucosum	0.0317901647706638
Corynebacterium casei	0
Corynebacterium coyleae	0
Corynebacterium durum	0
Corynebacterium frankenforstense	0
Corynebacterium freneyi	0.430937506344481
Corynebacterium genitalium	0
Corynebacterium glaucum	0
Corynebacterium glucuronolyticum	0
Corynebacterium jeikeium	0.0875170766895315
Corynebacterium kroppenstedtii	0.289140137715283
Corynebacterium matruchotii	0.0550021365164269
Corynebacterium minutissimum	0.0791127148259351
Corynebacterium mucifaciens	0.0425813025755012
Corynebacterium propinquum	0.0618482647758638
Corynebacterium pseudodiphthericum	0
Corynebacterium resistens	0.0488622545084003
Corynebacterium simulans	0
Corynebacterium singulare	0.108476946517883
Corynebacterium sp._1152	0
Corynebacterium striatum	0
Corynebacterium sundsvallense	0.0399229090574236
Corynebacterium tuberculostearicum	0.0421703414184307
Corynebacterium tuscaniense	1.33299620187306
Corynebacterium ulcerans	0.0445024047472766
Corynebacterium ureicelerivorans	0.0291560797115263
Corynebacterium variabile	0.0603674571499763
Corynebacterium xerosis	0.143366236493437
Cronobacter sakazakii	0
Cryptobacterium curtum	0.0353223039635414
Cupriavidus metallidurans	0
Curtobacterium flaccumfaciens	0
Deinococcus aquaticus	0
Deinococcus indicus	0.0602943359696308
Deinococcus proteolyticus	0.0302040550592072
Delftia acidovorans	0
Dermabacter hominis	0.0517853908590935
Dermabacter vaginalis	0.150516649344425
Dermacoccus nishinomiyaensis	0.108124188597899
Desulfitobacterium frappieri	0.0428988765527932
Desulfobulbus propionicus	0
Desulfotomaculum guttoideum	0
Desulfovibrio alkalitolerans	0
Desulfovibrio desulfuricans	0
Desulfovibrio fairfieldensis	0
Desulfovibrio legallii	0.0739888029313566
Desulfovibrio legallis	0
Desulfovibrio piger	0.0482983133771466
Desulfovibrio termitidis	0
Dialister invisus	0
Dialister micraerophilus	0
Dialister pneumosintes	0.0538546720870171
Dialister succinatiphilus	0.0510138862952032
Dictyoglomus thermophilum	0.0710402961811593
Dielma fastidiosa	0
Dietzia cinnamea	0.15940604409159
Dietzia maris	0.248137237012291
Dietzia natronolimnaea	0
Dolosicoccus paucivorans	0.0495393077404283
Dolosigranulum pigrum	0.0280367104886214
Dorea formicigenerans	0.0375002727605929
Dorea longicatena	0.105264295567604
Dorea massiliensis	0.0747132490145598
Dyadobacter beijingensis	0
Dyadobacter fermentans	0
Dysgonomonas capnocytophagoides	0.0549177442820138
Dysgonomonas gadei	0
Dysgonomonas macrotermitis	0
Dysgonomonas mossii	0
Edwardsiella tarda	0.0377290843844894
Eggerthella lenta	0.0312181504284326
Eggerthella sinensis	0.566360881444921
Eggerthella timonensis	0.044152817590194
Eggerthia catenaformis	0
Eikenella corrodens	0
Eisenbergiella tayi	0
Elusimicrobium minutum	0.198223472110467
Empedobacter falsenii	0.206572132744874
Enorma massiliensis	0.0479257180791124
Enterobacter aerogenes	0
Enterobacter asburiae	0
Enterobacter cancerogenus	0
Enterobacter cloacae	0.431910317507778
Enterobacter massiliensis	0
Enterococcus asini	0
Enterococcus avium	0.0445023724921722
Enterococcus caccae	0
Enterococcus casseliflavus	0
Enterococcus casseliflavus/galliarum	0.0339612284059487
Enterococcus cecorum	0
Enterococcus devriesei	0
Enterococcus dispar	0
Enterococcus durans/hirae	0.0282738419979594
Enterococcus faecalis	0.0746513236370412
Enterococcus faecium	0
Enterococcus gallinarum	0.0356462196050424
Enterococcus gilvus	0
Enterococcus italicus	0
Enterococcus malodoratus	0.0366129564772118
Enterococcus mundtii	0
Enterococcus phoeniculicola	0
Enterococcus raffinosus	0
Enterococcus saccharolyticus	0.0301074615717428
Enterorhabdus caecimuris	0.0751308306924567
Enterovibrio nigricans	0.0571876002903947
Eremococcus coleocola	0
Erysipelatoclostridium ramosum	0.044374479442466
Escherichia albertii	0.0698832231041915
Escherichia coli	2.05095165390889
Escherichia fergusonii	0.79996077558425
Escherichia hermannii	0.870356238573801
Ethanoligenens harbinense	0.123346819400979
Eubacterium barkeri	0.0291300583576208
Eubacterium biforme	0.0328780981639897
Eubacterium brachy	0
Eubacterium budayi	0.555318183288737
Eubacterium callanderi	0
Eubacterium celluloscolvens	0.082950573305732
Eubacterium cellulosolvens	0.0407690711912442
Eubacterium contortum	0
Eubacterium coprostanoligenes	0.0344587517654353
Eubacterium cylindroides	0
Eubacterium desmolans	0
Eubacterium dolichum	0.035024274764829
Eubacterium eligens	0.0732247708167541
Eubacterium fissicatena	0.253449830922955
Eubacterium hallii	0.0278718038751249
Eubacterium infirmum	0.0280705782195093
Eubacterium limosum	0.0296771868418809
Eubacterium moniliforme	0
Eubacterium multiforme	0.0362303718259561
Eubacterium nitritogenes	0.0804914789673637
Eubacterium nodatum	0.0437245190020334
Eubacterium oxidoreducens	0.114233930794783
Eubacterium pyruvativorans	0.0340886843115586
Eubacterium ramulus	0.090137297740348
Eubacterium rectale	0.196320542853749
Eubacterium ruminantium	0.056527478462129
Eubacterium saphenum	0
Eubacterium siraeum	0
Eubacterium sp	0
Eubacterium sulci	0.0700008671906823
Eubacterium tenue	0.0677154126419608
Eubacterium tortuosum	0
Eubacterium tortusum	0.0398587961853814
Eubacterium uniforme	0.0477203694673643
Eubacterium ventriosum	0.0463206911798681
Eubacterium xylanophilum	0.0958022584433983
Eubacterium yurii	0.0518178724841426
Exiguobacterium aurantiacum	0.511649107922377
Facklamia hominis/miroungae	0
Facklamia ignava	0.0455884369408184
Facklamia languida	0.0337412745501436
Facklamia tabacinasalis	0.960079781558776
Faecalibacterium prausnitzii	0.385539867532506
Faecalibacterium prausnitzii S9G3	0.15613915221584
Faecalicatena contorta	0.219196692036058
Faecalitalea cylindroides	0.0734523451775759
Fermentimonas caenicola	0.175053281113004
Ferrimonas balearica	0.0776053093270681
Fictibacillus arsenicus	0
Filifactor alocis	0.0493607358226054
Filifactor villosus	0
Finegoldia magna	0
Flavobacterium banpakuense	0.0309313473683891
Flavobacterium branchiophilum	0
Flavobacterium cheniae	0
Flavobacterium daejeonense	0
Flavobacterium lindanitolerans	0.0673077333685767
Flavobacterium oncorhynchi	0
Flavobacterium sp._TISTR	0
Flavonifractor plautii	0.168524675713924
Flavonifractor sp	0.149869851272822
Flexispira rappini	0
Flintibacter butyricus	0.0792382837432122
Fretibacterium fastidiosum	0.0374680652451883
Fusicatenibacter saccharivorans	0.107828354500929
Fusobacterium equinum	0
Fusobacterium gonidiaformans	0.0372633631923791
Fusobacterium mortiferum	0
Fusobacterium naviforme	0.0402233501825091
Fusobacterium necrogenes	0.0656019625612517
Fusobacterium necrophorum	0.0458942239173683
Fusobacterium nucleatum	0.0360917573431867
Fusobacterium periodonticum	0
Fusobacterium russii	0.0556948841722836
Fusobacterium ulcerans	0.129547413856352
Fusobacterium varium	0.214193200839517
Gallibacterium anatis	0.0356884139729773
Garciella nitratireducens	0
Gardnerella vaginalis	0.0442558169369309
Gemella haemolysans	0.053958209295578
Gemella morbillorum	0
Gemella sanguinis	0.0780022520621903
Gemmatirosa kalamazoonesis	0
Gemmiger formicilis	0.130484492052974
Geobacillus stearothermophilus	0.0394078750895869
Geobacillus vulcani	0
Georgenia muralis	0
Gluconobacter oxydans	0
Gordonia bronchialis	0
Gordonia jacobaea	0.0576494132703496
Gordonia otitidis	0
Gordonia rubripertincta	0.0884620062145413
Gordonia terrae	0
Gordonibacter pamelaeae	0
Gordonibacter urolithinfaciens	0
Granulicatella adiacens	0.0925324088394513
Granulicatella elegans	0
Grimontia hollisae	0.247256398765849
Haematobacter missouriensis	0
Haemophilus haemolyticus	0.0743658978555125
Haemophilus influenzae	0
Haemophilus parahaemolyticus	0
Haemophilus parainfluenzae	0.225366477768938
Haemophilus paraphrohaemolyticus	0
Haemophilus pittmaniae	0
Haemophilus quentini	0
Haemophilus sputorum	0.0517991759165753
Hafnia alvei	0
Halobiforma nitratireducens	0.169502085425886
Halomonas salina	0
Harryflintia acetispora	0
Helicobacter bilis	0.0370489557208801
Helicobacter canadensis	0
Helicobacter cinaedi	0.0536672904705166
Helicobacter fennelliae	0
Helicobacter pametensis	0.11426028688834
Helicobacter pullorum	0.0347512587901736
Helicobacter pylori	0.124373360460179
Helicobacter rodentium	0.0686277121415482
Helicobacter winghamensis	0.0987680703593077
Herbaspirillum massiliense	0.205118978088101
Hespellia porcina	0.0474944883976839
Hespellia stercorisuis	0
Holdemanella biformis	0
Holdemania filiformis	0.0385875777388259
Holdemania massiliensis	0.0277251270625612
Howardella ureilytica	0.106162112194876
Hungatella effluvii	0
Hydrobacter penzbergensis	0.0488608025839939
Hydrogenibacillus schlegelii	0.0312442478816175
Hydrogenoanaerobacterium saccharovorans	0.382403347670695
Hymenobacter rigui	0.0693039783402514
Intestinibacter bartlettii	0.0847436203993022
Intestinimonas butyriciproducens	0
Janibacter hoylei	0
Janibacter indicus	0.203062553400306
Janibacter limosus	0
Janibacter terrae	0.0496660102965489
Johnsonella ignava	0.112060539213383
Jonesia denitrificans	0
Kallipyga massiliensis	0
Kandleria vitulina	0.0752636308037846
Kerstersia gyiorum	0
Kineothrix alysoides	0
Kingella denitrificans	0.0517533981160277
Kingella kingae	0
Kingella oralis	0
Klebsiella aerogenes	0.0491308413088206
Klebsiella oxytoca	0
Klebsiella pneumoniae	0.147422111562128
Klebsiella variicola	0
Kluyvera ascorbata	0.032805230473773
Kluyvera intermedia	0
Kocuria halotolerans	0.0395108144007637
Kocuria indica	0.0487728208125331
Kocuria kristinae	0.031260911667485
Kocuria marina	0.0477118440315281
Kocuria palustris	0
Kocuria rhizophila	0
Kocuria rosea	0.0687434893539741
Kosakonia cowanii	0
Kurthia gibsonii	0
Kurthia massiliensis	0
Kurthia senegalensis	0
Kytococcus schroeteri	0
Kytococcus sedentarius	0
Lachnoanaerobaculum saburreum	0.0633615422460317
Lachnoanaerobaculum umeaense	0.0349120462377882
Lachnobacterium bovis	0.065568851915202
Lachnoclostridium phytofermentans	0.0684430991934194
Lachnoclostridium sp	0.0647450148428962
Lachnospira multipara	0.254883067914534
Lachnospira pectinoschiza	1.08231628158771
Lactobacillus acidophilus	0
Lactobacillus agilis	0
Lactobacillus alimentarius	0.473192563590172
Lactobacillus alvi	0
Lactobacillus amylolyticus	0
Lactobacillus amylophilus	0
Lactobacillus amylovorus	0
Lactobacillus animalis	0
Lactobacillus antri	0.0292687997434375
Lactobacillus apinorum	0
Lactobacillus apodemi	0
Lactobacillus bifermentans	0.0570341753614103
Lactobacillus brevis	0
Lactobacillus buchneri	0
Lactobacillus casei	0
Lactobacillus ceti	0
Lactobacillus coleohominis	0
Lactobacillus coryniformis	0.0745116980637184
Lactobacillus crispatus	0
Lactobacillus curvatus	0
Lactobacillus delbrueckii	0.0300897298004029
Lactobacillus dextrinicus	0
Lactobacillus fermemtum	0.0294257259271062
Lactobacillus fermentum	0.0382823630119994
Lactobacillus fructivorans/homohiochii	0.0832981300325574
Lactobacillus gasseri	0.0318068042969911
Lactobacillus gastricus	0
Lactobacillus gigeriorum	0.037122108148308
Lactobacillus helveticus	0
Lactobacillus herbarum	0.0297306460263667
Lactobacillus iners	0
Lactobacillus jensenii	0.0869797448071159
Lactobacillus johnsonii	0
Lactobacillus kalixensis	0
Lactobacillus kitasatonis	0
Lactobacillus kunkeei	0.0678479594599628
Lactobacillus malefermentans	0.0484130416717775
Lactobacillus mindensis	0
Lactobacillus mucosae	0
Lactobacillus mudanjiangensis	0.0395403092335604
Lactobacillus oris	0
Lactobacillus parabuchneri	0
Lactobacillus paracasei	0
Lactobacillus parafarraginis	0
Lactobacillus pentosus	0
Lactobacillus plantarum	0.0668680885407601
Lactobacillus porcinae	0.0774980443433564
Lactobacillus rapi	0
Lactobacillus reuteri	0.0411993027741617
Lactobacillus rhamnosus	0.03414170399401
Lactobacillus rogosae	0.166578023980875
Lactobacillus rossiae	0
Lactobacillus ruminis	0.0431238537714594
Lactobacillus sakei	0.0536327621507032
Lactobacillus salivarius	0
Lactobacillus sanfranciscensis	0.0547824399398751
Lactobacillus saniviri	0.0329064762194591
Lactobacillus senioris	0.0353475708969608
Lactobacillus sharpeae	0.0970132291409241
Lactobacillus thermophilus	0
Lactobacillus ultunensis	0
Lactobacillus vaccinostercus	0
Lactobacillus vaginalis	0
Lactobacillus versmoldensis	0
Lactobacillus xiangfangensis	0.16787207999007
Lactococcus formosensis	0.0417114954588713
Lactococcus garvieae	0
Lactococcus lactis	0.115842447064765
Lactococcus plantarum	0.055845979665258
Lactococcus raffinolactis	0.0326986236190891
Lactonifactor longoviformis	0
Laribacter hongkongensis	0.10508319449755
Lautropia mirabilis	0.139697280015724
Lawsonella clevelandensis	0.038732940911303
Leifsonia aquatica/naganoensis	0
Leminorella grimontii	0
Leminorella richardii	0
Leptothrix discophora	0.430562756231677
Leptothrix mobilis	0
Leptotrichia amnionii	0
Leptotrichia buccalis	1.70172475629407
Leptotrichia goodfellowii	0
Leptotrichia hofstadii	0.149150830248772
Leptotrichia wadei	0
Leuconostoc carnosum	0
Leuconostoc citreum	0
Leuconostoc citreum/holzapfelii	0.0291745329143186
Leuconostoc gelidum	0.0301183635555874
Leuconostoc lactis	0.0406019755570286
Leuconostoc mesenteroides	0
Leuconostoc pseudomesenteroides/rapi/kimchii/mesenteroides	0.0496902213373178
Limnobacter thiooxidans	0.154784128678528
Longicatena caecimuris	0.0612914971596527
Lysinibacillus fusiformis	0
Lysinibacillus massiliensis	0.0328900289325689
Lysinibacillus sphaericus	0
Lysobacter soli	0.0560822794328217
Mageeibacillus indolicus	0.0673701917709847
Mannheimia granulomatis	0.0683217734899983
Marichromatium gracile	0
Marvinbryantia formatexigens	0.0593365041328609
Massilia aurea	0.110390459561158
Massiliomicrobiota timonensis	0
Megamonas funiformis	0.0332245473089926
Megamonas hypermegale	0
Megamonas rupellensis	0.100648985041242
Megasphaera elsdenii	0
Megasphaera indica	0
Megasphaera micronuciformis	0
Megasphaera paucivorans	0
Megasphaera sp	0.0394722804243245
Mesorhizobium loti	0
Methanobrevibacter smithii	0.182301395292245
Methanobrevibacter smithii/gottschalkii	0.0348115659445202
Methanosphaera cuniculi	0.0710211574840506
Methanosphaera stadtmanae	0.0312027140448135
Methylobacterium adhaesivum	0.0376141790854613
Methylobacterium jeotgali	0.303876721631366
Methylobacterium mesophilicum	0.130954727552555
Methylobacterium populi	0.027808817068694
Methylobacterium radiotolerans	0.0333344314122114
Methylobacterium zatmanii	0.119696372376649
Methyloversatilis universalis	0.0313592353985071
Microbacterium aurum	0.0319725764302865
Microbacterium barkeri	0
Microbacterium chocolatum	0
Microbacterium foliorum	0.041195756524298
Microbacterium gubbeenense	0.0865646985832361
Microbacterium hydrocarbonoxydans	0
Microbacterium lacticum	0.0377337431690009
Microbacterium luteolum	0.522897396112205
Microbacterium oleivorans	0.487432736835019
Microbacterium paraoxydans	0.0602651445822942
Microbacterium phyllosphaerae	0.0465257569891305
Microbacterium schleiferi	0.0330198119572628
Micrococcus luteus	0
Micrococcus lylae	0
Micromonospora aurantiaca	0.0861322420780854
Micromonospora krabiensis	0.0294813832912651
Microvirga massiliensis	0
Microvirgula aerodenitrificans	0
Mitsuokella jalaludinii	0.0495469972032945
Mitsuokella multacida	0
Mobiluncus curtisii	0.064204294872187
Moellerella wisconsensis	0.114759298606893
Mogibacterium diversum	0
Mogibacterium neglectum	0.0669095689027925
Mogibacterium pumilum	0
Mogibacterium timidum	0
Mogibacterium vescum	0
Monoglobus pectinilyticus	0.0352473301035508
Moraxella atlantae	0
Moraxella catarrhalis	0.159122573620887
Moraxella caviae	0
Moraxella lacunata	0.131229838516758
Moraxella nonliquefaciens	0
Moraxella osloensis	0.13387709974022
Morganella morganii	0
Moryella indoligenes	0.0569915014548795
Murdochiella asaccharolytica	0.209203154482163
Muribaculum intestinale	0
Murimonas intestini	0.111141603240157
Mycobacterium abscessus	0.0396747293994539
Mycobacterium avium	0.0321801340929996
Mycobacterium florentinum	0.134878256944032
Mycobacterium fortuitum	0.0445030372726572
Mycobacterium iranicum	0.127330466666938
Mycobacterium mucogenicum	0.055821150761608
Mycoplasma hominis	0.0305287559555743
Mycoplasma pneumoniae	0
Negativicoccus succinicivorans	0
Neisseria bacilliformis	0
Neisseria cinerea	0
Neisseria elongata	0.0575498115810254
Neisseria flava	0
Neisseria flavescens/perflava	0
Neisseria gonorrhoeae	0.15961465551798
Neisseria macacae	0.0704224284879452
Neisseria meningitidis	0
Neisseria mucosa	0.19705474684512
Neisseria sicca	0.0281592151703543
Neisseria subflava	0.0539306091917748
Nevskia ramosa	0.0400324906574039
Nitriliruptor alkaliphilus	0
Oceanobacillus caeni	0
Oceanobacillus massiliensis	0
Ochrobactrum anthropi	0.100974574173811
Ochrobactrum intermedium	0.0564603537697175
Ochrobactrum pituitosum	0
Odoribacter laneus	0
Odoribacter splanchnicus	0.0395573599597486
Oligella urethralis	0.118833465495996
Olsenella profusa	0.0323688141128776
Olsenella scatoligenes	0.0564141303905957
Olsenella uli	0.0307600250775936
Olsenella umbonata	0.0829881210948272
Orenia metallireducens	0
Oribacterium parvum	0
Oribacterium sinus	0.453697586364885
Ornithobacterium rhinotracheale	0
Oscillibacter ruminantium	0.0393198836199094
Oscillibacter sp	0.0618351207697048
Oscillibacter valericigenes	0.199795492410692
Oxalobacter formigenes	0
Paenibacillus alvei	0.0381097127789449
Paenibacillus antibioticophila	0.136495592564881
Paenibacillus barcinonensis	0.0602522705434331
Paenibacillus barengoltzii	0
Paenibacillus daejeonensis	0.0518082121680637
Paenibacillus durus	0
Paenibacillus glucanolyticus	0
Paenibacillus graminis	0
Paenibacillus illinoisensis	0.102131099628199
Paenibacillus kribbensis	0
Paenibacillus lactis	0.410957840178686
Paenibacillus lautus	0.0384620494216016
Paenibacillus provencensis	0.0326869647460304
Paenibacillus pueri	0.0547875990449459
Paenibacillus rhizosphaerae	0
Paenibacillus riograndensis	0.129847367587121
Paenibacillus sabinae/forsythiae	0.0282828556937904
Paenibacillus senegalensis	0.0635460183593372
Paenibacillus thiaminolyticus	0.0293770231750419
Paenibacillus timonensis	0
Pantoea agglomerans	0.701481687674607
Pantoea conspicua	0
Papillibacter cinnamivorans	0
Parabacteroides distasonis	0.377739222459357
Parabacteroides goldsteinii	0.0452494686168041
Parabacteroides gordonii	0
Parabacteroides johnsonii	0.043165192307081
Parabacteroides merdae	0.041743704927268
Paracoccus carotinifaciens	0
Paracoccus marinus	0.126136238551384
Paracoccus sanguinis	0
Paracoccus yeei	0.0335539049649761
Paraeggerthella hongkongensis	0.120167808854906
Paraprevotella clara	0
Paraprevotella xylaniphila	0
Parascardovia denticolens	0.0435406429369983
Parasporobacterium paucivorans	0.131797109041636
Parasutterella excrementihominis	0.153703912789379
Parasutterella secunda	0.0770257917415454
Parvimonas micra	0.25173525306291
Pediococcus acidilactici	0.0353679007350786
Pediococcus damnosus	0
Pediococcus pentosaceus	0.0706349866287382
Pedobacter daejeonensis	0
Pedomicrobium ferrugineum	0
Pelomonas saccharophila	0.0990231053315205
Peptoclostridium difficile	0
Peptococcus niger	0
Peptococcus sp.	0
Peptoniphilus asaccharolyticus	0
Peptoniphilus coxii	0
Peptoniphilus duerdenii	0
Peptoniphilus grossensis	0
Peptoniphilus harei	0
Peptoniphilus indolicus	0.0469814234105261
Peptoniphilus lacrimalis	0
Peptoniphilus senegalensis	0.0478233562956264
Peptoniphilus timonensis	0
Peptostreptococcus anaerobius	0.0686912083107657
Peptostreptococcus russellii	0
Peptostreptococcus stomatis	0.119423052716968
Phascolarctobacterium faecium	0.145231378850682
Phascolarctobacterium succinatutens	0.3721214261428
Phenylobacterium haematophilum	0.0548067250748593
Phyllobacterium myrsinacearum	0
Planococcus rifietoensis	0.0506453543886216
Planomicrobium chinense	0.04357607277784
Planomonospora sphaerica	0.358997156748044
Plesiomonas shigelloides	0
Porphyromonas asaccharolytica	0
Porphyromonas catoniae	0.137452796439944
Porphyromonas endodontalis	0
Porphyromonas gingivalis	0
Porphyromonas somerae	0.148300391068712
Porphyromonas uenonis	0.0770886704579257
Prevotella albensis	0.0387234519164254
Prevotella amnii	0.0754611223943994
Prevotella amniotica	0
Prevotella aurantiaca	0.0718660062072688
Prevotella baroniae	0.0384870463796478
Prevotella bergensis	0.02963428781619
Prevotella bivia	0
Prevotella brevis	0
Prevotella bryantii	0.0317287110554124
Prevotella buccae	0.0314654302287514
Prevotella buccalis	0
Prevotella conceptionensis	0.0927658531704049
Prevotella copri	0.105527089891907
Prevotella corporis	0.107634215918002
Prevotella dentalis	0
Prevotella dentasini	0
Prevotella denticola	0.0543014996135094
Prevotella disiens	0
Prevotella enoeca	0
Prevotella falsenii	0.0480329361888483
Prevotella fusca	0
Prevotella histicola	0.186337603543698
Prevotella intermedia	0
Prevotella loescheii	0.0350637155155339
Prevotella maculosa	0
Prevotella marshii	0
Prevotella melaninogenica	0
Prevotella micans	0
Prevotella multidaccharivorax	0.0653848950441141
Prevotella multiformis	0.0461814557391379
Prevotella multisaccharivorax	0.0825177448519379
Prevotella nanceiensis	0
Prevotella nigrescens	0.0613387168257322
Prevotella oralis	0
Prevotella oris	0.0939777732478159
Prevotella oryzae	0
Prevotella oulorum	0
Prevotella pallens	0
Prevotella paludivivens	0.126658536501291
Prevotella pleuritidis	0
Prevotella ruminicola	0.0655305160671639
Prevotella saccharolytica	0.177267262247205
Prevotella salivae	0.0569506273727876
Prevotella scopos/jejuni	0
Prevotella shahii	0.0337467183289674
Prevotella stercorea	0.0514191120789343
Prevotella timonensis	0.0463109459253444
Prevotella veroralis	0
Promicromonospora flava	0.199890647867304
Propionibacterium acidifaciens	0.802719867568747
Propionibacterium acidipropionici	0.590318971635843
Propionibacterium acnes	0
Propionibacterium australiense	0.0304369242511823
Propionibacterium avidum	0.0456937030393102
Propionibacterium cyclohexanicum	0.0673642317058022
Propionibacterium damnosum	0.0749805645367701
Propionibacterium freudenreichii	0.0664454266860141
Propionibacterium granulosum	0.0371342685367592
Propionibacterium jensenii	0.0519710740338984
Propionibacterium microaerophilum	0.122746621476959
Propionibacterium namnetense	0.0380344390559587
Propionibacterium propionicum	0.0297228376881553
Propionibacterium thoenii	0.291131853147785
Propionicimonas paludicola	0
Propionimicrobium lymphophilum	0.698630728027278
Propionivibrio dicarboxylicus	0
Prosthecobacter fluviatilis	0.0375356218262412
Proteus mirabilis	0
Proteus penneri	0.0763483993309579
Proteus vulgaris	0.0517937616500801
Providencia alcalifaciens	0
Providencia rettgeri	0
Providencia rustigianii	0
Providencia stuartii	0.059134285885492
Pseudoclavibacter massiliense	0
Pseudoclavibacter sp._Timone	0
Pseudoflavonifractor capillosus	0.121266721949992
Pseudomonas aeruginosa	0
Pseudomonas alcaliphila	0
Pseudomonas fluorescens	0
Pseudomonas fragi	0.0326248231107299
Pseudomonas fragi/thivervalensis/deceptionensis	0.0524414595542628
Pseudomonas monteilii	1.01013452601239
Pseudomonas nitroreducens	0.0361128097826648
Pseudomonas oleovorans	0
Pseudomonas putida	0
Pseudomonas stutzeri	0.0462599275641479
Pseudopropionibacterium propionicum	0
Pseudoramibacter alactolyticus	0.0740858534778041
Pseudothermotoga thermarum	0
Pseudoxanthomonas mexicana	0
Psychrobacter arenosus	0.0347803358380945
Pyramidobacter piscolens	0.0637161458987373
Ralstonia insidiosa	0.0797868697198591
Ralstonia mannitolilytica	0.0361519263874979
Ralstonia solanacearum	0
Raoultella ornithinolytica	0
Raoultella planticola	0.118702992135351
Rheinheimera perlucida	0.0419821577470284
Rheinheimera texasensis	0.0537742474766905
Rhizobium pusense	0.0514841299142085
Rhodanobacter ginsenosidimutans	1.3028958424631
Rhodobacter sphaeroides	0
Rhodococcus equi	0.038579911332112
Rhodococcus erythropolis	0.0291936220198259
Rhodococcus rhodochrous	0.0377526337308872
Riemerella anatipestifer	0.0340759978405312
Riemerella columbina	0.0374282798838098
Robinsoniella peoriensis	0
Romboutsia lituseburensis	0.134550948681348
Roseburia faecis	0.92245175278634
Roseburia hominis	0.0374527152092496
Roseburia intestinalis	0.181817193186787
Roseburia inulinivorans	0.177540318063376
Roseburia sp	0.40165963679649
Roseomonas mucosa	0.135890475763332
Rothia aeria	0
Rothia dentocariosa	0
Rothia mucilaginosa	0.0371436539678773
Rubinisphaera brasiliensis	0.0666463946982659
Rudanella lutea	0.260949346265971
Ruminococcus albus	0
Ruminococcus bromii	0.43881333458152
Ruminococcus callidus	0.129471650327323
Ruminococcus champanellensis	0.0522029153872746
Ruminococcus faecis	0.232705996392428
Ruminococcus flavefaciens	0
Ruminococcus gauvreauii	0.124762283345518
Ruminococcus gnavus	0.241636106619093
Ruminococcus lactaris	0.0456249302053106
Ruminococcus sp	0.425479572956451
Ruminococcus sp. Marseille-P2780	0.0398250905909032
Ruminococcus sp. Marseille-P650	0.0342191473568241
Ruminococcus torques	0.164644661120011
Ruthenibacterium lactatiformans	0.0634295297696083
Salmonella enterica	0
Sarcina maxima	0.039068966873309
Sarcina ventriculi	0.241254267008294
Scardovia inopinata	0.0824237056377484
Scardovia wiggsiae	0.349365549596668
Schlesneria paludicola	0
Schwartzia sp.	0
Schwartzia succinivorans	0
Selenomonas artemidis	0
Selenomonas infelix	0
Selenomonas noxia	0.0369402656279423
Selenomonas ruminantium	0
Selenomonas sputigena	0
Sellimonas intestinalis	0.100791561491263
Senegalemassilia anaerobia	0.0603397899049418
Senegalimassilia anaerobia	0.0740444091876278
Serratia ficaria	0
Serratia fonticola	0.140713564920447
Serratia liquefaciens	0.0361161872806975
Serratia marcescens	0
Shigella dysenteriae	0
Shuttleworthia satelles	0.114838141952943
Silanimonas lenta	0.0332610628498094
Simonsiella muelleri	0.117636585000842
Skermanella aerolata	0.0537284270442453
Slackia equolifaciens	0
Slackia exigua	0.118051990156203
Slackia faecicanis	0.112351194604476
Slackia isoflavoniconvertens	0
Slackia piriformis	0.0407263219555098
Snodgrassella alvi	0
Soleaferrea massiliensis	0
Solobacterium moorei	0.0444377271116393
Sphingobacterium faecium	0.0516949545315843
Sphingobacterium multivorum	0.0436994179354632
Sphingobacterium spiritivorum	0
Sphingobium hydrophobicum	0.0365083765471909
Sphingobium yanoikuyae	0.293058866392506
Sphingomonas adhaesiva	0
Sphingomonas ginsenosidimutans	0.0398081142379807
Sphingomonas hankookensis	0
Sphingomonas panni	0.043414090600511
Sphingomonas paucimobilis	0
Sphingomonas pseudosanguinis	1.67104688541283
Spirosoma linguale	0
Sporanaerobacter acetigenes	0
Sporolactobacillus nakayamae	0.114349498576724
Sporosarcina koreensis	0
Staphylococcus arlettae	0
Staphylococcus aureus	0
Staphylococcus auricularis	0
Staphylococcus capitis	0.114229058917879
Staphylococcus cohnii	0.132785854614876
Staphylococcus condimenti	0.0455030128235203
Staphylococcus epidermidis	0.0919131627176719
Staphylococcus epidermidis/muscae	0.0412905992811853
Staphylococcus equorum/edaphicus/saprophyticus	0
Staphylococcus haemolyticus	0.107835430468671
Staphylococcus hominis	0
Staphylococcus intermedius	0.0843187398776666
Staphylococcus kloosii	0
Staphylococcus lentus	0.0458978420565354
Staphylococcus lugdunensis	0.0935451154447379
Staphylococcus nepalensis	0
Staphylococcus pasteuri	0.0378145861641918
Staphylococcus pettenkoferi	0
Staphylococcus saccharolyticus	0.0574893773975558
Staphylococcus saprophyticus	0.0359945300102727
Staphylococcus schleiferi	0
Staphylococcus sciuri	0
Staphylococcus simulans	0.14696258626964
Staphylococcus succinus	0
Staphylococcus vitulinus	0.0455702229331855
Staphylococcus warneri	0.290649174541616
Staphylococcus xylosus	0
Stenotrophomonas daejeonensis	0
Stenotrophomonas maltophilia	0.356363624068897
Stenotrophomonas rhizophila	0.0482946734819385
Stomatobaculum longum	0
Stoquefichus massiliensis	0.0468604190063929
Streptobacillus moniliformis	0.0449717062016013
Streptococcus agalactiae	0
Streptococcus alactolyticus	0
Streptococcus anginosus	0
Streptococcus australis	0
Streptococcus caballi	0
Streptococcus cameli	0.0376625507185465
Streptococcus canis	0
Streptococcus caprae	0
Streptococcus castoreus	0.0557375764016266
Streptococcus constellatus	0
Streptococcus criceti	0
Streptococcus cristatus	0.106536063711183
Streptococcus dentasini	0.0292239982060414
Streptococcus dentirousetti	0
Streptococcus devriesei	0.030413468736983
Streptococcus didelphis	0
Streptococcus downei	0
Streptococcus dysgalactiae	0
Streptococcus equi	0.0616191402984327
Streptococcus equinus	0
Streptococcus equinus/lutetiensis/infantarius	0
Streptococcus fryi	0.0376476849474884
Streptococcus gallolyticus	0
Streptococcus gordonii	0.0666408913653403
Streptococcus gordonii/mutans	0
Streptococcus henryi	0
Streptococcus hongkongensis	0
Streptococcus hyovaginalis	0
Streptococcus ictaluri	0
Streptococcus infantarius	0
Streptococcus infantis	0.905363243807521
Streptococcus iniae	0
Streptococcus intermedius/uberis	0.062783712064554
Streptococcus lactarius	0
Streptococcus lutetiensis	0
Streptococcus macedonicus	0
Streptococcus marimammalium	0
Streptococcus massiliensis	0
Streptococcus merionis	0
Streptococcus minor	0
Streptococcus mitis	0
Streptococcus mitis/pneumoniae/pseudoneumoniae	0
Streptococcus moroccensis	0
Streptococcus mutans	0.0331465821159946
Streptococcus oralis	0
Streptococcus oricebi	0
Streptococcus orisasini	0
Streptococcus ovis	0
Streptococcus parasaguinis	0
Streptococcus parasanguinis	0
Streptococcus parauberis	0
Streptococcus pasteurianus	0
Streptococcus peroris	0
Streptococcus pharyngis	0
Streptococcus pleomorphus	0
Streptococcus plurextorum	0.0713350086056223
Streptococcus pneumoniae	0
Streptococcus porci	0
Streptococcus porcinus	0.102812856710488
Streptococcus porcorum	0.0333671968936387
Streptococcus pyogenes	0.0332682303502641
Streptococcus pyogensis	0
Streptococcus ratti/ursoris	0
Streptococcus rubneri	0
Streptococcus rupicaprae	0
Streptococcus salivarius	0
Streptococcus saliviloxodontae	0
Streptococcus sanguinis	0
Streptococcus sanguinis/vestibularis	0
Streptococcus sinensis	0
Streptococcus sobrinus	0.0548184548853857
Streptococcus suis	0.0352844370648788
Streptococcus tangierensis	0
Streptococcus thermophilus	0.0448058642623411
Streptococcus thoraltensis	0
Streptococcus uberis	0.0492479317347413
Streptococcus vestibularis	0
Streptococcus viridans	0.0462175646496764
Streptomyces misionensis	0.0283614703749085
Streptomyces thermoviolaceus	0
Streptomyces thermovulgaris	0.0290519811689199
Subdoligranulum variabile	0.0854135318369603
Succinatimonas hippei	0
Succiniclasticum ruminis	0.181245116586676
Succinivibrio dextrinosolvens	0.335450761000072
Sulfurimonas autotrophica	0
Sutterella parvirubra	0
Sutterella stercoricanis	0
Sutterella wadsworthensis	0.0669044126478741
Symbiobacterium thermophilum	0
Tannerella forsythia	0
Tatumella ptyseos	0.0888270233950187
Tetragenococcus solitarius	0
Tetrasphaera australiensis	0
Thiomicrospira cyclica	0.0462964028041794
Timonella senegalensis	0.048158808064565
Tissierella praeacuta	0
Trabulsiella guamensis	0.0898451243355396
Treponema berlinense	0.0452514915800007
Treponema denticola	0
Treponema lecithinolyticum	0
Treponema maltophilum	0.0389522851401751
Treponema medium	0
Treponema porcinum	0
Treponema socranskii	0
Treponema succinifaciens	0
Treponema vincentii	0.065927576404564
Tropheryma whipplei	0
Trueperella bernardiae	0.0388671116331106
Trueperella pyogenes	0
Tumebacillus permanentifrigoris	0.0598264906834346
Turicella otitidis	0.0409143133702648
Turicibacter sanguinis	0.0590457312879216
Turicimonas muris	0
Tyzzerella nexilis	0.0617402407583285
Ureaplasma parvum	0
Ureaplasma urealyticum	0
Ureibacillus suwonensis	0.0473849861291857
Ureibacillus thermosphaericus	0
Vagococcus penaei	0.0511809148836353
Vagococcus teuberi	0
Varibaculum cambriense	0.255571874285572
Variovorax boronicumulans	0.0407965697353076
Veillonella atypica	0
Veillonella dispar	0.139259940224367
Veillonella parvula	0.212042432527835
Veillonella ratti	0
Veillonella rogosae	0.105166659034779
Veillonella tobetsuensis	0.19282254908287
Vibrio cholerae	0.0447698201542566
Vibrio cincinnatiensis	0
Vibrio fluvialis	0
Vibrio furnissii	0
Vibrio mimicus	0
Vibrio parahaemolyticus	0
Victivallis vadensis	0.090865435286517
Virgibacillus proomii	0
Weeksella virosa	0.0712044708494954
Weissella cibaria	0.0317822451188783
Weissella confusa	0.511951539155771
Weissella paramesenteroides	0
Yersinia aleksiciae	0
Yersinia bercovieri	0.0315477423085757
Yersinia enterocolitica	0
Yersinia frederiksenii	0.0730729880448241
Yersinia kristensenii	0.0308581582593978
Yersinia pseudotuberculosis	0
Yersinia rohdei	0
Yokenella regensburgei	0.330043200120278
Yonghaparkia alkaliphila	0.0283473557052971
Kingdom Information: (%)
Archaea	0.488838918191515
Bacteria	99.5111610818083
Phylum Information: (%)
Actinobacteria	18.6570599995498
Bacteroidetes	10.4076583000845
Deinococcus-Thermus	0.090498391028838
Dictyoglomi	0.0710402961811593
Elusimicrobia	0.198223472110467
Epsilonbacteraeota	1.17827940061114
Euryarchaeota	0.488838918191515
Firmicutes	38.6407497087831
Fusobacteria	2.74148606081782
Gemmatimonadetes	0
Halanaerobiaeota	0
Lentisphaerae	0.090865435286517
Other	2.96899372621055
Planctomycetes	0.0666463946982659
Proteobacteria	23.3669539594922
Spirochaetes	0.309624005819646
Synergistetes	0.258856269014638
Tenericutes	0.35655255171737
Thermotogae	0
Verrucomicrobia	0.107673110402345
Class Information: (%)
Actinobacteria	13.8458986218699
Actinobacteridae	2.83141515640909
Alphaproteobacteria	4.83624464150493
Bacilli	11.9662619002362
Bacteroides	0.313939080859097
Bacteroidetes	0.0653848950441141
Bacteroidia	9.99992528705981
Betaproteobacteria	0
Brachyspirae	0.159492652694906
Campylobacteria	1.17827940061114
Chlorobia	0.0284090371214312
Clostridia	22.5448841162427
Coriobacteriia	1.97974622127075
Deinococci	0.090498391028838
Deltaproteobacteria	0.122287116308503
Dictyoglomia	0.0710402961811593
Elusimicrobia	0.198223472110467
Epsilonproteobacteria	0
Erysipelotrichia	2.19859915702529
Flavobacteria	0
Fusobacteria	0.081985981260555
Fusobacteriia	2.65950007955726
Gammaproteobacteria	18.4084222016788
Gemmatimonadetes	0
Halanaerobiia	0
Halobacteria	0.169502085425886
Lentisphaeria	0.090865435286517
Methanobacteria	0.319336832765629
Mollicutes	0.35655255171737
Negativicutes	1.93100453527898
Nitriliruptoria	0
Other	2.96899372621055
Planctomycetacia	0.0666463946982659
Spirochaetes	0
Spirochaetia	0.15013135312474
Synergistia	0.258856269014638
Thermotogae	0
Verrucomicrobiae	0.107673110402345
Order Information: (%)
Acetobacterales	0.202758564304092
Actinomycetales	2.85835803602718
Aeromonadales	0.9191347789619
Alteromonadales	0.197850472644549
Azospirillales	0.0537284270442453
Bacillales	5.17242444731622
Bacteroidales	8.08941017314315
Betaproteobacteriales	3.04271862333817
Bifidobacteriales	4.56904878936854
Brachyspirales	0.159492652694906
Campylobacterales	1.17827940061114
Cardiobacteriales	0.209530771132518
Caulobacterales	0.392884214222617
Chitinophagales	1.09376777690351
Chlorobiales	0.0284090371214312
Chromatiales	0
Clostridiale	0.203407837122467
Clostridiales	22.3414762791202
Coriobacteriales	1.97974622127075
Corynebacteriales	3.65046903481408
Cytophagales	0.330253324606223
Deinococcales	0.090498391028838
Desulfobacterales	0
Desulfovibrionales	0.122287116308503
Dictyoglomales	0.0710402961811593
Elusimicrobiales	0.198223472110467
Enterobacteriales	4.60342463620969
Erysipelotrichales	2.19859915702529
Flavobacteriales	0.770423615843103
Fusobacterales	0.081985981260555
Fusobacteriales	2.65950007955726
Fusobacteriales: Leptotrichiacea	0
Gemmatimonadales	0
Halanaerobiales	0
Halobacteriales	0.169502085425886
Lactobacillales	6.79383745291998
Methanobacteriales	0.319336832765629
Micrococcales	3.34807120644516
Micromonosporales	0.115613625369351
Mycoplasmatales	0.35655255171737
Neisseriales	0
Nitriliruptorales	0
Oceanospirillales	0.137980630420501
Opitutales	0
Other	2.96899372621055
Pasteurellales	1.48479464392289
Planctomycetales	0.0666463946982659
Propionibacteriales	1.71934247796283
Pseudomonadales	3.05276688667347
Rhizobiales	1.91876739393295
Rhodobacterales	0.187479039571072
Salinisphaerales	0.0400324906574039
Selenomonadales	1.93100453527898
Sphingobacteriales	0.0953943724670475
Sphingomonadales	2.08062700242996
Spirochaetales	0.15013135312474
Streptomycetales	0.0574134515438284
Streptosporangiales	0.358997156748044
Synergistales	0.258856269014638
Thermotogales	0
Thiomicrospirales	0.0462964028041794
Verrucomicrobiales	0.107673110402345
Vibrionales	2.54712805938903
Victivallales	0.090865435286517
Xanthomonadales	2.12676380552447
Family Information: (%)
Acetobacteraceae	0.202758564304092
Acidaminococcaceae	0.811604309016189
Actinomycetaceae	1.18298669141445
Aerococcaceae	1.12341940977609
Aeromonadaceae	0.344672515457593
Akkermansiaceae	0.0701374885761041
Alicyclobacillaceae	0.0598264906834346
Alteromonadaceae	0.0957564052237189
Aquaspirillaceae	0
Arcobacteraceae	0.100024503091785
Atopobiaceae	0.449352514701603
Azospirillaceae	0.0537284270442453
Bacillaceae	2.63938747080972
Bacteroidaceae	4.15327368320819
Barnesiellaceae	0.0848903227485002
Beijerinckiaceae	0.653285249126937
Bifidobacteriaceae	4.56904878936854
Blautia	0.0345365313220909
Bogoriellaceae	0
Brachyspiraceae	0.159492652694906
Brevibacteriaceae	0.524181954978348
Burkholderiaceae	2.05993372049168
Caldicoprobacteraceae	0
Campylobacteraceae	0.546757962688406
Cardiobacteriaceae	0.209530771132518
Carnobacteriaceae	0.232911965480259
Caulobacteraceae	0.392884214222617
Cellulomonadaceae	0.129605293980986
Chitinibacteraceae	0.10508319449755
Chitinophagaceae	1.09376777690351
Chlorobiaceae	0.0284090371214312
Christensenellaceae	0.034925701702068
Chromatiaceae	0
Clostridiaceae	1.34730032465011
Clostridiaceae 1	4.22357856346518
Clostridiaceae 2	0.0737940921254492
Clostridiales	0.203407837122467
Coriobacteriaceae	0.348127176209344
Corynebacteriaceae	3.03960269476695
Corynebacterineae	0.154937812097223
Deinococcaceae	0.090498391028838
Dermabacteraceae	0.405927612107319
Dermacoccaceae	0.108124188597899
Desulfobulbaceae	0
Desulfovibrionaceae	0.122287116308503
Dictyoglomaceae	0.0710402961811593
Dietziaceae	0.248137237012291
Dysgonomonadaceae	0.229971025395018
Eggerthellaceae	1.1822665303598
Elusimicrobiaceae	0.198223472110467
Enterbacteriaceae	0.870356238573801
Enterobacteriaceae	3.73306839763589
Enterococcaceae	0.418955473783938
Erysipelotrichaceae	2.19859915702529
Eubacteriaceae	0.176947792386394
Family XI	0.77417959648464
Family XIII	0.242794217626576
Family XVIII	0
Flavobacteriaceae	0.372510963177328
Fusobacteriaceae	0.845638768073372
Gemmatimonadaceae	0
Halobacteroidaceae	0
Haloferacaceae	0.169502085425886
Halomonadaceae	0.137980630420501
Helicobacteraceae	0.531496934830945
Hymenobacteraceae	0.0693039783402514
Hyphomicrobiaceae	0
Intrasporangiaceae	0.313096020846831
Jonesiaceae	0
Lachnospiraceae	10.8473829092701
Lactobacillaceae	1.69346667641982
Leptotrichia	0
Leptotrichiaceae	1.89584729274445
Leuconostocaceae	0.855868989430342
Listeriaceae	0
Marinifilaceae	0.147268806931401
Methanobacteriaceae	0.319336832765629
Microbacteriaceae	1.53400511856234
Micrococcaceae	0.280995694705045
Micrococcineae	0.101724295895832
Micromonosporaceae	0.115613625369351
Moraxellaceae	1.03189736046558
Muribaculaceae	0
Mycobacteriaceae	0.318029874372578
Mycoplasmataceae	0.35655255171737
Neisseriaceae	0.846342472950429
Nitriliruptoraceae	0
Nocardiaceae	0.146111419484891
Nocardioidaceae	0.0821562873538652
Opitutaceae	0
Other	2.96899372621055
Paenibacillaceae	1.49654269595741
Pasteurellaceae	1.48479464392289
Peptococcaceae	0
Peptostreptococcaceae	0.562355174227056
Planococcaceae	0.12711145609903
Porphyromonadaceae	0.362841857966582
Prevotellaceae	2.35888530313312
Promicromonosporaceae	0.125732474367962
Propionibacteriaceae	1.63718619060897
Propionibacterineae	1.24369989409548
Pseudomonadaceae	2.02086952620789
Psychromonadaceae	0.10209406742083
Rhizobiaceae	1.10220952198128
Rhodanobacteraceae	1.3028958424631
Rhodobacteraceae	0.187479039571072
Rhodocyclaceae	0.0313592353985071
Rikenellaceae	0.244381585449824
Rubinisphaeraceae	0.0666463946982659
Ruminococcaceae	4.1556418372183
Schlesneriaceae	0
Solimonadaceae	0.0400324906574039
Sphingobacteriaceae	0.0953943724670475
Sphingomonadaceae	2.08062700242996
Spirochaetaceae	0.15013135312474
Spirosomaceae	0.260949346265971
Sporolactobacillaceae	0.114349498576724
Staphylococcaceae	0.603246373832126
Streptococcacaeae	0
Streptococcaceae	2.46921493802954
Streptomycetaceae	0.0574134515438284
Streptomycineae	0
Streptosporangiaceae	0.358997156748044
Succinivibrionaceae	0.574462263504308
Synergistaceae	0.258856269014638
Tannerellaceae	0.50789758831051
Thermomonosporaceae	0
Thermotogaceae	0
Thiomicrospiraceae	0.0462964028041794
Thiovulaceae	0
Veillonellaceae	1.11940022626279
Verrucomicrobiaceae	0.0375356218262412
Vibrionaceae	2.54712805938903
Victivallaceae	0.090865435286517
Weeksellaceae	0.397912652665775
Xanthobacteraceae	0.163272622824725
Xanthomonadaceae	0.823867963061373
Genus Information: (%)
Acetanaerobacterium	0.300403853194221
Acetivibrio	0
Acetobacter	0.0668680885407601
Acetobacterium	0.0440546937090882
Achromobacter	0.100974574173811
Acidaminococcus	0.113006387436031
Acidovorax	0.0277480478292719
Acinetobacter	0.572887512749619
Actinobacillus	0.548850351599506
Actinobaculum	0.029291635832989
Actinomadura	0
Actinomyces	0.795051774790589
Adlercreutzia	0
Aerococcus	0.0344706089859197
Aeromicrobium	0.0821562873538652
Aeromonas	0.344672515457593
Afipia	0
Agathobacter	0.196320542853749
Aggregatibacter	0.139809336785277
Agrobacterium	0.28412891606685
Agrococcus	0.0789374268483735
Akkermansia	0.0701374885761041
Alcaligenes	0.0434946136022927
Algoriella	0
Aliagarivorans	0.10209406742083
Alistipes	0.244381585449824
Allisonella	0
Alloiococcus	0
Alloprevotella	0.504572029062687
Allorhizobium-Neorhizobium-Pararhizobium-Rhizobium	0.590129016840855
Alloscardovia	0
Alysiella	0.110221023039361
Amaricoccus	0.0277888960547115
Anaerobiospirillum	0.239011502504236
Anaerococcus	0.0653475879095631
Anaerofilum	0.108016037398326
Anaerofustis	0
Anaeroglobus	0.0510821709427027
Anaerospora	0
Anaerosporobacter	0.0335657481780768
Anaerostipes	0.0720681014328958
Anaerovorax	0
Ancylobacter	0.133323607851197
Aneurinibacillus	0.0403248843012257
Anoxynatronum	0.0437150349696528
Aquabacterium	0.0358818031235191
Arcanobacterium	0
Arcobacter	0.100024503091785
Arthrobacter	0.17771096595768
Asaccharobacter	0.0387842306691602
Atopobium	0.246821424025709
Atopostipes	0.0504536615043233
Aureimonas	0.176467459159372
Bacillus	2.56075823679892
Bacteroides	4.15327368320819
Barnesiella	0.0377651070508821
Bartonella	0
Bavariicoccus	0.0922250516642112
Bergeyella	0.0486317713470639
Bifidobacterium	4.0494630742602
Blautia	0.767202850212833
Bordetella	0
Brachybacterium	0.203625571903801
Brachymonas	0
Brachyspira	0.159492652694906
Bradyrhizobium	0.0299490149735272
Brevibacillus	0.279473205766109
Brevibacterium	0.524181954978348
Brevundimonas	0.188328079269307
Brochothrix	0
Buchnera	0.102299579374739
Bulleidia	0
Burkholderia-Caballeronia-Paraburkholderia	0.0429350865777526
Butyricicoccus	0.106319825433077
Butyricimonas	0.107711446971652
Butyrivibrio	0.200660274998181
Caldicoprobacter	0
Campylobacter	0.546757962688406
Capnocytophaga	0.274271882440363
Cardiobacterium	0.209530771132518
Castellaniella	0
Catabacter	0
Catenibacterium	1.57660108632089
Catonella	0
Caulobacter	0.149749409878451
Cellulomonas	0.129605293980986
Cellulosilyticum	0.251324774791812
Cellulosimicrobium	0.077496830048072
Centipeda	0
Cephaloticoccus	0
Cetobacterium	0.0369817951108044
Chitinibacter	0.10508319449755
Chlorobium	0.0284090371214312
Christensenella	0.034925701702068
Chryseobacterium	0
Citrobacter	0.112820552197859
Cloacibacillus	0.157672057870712
Clostridium	1.34730032465011
Clostridium sensu stricto	0.0300790571557964
Clostridium sensu stricto 1	2.93351441882662
Clostridium sensu stricto 10	0.0319249797136829
Clostridium sensu stricto 11	0.227939633010092
Clostridium sensu stricto 12	0.0557076853453187
Clostridium sensu stricto 13	0.23663435081316
Clostridium sensu stricto 14	0
Clostridium sensu stricto 15	0.053111269663891
Clostridium sensu stricto 16	0.0644431620680126
Clostridium sensu stricto 17	0
Clostridium sensu stricto 18	0.070588175783853
Clostridium sensu stricto 19	0
Clostridium sensu stricto 2	0.0340259364671354
Clostridium sensu stricto 3	0.0412773142330695
Clostridium sensu stricto 4	0.0626002571095874
Clostridium sensu stricto 5	0
Clostridium sensu stricto 7	0.0478318190188119
Clostridium sensu stricto 8	0.0836563275303447
Cnuella	1.04490697431951
Collinsella	0.210956315688701
Comamonas	0
Coprobacillus	0
Coprobacter	0.0471252156976181
Coprococcus 1	0
Coprococcus 2	0.0362198358985539
Coprococcus 3	0.122210352965578
Coriobacterium	0.0949626791600529
Corynebacterium	0.200916732086337
Corynebacterium 1	2.75903870839905
Cronobacter	0
Cryobacterium	0.0791127148259351
Cryptobacterium	0.0353223039635414
Cupriavidus	0
Curvibacter	0
Cutibacterium	0.0380344390559587
Dechlorobacter	0
Deinococcus	0.090498391028838
Delftia	0.0326986236190891
Dermabacter	0.202302040203519
Dermacoccus	0.108124188597899
Desulfobulbus	0
Desulfovibrio	0.122287116308503
Dialister	0.10486855838222
Dictyoglomus	0.0710402961811593
Dielma	0
Dietzia	0.248137237012291
Dolosicoccus	0.0495393077404283
Dolosigranulum	0.0280367104886214
Dorea	0.0375002727605929
Dyadobacter	0
Dysgonomonas	0.0549177442820138
Eggerthella	0.641731849463548
Eggerthia	0
Eikenella	0
Eisenbergiella	0
Elusimicrobium	0.198223472110467
Empedobacter	0.206572132744874
Enorma	0.0422081813605905
Enterobacter	0.368253652316465
Enterococcus	0.195400915138877
Enterorhabdus	0.0751308306924567
Enterovibrio	0.0571876002903947
Eremococcus	0
Erwinia	0.0629983975635846
Erysipelatoclostridium	0.134338497918651
Escherichia	0.870356238573801
Escherichia-Shigella	0.869843998688441
Ethanoligenens	0.123346819400979
Eubacterium	0.262215082321969
Ezakiella	0
Facklamia	1.03940949304974
Faecalitalea	0.169768117102058
Fastidiosipila	0.0673701917709847
Fictibacillus	0
Filifactor	0
Finegoldia	0
Flavobacterium	0.0982390807369658
Flavonifractor	0.168524675713924
Franconibacter	0
Fretibacterium	0.0374680652451883
Fusicatenibacter	0.107828354500929
Fusobacterium	0.808656972962568
Gallibacterium	0.0356884139729773
Garciella	0
Gardnerella	0.0442558169369309
Gemella	0.131960461357768
Gemmatirosa	0
Geobacillus	0
Geomicrobium	0
Georgenia	0
Gluconobacter	0
Gordonia	0.0576494132703496
Gordonibacter	0
Granulicatella	0.154421593487314
Grimontia	0.247256398765849
Haematobacter	0
Haemophilus	0.692124768075129
Hafnia-Obesumbacterium	0
Halodesulfovibrio	0
Halomonas	0.137980630420501
Halopiger	0.169502085425886
Harryflintia	0
Helicobacter	0.531496934830945
Hespellia	0.0474944883976839
Hodemania	0.0277251270625612
Holdemanella	0
Holdemania	0.0385875777388259
Howardella	0.106162112194876
Hungatella	0
Hydrobacter	0.0488608025839939
Hydrogenibacillus	0.0312442478816175
Hydrogenoanaerobacterium	0.382403347670695
Hymenobacter	0.0693039783402514
Intestinibacter	0.0847436203993022
Intestinimonas	0
Isoptericola	0.0482356443198895
Janibacter	0.252728563696855
Johnsonella	0.112060539213383
Jonesia	0
Kandleria	0.0752636308037846
Kerstersia	0
Kingella	0.0517533981160277
Klebsiella	0
Kluyvera	0.0370046988713322
Kocuria	0.16725639091231
Kosakonia	0.052601313340067
Kurthia	0
Kytococcus	0
Lachnoanaerobaculum	0.0982735884838199
Lachnobacterium	0.065568851915202
Lachnoclostridium	1.0320405614896
Lachnoclostridium 10	0.0684430991934194
Lachnoclostridium 12	0.0979519119506959
Lachnoclostridium 5	0.527416853153527
Lachnospira	1.5435605644991
Lachnospiraceae NC2004 group	0.0446826645083118
Lachnospiraceae NK4A136 group	0.031232642780254
Lactobacillus	1.65809877568474
Lactococcus	0.243489651989298
Lautropia	0.139697280015724
Lawsonella	0.038732940911303
Leifsonia	0
Leminorella	0
Leptothrix	0.430562756231677
Leptotrichia	1.85087558654285
Leuconostoc	0.273852842143694
Limnobacter	0.154784128678528
Lysinibacillus	0.0328900289325689
[truncated: 214 more rows]
