# Supplementary material for: Pediatric Acute Lymphoblastic Leukemia Patients Exhibit Distinctive Alterations in the Gut Microbiota
Source: Front Cell Infect Microbiol. 2020 Oct 16;10:558799. doi: 10.3389/fcimb.2020.558799 (PMC7596659; doi:10.3389/fcimb.2020.558799)
Supplement: Supplementary file 1 [file Data_Sheet_1.ZIP › rawdata/Control/19T040005_output.xls.result.txt]

Species Information: (%)
Abiotrophia defectiva	0.0306014189606777
Abiotrophia para-adiacens	0.047830951899017
Acetanaerobacterium elongatum	0.332155296609136
Acetobacterium tundrae	0.0284890647947408
Achromobacter denitrificans	0.234012035301899
Achromobacter xylosoxidans	0.0291226246503216
Acidaminococcus fermentans	0.0836950139494979
Acidaminococcus intestini	0.0524316954630773
Acidovorax facilis	0.0411363012046648
Acidovorax sp	0.0281655066596729
Acidovorax temperans	0
Acinetobacter baumannii	0
Acinetobacter calcoaceticus	0.157345073376627
Acinetobacter haemolyticus/baumannii	0.171813144827258
Acinetobacter johnsonii	0.0854179206104102
Acinetobacter junii	0
Acinetobacter lwoffii	0
Acinetobacter pittii	0
Acinetobacter radioresistens	0
Acinetobacter septicus	0
Actinobacillus capsulatus	0.456580248922336
Actinobacillus pleuropneumoniae	0.0414211167740571
Actinobaculum massiliense	0.0338060727596147
Actinobaculum schaalii	0.0516775177708195
Actinomadura vinacea	0
Actinomyces canis	0
Actinomyces cardiffensis	0.037445233300932
Actinomyces georgiae	0.048599665551038
Actinomyces graevenitzii	0
Actinomyces johnsonii	0.0451633244970269
Actinomyces massiliensis	0
Actinomyces meyeri	0
Actinomyces naeslundii	0
Actinomyces neuii	0.0686918710021604
Actinomyces odontolyticus	0
Actinomyces oris	0
Actinomyces radingae	0
Actinomyces sp._ph3	0.20348491144321
Actinomyces turicensis	0
Actinomyces urogenitalis	0.031300530013157
Actinomyces viscosus	0.0431174887433201
Adlercreutzia equolifaciens	0.0297274044753489
Aeribacillus pallidus	0.396932873131044
Aerococcus christensenii	0.0595652642059489
Aerococcus viridans	0
Aeromicrobium massiliense	0.0448590158423433
Aeromonas allosaccharophila/veronii	0.0673007416978857
Aeromonas bestiarum	0.0521715560491788
Aeromonas hydrophila	0.0465573750674397
Aeromonas jandaei	0.0584675308761996
Aeromonas media/tecta	0
Aeromonas veronii	0.0301760720734065
Afipia birgiae	0.0276667590843136
Agathobaculum butyriciproducens	0.0427401567227101
Aggregatibacter actinomycetemcomitans	0.0598113793206346
Aggregatibacter aphrophilus	0.538630113103713
Aggregatibacter segnis	0.0511622619926954
Agrobacterium tumefaciens	0.426466731014218
Agrococcus jejuensis	0
Agrococcus terreus	0.125644812962623
Akkermansia glycaniphila	0
Akkermansia muciniphila	0
Alcaligenes faecalis	0.117024240321948
Algoriella xinjiangensis	0.0328393680139182
Aliagarivorans marinus	0.0540589398639101
Alistipes finegoldii	0
Alistipes indistinctus	0
Alistipes inops	0
Alistipes obesi	0.0276398442760207
Alistipes onderdonkii	0
Alistipes putredinis	0.0368073580974043
Alistipes senegalensis	0.0909128528085879
Alistipes shahii	0
Alistipes timonensis	0.0351099218497576
Allisonella histaminiformans	0
Alloiococcus otitis	0.0342638948462761
Alloprevotella rava	0.0433638891644451
Alloprevotella tannerae	0.881042072891739
Alloscardovia omnicolens	0
Alysiella filiformis	0.0588210781964697
Amaricoccus kaplicensis	0
Anaerobiospirillum succiniciproducens	0
Anaerobiospirillum thomasii	0.258223907085897
Anaerococcus hydrogenalis	0.0946186423950692
Anaerococcus lactolyticus	0.0356882143074967
Anaerococcus obesiensis	0.060718167217037
Anaerococcus octavius	0
Anaerococcus prevotii	0.0428787098085026
Anaerococcus senegalensis	0.0416627936506567
Anaerococcus tetradius	0
Anaerococcus vaginalis	0
Anaerofilum agile	0.074113949761329
Anaerofilum pentosovorans	0
Anaerofustis stercorihominis	0
Anaeroglobus geminatus	0.0619913579414603
Anaerorhabdus furcosa	0.0312972559833992
Anaerosporobacter mobilis	0
Anaerostipes butyraticus	0.12250408308663
Anaerostipes caccae	0.0449139835680525
Anaerostipes hadrus	0.0795095319459352
Anaerotruncus colihominis	0.118388678244223
Anaerotruncus sp	0
Anaerovorax odorimutans	0.0288393668133694
Ancylobacter polymorphus	0.117162479761827
Aneurinibacillus aneurinilyticus	0.0344946422033793
Aneurinibacillus migulanus	0.0666190315954299
Anoxynatronum sibiricum	0.132103337276811
Aquabacterium commune	0.0597863473933948
Arcanobacterium haemolyticum	0.042776610020309
Arcanobacterium pyogenes	0.0361518658605021
Arcobacter butzleri	0.0854779123320294
Arcobacter cryaerophilus	0
Arthrobacter albus	0.0552938824421146
Arthrobacter castelli	0.0511348551954524
Arthrobacter oxydans	0.0717502026078905
Arthrobacter polychromogenes	0.0328898213940601
Asaccharobacter celatus	0.0551714786029024
Atlantibacter hermannii	0
Atopobium minutum	0
Atopobium parvulum	0.098774819962908
Atopobium rimae	0.162512527186943
Atopobium vaginae	0
Atopostipes suicloacalis	0.0386881672365113
Aurantimonas altamirensis	0
Aureimonas altamirensis	0
Averyella dalhousiensis	0
Azonexus hydrophilus	0
Azospirillum lipoferum	0.0437148764092554
Bacillus altitudinis	0.390510011035496
Bacillus amyloliquefaciens	0.0545251022856625
Bacillus anthracis	0.0473106818393809
Bacillus atrophaeus	0
Bacillus badius	0
Bacillus beijingensis	0.0920793980721154
Bacillus benzoevorans	0
Bacillus cereus	0.0337256481296529
Bacillus circulans	0
Bacillus clausii	0.0393245382248498
Bacillus coagulans	0
Bacillus cytotoxicus	0.0483332408748261
Bacillus endophyticus	0
Bacillus firmus	0
Bacillus flexus	0
Bacillus fordii	0.0565815904383358
Bacillus halodurans	0.0287070362933587
Bacillus idriensis	0.0287405306143512
Bacillus infantis	0
Bacillus licheniformis	0.0669396129656679
Bacillus marisflavi	0.113982394692763
Bacillus massilioanorexius	0.0392016475700906
Bacillus massiliosenegalensis	0.034639894568913
Bacillus megaterium	0
Bacillus methanolicus	0
Bacillus mojavensis	0.0754647480812893
Bacillus mycoides	0
Bacillus nealsonii	0
Bacillus niacini	0
Bacillus polyfermenticus	0.127717917184802
Bacillus pseudofirmus	0
Bacillus pseudomycoides	0.0374773946025361
Bacillus pumilus	0.0492030971723987
Bacillus senegalensis	0.10396508081889
Bacillus simplex	0
Bacillus siralis	0
Bacillus sonorensis	0.046457646011456
Bacillus subtilis	0.0402283000365048
Bacillus thermoamylovorans	0.249371420389272
Bacillus thuringiensis	0.268204966435085
Bacillus timonensis	0.0708749948366924
Bacillus toyonensis/wiedmanii/thuringiensis	0.0611838068221102
Bacillus vallismortis	0.0465308325639556
Bacteroides acidifaciens	0
Bacteroides caccae	0.0457494780906533
Bacteroides cellulosiluticus	0.126426715814202
Bacteroides cellulosilyticus	0.225646197890976
Bacteroides clarus	0
Bacteroides coagulans	0
Bacteroides coprocola	0
Bacteroides coprophilus	0.15746098952171
Bacteroides dorei	0
Bacteroides eggerthii	0.128665296289393
Bacteroides faecis	0.091540279943045
Bacteroides finegoldii	0.0355536916769658
Bacteroides fluxus	0
Bacteroides fragilis	0.943939090629812
Bacteroides galacturonicus	0.0968622092473901
Bacteroides gallinarum	0.0455030614688128
Bacteroides gallinceum	0
Bacteroides graminisolvens	0
Bacteroides helcogenes	0.0622952660284986
Bacteroides intestinalis	0
Bacteroides massiliensis	0.435388726651191
Bacteroides massilinensis	0.0536192958635685
Bacteroides nordii	0.0490300437151755
Bacteroides oleiciplenus	0
Bacteroides ovatus	0.0979065342725164
Bacteroides paurosaccharolyticus	0
Bacteroides pectinophilus	0.0922797536792948
Bacteroides plebeius	0.0496801060063382
Bacteroides propinonicifaciens	0
Bacteroides pyogenes	0
Bacteroides salanitronis	0
Bacteroides salyersiae	0.11202029510913
Bacteroides sartorii	0
Bacteroides stercorirosoris	0.09847304492334
Bacteroides stercoris	0.0332255438974307
Bacteroides thetaiotaomicron	0.0623775293853606
Bacteroides timonensis	0
Bacteroides uniformis	0.360074969145808
Bacteroides ureolyticus	0.205571495908982
Bacteroides vulgatus	0.0911115385988769
Bacteroides xylanisolvens	0
Bacteroides xylanolyticus	0
Barnesiella intestinihominis	0
Barnesiella viscericola	0
Bartonella birtlesii	0
Bavariicoccus seileri	0.062391642698946
Bergeyella zoohelcum	0.0651462229732449
Bifidobacterium actinocoloniiforme	0.038734414415406
Bifidobacterium adolescentis	0.0311258887721103
Bifidobacterium adolescentis/ruminantium	0.057421810434675
Bifidobacterium angulatum	0.0575947815371044
Bifidobacterium animalis	0
Bifidobacterium asteroides	0.0320062999256022
Bifidobacterium avesanii	0.072628849584445
Bifidobacterium bifidum	0.0295860707520785
Bifidobacterium bohemicum	0
Bifidobacterium bombi	0.0510985523667823
Bifidobacterium boum	0.0598263927910622
Bifidobacterium breve	0.0432076817825133
Bifidobacterium callitrichos	0.0341445561999189
Bifidobacterium catenulatum	0.247058927514909
Bifidobacterium catenulatum/pseudoctenulatum	0.134607954629812
Bifidobacterium choerinum	0.190920031694227
Bifidobacterium commune	0.0528619344023999
Bifidobacterium coryneforme	0
Bifidobacterium crudilactis/psychraerophilum	0.0284119379737642
Bifidobacterium cuniculi	0.080060582659537
Bifidobacterium dentium	0.343689942297728
Bifidobacterium eulemuris/lemurum	0
Bifidobacterium faecale	0.0343772957586651
Bifidobacterium gallicum	0.139078853140018
Bifidobacterium gallinarum	0
Bifidobacterium hapali	0
Bifidobacterium indicum	0.0290218951247798
Bifidobacterium kashiwanohense	0.0825255564099788
Bifidobacterium longum	0.112339194920876
Bifidobacterium longum	0.135514010143092
Bifidobacterium merycicum	0
Bifidobacterium mongoliense	0.0328882101445371
Bifidobacterium moukalabense	0.704021671460739
Bifidobacterium pseudocatenulatum	0.0414452684152128
Bifidobacterium pseudocatenulatum	0
Bifidobacterium pseudolongum	0.377428929302786
Bifidobacterium pullorum	0
Bifidobacterium pullorum/hapali	0.127483301411495
Bifidobacterium ramosum	0.0727627118490958
Bifidobacterium reuteri	0.20204059153265
Bifidobacterium ruminantium	0
Bifidobacterium saeculare	0.0285894788384751
Bifidobacterium saguini	0
Bifidobacterium scardovii	0.0454234242875081
Bifidobacterium stercoris	0
Bifidobacterium thermacidophilum	0.121211453631658
Bifidobacterium thermophilum	0.0676726470631976
Bifidobacterium tissieri	0.0942741107069625
Bifidobacterium tsurumiense	0
Bifissio spartinae	1.68257156778206
Bilophila wadsworthia	0.045364103215831
Blastococcus massiliensis	0.118271429312001
Blastomonas natatoria	0.0531067890961671
Blautia caecimuris	0.0591220113871008
Blautia coccoides	0.043887201695501
Blautia faecis	0.0538306599789155
Blautia glucerasea	0
Blautia hansenii	0
Blautia hydrogenotrophica	0.154994576242626
Blautia luti	0.210002572004091
Blautia marasmi	0
Blautia obeum	0
Blautia producta	0
Blautia schinkii	0.125036128353518
Blautia sp._GD8	0.0322131716029478
Blautia stercoris	0.0296443016187179
Blautia wexlerae	0
Bordetella hinzii	0
Brachybacterium muris	0
Brachybacterium paraconglomeratum	0.0458935233894491
Brachymonas chironomi	0.0353238504125699
Brachyspira aalborgi	0.0914407121037042
Brachyspira pilosicoli	0
Bradyrhizobium denitrificans	0.0376783973642947
Bradyrhizobium elkanii	0.0540732155959237
Bradyrhizobium japonicum	0
Brevibacillus agri	0
Brevibacillus borstelensis	0
Brevibacillus brevis	0
Brevibacillus massiliensis	0
Brevibacterium casei	0.0491175925197376
Brevibacterium epidermidis	0.042137768779713
Brevibacterium halotolerans	0.187470169353624
Brevibacterium iodinum	0
Brevibacterium linens	0.0762183250000944
Brevibacterium luteolum	0.0314156127276767
Brevibacterium mcbrellneri	0.0613493885518955
Brevibacterium paucivorans	0.0767429814900348
Brevibacterium pityocampae	0.0297258425305598
Brevibacterium ravenspurgense/massiliense	0.152003251798356
Brevibacterium senegalense	0
Brevundimonas bacteroides	0.192092526244714
Brevundimonas diminuta	0.0508085218230968
Brevundimonas subvibrioides	0.17107051544467
Brevundimonas terrae	0
Brevundimonas vesicularis	0
Brochothrix thermosphacta	0
Buchnera aphidicola	0.239725489067935
Buchnera sp.	0
Bulleidia extructa	0
Burkholderia cepacia	0.0386697351021054
Burkholderia glumae	0
Burkholderia plantarii	0.0630141810302557
Butyricicoccus faecihominis	0.0497218653683158
Butyricicoccus pullicaecorum	0.0364771753017262
Butyricimonas faecihominis	0
Butyricimonas paravirosa	0.0351491587247722
Butyricimonas synergistica	0
Butyricimonas virosa	0.031249650831805
Butyrivibrio crossotus	0.17564772827629
Butyrivibrio fibrisolvens	0.0703790035880894
C.viride 16S	0.132996598092412
Caldicoprobacter faecalis	0.0356546801942967
Campylobacter coli	0.284585740871388
Campylobacter concisus	0
Campylobacter curvus	0
Campylobacter faecalis	0.195134134705656
Campylobacter fetus	0
Campylobacter gracilis	0.0331733651084278
Campylobacter hominis	0
Campylobacter hyointestinalis	0
Campylobacter jejuni	0.27416281415228
Campylobacter lari	0
Campylobacter rectus	0
Campylobacter showae	0.0436533436953178
Campylobacter upsaliensis	0
Campylobacter ureolyticus	0
Candidatus Blastococcus	0.030226934977689
Candidatus Dorea	0.0485648726768951
Candidatus Soleaferrea	0
Candidatus Stoquefichus	0.032304255739757
Candidatus Streptomyces	0
Capnocytophaga gingivalis	0.0334338833787767
Capnocytophaga granulosa	0
Capnocytophaga haemolytica	0.0680262848452592
Capnocytophaga leadbetteri	0.120081294745171
Capnocytophaga ochracea	0
Capnocytophaga sputigena	0.0919115863657881
Cardiobacterium hominis	0.0364304566655511
Cardiobacterium valvarum	0
Carnobacterium maltaromaticum	0
Castellaniella defragrans	0
Catabacter hongkongensis	0.0363922073545529
Catenibacterium mitsuokai	1.72727548291721
Catonella morbi	0
Catonella sp.	0
Cedecea davisae	0.0341726724919298
Cedecea lapagei	0.0773446884773304
Cellulomonas composti	0.0412964393147259
Cellulomonas denverensis	0
Cellulomonas massiliensis	0.0399473649901043
Cellulomonas parahominis	0.0450825964477877
Cellulosilyticum lentocellum	0.188775429678145
Cellulosimicrobium cellulans	0.0500866552383733
Centipeda periodontii	0
Cephaloticoccus primus	0
Cetobacterium somerae	0.0335433469268939
Chlamydia abortus	0.116687224770466
Chlamydia trachomatis	0.0955469237177863
Chlorobium phaeobacteroides	0.0372519584029876
Christensenella minuta	0.0411365925018993
Chryseobacterium bovis	0
Chryseobacterium hominis	0
Citrobacter amalonaticus	0
Citrobacter braakii	0.0277575137361159
Citrobacter farmeri	0.0411381687087948
Citrobacter freundii	0.0604060430000929
Citrobacter gillenii	0
Citrobacter intermedius	0
Citrobacter murliniae	0
Citrobacter pasteurii	0
Citrobacter sedlakii	0
Citrobacter werkmanii	0
Citrobacter youngae	0.10041641518398
Cloacibacillus evryensis	0.211120778144807
Cloacibacillus porcorum	0
Cloacibacterium normanense	0.743583538089619
Clostridioides difficile	0
Clostridium acetobutylicum	0
Clostridium acidisoli	0.0395580207156267
Clostridium aciditolerans	0
Clostridium aerotolerans	0.0346131460356889
Clostridium akagii	0.194605340303641
Clostridium aldenense	0.0826215792539805
Clostridium aldrichii	0
Clostridium algidicarnis	0
Clostridium amazonense	0.0318520652669391
Clostridium aminovalericum	0.0737547023436137
Clostridium amygdalinum	0
Clostridium amylolyticum	0.0386662976999187
Clostridium arbusti	0
Clostridium argentinense	0.0421487215027208
Clostridium asparagiforme	0.335341859603904
Clostridium aurantibutyricum	0.0404644659572855
Clostridium autoethanogenum	0
Clostridium baratii/Eubacterium nitrigenese	0
Clostridium beijerinckii	0.0496025246835414
Clostridium bifermentans	0.0295123355990745
Clostridium bolteae/aminovalericum	0.127660070008417
Clostridium botulinum	0
Clostridium bowmanii	0
Clostridium butyricum	0.0378808433874745
Clostridium cadaveris	0.0356461378358774
Clostridium carboxidivorans	0
Clostridium cavendishii	0
Clostridium celatum	1.24626055905884
Clostridium celerecrescens	0
Clostridium cellobioparum	0
Clostridium cellulolyticum	0.0661014907835049
Clostridium chartatabidum	0.0611799512284002
Clostridium chauvoei	0.458455180274383
Clostridium chromiireducens	0.064953672535173
Clostridium citroniae	0.0292533959410636
Clostridium clariflavum	0.0549553806806572
Clostridium clostridioforme	0.0577506424617403
Clostridium cochlearium	0
Clostridium cocleatum	0.0387564918434464
Clostridium colicanis	0
Clostridium colinum	0.0371630363101317
Clostridium collagenovorans	0.0434656203694009
Clostridium cylindrosporum	0.0281670880607847
Clostridium dakarense	0
Clostridium difficile	0
Clostridium diolis	0.236584251761473
Clostridium disporicum/celatum	0
Clostridium drakei	0
Clostridium estertheticum	0.0331304893112476
Clostridium fallax	0.0434353658174774
Clostridium felsineum	0.0416179551087856
Clostridium ganghwense	0
Clostridium ghonii	0.0870143801615607
Clostridium glycolicum	0
Clostridium glycyrrhizinilyticum	0.179865185099668
Clostridium grantii	0
Clostridium haemolyticum	0
Clostridium hathewayi	0
Clostridium herbivorans	0.0282811420450311
Clostridium hiranonis	0
Clostridium homopropionicum	0
Clostridium huakuii	0.039696121168858
Clostridium hungatei	0.0515203939793378
Clostridium hylemonae	0.0905195641415503
Clostridium indolis/methoxybenzovorans	0.375894963515852
Clostridium innocuum	0.0423764902727118
Clostridium irregulare	0
Clostridium isatidis	0
Clostridium jeddahense	0.059482421378018
Clostridium kogasensis	0
Clostridium lactatifermentans	0.0309023972978051
Clostridium lavalense/bolteae	0.160157207361842
Clostridium leptum	0.080531245676354
Clostridium limosum	0
Clostridium lituseburense	0
Clostridium lundense	0.0326954310117299
Clostridium malenominatum	0.0655443039567191
Clostridium massiliodielmoense	0.0301850720026761
Clostridium methoxybenzovorans	0.417868056295191
Clostridium methylpentosum	0.189022004771986
Clostridium neonatale	0
Clostridium nexile	0.356218382686223
Clostridium novyi	0.0533225584825154
Clostridium oceanicum	0
Clostridium oroticum	0.0353086648328981
Clostridium paraputrificum	0
Clostridium pascui	0.0882427218178289
Clostridium pasteurianum	0.0365205514848709
Clostridium perfringens	0
Clostridium polysaccharolyticum	0.0592489951679597
Clostridium populeti	0.0448934409722309
Clostridium psychrophilum	0
Clostridium punense	0
Clostridium putrefaciens	0.0939653071954005
Clostridium ramosum	0
Clostridium rectum	0.0648599832883121
Clostridium saccharobutylicum	0
Clostridium saccharogumia	0.050531694054685
Clostridium saccharolyticum	0.12062156612619
Clostridium saccharoperbutylacetonicum	0.0508869281851149
Clostridium sardiniense	0
Clostridium sartagoforme	0.133619227155532
Clostridium scatologenes	0.0426790191939677
Clostridium schirmacherense	0.038542279250763
Clostridium scindens	0.233934006290186
Clostridium senegalense	0
Clostridium septicum	0.0657549540663013
Clostridium sordellii	0
Clostridium sp._16S_	0
Clostridium sphenoides	0.0826989343988407
Clostridium spiroforme	0
Clostridium sporogenes	0.069468304081927
Clostridium sporosphaeroides	0
Clostridium sticklandii	0.0428247071597391
Clostridium straminisolvens	0.0434077082762808
Clostridium subterminale	0.0405254039397207
Clostridium sufflavum	0
Clostridium sulfidigenes	0
Clostridium swellfunianum	0
Clostridium symbiosum	0.26686104835847
Clostridium tagluense	0
Clostridium tepidiprofundi	0
Clostridium termitidis	0.0527923740026932
Clostridium tertium	0
Clostridium tetani	0.0641249603667007
Clostridium tetanomorphum	0
Clostridium thermoalcaliphilum	0.0287511232222453
Clostridium thermopalmarium	0
Clostridium thiosulfatireducens	0
Clostridium tunisiense	0.0437071567256294
Clostridium tyrobutyricum	0
Clostridium ventriculi	0.0524047049645581
Clostridium vincentii	0
Clostridium viride	0
Clostridium vulturis	0
Clostridium xylanolyticum	0.0326253691897683
Clostridium xylanovorans	0.0819806356477842
Collinsella aerofaciens	0.0294883750247219
Collinsella intestinalis	0
Collinsella massiliensis	0.0358247467090234
Collinsella stercoris	0.101755945924632
Collinsella tanakaei	0.045163638042031
Comamonas aquatica	0
Comamonas kerstersii	0
Comamonas terrigena	0
Comamonas testosteroni	0
Coprobacillus cateniformis	0
Coprobacter fastidiosus	0.0415927213304364
Coprobacter secundus	0
Coprococcus catus	0
Coprococcus comes	0.0631315790250011
Coprococcus eutactus	0
Coriobacterium glomerans	0.0704980798060014
Corynebacterium accolens	0.029670824812341
Corynebacterium afermentans	0.0794357510590471
Corynebacterium ammoniagenes	0.0727562003971553
Corynebacterium amycolatum	0
Corynebacterium appendicis	0.0468836356478633
Corynebacterium argentoratense	0
Corynebacterium aurimucosum	0
Corynebacterium casei	0
Corynebacterium coyleae	0
Corynebacterium durum	0
Corynebacterium frankenforstense	0
Corynebacterium freneyi	0.461608080195616
Corynebacterium genitalium	0
Corynebacterium glaucum	0
Corynebacterium glucuronolyticum	0.0488646420509424
Corynebacterium jeikeium	0.0835600952856577
Corynebacterium kroppenstedtii	0.123347910147229
Corynebacterium matruchotii	0.0377103701638999
Corynebacterium minutissimum	0.0698304173730568
Corynebacterium mucifaciens	0.0397771293989777
Corynebacterium propinquum	0.0479195987467546
Corynebacterium pseudodiphthericum	0
Corynebacterium resistens	0.0339885014491979
Corynebacterium simulans	0
Corynebacterium singulare	0.0673127135056523
Corynebacterium sp._1152	0
Corynebacterium striatum	0
Corynebacterium sundsvallense	0.0436716450545425
Corynebacterium tuberculostearicum	0.029193064940334
Corynebacterium tuscaniense	0.802225615050168
Corynebacterium ulcerans	0
Corynebacterium ureicelerivorans	0.038989695024399
Corynebacterium variabile	0.0349537936503533
Corynebacterium xerosis	0.12837896917204
Cronobacter sakazakii	0
Cryptobacterium curtum	0.0346873889859903
Cupriavidus metallidurans	0.0397046056014393
Curtobacterium flaccumfaciens	0
Deinococcus aquaticus	0
Deinococcus indicus	0.0407578280550085
Deinococcus proteolyticus	0.0447605232187509
Delftia acidovorans	0
Dermabacter hominis	0.040944313385029
Dermabacter vaginalis	0.113198893843868
Dermacoccus nishinomiyaensis	0.0610762845733088
Desulfitobacterium frappieri	0.0713704254207859
Desulfobulbus propionicus	0
Desulfotomaculum guttoideum	0
Desulfovibrio alkalitolerans	0
Desulfovibrio desulfuricans	0
Desulfovibrio fairfieldensis	0.0349218551703749
Desulfovibrio legallii	0.0588299262350335
Desulfovibrio legallis	0
Desulfovibrio piger	0
Desulfovibrio termitidis	0
Dialister invisus	0
Dialister micraerophilus	0
Dialister pneumosintes	0.056500162060793
Dialister succinatiphilus	0.0435690588028747
Dictyoglomus thermophilum	0.0997942815488036
Dielma fastidiosa	0
Dietzia cinnamea	0.113561600246238
Dietzia maris	0.245743885824052
Dietzia natronolimnaea	0
Dolosicoccus paucivorans	0.0706229910845372
Dolosigranulum pigrum	0.0331039732383025
Dorea formicigenerans	0.0617096364126711
Dorea longicatena	0.0793997973847853
Dorea massiliensis	0.0283403197923654
Dyadobacter beijingensis	0
Dyadobacter fermentans	0
Dysgonomonas capnocytophagoides	0.0451310404602601
Dysgonomonas gadei	0
Dysgonomonas macrotermitis	0
Dysgonomonas mossii	0
Edwardsiella tarda	0.153938690618341
Eggerthella lenta	0.0417096178635914
Eggerthella sinensis	0.212532104665588
Eggerthella timonensis	0.0450638030516244
Eggerthia catenaformis	0
Eikenella corrodens	0
Eisenbergiella tayi	0
Elusimicrobium minutum	0.055493752849835
Empedobacter falsenii	0.0910184690022045
Enorma massiliensis	0.0277484451309542
Enterobacter aerogenes	0
Enterobacter asburiae	0
Enterobacter cancerogenus	0
Enterobacter cloacae	0.686389526151611
Enterobacter massiliensis	0.0395662267625206
Enterococcus asini	0
Enterococcus avium	0.0411466589668994
Enterococcus caccae	0
Enterococcus casseliflavus	0
Enterococcus casseliflavus/galliarum	0.0594471390518279
Enterococcus cecorum	0
Enterococcus devriesei	0.0290653822260733
Enterococcus dispar	0
Enterococcus durans/hirae	0.0410129903843696
Enterococcus faecalis	0.0503450760632227
Enterococcus faecium	0
Enterococcus gallinarum	0.0558786393268419
Enterococcus gilvus	0
Enterococcus italicus	0
Enterococcus malodoratus	0.0343907018542164
Enterococcus mundtii	0
Enterococcus phoeniculicola	0
Enterococcus raffinosus	0.03777794013488
Enterococcus saccharolyticus	0
Enterorhabdus caecimuris	0.0716482240989604
Enterovibrio nigricans	0.0381000148823394
Eremococcus coleocola	0
Erysipelatoclostridium ramosum	0.0540734434385963
Escherichia albertii	0.293062801928461
Escherichia coli	1.66474547051871
Escherichia fergusonii	0.78668568658273
Escherichia hermannii	0.656859564194104
Ethanoligenens harbinense	0.0733802470031376
Eubacterium barkeri	0.0309045152832689
Eubacterium biforme	0.03306085105013
Eubacterium brachy	0
Eubacterium budayi	0.252984163283374
Eubacterium callanderi	0.029855595295005
Eubacterium celluloscolvens	0.100474359429649
Eubacterium cellulosolvens	0.0309216971214897
Eubacterium contortum	0.0759626636581563
Eubacterium coprostanoligenes	0
Eubacterium cylindroides	0
Eubacterium desmolans	0
Eubacterium dolichum	0.0744768325793828
Eubacterium eligens	0.0934161262047343
Eubacterium fissicatena	0.32663341981046
Eubacterium hallii	0.0294267523560104
Eubacterium infirmum	0
Eubacterium limosum	0
Eubacterium moniliforme	0
Eubacterium multiforme	0.0773740579186638
Eubacterium nitritogenes	0.0865871314415146
Eubacterium nodatum	0.0343736385005738
Eubacterium oxidoreducens	0.102197342433404
Eubacterium pyruvativorans	0.0370632795142312
Eubacterium ramulus	0
Eubacterium rectale	0.0523889863868124
Eubacterium ruminantium	0.0577787646567497
Eubacterium saphenum	0
Eubacterium siraeum	0
Eubacterium sp	0.045858551319656
Eubacterium sulci	0.0600218529311935
Eubacterium tenue	0.0339909920256439
Eubacterium tortuosum	0
Eubacterium tortusum	0.0363442380467377
Eubacterium uniforme	0.0485302268268868
Eubacterium ventriosum	0
Eubacterium xylanophilum	0.0678932078757368
Eubacterium yurii	0.0453362229432128
Exiguobacterium aurantiacum	0.202229739754058
Facklamia hominis/miroungae	0
Facklamia ignava	0.0815966546334427
Facklamia languida	0
Facklamia tabacinasalis	0.66428703473189
Faecalibacterium prausnitzii	0.247120656622638
Faecalibacterium prausnitzii S9G3	0.123615223453972
Faecalicatena contorta	0.0893264995060631
Faecalitalea cylindroides	0.0311475671726694
Fermentimonas caenicola	0.0926551808323051
Ferrimonas balearica	0.0592607716816328
Fictibacillus arsenicus	0
Filifactor alocis	0.0403631023031001
Filifactor villosus	0
Finegoldia magna	0
Flavobacterium banpakuense	0.0298169648599193
Flavobacterium branchiophilum	0
Flavobacterium cheniae	0.0278335199258734
Flavobacterium daejeonense	0.0301643236566634
Flavobacterium lindanitolerans	0.04967394672217
Flavobacterium oncorhynchi	0
Flavobacterium sp._TISTR	0
Flavonifractor plautii	0.0938882597431521
Flavonifractor sp	0.140373818848024
Flexispira rappini	0
Flintibacter butyricus	0.102581431920013
Fretibacterium fastidiosum	0
Fusicatenibacter saccharivorans	0.13581713281756
Fusobacterium equinum	0
Fusobacterium gonidiaformans	0.0646296997767064
Fusobacterium mortiferum	0
Fusobacterium naviforme	0.101699350314587
Fusobacterium necrogenes	0.0814959627497331
Fusobacterium necrophorum	0.0389851038065074
Fusobacterium nucleatum	0.0459805251848272
Fusobacterium periodonticum	0
Fusobacterium russii	0.033385676131769
Fusobacterium ulcerans	0.175765586315921
Fusobacterium varium	0.166831114956619
Gallibacterium anatis	0.0433780460359871
Garciella nitratireducens	0
Gardnerella vaginalis	0.0299643759137451
Gemella haemolysans	0.0523048982143484
Gemella morbillorum	0
Gemella sanguinis	0.0646400320512475
Gemmatirosa kalamazoonesis	0
Gemmiger formicilis	0.0904254973668052
Geobacillus stearothermophilus	0.0571202525147271
Geobacillus vulcani	0
Georgenia muralis	0
Gluconobacter oxydans	0
Gordonia bronchialis	0
Gordonia jacobaea	0.0524163174282695
Gordonia otitidis	0.0338900357482261
Gordonia rubripertincta	0.0637107363168261
Gordonia terrae	0
Gordonibacter pamelaeae	0
Gordonibacter urolithinfaciens	0.0310358673386759
Granulicatella adiacens	0.0892160261509869
Granulicatella elegans	0
Grimontia hollisae	0.302346492320375
Haematobacter missouriensis	0.0585693672564864
Haemophilus haemolyticus	0.344594685728872
Haemophilus influenzae	0
Haemophilus parahaemolyticus	0.0343319488405414
Haemophilus parainfluenzae	0.152652224828644
Haemophilus paraphrohaemolyticus	0
Haemophilus pittmaniae	0
Haemophilus quentini	0
Haemophilus sputorum	0.0787978326935414
Hafnia alvei	0
Halobiforma nitratireducens	0.150205300917254
Halomonas salina	0
Harryflintia acetispora	0.0572784169221692
Helicobacter bilis	0
Helicobacter canadensis	0
Helicobacter cinaedi	0.0471620026266705
Helicobacter fennelliae	0
Helicobacter pametensis	0.155257018340228
Helicobacter pullorum	0.0402697023436525
Helicobacter pylori	0.108573995255235
Helicobacter rodentium	0.0475098301350716
Helicobacter winghamensis	0.175650457845475
Herbaspirillum massiliense	0.258863013188008
Hespellia porcina	0.0470475800076289
Hespellia stercorisuis	0
Holdemanella biformis	0
Holdemania filiformis	0.0423025449123984
Holdemania massiliensis	0
Howardella ureilytica	0.247071213900339
Hungatella effluvii	0.0311520797830318
Hydrobacter penzbergensis	0.047628515935024
Hydrogenibacillus schlegelii	0
Hydrogenoanaerobacterium saccharovorans	0.172568379153521
Hymenobacter rigui	0.038119194499533
Intestinibacter bartlettii	0.0713718699832373
Intestinimonas butyriciproducens	0.0323525993523344
Janibacter hoylei	0.0492475706088523
Janibacter indicus	0.110399410327513
Janibacter limosus	0
Janibacter terrae	0.0343561439094997
Johnsonella ignava	0.069404268738926
Jonesia denitrificans	0
Kallipyga massiliensis	0
Kandleria vitulina	0.470098345034054
Kerstersia gyiorum	0.0302858856440323
Kineothrix alysoides	0
Kingella denitrificans	0.0616472137455834
Kingella kingae	0
Kingella oralis	0
Klebsiella aerogenes	0.0459716164588229
Klebsiella oxytoca	0
Klebsiella pneumoniae	0.0903763315320045
Klebsiella variicola	0
Kluyvera ascorbata	0.100411504760873
Kluyvera intermedia	0
Kocuria halotolerans	0.0352126988558813
Kocuria indica	0.033544209193381
Kocuria kristinae	0.03496702199104
Kocuria marina	0.126732951173442
Kocuria palustris	0
Kocuria rhizophila	0
Kocuria rosea	0.0350739083002124
Kosakonia cowanii	0.038504211337514
Kurthia gibsonii	0
Kurthia massiliensis	0
Kurthia senegalensis	0
Kytococcus schroeteri	0
Kytococcus sedentarius	0
Lachnoanaerobaculum saburreum	0.0373333203408229
Lachnoanaerobaculum umeaense	0
Lachnobacterium bovis	0.0765942911881801
Lachnoclostridium phytofermentans	0
Lachnoclostridium sp	0.0438159201169712
Lachnospira multipara	0.119432880882768
Lachnospira pectinoschiza	1.05476407624567
Lactobacillus acidophilus	0
Lactobacillus agilis	0
Lactobacillus alimentarius	0.472063343788968
Lactobacillus alvi	0
Lactobacillus amylolyticus	0.0324855435456531
Lactobacillus amylophilus	0
Lactobacillus amylovorus	0.0415582486824914
Lactobacillus animalis	0
Lactobacillus antri	0
Lactobacillus apinorum	0
Lactobacillus apodemi	0.0288132367883035
Lactobacillus bifermentans	0.0378130624658164
Lactobacillus brevis	0
Lactobacillus buchneri	0
Lactobacillus casei	0
Lactobacillus ceti	0.0277222763280992
Lactobacillus coleohominis	0
Lactobacillus coryniformis	0.0552887170100299
Lactobacillus crispatus	0
Lactobacillus curvatus	0.0276082855133732
Lactobacillus delbrueckii	0.0344218692171973
Lactobacillus dextrinicus	0
Lactobacillus fermemtum	0.0527437284081153
Lactobacillus fermentum	0.0508468467789611
Lactobacillus fructivorans/homohiochii	0.146751060370874
Lactobacillus gasseri	0
Lactobacillus gastricus	0
Lactobacillus gigeriorum	0
Lactobacillus helveticus	0.0375145925064429
Lactobacillus herbarum	0.0344802105622346
Lactobacillus iners	0
Lactobacillus jensenii	0.0782920234433312
Lactobacillus johnsonii	0
Lactobacillus kalixensis	0.0304396924085655
Lactobacillus kitasatonis	0
Lactobacillus kunkeei	0.0635744559865629
Lactobacillus malefermentans	0.0546445075534171
Lactobacillus mindensis	0
Lactobacillus mucosae	0
Lactobacillus mudanjiangensis	0.0953914288434987
Lactobacillus oris	0
Lactobacillus parabuchneri	0
Lactobacillus paracasei	0
Lactobacillus parafarraginis	0
Lactobacillus pentosus	0
Lactobacillus plantarum	0.0729306520140968
Lactobacillus porcinae	0.121162336916518
Lactobacillus rapi	0.0361163572955888
Lactobacillus reuteri	0.0731256651665092
Lactobacillus rhamnosus	0
Lactobacillus rogosae	0.113763797689932
Lactobacillus rossiae	0
Lactobacillus ruminis	0.02879113405642
Lactobacillus sakei	0.0603107275515387
Lactobacillus salivarius	0
Lactobacillus sanfranciscensis	0.0401580057053549
Lactobacillus saniviri	0
Lactobacillus senioris	0
Lactobacillus sharpeae	0.0777998274835152
Lactobacillus thermophilus	0
Lactobacillus ultunensis	0
Lactobacillus vaccinostercus	0.0283571077671882
Lactobacillus vaginalis	0
Lactobacillus versmoldensis	0
Lactobacillus xiangfangensis	0.0907306613371971
Lactococcus formosensis	0
Lactococcus garvieae	0
Lactococcus lactis	0.287383988276634
Lactococcus plantarum	0.0652232014812734
Lactococcus raffinolactis	0
Lactonifactor longoviformis	0
Laribacter hongkongensis	0.266954513395791
Lautropia mirabilis	0.169898863903196
Lawsonella clevelandensis	0.0542165780925958
Leifsonia aquatica/naganoensis	0
Leminorella grimontii	0.0431108368915685
Leminorella richardii	0
Leptothrix discophora	0.385335884573682
Leptothrix mobilis	0
Leptotrichia amnionii	0
Leptotrichia buccalis	0.870165136955097
Leptotrichia goodfellowii	0
Leptotrichia hofstadii	0.11283332184057
Leptotrichia wadei	0
Leuconostoc carnosum	0
Leuconostoc citreum	0
Leuconostoc citreum/holzapfelii	0.0280970092868723
Leuconostoc gelidum	0
Leuconostoc lactis	0.0508074619481182
Leuconostoc mesenteroides	0
Leuconostoc pseudomesenteroides/rapi/kimchii/mesenteroides	0.0387390481028525
Limnobacter thiooxidans	0.114725439662756
Longicatena caecimuris	0.0489978154807481
Lysinibacillus fusiformis	0
Lysinibacillus massiliensis	0
Lysinibacillus sphaericus	0
Lysobacter soli	0.0867314222982264
Mageeibacillus indolicus	0.0462490843632039
Mannheimia granulomatis	0.13581000901768
Marichromatium gracile	0
Marvinbryantia formatexigens	0.307755957532682
Massilia aurea	0.234807560605527
Massiliomicrobiota timonensis	0
Megamonas funiformis	0.0409744469788827
Megamonas hypermegale	0
Megamonas rupellensis	0.119326050640132
Megasphaera elsdenii	0.0645069393914681
Megasphaera indica	0.194115161818126
Megasphaera micronuciformis	0
Megasphaera paucivorans	0
Megasphaera sp	0.0355353794679485
Mesorhizobium loti	0
Methanobrevibacter smithii	0.0586567335664602
Methanobrevibacter smithii/gottschalkii	0
Methanosphaera cuniculi	0.059236261540071
Methanosphaera stadtmanae	0.0302245325426898
Methylobacterium adhaesivum	0.0289874925532485
Methylobacterium jeotgali	0.508263739226444
Methylobacterium mesophilicum	0.122446573892147
Methylobacterium populi	0.0358252129018427
Methylobacterium radiotolerans	0
Methylobacterium zatmanii	0.24551274099821
Methyloversatilis universalis	0.033947283147034
Microbacterium aurum	0.0558795631036695
Microbacterium barkeri	0
Microbacterium chocolatum	0
Microbacterium foliorum	0.0495578734722822
Microbacterium gubbeenense	0.114317752989109
Microbacterium hydrocarbonoxydans	0
Microbacterium lacticum	0
Microbacterium luteolum	0.605700206537461
Microbacterium oleivorans	0.807804276498342
Microbacterium paraoxydans	0.0302538121760944
Microbacterium phyllosphaerae	0.0342920462803855
Microbacterium schleiferi	0.0308453733027355
Micrococcus luteus	0
Micrococcus lylae	0
Micromonospora aurantiaca	0.063872243309195
Micromonospora krabiensis	0.0363016574725026
Microvirga massiliensis	0
Microvirgula aerodenitrificans	0
Mitsuokella jalaludinii	0.0560286010085212
Mitsuokella multacida	0.031031757404585
Mobiluncus curtisii	0.043340129750471
Moellerella wisconsensis	0.208576669547656
Mogibacterium diversum	0
Mogibacterium neglectum	0.0486563139492025
Mogibacterium pumilum	0
Mogibacterium timidum	0
Mogibacterium vescum	0
Monoglobus pectinilyticus	0.0407643571175379
Moraxella atlantae	0.0306059543006003
Moraxella catarrhalis	0.141634625701395
Moraxella caviae	0
Moraxella lacunata	0.240020509265293
Moraxella nonliquefaciens	0.0280144735990529
Moraxella osloensis	0.0677612150580106
Morganella morganii	0
Moryella indoligenes	0.0387902189320231
Murdochiella asaccharolytica	0.115154488850398
Muribaculum intestinale	0
Murimonas intestini	0.084385871992515
Mycobacterium abscessus	0.0402888300017116
Mycobacterium avium	0.0401158221243015
Mycobacterium florentinum	0.0791726568372253
Mycobacterium fortuitum	0.0705239628516517
Mycobacterium iranicum	0.085230342714987
Mycobacterium mucogenicum	0.0427397845871243
Mycoplasma hominis	0.0388674074695914
Mycoplasma pneumoniae	0
Negativicoccus succinicivorans	0
Neisseria bacilliformis	0
Neisseria cinerea	0
Neisseria elongata	0.0655181652299971
Neisseria flava	0.0282278249268427
Neisseria flavescens/perflava	0
Neisseria gonorrhoeae	0.125002499740874
Neisseria macacae	0.103448408588733
Neisseria meningitidis	0
Neisseria mucosa	0.304220252212621
Neisseria sicca	0.0297667089205641
Neisseria subflava	0.0541979923051805
Nevskia ramosa	0.0365213600037538
Nitriliruptor alkaliphilus	0
Oceanobacillus caeni	0
Oceanobacillus massiliensis	0
Ochrobactrum anthropi	0.0849902921588567
Ochrobactrum intermedium	0.0422945574873828
Ochrobactrum pituitosum	0
Odoribacter laneus	0
Odoribacter splanchnicus	0
Oligella urethralis	0.166892444175719
Olsenella profusa	0.0342274138096437
Olsenella scatoligenes	0.0486986491558867
Olsenella uli	0.0358254663792766
Olsenella umbonata	0.0423621964355272
Orenia metallireducens	0
Oribacterium parvum	0
Oribacterium sinus	0.468053390897174
Ornithobacterium rhinotracheale	0
Oscillibacter ruminantium	0.0605418156664976
Oscillibacter sp	0.0441808718281224
Oscillibacter valericigenes	0.0546652905009639
Oxalobacter formigenes	0.0517848052483827
Paenibacillus alvei	0.0300347494068093
Paenibacillus antibioticophila	0.134424387063175
Paenibacillus barcinonensis	0.0675985065025587
Paenibacillus barengoltzii	0
Paenibacillus daejeonensis	0.0377451496588468
Paenibacillus durus	0
Paenibacillus glucanolyticus	0
Paenibacillus graminis	0.0501169112175344
Paenibacillus illinoisensis	0.0839753384806163
Paenibacillus kribbensis	0
Paenibacillus lactis	0.911554904301225
Paenibacillus lautus	0.0326885128798977
Paenibacillus provencensis	0.0339227297508388
Paenibacillus pueri	0.076602892766773
Paenibacillus rhizosphaerae	0
Paenibacillus riograndensis	0.300022436166119
Paenibacillus sabinae/forsythiae	0
Paenibacillus senegalensis	0.0570099980480822
Paenibacillus thiaminolyticus	0
Paenibacillus timonensis	0
Pantoea agglomerans	0.769170751452447
Pantoea conspicua	0.0465374368202592
Papillibacter cinnamivorans	0
Parabacteroides distasonis	0.394751072057796
Parabacteroides goldsteinii	0
Parabacteroides gordonii	0
Parabacteroides johnsonii	0.0420780408736199
Parabacteroides merdae	0.0391130281692218
Paracoccus carotinifaciens	0
Paracoccus marinus	0.0933855291763844
Paracoccus sanguinis	0
Paracoccus yeei	0.0432498681656008
Paraeggerthella hongkongensis	0.153222765929946
Paraprevotella clara	0
Paraprevotella xylaniphila	0
Parascardovia denticolens	0.0374967263247104
Parasporobacterium paucivorans	0.183815380691804
Parasutterella excrementihominis	0.161981933018177
Parasutterella secunda	0.155331610088035
Parvimonas micra	0.467799529885487
Pediococcus acidilactici	0.0325903273193202
Pediococcus damnosus	0
Pediococcus pentosaceus	0.117946890990277
Pedobacter daejeonensis	0
Pedomicrobium ferrugineum	0
Pelomonas saccharophila	0.185416923198119
Peptoclostridium difficile	0
Peptococcus niger	0
Peptococcus sp.	0
Peptoniphilus asaccharolyticus	0.0370898346924838
Peptoniphilus coxii	0
Peptoniphilus duerdenii	0
Peptoniphilus grossensis	0
Peptoniphilus harei	0
Peptoniphilus indolicus	0.0493539122909474
Peptoniphilus lacrimalis	0
Peptoniphilus senegalensis	0.0667243687974199
Peptoniphilus timonensis	0
Peptostreptococcus anaerobius	0.0504924446352814
Peptostreptococcus russellii	0
Peptostreptococcus stomatis	0.0906500037112682
Phascolarctobacterium faecium	0.208463260459877
Phascolarctobacterium succinatutens	0.232612270724475
Phenylobacterium haematophilum	0.0410792223315801
Phyllobacterium myrsinacearum	0
Planococcus rifietoensis	0.0615589057012742
Planomicrobium chinense	0.036160090144378
Planomonospora sphaerica	0.185676234569493
Plesiomonas shigelloides	0
Porphyromonas asaccharolytica	0
Porphyromonas catoniae	0.0983293672951057
Porphyromonas endodontalis	0
Porphyromonas gingivalis	0
Porphyromonas somerae	0.257162284807
Porphyromonas uenonis	0.0616288851487583
Prevotella albensis	0.0392562211760279
Prevotella amnii	0
Prevotella amniotica	0
Prevotella aurantiaca	0.0640527385910625
Prevotella baroniae	0
Prevotella bergensis	0.040948228019455
Prevotella bivia	0
Prevotella brevis	0
Prevotella bryantii	0
Prevotella buccae	0.0283834228953282
Prevotella buccalis	0
Prevotella conceptionensis	0.0584791249499148
Prevotella copri	0.0790584151151661
Prevotella corporis	0.100333245863109
Prevotella dentalis	0
Prevotella dentasini	0
Prevotella denticola	0.0384207089424319
Prevotella disiens	0
Prevotella enoeca	0
Prevotella falsenii	0.0311817648889268
Prevotella fusca	0
Prevotella histicola	0.167810978270222
Prevotella intermedia	0
Prevotella loescheii	0.0535259429905034
Prevotella maculosa	0.0454834771753813
Prevotella marshii	0
Prevotella melaninogenica	0
Prevotella micans	0.0278887934871438
Prevotella multidaccharivorax	0.035521274504485
Prevotella multiformis	0.0882021704853529
Prevotella multisaccharivorax	0.061915739608186
Prevotella nanceiensis	0
Prevotella nigrescens	0.0505977586122173
Prevotella oralis	0
Prevotella oris	0.0434538102562189
Prevotella oryzae	0
Prevotella oulorum	0
Prevotella pallens	0
Prevotella paludivivens	0.210038925929758
Prevotella pleuritidis	0
Prevotella ruminicola	0.0604010874112666
Prevotella saccharolytica	0.13718262192266
Prevotella salivae	0.0381112186381831
Prevotella scopos/jejuni	0
Prevotella shahii	0.0288556712415594
Prevotella stercorea	0.106149977867183
Prevotella timonensis	0.138396902506542
Prevotella veroralis	0
Promicromonospora flava	0.15673697151966
Propionibacterium acidifaciens	0.848020204322666
Propionibacterium acidipropionici	0.26517005027714
Propionibacterium acnes	0
Propionibacterium australiense	0
Propionibacterium avidum	0.0334660126758311
Propionibacterium cyclohexanicum	0.0545458754209741
Propionibacterium damnosum	0.0762772595401323
Propionibacterium freudenreichii	0.0562347481406557
Propionibacterium granulosum	0.0436191636180488
Propionibacterium jensenii	0.0598740584363991
Propionibacterium microaerophilum	0.0776652377821664
Propionibacterium namnetense	0
Propionibacterium propionicum	0
Propionibacterium thoenii	0.210153504074938
Propionicimonas paludicola	0
Propionimicrobium lymphophilum	0.698997138024472
Propionivibrio dicarboxylicus	0.0339529547277894
Prosthecobacter fluviatilis	0.0553554786486955
Proteus mirabilis	0.0288135369431085
Proteus penneri	0.131672935555301
Proteus vulgaris	0
Providencia alcalifaciens	0.0348630745735559
Providencia rettgeri	0
Providencia rustigianii	0
Providencia stuartii	0.113929950133622
Pseudoclavibacter massiliense	0
Pseudoclavibacter sp._Timone	0
Pseudoflavonifractor capillosus	0.185031207241915
Pseudomonas aeruginosa	0
Pseudomonas alcaliphila	0
Pseudomonas fluorescens	0.0450428793021605
Pseudomonas fragi	0
Pseudomonas fragi/thivervalensis/deceptionensis	0.0566907469193143
Pseudomonas monteilii	0.866969337264676
Pseudomonas nitroreducens	0.0299262870319724
Pseudomonas oleovorans	0.0283788996564709
Pseudomonas putida	0
Pseudomonas stutzeri	0.0563941261145109
Pseudopropionibacterium propionicum	0
Pseudoramibacter alactolyticus	0.0837149651751893
Pseudothermotoga thermarum	0.0308423591423749
Pseudoxanthomonas mexicana	0
Psychrobacter arenosus	0.0314921043385437
Pyramidobacter piscolens	0.0640982804882672
Ralstonia insidiosa	0.114153542524301
Ralstonia mannitolilytica	0.0738310272674896
Ralstonia solanacearum	0
Raoultella ornithinolytica	0
Raoultella planticola	0.145968533312169
Rheinheimera perlucida	0.0283336341060101
Rheinheimera texasensis	0.0357229902178753
Rhizobium pusense	0.0823291315425804
Rhodanobacter ginsenosidimutans	0.680468030062002
Rhodobacter sphaeroides	0
Rhodococcus equi	0
Rhodococcus erythropolis	0.0367471173646996
Rhodococcus rhodochrous	0.0531090070388996
Riemerella anatipestifer	0.0424142841187695
Riemerella columbina	0.0358337204624552
Robinsoniella peoriensis	0
Romboutsia lituseburensis	0.0631548122394267
Roseburia faecis	1.57566514609297
Roseburia hominis	0.0356317695501204
Roseburia intestinalis	0.0740296476304521
Roseburia inulinivorans	0.17236304801848
Roseburia sp	0.262585098371101
Roseomonas mucosa	0.0869092034601767
Rothia aeria	0
Rothia dentocariosa	0
Rothia mucilaginosa	0
Rubinisphaera brasiliensis	0.0801741806749675
Rudanella lutea	0.202729543313196
Ruminococcus albus	0
Ruminococcus bromii	0.181682783858703
Ruminococcus callidus	0
Ruminococcus champanellensis	0.0300146280086
Ruminococcus faecis	0.0848598046807723
Ruminococcus flavefaciens	0
Ruminococcus gauvreauii	0.0667702806799583
Ruminococcus gnavus	0.427378511914126
Ruminococcus lactaris	0
Ruminococcus sp	0.0695255108847484
Ruminococcus sp. Marseille-P2780	0.0748776306602363
Ruminococcus sp. Marseille-P650	0.0579978101334622
Ruminococcus torques	0.188658944650976
Ruthenibacterium lactatiformans	0.052426025189392
Salmonella enterica	0
Sarcina maxima	0.0364533302368285
Sarcina ventriculi	0.199714417957484
Scardovia inopinata	0.0738216248493215
Scardovia wiggsiae	0.162235584180522
Schlesneria paludicola	0
Schwartzia sp.	0
Schwartzia succinivorans	0
Selenomonas artemidis	0
Selenomonas infelix	0
Selenomonas noxia	0
Selenomonas ruminantium	0
Selenomonas sputigena	0
Sellimonas intestinalis	0.106319516382245
Senegalemassilia anaerobia	0.0397449314908889
Senegalimassilia anaerobia	0.209469156882081
Serratia ficaria	0.0469119018989615
Serratia fonticola	0.204328471846677
Serratia liquefaciens	0.056840148012949
Serratia marcescens	0
Shigella dysenteriae	0
Shuttleworthia satelles	0.129348310130481
Silanimonas lenta	0.036686948050113
Simonsiella muelleri	0.258008386773978
Skermanella aerolata	0.0311031096666135
Slackia equolifaciens	0.0383695597053189
Slackia exigua	0.0951344905784641
Slackia faecicanis	0.0951450350887284
Slackia isoflavoniconvertens	0.0412689213847479
Slackia piriformis	0.0727448660876368
Snodgrassella alvi	0
Soleaferrea massiliensis	0.0411088632917921
Solobacterium moorei	0.0313503162744482
Sphingobacterium faecium	0.0411299120698872
Sphingobacterium multivorum	0.197710639877407
Sphingobacterium spiritivorum	0
Sphingobium hydrophobicum	0.0416967468851048
Sphingobium yanoikuyae	0.279992385384785
Sphingomonas adhaesiva	0
Sphingomonas ginsenosidimutans	0.0362058301774053
Sphingomonas hankookensis	0.0411893926334183
Sphingomonas panni	0.057723015410213
Sphingomonas paucimobilis	0
Sphingomonas pseudosanguinis	1.1962049659159
Spirosoma linguale	0.0404168254835153
Sporanaerobacter acetigenes	0
Sporolactobacillus nakayamae	0.0933042959821217
Sporosarcina koreensis	0.032674959368992
Staphylococcus arlettae	0
Staphylococcus aureus	0
Staphylococcus auricularis	0.0350437602278605
Staphylococcus capitis	0.247140514716399
Staphylococcus cohnii	0.0653412684094482
Staphylococcus condimenti	0.0315087376698787
Staphylococcus epidermidis	0.041674783418481
Staphylococcus epidermidis/muscae	0
Staphylococcus equorum/edaphicus/saprophyticus	0
Staphylococcus haemolyticus	0.0560916746945665
Staphylococcus hominis	0
Staphylococcus intermedius	0.224254442474056
Staphylococcus kloosii	0
Staphylococcus lentus	0.119317834625061
Staphylococcus lugdunensis	0.0584307176727864
Staphylococcus nepalensis	0.0281728826193605
Staphylococcus pasteuri	0.0317951713318119
Staphylococcus pettenkoferi	0
Staphylococcus saccharolyticus	0.0584491744554662
Staphylococcus saprophyticus	0.0547042899556798
Staphylococcus schleiferi	0
Staphylococcus sciuri	0
Staphylococcus simulans	0.205673902002752
Staphylococcus succinus	0
Staphylococcus vitulinus	0
Staphylococcus warneri	0.102363441411607
Staphylococcus xylosus	0
Stenotrophomonas daejeonensis	0
Stenotrophomonas maltophilia	0.238565893483497
Stenotrophomonas rhizophila	0.0540618771582175
Stomatobaculum longum	0
Stoquefichus massiliensis	0.0471554243385956
Streptobacillus moniliformis	0.0384834023600215
Streptococcus agalactiae	0.0294713743931287
Streptococcus alactolyticus	0
Streptococcus anginosus	0
Streptococcus australis	0
Streptococcus caballi	0
Streptococcus cameli	0.0280178130493116
Streptococcus canis	0
Streptococcus caprae	0
Streptococcus castoreus	0.0345028916060731
Streptococcus constellatus	0
Streptococcus criceti	0
Streptococcus cristatus	0.106755926446947
Streptococcus dentasini	0.0488871646861787
Streptococcus dentirousetti	0.0324368780155292
Streptococcus devriesei	0.0322886961880946
Streptococcus didelphis	0
Streptococcus downei	0
Streptococcus dysgalactiae	0
Streptococcus equi	0.0495609393703834
Streptococcus equinus	0.0345911189721547
Streptococcus equinus/lutetiensis/infantarius	0.0314815639595127
Streptococcus fryi	0.0358181395264834
Streptococcus gallolyticus	0
Streptococcus gordonii	0.057381362883339
Streptococcus gordonii/mutans	0
Streptococcus henryi	0
Streptococcus hongkongensis	0
Streptococcus hyovaginalis	0
Streptococcus ictaluri	0
Streptococcus infantarius	0.0480542601112775
Streptococcus infantis	1.427484173092
Streptococcus iniae	0
Streptococcus intermedius/uberis	0.0715987437570504
Streptococcus lactarius	0
Streptococcus lutetiensis	0
Streptococcus macedonicus	0
Streptococcus marimammalium	0
Streptococcus massiliensis	0
Streptococcus merionis	0.0297235071921986
Streptococcus minor	0
Streptococcus mitis	0
Streptococcus mitis/pneumoniae/pseudoneumoniae	0
Streptococcus moroccensis	0
Streptococcus mutans	0.059041850907879
Streptococcus oralis	0.0288222609497381
Streptococcus oricebi	0
Streptococcus orisasini	0.0280471690776835
Streptococcus ovis	0.0346939275893017
Streptococcus parasaguinis	0.0389797568359611
Streptococcus parasanguinis	0.0297995140583314
Streptococcus parauberis	0
Streptococcus pasteurianus	0
Streptococcus peroris	0
Streptococcus pharyngis	0
Streptococcus pleomorphus	0
Streptococcus plurextorum	0.073790910383287
Streptococcus pneumoniae	0
Streptococcus porci	0
Streptococcus porcinus	0.101131477049462
Streptococcus porcorum	0.0366466625412362
Streptococcus pyogenes	0
Streptococcus pyogensis	0
Streptococcus ratti/ursoris	0
Streptococcus rubneri	0
Streptococcus rupicaprae	0
Streptococcus salivarius	0
Streptococcus saliviloxodontae	0
Streptococcus sanguinis	0
Streptococcus sanguinis/vestibularis	0
Streptococcus sinensis	0
Streptococcus sobrinus	0.0416692642715586
Streptococcus suis	0.0446479675506589
Streptococcus tangierensis	0
Streptococcus thermophilus	0.0452579158062623
Streptococcus thoraltensis	0
Streptococcus uberis	0.0727010810893485
Streptococcus vestibularis	0
Streptococcus viridans	0.130541108777576
Streptomyces misionensis	0
Streptomyces thermoviolaceus	0
Streptomyces thermovulgaris	0.0281657199424882
Subdoligranulum variabile	0
Succinatimonas hippei	0
Succiniclasticum ruminis	0.127235323251506
Succinivibrio dextrinosolvens	0.665039948852034
Sulfurimonas autotrophica	0
Sutterella parvirubra	0
Sutterella stercoricanis	0.0307359662694515
Sutterella wadsworthensis	0.0507081400926466
Symbiobacterium thermophilum	0
Tannerella forsythia	0
Tatumella ptyseos	0.223197296968568
Tetragenococcus solitarius	0
Tetrasphaera australiensis	0
Thiomicrospira cyclica	0.0724876350692474
Timonella senegalensis	0.0447709486470522
Tissierella praeacuta	0
Trabulsiella guamensis	0.155552262491676
Treponema berlinense	0.0438346815959809
Treponema denticola	0
Treponema lecithinolyticum	0
Treponema maltophilum	0.047804721640479
Treponema medium	0
Treponema porcinum	0
Treponema socranskii	0.030643854804026
Treponema succinifaciens	0.0343936932154707
Treponema vincentii	0.063046979659964
Tropheryma whipplei	0
Trueperella bernardiae	0.0351842243265155
Trueperella pyogenes	0
Tumebacillus permanentifrigoris	0.0467738283501729
Turicella otitidis	0.0465437664751579
Turicibacter sanguinis	0.0538765815907997
Turicimonas muris	0
Tyzzerella nexilis	0.129246423986763
Ureaplasma parvum	0
Ureaplasma urealyticum	0
Ureibacillus suwonensis	0.0573002013308533
Ureibacillus thermosphaericus	0
Vagococcus penaei	0.0801870849424078
Vagococcus teuberi	0
Varibaculum cambriense	0.213984720197724
Variovorax boronicumulans	0.0381242020950758
Veillonella atypica	0.0285384667746932
Veillonella dispar	0.298975289576744
Veillonella parvula	0.154917613788403
Veillonella ratti	0
Veillonella rogosae	0.0869781615536961
Veillonella tobetsuensis	0.146959454349678
Vibrio cholerae	0.0622310099309379
Vibrio cincinnatiensis	0.0322945543422173
Vibrio fluvialis	0
Vibrio furnissii	0
Vibrio mimicus	0
Vibrio parahaemolyticus	0
Victivallis vadensis	0.0602643720505402
Virgibacillus proomii	0
Weeksella virosa	0.0409416754552147
Weissella cibaria	0
Weissella confusa	0.832997184986017
Weissella paramesenteroides	0
Yersinia aleksiciae	0
Yersinia bercovieri	0.0385315241662981
Yersinia enterocolitica	0
Yersinia frederiksenii	0.0695453109060302
Yersinia kristensenii	0.0341376403103666
Yersinia pseudotuberculosis	0.031438674492844
Yersinia rohdei	0
Yokenella regensburgei	0.494377564467776
Yonghaparkia alkaliphila	0
Kingdom Information: (%)
Archaea	0.298322828566475
Bacteria	99.7016771714337
Phylum Information: (%)
Actinobacteria	16.3065967671213
Bacteroidetes	9.51535761839999
Deinococcus-Thermus	0.0855183512737595
Dictyoglomi	0.0997942815488036
Elusimicrobia	0.055493752849835
Epsilonbacteraeota	1.49061031741143
Euryarchaeota	0.298322828566475
Firmicutes	40.4439340346746
Fusobacteria	1.86902131291067
Gemmatimonadetes	0
Halanaerobiaeota	0
Lentisphaerae	0.0602643720505402
Other	2.75567552966978
Planctomycetes	0.0801741806749675
Proteobacteria	26.0155535574463
Spirochaetes	0.311164643019625
Synergistetes	0.275219058633074
Tenericutes	0.251101555957844
Thermotogae	0.0308423591423749
Verrucomicrobia	0.0553554786486955
Class Information: (%)
Actinobacteria	12.3550019955548
Actinobacteridae	2.22900138527237
Alphaproteobacteria	4.70618295073476
Bacilli	14.1076408873593
Bacteroides	0.385617507586752
Bacteroidetes	0.035521274504485
Bacteroidia	9.05696687790577
Betaproteobacteria	0
Brachyspirae	0.0914407121037042
Campylobacteria	1.49061031741143
Chlorobia	0.0372519584029876
Clostridia	21.4206317878771
Coriobacteriia	1.72259338629412
Deinococci	0.0855183512737595
Deltaproteobacteria	0.139115884621239
Dictyoglomia	0.0997942815488036
Elusimicrobia	0.055493752849835
Epsilonproteobacteria	0
Erysipelotrichia	2.73219263110467
Flavobacteria	0
Fusobacteria	0.0849656289913345
Fusobacteriia	1.78405568391933
Gammaproteobacteria	21.1702547220903
Gemmatimonadetes	0
Halanaerobiia	0
Halobacteria	0.150205300917254
Lentisphaeria	0.0602643720505402
Methanobacteria	0.148117527649221
Mollicutes	0.251101555957844
Negativicutes	2.18346872833356
Nitriliruptoria	0
Other	2.75567552966978
Planctomycetacia	0.0801741806749675
Spirochaetes	0.0650375480194966
Spirochaetia	0.154686382896424
Synergistia	0.275219058633074
Thermotogae	0.0308423591423749
Verrucomicrobiae	0.0553554786486955
Order Information: (%)
Acetobacterales	0.159839855474273
Actinomycetales	2.15542159228927
Aeromonadales	1.2919195263948
Alteromonadales	0.118115564187796
Azospirillales	0.0311031096666135
Bacillales	6.12100342788344
Bacteroidales	6.46866391651095
Betaproteobacteriales	4.07381607700109
Bifidobacteriales	4.3366035251441
Brachyspirales	0.0914407121037042
Campylobacterales	1.49061031741143
Cardiobacteriales	0.0956912283471839
Caulobacterales	0.498765662253317
Chitinophagales	1.73020008371709
Chlorobiales	0.0372519584029876
Chromatiales	0
Clostridiale	0.264268226673059
Clostridiales	21.156363561204
Coriobacteriales	1.72259338629412
Corynebacteriales	2.71114382589519
Cytophagales	0.281265563296244
Deinococcales	0.0855183512737595
Desulfobacterales	0
Desulfovibrionales	0.139115884621239
Dictyoglomales	0.0997942815488036
Elusimicrobiales	0.055493752849835
Enterobacteriales	6.4925952212628
Erysipelotrichales	2.73219263110467
Flavobacteriales	0.759135544525428
Fusobacterales	0.0849656289913345
Fusobacteriales	1.78405568391933
Fusobacteriales: Leptotrichiacea	0
Gemmatimonadales	0
Halanaerobiales	0
Halobacteriales	0.150205300917254
Lactobacillales	7.98663745947582
Methanobacteriales	0.148117527649221
Micrococcales	3.42039634859447
Micromonosporales	0.100173900781698
Mycoplasmatales	0.251101555957844
Neisseriales	0
Nitriliruptorales	0
Oceanospirillales	0.109234170453051
Opitutales	0
Other	2.75567552966978
Pasteurellales	1.9371698672587
Planctomycetales	0.0801741806749675
Propionibacteriales	1.64642223361045
Pseudomonadales	3.27922339231338
Rhizobiales	2.15684718012419
Rhodobacterales	0.195204764598472
Salinisphaerales	0.0365213600037538
Selenomonadales	2.18346872833356
Sphingobacteriales	0.238840551947294
Sphingomonadales	1.66442237861789
Spirochaetales	0.219723930915921
Streptomycetales	0.0281657199424882
Streptosporangiales	0.185676234569493
Synergistales	0.275219058633074
Thermotogales	0.0308423591423749
Thiomicrospirales	0.0724876350692474
Verrucomicrobiales	0.0553554786486955
Vibrionales	2.35043432329949
Victivallales	0.0602643720505402
Xanthomonadales	1.31304635649901
Family Information: (%)
Acetobacteraceae	0.159839855474273
Acidaminococcaceae	0.704437563848434
Actinomycetaceae	0.846894781605478
Aerococcaceae	0.876071944655819
Aeromonadaceae	0.368655670456873
Akkermansiaceae	0
Alicyclobacillaceae	0.0467738283501729
Alteromonadaceae	0.0640566243238854
Aquaspirillaceae	0
Arcobacteraceae	0.0854779123320294
Atopobiaceae	0.422401072930185
Azospirillaceae	0.0311031096666135
Bacillaceae	2.55581765918483
Bacteroidaceae	2.56732010020197
Barnesiellaceae	0.0415927213304364
Beijerinckiaceae	0.941035759571892
Bifidobacteriaceae	4.3366035251441
Blautia	0.0322131716029478
Bogoriellaceae	0
Brachyspiraceae	0.0914407121037042
Brevibacteriaceae	0.518710763398067
Burkholderiaceae	2.67833062001647
Caldicoprobacteraceae	0.0356546801942967
Campylobacteraceae	0.830709398533069
Cardiobacteriaceae	0.0956912283471839
Carnobacteriaceae	0.243103013371094
Caulobacteraceae	0.498765662253317
Cellulomonadaceae	0.0863790357625136
Chitinibacteraceae	0.266954513395791
Chitinophagaceae	1.73020008371709
Chlorobiaceae	0.0372519584029876
Christensenellaceae	0.0775287998564522
Chromatiaceae	0
Clostridiaceae	1.42055257875991
Clostridiaceae 1	4.31639627936438
Clostridiaceae 2	0.173721292385596
Clostridiales	0.264268226673059
Coriobacteriaceae	0.28273078550641
Corynebacteriaceae	2.18767581749753
Corynebacterineae	0.150928614977665
Deinococcaceae	0.0855183512737595
Dermabacteraceae	0.328415699790386
Dermacoccaceae	0.0610762845733088
Desulfobulbaceae	0
Desulfovibrionaceae	0.139115884621239
Dictyoglomaceae	0.0997942815488036
Dietziaceae	0.245743885824052
Dysgonomonadaceae	0.137786221292565
Eggerthellaceae	1.01746152785752
Elusimicrobiaceae	0.055493752849835
Enterbacteriaceae	0.656859564194104
Enterobacteriaceae	5.8357356570687
Enterococcaceae	0.497532927727118
Erysipelotrichaceae	2.73219263110467
Eubacteriaceae	0.172964140548204
Family XI	0.864909620100911
Family XIII	0.20895445170857
Family XVIII	0
Flavobacteriaceae	0.450941804499621
Fusobacteriaceae	0.847539451754976
Gemmatimonadaceae	0
Halobacteroidaceae	0
Haloferacaceae	0.150205300917254
Halomonadaceae	0.109234170453051
Helicobacteraceae	0.574423006546332
Hymenobacteraceae	0.038119194499533
Hyphomicrobiaceae	0
Intrasporangiaceae	0.228956918496218
Jonesiaceae	0
Lachnospiraceae	10.9119351120001
Lactobacillaceae	1.83696648355249
Leptotrichia	0
Leptotrichiaceae	1.02148186115569
Leuconostocaceae	1.17974516964464
Listeriaceae	0
Marinifilaceae	0.0663988095565772
Methanobacteriaceae	0.148117527649221
Microbacteriaceae	1.92412613469576
Micrococcaceae	0.334700743448096
Micrococcineae	0.159933906444065
Micromonosporaceae	0.100173900781698
Moraxellaceae	1.12781938453994
Muribaculaceae	0
Mycobacteriaceae	0.207142784139337
Mycoplasmataceae	0.251101555957844
Neisseriaceae	1.060630705714
Nitriliruptoraceae	0
Nocardiaceae	0.150017089493322
Nocardioidaceae	0.0448590158423433
Opitutaceae	0
Other	2.75567552966978
Paenibacillaceae	2.26362615195479
Pasteurellaceae	1.9371698672587
Peptococcaceae	0
Peptostreptococcaceae	0.383747468760316
Planococcaceae	0.130393955214644
Porphyromonadaceae	0.417120537250864
Prevotellaceae	2.69805618340447
Promicromonosporaceae	0.0900340202284776
Propionibacteriaceae	1.60156321776811
Propionibacterineae	0.766225286404655
Pseudomonadaceae	2.15140400777344
Psychromonadaceae	0.0540589398639101
Rhizobiaceae	0.979230568745942
Rhodanobacteraceae	0.680468030062002
Rhodobacteraceae	0.195204764598472
Rhodocyclaceae	0.0679002378748234
Rikenellaceae	0.064447202373425
Rubinisphaeraceae	0.0801741806749675
Ruminococcaceae	2.67473089618796
Schlesneriaceae	0
Solimonadaceae	0.0365213600037538
Sphingobacteriaceae	0.238840551947294
Sphingomonadaceae	1.66442237861789
Spirochaetaceae	0.219723930915921
Spirosomaceae	0.243146368796711
Sporolactobacillaceae	0.0933042959821217
Staphylococcaceae	0.914142606931276
Streptococcacaeae	0
Streptococcaceae	3.35321792052466
Streptomycetaceae	0.0281657199424882
Streptomycineae	0
Streptosporangiaceae	0.185676234569493
Succinivibrionaceae	0.923263855937931
Synergistaceae	0.275219058633074
Tannerellaceae	0.475942141100638
Thermomonosporaceae	0
Thermotogaceae	0.0308423591423749
Thiomicrospiraceae	0.0724876350692474
Thiovulaceae	0
Veillonellaceae	1.47903116448513
Verrucomicrobiaceae	0.0553554786486955
Vibrionaceae	2.35043432329949
Victivallaceae	0.0602643720505402
Weeksellaceae	0.308193740025807
Xanthobacteraceae	0.236580851806359
Xanthomonadaceae	0.632578326437013
Genus Information: (%)
Acetanaerobacterium	0.332155296609136
Acetivibrio	0
Acetobacter	0.0729306520140968
Acetobacterium	0.0284890647947408
Achromobacter	0.0849902921588567
Acidaminococcus	0.136126709412575
Acidovorax	0.0411363012046648
Acinetobacter	0.560062677350204
Actinobacillus	0.532333314536935
Actinobaculum	0.0338060727596147
Actinomadura	0
Actinomyces	0.477803024550845
Adlercreutzia	0.0297274044753489
Aerococcus	0.0595652642059489
Aeromicrobium	0.0448590158423433
Aeromonas	0.368655670456873
Afipia	0.0276667590843136
Agathobacter	0.0523889863868124
Aggregatibacter	0.11097364131333
Agrobacterium	0.426466731014218
Agrococcus	0.125644812962623
Akkermansia	0
Alcaligenes	0.0393245382248498
Algoriella	0.0328393680139182
Aliagarivorans	0.0540589398639101
Alistipes	0.064447202373425
Allisonella	0
Alloiococcus	0.0342638948462761
Alloprevotella	0.924405962056184
Allorhizobium-Neorhizobium-Pararhizobium-Rhizobium	0.470434706189144
Alloscardovia	0
Alysiella	0.0588210781964697
Amaricoccus	0
Anaerobiospirillum	0.258223907085897
Anaerococcus	0.0356882143074967
Anaerofilum	0.074113949761329
Anaerofustis	0
Anaeroglobus	0.0619913579414603
Anaerospora	0
Anaerosporobacter	0.0448934409722309
Anaerostipes	0.167418066654682
Anaerovorax	0.0288393668133694
Ancylobacter	0.117162479761827
Aneurinibacillus	0.0666190315954299
Anoxynatronum	0.132103337276811
Aquabacterium	0.0597863473933948
Arcanobacterium	0.042776610020309
Arcobacter	0.0854779123320294
Arthrobacter	0.211068761639518
Asaccharobacter	0.0551714786029024
Atopobium	0.261287347149851
Atopostipes	0.0386881672365113
Aureimonas	0
Bacillus	2.49851745785398
Bacteroides	2.56732010020197
Barnesiella	0
Bartonella	0
Bavariicoccus	0.062391642698946
Bergeyella	0.0651462229732449
Bifidobacterium	4.0330852138758
Blautia	0.539807292834399
Bordetella	0
Brachybacterium	0.174272492561489
Brachymonas	0.0353238504125699
Brachyspira	0.0914407121037042
Bradyrhizobium	0.0917516129602185
Brevibacillus	0.431427515334423
Brevibacterium	0.518710763398067
Brevundimonas	0.221879037267767
Brochothrix	0
Buchnera	0.239725489067935
Bulleidia	0
Burkholderia-Caballeronia-Paraburkholderia	0.0630141810302557
Butyricicoccus	0.086199040670042
Butyricimonas	0.0663988095565772
Butyrivibrio	0.17564772827629
Caldicoprobacter	0.0356546801942967
Campylobacter	0.830709398533069
Capnocytophaga	0.313453049334995
Cardiobacterium	0.0956912283471839
Castellaniella	0
Catabacter	0.0363922073545529
Catenibacterium	1.76290725246733
Catonella	0.0306014189606777
Caulobacter	0.23580740265397
Cellulomonas	0.0863790357625136
Cellulosilyticum	0.188775429678145
Cellulosimicrobium	0.0500866552383733
Centipeda	0
Cephaloticoccus	0
Cetobacterium	0.0335433469268939
Chitinibacter	0.266954513395791
Chlorobium	0.0372519584029876
Christensenella	0.0411365925018993
Chryseobacterium	0
Citrobacter	0.0773446884773304
Cloacibacillus	0.211120778144807
Clostridium	1.42055257875991
Clostridium sensu stricto	0.0416179551087856
Clostridium sensu stricto 1	2.83458767765554
Clostridium sensu stricto 10	0
Clostridium sensu stricto 11	0.115782151593625
Clostridium sensu stricto 12	0.313362931698106
Clostridium sensu stricto 13	0.292862404405521
Clostridium sensu stricto 14	0.0326954310117299
Clostridium sensu stricto 15	0.0641249603667007
Clostridium sensu stricto 16	0.0655443039567191
Clostridium sensu stricto 17	0
Clostridium sensu stricto 18	0.0378808433874745
Clostridium sensu stricto 19	0.0281670880607847
Clostridium sensu stricto 2	0.0356461378358774
Clostridium sensu stricto 3	0.0386662976999187
Clostridium sensu stricto 4	0.0434353658174774
Clostridium sensu stricto 5	0
Clostridium sensu stricto 7	0.0835076304851914
Clostridium sensu stricto 8	0.0939653071954005
Cnuella	1.68257156778206
Collinsella	0.176407958991385
Comamonas	0
Coprobacillus	0
Coprobacter	0.0415927213304364
Coprococcus 1	0
Coprococcus 2	0
Coprococcus 3	0.0631315790250011
Coriobacterium	0.0704980798060014
Corynebacterium	0.166010763273889
Corynebacterium 1	1.92090470965589
Cronobacter	0
Cryobacterium	0.0698304173730568
Cryptobacterium	0.0346873889859903
Cupriavidus	0.0397046056014393
Curvibacter	0
Cutibacterium	0
Dechlorobacter	0
Deinococcus	0.0855183512737595
Delftia	0
Dermabacter	0.154143207228897
Dermacoccus	0.0610762845733088
Desulfobulbus	0
Desulfovibrio	0.139115884621239
Dialister	0.100069220863668
Dictyoglomus	0.0997942815488036
Dielma	0
Dietzia	0.245743885824052
Dolosicoccus	0.0706229910845372
Dolosigranulum	0.0331039732383025
Dorea	0.0617096364126711
Dyadobacter	0
Dysgonomonas	0.0451310404602601
Eggerthella	0.299305525580804
Eggerthia	0
Eikenella	0
Eisenbergiella	0
Elusimicrobium	0.055493752849835
Empedobacter	0.0910184690022045
Enorma	0.0358247467090234
Enterobacter	1.19064570797099
Enterococcus	0.257928901792023
Enterorhabdus	0.0716482240989604
Enterovibrio	0.0381000148823394
Eremococcus	0
Erwinia	0.046457646011456
Erysipelatoclostridium	0.143361629336728
Escherichia	0.656859564194104
Escherichia-Shigella	1.07974848851119
Ethanoligenens	0.0733802470031376
Eubacterium	0.325028337251333
Ezakiella	0
Facklamia	0.745883689365333
Faecalitalea	0.1546222152328
Fastidiosipila	0.0462490843632039
Fictibacillus	0
Filifactor	0
Finegoldia	0
Flavobacterium	0.137488755164626
Flavonifractor	0.0938882597431521
Franconibacter	0
Fretibacterium	0
Fusicatenibacter	0.13581713281756
Fusobacterium	0.813996104828083
Gallibacterium	0.0433780460359871
Garciella	0
Gardnerella	0.0299643759137451
Gemella	0.116944930265596
Gemmatirosa	0
Geobacillus	0
Geomicrobium	0
Georgenia	0
Gluconobacter	0
Gordonia	0.0863063531764956
Gordonibacter	0.0310358673386759
Granulicatella	0.137046978050004
Grimontia	0.302346492320375
Haematobacter	0.0585693672564864
Haemophilus	1.11467485635477
Hafnia-Obesumbacterium	0
Halodesulfovibrio	0
Halomonas	0.109234170453051
Halopiger	0.150205300917254
Harryflintia	0.0572784169221692
Helicobacter	0.574423006546332
Hespellia	0.0470475800076289
Hodemania	0
Holdemanella	0
Holdemania	0.0423025449123984
Howardella	0.247071213900339
Hungatella	0.0311520797830318
Hydrobacter	0.047628515935024
Hydrogenibacillus	0
Hydrogenoanaerobacterium	0.172568379153521
Hymenobacter	0.038119194499533
Intestinibacter	0.0713718699832373
Intestinimonas	0.0323525993523344
Isoptericola	0.0399473649901043
Janibacter	0.194003124845865
Johnsonella	0.069404268738926
Jonesia	0
Kandleria	0.470098345034054
Kerstersia	0.0302858856440323
Kingella	0.0616472137455834
Klebsiella	0
Kluyvera	0.0277575137361159
Kocuria	0.230456881213744
Kosakonia	0.0796423800463088
Kurthia	0
Kytococcus	0
Lachnoanaerobaculum	0.0373333203408229
Lachnobacterium	0.0765942911881801
Lachnoclostridium	1.31145594598346
Lachnoclostridium 10	0
Lachnoclostridium 12	0.0875301372129908
Lachnoclostridium 5	0.535180136729721
Lachnospira	1.38482296406576
Lachnospiraceae NC2004 group	0.153246935315958
Lachnospiraceae NK4A136 group	0.043887201695501
Lactobacillus	1.80437615623317
Lactococcus	0.387029058975104
Lautropia	0.169898863903196
Lawsonella	0.0542165780925958
Leifsonia	0
Leminorella	0.0431108368915685
Leptothrix	0.385335884573682
Leptotrichia	0.982998458795667
Leuconostoc	0.295901137879659
Limnobacter	0.114725439662756
Lysinibacillus	0
[truncated: 214 more rows]
