# Supplementary material for: Pediatric Acute Lymphoblastic Leukemia Patients Exhibit Distinctive Alterations in the Gut Microbiota
Source: Front Cell Infect Microbiol. 2020 Oct 16;10:558799. doi: 10.3389/fcimb.2020.558799 (PMC7596659; doi:10.3389/fcimb.2020.558799)
Supplement: Supplementary file 1 [file Data_Sheet_1.ZIP › rawdata/Control/19T040006_output.xls.result.txt]

Species Information: (%)
Abiotrophia defectiva	0.0330280082147542
Abiotrophia para-adiacens	0.0516480816336304
Acetanaerobacterium elongatum	0.851972734552012
Acetobacterium tundrae	0.0404837920496412
Achromobacter denitrificans	0.216182975917789
Achromobacter xylosoxidans	0
Acidaminococcus fermentans	0.0404202134407454
Acidaminococcus intestini	0.0569143986658853
Acidovorax facilis	0.033236751234391
Acidovorax sp	0
Acidovorax temperans	0
Acinetobacter baumannii	0
Acinetobacter calcoaceticus	0.0968680405237672
Acinetobacter haemolyticus/baumannii	0.330457042115782
Acinetobacter johnsonii	0.0747455592682532
Acinetobacter junii	0
Acinetobacter lwoffii	0
Acinetobacter pittii	0
Acinetobacter radioresistens	0
Acinetobacter septicus	0
Actinobacillus capsulatus	0.482291268953879
Actinobacillus pleuropneumoniae	0
Actinobaculum massiliense	0
Actinobaculum schaalii	0.0516946700752849
Actinomadura vinacea	0
Actinomyces canis	0.0362292795380173
Actinomyces cardiffensis	0.0306302955367056
Actinomyces georgiae	0.0405446009619661
Actinomyces graevenitzii	0
Actinomyces johnsonii	0.0288293935569027
Actinomyces massiliensis	0
Actinomyces meyeri	0
Actinomyces naeslundii	0.0332291651840751
Actinomyces neuii	0.0454671681885244
Actinomyces odontolyticus	0
Actinomyces oris	0
Actinomyces radingae	0
Actinomyces sp._ph3	0.411620424917345
Actinomyces turicensis	0
Actinomyces urogenitalis	0
Actinomyces viscosus	0
Adlercreutzia equolifaciens	0.0485307002456788
Aeribacillus pallidus	0.223777896854839
Aerococcus christensenii	0.0441557244999984
Aerococcus viridans	0
Aeromicrobium massiliense	0.0322199486452955
Aeromonas allosaccharophila/veronii	0.060469721886699
Aeromonas bestiarum	0.0558202515730464
Aeromonas hydrophila	0.0292457196656612
Aeromonas jandaei	0.0349975434375998
Aeromonas media/tecta	0
Aeromonas veronii	0
Afipia birgiae	0
Agathobaculum butyriciproducens	0
Aggregatibacter actinomycetemcomitans	0.0485862324781212
Aggregatibacter aphrophilus	0.597998038809534
Aggregatibacter segnis	0.0395707521397927
Agrobacterium tumefaciens	0.442184171061578
Agrococcus jejuensis	0
Agrococcus terreus	0.0754929272208433
Akkermansia glycaniphila	0
Akkermansia muciniphila	0
Alcaligenes faecalis	0.0706850507834136
Algoriella xinjiangensis	0
Aliagarivorans marinus	0.073658494068872
Alistipes finegoldii	0
Alistipes indistinctus	0
Alistipes inops	0
Alistipes obesi	0.0444028224392013
Alistipes onderdonkii	0
Alistipes putredinis	0.151238701738528
Alistipes senegalensis	0.057077817989778
Alistipes shahii	0
Alistipes timonensis	0.0725774011420956
Allisonella histaminiformans	0
Alloiococcus otitis	0
Alloprevotella rava	0.0595907552277411
Alloprevotella tannerae	0.612902536929608
Alloscardovia omnicolens	0
Alysiella filiformis	0.0434077764837652
Amaricoccus kaplicensis	0.0362503714958608
Anaerobiospirillum succiniciproducens	0
Anaerobiospirillum thomasii	0.134646042170261
Anaerococcus hydrogenalis	0.0610400980996528
Anaerococcus lactolyticus	0.0373690722219254
Anaerococcus obesiensis	0.134674572640209
Anaerococcus octavius	0
Anaerococcus prevotii	0
Anaerococcus senegalensis	0.0309225120392037
Anaerococcus tetradius	0
Anaerococcus vaginalis	0
Anaerofilum agile	0.0565478727321399
Anaerofilum pentosovorans	0
Anaerofustis stercorihominis	0
Anaeroglobus geminatus	0
Anaerorhabdus furcosa	0.0357833468951586
Anaerosporobacter mobilis	0.0278063239169952
Anaerostipes butyraticus	0.0984612510374185
Anaerostipes caccae	0.0881623534691443
Anaerostipes hadrus	0.110923712456677
Anaerotruncus colihominis	0.279699002623041
Anaerotruncus sp	0
Anaerovorax odorimutans	0
Ancylobacter polymorphus	0.097720496507182
Aneurinibacillus aneurinilyticus	0
Aneurinibacillus migulanus	0.0448612585269142
Anoxynatronum sibiricum	0.1351596548411
Aquabacterium commune	0.0516818177419289
Arcanobacterium haemolyticum	0.0381493683136826
Arcanobacterium pyogenes	0.0308814909846858
Arcobacter butzleri	0.133339829241346
Arcobacter cryaerophilus	0
Arthrobacter albus	0.0425715819640181
Arthrobacter castelli	0.13329452387153
Arthrobacter oxydans	0.088024530740105
Arthrobacter polychromogenes	0
Asaccharobacter celatus	0.0686746238431612
Atlantibacter hermannii	0
Atopobium minutum	0
Atopobium parvulum	0.0904632376843777
Atopobium rimae	0.145804955046826
Atopobium vaginae	0
Atopostipes suicloacalis	0.0753372113438245
Aurantimonas altamirensis	0
Aureimonas altamirensis	0.0419675696891459
Averyella dalhousiensis	0
Azonexus hydrophilus	0
Azospirillum lipoferum	0.0443979787938754
Bacillus altitudinis	0.289255533969569
Bacillus amyloliquefaciens	0.0369579394662039
Bacillus anthracis	0.0519042715438214
Bacillus atrophaeus	0
Bacillus badius	0
Bacillus beijingensis	0.0474816323434852
Bacillus benzoevorans	0
Bacillus cereus	0.0332955271352197
Bacillus circulans	0
Bacillus clausii	0.028010584861699
Bacillus coagulans	0
Bacillus cytotoxicus	0.0480212712947244
Bacillus endophyticus	0.0527846922332269
Bacillus firmus	0
Bacillus flexus	0
Bacillus fordii	0.0495502957988194
Bacillus halodurans	0.0339903478868507
Bacillus idriensis	0.0429706047782987
Bacillus infantis	0.0306174615004179
Bacillus licheniformis	0.0329029948398557
Bacillus marisflavi	0.0391676270894585
Bacillus massilioanorexius	0
Bacillus massiliosenegalensis	0.0445131493264444
Bacillus megaterium	0
Bacillus methanolicus	0
Bacillus mojavensis	0.0437498355385358
Bacillus mycoides	0
Bacillus nealsonii	0
Bacillus niacini	0
Bacillus polyfermenticus	0.110353348263122
Bacillus pseudofirmus	0
Bacillus pseudomycoides	0.0532445782184887
Bacillus pumilus	0.0546349446297917
Bacillus senegalensis	0.111839507610276
Bacillus simplex	0
Bacillus siralis	0
Bacillus sonorensis	0.0431005678565708
Bacillus subtilis	0.0351137682143845
Bacillus thermoamylovorans	0.231190009169516
Bacillus thuringiensis	0.208836281458773
Bacillus timonensis	0.0534147687710688
Bacillus toyonensis/wiedmanii/thuringiensis	0.0622701282835052
Bacillus vallismortis	0.0538326806867116
Bacteroides acidifaciens	0.0512110933754695
Bacteroides caccae	0.108592008971427
Bacteroides cellulosiluticus	0.123426156303735
Bacteroides cellulosilyticus	0.255799675792163
Bacteroides clarus	0
Bacteroides coagulans	0.0377467461049033
Bacteroides coprocola	0
Bacteroides coprophilus	0.309268460943717
Bacteroides dorei	0
Bacteroides eggerthii	0.0889339739855802
Bacteroides faecis	0.0909565048199109
Bacteroides finegoldii	0.0463369658441177
Bacteroides fluxus	0
Bacteroides fragilis	0.0762869080069498
Bacteroides galacturonicus	0.100150091698644
Bacteroides gallinarum	0.0492066241025823
Bacteroides gallinceum	0
Bacteroides graminisolvens	0
Bacteroides helcogenes	0.0735474682375934
Bacteroides intestinalis	0
Bacteroides massiliensis	0.554527765507564
Bacteroides massilinensis	0.652042775923655
Bacteroides nordii	0.0277183412947188
Bacteroides oleiciplenus	0
Bacteroides ovatus	0.217456330433008
Bacteroides paurosaccharolyticus	0
Bacteroides pectinophilus	0.108434781299594
Bacteroides plebeius	0
Bacteroides propinonicifaciens	0
Bacteroides pyogenes	0
Bacteroides salanitronis	0
Bacteroides salyersiae	0.0858879218843362
Bacteroides sartorii	0
Bacteroides stercorirosoris	0.231372518556269
Bacteroides stercoris	0.0288801341835967
Bacteroides thetaiotaomicron	0.0557876829379062
Bacteroides timonensis	0
Bacteroides uniformis	0.540054617480443
Bacteroides ureolyticus	0.209051322389746
Bacteroides vulgatus	1.18541189424071
Bacteroides xylanisolvens	0
Bacteroides xylanolyticus	0
Barnesiella intestinihominis	0
Barnesiella viscericola	0
Bartonella birtlesii	0
Bavariicoccus seileri	0.0537185519460916
Bergeyella zoohelcum	0.0571923992471637
Bifidobacterium actinocoloniiforme	0.0336861718564049
Bifidobacterium adolescentis	0.0370871150772799
Bifidobacterium adolescentis/ruminantium	0.0597524404867059
Bifidobacterium angulatum	0.0897783505525206
Bifidobacterium animalis	0
Bifidobacterium asteroides	0.0413827779300827
Bifidobacterium avesanii	0.0396620729389403
Bifidobacterium bifidum	0.0340736357862686
Bifidobacterium bohemicum	0
Bifidobacterium bombi	0.0355102730387281
Bifidobacterium boum	0.0868291934980563
Bifidobacterium breve	0.0448630289233196
Bifidobacterium callitrichos	0
Bifidobacterium catenulatum	0.258476418872668
Bifidobacterium catenulatum/pseudoctenulatum	0.195817185226295
Bifidobacterium choerinum	0.184351527705771
Bifidobacterium commune	0.0357153154091542
Bifidobacterium coryneforme	0
Bifidobacterium crudilactis/psychraerophilum	0
Bifidobacterium cuniculi	0.0825466367213172
Bifidobacterium dentium	0.262833930682466
Bifidobacterium eulemuris/lemurum	0
Bifidobacterium faecale	0.0467435740560713
Bifidobacterium gallicum	0.184382155795712
Bifidobacterium gallinarum	0
Bifidobacterium hapali	0
Bifidobacterium indicum	0
Bifidobacterium kashiwanohense	0.0498984388130474
Bifidobacterium longum	0.424533071557277
Bifidobacterium longum	0.137548218595003
Bifidobacterium merycicum	0
Bifidobacterium mongoliense	0.0371064559012877
Bifidobacterium moukalabense	0.730529502479861
Bifidobacterium pseudocatenulatum	0.0297032524522487
Bifidobacterium pseudocatenulatum	0
Bifidobacterium pseudolongum	0.338160032053856
Bifidobacterium pullorum	0.0333805648428931
Bifidobacterium pullorum/hapali	0.0709669086910331
Bifidobacterium ramosum	0.0703571453840083
Bifidobacterium reuteri	0.276373405942901
Bifidobacterium ruminantium	0
Bifidobacterium saeculare	0
Bifidobacterium saguini	0
Bifidobacterium scardovii	0.0479994233222582
Bifidobacterium stercoris	0
Bifidobacterium thermacidophilum	0.0927274097655204
Bifidobacterium thermophilum	0.0466782607065897
Bifidobacterium tissieri	0.0647129530993742
Bifidobacterium tsurumiense	0
Bifissio spartinae	1.58789702698256
Bilophila wadsworthia	0
Blastococcus massiliensis	0.24200422269564
Blastomonas natatoria	0
Blautia caecimuris	0.179495542168391
Blautia coccoides	0.0364563753355599
Blautia faecis	0.078903865950259
Blautia glucerasea	0
Blautia hansenii	0.0475324131306713
Blautia hydrogenotrophica	0.109469754030744
Blautia luti	0.261318690012239
Blautia marasmi	0.02976942599035
Blautia obeum	0.0498041764505115
Blautia producta	0
Blautia schinkii	0.549613235984269
Blautia sp._GD8	0.0677745367612156
Blautia stercoris	0.0717620682252138
Blautia wexlerae	0.113418455229519
Bordetella hinzii	0
Brachybacterium muris	0
Brachybacterium paraconglomeratum	0.0583907340513502
Brachymonas chironomi	0.0411909971591044
Brachyspira aalborgi	0.0951614132067109
Brachyspira pilosicoli	0
Bradyrhizobium denitrificans	0
Bradyrhizobium elkanii	0.0333147659534682
Bradyrhizobium japonicum	0
Brevibacillus agri	0
Brevibacillus borstelensis	0
Brevibacillus brevis	0
Brevibacillus massiliensis	0
Brevibacterium casei	0.0599201089070774
Brevibacterium epidermidis	0
Brevibacterium halotolerans	0.155089134772513
Brevibacterium iodinum	0
Brevibacterium linens	0.0850524093253214
Brevibacterium luteolum	0
Brevibacterium mcbrellneri	0.0417287596371534
Brevibacterium paucivorans	0.106942538751909
Brevibacterium pityocampae	0
Brevibacterium ravenspurgense/massiliense	0.093965449083793
Brevibacterium senegalense	0
Brevundimonas bacteroides	0.231278778698418
Brevundimonas diminuta	0.0760894202999608
Brevundimonas subvibrioides	0.0938382072158726
Brevundimonas terrae	0
Brevundimonas vesicularis	0
Brochothrix thermosphacta	0
Buchnera aphidicola	0.0848450697168591
Buchnera sp.	0
Bulleidia extructa	0
Burkholderia cepacia	0.0347149974082198
Burkholderia glumae	0
Burkholderia plantarii	0.0435981048531153
Butyricicoccus faecihominis	0.130242287638863
Butyricicoccus pullicaecorum	0
Butyricimonas faecihominis	0.0457955781942862
Butyricimonas paravirosa	0.0557305909397045
Butyricimonas synergistica	0.0345330939009165
Butyricimonas virosa	0.142983944045752
Butyrivibrio crossotus	0.243605384688055
Butyrivibrio fibrisolvens	0.353971766092009
C.viride 16S	0.18320000261903
Caldicoprobacter faecalis	0
Campylobacter coli	0.206883025870225
Campylobacter concisus	0
Campylobacter curvus	0
Campylobacter faecalis	0.151812250547888
Campylobacter fetus	0
Campylobacter gracilis	0.0295421930732708
Campylobacter hominis	0
Campylobacter hyointestinalis	0
Campylobacter jejuni	0.216455496968612
Campylobacter lari	0
Campylobacter rectus	0
Campylobacter showae	0.0341459278749978
Campylobacter upsaliensis	0
Campylobacter ureolyticus	0
Candidatus Blastococcus	0
Candidatus Dorea	0.146213916497942
Candidatus Soleaferrea	0
Candidatus Stoquefichus	0.0357592508199956
Candidatus Streptomyces	0
Capnocytophaga gingivalis	0
Capnocytophaga granulosa	0
Capnocytophaga haemolytica	0.0611067263630528
Capnocytophaga leadbetteri	0.239153083306165
Capnocytophaga ochracea	0
Capnocytophaga sputigena	0.0550464153094313
Cardiobacterium hominis	0.0497933941510525
Cardiobacterium valvarum	0
Carnobacterium maltaromaticum	0
Castellaniella defragrans	0
Catabacter hongkongensis	0.0384427256453328
Catenibacterium mitsuokai	2.34236775344817
Catonella morbi	0
Catonella sp.	0
Cedecea davisae	0
Cedecea lapagei	0.0488317363795356
Cellulomonas composti	0.0492464670451809
Cellulomonas denverensis	0
Cellulomonas massiliensis	0
Cellulomonas parahominis	0.0433007315799976
Cellulosilyticum lentocellum	0.140025242645543
Cellulosimicrobium cellulans	0.0386893620648377
Centipeda periodontii	0
Cephaloticoccus primus	0.0336768766116343
Cetobacterium somerae	0.0324374377720679
Chlamydia abortus	0.0701410883159684
Chlamydia trachomatis	0.0935115297705595
Chlorobium phaeobacteroides	0
Christensenella minuta	0.0800895824893999
Chryseobacterium bovis	0
Chryseobacterium hominis	0
Citrobacter amalonaticus	0
Citrobacter braakii	0
Citrobacter farmeri	0
Citrobacter freundii	0.0381744841706384
Citrobacter gillenii	0
Citrobacter intermedius	0.0467318183194281
Citrobacter murliniae	0
Citrobacter pasteurii	0.0332406007383985
Citrobacter sedlakii	0
Citrobacter werkmanii	0
Citrobacter youngae	0.086250102868105
Cloacibacillus evryensis	0.118093378280588
Cloacibacillus porcorum	0
Cloacibacterium normanense	0.582208526912564
Clostridioides difficile	0
Clostridium acetobutylicum	0
Clostridium acidisoli	0.0277405491911203
Clostridium aciditolerans	0
Clostridium aerotolerans	0
Clostridium akagii	0.0609300645962215
Clostridium aldenense	0.0859634286314852
Clostridium aldrichii	0
Clostridium algidicarnis	0
Clostridium amazonense	0
Clostridium aminovalericum	0.0577947431275225
Clostridium amygdalinum	0
Clostridium amylolyticum	0.0321943822784536
Clostridium arbusti	0
Clostridium argentinense	0.0423092363880918
Clostridium asparagiforme	0.591714041587111
Clostridium aurantibutyricum	0.0384450144224008
Clostridium autoethanogenum	0.031982042005175
Clostridium baratii/Eubacterium nitrigenese	0
Clostridium beijerinckii	0.0396150958909101
Clostridium bifermentans	0
Clostridium bolteae/aminovalericum	0.113232115140862
Clostridium botulinum	0
Clostridium bowmanii	0
Clostridium butyricum	0.03291209796279
Clostridium cadaveris	0
Clostridium carboxidivorans	0
Clostridium cavendishii	0
Clostridium celatum	1.26889632565403
Clostridium celerecrescens	0
Clostridium cellobioparum	0.0412442618237414
Clostridium cellulolyticum	0.0329250494601101
Clostridium chartatabidum	0.0495061672441809
Clostridium chauvoei	0.0638436816098576
Clostridium chromiireducens	0.044841651868051
Clostridium citroniae	0
Clostridium clariflavum	0.0476597162257332
Clostridium clostridioforme	0
Clostridium cochlearium	0
Clostridium cocleatum	0.0334768001323
Clostridium colicanis	0
Clostridium colinum	0.030778426354342
Clostridium collagenovorans	0.210455878163322
Clostridium cylindrosporum	0
Clostridium dakarense	0
Clostridium difficile	0
Clostridium diolis	0.240754484675626
Clostridium disporicum/celatum	0
Clostridium drakei	0
Clostridium estertheticum	0.0570808519629707
Clostridium fallax	0.0300448020293055
Clostridium felsineum	0.0277716032148401
Clostridium ganghwense	0.0424050714986817
Clostridium ghonii	0.108796795358823
Clostridium glycolicum	0
Clostridium glycyrrhizinilyticum	0.223981852437925
Clostridium grantii	0
Clostridium haemolyticum	0
Clostridium hathewayi	0.0389116052603091
Clostridium herbivorans	0
Clostridium hiranonis	0
Clostridium homopropionicum	0
Clostridium huakuii	0.0380524791774115
Clostridium hungatei	0.0353646678298091
Clostridium hylemonae	0.138100858957195
Clostridium indolis/methoxybenzovorans	0.400870185576858
Clostridium innocuum	0.0296824367925359
Clostridium irregulare	0
Clostridium isatidis	0
Clostridium jeddahense	0.0647513461470029
Clostridium kogasensis	0
Clostridium lactatifermentans	0
Clostridium lavalense/bolteae	0.0963221593047004
Clostridium leptum	1.00855633963356
Clostridium limosum	0.0321537434237666
Clostridium lituseburense	0
Clostridium lundense	0
Clostridium malenominatum	0.0611566741131655
Clostridium massiliodielmoense	0
Clostridium methoxybenzovorans	0.465950565628972
Clostridium methylpentosum	0.175604209906848
Clostridium neonatale	0
Clostridium nexile	0.269881362758861
Clostridium novyi	0.0352861761490758
Clostridium oceanicum	0.0294455063430313
Clostridium oroticum	0
Clostridium paraputrificum	0
Clostridium pascui	0.0344670641314239
Clostridium pasteurianum	0.0282197578690891
Clostridium perfringens	0
Clostridium polysaccharolyticum	0.0482652583380239
Clostridium populeti	0.0366611261792791
Clostridium psychrophilum	0
Clostridium punense	0
Clostridium putrefaciens	0.2824205527034
Clostridium ramosum	0.032862541386639
Clostridium rectum	0
Clostridium saccharobutylicum	0
Clostridium saccharogumia	0.0697193452749432
Clostridium saccharolyticum	0.105698708852121
Clostridium saccharoperbutylacetonicum	0.0376032754399823
Clostridium sardiniense	0
Clostridium sartagoforme	0.177271439996082
Clostridium scatologenes	0
Clostridium schirmacherense	0.0408262305020996
Clostridium scindens	0.23554503756521
Clostridium senegalense	0
Clostridium septicum	0.0363937736643995
Clostridium sordellii	0.0294810948033805
Clostridium sp._16S_	0
Clostridium sphenoides	0.0936627095257885
Clostridium spiroforme	0
Clostridium sporogenes	0.106232050861698
Clostridium sporosphaeroides	0.0279168629259581
Clostridium sticklandii	0.0325307829249433
Clostridium straminisolvens	0.0521093675309286
Clostridium subterminale	0.0314454110235562
Clostridium sufflavum	0
Clostridium sulfidigenes	0.0299864366246019
Clostridium swellfunianum	0
Clostridium symbiosum	0.685776817583533
Clostridium tagluense	0.0484894034119549
Clostridium tepidiprofundi	0
Clostridium termitidis	0
Clostridium tertium	0
Clostridium tetani	0.0531497166604187
Clostridium tetanomorphum	0
Clostridium thermoalcaliphilum	0
Clostridium thermopalmarium	0
Clostridium thiosulfatireducens	0
Clostridium tunisiense	0.0393248333017107
Clostridium tyrobutyricum	0
Clostridium ventriculi	0
Clostridium vincentii	0.0376906891694154
Clostridium viride	0
Clostridium vulturis	0
Clostridium xylanolyticum	0
Clostridium xylanovorans	0
Collinsella aerofaciens	0.035274910030688
Collinsella intestinalis	0.0303626642136535
Collinsella massiliensis	0.0341951332419122
Collinsella stercoris	0.0770988570048209
Collinsella tanakaei	0
Comamonas aquatica	0
Comamonas kerstersii	0
Comamonas terrigena	0
Comamonas testosteroni	0
Coprobacillus cateniformis	0
Coprobacter fastidiosus	0.0402355135017936
Coprobacter secundus	0
Coprococcus catus	0
Coprococcus comes	0.171098090920983
Coprococcus eutactus	0.0530446371402374
Coriobacterium glomerans	0.0560360144073206
Corynebacterium accolens	0
Corynebacterium afermentans	0.0749874371534764
Corynebacterium ammoniagenes	0.0421111263427319
Corynebacterium amycolatum	0
Corynebacterium appendicis	0.0350451514128415
Corynebacterium argentoratense	0
Corynebacterium aurimucosum	0
Corynebacterium casei	0
Corynebacterium coyleae	0
Corynebacterium durum	0.0539194566626352
Corynebacterium frankenforstense	0
Corynebacterium freneyi	0.521291792982826
Corynebacterium genitalium	0
Corynebacterium glaucum	0
Corynebacterium glucuronolyticum	0
Corynebacterium jeikeium	0.0675271294995363
Corynebacterium kroppenstedtii	0.155110278228622
Corynebacterium matruchotii	0.0364076629991314
Corynebacterium minutissimum	0.0526013404360762
Corynebacterium mucifaciens	0.0339512661324027
Corynebacterium propinquum	0.219298341510088
Corynebacterium pseudodiphthericum	0
Corynebacterium resistens	0
Corynebacterium simulans	0
Corynebacterium singulare	0.0680419721639439
Corynebacterium sp._1152	0
Corynebacterium striatum	0
Corynebacterium sundsvallense	0.0541013605802078
Corynebacterium tuberculostearicum	0
Corynebacterium tuscaniense	0.72417554739853
Corynebacterium ulcerans	0
Corynebacterium ureicelerivorans	0
Corynebacterium variabile	0.03071836209964
Corynebacterium xerosis	0.1824606382604
Cronobacter sakazakii	0
Cryptobacterium curtum	0.0341307669077333
Cupriavidus metallidurans	0
Curtobacterium flaccumfaciens	0
Deinococcus aquaticus	0
Deinococcus indicus	0.0425612545876227
Deinococcus proteolyticus	0
Delftia acidovorans	0
Dermabacter hominis	0.0300953908248653
Dermabacter vaginalis	0.121768789441269
Dermacoccus nishinomiyaensis	0.059869562187038
Desulfitobacterium frappieri	0.0510513666415905
Desulfobulbus propionicus	0
Desulfotomaculum guttoideum	0
Desulfovibrio alkalitolerans	0.0296329967065493
Desulfovibrio desulfuricans	0
Desulfovibrio fairfieldensis	0.0289144032715329
Desulfovibrio legallii	0.0446210731592426
Desulfovibrio legallis	0
Desulfovibrio piger	0
Desulfovibrio termitidis	0
Dialister invisus	0
Dialister micraerophilus	0
Dialister pneumosintes	0.0507043708938643
Dialister succinatiphilus	0.0430319465260796
Dictyoglomus thermophilum	0.0758746322311907
Dielma fastidiosa	0
Dietzia cinnamea	0.199597705896728
Dietzia maris	0.306300983900565
Dietzia natronolimnaea	0
Dolosicoccus paucivorans	0.0315790444871112
Dolosigranulum pigrum	0
Dorea formicigenerans	0.0313932518703592
Dorea longicatena	0.212227618451294
Dorea massiliensis	0.053792392979241
Dyadobacter beijingensis	0
Dyadobacter fermentans	0
Dysgonomonas capnocytophagoides	0.0732363923833118
Dysgonomonas gadei	0
Dysgonomonas macrotermitis	0
Dysgonomonas mossii	0
Edwardsiella tarda	0.0341193016829389
Eggerthella lenta	0.0945109629663208
Eggerthella sinensis	0.799145231211249
Eggerthella timonensis	0.0341779623211003
Eggerthia catenaformis	0
Eikenella corrodens	0.033298023365953
Eisenbergiella tayi	0.0287851662862808
Elusimicrobium minutum	0.120983362096975
Empedobacter falsenii	0.13067724500155
Enorma massiliensis	0.0734339293054237
Enterobacter aerogenes	0
Enterobacter asburiae	0
Enterobacter cancerogenus	0
Enterobacter cloacae	0.207542563490375
Enterobacter massiliensis	0
Enterococcus asini	0
Enterococcus avium	0.0286055118197444
Enterococcus caccae	0
Enterococcus casseliflavus	0
Enterococcus casseliflavus/galliarum	0.0301146107026415
Enterococcus cecorum	0
Enterococcus devriesei	0
Enterococcus dispar	0
Enterococcus durans/hirae	0.0554917439277094
Enterococcus faecalis	0.111112755083194
Enterococcus faecium	0
Enterococcus gallinarum	0.0330292631673822
Enterococcus gilvus	0
Enterococcus italicus	0
Enterococcus malodoratus	0
Enterococcus mundtii	0
Enterococcus phoeniculicola	0
Enterococcus raffinosus	0
Enterococcus saccharolyticus	0
Enterorhabdus caecimuris	0.0469268652144371
Enterovibrio nigricans	0.0323642332241191
Eremococcus coleocola	0
Erysipelatoclostridium ramosum	0.0722536367552051
Escherichia albertii	0.0709575673010733
Escherichia coli	1.05155150189862
Escherichia fergusonii	1.05019496493053
Escherichia hermannii	1.11749878331604
Ethanoligenens harbinense	0.316767190536901
Eubacterium barkeri	0.041843592014515
Eubacterium biforme	0.0377710662791886
Eubacterium brachy	0.0546716028040483
Eubacterium budayi	0.704953381638851
Eubacterium callanderi	0
Eubacterium celluloscolvens	0.160875125995863
Eubacterium cellulosolvens	0.0297843942341758
Eubacterium contortum	0.0858627159242808
Eubacterium coprostanoligenes	0
Eubacterium cylindroides	0
Eubacterium desmolans	0
Eubacterium dolichum	0.0593937562667455
Eubacterium eligens	0.0622958821314277
Eubacterium fissicatena	0.307973615589127
Eubacterium hallii	0
Eubacterium infirmum	0
Eubacterium limosum	0
Eubacterium moniliforme	0
Eubacterium multiforme	0
Eubacterium nitritogenes	0.0702115034938537
Eubacterium nodatum	0
Eubacterium oxidoreducens	0.141242251114625
Eubacterium pyruvativorans	0.0382508154773711
Eubacterium ramulus	0.0357555451020183
Eubacterium rectale	0
Eubacterium ruminantium	0.0414772148969895
Eubacterium saphenum	0
Eubacterium siraeum	0
Eubacterium sp	0
Eubacterium sulci	0.0735590412094532
Eubacterium tenue	0
Eubacterium tortuosum	0
Eubacterium tortusum	0.0402340860070484
Eubacterium uniforme	0.0350800416536032
Eubacterium ventriosum	0.0282390933296693
Eubacterium xylanophilum	0.0689727959513644
Eubacterium yurii	0
Exiguobacterium aurantiacum	0.41769634015743
Facklamia hominis/miroungae	0
Facklamia ignava	0.0852668946323371
Facklamia languida	0
Facklamia tabacinasalis	0.80191237534836
Faecalibacterium prausnitzii	0.485670085514472
Faecalibacterium prausnitzii S9G3	0.297395164435827
Faecalicatena contorta	0.134153607668557
Faecalitalea cylindroides	0.0322588505739153
Fermentimonas caenicola	0.133222976759724
Ferrimonas balearica	0
Fictibacillus arsenicus	0
Filifactor alocis	0.0760642213258554
Filifactor villosus	0
Finegoldia magna	0
Flavobacterium banpakuense	0.0334406015675378
Flavobacterium branchiophilum	0.032853228488475
Flavobacterium cheniae	0
Flavobacterium daejeonense	0
Flavobacterium lindanitolerans	0.0294331044378472
Flavobacterium oncorhynchi	0.0289116875356784
Flavobacterium sp._TISTR	0
Flavonifractor plautii	0.294574154562071
Flavonifractor sp	0.163468682257048
Flexispira rappini	0
Flintibacter butyricus	0.346099432225437
Fretibacterium fastidiosum	0
Fusicatenibacter saccharivorans	0.179676196966967
Fusobacterium equinum	0
Fusobacterium gonidiaformans	0.0411882107154601
Fusobacterium mortiferum	0
Fusobacterium naviforme	0.128069175869185
Fusobacterium necrogenes	0.0851088234024941
Fusobacterium necrophorum	0.0825909509463515
Fusobacterium nucleatum	0.0297166576386218
Fusobacterium periodonticum	0
Fusobacterium russii	0.0397186073526026
Fusobacterium ulcerans	0.0531116707758747
Fusobacterium varium	0.152407267329513
Gallibacterium anatis	0
Garciella nitratireducens	0
Gardnerella vaginalis	0.029902384081351
Gemella haemolysans	0.044175211005001
Gemella morbillorum	0
Gemella sanguinis	0.0399665819978742
Gemmatirosa kalamazoonesis	0
Gemmiger formicilis	0.105442766046117
Geobacillus stearothermophilus	0.0586268866767234
Geobacillus vulcani	0
Georgenia muralis	0
Gluconobacter oxydans	0
Gordonia bronchialis	0
Gordonia jacobaea	0.0488076674325946
Gordonia otitidis	0
Gordonia rubripertincta	0.0584707996184163
Gordonia terrae	0
Gordonibacter pamelaeae	0.063754934213881
Gordonibacter urolithinfaciens	0
Granulicatella adiacens	0.07624053057951
Granulicatella elegans	0
Grimontia hollisae	0.191070172392132
Haematobacter missouriensis	0
Haemophilus haemolyticus	0.348509025147364
Haemophilus influenzae	0
Haemophilus parahaemolyticus	0
Haemophilus parainfluenzae	0.155519214449912
Haemophilus paraphrohaemolyticus	0
Haemophilus pittmaniae	0
Haemophilus quentini	0
Haemophilus sputorum	0.0386078367419783
Hafnia alvei	0
Halobiforma nitratireducens	0.0702933288939802
Halomonas salina	0
Harryflintia acetispora	0
Helicobacter bilis	0
Helicobacter canadensis	0.0354312709603062
Helicobacter cinaedi	0.306781973716685
Helicobacter fennelliae	0
Helicobacter pametensis	0.0517022534091693
Helicobacter pullorum	0.0377149378993145
Helicobacter pylori	0.119414507899404
Helicobacter rodentium	0.0452951860157605
Helicobacter winghamensis	0.236270485926294
Herbaspirillum massiliense	0.19552654697927
Hespellia porcina	0.0379432612433971
Hespellia stercorisuis	0
Holdemanella biformis	0
Holdemania filiformis	0.040477862321517
Holdemania massiliensis	0
Howardella ureilytica	0.134280774713633
Hungatella effluvii	0.105503106425603
Hydrobacter penzbergensis	0.042209207479472
Hydrogenibacillus schlegelii	0
Hydrogenoanaerobacterium saccharovorans	0.464927764657957
Hymenobacter rigui	0.0686900220197977
Intestinibacter bartlettii	0.0702763902639521
Intestinimonas butyriciproducens	0
Janibacter hoylei	0
Janibacter indicus	0.235470137071812
Janibacter limosus	0
Janibacter terrae	0.0370078288299159
Johnsonella ignava	0.0891539249125216
Jonesia denitrificans	0
Kallipyga massiliensis	0
Kandleria vitulina	0.335844638717425
Kerstersia gyiorum	0
Kineothrix alysoides	0
Kingella denitrificans	0.0477004806231961
Kingella kingae	0
Kingella oralis	0
Klebsiella aerogenes	0
Klebsiella oxytoca	0
Klebsiella pneumoniae	0.0830194695317184
Klebsiella variicola	0
Kluyvera ascorbata	0.0358784658125039
Kluyvera intermedia	0
Kocuria halotolerans	0.0470905613766154
Kocuria indica	0.0395948278388863
Kocuria kristinae	0
Kocuria marina	0.0945646433955893
Kocuria palustris	0
Kocuria rhizophila	0
Kocuria rosea	0.0382634472391079
Kosakonia cowanii	0
Kurthia gibsonii	0
Kurthia massiliensis	0
Kurthia senegalensis	0
Kytococcus schroeteri	0
Kytococcus sedentarius	0
Lachnoanaerobaculum saburreum	0.0562922932506409
Lachnoanaerobaculum umeaense	0
Lachnobacterium bovis	0.0906419916903856
Lachnoclostridium phytofermentans	0.0499530212867258
Lachnoclostridium sp	0.0710352633100772
Lachnospira multipara	0.194452151024388
Lachnospira pectinoschiza	1.04820534183068
Lactobacillus acidophilus	0
Lactobacillus agilis	0
Lactobacillus alimentarius	0.439159561001847
Lactobacillus alvi	0
Lactobacillus amylolyticus	0
Lactobacillus amylophilus	0
Lactobacillus amylovorus	0.0418785826491755
Lactobacillus animalis	0
Lactobacillus antri	0
Lactobacillus apinorum	0
Lactobacillus apodemi	0
Lactobacillus bifermentans	0.029280735624384
Lactobacillus brevis	0
Lactobacillus buchneri	0
Lactobacillus casei	0
Lactobacillus ceti	0
Lactobacillus coleohominis	0.0277702834087678
Lactobacillus coryniformis	0.0474606140065865
Lactobacillus crispatus	0.0278549929279174
Lactobacillus curvatus	0
Lactobacillus delbrueckii	0
Lactobacillus dextrinicus	0
Lactobacillus fermemtum	0.0317588875506278
Lactobacillus fermentum	0.036893310058341
Lactobacillus fructivorans/homohiochii	0.105101208283189
Lactobacillus gasseri	0
Lactobacillus gastricus	0
Lactobacillus gigeriorum	0.0360899151986192
Lactobacillus helveticus	0
Lactobacillus herbarum	0.028886146829293
Lactobacillus iners	0
Lactobacillus jensenii	0.0492716299992525
Lactobacillus johnsonii	0
Lactobacillus kalixensis	0
Lactobacillus kitasatonis	0
Lactobacillus kunkeei	0.0544203036783224
Lactobacillus malefermentans	0.0865712217937255
Lactobacillus mindensis	0
Lactobacillus mucosae	0
Lactobacillus mudanjiangensis	0.0810067567161527
Lactobacillus oris	0
Lactobacillus parabuchneri	0
Lactobacillus paracasei	0
Lactobacillus parafarraginis	0
Lactobacillus pentosus	0
Lactobacillus plantarum	0.052289784790816
Lactobacillus porcinae	0.134240928417836
Lactobacillus rapi	0
Lactobacillus reuteri	0.137569999714662
Lactobacillus rhamnosus	0
Lactobacillus rogosae	0.0426422707622696
Lactobacillus rossiae	0
Lactobacillus ruminis	0.0319414428850079
Lactobacillus sakei	0
Lactobacillus salivarius	0
Lactobacillus sanfranciscensis	0.0464880239796926
Lactobacillus saniviri	0
Lactobacillus senioris	0
Lactobacillus sharpeae	0.0657307186432567
Lactobacillus thermophilus	0
Lactobacillus ultunensis	0
Lactobacillus vaccinostercus	0
Lactobacillus vaginalis	0
Lactobacillus versmoldensis	0
Lactobacillus xiangfangensis	0.106510713898602
Lactococcus formosensis	0.0276258941425823
Lactococcus garvieae	0
Lactococcus lactis	0.221245547315476
Lactococcus plantarum	0.0454945273466583
Lactococcus raffinolactis	0.0312817429943302
Lactonifactor longoviformis	0
Laribacter hongkongensis	0.224306661978283
Lautropia mirabilis	0.08388535814001
Lawsonella clevelandensis	0.0516127508726801
Leifsonia aquatica/naganoensis	0
Leminorella grimontii	0.0409295302506181
Leminorella richardii	0
Leptothrix discophora	0.55651518285944
Leptothrix mobilis	0
Leptotrichia amnionii	0
Leptotrichia buccalis	0.86751073385181
Leptotrichia goodfellowii	0
Leptotrichia hofstadii	0.0845852564908215
Leptotrichia wadei	0.028388034090904
Leuconostoc carnosum	0
Leuconostoc citreum	0
Leuconostoc citreum/holzapfelii	0
Leuconostoc gelidum	0.0461713567030373
Leuconostoc lactis	0.0425588806024713
Leuconostoc mesenteroides	0
Leuconostoc pseudomesenteroides/rapi/kimchii/mesenteroides	0.0771308444989658
Limnobacter thiooxidans	0.132697686048046
Longicatena caecimuris	0.0290539492895764
Lysinibacillus fusiformis	0
Lysinibacillus massiliensis	0
Lysinibacillus sphaericus	0
Lysobacter soli	0.0513363386925735
Mageeibacillus indolicus	0.0467176857358308
Mannheimia granulomatis	0
Marichromatium gracile	0
Marvinbryantia formatexigens	0.359956008704366
Massilia aurea	0.294115463491531
Massiliomicrobiota timonensis	0
Megamonas funiformis	0.0308709573464474
Megamonas hypermegale	0
Megamonas rupellensis	0.0931960675802083
Megasphaera elsdenii	0
Megasphaera indica	0
Megasphaera micronuciformis	0
Megasphaera paucivorans	0
Megasphaera sp	0.0374869366062414
Mesorhizobium loti	0
Methanobrevibacter smithii	0.100674906391583
Methanobrevibacter smithii/gottschalkii	0
Methanosphaera cuniculi	0.0416538813672525
Methanosphaera stadtmanae	0
Methylobacterium adhaesivum	0
Methylobacterium jeotgali	0.331842231699027
Methylobacterium mesophilicum	0.0827793210920014
Methylobacterium populi	0
Methylobacterium radiotolerans	0
Methylobacterium zatmanii	0.255807175980943
Methyloversatilis universalis	0.0405770681255844
Microbacterium aurum	0.0316308898914109
Microbacterium barkeri	0
Microbacterium chocolatum	0
Microbacterium foliorum	0.0325638667968758
Microbacterium gubbeenense	0.0959699790270849
Microbacterium hydrocarbonoxydans	0
Microbacterium lacticum	0
Microbacterium luteolum	0.742951862104741
Microbacterium oleivorans	0.674788015346738
Microbacterium paraoxydans	0.0329378689565655
Microbacterium phyllosphaerae	0.0571057187020277
Microbacterium schleiferi	0
Micrococcus luteus	0
Micrococcus lylae	0
Micromonospora aurantiaca	0.10662994280548
Micromonospora krabiensis	0.030037355243306
Microvirga massiliensis	0
Microvirgula aerodenitrificans	0
Mitsuokella jalaludinii	0.0479794636034599
Mitsuokella multacida	0
Mobiluncus curtisii	0.0460115923279933
Moellerella wisconsensis	0.124668933305216
Mogibacterium diversum	0
Mogibacterium neglectum	0.0589748607719071
Mogibacterium pumilum	0
Mogibacterium timidum	0
Mogibacterium vescum	0
Monoglobus pectinilyticus	0.044295341809958
Moraxella atlantae	0
Moraxella catarrhalis	0.143336683966014
Moraxella caviae	0.0987301483906416
Moraxella lacunata	0.0873432597430712
Moraxella nonliquefaciens	0
Moraxella osloensis	0.0938696517069351
Morganella morganii	0
Moryella indoligenes	0.0377195450710896
Murdochiella asaccharolytica	0.0780867309220031
Muribaculum intestinale	0
Murimonas intestini	0.0944719967553685
Mycobacterium abscessus	0.161179227553143
Mycobacterium avium	0.0370056292902134
Mycobacterium florentinum	0.10888422834667
Mycobacterium fortuitum	0.0497145072869944
Mycobacterium iranicum	0.123338626813866
Mycobacterium mucogenicum	0.0280538624948735
Mycoplasma hominis	0
Mycoplasma pneumoniae	0
Negativicoccus succinicivorans	0
Neisseria bacilliformis	0
Neisseria cinerea	0
Neisseria elongata	0.0607691411330279
Neisseria flava	0
Neisseria flavescens/perflava	0
Neisseria gonorrhoeae	0.155292316440792
Neisseria macacae	0.0524113794615105
Neisseria meningitidis	0
Neisseria mucosa	0.335233961225442
Neisseria sicca	0
Neisseria subflava	0.0306810507222244
Nevskia ramosa	0
Nitriliruptor alkaliphilus	0
Oceanobacillus caeni	0.0476211439703674
Oceanobacillus massiliensis	0
Ochrobactrum anthropi	0.0778473517126102
Ochrobactrum intermedium	0.0508066357592345
Ochrobactrum pituitosum	0
Odoribacter laneus	0
Odoribacter splanchnicus	0.0411127377345568
Oligella urethralis	0.0923596933422769
Olsenella profusa	0
Olsenella scatoligenes	0.037275431569044
Olsenella uli	0
Olsenella umbonata	0.0510854741223858
Orenia metallireducens	0
Oribacterium parvum	0
Oribacterium sinus	0.468183135895728
Ornithobacterium rhinotracheale	0
Oscillibacter ruminantium	0.0474217242211319
Oscillibacter sp	0.222874781822899
Oscillibacter valericigenes	0.383642769556579
Oxalobacter formigenes	0.0452215827304092
Paenibacillus alvei	0.0634665556616291
Paenibacillus antibioticophila	0.0594722693239375
Paenibacillus barcinonensis	0.0547867189432856
Paenibacillus barengoltzii	0
Paenibacillus daejeonensis	0.0404261185718221
Paenibacillus durus	0
Paenibacillus glucanolyticus	0
Paenibacillus graminis	0.0286997108415115
Paenibacillus illinoisensis	0.100867828510242
Paenibacillus kribbensis	0
Paenibacillus lactis	0.0616415754364326
Paenibacillus lautus	0.0393770524328513
Paenibacillus provencensis	0
Paenibacillus pueri	0.071058717724247
Paenibacillus rhizosphaerae	0
Paenibacillus riograndensis	0.106390602049752
Paenibacillus sabinae/forsythiae	0
Paenibacillus senegalensis	0.07953933984571
Paenibacillus thiaminolyticus	0.0306930546098645
Paenibacillus timonensis	0
Pantoea agglomerans	0.715723842065853
Pantoea conspicua	0.0307115743224715
Papillibacter cinnamivorans	0
Parabacteroides distasonis	0.319231804941072
Parabacteroides goldsteinii	0
Parabacteroides gordonii	0
Parabacteroides johnsonii	0
Parabacteroides merdae	0.0355921643543601
Paracoccus carotinifaciens	0
Paracoccus marinus	0.081636335177344
Paracoccus sanguinis	0.0382741766812337
Paracoccus yeei	0
Paraeggerthella hongkongensis	0.229810850651233
Paraprevotella clara	0
Paraprevotella xylaniphila	0
Parascardovia denticolens	0.029965274899034
Parasporobacterium paucivorans	0.178296747045203
Parasutterella excrementihominis	0.144190461911299
Parasutterella secunda	0.13636179177328
Parvimonas micra	0.114047003667609
Pediococcus acidilactici	0.0483403890938022
Pediococcus damnosus	0
Pediococcus pentosaceus	0.0839225588009937
Pedobacter daejeonensis	0
Pedomicrobium ferrugineum	0
Pelomonas saccharophila	0.1430453683774
Peptoclostridium difficile	0
Peptococcus niger	0
Peptococcus sp.	0
Peptoniphilus asaccharolyticus	0
Peptoniphilus coxii	0
Peptoniphilus duerdenii	0
Peptoniphilus grossensis	0
Peptoniphilus harei	0
Peptoniphilus indolicus	0.03596977080134
Peptoniphilus lacrimalis	0
Peptoniphilus senegalensis	0.0495481085140057
Peptoniphilus timonensis	0
Peptostreptococcus anaerobius	0.0597240414974645
Peptostreptococcus russellii	0
Peptostreptococcus stomatis	0.070693388897476
Phascolarctobacterium faecium	0.159445480019632
Phascolarctobacterium succinatutens	0.315134762775408
Phenylobacterium haematophilum	0.0544435609073736
Phyllobacterium myrsinacearum	0
Planococcus rifietoensis	0.0398184633957919
Planomicrobium chinense	0.029349747161629
Planomonospora sphaerica	0.155113167124513
Plesiomonas shigelloides	0
Porphyromonas asaccharolytica	0
Porphyromonas catoniae	0.106025757632989
Porphyromonas endodontalis	0.0589631514541834
Porphyromonas gingivalis	0
Porphyromonas somerae	0.192653069325598
Porphyromonas uenonis	0.0648617354825665
Prevotella albensis	0.0292857538708155
Prevotella amnii	0
Prevotella amniotica	0
Prevotella aurantiaca	0.109475340912119
Prevotella baroniae	0
Prevotella bergensis	0
Prevotella bivia	0
Prevotella brevis	0
Prevotella bryantii	0.0294905836028947
Prevotella buccae	0
Prevotella buccalis	0
Prevotella conceptionensis	0.10631658070962
Prevotella copri	0.091994963783945
Prevotella corporis	0.121011799417362
Prevotella dentalis	0
Prevotella dentasini	0
Prevotella denticola	0.0312077985378196
Prevotella disiens	0
Prevotella enoeca	0
Prevotella falsenii	0
Prevotella fusca	0
Prevotella histicola	0.178797190781489
Prevotella intermedia	0
Prevotella loescheii	0.0457312245970876
Prevotella maculosa	0.0302517062518524
Prevotella marshii	0
Prevotella melaninogenica	0
Prevotella micans	0
Prevotella multidaccharivorax	0
Prevotella multiformis	0.0373396782671377
Prevotella multisaccharivorax	0.0586035278047215
Prevotella nanceiensis	0
Prevotella nigrescens	0
Prevotella oralis	0.0516071233748953
Prevotella oris	0.0366807053954135
Prevotella oryzae	0
Prevotella oulorum	0
Prevotella pallens	0
Prevotella paludivivens	0.0818232936695514
Prevotella pleuritidis	0
Prevotella ruminicola	0.101070445506084
Prevotella saccharolytica	0.0908420177762934
Prevotella salivae	0.0445931482440001
Prevotella scopos/jejuni	0
Prevotella shahii	0
Prevotella stercorea	0.0677086810969375
Prevotella timonensis	0.0319182662801484
Prevotella veroralis	0
Promicromonospora flava	0.147042374196826
Propionibacterium acidifaciens	0.652551066785622
Propionibacterium acidipropionici	0.217931309665395
Propionibacterium acnes	0
Propionibacterium australiense	0
Propionibacterium avidum	0
Propionibacterium cyclohexanicum	0.0291270308056166
Propionibacterium damnosum	0.135735190930229
Propionibacterium freudenreichii	0.0485327640389593
Propionibacterium granulosum	0.0391212948103229
Propionibacterium jensenii	0.0700885115266185
Propionibacterium microaerophilum	0.115184187639519
Propionibacterium namnetense	0.0305960617907815
Propionibacterium propionicum	0
Propionibacterium thoenii	0.195989484890957
Propionicimonas paludicola	0
Propionimicrobium lymphophilum	0.443708035496203
Propionivibrio dicarboxylicus	0
Prosthecobacter fluviatilis	0.0347449658933221
Proteus mirabilis	0
Proteus penneri	0.121756084183077
Proteus vulgaris	0.0360787335296122
Providencia alcalifaciens	0.0346840508677942
Providencia rettgeri	0
Providencia rustigianii	0
Providencia stuartii	0.0556658250627508
Pseudoclavibacter massiliense	0
Pseudoclavibacter sp._Timone	0
Pseudoflavonifractor capillosus	0.2197499722267
Pseudomonas aeruginosa	0
Pseudomonas alcaliphila	0
Pseudomonas fluorescens	0
Pseudomonas fragi	0
Pseudomonas fragi/thivervalensis/deceptionensis	0.0346457448768947
Pseudomonas monteilii	0.859650977501485
Pseudomonas nitroreducens	0
Pseudomonas oleovorans	0
Pseudomonas putida	0
Pseudomonas stutzeri	0.0369738361670209
Pseudopropionibacterium propionicum	0
Pseudoramibacter alactolyticus	0.0558160883316846
Pseudothermotoga thermarum	0
Pseudoxanthomonas mexicana	0
Psychrobacter arenosus	0
Pyramidobacter piscolens	0.0475959248246685
Ralstonia insidiosa	0.0965047418235567
Ralstonia mannitolilytica	0.0547811833659208
Ralstonia solanacearum	0
Raoultella ornithinolytica	0
Raoultella planticola	0.272754735771043
Rheinheimera perlucida	0
Rheinheimera texasensis	0.033324975559794
Rhizobium pusense	0.0810390687484647
Rhodanobacter ginsenosidimutans	0.483974120302171
Rhodobacter sphaeroides	0
Rhodococcus equi	0
Rhodococcus erythropolis	0.0314578449200799
Rhodococcus rhodochrous	0.0435524907906698
Riemerella anatipestifer	0.0286412842752384
Riemerella columbina	0.0365844091995029
Robinsoniella peoriensis	0
Romboutsia lituseburensis	0.0498430923685276
Roseburia faecis	1.14123041061787
Roseburia hominis	0.037053279331831
Roseburia intestinalis	0.0487121095709438
Roseburia inulinivorans	0.178464631037153
Roseburia sp	0.193716873647566
Roseomonas mucosa	0.104942801772858
Rothia aeria	0
Rothia dentocariosa	0
Rothia mucilaginosa	0
Rubinisphaera brasiliensis	0.0776979039808976
Rudanella lutea	0.224651798508399
Ruminococcus albus	0
Ruminococcus bromii	1.08752250583231
Ruminococcus callidus	0.0677591763368965
Ruminococcus champanellensis	0.0771193288127441
Ruminococcus faecis	0.0846353852171823
Ruminococcus flavefaciens	0
Ruminococcus gauvreauii	0.0398463713139232
Ruminococcus gnavus	0.234241655814393
Ruminococcus lactaris	0
Ruminococcus sp	0.0599974118366729
Ruminococcus sp. Marseille-P2780	0.0872432468342019
Ruminococcus sp. Marseille-P650	0.0413962512999079
Ruminococcus torques	0.179830175737367
Ruthenibacterium lactatiformans	0.140782602882251
Salmonella enterica	0
Sarcina maxima	0.0378988857149046
Sarcina ventriculi	0.21362790581074
Scardovia inopinata	0.200988754770627
Scardovia wiggsiae	0.246688627518593
Schlesneria paludicola	0
Schwartzia sp.	0
Schwartzia succinivorans	0.0296759425452289
Selenomonas artemidis	0
Selenomonas infelix	0
Selenomonas noxia	0
Selenomonas ruminantium	0
Selenomonas sputigena	0
Sellimonas intestinalis	0.15670932688548
Senegalemassilia anaerobia	0.0658961635222715
Senegalimassilia anaerobia	0.118498651341851
Serratia ficaria	0.0419863018316559
Serratia fonticola	0.135750699485569
Serratia liquefaciens	0.0529522849020371
Serratia marcescens	0
Shigella dysenteriae	0
Shuttleworthia satelles	0.137316749551178
Silanimonas lenta	0
Simonsiella muelleri	0.0930454454548713
Skermanella aerolata	0.0732298954280669
Slackia equolifaciens	0
Slackia exigua	0.0698758267416065
Slackia faecicanis	0.0775795652194701
Slackia isoflavoniconvertens	0.0383285169819571
Slackia piriformis	0.0458346023252321
Snodgrassella alvi	0
Soleaferrea massiliensis	0.0433907741904614
Solobacterium moorei	0.0465640080586765
Sphingobacterium faecium	0.0895594003007453
Sphingobacterium multivorum	0.175768321974774
Sphingobacterium spiritivorum	0
Sphingobium hydrophobicum	0.0371932404027936
Sphingobium yanoikuyae	0.210942218507868
Sphingomonas adhaesiva	0
Sphingomonas ginsenosidimutans	0
Sphingomonas hankookensis	0.0478535114071836
Sphingomonas panni	0.0913097220136213
Sphingomonas paucimobilis	0
Sphingomonas pseudosanguinis	1.29985403608147
Spirosoma linguale	0
Sporanaerobacter acetigenes	0
Sporolactobacillus nakayamae	0.0722329544280839
Sporosarcina koreensis	0
Staphylococcus arlettae	0
Staphylococcus aureus	0.0512141263589928
Staphylococcus auricularis	0.0463575446528161
Staphylococcus capitis	0.191490720056659
Staphylococcus cohnii	0.0403416004870502
Staphylococcus condimenti	0.0350904558910086
Staphylococcus epidermidis	0.0368707653226007
Staphylococcus epidermidis/muscae	0
Staphylococcus equorum/edaphicus/saprophyticus	0
Staphylococcus haemolyticus	0.061614256960089
Staphylococcus hominis	0
Staphylococcus intermedius	0.0581270794086973
Staphylococcus kloosii	0
Staphylococcus lentus	0.0341603249873864
Staphylococcus lugdunensis	0.0405831050947794
Staphylococcus nepalensis	0.0298864789595329
Staphylococcus pasteuri	0.0321836920879335
Staphylococcus pettenkoferi	0
Staphylococcus saccharolyticus	0.0455768587548777
Staphylococcus saprophyticus	0.0598708318255861
Staphylococcus schleiferi	0
Staphylococcus sciuri	0
Staphylococcus simulans	0.15951395541858
Staphylococcus succinus	0
Staphylococcus vitulinus	0.0314977228486716
Staphylococcus warneri	0.168934131680509
Staphylococcus xylosus	0.0384634692682032
Stenotrophomonas daejeonensis	0
Stenotrophomonas maltophilia	0.189155076366002
Stenotrophomonas rhizophila	0.0385209346578092
Stomatobaculum longum	0
Stoquefichus massiliensis	0.0373287937566338
Streptobacillus moniliformis	0.0343800322680538
Streptococcus agalactiae	0
Streptococcus alactolyticus	0
Streptococcus anginosus	0
Streptococcus australis	0
Streptococcus caballi	0
Streptococcus cameli	0
Streptococcus canis	0
Streptococcus caprae	0
Streptococcus castoreus	0.0314482237613481
Streptococcus constellatus	0
Streptococcus criceti	0
Streptococcus cristatus	0.106019056016339
Streptococcus dentasini	0
Streptococcus dentirousetti	0
Streptococcus devriesei	0.0337641429521223
Streptococcus didelphis	0.0595457913364747
Streptococcus downei	0
Streptococcus dysgalactiae	0
Streptococcus equi	0
Streptococcus equinus	0
Streptococcus equinus/lutetiensis/infantarius	0
Streptococcus fryi	0.0322504410507582
Streptococcus gallolyticus	0
Streptococcus gordonii	0.0609076070046264
Streptococcus gordonii/mutans	0
Streptococcus henryi	0.0288017976871613
Streptococcus hongkongensis	0
Streptococcus hyovaginalis	0
Streptococcus ictaluri	0
Streptococcus infantarius	0
Streptococcus infantis	1.40078919032549
Streptococcus iniae	0.0312326823183147
Streptococcus intermedius/uberis	0.0350918423631684
Streptococcus lactarius	0.0298150644668577
Streptococcus lutetiensis	0
Streptococcus macedonicus	0
Streptococcus marimammalium	0
Streptococcus massiliensis	0
Streptococcus merionis	0
Streptococcus minor	0
Streptococcus mitis	0
Streptococcus mitis/pneumoniae/pseudoneumoniae	0
Streptococcus moroccensis	0
Streptococcus mutans	0.0459757286029859
Streptococcus oralis	0
Streptococcus oricebi	0
Streptococcus orisasini	0
Streptococcus ovis	0.0554851628410453
Streptococcus parasaguinis	0.0294989004846823
Streptococcus parasanguinis	0.064360697825622
Streptococcus parauberis	0
Streptococcus pasteurianus	0
Streptococcus peroris	0
Streptococcus pharyngis	0
Streptococcus pleomorphus	0
Streptococcus plurextorum	0.0575285773667637
Streptococcus pneumoniae	0
Streptococcus porci	0
Streptococcus porcinus	0.0774128766055586
Streptococcus porcorum	0.0283299774405348
Streptococcus pyogenes	0
Streptococcus pyogensis	0
Streptococcus ratti/ursoris	0
Streptococcus rubneri	0
Streptococcus rupicaprae	0
Streptococcus salivarius	0.0860780728953782
Streptococcus saliviloxodontae	0
Streptococcus sanguinis	0
Streptococcus sanguinis/vestibularis	0
Streptococcus sinensis	0
Streptococcus sobrinus	0.0287728798485499
Streptococcus suis	0.0405430009475211
Streptococcus tangierensis	0
Streptococcus thermophilus	0.0775452437382921
Streptococcus thoraltensis	0
Streptococcus uberis	0.038617704457365
Streptococcus vestibularis	0.0700371619355191
Streptococcus viridans	0.254764826960428
Streptomyces misionensis	0
Streptomyces thermoviolaceus	0
Streptomyces thermovulgaris	0.0292513850494996
Subdoligranulum variabile	0
Succinatimonas hippei	0
Succiniclasticum ruminis	0.253866035571563
Succinivibrio dextrinosolvens	0.604755713552299
Sulfurimonas autotrophica	0
Sutterella parvirubra	0
Sutterella stercoricanis	0
Sutterella wadsworthensis	0.051542907936577
Symbiobacterium thermophilum	0
Tannerella forsythia	0
Tatumella ptyseos	0
Tetragenococcus solitarius	0
Tetrasphaera australiensis	0
Thiomicrospira cyclica	0.052191967919237
Timonella senegalensis	0.0345575410041601
Tissierella praeacuta	0
Trabulsiella guamensis	0.0421060503691611
Treponema berlinense	0.0390637715657865
Treponema denticola	0
Treponema lecithinolyticum	0
Treponema maltophilum	0
Treponema medium	0
Treponema porcinum	0
Treponema socranskii	0
Treponema succinifaciens	0
Treponema vincentii	0.0654937331323237
Tropheryma whipplei	0
Trueperella bernardiae	0.0277210246669523
Trueperella pyogenes	0
Tumebacillus permanentifrigoris	0.0352793828528582
Turicella otitidis	0.137493630691329
Turicibacter sanguinis	0.0385782881731968
Turicimonas muris	0
Tyzzerella nexilis	0.0934210096406272
Ureaplasma parvum	0
Ureaplasma urealyticum	0
Ureibacillus suwonensis	0.0403842548336289
Ureibacillus thermosphaericus	0
Vagococcus penaei	0.0329158645752308
Vagococcus teuberi	0
Varibaculum cambriense	0.231794704944296
Variovorax boronicumulans	0.0576433246007299
Veillonella atypica	0.0344144275837168
Veillonella dispar	0.0582839173954223
Veillonella parvula	0.0342370372991631
Veillonella ratti	0
Veillonella rogosae	0.0668761389070529
Veillonella tobetsuensis	0.0642727998899407
Vibrio cholerae	0.0492806881242748
Vibrio cincinnatiensis	0
Vibrio fluvialis	0
Vibrio furnissii	0.028059695074268
Vibrio mimicus	0
Vibrio parahaemolyticus	0
Victivallis vadensis	0.0592866446221106
Virgibacillus proomii	0
Weeksella virosa	0.0359130582616803
Weissella cibaria	0.0281849176123253
Weissella confusa	0.750153770822997
Weissella paramesenteroides	0
Yersinia aleksiciae	0
Yersinia bercovieri	0
Yersinia enterocolitica	0
Yersinia frederiksenii	0.0609311503773559
Yersinia kristensenii	0
Yersinia pseudotuberculosis	0
Yersinia rohdei	0
Yokenella regensburgei	0.101170214315865
Yonghaparkia alkaliphila	0
Kingdom Information: (%)
Archaea	0.212622116652816
Bacteria	99.7873778833474
Phylum Information: (%)
Actinobacteria	16.9302943019341
Bacteroidetes	11.5312624143334
Deinococcus-Thermus	0.0425612545876227
Dictyoglomi	0.0758746322311907
Elusimicrobia	0.120983362096975
Epsilonbacteraeota	1.60478933940327
Euryarchaeota	0.212622116652816
Firmicutes	42.641304554023
Fusobacteria	1.73527707982962
Gemmatimonadetes	0
Halanaerobiaeota	0
Lentisphaerae	0.0592866446221106
Other	3.45021354834314
Planctomycetes	0.0776979039808976
Proteobacteria	20.9203501663604
Spirochaetes	0.199718917904821
Synergistetes	0.165689303105256
Tenericutes	0.163652618086528
Thermotogae	0
Verrucomicrobia	0.0684218425049564
Class Information: (%)
Actinobacteria	12.006952213996
Actinobacteridae	2.71446400177396
Alphaproteobacteria	4.52981822161983
Bacilli	11.6277674148882
Bacteroides	0.984520254617135
Bacteroidetes	0
Bacteroidia	10.5467421597163
Betaproteobacteria	0
Brachyspirae	0.0951614132067109
Campylobacteria	1.60478933940327
Chlorobia	0
Clostridia	26.3706651289602
Coriobacteriia	2.20887808616409
Deinococci	0.0425612545876227
Deltaproteobacteria	0.103168473137325
Dictyoglomia	0.0758746322311907
Elusimicrobia	0.120983362096975
Epsilonproteobacteria	0
Erysipelotrichia	3.2025079520312
Flavobacteria	0
Fusobacteria	0.112307608584973
Fusobacteriia	1.62296947124464
Gammaproteobacteria	16.2873634716032
Gemmatimonadetes	0
Halanaerobiia	0
Halobacteria	0.0702933288939802
Lentisphaeria	0.0592866446221106
Methanobacteria	0.142328787758836
Mollicutes	0.163652618086528
Negativicutes	1.44036405814347
Nitriliruptoria	0
Other	3.45021354834314
Planctomycetacia	0.0776979039808976
Spirochaetes	0
Spirochaetia	0.10455750469811
Synergistia	0.165689303105256
Thermotogae	0
Verrucomicrobiae	0.0684218425049564
Order Information: (%)
Acetobacterales	0.157232586563674
Actinomycetales	2.29172536067124
Aeromonadales	0.959102619375025
Alteromonadales	0.106983469628666
Azospirillales	0.0732298954280669
Bacillales	4.23764884159808
Bacteroidales	8.57353339407433
Betaproteobacteriales	3.59930342867351
Bifidobacteriales	4.71171188943452
Brachyspirales	0.0951614132067109
Campylobacterales	1.60478933940327
Cardiobacteriales	0.0497933941510525
Caulobacterales	0.500047945915501
Chitinophagales	1.63010623446204
Chlorobiales	0
Chromatiales	0
Clostridiale	0.273960319935703
Clostridiales	26.0967048090244
Coriobacteriales	2.20887808616409
Corynebacteriales	2.87394363608449
Cytophagales	0.293341820528197
Deinococcales	0.0425612545876227
Desulfobacterales	0
Desulfovibrionales	0.103168473137325
Dictyoglomales	0.0758746322311907
Elusimicrobiales	0.120983362096975
Enterobacteriales	4.78421604479271
Erysipelotrichales	3.2025079520312
Flavobacteriales	0.768953242993323
Fusobacterales	0.112307608584973
Fusobacteriales	1.62296947124464
Fusobacteriales: Leptotrichiacea	0
Gemmatimonadales	0
Halanaerobiales	0
Halobacteriales	0.0702933288939802
Lactobacillales	7.39011857329008
Methanobacteriales	0.142328787758836
Micrococcales	3.33480133583342
Micromonosporales	0.136667298048786
Mycoplasmatales	0.163652618086528
Neisseriales	0
Nitriliruptorales	0
Oceanospirillales	0.0837096305990902
Opitutales	0.0336768766116343
Other	3.45021354834314
Pasteurellales	1.71108236872058
Planctomycetales	0.0776979039808976
Propionibacteriales	1.18820214352352
Pseudomonadales	2.45428453785336
Rhizobiales	1.99318742234801
Rhodobacterales	0.156160883354439
Salinisphaerales	0
Selenomonadales	1.44036405814347
Sphingobacteriales	0.265327722275519
Sphingomonadales	1.64995948801014
Spirochaetales	0.10455750469811
Streptomycetales	0.0292513850494996
Streptosporangiales	0.155113167124513
Synergistales	0.165689303105256
Thermotogales	0
Thiomicrospirales	0.052191967919237
Verrucomicrobiales	0.0347449658933221
Vibrionales	1.56305437249099
Victivallales	0.0592866446221106
Xanthomonadales	0.923641637399031
Family Information: (%)
Acetobacteraceae	0.157232586563674
Acidaminococcaceae	0.825780890473233
Actinomycetaceae	0.97022701813646
Aerococcaceae	0.962914038967807
Aeromonadaceae	0.219700863652465
Akkermansiaceae	0
Alicyclobacillaceae	0.0352793828528582
Alteromonadaceae	0.033324975559794
Aquaspirillaceae	0
Arcobacteraceae	0.133339829241346
Atopobiaceae	0.324629098422633
Azospirillaceae	0.0732298954280669
Bacillaceae	2.33073603384037
Bacteroidaceae	4.98547023720825
Barnesiellaceae	0.0402355135017936
Beijerinckiaceae	0.670428728771971
Bifidobacteriaceae	4.71171188943452
Blautia	0.0677745367612156
Bogoriellaceae	0
Brachyspiraceae	0.0951614132067109
Brevibacteriaceae	0.387609265705254
Burkholderiaceae	2.48258012365886
Caldicoprobacteraceae	0
Campylobacteraceae	0.638838894334994
Cardiobacteriaceae	0.0497933941510525
Carnobacteriaceae	0.203225823556965
Caulobacteraceae	0.500047945915501
Cellulomonadaceae	0.0925471986251785
Chitinibacteraceae	0.224306661978283
Chitinophagaceae	1.63010623446204
Chlorobiaceae	0
Christensenellaceae	0.118532308134733
Chromatiaceae	0
Clostridiaceae	1.26991798102964
Clostridiaceae 1	4.40592396087598
Clostridiaceae 2	0.16293125805594
Clostridiales	0.273960319935703
Coriobacteriaceae	0.232967578898395
Corynebacteriaceae	2.27507490463098
Corynebacterineae	0.24789936413035
Deinococcaceae	0.0425612545876227
Dermabacteraceae	0.392715552577885
Dermacoccaceae	0.059869562187038
Desulfobulbaceae	0
Desulfovibrionaceae	0.103168473137325
Dictyoglomaceae	0.0758746322311907
Dietziaceae	0.306300983900565
Dysgonomonadaceae	0.206459369143036
Eggerthellaceae	1.65128140884306
Elusimicrobiaceae	0.120983362096975
Enterbacteriaceae	1.11749878331604
Enterobacteriaceae	3.66671726147667
Enterococcaceae	0.282408310177759
Erysipelotrichaceae	3.2025079520312
Eubacteriaceae	0.138143472395841
Family XI	0.387361116720656
Family XIII	0.22545632026278
Family XVIII	0
Flavobacteriaceae	0.479944847008188
Fusobacteriaceae	0.720413023128027
Gemmatimonadaceae	0
Halobacteroidaceae	0
Haloferacaceae	0.0702933288939802
Halomonadaceae	0.0837096305990902
Helicobacteraceae	0.832610615826934
Hymenobacteraceae	0.0686900220197977
Hyphomicrobiaceae	0
Intrasporangiaceae	0.303196328001368
Jonesiaceae	0
Lachnospiraceae	12.4418432497142
Lactobacillaceae	1.6398706920886
Leptotrichia	0
Leptotrichiaceae	1.01486405670159
Leuconostocaceae	1.06501563909913
Listeriaceae	0
Marinifilaceae	0.320155944815216
Methanobacteriaceae	0.142328787758836
Microbacteriaceae	1.79604246848236
Micrococcaceae	0.358097047273291
Micrococcineae	0.130596112704123
Micromonosporaceae	0.136667298048786
Moraxellaceae	1.04065409232223
Muribaculaceae	0
Mycobacteriaceae	0.26027671765541
Mycoplasmataceae	0.163652618086528
Neisseriaceae	0.851839574910783
Nitriliruptoraceae	0
Nocardiaceae	0.107278467051011
Nocardioidaceae	0.0322199486452955
Opitutaceae	0.0336768766116343
Other	3.45021354834314
Paenibacillaceae	0.976358988491527
Pasteurellaceae	1.71108236872058
Peptococcaceae	0
Peptostreptococcaceae	0.25053691302742
Planococcaceae	0.069168210557421
Porphyromonadaceae	0.422503713895337
Prevotellaceae	2.04824312203754
Promicromonosporaceae	0.0386893620648377
Propionibacteriaceae	1.15598219487822
Propionibacterineae	0.774049979463042
Pseudomonadaceae	1.41363044553112
Psychromonadaceae	0.073658494068872
Rhizobiaceae	1.19172343111539
Rhodanobacteraceae	0.483974120302171
Rhodobacteraceae	0.156160883354439
Rhodocyclaceae	0.0405770681255844
Rikenellaceae	0.195641524177729
Rubinisphaeraceae	0.0776979039808976
Ruminococcaceae	6.71242548504895
Schlesneriaceae	0
Solimonadaceae	0
Sphingobacteriaceae	0.265327722275519
Sphingomonadaceae	1.64995948801014
Spirochaetaceae	0.10455750469811
Spirosomaceae	0.224651798508399
Sporolactobacillaceae	0.0722329544280839
Staphylococcaceae	0.669731478424942
Streptococcacaeae	0
Streptococcaceae	3.23668406939981
Streptomycetaceae	0.0292513850494996
Streptomycineae	0
Streptosporangiaceae	0.155113167124513
Succinivibrionaceae	0.73940175572256
Synergistaceae	0.165689303105256
Tannerellaceae	0.354823969295432
Thermomonosporaceae	0
Thermotogaceae	0
Thiomicrospiraceae	0.052191967919237
Thiovulaceae	0
Veillonellaceae	0.614583167670237
Verrucomicrobiaceae	0.0347449658933221
Vibrionaceae	1.56305437249099
Victivallaceae	0.0592866446221106
Weeksellaceae	0.289008395985136
Xanthobacteraceae	0.13103526246065
Xanthomonadaceae	0.439667517096861
Genus Information: (%)
Acetanaerobacterium	0.851972734552012
Acetivibrio	0
Acetobacter	0.052289784790816
Acetobacterium	0.0404837920496412
Achromobacter	0.0778473517126102
Acidaminococcus	0.0973346121066307
Acidovorax	0.033236751234391
Acinetobacter	0.61737434851557
Actinobacillus	0.482291268953879
Actinobaculum	0
Actinomadura	0
Actinomyces	0.626550327883536
Adlercreutzia	0.0485307002456788
Aerococcus	0.0441557244999984
Aeromicrobium	0.0322199486452955
Aeromonas	0.219700863652465
Afipia	0
Agathobacter	0
Aggregatibacter	0.0881569846179139
Agrobacterium	0.442184171061578
Agrococcus	0.0754929272208433
Akkermansia	0
Alcaligenes	0.028010584861699
Algoriella	0
Aliagarivorans	0.073658494068872
Alistipes	0.195641524177729
Allisonella	0
Alloiococcus	0
Alloprevotella	0.672493292157349
Allorhizobium-Neorhizobium-Pararhizobium-Rhizobium	0.626532621616203
Alloscardovia	0
Alysiella	0.0434077764837652
Amaricoccus	0.0362503714958608
Anaerobiospirillum	0.134646042170261
Anaerococcus	0.0373690722219254
Anaerofilum	0.0565478727321399
Anaerofustis	0
Anaeroglobus	0
Anaerospora	0
Anaerosporobacter	0.0644674500962743
Anaerostipes	0.186623604506563
Anaerovorax	0
Ancylobacter	0.097720496507182
Aneurinibacillus	0.0448612585269142
Anoxynatronum	0.1351596548411
Aquabacterium	0.0516818177419289
Arcanobacterium	0.0381493683136826
Arcobacter	0.133339829241346
Arthrobacter	0.263890636575654
Asaccharobacter	0.0686746238431612
Atopobium	0.236268192731203
Atopostipes	0.0753372113438245
Aureimonas	0.0419675696891459
Bacillus	2.24273063503638
Bacteroides	4.98547023720825
Barnesiella	0
Bartonella	0
Bavariicoccus	0.0537185519460916
Bergeyella	0.0571923992471637
Bifidobacterium	4.20416684816492
Blautia	1.00924892794911
Bordetella	0
Brachybacterium	0.240851372311751
Brachymonas	0.0411909971591044
Brachyspira	0.0951614132067109
Bradyrhizobium	0.0333147659534682
Brevibacillus	0.223777896854839
Brevibacterium	0.387609265705254
Brevundimonas	0.169927627515833
Brochothrix	0
Buchnera	0.0848450697168591
Bulleidia	0
Burkholderia-Caballeronia-Paraburkholderia	0.0435981048531153
Butyricicoccus	0.130242287638863
Butyricimonas	0.279043207080659
Butyrivibrio	0.243605384688055
Caldicoprobacter	0
Campylobacter	0.638838894334994
Capnocytophaga	0.355306224978649
Cardiobacterium	0.0497933941510525
Castellaniella	0
Catabacter	0.0384427256453328
Catenibacterium	2.37942103278001
Catonella	0.0330280082147542
Caulobacter	0.275676757492294
Cellulomonas	0.0925471986251785
Cellulosilyticum	0.140025242645543
Cellulosimicrobium	0.0386893620648377
Centipeda	0
Cephaloticoccus	0.0336768766116343
Cetobacterium	0.0324374377720679
Chitinibacter	0.224306661978283
Chlorobium	0
Christensenella	0.0800895824893999
Chryseobacterium	0
Citrobacter	0.128804155437362
Cloacibacillus	0.118093378280588
Clostridium	1.26991798102964
Clostridium sensu stricto	0.0277716032148401
Clostridium sensu stricto 1	2.88269422542844
Clostridium sensu stricto 10	0
Clostridium sensu stricto 11	0.248900892585723
Clostridium sensu stricto 12	0.148872413661606
Clostridium sensu stricto 13	0.274914657936249
Clostridium sensu stricto 14	0
Clostridium sensu stricto 15	0.0531497166604187
Clostridium sensu stricto 16	0.0611566741131655
Clostridium sensu stricto 17	0
Clostridium sensu stricto 18	0.0623576043058213
Clostridium sensu stricto 19	0
Clostridium sensu stricto 2	0
Clostridium sensu stricto 3	0.0321943822784536
Clostridium sensu stricto 4	0.0300448020293055
Clostridium sensu stricto 5	0
Clostridium sensu stricto 7	0.0776912476477575
Clostridium sensu stricto 8	0.2824205527034
Cnuella	1.58789702698256
Collinsella	0.142736431249162
Comamonas	0
Coprobacillus	0
Coprobacter	0.0402355135017936
Coprococcus 1	0
Coprococcus 2	0.0530446371402374
Coprococcus 3	0.171098090920983
Coriobacterium	0.0560360144073206
Corynebacterium	0.165314556815243
Corynebacterium 1	1.92065396625173
Cronobacter	0
Cryobacterium	0.0526013404360762
Cryptobacterium	0.0341307669077333
Cupriavidus	0
Curvibacter	0
Cutibacterium	0.0305960617907815
Dechlorobacter	0
Deinococcus	0.0425612545876227
Delftia	0.0312817429943302
Dermabacter	0.151864180266134
Dermacoccus	0.059869562187038
Desulfobulbus	0
Desulfovibrio	0.103168473137325
Dialister	0.0937363174199439
Dictyoglomus	0.0758746322311907
Dielma	0
Dietzia	0.306300983900565
Dolosicoccus	0.0315790444871112
Dolosigranulum	0
Dorea	0.0313932518703592
Dyadobacter	0
Dysgonomonas	0.0732363923833118
Eggerthella	0.92783415649867
Eggerthia	0
Eikenella	0.033298023365953
Eisenbergiella	0.0287851662862808
Elusimicrobium	0.120983362096975
Empedobacter	0.13067724500155
Enorma	0.0341951332419122
Enterobacter	0.254045036332652
Enterococcus	0.13413911866931
Enterorhabdus	0.0469268652144371
Enterovibrio	0.0323642332241191
Eremococcus	0
Erwinia	0.0431005678565708
Erysipelatoclostridium	0.175449782162448
Escherichia	1.11749878331604
Escherichia-Shigella	1.1211525322316
Ethanoligenens	0.316767190536901
Eubacterium	0.315803911950218
Ezakiella	0.0377467461049033
Facklamia	0.887179269980698
Faecalitalea	0.120706556130237
Fastidiosipila	0.0467176857358308
Fictibacillus	0
Filifactor	0
Finegoldia	0
Flavobacterium	0.124638622029538
Flavonifractor	0.294574154562071
Franconibacter	0
Fretibacterium	0
Fusicatenibacter	0.179676196966967
Fusobacterium	0.687975585355959
Gallibacterium	0
Garciella	0
Gardnerella	0.029902384081351
Gemella	0.0841417930028752
Gemmatirosa	0
Geobacillus	0
Geomicrobium	0
Georgenia	0
Gluconobacter	0
Gordonia	0.0488076674325946
Gordonibacter	0.063754934213881
Granulicatella	0.12788861221314
Grimontia	0.191070172392132
Haematobacter	0
Haemophilus	1.14063411514879
Hafnia-Obesumbacterium	0
Halodesulfovibrio	0
Halomonas	0.0837096305990902
Halopiger	0.0702933288939802
Harryflintia	0
Helicobacter	0.832610615826934
Hespellia	0.0379432612433971
Hodemania	0
Holdemanella	0
Holdemania	0.040477862321517
Howardella	0.134280774713633
Hungatella	0.105503106425603
Hydrobacter	0.042209207479472
Hydrogenibacillus	0
Hydrogenoanaerobacterium	0.464927764657957
Hymenobacter	0.0686900220197977
Intestinibacter	0.0702763902639521
Intestinimonas	0
Isoptericola	0
Janibacter	0.272477965901728
Johnsonella	0.0891539249125216
Jonesia	0
Kandleria	0.335844638717425
Kerstersia	0
Kingella	0.0477004806231961
Klebsiella	0
Kluyvera	0
Kocuria	0.181250032611091
Kosakonia	0
Kurthia	0
Kytococcus	0
Lachnoanaerobaculum	0.0562922932506409
Lachnobacterium	0.0906419916903856
Lachnoclostridium	1.96108203676246
Lachnoclostridium 10	0.0499530212867258
Lachnoclostridium 12	0.0482652583380239
Lachnoclostridium 5	0.589599711779362
Lachnospira	1.38544985531598
Lachnospiraceae NC2004 group	0.105698708852121
Lachnospiraceae NK4A136 group	0.0364563753355599
Lactobacillus	1.5915303029948
Lactococcus	0.294365968804717
Lautropia	0.08388535814001
Lawsonella	0.0516127508726801
Leifsonia	0
Leminorella	0.0409295302506181
Leptothrix	0.55651518285944
Leptotrichia	0.980484024433535
Leuconostoc	0.249783640605468
Limnobacter	0.132697686048046
Lysinibacillus	0
[truncated: 214 more rows]
