# Supplementary material for: Pediatric Acute Lymphoblastic Leukemia Patients Exhibit Distinctive Alterations in the Gut Microbiota
Source: Front Cell Infect Microbiol. 2020 Oct 16;10:558799. doi: 10.3389/fcimb.2020.558799 (PMC7596659; doi:10.3389/fcimb.2020.558799)
Supplement: Supplementary file 1 [file Data_Sheet_1.ZIP › rawdata/Control/19T040007_output.xls.result.txt]

Species Information: (%)
Abiotrophia defectiva	0.0465545488223762
Abiotrophia para-adiacens	0.0464429098049693
Acetanaerobacterium elongatum	0.8098980267222
Acetobacterium tundrae	0
Achromobacter denitrificans	0.278185064263617
Achromobacter xylosoxidans	0
Acidaminococcus fermentans	0.0294221041294021
Acidaminococcus intestini	0.0382099453461833
Acidovorax facilis	0.0456744184818535
Acidovorax sp	0
Acidovorax temperans	0
Acinetobacter baumannii	0
Acinetobacter calcoaceticus	0.108164886928678
Acinetobacter haemolyticus/baumannii	0.426814924142564
Acinetobacter johnsonii	0.0564535982025106
Acinetobacter junii	0
Acinetobacter lwoffii	0
Acinetobacter pittii	0
Acinetobacter radioresistens	0
Acinetobacter septicus	0
Actinobacillus capsulatus	0.26506845055163
Actinobacillus pleuropneumoniae	0
Actinobaculum massiliense	0
Actinobaculum schaalii	0.0395786803654154
Actinomadura vinacea	0
Actinomyces canis	0
Actinomyces cardiffensis	0
Actinomyces georgiae	0.0328733187085368
Actinomyces graevenitzii	0
Actinomyces johnsonii	0
Actinomyces massiliensis	0
Actinomyces meyeri	0
Actinomyces naeslundii	0
Actinomyces neuii	0.0771559351354374
Actinomyces odontolyticus	0
Actinomyces oris	0
Actinomyces radingae	0
Actinomyces sp._ph3	0.519749335214329
Actinomyces turicensis	0
Actinomyces urogenitalis	0
Actinomyces viscosus	0.0292314322252814
Adlercreutzia equolifaciens	0.0318723128799563
Aeribacillus pallidus	0.288992251026824
Aerococcus christensenii	0.0390565039350377
Aerococcus viridans	0
Aeromicrobium massiliense	0
Aeromonas allosaccharophila/veronii	0.0455201082845502
Aeromonas bestiarum	0.0378861066080818
Aeromonas hydrophila	0.0326216326902333
Aeromonas jandaei	0
Aeromonas media/tecta	0
Aeromonas veronii	0
Afipia birgiae	0
Agathobaculum butyriciproducens	0.0543549307385909
Aggregatibacter actinomycetemcomitans	0.0373780800902296
Aggregatibacter aphrophilus	0.658360126118146
Aggregatibacter segnis	0.0343820384758725
Agrobacterium tumefaciens	0.580723500990421
Agrococcus jejuensis	0
Agrococcus terreus	0.0727218101079686
Akkermansia glycaniphila	0
Akkermansia muciniphila	0.0730985348327273
Alcaligenes faecalis	0.0505505491137386
Algoriella xinjiangensis	0
Aliagarivorans marinus	0.0730502709140683
Alistipes finegoldii	0
Alistipes indistinctus	0
Alistipes inops	0
Alistipes obesi	0.0456934388505558
Alistipes onderdonkii	0
Alistipes putredinis	0.284396407881854
Alistipes senegalensis	0.075255153231426
Alistipes shahii	0
Alistipes timonensis	0.0913967556134395
Allisonella histaminiformans	0
Alloiococcus otitis	0
Alloprevotella rava	0.0341029687075891
Alloprevotella tannerae	0.682140964007472
Alloscardovia omnicolens	0
Alysiella filiformis	0.0472902820870432
Amaricoccus kaplicensis	0
Anaerobiospirillum succiniciproducens	0
Anaerobiospirillum thomasii	0.120282181477973
Anaerococcus hydrogenalis	0.0603311011611994
Anaerococcus lactolyticus	0
Anaerococcus obesiensis	0.0739443931556608
Anaerococcus octavius	0
Anaerococcus prevotii	0.0388746201043798
Anaerococcus senegalensis	0
Anaerococcus tetradius	0
Anaerococcus vaginalis	0
Anaerofilum agile	0.102608588726636
Anaerofilum pentosovorans	0
Anaerofustis stercorihominis	0
Anaeroglobus geminatus	0
Anaerorhabdus furcosa	0
Anaerosporobacter mobilis	0.0314307543941771
Anaerostipes butyraticus	0.0454616046560686
Anaerostipes caccae	0
Anaerostipes hadrus	0.089819344749114
Anaerotruncus colihominis	0.15846154205505
Anaerotruncus sp	0
Anaerovorax odorimutans	0
Ancylobacter polymorphus	0.0981283279875111
Aneurinibacillus aneurinilyticus	0
Aneurinibacillus migulanus	0.0517195718823708
Anoxynatronum sibiricum	0.111057049331422
Aquabacterium commune	0.0709017319747254
Arcanobacterium haemolyticum	0
Arcanobacterium pyogenes	0
Arcobacter butzleri	0.203189693650521
Arcobacter cryaerophilus	0
Arthrobacter albus	0.0895100632719621
Arthrobacter castelli	0.121711719531309
Arthrobacter oxydans	0.109639202381869
Arthrobacter polychromogenes	0
Asaccharobacter celatus	0.0827533366342332
Atlantibacter hermannii	0
Atopobium minutum	0
Atopobium parvulum	0.0951610229666521
Atopobium rimae	0.140531361930099
Atopobium vaginae	0
Atopostipes suicloacalis	0.0748697010556317
Aurantimonas altamirensis	0
Aureimonas altamirensis	0.0701008812860292
Averyella dalhousiensis	0
Azonexus hydrophilus	0
Azospirillum lipoferum	0.0377781001568602
Bacillus altitudinis	0.396950180807969
Bacillus amyloliquefaciens	0.0498783789386802
Bacillus anthracis	0.0465669320124822
Bacillus atrophaeus	0
Bacillus badius	0
Bacillus beijingensis	0
Bacillus benzoevorans	0
Bacillus cereus	0
Bacillus circulans	0
Bacillus clausii	0
Bacillus coagulans	0
Bacillus cytotoxicus	0.0434703428156798
Bacillus endophyticus	0
Bacillus firmus	0
Bacillus flexus	0
Bacillus fordii	0.0398192340328493
Bacillus halodurans	0
Bacillus idriensis	0
Bacillus infantis	0
Bacillus licheniformis	0.0503384760580346
Bacillus marisflavi	0.0312748819804995
Bacillus massilioanorexius	0.0310037464394802
Bacillus massiliosenegalensis	0
Bacillus megaterium	0
Bacillus methanolicus	0
Bacillus mojavensis	0.0283447278516966
Bacillus mycoides	0
Bacillus nealsonii	0
Bacillus niacini	0
Bacillus polyfermenticus	0.154541787610326
Bacillus pseudofirmus	0
Bacillus pseudomycoides	0.0403310854012988
Bacillus pumilus	0.0570077331148
Bacillus senegalensis	0.0977227324388383
Bacillus simplex	0
Bacillus siralis	0
Bacillus sonorensis	0
Bacillus subtilis	0.0373881377545224
Bacillus thermoamylovorans	0.310270728925978
Bacillus thuringiensis	0.376407158591413
Bacillus timonensis	0.0340019505524704
Bacillus toyonensis/wiedmanii/thuringiensis	0.0680824558677419
Bacillus vallismortis	0.0599074381569784
Bacteroides acidifaciens	0.0336755572722277
Bacteroides caccae	0.0497311550281961
Bacteroides cellulosiluticus	0.256381848248875
Bacteroides cellulosilyticus	0.506506321733112
Bacteroides clarus	0
Bacteroides coagulans	0
Bacteroides coprocola	0
Bacteroides coprophilus	0.137794625170888
Bacteroides dorei	0.154418869531243
Bacteroides eggerthii	0.0971137423168804
Bacteroides faecis	0.0354710429288008
Bacteroides finegoldii	0.0427859889953804
Bacteroides fluxus	0
Bacteroides fragilis	0.489923370447096
Bacteroides galacturonicus	0.120418451091602
Bacteroides gallinarum	0.0431257607495265
Bacteroides gallinceum	0
Bacteroides graminisolvens	0
Bacteroides helcogenes	0.0549793277961803
Bacteroides intestinalis	0
Bacteroides massiliensis	0.202930548483458
Bacteroides massilinensis	0.0462717462378381
Bacteroides nordii	0.0486301959372233
Bacteroides oleiciplenus	0
Bacteroides ovatus	0.153687554201529
Bacteroides paurosaccharolyticus	0
Bacteroides pectinophilus	0.193933566007509
Bacteroides plebeius	0
Bacteroides propinonicifaciens	0
Bacteroides pyogenes	0.0579782451896969
Bacteroides salanitronis	0
Bacteroides salyersiae	0.0831396390653733
Bacteroides sartorii	0
Bacteroides stercorirosoris	0.162536118492774
Bacteroides stercoris	0
Bacteroides thetaiotaomicron	0.0477323887896207
Bacteroides timonensis	0
Bacteroides uniformis	0.441665843281703
Bacteroides ureolyticus	0.241894435068272
Bacteroides vulgatus	1.87224518302451
Bacteroides xylanisolvens	0
Bacteroides xylanolyticus	0
Barnesiella intestinihominis	0
Barnesiella viscericola	0
Bartonella birtlesii	0
Bavariicoccus seileri	0.0414670626161582
Bergeyella zoohelcum	0.0401779394026849
Bifidobacterium actinocoloniiforme	0
Bifidobacterium adolescentis	0.0300128004335296
Bifidobacterium adolescentis/ruminantium	0.0685579200674793
Bifidobacterium angulatum	0.137477320698473
Bifidobacterium animalis	0
Bifidobacterium asteroides	0
Bifidobacterium avesanii	0.0361391615950148
Bifidobacterium bifidum	0
Bifidobacterium bohemicum	0
Bifidobacterium bombi	0.0571040230244631
Bifidobacterium boum	0.0779097127049969
Bifidobacterium breve	0.0310732911319506
Bifidobacterium callitrichos	0
Bifidobacterium catenulatum	0.350108505881632
Bifidobacterium catenulatum/pseudoctenulatum	0.1543431939035
Bifidobacterium choerinum	0.135246517762322
Bifidobacterium commune	0.0413725717622577
Bifidobacterium coryneforme	0
Bifidobacterium crudilactis/psychraerophilum	0
Bifidobacterium cuniculi	0.0857538437291037
Bifidobacterium dentium	0.272805576406084
Bifidobacterium eulemuris/lemurum	0
Bifidobacterium faecale	0.100399347508514
Bifidobacterium gallicum	0.085547182060661
Bifidobacterium gallinarum	0
Bifidobacterium hapali	0.0537188812134344
Bifidobacterium indicum	0
Bifidobacterium kashiwanohense	0.036258473726746
Bifidobacterium longum	0.234207564449268
Bifidobacterium longum	0.123111126906078
Bifidobacterium merycicum	0
Bifidobacterium mongoliense	0.0385092620493541
Bifidobacterium moukalabense	0.724036556814819
Bifidobacterium pseudocatenulatum	0.0300651603729596
Bifidobacterium pseudocatenulatum	0
Bifidobacterium pseudolongum	0.177131040604674
Bifidobacterium pullorum	0
Bifidobacterium pullorum/hapali	0.0508096263712393
Bifidobacterium ramosum	0.0552159448070654
Bifidobacterium reuteri	0.125121056057852
Bifidobacterium ruminantium	0
Bifidobacterium saeculare	0
Bifidobacterium saguini	0
Bifidobacterium scardovii	0.040882218167879
Bifidobacterium stercoris	0
Bifidobacterium thermacidophilum	0.062162113473439
Bifidobacterium thermophilum	0.0349417146003556
Bifidobacterium tissieri	0.0981571818415618
Bifidobacterium tsurumiense	0
Bifissio spartinae	2.45217490391286
Bilophila wadsworthia	0
Blastococcus massiliensis	0.27935407214111
Blastomonas natatoria	0
Blautia caecimuris	0
Blautia coccoides	0
Blautia faecis	0.108202129797428
Blautia glucerasea	0
Blautia hansenii	0.0618357182640246
Blautia hydrogenotrophica	0.149199384026949
Blautia luti	0.301046386994966
Blautia marasmi	0
Blautia obeum	0
Blautia producta	0
Blautia schinkii	0.415751871351534
Blautia sp._GD8	0.0346734710112413
Blautia stercoris	0.0764856078000053
Blautia wexlerae	0.0324105820057698
Bordetella hinzii	0
Brachybacterium muris	0
Brachybacterium paraconglomeratum	0.0586826934583817
Brachymonas chironomi	0
Brachyspira aalborgi	0.0682837714709315
Brachyspira pilosicoli	0
Bradyrhizobium denitrificans	0
Bradyrhizobium elkanii	0
Bradyrhizobium japonicum	0
Brevibacillus agri	0
Brevibacillus borstelensis	0
Brevibacillus brevis	0
Brevibacillus massiliensis	0
Brevibacterium casei	0.0303516639715703
Brevibacterium epidermidis	0
Brevibacterium halotolerans	0.106575463844549
Brevibacterium iodinum	0
Brevibacterium linens	0.111902390401726
Brevibacterium luteolum	0
Brevibacterium mcbrellneri	0.0467116552775329
Brevibacterium paucivorans	0.0814540013468312
Brevibacterium pityocampae	0.0331138306111694
Brevibacterium ravenspurgense/massiliense	0.0712672101417955
Brevibacterium senegalense	0
Brevundimonas bacteroides	0.236560359351412
Brevundimonas diminuta	0.0628205290395669
Brevundimonas subvibrioides	0.0830853861133394
Brevundimonas terrae	0
Brevundimonas vesicularis	0
Brochothrix thermosphacta	0
Buchnera aphidicola	0.159541130509375
Buchnera sp.	0
Bulleidia extructa	0
Burkholderia cepacia	0.030187559737327
Burkholderia glumae	0
Burkholderia plantarii	0.0471271096917416
Butyricicoccus faecihominis	0.170871064436437
Butyricicoccus pullicaecorum	0.0386349856441791
Butyricimonas faecihominis	0
Butyricimonas paravirosa	0
Butyricimonas synergistica	0
Butyricimonas virosa	0.0280887032764972
Butyrivibrio crossotus	0.12398524516457
Butyrivibrio fibrisolvens	0.150565328465611
C.viride 16S	0.0971921292871193
Caldicoprobacter faecalis	0
Campylobacter coli	0.159868924119932
Campylobacter concisus	0
Campylobacter curvus	0
Campylobacter faecalis	0.205015400844444
Campylobacter fetus	0
Campylobacter gracilis	0
Campylobacter hominis	0
Campylobacter hyointestinalis	0
Campylobacter jejuni	0.276509157145579
Campylobacter lari	0
Campylobacter rectus	0
Campylobacter showae	0.0421343310970759
Campylobacter upsaliensis	0
Campylobacter ureolyticus	0
Candidatus Blastococcus	0
Candidatus Dorea	0.155854916379563
Candidatus Soleaferrea	0
Candidatus Stoquefichus	0.0303890427798576
Candidatus Streptomyces	0
Capnocytophaga gingivalis	0
Capnocytophaga granulosa	0
Capnocytophaga haemolytica	0.0394953211267529
Capnocytophaga leadbetteri	0.157466846402975
Capnocytophaga ochracea	0
Capnocytophaga sputigena	0.0441822683975375
Cardiobacterium hominis	0
Cardiobacterium valvarum	0
Carnobacterium maltaromaticum	0
Castellaniella defragrans	0
Catabacter hongkongensis	0.0435316444030845
Catenibacterium mitsuokai	3.20415894026141
Catonella morbi	0
Catonella sp.	0
Cedecea davisae	0
Cedecea lapagei	0.0524378399710889
Cellulomonas composti	0.0411696891436648
Cellulomonas denverensis	0
Cellulomonas massiliensis	0
Cellulomonas parahominis	0.0461554239014022
Cellulosilyticum lentocellum	0.220605700766081
Cellulosimicrobium cellulans	0.0470749974121546
Centipeda periodontii	0
Cephaloticoccus primus	0
Cetobacterium somerae	0
Chlamydia abortus	0.0775202676064117
Chlamydia trachomatis	0.0575544909106784
Chlorobium phaeobacteroides	0
Christensenella minuta	0
Chryseobacterium bovis	0
Chryseobacterium hominis	0
Citrobacter amalonaticus	0
Citrobacter braakii	0
Citrobacter farmeri	0
Citrobacter freundii	0.0501805275159669
Citrobacter gillenii	0
Citrobacter intermedius	0.0583981850077478
Citrobacter murliniae	0
Citrobacter pasteurii	0
Citrobacter sedlakii	0
Citrobacter werkmanii	0
Citrobacter youngae	0.0653490332503685
Cloacibacillus evryensis	0.119978255408012
Cloacibacillus porcorum	0
Cloacibacterium normanense	0.722418802317686
Clostridioides difficile	0
Clostridium acetobutylicum	0.0378306113813152
Clostridium acidisoli	0
Clostridium aciditolerans	0
Clostridium aerotolerans	0
Clostridium akagii	0.0492182863572818
Clostridium aldenense	0.0839703065160878
Clostridium aldrichii	0
Clostridium algidicarnis	0
Clostridium amazonense	0
Clostridium aminovalericum	0.111625377470683
Clostridium amygdalinum	0
Clostridium amylolyticum	0.0510266053249628
Clostridium arbusti	0
Clostridium argentinense	0.0522617618886566
Clostridium asparagiforme	0.452911501738432
Clostridium aurantibutyricum	0.0369006967386311
Clostridium autoethanogenum	0
Clostridium baratii/Eubacterium nitrigenese	0
Clostridium beijerinckii	0
Clostridium bifermentans	0
Clostridium bolteae/aminovalericum	0.117866232682969
Clostridium botulinum	0
Clostridium bowmanii	0
Clostridium butyricum	0.0289547673158741
Clostridium cadaveris	0.0281327921806707
Clostridium carboxidivorans	0
Clostridium cavendishii	0
Clostridium celatum	1.6252856631438
Clostridium celerecrescens	0
Clostridium cellobioparum	0.0514879324408606
Clostridium cellulolyticum	0.0409492052793524
Clostridium chartatabidum	0.0696656577642752
Clostridium chauvoei	0.0783249504435077
Clostridium chromiireducens	0.0397643479417756
Clostridium citroniae	0
Clostridium clariflavum	0.0792066133447815
Clostridium clostridioforme	0
Clostridium cochlearium	0
Clostridium cocleatum	0
Clostridium colicanis	0
Clostridium colinum	0.0494145193287879
Clostridium collagenovorans	0.114986963005532
Clostridium cylindrosporum	0
Clostridium dakarense	0
Clostridium difficile	0
Clostridium diolis	0.333194648319707
Clostridium disporicum/celatum	0
Clostridium drakei	0
Clostridium estertheticum	0.0293344759551334
Clostridium fallax	0
Clostridium felsineum	0
Clostridium ganghwense	0.0302798948082721
Clostridium ghonii	0.106142065910919
Clostridium glycolicum	0
Clostridium glycyrrhizinilyticum	0.262164526355548
Clostridium grantii	0
Clostridium haemolyticum	0
Clostridium hathewayi	0
Clostridium herbivorans	0
Clostridium hiranonis	0
Clostridium homopropionicum	0
Clostridium huakuii	0.0317022261256446
Clostridium hungatei	0.035506128809455
Clostridium hylemonae	0.100953736645961
Clostridium indolis/methoxybenzovorans	0.4896260547573
Clostridium innocuum	0
Clostridium irregulare	0
Clostridium isatidis	0
Clostridium jeddahense	0.0656380787601698
Clostridium kogasensis	0
Clostridium lactatifermentans	0.0524729464118215
Clostridium lavalense/bolteae	0.135865256364684
Clostridium leptum	0.1721699433538
Clostridium limosum	0
Clostridium lituseburense	0
Clostridium lundense	0
Clostridium malenominatum	0.0452946915403523
Clostridium massiliodielmoense	0
Clostridium methoxybenzovorans	0.666204544399783
Clostridium methylpentosum	0.104910151483924
Clostridium neonatale	0
Clostridium nexile	0.435688034764675
Clostridium novyi	0.0423601802983629
Clostridium oceanicum	0.0373987935421532
Clostridium oroticum	0
Clostridium paraputrificum	0
Clostridium pascui	0
Clostridium pasteurianum	0
Clostridium perfringens	0
Clostridium polysaccharolyticum	0.0621765941371323
Clostridium populeti	0.0296837161742815
Clostridium psychrophilum	0
Clostridium punense	0
Clostridium putrefaciens	0.192638899270166
Clostridium ramosum	0
Clostridium rectum	0
Clostridium saccharobutylicum	0
Clostridium saccharogumia	0.0405148828326436
Clostridium saccharolyticum	0.0555915729296787
Clostridium saccharoperbutylacetonicum	0.0317798194055794
Clostridium sardiniense	0
Clostridium sartagoforme	0.183676527686655
Clostridium scatologenes	0
Clostridium schirmacherense	0.0376102657543084
Clostridium scindens	0.269923367197056
Clostridium senegalense	0
Clostridium septicum	0.0317301222245452
Clostridium sordellii	0
Clostridium sp._16S_	0
Clostridium sphenoides	0.0680551782946299
Clostridium spiroforme	0
Clostridium sporogenes	0.181731611071744
Clostridium sporosphaeroides	0.0399191088933046
Clostridium sticklandii	0
Clostridium straminisolvens	0.0347612937520268
Clostridium subterminale	0.0375560588359972
Clostridium sufflavum	0
Clostridium sulfidigenes	0
Clostridium swellfunianum	0
Clostridium symbiosum	0.187241840985192
Clostridium tagluense	0.0379810525724126
Clostridium tepidiprofundi	0
Clostridium termitidis	0
Clostridium tertium	0
Clostridium tetani	0.0392480474743286
Clostridium tetanomorphum	0
Clostridium thermoalcaliphilum	0
Clostridium thermopalmarium	0
Clostridium thiosulfatireducens	0
Clostridium tunisiense	0
Clostridium tyrobutyricum	0
Clostridium ventriculi	0
Clostridium vincentii	0
Clostridium viride	0
Clostridium vulturis	0
Clostridium xylanolyticum	0
Clostridium xylanovorans	0.0341933859325806
Collinsella aerofaciens	0.0338115412684072
Collinsella intestinalis	0
Collinsella massiliensis	0
Collinsella stercoris	0.068741525962665
Collinsella tanakaei	0
Comamonas aquatica	0
Comamonas kerstersii	0
Comamonas terrigena	0
Comamonas testosteroni	0
Coprobacillus cateniformis	0
Coprobacter fastidiosus	0.0284949052592486
Coprobacter secundus	0
Coprococcus catus	0
Coprococcus comes	0.154194827461099
Coprococcus eutactus	0.0620679544030873
Coriobacterium glomerans	0.044726929194967
Corynebacterium accolens	0
Corynebacterium afermentans	0.0724463993606463
Corynebacterium ammoniagenes	0.0491138410310653
Corynebacterium amycolatum	0
Corynebacterium appendicis	0
Corynebacterium argentoratense	0
Corynebacterium aurimucosum	0
Corynebacterium casei	0
Corynebacterium coyleae	0
Corynebacterium durum	0.040651499227425
Corynebacterium frankenforstense	0
Corynebacterium freneyi	0.676503350180457
Corynebacterium genitalium	0
Corynebacterium glaucum	0
Corynebacterium glucuronolyticum	0
Corynebacterium jeikeium	0.0384597543846215
Corynebacterium kroppenstedtii	0.18393229358431
Corynebacterium matruchotii	0
Corynebacterium minutissimum	0.0477202786672737
Corynebacterium mucifaciens	0
Corynebacterium propinquum	0.0322796793187103
Corynebacterium pseudodiphthericum	0
Corynebacterium resistens	0
Corynebacterium simulans	0
Corynebacterium singulare	0.0659138484363852
Corynebacterium sp._1152	0
Corynebacterium striatum	0
Corynebacterium sundsvallense	0.0535056975449122
Corynebacterium tuberculostearicum	0
Corynebacterium tuscaniense	0.297256089756103
Corynebacterium ulcerans	0
Corynebacterium ureicelerivorans	0
Corynebacterium variabile	0
Corynebacterium xerosis	0.240454814025313
Cronobacter sakazakii	0
Cryptobacterium curtum	0.0310372995689496
Cupriavidus metallidurans	0
Curtobacterium flaccumfaciens	0
Deinococcus aquaticus	0
Deinococcus indicus	0.0700135403205226
Deinococcus proteolyticus	0
Delftia acidovorans	0
Dermabacter hominis	0.0358199312372888
Dermabacter vaginalis	0.0645707746899605
Dermacoccus nishinomiyaensis	0.0505640097144482
Desulfitobacterium frappieri	0.0484502923546894
Desulfobulbus propionicus	0
Desulfotomaculum guttoideum	0
Desulfovibrio alkalitolerans	0
Desulfovibrio desulfuricans	0
Desulfovibrio fairfieldensis	0
Desulfovibrio legallii	0.0287576243798361
Desulfovibrio legallis	0
Desulfovibrio piger	0
Desulfovibrio termitidis	0
Dialister invisus	0
Dialister micraerophilus	0
Dialister pneumosintes	0.0404554563965275
Dialister succinatiphilus	0.0324190806749657
Dictyoglomus thermophilum	0.064461527458923
Dielma fastidiosa	0
Dietzia cinnamea	0.0707447164060415
Dietzia maris	0.675188992936005
Dietzia natronolimnaea	0
Dolosicoccus paucivorans	0.0375081437523058
Dolosigranulum pigrum	0
Dorea formicigenerans	0
Dorea longicatena	0.172493637563727
Dorea massiliensis	0.04308824570315
Dyadobacter beijingensis	0
Dyadobacter fermentans	0
Dysgonomonas capnocytophagoides	0.0313540955299281
Dysgonomonas gadei	0
Dysgonomonas macrotermitis	0
Dysgonomonas mossii	0
Edwardsiella tarda	0.113533678120766
Eggerthella lenta	0.0607339531456163
Eggerthella sinensis	0.853110544195606
Eggerthella timonensis	0.0318655169306839
Eggerthia catenaformis	0
Eikenella corrodens	0
Eisenbergiella tayi	0
Elusimicrobium minutum	0.313281639122596
Empedobacter falsenii	0.137551118350498
Enorma massiliensis	0.0701859804455882
Enterobacter aerogenes	0
Enterobacter asburiae	0
Enterobacter cancerogenus	0
Enterobacter cloacae	0.247905700983101
Enterobacter massiliensis	0
Enterococcus asini	0
Enterococcus avium	0.0295805414917002
Enterococcus caccae	0
Enterococcus casseliflavus	0
Enterococcus casseliflavus/galliarum	0.0281697739364297
Enterococcus cecorum	0
Enterococcus devriesei	0
Enterococcus dispar	0
Enterococcus durans/hirae	0
Enterococcus faecalis	0.123584892794373
Enterococcus faecium	0
Enterococcus gallinarum	0
Enterococcus gilvus	0
Enterococcus italicus	0
Enterococcus malodoratus	0
Enterococcus mundtii	0
Enterococcus phoeniculicola	0
Enterococcus raffinosus	0
Enterococcus saccharolyticus	0
Enterorhabdus caecimuris	0.0355141933915728
Enterovibrio nigricans	0.0381113748651574
Eremococcus coleocola	0
Erysipelatoclostridium ramosum	0
Escherichia albertii	0.127374765242242
Escherichia coli	1.93420522861368
Escherichia fergusonii	1.15819672731259
Escherichia hermannii	1.41585900575586
Ethanoligenens harbinense	0.178869810623803
Eubacterium barkeri	0
Eubacterium biforme	0.0366228105843798
Eubacterium brachy	0
Eubacterium budayi	0.43156377686054
Eubacterium callanderi	0
Eubacterium celluloscolvens	0.188339230433593
Eubacterium cellulosolvens	0
Eubacterium contortum	0.045580102222812
Eubacterium coprostanoligenes	0
Eubacterium cylindroides	0
Eubacterium desmolans	0
Eubacterium dolichum	0.071993679568778
Eubacterium eligens	0.324689232140865
Eubacterium fissicatena	0.249753342261272
Eubacterium hallii	0
Eubacterium infirmum	0
Eubacterium limosum	0
Eubacterium moniliforme	0
Eubacterium multiforme	0.0372860129200425
Eubacterium nitritogenes	0.0361774595461813
Eubacterium nodatum	0
Eubacterium oxidoreducens	0.0747350959341494
Eubacterium pyruvativorans	0
Eubacterium ramulus	0.0775376514652985
Eubacterium rectale	0.100211119908688
Eubacterium ruminantium	0
Eubacterium saphenum	0
Eubacterium siraeum	0
Eubacterium sp	0.0465426956030351
Eubacterium sulci	0.091395447474551
Eubacterium tenue	0
Eubacterium tortuosum	0
Eubacterium tortusum	0.0337790899990613
Eubacterium uniforme	0.0347664670864325
Eubacterium ventriosum	0.0293526630580225
Eubacterium xylanophilum	0.137148699845223
Eubacterium yurii	0
Exiguobacterium aurantiacum	0.392498159316964
Facklamia hominis/miroungae	0
Facklamia ignava	0.0787157425188106
Facklamia languida	0
Facklamia tabacinasalis	0.548350007831761
Faecalibacterium prausnitzii	0.415038949902244
Faecalibacterium prausnitzii S9G3	0.553025482109098
Faecalicatena contorta	0.311801271233605
Faecalitalea cylindroides	0.0657431932449301
Fermentimonas caenicola	0.157004305478257
Ferrimonas balearica	0
Fictibacillus arsenicus	0
Filifactor alocis	0.0710221148856126
Filifactor villosus	0
Finegoldia magna	0
Flavobacterium banpakuense	0.0279833453500218
Flavobacterium branchiophilum	0
Flavobacterium cheniae	0
Flavobacterium daejeonense	0
Flavobacterium lindanitolerans	0.0317697441885954
Flavobacterium oncorhynchi	0.0393278305627205
Flavobacterium sp._TISTR	0
Flavonifractor plautii	0.282999800371088
Flavonifractor sp	0.084195941387424
Flexispira rappini	0
Flintibacter butyricus	0.258417627027854
Fretibacterium fastidiosum	0
Fusicatenibacter saccharivorans	0.179395298051855
Fusobacterium equinum	0
Fusobacterium gonidiaformans	0.0321786752855212
Fusobacterium mortiferum	0
Fusobacterium naviforme	0.152920015438769
Fusobacterium necrogenes	0.079257969506465
Fusobacterium necrophorum	0.0340592804138117
Fusobacterium nucleatum	0
Fusobacterium periodonticum	0
Fusobacterium russii	0
Fusobacterium ulcerans	0.0550592665393827
Fusobacterium varium	0.124720700642103
Gallibacterium anatis	0
Garciella nitratireducens	0
Gardnerella vaginalis	0
Gemella haemolysans	0.0371157709006799
Gemella morbillorum	0
Gemella sanguinis	0.0345458576732915
Gemmatirosa kalamazoonesis	0
Gemmiger formicilis	0.27687348008008
Geobacillus stearothermophilus	0.0750422778060822
Geobacillus vulcani	0
Georgenia muralis	0
Gluconobacter oxydans	0
Gordonia bronchialis	0
Gordonia jacobaea	0.0397224140510326
Gordonia otitidis	0
Gordonia rubripertincta	0.0474627328737589
Gordonia terrae	0
Gordonibacter pamelaeae	0
Gordonibacter urolithinfaciens	0
Granulicatella adiacens	0.0935132986130688
Granulicatella elegans	0
Grimontia hollisae	0.244493467993335
Haematobacter missouriensis	0
Haemophilus haemolyticus	0.390279654703945
Haemophilus influenzae	0
Haemophilus parahaemolyticus	0
Haemophilus parainfluenzae	0.159078798774759
Haemophilus paraphrohaemolyticus	0
Haemophilus pittmaniae	0
Haemophilus quentini	0
Haemophilus sputorum	0.0317601109424981
Hafnia alvei	0
Halobiforma nitratireducens	0.0514568557336678
Halomonas salina	0
Harryflintia acetispora	0
Helicobacter bilis	0
Helicobacter canadensis	0
Helicobacter cinaedi	0.344581549522636
Helicobacter fennelliae	0
Helicobacter pametensis	0.104170724465591
Helicobacter pullorum	0
Helicobacter pylori	0.1123890159442
Helicobacter rodentium	0.0373828701246306
Helicobacter winghamensis	0.234600642665753
Herbaspirillum massiliense	0.258600048057401
Hespellia porcina	0.0286571226709229
Hespellia stercorisuis	0
Holdemanella biformis	0
Holdemania filiformis	0.0336097660483085
Holdemania massiliensis	0
Howardella ureilytica	0.177409651877515
Hungatella effluvii	0
Hydrobacter penzbergensis	0.0322558094232123
Hydrogenibacillus schlegelii	0.031257580598354
Hydrogenoanaerobacterium saccharovorans	0.376841831632076
Hymenobacter rigui	0.0558796198286163
Intestinibacter bartlettii	0.0549161368126537
Intestinimonas butyriciproducens	0
Janibacter hoylei	0.0282466924582723
Janibacter indicus	0.195979254075868
Janibacter limosus	0
Janibacter terrae	0
Johnsonella ignava	0.11813574422796
Jonesia denitrificans	0
Kallipyga massiliensis	0
Kandleria vitulina	0.426568705786875
Kerstersia gyiorum	0
Kineothrix alysoides	0
Kingella denitrificans	0.0414701831220331
Kingella kingae	0
Kingella oralis	0
Klebsiella aerogenes	0
Klebsiella oxytoca	0
Klebsiella pneumoniae	0.0668851532963527
Klebsiella variicola	0
Kluyvera ascorbata	0.0320155419199189
Kluyvera intermedia	0
Kocuria halotolerans	0.0429003316876867
Kocuria indica	0
Kocuria kristinae	0
Kocuria marina	0.0540172623682838
Kocuria palustris	0
Kocuria rhizophila	0
Kocuria rosea	0
Kosakonia cowanii	0
Kurthia gibsonii	0
Kurthia massiliensis	0
Kurthia senegalensis	0
Kytococcus schroeteri	0
Kytococcus sedentarius	0
Lachnoanaerobaculum saburreum	0.0974995515084361
Lachnoanaerobaculum umeaense	0
Lachnobacterium bovis	0.0494387358176374
Lachnoclostridium phytofermentans	0
Lachnoclostridium sp	0.0374237878038439
Lachnospira multipara	0.288317532550262
Lachnospira pectinoschiza	1.71550022136931
Lactobacillus acidophilus	0
Lactobacillus agilis	0
Lactobacillus alimentarius	0.49415113246621
Lactobacillus alvi	0
Lactobacillus amylolyticus	0
Lactobacillus amylophilus	0
Lactobacillus amylovorus	0.0403695182261347
Lactobacillus animalis	0
Lactobacillus antri	0
Lactobacillus apinorum	0
Lactobacillus apodemi	0
Lactobacillus bifermentans	0.049599767181546
Lactobacillus brevis	0
Lactobacillus buchneri	0
Lactobacillus casei	0
Lactobacillus ceti	0
Lactobacillus coleohominis	0
Lactobacillus coryniformis	0.0336348325676279
Lactobacillus crispatus	0
Lactobacillus curvatus	0
Lactobacillus delbrueckii	0
Lactobacillus dextrinicus	0
Lactobacillus fermemtum	0.0383542918339986
Lactobacillus fermentum	0.0331778192013084
Lactobacillus fructivorans/homohiochii	0.235093903489962
Lactobacillus gasseri	0
Lactobacillus gastricus	0
Lactobacillus gigeriorum	0
Lactobacillus helveticus	0
Lactobacillus herbarum	0
Lactobacillus iners	0
Lactobacillus jensenii	0.0564009965905808
Lactobacillus johnsonii	0
Lactobacillus kalixensis	0
Lactobacillus kitasatonis	0
Lactobacillus kunkeei	0.0565526875703452
Lactobacillus malefermentans	0.0723554376924474
Lactobacillus mindensis	0
Lactobacillus mucosae	0
Lactobacillus mudanjiangensis	0.0548515383065978
Lactobacillus oris	0
Lactobacillus parabuchneri	0
Lactobacillus paracasei	0
Lactobacillus parafarraginis	0
Lactobacillus pentosus	0
Lactobacillus plantarum	0.0309665549934572
Lactobacillus porcinae	0.0803679800979682
Lactobacillus rapi	0
Lactobacillus reuteri	0.0865468764981362
Lactobacillus rhamnosus	0
Lactobacillus rogosae	0.160574925243812
Lactobacillus rossiae	0
Lactobacillus ruminis	0
Lactobacillus sakei	0.0389231682501876
Lactobacillus salivarius	0
Lactobacillus sanfranciscensis	0.037869708867186
Lactobacillus saniviri	0
Lactobacillus senioris	0
Lactobacillus sharpeae	0.0358774995537507
Lactobacillus thermophilus	0
Lactobacillus ultunensis	0
Lactobacillus vaccinostercus	0.0288384565741437
Lactobacillus vaginalis	0
Lactobacillus versmoldensis	0
Lactobacillus xiangfangensis	0.0637077444126673
Lactococcus formosensis	0
Lactococcus garvieae	0.0312323479816877
Lactococcus lactis	0.146159555479315
Lactococcus plantarum	0.0378172284942198
Lactococcus raffinolactis	0
Lactonifactor longoviformis	0
Laribacter hongkongensis	0.142059774954244
Lautropia mirabilis	0.0849171287776485
Lawsonella clevelandensis	0.0787103200589297
Leifsonia aquatica/naganoensis	0
Leminorella grimontii	0.0554666961955017
Leminorella richardii	0
Leptothrix discophora	0.865645601209285
Leptothrix mobilis	0
Leptotrichia amnionii	0
Leptotrichia buccalis	1.18865507549502
Leptotrichia goodfellowii	0
Leptotrichia hofstadii	0.0730735790727814
Leptotrichia wadei	0.0296379565858187
Leuconostoc carnosum	0
Leuconostoc citreum	0
Leuconostoc citreum/holzapfelii	0
Leuconostoc gelidum	0
Leuconostoc lactis	0.0457369256570719
Leuconostoc mesenteroides	0
Leuconostoc pseudomesenteroides/rapi/kimchii/mesenteroides	0.0862060986157484
Limnobacter thiooxidans	0.0998819305129434
Longicatena caecimuris	0.0331847143330279
Lysinibacillus fusiformis	0
Lysinibacillus massiliensis	0
Lysinibacillus sphaericus	0.0313388759463042
Lysobacter soli	0.0431713977652614
Mageeibacillus indolicus	0.0503700866722123
Mannheimia granulomatis	0
Marichromatium gracile	0
Marvinbryantia formatexigens	0.493746533339384
Massilia aurea	0.305182901509611
Massiliomicrobiota timonensis	0
Megamonas funiformis	0.0294955792184017
Megamonas hypermegale	0
Megamonas rupellensis	0.0625170527229365
Megasphaera elsdenii	0
Megasphaera indica	0
Megasphaera micronuciformis	0
Megasphaera paucivorans	0
Megasphaera sp	0
Mesorhizobium loti	0
Methanobrevibacter smithii	0.0450810270419085
Methanobrevibacter smithii/gottschalkii	0
Methanosphaera cuniculi	0.0299644926482825
Methanosphaera stadtmanae	0
Methylobacterium adhaesivum	0.0279912616861194
Methylobacterium jeotgali	0.250701307475579
Methylobacterium mesophilicum	0.0469415567894861
Methylobacterium populi	0
Methylobacterium radiotolerans	0
Methylobacterium zatmanii	0.299206081393241
Methyloversatilis universalis	0
Microbacterium aurum	0.0295190137731558
Microbacterium barkeri	0
Microbacterium chocolatum	0
Microbacterium foliorum	0
Microbacterium gubbeenense	0.113036075074064
Microbacterium hydrocarbonoxydans	0
Microbacterium lacticum	0
Microbacterium luteolum	0.570526008580813
Microbacterium oleivorans	0.942285266976723
Microbacterium paraoxydans	0.0409526186190984
Microbacterium phyllosphaerae	0.0285064827673901
Microbacterium schleiferi	0
Micrococcus luteus	0
Micrococcus lylae	0
Micromonospora aurantiaca	0.0865558226888761
Micromonospora krabiensis	0
Microvirga massiliensis	0
Microvirgula aerodenitrificans	0
Mitsuokella jalaludinii	0.0289923141611001
Mitsuokella multacida	0
Mobiluncus curtisii	0
Moellerella wisconsensis	0.127496687283543
Mogibacterium diversum	0
Mogibacterium neglectum	0.0892907477267723
Mogibacterium pumilum	0
Mogibacterium timidum	0
Mogibacterium vescum	0
Monoglobus pectinilyticus	0.0401802492534903
Moraxella atlantae	0
Moraxella catarrhalis	0.100015882886632
Moraxella caviae	0
Moraxella lacunata	0.0843065905955568
Moraxella nonliquefaciens	0
Moraxella osloensis	0.0675923655861708
Morganella morganii	0
Moryella indoligenes	0
Murdochiella asaccharolytica	0.0533983749291272
Muribaculum intestinale	0
Murimonas intestini	0.102419492131032
Mycobacterium abscessus	0.0777988966468027
Mycobacterium avium	0.0336347419087236
Mycobacterium florentinum	0.176103630481409
Mycobacterium fortuitum	0.0915378920931907
Mycobacterium iranicum	0.0838588635930735
Mycobacterium mucogenicum	0.0320602237652948
Mycoplasma hominis	0
Mycoplasma pneumoniae	0
Negativicoccus succinicivorans	0
Neisseria bacilliformis	0
Neisseria cinerea	0
Neisseria elongata	0.0310407123741395
Neisseria flava	0
Neisseria flavescens/perflava	0
Neisseria gonorrhoeae	0.139710760674843
Neisseria macacae	0.0494526141172947
Neisseria meningitidis	0
Neisseria mucosa	0.400889980914708
Neisseria sicca	0
Neisseria subflava	0
Nevskia ramosa	0
Nitriliruptor alkaliphilus	0
Oceanobacillus caeni	0
Oceanobacillus massiliensis	0
Ochrobactrum anthropi	0.0558617312789453
Ochrobactrum intermedium	0.0498193670824359
Ochrobactrum pituitosum	0
Odoribacter laneus	0
Odoribacter splanchnicus	0.0913126075866555
Oligella urethralis	0.0917227209157546
Olsenella profusa	0
Olsenella scatoligenes	0.0361984098307096
Olsenella uli	0
Olsenella umbonata	0.0420056123573823
Orenia metallireducens	0
Oribacterium parvum	0
Oribacterium sinus	0.598004512564863
Ornithobacterium rhinotracheale	0
Oscillibacter ruminantium	0.0530720744879557
Oscillibacter sp	0.203565404471207
Oscillibacter valericigenes	0.319757721889477
Oxalobacter formigenes	0.0394559395732139
Paenibacillus alvei	0.0735502935363313
Paenibacillus antibioticophila	0.0518227596613021
Paenibacillus barcinonensis	0.032596640199102
Paenibacillus barengoltzii	0
Paenibacillus daejeonensis	0.0440092115747832
Paenibacillus durus	0
Paenibacillus glucanolyticus	0
Paenibacillus graminis	0
Paenibacillus illinoisensis	0.0613166492261289
Paenibacillus kribbensis	0
Paenibacillus lactis	0.574790001263141
Paenibacillus lautus	0
Paenibacillus provencensis	0
Paenibacillus pueri	0.0354238996588533
Paenibacillus rhizosphaerae	0
Paenibacillus riograndensis	0.126958759671129
Paenibacillus sabinae/forsythiae	0
Paenibacillus senegalensis	0.0400126912367948
Paenibacillus thiaminolyticus	0.0282510039962569
Paenibacillus timonensis	0
Pantoea agglomerans	0.912246634908149
Pantoea conspicua	0
Papillibacter cinnamivorans	0
Parabacteroides distasonis	0.160884581121219
Parabacteroides goldsteinii	0.0357908878561959
Parabacteroides gordonii	0
Parabacteroides johnsonii	0
Parabacteroides merdae	0.037906018817438
Paracoccus carotinifaciens	0
Paracoccus marinus	0.0597792333848448
Paracoccus sanguinis	0.0390607489960802
Paracoccus yeei	0
Paraeggerthella hongkongensis	0.21210623598431
Paraprevotella clara	0
Paraprevotella xylaniphila	0
Parascardovia denticolens	0
Parasporobacterium paucivorans	0.169503895149797
Parasutterella excrementihominis	0.192453504236138
Parasutterella secunda	0.0891537587677321
Parvimonas micra	0.176050828568738
Pediococcus acidilactici	0.0780231660343207
Pediococcus damnosus	0
Pediococcus pentosaceus	0.103643225840029
Pedobacter daejeonensis	0
Pedomicrobium ferrugineum	0
Pelomonas saccharophila	0.189734362682993
Peptoclostridium difficile	0
Peptococcus niger	0
Peptococcus sp.	0
Peptoniphilus asaccharolyticus	0
Peptoniphilus coxii	0
Peptoniphilus duerdenii	0
Peptoniphilus grossensis	0
Peptoniphilus harei	0
Peptoniphilus indolicus	0
Peptoniphilus lacrimalis	0.0355006064776879
Peptoniphilus senegalensis	0.0399706035171222
Peptoniphilus timonensis	0
Peptostreptococcus anaerobius	0.0573454083792291
Peptostreptococcus russellii	0
Peptostreptococcus stomatis	0.0854562644672473
Phascolarctobacterium faecium	0.0545078354302989
Phascolarctobacterium succinatutens	0.199947860992767
Phenylobacterium haematophilum	0.0472934534827109
Phyllobacterium myrsinacearum	0
Planococcus rifietoensis	0.0391098087223963
Planomicrobium chinense	0
Planomonospora sphaerica	0.145415213340123
Plesiomonas shigelloides	0
Porphyromonas asaccharolytica	0
Porphyromonas catoniae	0.0742171788898739
Porphyromonas endodontalis	0.0588946584111744
Porphyromonas gingivalis	0.0682393597934507
Porphyromonas somerae	0.0833763147688832
Porphyromonas uenonis	0.0913875452996139
Prevotella albensis	0.0287084592379406
Prevotella amnii	0.0691439973581819
Prevotella amniotica	0
Prevotella aurantiaca	0.100095500771583
Prevotella baroniae	0
Prevotella bergensis	0
Prevotella bivia	0
Prevotella brevis	0
Prevotella bryantii	0
Prevotella buccae	0
Prevotella buccalis	0
Prevotella conceptionensis	0.0885951556816943
Prevotella copri	0.0645222635866344
Prevotella corporis	0.0736973895195537
Prevotella dentalis	0
Prevotella dentasini	0
Prevotella denticola	0.028426889887244
Prevotella disiens	0
Prevotella enoeca	0
Prevotella falsenii	0
Prevotella fusca	0
Prevotella histicola	0.204315426919571
Prevotella intermedia	0
Prevotella loescheii	0.0313976434107196
Prevotella maculosa	0
Prevotella marshii	0
Prevotella melaninogenica	0
Prevotella micans	0
Prevotella multidaccharivorax	0
Prevotella multiformis	0.043680251327196
Prevotella multisaccharivorax	0.0396738659149769
Prevotella nanceiensis	0
Prevotella nigrescens	0
Prevotella oralis	0
Prevotella oris	0.0374736175070931
Prevotella oryzae	0
Prevotella oulorum	0
Prevotella pallens	0
Prevotella paludivivens	0.0855651493538691
Prevotella pleuritidis	0
Prevotella ruminicola	0.08646238279961
Prevotella saccharolytica	0.110378625467135
Prevotella salivae	0.0344205683201173
Prevotella scopos/jejuni	0
Prevotella shahii	0
Prevotella stercorea	0.0342832126299759
Prevotella timonensis	0.0508143039798726
Prevotella veroralis	0
Promicromonospora flava	0.206240022079091
Propionibacterium acidifaciens	1.02418582923442
Propionibacterium acidipropionici	0.175503415841824
Propionibacterium acnes	0
Propionibacterium australiense	0
Propionibacterium avidum	0
Propionibacterium cyclohexanicum	0
Propionibacterium damnosum	0.149395073782816
Propionibacterium freudenreichii	0.03640204063133
Propionibacterium granulosum	0
Propionibacterium jensenii	0.0503099375567169
Propionibacterium microaerophilum	0.0751393302957176
Propionibacterium namnetense	0
Propionibacterium propionicum	0
Propionibacterium thoenii	0.100347208782533
Propionicimonas paludicola	0
Propionimicrobium lymphophilum	0.202203181036177
Propionivibrio dicarboxylicus	0
Prosthecobacter fluviatilis	0
Proteus mirabilis	0
Proteus penneri	0.096752530840522
Proteus vulgaris	0
Providencia alcalifaciens	0
Providencia rettgeri	0
Providencia rustigianii	0
Providencia stuartii	0.0544836500434505
Pseudoclavibacter massiliense	0
Pseudoclavibacter sp._Timone	0
Pseudoflavonifractor capillosus	0.167908538728509
Pseudomonas aeruginosa	0
Pseudomonas alcaliphila	0
Pseudomonas fluorescens	0
Pseudomonas fragi	0
Pseudomonas fragi/thivervalensis/deceptionensis	0.0333783298632814
Pseudomonas monteilii	1.21033113157945
Pseudomonas nitroreducens	0.0783642857735751
Pseudomonas oleovorans	0
Pseudomonas putida	0
Pseudomonas stutzeri	0.0327857172498392
Pseudopropionibacterium propionicum	0
Pseudoramibacter alactolyticus	0.0468350715681646
Pseudothermotoga thermarum	0
Pseudoxanthomonas mexicana	0
Psychrobacter arenosus	0
Pyramidobacter piscolens	0.0532414898116121
Ralstonia insidiosa	0.052909334067448
Ralstonia mannitolilytica	0.0589987742573872
Ralstonia solanacearum	0
Raoultella ornithinolytica	0
Raoultella planticola	0.216079564040763
Rheinheimera perlucida	0
Rheinheimera texasensis	0
Rhizobium pusense	0
Rhodanobacter ginsenosidimutans	0.572000745165711
Rhodobacter sphaeroides	0
Rhodococcus equi	0
Rhodococcus erythropolis	0.0325925346562269
Rhodococcus rhodochrous	0
Riemerella anatipestifer	0.0307032475818887
Riemerella columbina	0.0307647061083886
Robinsoniella peoriensis	0
Romboutsia lituseburensis	0.0590487527314781
Roseburia faecis	1.83787576707677
Roseburia hominis	0.0377632555719949
Roseburia intestinalis	0.10332211133393
Roseburia inulinivorans	0.25112095468478
Roseburia sp	0.220282573744318
Roseomonas mucosa	0.0602460903327074
Rothia aeria	0
Rothia dentocariosa	0
Rothia mucilaginosa	0
Rubinisphaera brasiliensis	0.0361688604478302
Rudanella lutea	0.160220352537323
Ruminococcus albus	0
Ruminococcus bromii	0.385341347487345
Ruminococcus callidus	0.217964857125508
Ruminococcus champanellensis	0.0677780866431444
Ruminococcus faecis	0.119515441522592
Ruminococcus flavefaciens	0.0452524432072006
Ruminococcus gauvreauii	0.0543631414250207
Ruminococcus gnavus	0.342093632423617
Ruminococcus lactaris	0
Ruminococcus sp	0.613996683553646
Ruminococcus sp. Marseille-P2780	0.0427200605150081
Ruminococcus sp. Marseille-P650	0.0337409658625022
Ruminococcus torques	0.123561690190622
Ruthenibacterium lactatiformans	0.105645209866486
Salmonella enterica	0
Sarcina maxima	0
Sarcina ventriculi	0.17932590171881
Scardovia inopinata	0.061868811585616
Scardovia wiggsiae	0.134155572137141
Schlesneria paludicola	0
Schwartzia sp.	0
Schwartzia succinivorans	0
Selenomonas artemidis	0
Selenomonas infelix	0
Selenomonas noxia	0
Selenomonas ruminantium	0
Selenomonas sputigena	0
Sellimonas intestinalis	0.0950961055405381
Senegalemassilia anaerobia	0.033402608079559
Senegalimassilia anaerobia	0.0515633332096502
Serratia ficaria	0.0490468966898017
Serratia fonticola	0.260088931044728
Serratia liquefaciens	0.0292551662452427
Serratia marcescens	0
Shigella dysenteriae	0
Shuttleworthia satelles	0.124138357669958
Silanimonas lenta	0.0418421205279521
Simonsiella muelleri	0.199452227686848
Skermanella aerolata	0.0885512178697827
Slackia equolifaciens	0
Slackia exigua	0.0501562519045189
Slackia faecicanis	0.0547460981609949
Slackia isoflavoniconvertens	0.0313164749577182
Slackia piriformis	0.0364528107829273
Snodgrassella alvi	0
Soleaferrea massiliensis	0.0584882343158101
Solobacterium moorei	0.0616419205409058
Sphingobacterium faecium	0.0445081735553144
Sphingobacterium multivorum	0.182720911361966
Sphingobacterium spiritivorum	0
Sphingobium hydrophobicum	0
Sphingobium yanoikuyae	0.144025152902004
Sphingomonas adhaesiva	0
Sphingomonas ginsenosidimutans	0.0292328144711106
Sphingomonas hankookensis	0.111916973225612
Sphingomonas panni	0.0466374387206623
Sphingomonas paucimobilis	0
Sphingomonas pseudosanguinis	1.7103926267247
Spirosoma linguale	0
Sporanaerobacter acetigenes	0
Sporolactobacillus nakayamae	0.0902473493522577
Sporosarcina koreensis	0
Staphylococcus arlettae	0
Staphylococcus aureus	0
Staphylococcus auricularis	0.0392440397638471
Staphylococcus capitis	0.20438411215675
Staphylococcus cohnii	0.0386674499268444
Staphylococcus condimenti	0
Staphylococcus epidermidis	0.030861681488645
Staphylococcus epidermidis/muscae	0
Staphylococcus equorum/edaphicus/saprophyticus	0
Staphylococcus haemolyticus	0.0623326748451041
Staphylococcus hominis	0
Staphylococcus intermedius	0.0432586307888784
Staphylococcus kloosii	0
Staphylococcus lentus	0
Staphylococcus lugdunensis	0.0408257188836564
Staphylococcus nepalensis	0
Staphylococcus pasteuri	0
Staphylococcus pettenkoferi	0
Staphylococcus saccharolyticus	0.0415790347500403
Staphylococcus saprophyticus	0.0714479117964636
Staphylococcus schleiferi	0
Staphylococcus sciuri	0
Staphylococcus simulans	0.126244760953659
Staphylococcus succinus	0
Staphylococcus vitulinus	0
Staphylococcus warneri	0.0875564234417906
Staphylococcus xylosus	0
Stenotrophomonas daejeonensis	0
Stenotrophomonas maltophilia	0.130193742264316
Stenotrophomonas rhizophila	0.0467816280403183
Stomatobaculum longum	0
Stoquefichus massiliensis	0.0299875531572059
Streptobacillus moniliformis	0.043060468141399
Streptococcus agalactiae	0
Streptococcus alactolyticus	0
Streptococcus anginosus	0
Streptococcus australis	0
Streptococcus caballi	0
Streptococcus cameli	0
Streptococcus canis	0
Streptococcus caprae	0
Streptococcus castoreus	0
Streptococcus constellatus	0
Streptococcus criceti	0
Streptococcus cristatus	0.0590755939468042
Streptococcus dentasini	0.029449633965508
Streptococcus dentirousetti	0
Streptococcus devriesei	0.0282783243400879
Streptococcus didelphis	0.0298226263588481
Streptococcus downei	0
Streptococcus dysgalactiae	0
Streptococcus equi	0.0336850315446365
Streptococcus equinus	0
Streptococcus equinus/lutetiensis/infantarius	0
Streptococcus fryi	0.037108574051087
Streptococcus gallolyticus	0
Streptococcus gordonii	0.0579521121824457
Streptococcus gordonii/mutans	0
Streptococcus henryi	0
Streptococcus hongkongensis	0
Streptococcus hyovaginalis	0
Streptococcus ictaluri	0
Streptococcus infantarius	0
Streptococcus infantis	1.57190393795038
Streptococcus iniae	0
Streptococcus intermedius/uberis	0.0464710958822529
Streptococcus lactarius	0
Streptococcus lutetiensis	0
Streptococcus macedonicus	0
Streptococcus marimammalium	0
Streptococcus massiliensis	0
Streptococcus merionis	0.0303778064781052
Streptococcus minor	0
Streptococcus mitis	0
Streptococcus mitis/pneumoniae/pseudoneumoniae	0
Streptococcus moroccensis	0
Streptococcus mutans	0.0291426850458451
Streptococcus oralis	0
Streptococcus oricebi	0
Streptococcus orisasini	0
Streptococcus ovis	0.0476922028044219
Streptococcus parasaguinis	0
Streptococcus parasanguinis	0.0578758871342284
Streptococcus parauberis	0
Streptococcus pasteurianus	0
Streptococcus peroris	0
Streptococcus pharyngis	0
Streptococcus pleomorphus	0
Streptococcus plurextorum	0.0383168292984564
Streptococcus pneumoniae	0
Streptococcus porci	0
Streptococcus porcinus	0.0538948010038248
Streptococcus porcorum	0
Streptococcus pyogenes	0
Streptococcus pyogensis	0
Streptococcus ratti/ursoris	0
Streptococcus rubneri	0
Streptococcus rupicaprae	0
Streptococcus salivarius	0.0809794045990229
Streptococcus saliviloxodontae	0
Streptococcus sanguinis	0
Streptococcus sanguinis/vestibularis	0
Streptococcus sinensis	0
Streptococcus sobrinus	0.0305024858328027
Streptococcus suis	0.0314355511790716
Streptococcus tangierensis	0
Streptococcus thermophilus	0.085814110917238
Streptococcus thoraltensis	0
Streptococcus uberis	0
Streptococcus vestibularis	0.0660546968477619
Streptococcus viridans	0.181878625495159
Streptomyces misionensis	0
Streptomyces thermoviolaceus	0
Streptomyces thermovulgaris	0.0320007962961426
Subdoligranulum variabile	0.0621215551486201
Succinatimonas hippei	0
Succiniclasticum ruminis	0.136378005337505
Succinivibrio dextrinosolvens	0.354987399954549
Sulfurimonas autotrophica	0
Sutterella parvirubra	0
Sutterella stercoricanis	0
Sutterella wadsworthensis	0.0387867813410247
Symbiobacterium thermophilum	0
Tannerella forsythia	0
Tatumella ptyseos	0.0510787931327583
Tetragenococcus solitarius	0
Tetrasphaera australiensis	0
Thiomicrospira cyclica	0.0396223968013553
Timonella senegalensis	0.0358305138498511
Tissierella praeacuta	0
Trabulsiella guamensis	0.0872603911594079
Treponema berlinense	0
Treponema denticola	0
Treponema lecithinolyticum	0
Treponema maltophilum	0
Treponema medium	0
Treponema porcinum	0
Treponema socranskii	0
Treponema succinifaciens	0
Treponema vincentii	0.0443485888666518
Tropheryma whipplei	0
Trueperella bernardiae	0.031560806373651
Trueperella pyogenes	0
Tumebacillus permanentifrigoris	0.0358206741789818
Turicella otitidis	0.0755876390513967
Turicibacter sanguinis	0.050557064997028
Turicimonas muris	0
Tyzzerella nexilis	0.0849361871425469
Ureaplasma parvum	0
Ureaplasma urealyticum	0
Ureibacillus suwonensis	0.0490943710548537
Ureibacillus thermosphaericus	0
Vagococcus penaei	0
Vagococcus teuberi	0
Varibaculum cambriense	0.115496622951584
Variovorax boronicumulans	0.0605071503655046
Veillonella atypica	0
Veillonella dispar	0.0712699651966399
Veillonella parvula	0.0432179796555339
Veillonella ratti	0
Veillonella rogosae	0.0631050280554983
Veillonella tobetsuensis	0.0533155608958057
Vibrio cholerae	0.0543837820525304
Vibrio cincinnatiensis	0
Vibrio fluvialis	0
Vibrio furnissii	0
Vibrio mimicus	0
Vibrio parahaemolyticus	0
Victivallis vadensis	0.0648317611039269
Virgibacillus proomii	0
Weeksella virosa	0
Weissella cibaria	0.0282570011526538
Weissella confusa	0.936676170689495
Weissella paramesenteroides	0
Yersinia aleksiciae	0
Yersinia bercovieri	0
Yersinia enterocolitica	0
Yersinia frederiksenii	0.0427158830287471
Yersinia kristensenii	0
Yersinia pseudotuberculosis	0
Yersinia rohdei	0
Yokenella regensburgei	0.163257968694215
Yonghaparkia alkaliphila	0
Kingdom Information: (%)
Archaea	0.126502375423859
Bacteria	99.8734976245762
Phylum Information: (%)
Actinobacteria	14.9324619313208
Bacteroidetes	11.4828179208435
Deinococcus-Thermus	0.0700135403205226
Dictyoglomi	0.064461527458923
Elusimicrobia	0.313281639122596
Epsilonbacteraeota	1.71984230958036
Euryarchaeota	0.126502375423859
Firmicutes	42.0913711731639
Fusobacteria	1.88364510200669
Gemmatimonadetes	0
Halanaerobiaeota	0
Lentisphaerae	0.0648317611039269
Other	3.5350919199801
Planctomycetes	0.0361688604478302
Proteobacteria	23.1854845403199
Spirochaetes	0.112632360337583
Synergistetes	0.173219745219624
Tenericutes	0.13507475851709
Thermotogae	0
Verrucomicrobia	0.0730985348327273
Class Information: (%)
Actinobacteria	10.6501502468229
Actinobacteridae	2.30947025244993
Alphaproteobacteria	4.93104491528162
Bacilli	11.2307049925548
Bacteroides	0.544548029554985
Bacteroidetes	0
Bacteroidia	10.9382698912886
Betaproteobacteria	0
Brachyspirae	0.0682837714709315
Campylobacteria	1.71984230958036
Chlorobia	0
Clostridia	25.8913451880484
Coriobacteriia	1.97284143204797
Deinococci	0.0700135403205226
Deltaproteobacteria	0.0287576243798361
Dictyoglomia	0.064461527458923
Elusimicrobia	0.313281639122596
Epsilonproteobacteria	0
Erysipelotrichia	4.0257361231859
Flavobacteria	0
Fusobacteria	0.0340592804138117
Fusobacteriia	1.84958582159288
Gammaproteobacteria	18.2256820006584
Gemmatimonadetes	0
Halanaerobiia	0
Halobacteria	0.0514568557336678
Lentisphaeria	0.0648317611039269
Methanobacteria	0.075045519690191
Mollicutes	0.13507475851709
Negativicutes	0.943584869374765
Nitriliruptoria	0
Other	3.5350919199801
Planctomycetacia	0.0361688604478302
Spirochaetes	0
Spirochaetia	0.0443485888666518
Synergistia	0.173219745219624
Thermotogae	0
Verrucomicrobiae	0.0730985348327273
Order Information: (%)
Acetobacterales	0.0912126453261647
Actinomycetales	1.90259682267342
Aeromonadales	0.622572310995888
Alteromonadales	0.0730502709140683
Azospirillales	0.0885512178697827
Bacillales	4.43761005537414
Bacteroidales	7.97563578275219
Betaproteobacteriales	3.76901702895246
Bifidobacteriales	3.74420327384946
Brachyspirales	0.0682837714709315
Campylobacterales	1.71984230958036
Cardiobacteriales	0
Caulobacterales	0.46753782814389
Chitinophagales	2.48443071333608
Chlorobiales	0
Chromatiales	0
Clostridiale	0.340050293706502
Clostridiales	25.5512948943419
Coriobacteriales	1.97284143204797
Corynebacteriales	2.64631087027489
Cytophagales	0.21609997236594
Deinococcales	0.0700135403205226
Desulfobacterales	0
Desulfovibrionales	0.0287576243798361
Dictyoglomales	0.064461527458923
Elusimicrobiales	0.313281639122596
Enterobacteriales	5.85716968048549
Erysipelotrichales	4.0257361231859
Flavobacteriales	0.579422367472064
Fusobacterales	0.0340592804138117
Fusobacteriales	1.84958582159288
Fusobacteriales: Leptotrichiacea	0
Gemmatimonadales	0
Halanaerobiales	0
Halobacteriales	0.0514568557336678
Lactobacillales	6.79309493718065
Methanobacteriales	0.075045519690191
Micrococcales	3.17614868987935
Micromonosporales	0.0865558226888761
Mycoplasmatales	0.13507475851709
Neisseriales	0
Nitriliruptorales	0
Oceanospirillales	0.10015784314047
Opitutales	0
Other	3.5350919199801
Pasteurellales	1.57630725965708
Planctomycetales	0.0361688604478302
Propionibacteriales	1.2263890102706
Pseudomonadales	2.75537015600225
Rhizobiales	2.14269823551676
Rhodobacterales	0.098839982380925
Salinisphaerales	0
Selenomonadales	0.943584869374765
Sphingobacteriales	0.22722908491728
Sphingomonadales	2.04220500604409
Spirochaetales	0.0443485888666518
Streptomycetales	0.0320007962961426
Streptosporangiales	0.145415213340123
Synergistales	0.173219745219624
Thermotogales	0
Thiomicrospirales	0.0396223968013553
Verrucomicrobiales	0.0730985348327273
Vibrionales	2.39743861447837
Victivallales	0.0648317611039269
Xanthomonadales	1.03497643923098
Family Information: (%)
Acetobacteraceae	0.0912126453261647
Acidaminococcaceae	0.458465751236156
Actinomycetaceae	0.806067450608819
Aerococcaceae	0.703630398037915
Aeromonadaceae	0.147302729563365
Akkermansiaceae	0.0730985348327273
Alicyclobacillaceae	0.0358206741789818
Alteromonadaceae	0
Aquaspirillaceae	0
Arcobacteraceae	0.203189693650521
Atopobiaceae	0.313896407084843
Azospirillaceae	0.0885512178697827
Bacillaceae	2.24420625972149
Bacteroidaceae	4.77069613754331
Barnesiellaceae	0.0284949052592486
Beijerinckiaceae	0.624840207344425
Bifidobacteriaceae	3.74420327384946
Blautia	0.0346734710112413
Bogoriellaceae	0
Brachyspiraceae	0.0682837714709315
Brevibacteriaceae	0.374800751750625
Burkholderiaceae	2.71765049302131
Caldicoprobacteraceae	0
Campylobacteraceae	0.68352781320703
Cardiobacteriaceae	0
Carnobacteriaceae	0.21482590947367
Caulobacteraceae	0.46753782814389
Cellulomonadaceae	0.087325113045067
Chitinibacteraceae	0.142059774954244
Chitinophagaceae	2.48443071333608
Chlorobiaceae	0
Christensenellaceae	0.0435316444030845
Chromatiaceae	0
Clostridiaceae	1.46034088383895
Clostridiaceae 1	4.13274237518472
Clostridiaceae 2	0.111057049331422
Clostridiales	0.340050293706502
Coriobacteriaceae	0.147279996426039
Corynebacteriaceae	1.66436041193496
Corynebacterineae	0.202971530648717
Deinococcaceae	0.0700135403205226
Dermabacteraceae	0.399528213410944
Dermacoccaceae	0.0505640097144482
Desulfobulbaceae	0
Desulfovibrionaceae	0.0287576243798361
Dictyoglomaceae	0.064461527458923
Dietziaceae	0.675188992936005
Dysgonomonadaceae	0.188358401008185
Eggerthellaceae	1.51166502853709
Elusimicrobiaceae	0.313281639122596
Enterbacteriaceae	1.41585900575586
Enterobacteriaceae	4.44131067472963
Enterococcaceae	0.135619418675618
Erysipelotrichaceae	4.0257361231859
Eubacteriaceae	0.0468350715681646
Family XI	0.375486058653904
Family XIII	0.180686195201323
Family XVIII	0
Flavobacteriaceae	0.340225356028603
Fusobacteriaceae	0.549218022711666
Gemmatimonadaceae	0
Halobacteroidaceae	0
Haloferacaceae	0.0514568557336678
Halomonadaceae	0.10015784314047
Helicobacteraceae	0.833124802722812
Hymenobacteraceae	0.0558796198286163
Hyphomicrobiaceae	0
Intrasporangiaceae	0.22422594653414
Jonesiaceae	0
Lachnospiraceae	13.8514998724316
Lactobacillaceae	1.53592122933196
Leptotrichia	0
Leptotrichiaceae	1.33442707929502
Leuconostocaceae	1.27262040940649
Listeriaceae	0
Marinifilaceae	0.119401310863153
Methanobacteriaceae	0.075045519690191
Microbacteriaceae	1.84526755456649
Micrococcaceae	0.21862931358728
Micrococcineae	0.199149265653831
Micromonosporaceae	0.0865558226888761
Moraxellaceae	0.899900935912457
Muribaculaceae	0
Mycobacteriaceae	0.292022717839778
Mycoplasmataceae	0.13507475851709
Neisseriaceae	0.909306760976911
Nitriliruptoraceae	0
Nocardiaceae	0.0871851469247915
Nocardioidaceae	0
Opitutaceae	0
Other	3.5350919199801
Paenibacillaceae	1.40944373293302
Pasteurellaceae	1.57630725965708
Peptococcaceae	0
Peptostreptococcaceae	0.256766562390608
Planococcaceae	0.0704486846687005
Porphyromonadaceae	0.376115057162996
Prevotellaceae	1.92789863638803
Promicromonosporaceae	0.0470749974121546
Propionibacteriaceae	1.2263890102706
Propionibacterineae	0.550694966259608
Pseudomonadaceae	1.85546922008979
Psychromonadaceae	0.0730502709140683
Rhizobiaceae	1.41972970018483
Rhodanobacteraceae	0.572000745165711
Rhodobacteraceae	0.098839982380925
Rhodocyclaceae	0
Rikenellaceae	0.33008984673241
Rubinisphaeraceae	0.0361688604478302
Ruminococcaceae	5.12933733890083
Schlesneriaceae	0
Solimonadaceae	0
Sphingobacteriaceae	0.22722908491728
Sphingomonadaceae	2.04220500604409
Spirochaetaceae	0.0443485888666518
Spirosomaceae	0.160220352537323
Sporolactobacillaceae	0.0902473493522577
Staphylococcaceae	0.515781725945718
Streptococcacaeae	0.0312323479816877
Streptococcaceae	2.89924522427331
Streptomycetaceae	0.0320007962961426
Streptomycineae	0
Streptosporangiaceae	0.145415213340123
Succinivibrionaceae	0.475269581432523
Synergistaceae	0.173219745219624
Tannerellaceae	0.234581487794853
Thermomonosporaceae	0
Thermotogaceae	0
Thiomicrospiraceae	0.0396223968013553
Thiovulaceae	0
Veillonellaceae	0.485119118138609
Verrucomicrobiaceae	0
Vibrionaceae	2.39743861447837
Victivallaceae	0.0648317611039269
Weeksellaceae	0.239197011443461
Xanthobacteraceae	0.0981283279875111
Xanthomonadaceae	0.462975694065272
Genus Information: (%)
Acetanaerobacterium	0.8098980267222
Acetivibrio	0
Acetobacter	0.0309665549934572
Acetobacterium	0
Achromobacter	0.0558617312789453
Acidaminococcus	0.0676320494755854
Acidovorax	0.0456744184818535
Acinetobacter	0.647986096844098
Actinobacillus	0.26506845055163
Actinobaculum	0
Actinomadura	0
Actinomyces	0.659010021283585
Adlercreutzia	0.0318723128799563
Aerococcus	0.0390565039350377
Aeromicrobium	0
Aeromonas	0.147302729563365
Afipia	0
Agathobacter	0.100211119908688
Aggregatibacter	0.0717601185661021
Agrobacterium	0.580723500990421
Agrococcus	0.0727218101079686
Akkermansia	0.0730985348327273
Alcaligenes	0
Algoriella	0
Aliagarivorans	0.0730502709140683
Alistipes	0.33008984673241
Allisonella	0
Alloiococcus	0
Alloprevotella	0.716243932715062
Allorhizobium-Neorhizobium-Pararhizobium-Rhizobium	0.768905317908377
Alloscardovia	0
Alysiella	0.0472902820870432
Amaricoccus	0
Anaerobiospirillum	0.120282181477973
Anaerococcus	0
Anaerofilum	0.102608588726636
Anaerofustis	0
Anaeroglobus	0
Anaerospora	0
Anaerosporobacter	0.0611144705684586
Anaerostipes	0.0454616046560686
Anaerovorax	0
Ancylobacter	0.0981283279875111
Aneurinibacillus	0.0517195718823708
Anoxynatronum	0.111057049331422
Aquabacterium	0.0709017319747254
Arcanobacterium	0
Arcobacter	0.203189693650521
Arthrobacter	0.320860985185141
Asaccharobacter	0.0827533366342332
Atopobium	0.235692384896751
Atopostipes	0.0748697010556317
Aureimonas	0.0701008812860292
Bacillus	2.16385430806828
Bacteroides	4.77069613754331
Barnesiella	0
Bartonella	0
Bavariicoccus	0.0414670626161582
Bergeyella	0.0401779394026849
Bifidobacterium	3.54817889012671
Blautia	0.763853279900384
Bordetella	0
Brachybacterium	0.299137507483695
Brachymonas	0
Brachyspira	0.0682837714709315
Bradyrhizobium	0
Brevibacillus	0.288992251026824
Brevibacterium	0.374800751750625
Brevundimonas	0.145905915152906
Brochothrix	0
Buchnera	0.159541130509375
Bulleidia	0
Burkholderia-Caballeronia-Paraburkholderia	0.0471271096917416
Butyricicoccus	0.209506050080616
Butyricimonas	0.0280887032764972
Butyrivibrio	0.12398524516457
Caldicoprobacter	0
Campylobacter	0.68352781320703
Capnocytophaga	0.241144435927265
Cardiobacterium	0
Castellaniella	0
Catabacter	0.0435316444030845
Catenibacterium	3.24192219583341
Catonella	0.0465545488223762
Caulobacter	0.274338459508273
Cellulomonas	0.087325113045067
Cellulosilyticum	0.220605700766081
Cellulosimicrobium	0.0470749974121546
Centipeda	0
Cephaloticoccus	0
Cetobacterium	0
Chitinibacter	0.142059774954244
Chlorobium	0
Christensenella	0
Chryseobacterium	0
Citrobacter	0.110836024978837
Cloacibacillus	0.119978255408012
Clostridium	1.46034088383895
Clostridium sensu stricto	0
Clostridium sensu stricto 1	3.02203387905099
Clostridium sensu stricto 10	0
Clostridium sensu stricto 11	0.189718271125478
Clostridium sensu stricto 12	0.0492182863572818
Clostridium sensu stricto 13	0.197111365177019
Clostridium sensu stricto 14	0
Clostridium sensu stricto 15	0.0392480474743286
Clostridium sensu stricto 16	0.0452946915403523
Clostridium sensu stricto 17	0
Clostridium sensu stricto 18	0.0663535608580273
Clostridium sensu stricto 19	0
Clostridium sensu stricto 2	0.0281327921806707
Clostridium sensu stricto 3	0.0510266053249628
Clostridium sensu stricto 4	0
Clostridium sensu stricto 5	0
Clostridium sensu stricto 7	0.072640075106635
Clostridium sensu stricto 8	0.192638899270166
Cnuella	2.45217490391286
Collinsella	0.102553067231072
Comamonas	0
Coprobacillus	0
Coprobacter	0.0284949052592486
Coprococcus 1	0
Coprococcus 2	0.0620679544030873
Coprococcus 3	0.154194827461099
Coriobacterium	0.044726929194967
Corynebacterium	0.113097898588071
Corynebacterium 1	1.39696455423656
Cronobacter	0
Cryobacterium	0.0477202786672737
Cryptobacterium	0.0310372995689496
Cupriavidus	0
Curvibacter	0
Cutibacterium	0
Dechlorobacter	0
Deinococcus	0.0700135403205226
Delftia	0
Dermabacter	0.100390705927249
Dermacoccus	0.0505640097144482
Desulfobulbus	0
Desulfovibrio	0.0287576243798361
Dialister	0.0728745370714932
Dictyoglomus	0.064461527458923
Dielma	0
Dietzia	0.675188992936005
Dolosicoccus	0.0375081437523058
Dolosigranulum	0
Dorea	0
Dyadobacter	0
Dysgonomonas	0.0313540955299281
Eggerthella	0.945710014271906
Eggerthia	0
Eikenella	0
Eisenbergiella	0
Elusimicrobium	0.313281639122596
Empedobacter	0.137551118350498
Enorma	0
Enterobacter	0.595603489098763
Enterococcus	0.0645718145677596
Enterorhabdus	0.0355141933915728
Enterovibrio	0.0381113748651574
Eremococcus	0
Erwinia	0
Erysipelatoclostridium	0.0405148828326436
Escherichia	1.41585900575586
Escherichia-Shigella	1.28557149255483
Ethanoligenens	0.178869810623803
Eubacterium	0.340050293706502
Ezakiella	0
Facklamia	0.627065750350572
Faecalitalea	0.170921587146736
Fastidiosipila	0.0503700866722123
Fictibacillus	0
Filifactor	0
Finegoldia	0
Flavobacterium	0.0990809201013376
Flavonifractor	0.282999800371088
Franconibacter	0
Fretibacterium	0
Fusicatenibacter	0.179395298051855
Fusobacterium	0.549218022711666
Gallibacterium	0
Garciella	0
Gardnerella	0
Gemella	0.0716616285739714
Gemmatirosa	0
Geobacillus	0
Geomicrobium	0
Georgenia	0
Gluconobacter	0
Gordonia	0.0397224140510326
Gordonibacter	0
Granulicatella	0.139956208418038
Grimontia	0.244493467993335
Haematobacter	0
Haemophilus	1.23947869053935
Hafnia-Obesumbacterium	0
Halodesulfovibrio	0
Halomonas	0.10015784314047
Halopiger	0.0514568557336678
Harryflintia	0
Helicobacter	0.833124802722812
Hespellia	0.0286571226709229
Hodemania	0
Holdemanella	0
Holdemania	0.0336097660483085
Howardella	0.177409651877515
Hungatella	0
Hydrobacter	0.0322558094232123
Hydrogenibacillus	0.031257580598354
Hydrogenoanaerobacterium	0.376841831632076
Hymenobacter	0.0558796198286163
Intestinibacter	0.0549161368126537
Intestinimonas	0
Isoptericola	0
Janibacter	0.22422594653414
Johnsonella	0.11813574422796
Jonesia	0
Kandleria	0.426568705786875
Kerstersia	0
Kingella	0.0414701831220331
Klebsiella	0
Kluyvera	0
Kocuria	0.0969175940559705
Kosakonia	0
Kurthia	0
Kytococcus	0
Lachnoanaerobaculum	0.0974995515084361
Lachnobacterium	0.0494387358176374
Lachnoclostridium	1.35716527943828
Lachnoclostridium 10	0
Lachnoclostridium 12	0.0621765941371323
Lachnoclostridium 5	0.734259722694413
Lachnospira	2.28481113025498
Lachnospiraceae NC2004 group	0.0555915729296787
Lachnospiraceae NK4A136 group	0
Lactobacillus	1.45789806329764
Lactococcus	0.215209131955223
Lautropia	0.0849171287776485
Lawsonella	0.0787103200589297
Leifsonia	0
Leminorella	0.0554666961955017
Leptothrix	0.865645601209285
Leptotrichia	1.29136661115362
Leuconostoc	0.274509418363037
Limnobacter	0.0998819305129434
Lysinibacillus	0
[truncated: 214 more rows]
