# Supplementary material for: Pediatric Acute Lymphoblastic Leukemia Patients Exhibit Distinctive Alterations in the Gut Microbiota
Source: Front Cell Infect Microbiol. 2020 Oct 16;10:558799. doi: 10.3389/fcimb.2020.558799 (PMC7596659; doi:10.3389/fcimb.2020.558799)
Supplement: Supplementary file 1 [file Data_Sheet_1.ZIP › rawdata/Control/19T040008_output.xls.result.txt]

Species Information: (%)
Abiotrophia defectiva	0
Abiotrophia para-adiacens	0.0558518136699839
Acetanaerobacterium elongatum	0.399439177134879
Acetobacterium tundrae	0
Achromobacter denitrificans	0.182121663017619
Achromobacter xylosoxidans	0.0345363416964278
Acidaminococcus fermentans	0
Acidaminococcus intestini	0.0456745223347087
Acidovorax facilis	0
Acidovorax sp	0
Acidovorax temperans	0
Acinetobacter baumannii	0
Acinetobacter calcoaceticus	0.17441839855123
Acinetobacter haemolyticus/baumannii	0.264092079587403
Acinetobacter johnsonii	0.0853190732906696
Acinetobacter junii	0
Acinetobacter lwoffii	0
Acinetobacter pittii	0
Acinetobacter radioresistens	0
Acinetobacter septicus	0
Actinobacillus capsulatus	0.182749236309529
Actinobacillus pleuropneumoniae	0.0294021505696554
Actinobaculum massiliense	0
Actinobaculum schaalii	0.047380539562439
Actinomadura vinacea	0
Actinomyces canis	0.0283769895948329
Actinomyces cardiffensis	0
Actinomyces georgiae	0.0433412305721172
Actinomyces graevenitzii	0
Actinomyces johnsonii	0
Actinomyces massiliensis	0
Actinomyces meyeri	0.0354819375363299
Actinomyces naeslundii	0
Actinomyces neuii	0.0449876650294312
Actinomyces odontolyticus	0
Actinomyces oris	0
Actinomyces radingae	0
Actinomyces sp._ph3	0.219371198075828
Actinomyces turicensis	0
Actinomyces urogenitalis	0.0513178721255509
Actinomyces viscosus	0.0293899021582948
Adlercreutzia equolifaciens	0.0296078003183493
Aeribacillus pallidus	0.34621018509114
Aerococcus christensenii	0.0314517993776991
Aerococcus viridans	0
Aeromicrobium massiliense	0.0288550342933974
Aeromonas allosaccharophila/veronii	0.0488479642638133
Aeromonas bestiarum	0.0394135057034197
Aeromonas hydrophila	0.0350244847549341
Aeromonas jandaei	0
Aeromonas media/tecta	0
Aeromonas veronii	0
Afipia birgiae	0
Agathobaculum butyriciproducens	0.0468177214739856
Aggregatibacter actinomycetemcomitans	0.0322827778406127
Aggregatibacter aphrophilus	0.683451746252983
Aggregatibacter segnis	0.0398077322229545
Agrobacterium tumefaciens	0.587698397369416
Agrococcus jejuensis	0
Agrococcus terreus	0.16712953421046
Akkermansia glycaniphila	0
Akkermansia muciniphila	0
Alcaligenes faecalis	0.0598528889268286
Algoriella xinjiangensis	0
Aliagarivorans marinus	0.0502508767906415
Alistipes finegoldii	0.0320565397186173
Alistipes indistinctus	0
Alistipes inops	0
Alistipes obesi	0
Alistipes onderdonkii	0
Alistipes putredinis	0.247610522069758
Alistipes senegalensis	0.0767101148058913
Alistipes shahii	0
Alistipes timonensis	0.0312596380724441
Allisonella histaminiformans	0
Alloiococcus otitis	0
Alloprevotella rava	0.0331750226625302
Alloprevotella tannerae	0.712747165044815
Alloscardovia omnicolens	0
Alysiella filiformis	0.0971195851218573
Amaricoccus kaplicensis	0
Anaerobiospirillum succiniciproducens	0
Anaerobiospirillum thomasii	0.128399138972369
Anaerococcus hydrogenalis	0.0761950461968224
Anaerococcus lactolyticus	0
Anaerococcus obesiensis	0.0615771081808688
Anaerococcus octavius	0
Anaerococcus prevotii	0.0628987936386312
Anaerococcus senegalensis	0
Anaerococcus tetradius	0
Anaerococcus vaginalis	0
Anaerofilum agile	0
Anaerofilum pentosovorans	0
Anaerofustis stercorihominis	0
Anaeroglobus geminatus	0
Anaerorhabdus furcosa	0.0404399905626432
Anaerosporobacter mobilis	0.0735888084514006
Anaerostipes butyraticus	0
Anaerostipes caccae	0
Anaerostipes hadrus	0.16108356878782
Anaerotruncus colihominis	0.297080550321669
Anaerotruncus sp	0
Anaerovorax odorimutans	0.029669119607503
Ancylobacter polymorphus	0.116140905970377
Aneurinibacillus aneurinilyticus	0.0334370412866406
Aneurinibacillus migulanus	0.0486223195743727
Anoxynatronum sibiricum	0.140117513650656
Aquabacterium commune	0.0423811192191834
Arcanobacterium haemolyticum	0
Arcanobacterium pyogenes	0.0613151239336051
Arcobacter butzleri	0.240207665247087
Arcobacter cryaerophilus	0.0288542642203085
Arthrobacter albus	0.038914800991647
Arthrobacter castelli	0.0692301327355924
Arthrobacter oxydans	0.102974788113155
Arthrobacter polychromogenes	0.0316613128627571
Asaccharobacter celatus	0.0402291624007847
Atlantibacter hermannii	0
Atopobium minutum	0
Atopobium parvulum	0.0622927262259072
Atopobium rimae	0.193950964782811
Atopobium vaginae	0
Atopostipes suicloacalis	0.0573480671105974
Aurantimonas altamirensis	0
Aureimonas altamirensis	0.18664219726527
Averyella dalhousiensis	0
Azonexus hydrophilus	0
Azospirillum lipoferum	0.0386909735208119
Bacillus altitudinis	0.512436660908223
Bacillus amyloliquefaciens	0.0355760239394876
Bacillus anthracis	0.0408389020713895
Bacillus atrophaeus	0
Bacillus badius	0
Bacillus beijingensis	0.0752075679667105
Bacillus benzoevorans	0
Bacillus cereus	0
Bacillus circulans	0
Bacillus clausii	0
Bacillus coagulans	0
Bacillus cytotoxicus	0.0372265266875067
Bacillus endophyticus	0.036940776545721
Bacillus firmus	0
Bacillus flexus	0
Bacillus fordii	0.0491234387841241
Bacillus halodurans	0
Bacillus idriensis	0
Bacillus infantis	0
Bacillus licheniformis	0.0502735921108609
Bacillus marisflavi	0
Bacillus massilioanorexius	0.0450568365530467
Bacillus massiliosenegalensis	0.0490517923065535
Bacillus megaterium	0
Bacillus methanolicus	0
Bacillus mojavensis	0.0350828028812564
Bacillus mycoides	0
Bacillus nealsonii	0
Bacillus niacini	0
Bacillus polyfermenticus	0.096574213368518
Bacillus pseudofirmus	0
Bacillus pseudomycoides	0.036470850010199
Bacillus pumilus	0.0518249378500569
Bacillus senegalensis	0.082429664774886
Bacillus simplex	0
Bacillus siralis	0
Bacillus sonorensis	0
Bacillus subtilis	0.0336242228235692
Bacillus thermoamylovorans	0.235767527903157
Bacillus thuringiensis	0.45764838066084
Bacillus timonensis	0.0400303146129023
Bacillus toyonensis/wiedmanii/thuringiensis	0
Bacillus vallismortis	0.0478103143771499
Bacteroides acidifaciens	0.0418447509857278
Bacteroides caccae	0.143621533389827
Bacteroides cellulosiluticus	0.195580103407747
Bacteroides cellulosilyticus	0.500884469101311
Bacteroides clarus	0.0371563612957027
Bacteroides coagulans	0
Bacteroides coprocola	1.02059119976954
Bacteroides coprophilus	0.128447102728414
Bacteroides dorei	0
Bacteroides eggerthii	0.0911547734954074
Bacteroides faecis	0
Bacteroides finegoldii	0
Bacteroides fluxus	0
Bacteroides fragilis	0.301182195534574
Bacteroides galacturonicus	0.207229282134159
Bacteroides gallinarum	0.03395042871437
Bacteroides gallinceum	0
Bacteroides graminisolvens	0
Bacteroides helcogenes	0.0419471983378693
Bacteroides intestinalis	0
Bacteroides massiliensis	0.347265032497502
Bacteroides massilinensis	0.0525315801368327
Bacteroides nordii	0
Bacteroides oleiciplenus	0
Bacteroides ovatus	0.0585717717641952
Bacteroides paurosaccharolyticus	0
Bacteroides pectinophilus	0.540040044148822
Bacteroides plebeius	0
Bacteroides propinonicifaciens	0
Bacteroides pyogenes	0
Bacteroides salanitronis	0
Bacteroides salyersiae	0.0951640321105023
Bacteroides sartorii	0
Bacteroides stercorirosoris	0.0403186346526882
Bacteroides stercoris	0
Bacteroides thetaiotaomicron	0.0290127415434293
Bacteroides timonensis	0
Bacteroides uniformis	0.228004959541186
Bacteroides ureolyticus	0.287081585562314
Bacteroides vulgatus	4.06215736786813
Bacteroides xylanisolvens	0
Bacteroides xylanolyticus	0
Barnesiella intestinihominis	0
Barnesiella viscericola	0
Bartonella birtlesii	0
Bavariicoccus seileri	0.0429589665041766
Bergeyella zoohelcum	0.0437938516222617
Bifidobacterium actinocoloniiforme	0
Bifidobacterium adolescentis	0.0304535094816748
Bifidobacterium adolescentis/ruminantium	0.0389895857113569
Bifidobacterium angulatum	0.0619756091663776
Bifidobacterium animalis	0
Bifidobacterium asteroides	0.0282504841000725
Bifidobacterium avesanii	0.0462710175199217
Bifidobacterium bifidum	0.0307260455428743
Bifidobacterium bohemicum	0
Bifidobacterium bombi	0.0712471653967058
Bifidobacterium boum	0.109559959581362
Bifidobacterium breve	0
Bifidobacterium callitrichos	0
Bifidobacterium catenulatum	0.159462789196174
Bifidobacterium catenulatum/pseudoctenulatum	0.119372721634652
Bifidobacterium choerinum	0.145467297930312
Bifidobacterium commune	0.0389195240061571
Bifidobacterium coryneforme	0
Bifidobacterium crudilactis/psychraerophilum	0
Bifidobacterium cuniculi	0.0805131163365343
Bifidobacterium dentium	0.155592027190348
Bifidobacterium eulemuris/lemurum	0
Bifidobacterium faecale	0.0382947078127101
Bifidobacterium gallicum	0.113667515607158
Bifidobacterium gallinarum	0
Bifidobacterium hapali	0.0391144085367682
Bifidobacterium indicum	0
Bifidobacterium kashiwanohense	0.0394406077405296
Bifidobacterium longum	0.223972322907956
Bifidobacterium longum	0.0731616695370002
Bifidobacterium merycicum	0
Bifidobacterium mongoliense	0.0374902187940174
Bifidobacterium moukalabense	0.632045311583445
Bifidobacterium pseudocatenulatum	0.0342777086629155
Bifidobacterium pseudocatenulatum	0
Bifidobacterium pseudolongum	0.148931602086732
Bifidobacterium pullorum	0
Bifidobacterium pullorum/hapali	0.0443665792462457
Bifidobacterium ramosum	0.0443517992100761
Bifidobacterium reuteri	0.123455810551665
Bifidobacterium ruminantium	0
Bifidobacterium saeculare	0
Bifidobacterium saguini	0
Bifidobacterium scardovii	0.0478047505100811
Bifidobacterium stercoris	0
Bifidobacterium thermacidophilum	0.0477699835364648
Bifidobacterium thermophilum	0.0299631277505284
Bifidobacterium tissieri	0.0732215624158992
Bifidobacterium tsurumiense	0.0543588358016579
Bifissio spartinae	1.8055779303291
Bilophila wadsworthia	0
Blastococcus massiliensis	0.188839202764993
Blastomonas natatoria	0
Blautia caecimuris	0
Blautia coccoides	0.0322255691276187
Blautia faecis	0.0906357576681787
Blautia glucerasea	0
Blautia hansenii	0.0293715034999273
Blautia hydrogenotrophica	0.530249620138597
Blautia luti	0.265019136051449
Blautia marasmi	0
Blautia obeum	0.0886939126087229
Blautia producta	0
Blautia schinkii	0.23045826623992
Blautia sp._GD8	0.031456332505103
Blautia stercoris	0.349210731259244
Blautia wexlerae	0
Bordetella hinzii	0
Brachybacterium muris	0
Brachybacterium paraconglomeratum	0.0429947341901654
Brachymonas chironomi	0
Brachyspira aalborgi	0.0642742188963544
Brachyspira pilosicoli	0
Bradyrhizobium denitrificans	0
Bradyrhizobium elkanii	0.033406960241322
Bradyrhizobium japonicum	0.0586973459999595
Brevibacillus agri	0
Brevibacillus borstelensis	0.0340548603344267
Brevibacillus brevis	0.0358224935228937
Brevibacillus massiliensis	0
Brevibacterium casei	0.0372908044892253
Brevibacterium epidermidis	0
Brevibacterium halotolerans	0.149690938554712
Brevibacterium iodinum	0
Brevibacterium linens	0.0818028881909415
Brevibacterium luteolum	0
Brevibacterium mcbrellneri	0.037643626673616
Brevibacterium paucivorans	0.038257462820432
Brevibacterium pityocampae	0.0447726130878056
Brevibacterium ravenspurgense/massiliense	0.0877045912314204
Brevibacterium senegalense	0
Brevundimonas bacteroides	0.147123210773765
Brevundimonas diminuta	0.0442657360448028
Brevundimonas subvibrioides	0.0423935714248497
Brevundimonas terrae	0
Brevundimonas vesicularis	0
Brochothrix thermosphacta	0.0608694961778617
Buchnera aphidicola	0.1782854290127
Buchnera sp.	0.0298719895422477
Bulleidia extructa	0
Burkholderia cepacia	0.0568528561774559
Burkholderia glumae	0
Burkholderia plantarii	0.0325824056215888
Butyricicoccus faecihominis	0.104595288726204
Butyricicoccus pullicaecorum	0
Butyricimonas faecihominis	0
Butyricimonas paravirosa	0
Butyricimonas synergistica	0
Butyricimonas virosa	0
Butyrivibrio crossotus	0.108150707156389
Butyrivibrio fibrisolvens	0.0756149617008066
C.viride 16S	0.080200687260179
Caldicoprobacter faecalis	0
Campylobacter coli	0.0807965418918316
Campylobacter concisus	0
Campylobacter curvus	0
Campylobacter faecalis	0.15943806327671
Campylobacter fetus	0
Campylobacter gracilis	0
Campylobacter hominis	0
Campylobacter hyointestinalis	0
Campylobacter jejuni	0.526930875474504
Campylobacter lari	0
Campylobacter rectus	0
Campylobacter showae	0.0657010704930551
Campylobacter upsaliensis	0
Campylobacter ureolyticus	0
Candidatus Blastococcus	0
Candidatus Dorea	0.101439179579154
Candidatus Soleaferrea	0
Candidatus Stoquefichus	0.0390246838860229
Candidatus Streptomyces	0
Capnocytophaga gingivalis	0
Capnocytophaga granulosa	0
Capnocytophaga haemolytica	0.0320835097501928
Capnocytophaga leadbetteri	0.123366220402915
Capnocytophaga ochracea	0
Capnocytophaga sputigena	0.035641892445529
Cardiobacterium hominis	0.0357450397767536
Cardiobacterium valvarum	0
Carnobacterium maltaromaticum	0
Castellaniella defragrans	0
Catabacter hongkongensis	0.0486591239371296
Catenibacterium mitsuokai	2.44353825425843
Catonella morbi	0
Catonella sp.	0
Cedecea davisae	0
Cedecea lapagei	0.0294526713291131
Cellulomonas composti	0.0441466500393409
Cellulomonas denverensis	0
Cellulomonas massiliensis	0
Cellulomonas parahominis	0
Cellulosilyticum lentocellum	0.328125102313375
Cellulosimicrobium cellulans	0.0409617761761558
Centipeda periodontii	0
Cephaloticoccus primus	0.0565528596014514
Cetobacterium somerae	0
Chlamydia abortus	0.0342005810640355
Chlamydia trachomatis	0.0621532167071092
Chlorobium phaeobacteroides	0.0285284517857246
Christensenella minuta	0.038645317658109
Chryseobacterium bovis	0
Chryseobacterium hominis	0
Citrobacter amalonaticus	0
Citrobacter braakii	0
Citrobacter farmeri	0
Citrobacter freundii	0.0634695149441559
Citrobacter gillenii	0
Citrobacter intermedius	0.0342445304586097
Citrobacter murliniae	0
Citrobacter pasteurii	0
Citrobacter sedlakii	0
Citrobacter werkmanii	0
Citrobacter youngae	0.0344718448581866
Cloacibacillus evryensis	0.115294739002637
Cloacibacillus porcorum	0
Cloacibacterium normanense	1.03544311930038
Clostridioides difficile	0
Clostridium acetobutylicum	0.0290747953187663
Clostridium acidisoli	0
Clostridium aciditolerans	0
Clostridium aerotolerans	0
Clostridium akagii	0.0538741888723083
Clostridium aldenense	0.080505744035011
Clostridium aldrichii	0
Clostridium algidicarnis	0
Clostridium amazonense	0.0307429537345608
Clostridium aminovalericum	0.297570350383741
Clostridium amygdalinum	0.0339914808279345
Clostridium amylolyticum	0.0558369396094146
Clostridium arbusti	0
Clostridium argentinense	0.044705645655748
Clostridium asparagiforme	0.841855348274777
Clostridium aurantibutyricum	0.0282980899823735
Clostridium autoethanogenum	0
Clostridium baratii/Eubacterium nitrigenese	0
Clostridium beijerinckii	0.0327812767150491
Clostridium bifermentans	0.0327285587916454
Clostridium bolteae/aminovalericum	0.114399821380539
Clostridium botulinum	0
Clostridium bowmanii	0
Clostridium butyricum	0.0344468308666053
Clostridium cadaveris	0
Clostridium carboxidivorans	0
Clostridium cavendishii	0
Clostridium celatum	1.29769081107621
Clostridium celerecrescens	0
Clostridium cellobioparum	0
Clostridium cellulolyticum	0.035625170444992
Clostridium chartatabidum	0.0560145582647253
Clostridium chauvoei	0.073332790641533
Clostridium chromiireducens	0.0577386573895168
Clostridium citroniae	0.029996703082154
Clostridium clariflavum	0.0699563718336087
Clostridium clostridioforme	0
Clostridium cochlearium	0
Clostridium cocleatum	0
Clostridium colicanis	0
Clostridium colinum	0
Clostridium collagenovorans	0.0724040398181779
Clostridium cylindrosporum	0
Clostridium dakarense	0
Clostridium difficile	0
Clostridium diolis	0.316037117936357
Clostridium disporicum/celatum	0
Clostridium drakei	0
Clostridium estertheticum	0
Clostridium fallax	0
Clostridium felsineum	0.0403389965187424
Clostridium ganghwense	0
Clostridium ghonii	0.0710447829421414
Clostridium glycolicum	0
Clostridium glycyrrhizinilyticum	0.156076200843425
Clostridium grantii	0.0292368345109304
Clostridium haemolyticum	0
Clostridium hathewayi	0.0321745207445291
Clostridium herbivorans	0
Clostridium hiranonis	0
Clostridium homopropionicum	0
Clostridium huakuii	0.0341904996344869
Clostridium hungatei	0.0376040840023779
Clostridium hylemonae	0.149474563273479
Clostridium indolis/methoxybenzovorans	0.589384766255426
Clostridium innocuum	0
Clostridium irregulare	0
Clostridium isatidis	0
Clostridium jeddahense	0.0629674111183028
Clostridium kogasensis	0
Clostridium lactatifermentans	0
Clostridium lavalense/bolteae	0.11491590727486
Clostridium leptum	0.0648507122955999
Clostridium limosum	0
Clostridium lituseburense	0
Clostridium lundense	0
Clostridium malenominatum	0.0528330367508821
Clostridium massiliodielmoense	0
Clostridium methoxybenzovorans	0.641031194335018
Clostridium methylpentosum	0.0853009579394222
Clostridium neonatale	0
Clostridium nexile	0.399344207777213
Clostridium novyi	0.038109614740412
Clostridium oceanicum	0
Clostridium oroticum	0.04198942808065
Clostridium paraputrificum	0
Clostridium pascui	0.0398425467470835
Clostridium pasteurianum	0.0279879024731461
Clostridium perfringens	0
Clostridium polysaccharolyticum	0.0686116061919469
Clostridium populeti	0
Clostridium psychrophilum	0
Clostridium punense	0
Clostridium putrefaciens	0.374649788317321
Clostridium ramosum	0
Clostridium rectum	0
Clostridium saccharobutylicum	0
Clostridium saccharogumia	0
Clostridium saccharolyticum	0.0701418039941874
Clostridium saccharoperbutylacetonicum	0.0321455601997105
Clostridium sardiniense	0
Clostridium sartagoforme	0.106411335045193
Clostridium scatologenes	0
Clostridium schirmacherense	0.0362021717759607
Clostridium scindens	0.271519742866086
Clostridium senegalense	0
Clostridium septicum	0.0348001341339588
Clostridium sordellii	0
Clostridium sp._16S_	0
Clostridium sphenoides	0.0777809994805875
Clostridium spiroforme	0
Clostridium sporogenes	0.0792333532776519
Clostridium sporosphaeroides	0
Clostridium sticklandii	0.0355688297950348
Clostridium straminisolvens	0.0520908764780049
Clostridium subterminale	0.0566480347472565
Clostridium sufflavum	0
Clostridium sulfidigenes	0
Clostridium swellfunianum	0
Clostridium symbiosum	0.354484466960565
Clostridium tagluense	0
Clostridium tepidiprofundi	0
Clostridium termitidis	0
Clostridium tertium	0
Clostridium tetani	0.0366495032056077
Clostridium tetanomorphum	0
Clostridium thermoalcaliphilum	0
Clostridium thermopalmarium	0
Clostridium thiosulfatireducens	0
Clostridium tunisiense	0.0357811615774301
Clostridium tyrobutyricum	0
Clostridium ventriculi	0
Clostridium vincentii	0
Clostridium viride	0
Clostridium vulturis	0
Clostridium xylanolyticum	0
Clostridium xylanovorans	0.0979506106244139
Collinsella aerofaciens	0
Collinsella intestinalis	0
Collinsella massiliensis	0
Collinsella stercoris	0.0459980766497128
Collinsella tanakaei	0
Comamonas aquatica	0
Comamonas kerstersii	0
Comamonas terrigena	0
Comamonas testosteroni	0
Coprobacillus cateniformis	0
Coprobacter fastidiosus	0
Coprobacter secundus	0
Coprococcus catus	0
Coprococcus comes	0.0688149502927356
Coprococcus eutactus	0.0331282642643625
Coriobacterium glomerans	0.0723103803439576
Corynebacterium accolens	0
Corynebacterium afermentans	0.0942775424119097
Corynebacterium ammoniagenes	0
Corynebacterium amycolatum	0
Corynebacterium appendicis	0
Corynebacterium argentoratense	0
Corynebacterium aurimucosum	0
Corynebacterium casei	0
Corynebacterium coyleae	0
Corynebacterium durum	0
Corynebacterium frankenforstense	0
Corynebacterium freneyi	0.574722575315371
Corynebacterium genitalium	0
Corynebacterium glaucum	0
Corynebacterium glucuronolyticum	0.0427078758441266
Corynebacterium jeikeium	0.0438320568911747
Corynebacterium kroppenstedtii	0.12896965664023
Corynebacterium matruchotii	0
Corynebacterium minutissimum	0.0556099214783754
Corynebacterium mucifaciens	0
Corynebacterium propinquum	0.0340404696466667
Corynebacterium pseudodiphthericum	0
Corynebacterium resistens	0
Corynebacterium simulans	0
Corynebacterium singulare	0.0621728670927816
Corynebacterium sp._1152	0
Corynebacterium striatum	0
Corynebacterium sundsvallense	0.0569013092606645
Corynebacterium tuberculostearicum	0
Corynebacterium tuscaniense	0.35169728918012
Corynebacterium ulcerans	0.0430878431809679
Corynebacterium ureicelerivorans	0
Corynebacterium variabile	0
Corynebacterium xerosis	0.33150779213281
Cronobacter sakazakii	0
Cryptobacterium curtum	0.0294326081769295
Cupriavidus metallidurans	0
Curtobacterium flaccumfaciens	0
Deinococcus aquaticus	0
Deinococcus indicus	0.0435019839653985
Deinococcus proteolyticus	0
Delftia acidovorans	0
Dermabacter hominis	0.0463436202985018
Dermabacter vaginalis	0.0800383118925174
Dermacoccus nishinomiyaensis	0.0504322052287128
Desulfitobacterium frappieri	0.0446155511970234
Desulfobulbus propionicus	0
Desulfotomaculum guttoideum	0
Desulfovibrio alkalitolerans	0
Desulfovibrio desulfuricans	0
Desulfovibrio fairfieldensis	0
Desulfovibrio legallii	0.0297783682652046
Desulfovibrio legallis	0
Desulfovibrio piger	0
Desulfovibrio termitidis	0
Dialister invisus	0
Dialister micraerophilus	0
Dialister pneumosintes	0.0401158242356171
Dialister succinatiphilus	0.0327483704956841
Dictyoglomus thermophilum	0.0719181914158702
Dielma fastidiosa	0
Dietzia cinnamea	0.142026177595992
Dietzia maris	0.131984490355975
Dietzia natronolimnaea	0
Dolosicoccus paucivorans	0
Dolosigranulum pigrum	0
Dorea formicigenerans	0.0353900672922153
Dorea longicatena	0.221868778094945
Dorea massiliensis	0.0470834728679727
Dyadobacter beijingensis	0
Dyadobacter fermentans	0
Dysgonomonas capnocytophagoides	0.0370691102828923
Dysgonomonas gadei	0
Dysgonomonas macrotermitis	0.0302402438336755
Dysgonomonas mossii	0
Edwardsiella tarda	0.164257539727943
Eggerthella lenta	0.039066351016062
Eggerthella sinensis	0.132753433125684
Eggerthella timonensis	0.0367804868444268
Eggerthia catenaformis	0
Eikenella corrodens	0
Eisenbergiella tayi	0
Elusimicrobium minutum	0.391046450053781
Empedobacter falsenii	0.125034759781189
Enorma massiliensis	0
Enterobacter aerogenes	0
Enterobacter asburiae	0
Enterobacter cancerogenus	0
Enterobacter cloacae	0.488344093711487
Enterobacter massiliensis	0
Enterococcus asini	0
Enterococcus avium	0.0400454396856897
Enterococcus caccae	0
Enterococcus casseliflavus	0
Enterococcus casseliflavus/galliarum	0.0434468533886937
Enterococcus cecorum	0
Enterococcus devriesei	0
Enterococcus dispar	0
Enterococcus durans/hirae	0
Enterococcus faecalis	0.0807564669979669
Enterococcus faecium	0
Enterococcus gallinarum	0.031748615002911
Enterococcus gilvus	0
Enterococcus italicus	0
Enterococcus malodoratus	0
Enterococcus mundtii	0
Enterococcus phoeniculicola	0
Enterococcus raffinosus	0
Enterococcus saccharolyticus	0
Enterorhabdus caecimuris	0.0429382159342868
Enterovibrio nigricans	0
Eremococcus coleocola	0
Erysipelatoclostridium ramosum	0
Escherichia albertii	0.355860528853472
Escherichia coli	3.08709408441189
Escherichia fergusonii	0.969254857217411
Escherichia hermannii	1.15289557816697
Ethanoligenens harbinense	0.138441875778874
Eubacterium barkeri	0
Eubacterium biforme	0.0420351657825921
Eubacterium brachy	0
Eubacterium budayi	0.518598186122177
Eubacterium callanderi	0
Eubacterium celluloscolvens	0.160668938450133
Eubacterium cellulosolvens	0.0312285093426672
Eubacterium contortum	0.0477014293367549
Eubacterium coprostanoligenes	0
Eubacterium cylindroides	0
Eubacterium desmolans	0
Eubacterium dolichum	0.0575022914006738
Eubacterium eligens	0.0465117602256306
Eubacterium fissicatena	0.539532307453598
Eubacterium hallii	0.0402626028101022
Eubacterium infirmum	0
Eubacterium limosum	0
Eubacterium moniliforme	0
Eubacterium multiforme	0.0405116708509545
Eubacterium nitritogenes	0.0388176632141996
Eubacterium nodatum	0.0322420736555268
Eubacterium oxidoreducens	0.0508376869159958
Eubacterium pyruvativorans	0.0424865681706588
Eubacterium ramulus	0.112496798576745
Eubacterium rectale	0.66541289940493
Eubacterium ruminantium	0.0498001903096933
Eubacterium saphenum	0
Eubacterium siraeum	0
Eubacterium sp	0.0626155602143201
Eubacterium sulci	0.0880459527422176
Eubacterium tenue	0
Eubacterium tortuosum	0
Eubacterium tortusum	0.0464327557016632
Eubacterium uniforme	0
Eubacterium ventriosum	0.0461308954055567
Eubacterium xylanophilum	0.0785200992081855
Eubacterium yurii	0
Exiguobacterium aurantiacum	0.679547706172508
Facklamia hominis/miroungae	0
Facklamia ignava	0.0678681678770135
Facklamia languida	0
Facklamia tabacinasalis	0.651395129964226
Faecalibacterium prausnitzii	0.215450573407709
Faecalibacterium prausnitzii S9G3	0.104388030986584
Faecalicatena contorta	0.542623216734253
Faecalitalea cylindroides	0.0383172128757804
Fermentimonas caenicola	0.0658639136924727
Ferrimonas balearica	0
Fictibacillus arsenicus	0
Filifactor alocis	0.0381030500516003
Filifactor villosus	0
Finegoldia magna	0
Flavobacterium banpakuense	0.0314371166112412
Flavobacterium branchiophilum	0
Flavobacterium cheniae	0
Flavobacterium daejeonense	0
Flavobacterium lindanitolerans	0.0455771384606446
Flavobacterium oncorhynchi	0
Flavobacterium sp._TISTR	0
Flavonifractor plautii	0.138022782173414
Flavonifractor sp	0.298223107069603
Flexispira rappini	0
Flintibacter butyricus	0.308998058354247
Fretibacterium fastidiosum	0
Fusicatenibacter saccharivorans	0.163309871835837
Fusobacterium equinum	0
Fusobacterium gonidiaformans	0.0517893792745759
Fusobacterium mortiferum	0
Fusobacterium naviforme	0.177224773803064
Fusobacterium necrogenes	0.075692938826204
Fusobacterium necrophorum	0.032837128327607
Fusobacterium nucleatum	0
Fusobacterium periodonticum	0
Fusobacterium russii	0
Fusobacterium ulcerans	0.0297127853531471
Fusobacterium varium	0.139500923665498
Gallibacterium anatis	0
Garciella nitratireducens	0
Gardnerella vaginalis	0
Gemella haemolysans	0.035178509018748
Gemella morbillorum	0
Gemella sanguinis	0.0846654345080665
Gemmatirosa kalamazoonesis	0
Gemmiger formicilis	0.323339738736367
Geobacillus stearothermophilus	0.053392136526162
Geobacillus vulcani	0
Georgenia muralis	0
Gluconobacter oxydans	0
Gordonia bronchialis	0.0356720701398551
Gordonia jacobaea	0.0318517769886547
Gordonia otitidis	0
Gordonia rubripertincta	0.0890732846606094
Gordonia terrae	0
Gordonibacter pamelaeae	0
Gordonibacter urolithinfaciens	0.0286842580743183
Granulicatella adiacens	0.0608727018482624
Granulicatella elegans	0
Grimontia hollisae	0.362682959088163
Haematobacter missouriensis	0
Haemophilus haemolyticus	0.399284945497387
Haemophilus influenzae	0
Haemophilus parahaemolyticus	0
Haemophilus parainfluenzae	0.172318159909141
Haemophilus paraphrohaemolyticus	0
Haemophilus pittmaniae	0
Haemophilus quentini	0
Haemophilus sputorum	0.0446054116604966
Hafnia alvei	0
Halobiforma nitratireducens	0.065223260636947
Halomonas salina	0
Harryflintia acetispora	0.0347806831030433
Helicobacter bilis	0
Helicobacter canadensis	0
Helicobacter cinaedi	0.0896938428873019
Helicobacter fennelliae	0
Helicobacter pametensis	0.0933505294803295
Helicobacter pullorum	0.0281155962253728
Helicobacter pylori	0.0754405659632717
Helicobacter rodentium	0.0324482962856782
Helicobacter winghamensis	0.276676134282538
Herbaspirillum massiliense	0.176645327099689
Hespellia porcina	0
Hespellia stercorisuis	0
Holdemanella biformis	0
Holdemania filiformis	0.0382134839814549
Holdemania massiliensis	0
Howardella ureilytica	0.0792761715357872
Hungatella effluvii	0.0329779371130811
Hydrobacter penzbergensis	0.0338423586150379
Hydrogenibacillus schlegelii	0.049936706248868
Hydrogenoanaerobacterium saccharovorans	0.249600923224347
Hymenobacter rigui	0.0610097987753532
Intestinibacter bartlettii	0.0562090569539361
Intestinimonas butyriciproducens	0.0331993754714634
Janibacter hoylei	0
Janibacter indicus	0.208142712311587
Janibacter limosus	0
Janibacter terrae	0
Johnsonella ignava	0.0575656896579327
Jonesia denitrificans	0
Kallipyga massiliensis	0
Kandleria vitulina	0.51709669975475
Kerstersia gyiorum	0
Kineothrix alysoides	0
Kingella denitrificans	0.0411684349870971
Kingella kingae	0
Kingella oralis	0
Klebsiella aerogenes	0
Klebsiella oxytoca	0
Klebsiella pneumoniae	0.0617306087487207
Klebsiella variicola	0
Kluyvera ascorbata	0.0621329281272046
Kluyvera intermedia	0
Kocuria halotolerans	0.0368651189800823
Kocuria indica	0
Kocuria kristinae	0.0287451161008463
Kocuria marina	0.0522819446588514
Kocuria palustris	0
Kocuria rhizophila	0
Kocuria rosea	0
Kosakonia cowanii	0
Kurthia gibsonii	0
Kurthia massiliensis	0
Kurthia senegalensis	0
Kytococcus schroeteri	0
Kytococcus sedentarius	0
Lachnoanaerobaculum saburreum	0.206394924964878
Lachnoanaerobaculum umeaense	0
Lachnobacterium bovis	0.0998801639055535
Lachnoclostridium phytofermentans	0.030148187396642
Lachnoclostridium sp	0.065184571729571
Lachnospira multipara	0.0998726178393268
Lachnospira pectinoschiza	1.69321144608105
Lactobacillus acidophilus	0
Lactobacillus agilis	0
Lactobacillus alimentarius	0.254859223080127
Lactobacillus alvi	0
Lactobacillus amylolyticus	0
Lactobacillus amylophilus	0
Lactobacillus amylovorus	0
Lactobacillus animalis	0
Lactobacillus antri	0
Lactobacillus apinorum	0
Lactobacillus apodemi	0
Lactobacillus bifermentans	0
Lactobacillus brevis	0
Lactobacillus buchneri	0
Lactobacillus casei	0
Lactobacillus ceti	0
Lactobacillus coleohominis	0
Lactobacillus coryniformis	0.0316701866723944
Lactobacillus crispatus	0.0315704717392379
Lactobacillus curvatus	0
Lactobacillus delbrueckii	0
Lactobacillus dextrinicus	0
Lactobacillus fermemtum	0.0387974227668787
Lactobacillus fermentum	0
Lactobacillus fructivorans/homohiochii	0.168814848746525
Lactobacillus gasseri	0
Lactobacillus gastricus	0
Lactobacillus gigeriorum	0.0329847420074062
Lactobacillus helveticus	0.0323442541566465
Lactobacillus herbarum	0
Lactobacillus iners	0
Lactobacillus jensenii	0.033046091234833
Lactobacillus johnsonii	0
Lactobacillus kalixensis	0
Lactobacillus kitasatonis	0
Lactobacillus kunkeei	0.0397993684517673
Lactobacillus malefermentans	0.0408810597605447
Lactobacillus mindensis	0
Lactobacillus mucosae	0
Lactobacillus mudanjiangensis	0.0569068480579786
Lactobacillus oris	0
Lactobacillus parabuchneri	0
Lactobacillus paracasei	0
Lactobacillus parafarraginis	0
Lactobacillus pentosus	0
Lactobacillus plantarum	0.0550484229490091
Lactobacillus porcinae	0.11086782819125
Lactobacillus rapi	0.0301790779064276
Lactobacillus reuteri	0.0654063793280475
Lactobacillus rhamnosus	0
Lactobacillus rogosae	0.386570991801232
Lactobacillus rossiae	0
Lactobacillus ruminis	0
Lactobacillus sakei	0
Lactobacillus salivarius	0
Lactobacillus sanfranciscensis	0.0515172691075143
Lactobacillus saniviri	0
Lactobacillus senioris	0
Lactobacillus sharpeae	0.0362158360868456
Lactobacillus thermophilus	0
Lactobacillus ultunensis	0
Lactobacillus vaccinostercus	0
Lactobacillus vaginalis	0
Lactobacillus versmoldensis	0
Lactobacillus xiangfangensis	0.123539914077809
Lactococcus formosensis	0.0298854989115085
Lactococcus garvieae	0
Lactococcus lactis	0.0962040120579197
Lactococcus plantarum	0.0289894287291765
Lactococcus raffinolactis	0
Lactonifactor longoviformis	0
Laribacter hongkongensis	0.117464421989695
Lautropia mirabilis	0.0747741824905044
Lawsonella clevelandensis	0.0424101596679282
Leifsonia aquatica/naganoensis	0
Leminorella grimontii	0
Leminorella richardii	0
Leptothrix discophora	0.638041210788927
Leptothrix mobilis	0
Leptotrichia amnionii	0
Leptotrichia buccalis	1.09801383247024
Leptotrichia goodfellowii	0
Leptotrichia hofstadii	0.0872391733179818
Leptotrichia wadei	0
Leuconostoc carnosum	0
Leuconostoc citreum	0
Leuconostoc citreum/holzapfelii	0
Leuconostoc gelidum	0
Leuconostoc lactis	0.0341806145130195
Leuconostoc mesenteroides	0
Leuconostoc pseudomesenteroides/rapi/kimchii/mesenteroides	0.0629033873483239
Limnobacter thiooxidans	0.0482885037139288
Longicatena caecimuris	0
Lysinibacillus fusiformis	0
Lysinibacillus massiliensis	0.0301960401263724
Lysinibacillus sphaericus	0
Lysobacter soli	0.055639345653672
Mageeibacillus indolicus	0.0350830422377973
Mannheimia granulomatis	0.0665041821619671
Marichromatium gracile	0
Marvinbryantia formatexigens	0.409173488077184
Massilia aurea	0.333787404589107
Massiliomicrobiota timonensis	0
Megamonas funiformis	0.0333054950312424
Megamonas hypermegale	0
Megamonas rupellensis	0.0430261215008906
Megasphaera elsdenii	0
Megasphaera indica	0
Megasphaera micronuciformis	0
Megasphaera paucivorans	0
Megasphaera sp	0
Mesorhizobium loti	0
Methanobrevibacter smithii	0.0483318756096778
Methanobrevibacter smithii/gottschalkii	0
Methanosphaera cuniculi	0.0303471546921156
Methanosphaera stadtmanae	0
Methylobacterium adhaesivum	0
Methylobacterium jeotgali	0.199163589804578
Methylobacterium mesophilicum	0.0575392273459769
Methylobacterium populi	0
Methylobacterium radiotolerans	0
Methylobacterium zatmanii	0.275131577822803
Methyloversatilis universalis	0.034507367861576
Microbacterium aurum	0
Microbacterium barkeri	0
Microbacterium chocolatum	0
Microbacterium foliorum	0.0412081255675853
Microbacterium gubbeenense	0.194621471561042
Microbacterium hydrocarbonoxydans	0
Microbacterium lacticum	0.0279628030143616
Microbacterium luteolum	0.16876402321933
Microbacterium oleivorans	0.892667077613524
Microbacterium paraoxydans	0.0512482452337703
Microbacterium phyllosphaerae	0.0295032239744788
Microbacterium schleiferi	0
Micrococcus luteus	0
Micrococcus lylae	0
Micromonospora aurantiaca	0.0551729040247443
Micromonospora krabiensis	0
Microvirga massiliensis	0
Microvirgula aerodenitrificans	0
Mitsuokella jalaludinii	0
Mitsuokella multacida	0
Mobiluncus curtisii	0.0510198688104397
Moellerella wisconsensis	0.130358387015587
Mogibacterium diversum	0
Mogibacterium neglectum	0.0335828389245693
Mogibacterium pumilum	0
Mogibacterium timidum	0
Mogibacterium vescum	0
Monoglobus pectinilyticus	0
Moraxella atlantae	0
Moraxella catarrhalis	0.086008528060376
Moraxella caviae	0.0455414895090632
Moraxella lacunata	0.0666300717407972
Moraxella nonliquefaciens	0
Moraxella osloensis	0.0478486576408445
Morganella morganii	0
Moryella indoligenes	0
Murdochiella asaccharolytica	0.0295849448809936
Muribaculum intestinale	0
Murimonas intestini	0.0534135616166105
Mycobacterium abscessus	0.116720557327657
Mycobacterium avium	0.0450781051262972
Mycobacterium florentinum	0.0841123262531143
Mycobacterium fortuitum	0.108545341339439
Mycobacterium iranicum	0.115766848642188
Mycobacterium mucogenicum	0.0407196207276803
Mycoplasma hominis	0
Mycoplasma pneumoniae	0
Negativicoccus succinicivorans	0.0306677541945953
Neisseria bacilliformis	0
Neisseria cinerea	0
Neisseria elongata	0
Neisseria flava	0
Neisseria flavescens/perflava	0
Neisseria gonorrhoeae	0.1183205696319
Neisseria macacae	0
Neisseria meningitidis	0
Neisseria mucosa	0.397175664399926
Neisseria sicca	0
Neisseria subflava	0.0336701628885804
Nevskia ramosa	0
Nitriliruptor alkaliphilus	0
Oceanobacillus caeni	0
Oceanobacillus massiliensis	0
Ochrobactrum anthropi	0.085008108100512
Ochrobactrum intermedium	0.0533833108449093
Ochrobactrum pituitosum	0
Odoribacter laneus	0
Odoribacter splanchnicus	0
Oligella urethralis	0.0894288669354228
Olsenella profusa	0
Olsenella scatoligenes	0
Olsenella uli	0
Olsenella umbonata	0.0323658119196803
Orenia metallireducens	0
Oribacterium parvum	0
Oribacterium sinus	1.05675686807556
Ornithobacterium rhinotracheale	0
Oscillibacter ruminantium	0
Oscillibacter sp	0.103647910446732
Oscillibacter valericigenes	0.202165007415707
Oxalobacter formigenes	0.100782153438786
Paenibacillus alvei	0.0555702206865546
Paenibacillus antibioticophila	0.054648336759949
Paenibacillus barcinonensis	0.048202907518689
Paenibacillus barengoltzii	0.0386471561422165
Paenibacillus daejeonensis	0
Paenibacillus durus	0
Paenibacillus glucanolyticus	0
Paenibacillus graminis	0
Paenibacillus illinoisensis	0.0548299884859726
Paenibacillus kribbensis	0
Paenibacillus lactis	0.107730258207069
Paenibacillus lautus	0
Paenibacillus provencensis	0
Paenibacillus pueri	0
Paenibacillus rhizosphaerae	0
Paenibacillus riograndensis	0.106688473570971
Paenibacillus sabinae/forsythiae	0
Paenibacillus senegalensis	0.0460512832233913
Paenibacillus thiaminolyticus	0.0326587511525702
Paenibacillus timonensis	0
Pantoea agglomerans	0.916509474680976
Pantoea conspicua	0
Papillibacter cinnamivorans	0
Parabacteroides distasonis	0.137705213560095
Parabacteroides goldsteinii	0.0714240632079611
Parabacteroides gordonii	0
Parabacteroides johnsonii	0
Parabacteroides merdae	0.0357160839101361
Paracoccus carotinifaciens	0
Paracoccus marinus	0.062397542651638
Paracoccus sanguinis	0.0299697256141924
Paracoccus yeei	0
Paraeggerthella hongkongensis	0.185159769048402
Paraprevotella clara	0
Paraprevotella xylaniphila	0
Parascardovia denticolens	0.0376783602420756
Parasporobacterium paucivorans	0.235355170339593
Parasutterella excrementihominis	0.181816348007893
Parasutterella secunda	0.0832945444141902
Parvimonas micra	0.35355233934885
Pediococcus acidilactici	0.068858827581657
Pediococcus damnosus	0
Pediococcus pentosaceus	0.133755688961861
Pedobacter daejeonensis	0
Pedomicrobium ferrugineum	0
Pelomonas saccharophila	0.162177420843488
Peptoclostridium difficile	0
Peptococcus niger	0
Peptococcus sp.	0
Peptoniphilus asaccharolyticus	0
Peptoniphilus coxii	0
Peptoniphilus duerdenii	0
Peptoniphilus grossensis	0
Peptoniphilus harei	0
Peptoniphilus indolicus	0
Peptoniphilus lacrimalis	0
Peptoniphilus senegalensis	0.0449331548183652
Peptoniphilus timonensis	0
Peptostreptococcus anaerobius	0
Peptostreptococcus russellii	0
Peptostreptococcus stomatis	0.0344479701872831
Phascolarctobacterium faecium	0.0747636953261324
Phascolarctobacterium succinatutens	0.113942928442592
Phenylobacterium haematophilum	0.0535250699495367
Phyllobacterium myrsinacearum	0
Planococcus rifietoensis	0
Planomicrobium chinense	0
Planomonospora sphaerica	0.175119930604545
Plesiomonas shigelloides	0
Porphyromonas asaccharolytica	0
Porphyromonas catoniae	0.073513170335315
Porphyromonas endodontalis	0
Porphyromonas gingivalis	0.0360782896794942
Porphyromonas somerae	0.0741319270680109
Porphyromonas uenonis	0.175558846434605
Prevotella albensis	0
Prevotella amnii	0
Prevotella amniotica	0
Prevotella aurantiaca	0.0606656457325598
Prevotella baroniae	0.0337776506118484
Prevotella bergensis	0
Prevotella bivia	0
Prevotella brevis	0
Prevotella bryantii	0.0300843740012135
Prevotella buccae	0
Prevotella buccalis	0
Prevotella conceptionensis	0.0743569253891036
Prevotella copri	0.0577245487320499
Prevotella corporis	0.0624679156059294
Prevotella dentalis	0
Prevotella dentasini	0
Prevotella denticola	0.0327711881311143
Prevotella disiens	0
Prevotella enoeca	0
Prevotella falsenii	0
Prevotella fusca	0
Prevotella histicola	0.181834230363468
Prevotella intermedia	0
Prevotella loescheii	0.0410434315267897
Prevotella maculosa	0
Prevotella marshii	0
Prevotella melaninogenica	0
Prevotella micans	0
Prevotella multidaccharivorax	0
Prevotella multiformis	0
Prevotella multisaccharivorax	0.0343743937719448
Prevotella nanceiensis	0
Prevotella nigrescens	0
Prevotella oralis	0
Prevotella oris	0.0281566719851276
Prevotella oryzae	0
Prevotella oulorum	0
Prevotella pallens	0
Prevotella paludivivens	0.0697313572118174
Prevotella pleuritidis	0
Prevotella ruminicola	0.0976767619884188
Prevotella saccharolytica	0.0822973487559357
Prevotella salivae	0.0375268465580027
Prevotella scopos/jejuni	0
Prevotella shahii	0
Prevotella stercorea	0.0376758316066642
Prevotella timonensis	0.0293956630709278
Prevotella veroralis	0
Promicromonospora flava	0.145266478032551
Propionibacterium acidifaciens	1.16681342315551
Propionibacterium acidipropionici	0.280124938927533
Propionibacterium acnes	0
Propionibacterium australiense	0
Propionibacterium avidum	0
Propionibacterium cyclohexanicum	0
Propionibacterium damnosum	0.0930331257668404
Propionibacterium freudenreichii	0.0326853516768889
Propionibacterium granulosum	0
Propionibacterium jensenii	0.0514078760985533
Propionibacterium microaerophilum	0.0797103234470954
Propionibacterium namnetense	0
Propionibacterium propionicum	0
Propionibacterium thoenii	0.121959565213122
Propionicimonas paludicola	0
Propionimicrobium lymphophilum	0.266318547918478
Propionivibrio dicarboxylicus	0
Prosthecobacter fluviatilis	0.037627513242097
Proteus mirabilis	0.037598296816615
Proteus penneri	0.0898280491366112
Proteus vulgaris	0
Providencia alcalifaciens	0
Providencia rettgeri	0
Providencia rustigianii	0
Providencia stuartii	0.0576946893062086
Pseudoclavibacter massiliense	0
Pseudoclavibacter sp._Timone	0
Pseudoflavonifractor capillosus	0.356697308425199
Pseudomonas aeruginosa	0
Pseudomonas alcaliphila	0
Pseudomonas fluorescens	0
Pseudomonas fragi	0
Pseudomonas fragi/thivervalensis/deceptionensis	0
Pseudomonas monteilii	1.1308575611437
Pseudomonas nitroreducens	0
Pseudomonas oleovorans	0
Pseudomonas putida	0
Pseudomonas stutzeri	0.0325533080216647
Pseudopropionibacterium propionicum	0
Pseudoramibacter alactolyticus	0
Pseudothermotoga thermarum	0
Pseudoxanthomonas mexicana	0
Psychrobacter arenosus	0.0439717815150411
Pyramidobacter piscolens	0.0470474805487791
Ralstonia insidiosa	0.0498269867125615
Ralstonia mannitolilytica	0.0391711896776444
Ralstonia solanacearum	0
Raoultella ornithinolytica	0
Raoultella planticola	0.264945735755238
Rheinheimera perlucida	0
Rheinheimera texasensis	0
Rhizobium pusense	0.0359414190289967
Rhodanobacter ginsenosidimutans	1.01917855665762
Rhodobacter sphaeroides	0
Rhodococcus equi	0
Rhodococcus erythropolis	0
Rhodococcus rhodochrous	0
Riemerella anatipestifer	0.0291633456156158
Riemerella columbina	0
Robinsoniella peoriensis	0
Romboutsia lituseburensis	0.0721855399895164
Roseburia faecis	2.15926765693191
Roseburia hominis	0.0398423971826097
Roseburia intestinalis	0.134407233643742
Roseburia inulinivorans	0.228381556092879
Roseburia sp	0.113451302864752
Roseomonas mucosa	0.0639325722838349
Rothia aeria	0
Rothia dentocariosa	0
Rothia mucilaginosa	0
Rubinisphaera brasiliensis	0.0470380722626302
Rudanella lutea	0.078983980512722
Ruminococcus albus	0
Ruminococcus bromii	0.295062924952361
Ruminococcus callidus	0.115101342653359
Ruminococcus champanellensis	0.0447187898235857
Ruminococcus faecis	0.274033798007472
Ruminococcus flavefaciens	0
Ruminococcus gauvreauii	0.100788109382766
Ruminococcus gnavus	0.394935105697552
Ruminococcus lactaris	0.0734256995051126
Ruminococcus sp	0.591754942430788
Ruminococcus sp. Marseille-P2780	0.0475087820714272
Ruminococcus sp. Marseille-P650	0.0356714905145138
Ruminococcus torques	0.12564237382798
Ruthenibacterium lactatiformans	0.0555331989028161
Salmonella enterica	0
Sarcina maxima	0
Sarcina ventriculi	0.274160008807584
Scardovia inopinata	0.0503842591092627
Scardovia wiggsiae	0.0968012973919305
Schlesneria paludicola	0
Schwartzia sp.	0
Schwartzia succinivorans	0
Selenomonas artemidis	0
Selenomonas infelix	0
Selenomonas noxia	0
Selenomonas ruminantium	0
Selenomonas sputigena	0
Sellimonas intestinalis	0.13772459423397
Senegalemassilia anaerobia	0.0347982805466189
Senegalimassilia anaerobia	0.0333518092881832
Serratia ficaria	0.0326988729812974
Serratia fonticola	0.289457224349288
Serratia liquefaciens	0.0333654514044967
Serratia marcescens	0
Shigella dysenteriae	0
Shuttleworthia satelles	0.0880703670958144
Silanimonas lenta	0
Simonsiella muelleri	0.103925790180921
Skermanella aerolata	0.0589292366681312
Slackia equolifaciens	0.033097084513377
Slackia exigua	0.099595978882953
Slackia faecicanis	0.086387126748259
Slackia isoflavoniconvertens	0
Slackia piriformis	0
Snodgrassella alvi	0
Soleaferrea massiliensis	0.0451958150337097
Solobacterium moorei	0.0745773356285831
Sphingobacterium faecium	0.0532918156493294
Sphingobacterium multivorum	0.088979786541226
Sphingobacterium spiritivorum	0
Sphingobium hydrophobicum	0
Sphingobium yanoikuyae	0.107436941936205
Sphingomonas adhaesiva	0
Sphingomonas ginsenosidimutans	0
Sphingomonas hankookensis	0.0725883702476905
Sphingomonas panni	0.0398241257611732
Sphingomonas paucimobilis	0
Sphingomonas pseudosanguinis	1.11340874734138
Spirosoma linguale	0
Sporanaerobacter acetigenes	0
Sporolactobacillus nakayamae	0.0441971988379116
Sporosarcina koreensis	0.0291306104294509
Staphylococcus arlettae	0
Staphylococcus aureus	0.0322674486227708
Staphylococcus auricularis	0.0342779056584237
Staphylococcus capitis	0.096236184557736
Staphylococcus cohnii	0.0406538978952232
Staphylococcus condimenti	0
Staphylococcus epidermidis	0.0376145674536642
Staphylococcus epidermidis/muscae	0
Staphylococcus equorum/edaphicus/saprophyticus	0
Staphylococcus haemolyticus	0.0456123525071539
Staphylococcus hominis	0
Staphylococcus intermedius	0.0700592008058687
Staphylococcus kloosii	0
Staphylococcus lentus	0
Staphylococcus lugdunensis	0.0524272546966665
Staphylococcus nepalensis	0
Staphylococcus pasteuri	0
Staphylococcus pettenkoferi	0
Staphylococcus saccharolyticus	0.0567952031302735
Staphylococcus saprophyticus	0.0408439060015416
Staphylococcus schleiferi	0
Staphylococcus sciuri	0
Staphylococcus simulans	0.0792757569564904
Staphylococcus succinus	0
Staphylococcus vitulinus	0.0388624866827262
Staphylococcus warneri	0.0994980748063248
Staphylococcus xylosus	0
Stenotrophomonas daejeonensis	0
Stenotrophomonas maltophilia	0.249919141704848
Stenotrophomonas rhizophila	0.0357549637709818
Stomatobaculum longum	0
Stoquefichus massiliensis	0
Streptobacillus moniliformis	0
Streptococcus agalactiae	0
Streptococcus alactolyticus	0
Streptococcus anginosus	0
Streptococcus australis	0
Streptococcus caballi	0
Streptococcus cameli	0
Streptococcus canis	0
Streptococcus caprae	0
Streptococcus castoreus	0.0297406763284773
Streptococcus constellatus	0
Streptococcus criceti	0
Streptococcus cristatus	0.0521113059908833
Streptococcus dentasini	0.0379064133413116
Streptococcus dentirousetti	0
Streptococcus devriesei	0.0299200360315983
Streptococcus didelphis	0
Streptococcus downei	0
Streptococcus dysgalactiae	0
Streptococcus equi	0.0287060760707944
Streptococcus equinus	0.0280607828640472
Streptococcus equinus/lutetiensis/infantarius	0
Streptococcus fryi	0.0370846925578644
Streptococcus gallolyticus	0
Streptococcus gordonii	0.0512256177334291
Streptococcus gordonii/mutans	0
Streptococcus henryi	0.0392765938322208
Streptococcus hongkongensis	0
Streptococcus hyovaginalis	0
Streptococcus ictaluri	0
Streptococcus infantarius	0
Streptococcus infantis	1.48586221245266
Streptococcus iniae	0
Streptococcus intermedius/uberis	0
Streptococcus lactarius	0
Streptococcus lutetiensis	0
Streptococcus macedonicus	0
Streptococcus marimammalium	0
Streptococcus massiliensis	0
Streptococcus merionis	0.031398831256388
Streptococcus minor	0
Streptococcus mitis	0
Streptococcus mitis/pneumoniae/pseudoneumoniae	0
Streptococcus moroccensis	0
Streptococcus mutans	0
Streptococcus oralis	0
Streptococcus oricebi	0
Streptococcus orisasini	0
Streptococcus ovis	0
Streptococcus parasaguinis	0.0463215074549071
Streptococcus parasanguinis	0.0475991965409457
Streptococcus parauberis	0
Streptococcus pasteurianus	0.0451124364363751
Streptococcus peroris	0
Streptococcus pharyngis	0
Streptococcus pleomorphus	0
Streptococcus plurextorum	0.0502230774934657
Streptococcus pneumoniae	0
Streptococcus porci	0
Streptococcus porcinus	0.0566199003290614
Streptococcus porcorum	0
Streptococcus pyogenes	0
Streptococcus pyogensis	0
Streptococcus ratti/ursoris	0
Streptococcus rubneri	0
Streptococcus rupicaprae	0
Streptococcus salivarius	0.0286299452983386
Streptococcus saliviloxodontae	0
Streptococcus sanguinis	0
Streptococcus sanguinis/vestibularis	0
Streptococcus sinensis	0
Streptococcus sobrinus	0.0337298567735368
Streptococcus suis	0.0358724239528551
Streptococcus tangierensis	0
Streptococcus thermophilus	0.0606066064523663
Streptococcus thoraltensis	0
Streptococcus uberis	0
Streptococcus vestibularis	0
Streptococcus viridans	0.294756867913542
Streptomyces misionensis	0
Streptomyces thermoviolaceus	0
Streptomyces thermovulgaris	0.0294079081504416
Subdoligranulum variabile	0
Succinatimonas hippei	0
Succiniclasticum ruminis	0.0466931888791527
Succinivibrio dextrinosolvens	0.239775865864835
Sulfurimonas autotrophica	0
Sutterella parvirubra	0
Sutterella stercoricanis	0
Sutterella wadsworthensis	0.0433830570050727
Symbiobacterium thermophilum	0
Tannerella forsythia	0
Tatumella ptyseos	0.0668271403693458
Tetragenococcus solitarius	0
Tetrasphaera australiensis	0
Thiomicrospira cyclica	0
Timonella senegalensis	0.0394772083652339
Tissierella praeacuta	0
Trabulsiella guamensis	0.147264479338852
Treponema berlinense	0.0309052198372387
Treponema denticola	0
Treponema lecithinolyticum	0
Treponema maltophilum	0.0320349350451894
Treponema medium	0
Treponema porcinum	0
Treponema socranskii	0.0301109855459326
Treponema succinifaciens	0
Treponema vincentii	0.0484274315038142
Tropheryma whipplei	0
Trueperella bernardiae	0
Trueperella pyogenes	0
Tumebacillus permanentifrigoris	0
Turicella otitidis	0.0490458414563607
Turicibacter sanguinis	0.0490306296278217
Turicimonas muris	0
Tyzzerella nexilis	0.0809198483794985
Ureaplasma parvum	0
Ureaplasma urealyticum	0
Ureibacillus suwonensis	0.0546397799132353
Ureibacillus thermosphaericus	0
Vagococcus penaei	0
Vagococcus teuberi	0
Varibaculum cambriense	0.124229575737721
Variovorax boronicumulans	0.0663479823979857
Veillonella atypica	0
Veillonella dispar	0.0684169132755841
Veillonella parvula	0.040839622206421
Veillonella ratti	0
Veillonella rogosae	0.0337036098835149
Veillonella tobetsuensis	0.0489081431471184
Vibrio cholerae	0.0412744773686615
Vibrio cincinnatiensis	0.0282566256757393
Vibrio fluvialis	0
Vibrio furnissii	0
Vibrio mimicus	0
Vibrio parahaemolyticus	0
Victivallis vadensis	0.0526704087177061
Virgibacillus proomii	0
Weeksella virosa	0
Weissella cibaria	0
Weissella confusa	0.937776545366192
Weissella paramesenteroides	0
Yersinia aleksiciae	0
Yersinia bercovieri	0
Yersinia enterocolitica	0
Yersinia frederiksenii	0.0852372783412584
Yersinia kristensenii	0
Yersinia pseudotuberculosis	0
Yersinia rohdei	0
Yokenella regensburgei	0.272859275618225
Yonghaparkia alkaliphila	0
Kingdom Information: (%)
Archaea	0.14390229093874
Bacteria	99.8560977090612
Phylum Information: (%)
Actinobacteria	12.7982606813052
Bacteroidetes	12.8060484803441
Deinococcus-Thermus	0.0435019839653985
Dictyoglomi	0.0719181914158702
Elusimicrobia	0.391046450053781
Epsilonbacteraeota	1.69765344572799
Euryarchaeota	0.14390229093874
Firmicutes	42.8054497853897
Fusobacteria	1.73011398508992
Gemmatimonadetes	0
Halanaerobiaeota	0
Lentisphaerae	0.0526704087177061
Other	2.9169836366511
Planctomycetes	0.0470380722626302
Proteobacteria	23.9367834071432
Spirochaetes	0.205752790828529
Synergistetes	0.162342219551416
Tenericutes	0.0963537977711447
Thermotogae	0
Verrucomicrobia	0.0941803728435485
Class Information: (%)
Actinobacteria	9.58849351679238
Actinobacteridae	2.01911692950693
Alphaproteobacteria	4.61709195484907
Bacilli	10.8784485203448
Bacteroides	0.535193269106894
Bacteroidetes	0
Bacteroidia	12.2423267594515
Betaproteobacteria	0
Brachyspirae	0.0642742188963544
Campylobacteria	1.69765344572799
Chlorobia	0.0285284517857246
Clostridia	27.8994417346221
Coriobacteriia	1.1906502350059
Deinococci	0.0435019839653985
Deltaproteobacteria	0.0297783682652046
Dictyoglomia	0.0719181914158702
Elusimicrobia	0.391046450053781
Epsilonproteobacteria	0
Erysipelotrichia	3.29855829527275
Flavobacteria	0
Fusobacteria	0.032837128327607
Fusobacteriia	1.69727685676231
Gammaproteobacteria	19.2899130840289
Gemmatimonadetes	0
Halanaerobiia	0
Halobacteria	0.065223260636947
Lentisphaeria	0.0526704087177061
Methanobacteria	0.0786790303017933
Mollicutes	0.0963537977711447
Negativicutes	0.729001235150076
Nitriliruptoria	0
Other	2.9169836366511
Planctomycetacia	0.0470380722626302
Spirochaetes	0.0301109855459326
Spirochaetia	0.111367586386242
Synergistia	0.162342219551416
Thermotogae	0
Verrucomicrobiae	0.0941803728435485
Order Information: (%)
Acetobacterales	0.118980995232844
Actinomycetales	1.87962910849797
Aeromonadales	0.491460959559371
Alteromonadales	0.0502508767906415
Azospirillales	0.0589292366681312
Bacillales	4.54478100199761
Bacteroidales	10.189736523446
Betaproteobacteriales	3.2564180329628
Bifidobacteriales	3.14735329182964
Brachyspirales	0.0642742188963544
Campylobacterales	1.69765344572799
Cardiobacteriales	0.0357450397767536
Caulobacterales	0.325998561713766
Chitinophagales	1.83942028894414
Chlorobiales	0.0285284517857246
Chromatiales	0
Clostridiale	0.311752420148708
Clostridiales	27.5876893144734
Coriobacteriales	1.1906502350059
Corynebacteriales	1.95876836194447
Cytophagales	0.139993779288075
Deinococcales	0.0435019839653985
Desulfobacterales	0
Desulfovibrionales	0.0297783682652046
Dictyoglomales	0.0719181914158702
Elusimicrobiales	0.391046450053781
Enterobacteriales	5.717849625676
Erysipelotrichales	3.29855829527275
Flavobacteriales	0.466097834689589
Fusobacterales	0.032837128327607
Fusobacteriales	1.69727685676231
Fusobacteriales: Leptotrichiacea	0
Gemmatimonadales	0
Halanaerobiales	0
Halobacteriales	0.065223260636947
Lactobacillales	6.33366751834715
Methanobacteriales	0.0786790303017933
Micrococcales	2.90017193588011
Micromonosporales	0.0551729040247443
Mycoplasmatales	0.0963537977711447
Neisseriales	0
Nitriliruptorales	0
Oceanospirillales	0.10365690295577
Opitutales	0.0565528596014514
Other	2.9169836366511
Pasteurellales	1.65040634242473
Planctomycetales	0.0470380722626302
Propionibacteriales	1.46198700536738
Pseudomonadales	2.87766492118188
Rhizobiales	2.68755770768205
Rhodobacterales	0.0923672682658304
Salinisphaerales	0
Selenomonadales	0.729001235150076
Sphingobacteriales	0.142271602190555
Sphingomonadales	1.33325818528645
Spirochaetales	0.141478571932175
Streptomycetales	0.0294079081504416
Streptosporangiales	0.175119930604545
Synergistales	0.162342219551416
Thermotogales	0
Thiomicrospirales	0
Verrucomicrobiales	0.037627513242097
Vibrionales	3.63085135212371
Victivallales	0.0526704087177061
Xanthomonadales	1.4756090305773
Family Information: (%)
Acetobacteraceae	0.118980995232844
Acidaminococcaceae	0.281074334982586
Actinomycetaceae	0.627516239640546
Aerococcaceae	0.750715097218938
Aeromonadaceae	0.123285954722167
Akkermansiaceae	0
Alicyclobacillaceae	0
Alteromonadaceae	0
Aquaspirillaceae	0
Arcobacteraceae	0.269061929467396
Atopobiaceae	0.288609502928399
Azospirillaceae	0.0589292366681312
Bacillaceae	2.77447515928295
Bacteroidaceae	7.4352856269027
Barnesiellaceae	0
Beijerinckiaceae	0.531834394973358
Bifidobacteriaceae	3.14735329182964
Blautia	0.031456332505103
Bogoriellaceae	0
Brachyspiraceae	0.0642742188963544
Brevibacteriaceae	0.327471986493441
Burkholderiaceae	2.31306603590124
Caldicoprobacteraceae	0
Campylobacteraceae	0.832866551136101
Cardiobacteriaceae	0.0357450397767536
Carnobacteriaceae	0.174072582628844
Caulobacteraceae	0.325998561713766
Cellulomonadaceae	0.0441466500393409
Chitinibacteraceae	0.117464421989695
Chitinophagaceae	1.83942028894414
Chlorobiaceae	0.0285284517857246
Christensenellaceae	0.0873044415952386
Chromatiaceae	0
Clostridiaceae	1.78508235596954
Clostridiaceae 1	4.07131081573361
Clostridiaceae 2	0.180456510169398
Clostridiales	0.311752420148708
Coriobacteriaceae	0.11830845699367
Corynebacteriaceae	1.5238654865883
Corynebacterineae	0.270344003793393
Deinococcaceae	0.0435019839653985
Dermabacteraceae	0.500884458513995
Dermacoccaceae	0.0504322052287128
Desulfobulbaceae	0
Desulfovibrionaceae	0.0297783682652046
Dictyoglomaceae	0.0719181914158702
Dietziaceae	0.131984490355975
Dysgonomonadaceae	0.133173267809041
Eggerthellaceae	0.783732275083832
Elusimicrobiaceae	0.391046450053781
Enterbacteriaceae	1.15289557816697
Enterobacteriaceae	4.56495404750903
Enterococcaceae	0.19088522625836
Erysipelotrichaceae	3.29855829527275
Eubacteriaceae	0
Family XI	0.565880021395289
Family XIII	0.226026553100475
Family XVIII	0
Flavobacteriaceae	0.268105877670523
Fusobacteriaceae	0.544860979301696
Gemmatimonadaceae	0
Halobacteroidaceae	0
Haloferacaceae	0.065223260636947
Halomonadaceae	0.10365690295577
Helicobacteraceae	0.595724965124492
Hymenobacteraceae	0.0610097987753532
Hyphomicrobiaceae	0
Intrasporangiaceae	0.208142712311587
Jonesiaceae	0
Lachnospiraceae	16.9101485717342
Lactobacillaceae	1.24403630444161
Leptotrichia	0
Leptotrichiaceae	1.18525300578822
Leuconostocaceae	1.1686162361894
Listeriaceae	0.0608694961778617
Marinifilaceae	0
Methanobacteriaceae	0.0786790303017933
Microbacteriaceae	1.62871442587293
Micrococcaceae	0.187122312475372
Micrococcineae	0.173550901967559
Micromonosporaceae	0.0551729040247443
Moraxellaceae	0.853629448347192
Muribaculaceae	0
Mycobacteriaceae	0.240598795622982
Mycoplasmataceae	0.0963537977711447
Neisseriaceae	0.791380207210282
Nitriliruptoraceae	0
Nocardiaceae	0.156597131789119
Nocardioidaceae	0.0288550342933974
Opitutaceae	0.0565528596014514
Other	2.9169836366511
Paenibacillaceae	1.04317427555686
Pasteurellaceae	1.65040634242473
Peptococcaceae	0
Peptostreptococcaceae	0.162842567130736
Planococcaceae	0.0593266505558233
Porphyromonadaceae	0.359282233517425
Prevotellaceae	1.73748297275026
Promicromonosporaceae	0.0409617761761558
Propionibacteriaceae	1.43313197107399
Propionibacterineae	0.626235829453144
Pseudomonadaceae	2.02403547283469
Psychromonadaceae	0.0502508767906415
Rhizobiaceae	1.94747810049703
Rhodanobacteraceae	1.01917855665762
Rhodobacteraceae	0.0923672682658304
Rhodocyclaceae	0.034507367861576
Rikenellaceae	0.279667061788375
Rubinisphaeraceae	0.0470380722626302
Ruminococcaceae	3.68702508866657
Schlesneriaceae	0
Solimonadaceae	0
Sphingobacteriaceae	0.142271602190555
Sphingomonadaceae	1.33325818528645
Spirochaetaceae	0.141478571932175
Spirosomaceae	0.078983980512722
Sporolactobacillaceae	0.0441971988379116
Staphylococcaceae	0.442894278059398
Streptococcacaeae	0
Streptococcaceae	2.80534207161
Streptomycetaceae	0.0294079081504416
Streptomycineae	0
Streptosporangiaceae	0.175119930604545
Succinivibrionaceae	0.368175004837204
Synergistaceae	0.162342219551416
Tannerellaceae	0.244845360678192
Thermomonosporaceae	0
Thermotogaceae	0
Thiomicrospiraceae	0
Thiovulaceae	0
Veillonellaceae	0.44792690016749
Verrucomicrobiaceae	0.037627513242097
Vibrionaceae	3.63085135212371
Victivallaceae	0.0526704087177061
Weeksellaceae	0.197991957019067
Xanthobacteraceae	0.208245212211658
Xanthomonadaceae	0.456430473919683
Genus Information: (%)
Acetanaerobacterium	0.399439177134879
Acetivibrio	0
Acetobacter	0.0550484229490091
Acetobacterium	0
Achromobacter	0.085008108100512
Acidaminococcus	0.0456745223347087
Acidovorax	0
Acinetobacter	0.56362891988107
Actinobacillus	0.212151386879185
Actinobaculum	0
Actinomadura	0
Actinomyces	0.452266795092385
Adlercreutzia	0.0296078003183493
Aerococcus	0.0314517993776991
Aeromicrobium	0.0288550342933974
Aeromonas	0.123285954722167
Afipia	0
Agathobacter	0.66541289940493
Aggregatibacter	0.0720905100635673
Agrobacterium	0.587698397369416
Agrococcus	0.16712953421046
Akkermansia	0
Alcaligenes	0
Algoriella	0
Aliagarivorans	0.0502508767906415
Alistipes	0.279667061788375
Allisonella	0
Alloiococcus	0
Alloprevotella	0.745922187707345
Allorhizobium-Neorhizobium-Pararhizobium-Rhizobium	1.13719608683335
Alloscardovia	0
Alysiella	0.0971195851218573
Amaricoccus	0
Anaerobiospirillum	0.128399138972369
Anaerococcus	0
Anaerofilum	0
Anaerofustis	0
Anaeroglobus	0
Anaerospora	0
Anaerosporobacter	0.0735888084514006
Anaerostipes	0
Anaerovorax	0.029669119607503
Ancylobacter	0.116140905970377
Aneurinibacillus	0.0486223195743727
Anoxynatronum	0.140117513650656
Aquabacterium	0.0423811192191834
Arcanobacterium	0
Arcobacter	0.269061929467396
Arthrobacter	0.242781034703152
Asaccharobacter	0.0402291624007847
Atopobium	0.256243691008718
Atopostipes	0.0573480671105974
Aureimonas	0.18664219726527
Bacillus	2.66989867312084
Bacteroides	7.4352856269027
Barnesiella	0
Bartonella	0
Bavariicoccus	0.0429589665041766
Bergeyella	0.0437938516222617
Bifidobacterium	2.96248937508637
Blautia	1.38463699373122
Bordetella	0
Brachybacterium	0.374502526322976
Brachymonas	0
Brachyspira	0.0642742188963544
Bradyrhizobium	0.033406960241322
Brevibacillus	0.449524580235101
Brevibacterium	0.327471986493441
Brevundimonas	0.0866593074696525
Brochothrix	0.0608694961778617
Buchnera	0.208157418554948
Bulleidia	0
Burkholderia-Caballeronia-Paraburkholderia	0.0325824056215888
Butyricicoccus	0.104595288726204
Butyricimonas	0
Butyrivibrio	0.108150707156389
Caldicoprobacter	0
Campylobacter	0.832866551136101
Capnocytophaga	0.191091622598637
Cardiobacterium	0.0357450397767536
Castellaniella	0
Catabacter	0.0486591239371296
Catenibacterium	2.48338065144104
Catonella	0
Caulobacter	0.185814184294577
Cellulomonas	0.0441466500393409
Cellulosilyticum	0.328125102313375
Cellulosimicrobium	0.0409617761761558
Centipeda	0
Cephaloticoccus	0.0565528596014514
Cetobacterium	0
Chitinibacter	0.117464421989695
Chlorobium	0.0285284517857246
Christensenella	0.038645317658109
Chryseobacterium	0
Citrobacter	0.0636972017877228
Cloacibacillus	0.115294739002637
Clostridium	1.78508235596954
Clostridium sensu stricto	0.0403389965187424
Clostridium sensu stricto 1	2.68563622858755
Clostridium sensu stricto 10	0
Clostridium sensu stricto 11	0.160519878853878
Clostridium sensu stricto 12	0.0818620913454544
Clostridium sensu stricto 13	0.247370060137966
Clostridium sensu stricto 14	0
Clostridium sensu stricto 15	0.0366495032056077
Clostridium sensu stricto 16	0.0528330367508821
Clostridium sensu stricto 17	0
Clostridium sensu stricto 18	0.0344468308666053
Clostridium sensu stricto 19	0
Clostridium sensu stricto 2	0
Clostridium sensu stricto 3	0.0558369396094146
Clostridium sensu stricto 4	0
Clostridium sensu stricto 5	0
Clostridium sensu stricto 7	0.0673464492513424
Clostridium sensu stricto 8	0.374649788317321
Cnuella	1.8055779303291
Collinsella	0.0459980766497128
Comamonas	0
Coprobacillus	0
Coprobacter	0
Coprococcus 1	0
Coprococcus 2	0.0331282642643625
Coprococcus 3	0.0688149502927356
Coriobacterium	0.0723103803439576
Corynebacterium	0.180073261437004
Corynebacterium 1	1.25233622402701
Cronobacter	0
Cryobacterium	0.0556099214783754
Cryptobacterium	0.0294326081769295
Cupriavidus	0
Curvibacter	0
Cutibacterium	0
Dechlorobacter	0
Deinococcus	0.0435019839653985
Delftia	0
Dermabacter	0.126381932191019
Dermacoccus	0.0504322052287128
Desulfobulbus	0
Desulfovibrio	0.0297783682652046
Dialister	0.0728641947313012
Dictyoglomus	0.0719181914158702
Dielma	0
Dietzia	0.131984490355975
Dolosicoccus	0
Dolosigranulum	0
Dorea	0.0353900672922153
Dyadobacter	0
Dysgonomonas	0.0673093541165679
Eggerthella	0.208600270986173
Eggerthia	0
Eikenella	0
Eisenbergiella	0
Elusimicrobium	0.391046450053781
Empedobacter	0.125034759781189
Enorma	0
Enterobacter	0.37212489040296
Enterococcus	0.0761322050655826
Enterorhabdus	0.0429382159342868
Enterovibrio	0
Eremococcus	0
Erwinia	0
Erysipelatoclostridium	0
Escherichia	1.15289557816697
Escherichia-Shigella	1.32511538607088
Ethanoligenens	0.138441875778874
Eubacterium	0.311752420148708
Ezakiella	0
Facklamia	0.719263297841239
Faecalitalea	0.0958195042764542
Fastidiosipila	0.0350830422377973
Fictibacillus	0
Filifactor	0
Finegoldia	0
Flavobacterium	0.0770142550718858
Flavonifractor	0.138022782173414
Franconibacter	0
Fretibacterium	0
Fusicatenibacter	0.163309871835837
Fusobacterium	0.544860979301696
Gallibacterium	0
Garciella	0
Gardnerella	0
Gemella	0.119843943526814
Gemmatirosa	0
Geobacillus	0
Geomicrobium	0
Georgenia	0
Gluconobacter	0
Gordonia	0.0675238471285098
Gordonibacter	0.0286842580743183
Granulicatella	0.116724515518246
Grimontia	0.362682959088163
Haematobacter	0
Haemophilus	1.29966026332001
Hafnia-Obesumbacterium	0
Halodesulfovibrio	0
Halomonas	0.10365690295577
Halopiger	0.065223260636947
Harryflintia	0.0347806831030433
Helicobacter	0.595724965124492
Hespellia	0
Hodemania	0
Holdemanella	0
Holdemania	0.0382134839814549
Howardella	0.0792761715357872
Hungatella	0.0329779371130811
Hydrobacter	0.0338423586150379
Hydrogenibacillus	0.049936706248868
Hydrogenoanaerobacterium	0.249600923224347
Hymenobacter	0.0610097987753532
Intestinibacter	0.0562090569539361
Intestinimonas	0.0331993754714634
Isoptericola	0
Janibacter	0.208142712311587
Johnsonella	0.0575656896579327
Jonesia	0
Kandleria	0.51709669975475
Kerstersia	0
Kingella	0.0411684349870971
Klebsiella	0
Kluyvera	0
Kocuria	0.11789217973978
Kosakonia	0
Kurthia	0
Kytococcus	0
Lachnoanaerobaculum	0.206394924964878
Lachnobacterium	0.0998801639055535
Lachnoclostridium	1.92590219741615
Lachnoclostridium 10	0.030148187396642
Lachnoclostridium 12	0.0686116061919469
Lachnoclostridium 5	0.75280367464354
Lachnospira	2.38688433785577
Lachnospiraceae NC2004 group	0.0701418039941874
Lachnospiraceae NK4A136 group	0.0322255691276187
Lactobacillus	1.17517747685995
Lactococcus	0.155078939698605
Lautropia	0.0747741824905044
Lawsonella	0.0424101596679282
Leifsonia	0
Leminorella	0
Leptothrix	0.638041210788927
Leptotrichia	1.18525300578822
Leuconostoc	0.230839690823204
Limnobacter	0.0482885037139288
Lysinibacillus	0.0301960401263724
[truncated: 214 more rows]
