# Supplementary material for: Pediatric Acute Lymphoblastic Leukemia Patients Exhibit Distinctive Alterations in the Gut Microbiota
Source: Front Cell Infect Microbiol. 2020 Oct 16;10:558799. doi: 10.3389/fcimb.2020.558799 (PMC7596659; doi:10.3389/fcimb.2020.558799)
Supplement: Supplementary file 1 [file Data_Sheet_1.ZIP › rawdata/Control/19T040011_output.xls.result.txt]

Species Information: (%)
Abiotrophia defectiva	0
Abiotrophia para-adiacens	0
Acetanaerobacterium elongatum	0.305550666149053
Acetobacterium tundrae	0.031463809384304
Achromobacter denitrificans	0.16915680450376
Achromobacter xylosoxidans	0.0361266919856505
Acidaminococcus fermentans	0.0326503720259987
Acidaminococcus intestini	0.0519801218951755
Acidovorax facilis	0.045803348166651
Acidovorax sp	0.0376093377195833
Acidovorax temperans	0
Acinetobacter baumannii	0
Acinetobacter calcoaceticus	0.0888090897401786
Acinetobacter haemolyticus/baumannii	0.17185288452896
Acinetobacter johnsonii	0.0844826643034607
Acinetobacter junii	0
Acinetobacter lwoffii	0
Acinetobacter pittii	0
Acinetobacter radioresistens	0
Acinetobacter septicus	0
Actinobacillus capsulatus	0.338460490504669
Actinobacillus pleuropneumoniae	0
Actinobaculum massiliense	0
Actinobaculum schaalii	0.0635726378365111
Actinomadura vinacea	0
Actinomyces canis	0.0487351002121359
Actinomyces cardiffensis	0.0298668869945464
Actinomyces georgiae	0.0407904979927135
Actinomyces graevenitzii	0
Actinomyces johnsonii	0.0355014043918041
Actinomyces massiliensis	0
Actinomyces meyeri	0.0347938115019274
Actinomyces naeslundii	0
Actinomyces neuii	0.0835800588934926
Actinomyces odontolyticus	0
Actinomyces oris	0
Actinomyces radingae	0
Actinomyces sp._ph3	0.138478074743223
Actinomyces turicensis	0
Actinomyces urogenitalis	0
Actinomyces viscosus	0
Adlercreutzia equolifaciens	0.0592822089314648
Aeribacillus pallidus	0.319743586113441
Aerococcus christensenii	0.045877708924207
Aerococcus viridans	0
Aeromicrobium massiliense	0.0391797595685467
Aeromonas allosaccharophila/veronii	0.063322113773481
Aeromonas bestiarum	0.0414790697288579
Aeromonas hydrophila	0.0300705077992263
Aeromonas jandaei	0.0435439038821148
Aeromonas media/tecta	0
Aeromonas veronii	0
Afipia birgiae	0.0405785592584389
Agathobaculum butyriciproducens	0.040836283059998
Aggregatibacter actinomycetemcomitans	0.0690773222036501
Aggregatibacter aphrophilus	0.532712206143096
Aggregatibacter segnis	0
Agrobacterium tumefaciens	0.469791857330671
Agrococcus jejuensis	0
Agrococcus terreus	0.125165103489382
Akkermansia glycaniphila	0
Akkermansia muciniphila	0.030618134780386
Alcaligenes faecalis	0.0691590418074936
Algoriella xinjiangensis	0
Aliagarivorans marinus	0.0479922309019974
Alistipes finegoldii	0
Alistipes indistinctus	0
Alistipes inops	0
Alistipes obesi	0.0372745518368682
Alistipes onderdonkii	0
Alistipes putredinis	0.126976347076492
Alistipes senegalensis	0.0690171334577571
Alistipes shahii	0
Alistipes timonensis	0.0433810804355353
Allisonella histaminiformans	0
Alloiococcus otitis	0
Alloprevotella rava	0.0353381568334687
Alloprevotella tannerae	1.45596645977174
Alloscardovia omnicolens	0
Alysiella filiformis	0.0699439724593603
Amaricoccus kaplicensis	0.0309476830438187
Anaerobiospirillum succiniciproducens	0
Anaerobiospirillum thomasii	0.155448214454581
Anaerococcus hydrogenalis	0.0809543185183933
Anaerococcus lactolyticus	0.0401930785495868
Anaerococcus obesiensis	0.0488352119827455
Anaerococcus octavius	0
Anaerococcus prevotii	0.0450225856850721
Anaerococcus senegalensis	0.0322200476308499
Anaerococcus tetradius	0
Anaerococcus vaginalis	0
Anaerofilum agile	0.0735568151763405
Anaerofilum pentosovorans	0
Anaerofustis stercorihominis	0
Anaeroglobus geminatus	0
Anaerorhabdus furcosa	0.0509963169456404
Anaerosporobacter mobilis	0.0494672233415037
Anaerostipes butyraticus	0.0742482615530086
Anaerostipes caccae	0.0284781852260122
Anaerostipes hadrus	0.0932617462550477
Anaerotruncus colihominis	0.214560447462655
Anaerotruncus sp	0
Anaerovorax odorimutans	0
Ancylobacter polymorphus	0.123364814132958
Aneurinibacillus aneurinilyticus	0.0296337404138234
Aneurinibacillus migulanus	0.0404744700309926
Anoxynatronum sibiricum	0.161708109365285
Aquabacterium commune	0.0388038254114758
Arcanobacterium haemolyticum	0.0300198409733415
Arcanobacterium pyogenes	0.0305435809942017
Arcobacter butzleri	0.166074685500118
Arcobacter cryaerophilus	0
Arthrobacter albus	0.0614330503497122
Arthrobacter castelli	0.105533202040004
Arthrobacter oxydans	0.0564021296152999
Arthrobacter polychromogenes	0
Asaccharobacter celatus	0.0981744344660175
Atlantibacter hermannii	0
Atopobium minutum	0
Atopobium parvulum	0.0595880670376296
Atopobium rimae	0.170706977946837
Atopobium vaginae	0
Atopostipes suicloacalis	0.0382904714958641
Aurantimonas altamirensis	0
Aureimonas altamirensis	0.0679825732363774
Averyella dalhousiensis	0
Azonexus hydrophilus	0
Azospirillum lipoferum	0.056744687747509
Bacillus altitudinis	0.535459305706757
Bacillus amyloliquefaciens	0.0482364384741121
Bacillus anthracis	0.0539463652049395
Bacillus atrophaeus	0
Bacillus badius	0
Bacillus beijingensis	0.055943687699247
Bacillus benzoevorans	0
Bacillus cereus	0.0362347587708234
Bacillus circulans	0
Bacillus clausii	0.0322628455173366
Bacillus coagulans	0
Bacillus cytotoxicus	0.0502962005573132
Bacillus endophyticus	0
Bacillus firmus	0
Bacillus flexus	0
Bacillus fordii	0.0581329442459342
Bacillus halodurans	0.0366469925617533
Bacillus idriensis	0.0303217668926422
Bacillus infantis	0
Bacillus licheniformis	0.0953528887257102
Bacillus marisflavi	0.0873680272353071
Bacillus massilioanorexius	0.0436255133569401
Bacillus massiliosenegalensis	0.0614790154849157
Bacillus megaterium	0
Bacillus methanolicus	0
Bacillus mojavensis	0.0622108690879691
Bacillus mycoides	0
Bacillus nealsonii	0
Bacillus niacini	0
Bacillus polyfermenticus	0.118549330261776
Bacillus pseudofirmus	0
Bacillus pseudomycoides	0.0346612043774448
Bacillus pumilus	0.0710246946947009
Bacillus senegalensis	0.0734515391890507
Bacillus simplex	0
Bacillus siralis	0
Bacillus sonorensis	0.0386289684347068
Bacillus subtilis	0.0433480860030637
Bacillus thermoamylovorans	0.136418994230145
Bacillus thuringiensis	0.245170564966877
Bacillus timonensis	0.0433653586684909
Bacillus toyonensis/wiedmanii/thuringiensis	0.0380062350731841
Bacillus vallismortis	0.0521858101745243
Bacteroides acidifaciens	0.047542872966523
Bacteroides caccae	0.0466688930373497
Bacteroides cellulosiluticus	0.148025056181503
Bacteroides cellulosilyticus	0.224373112215335
Bacteroides clarus	0
Bacteroides coagulans	0.0451613409490005
Bacteroides coprocola	0.985841152156464
Bacteroides coprophilus	0.400622071581856
Bacteroides dorei	0.469262061939193
Bacteroides eggerthii	0.0735079502451365
Bacteroides faecis	0.0373340090154047
Bacteroides finegoldii	0.0351868810853163
Bacteroides fluxus	0
Bacteroides fragilis	0.0561478978027867
Bacteroides galacturonicus	0.0461647924920409
Bacteroides gallinarum	0.040300470396709
Bacteroides gallinceum	0
Bacteroides graminisolvens	0
Bacteroides helcogenes	0.0460674880247378
Bacteroides intestinalis	0
Bacteroides massiliensis	0.763213975816666
Bacteroides massilinensis	0.616487187118303
Bacteroides nordii	0.0442436151696131
Bacteroides oleiciplenus	0
Bacteroides ovatus	0.104097560507052
Bacteroides paurosaccharolyticus	0
Bacteroides pectinophilus	0.143628551107465
Bacteroides plebeius	0
Bacteroides propinonicifaciens	0
Bacteroides pyogenes	0.108733292596228
Bacteroides salanitronis	0
Bacteroides salyersiae	0.0821272842698633
Bacteroides sartorii	0
Bacteroides stercorirosoris	0
Bacteroides stercoris	0
Bacteroides thetaiotaomicron	0.0333925506745588
Bacteroides timonensis	0
Bacteroides uniformis	0.0835352264135336
Bacteroides ureolyticus	0.111908698489102
Bacteroides vulgatus	1.01339092741052
Bacteroides xylanisolvens	0
Bacteroides xylanolyticus	0
Barnesiella intestinihominis	0
Barnesiella viscericola	0
Bartonella birtlesii	0.0437204447499315
Bavariicoccus seileri	0.0412844383374429
Bergeyella zoohelcum	0.0530784560322904
Bifidobacterium actinocoloniiforme	0
Bifidobacterium adolescentis	0
Bifidobacterium adolescentis/ruminantium	0.0442267286178859
Bifidobacterium angulatum	0.0632664551808084
Bifidobacterium animalis	0
Bifidobacterium asteroides	0
Bifidobacterium avesanii	0.0358331095806742
Bifidobacterium bifidum	0.0340360155684494
Bifidobacterium bohemicum	0
Bifidobacterium bombi	0.041719228251777
Bifidobacterium boum	0.071037110903924
Bifidobacterium breve	0.0390688711710796
Bifidobacterium callitrichos	0
Bifidobacterium catenulatum	0.155573721331463
Bifidobacterium catenulatum/pseudoctenulatum	0.0834973250984678
Bifidobacterium choerinum	0.162195218049701
Bifidobacterium commune	0.062070858249026
Bifidobacterium coryneforme	0
Bifidobacterium crudilactis/psychraerophilum	0
Bifidobacterium cuniculi	0.0650185267639483
Bifidobacterium dentium	0.15679218381857
Bifidobacterium eulemuris/lemurum	0
Bifidobacterium faecale	0
Bifidobacterium gallicum	0.134154591218424
Bifidobacterium gallinarum	0
Bifidobacterium hapali	0.0328957285637686
Bifidobacterium indicum	0
Bifidobacterium kashiwanohense	0.0403360435876907
Bifidobacterium longum	0.114819823374029
Bifidobacterium longum	0.193563431071112
Bifidobacterium merycicum	0
Bifidobacterium mongoliense	0.0400987636699243
Bifidobacterium moukalabense	0.64822306947459
Bifidobacterium pseudocatenulatum	0
Bifidobacterium pseudocatenulatum	0
Bifidobacterium pseudolongum	0.376295811254932
Bifidobacterium pullorum	0
Bifidobacterium pullorum/hapali	0.0469564776941028
Bifidobacterium ramosum	0.0450790146148493
Bifidobacterium reuteri	0.124777401051208
Bifidobacterium ruminantium	0
Bifidobacterium saeculare	0
Bifidobacterium saguini	0
Bifidobacterium scardovii	0.0631010129138225
Bifidobacterium stercoris	0
Bifidobacterium thermacidophilum	0.105727318939163
Bifidobacterium thermophilum	0.0331112864488434
Bifidobacterium tissieri	0.0978929262915242
Bifidobacterium tsurumiense	0
Bifissio spartinae	1.77884783390058
Bilophila wadsworthia	0.0333199222927753
Blastococcus massiliensis	0.135165285335178
Blastomonas natatoria	0
Blautia caecimuris	0.0331930789980895
Blautia coccoides	0.0381054632432493
Blautia faecis	0.0591494177116909
Blautia glucerasea	0
Blautia hansenii	0.0305194188082961
Blautia hydrogenotrophica	0.154452855222262
Blautia luti	0.1979063986572
Blautia marasmi	0
Blautia obeum	0
Blautia producta	0.0445100209187784
Blautia schinkii	0.216363740600896
Blautia sp._GD8	0.0306357328352603
Blautia stercoris	0.0877587974880283
Blautia wexlerae	0
Bordetella hinzii	0
Brachybacterium muris	0
Brachybacterium paraconglomeratum	0.0688354391264662
Brachymonas chironomi	0.0376721400362412
Brachyspira aalborgi	0.0617344660632055
Brachyspira pilosicoli	0
Bradyrhizobium denitrificans	0
Bradyrhizobium elkanii	0
Bradyrhizobium japonicum	0.0334263827596602
Brevibacillus agri	0
Brevibacillus borstelensis	0
Brevibacillus brevis	0.0431276168933615
Brevibacillus massiliensis	0
Brevibacterium casei	0.0870652598745915
Brevibacterium epidermidis	0.0334323655103261
Brevibacterium halotolerans	0.110723872332719
Brevibacterium iodinum	0
Brevibacterium linens	0.0498619501679185
Brevibacterium luteolum	0
Brevibacterium mcbrellneri	0.0410499758336814
Brevibacterium paucivorans	0.0695817913827706
Brevibacterium pityocampae	0
Brevibacterium ravenspurgense/massiliense	0.0812125059429427
Brevibacterium senegalense	0
Brevundimonas bacteroides	0.238395917374307
Brevundimonas diminuta	0.0527307446116844
Brevundimonas subvibrioides	0.0813287034576495
Brevundimonas terrae	0
Brevundimonas vesicularis	0
Brochothrix thermosphacta	0
Buchnera aphidicola	0.0795360763522986
Buchnera sp.	0
Bulleidia extructa	0
Burkholderia cepacia	0
Burkholderia glumae	0
Burkholderia plantarii	0.0546215826401126
Butyricicoccus faecihominis	0.111459920562044
Butyricicoccus pullicaecorum	0.0370993842350165
Butyricimonas faecihominis	0
Butyricimonas paravirosa	0
Butyricimonas synergistica	0
Butyricimonas virosa	0.0302662330088876
Butyrivibrio crossotus	0.152630003494554
Butyrivibrio fibrisolvens	0.0657826999801111
C.viride 16S	0.12346584561583
Caldicoprobacter faecalis	0
Campylobacter coli	0.303829888543112
Campylobacter concisus	0
Campylobacter curvus	0.028405608160084
Campylobacter faecalis	0.149716725136144
Campylobacter fetus	0
Campylobacter gracilis	0.0312701232824053
Campylobacter hominis	0
Campylobacter hyointestinalis	0
Campylobacter jejuni	0.4374981298412
Campylobacter lari	0
Campylobacter rectus	0
Campylobacter showae	0.052631865761715
Campylobacter upsaliensis	0
Campylobacter ureolyticus	0
Candidatus Blastococcus	0
Candidatus Dorea	0.159171972205303
Candidatus Soleaferrea	0
Candidatus Stoquefichus	0.0368628057271973
Candidatus Streptomyces	0
Capnocytophaga gingivalis	0
Capnocytophaga granulosa	0
Capnocytophaga haemolytica	0.0620874740493998
Capnocytophaga leadbetteri	0.140900472026431
Capnocytophaga ochracea	0
Capnocytophaga sputigena	0.046259771806527
Cardiobacterium hominis	0.0764524528293643
Cardiobacterium valvarum	0
Carnobacterium maltaromaticum	0
Castellaniella defragrans	0
Catabacter hongkongensis	0.0328375913148518
Catenibacterium mitsuokai	1.88621663836284
Catonella morbi	0
Catonella sp.	0
Cedecea davisae	0
Cedecea lapagei	0.0413191935311073
Cellulomonas composti	0.0535004469752743
Cellulomonas denverensis	0
Cellulomonas massiliensis	0.0291203399910333
Cellulomonas parahominis	0.0451192799364896
Cellulosilyticum lentocellum	0.135074735798921
Cellulosimicrobium cellulans	0.0315984188904303
Centipeda periodontii	0
Cephaloticoccus primus	0.0750865607590276
Cetobacterium somerae	0
Chlamydia abortus	0.095832514947502
Chlamydia trachomatis	0.0744198540675335
Chlorobium phaeobacteroides	0
Christensenella minuta	0.0534699954976619
Chryseobacterium bovis	0.0349661186712181
Chryseobacterium hominis	0
Citrobacter amalonaticus	0
Citrobacter braakii	0
Citrobacter farmeri	0.0290253185700166
Citrobacter freundii	0.0369205162460107
Citrobacter gillenii	0
Citrobacter intermedius	0.0317215453871586
Citrobacter murliniae	0
Citrobacter pasteurii	0
Citrobacter sedlakii	0
Citrobacter werkmanii	0
Citrobacter youngae	0.0666812751863215
Cloacibacillus evryensis	0.143470526773625
Cloacibacillus porcorum	0
Cloacibacterium normanense	1.41698286021448
Clostridioides difficile	0
Clostridium acetobutylicum	0
Clostridium acidisoli	0
Clostridium aciditolerans	0
Clostridium aerotolerans	0
Clostridium akagii	0.0826119944172315
Clostridium aldenense	0.0676067044199104
Clostridium aldrichii	0
Clostridium algidicarnis	0
Clostridium amazonense	0
Clostridium aminovalericum	0.201634214780082
Clostridium amygdalinum	0
Clostridium amylolyticum	0.074144853829773
Clostridium arbusti	0
Clostridium argentinense	0.0318584369633126
Clostridium asparagiforme	0.570442040157467
Clostridium aurantibutyricum	0.0364454397875963
Clostridium autoethanogenum	0
Clostridium baratii/Eubacterium nitrigenese	0
Clostridium beijerinckii	0.0535225055192643
Clostridium bifermentans	0
Clostridium bolteae/aminovalericum	0.100126441213568
Clostridium botulinum	0
Clostridium bowmanii	0
Clostridium butyricum	0.0364106449049492
Clostridium cadaveris	0
Clostridium carboxidivorans	0
Clostridium cavendishii	0
Clostridium celatum	1.32334491408434
Clostridium celerecrescens	0
Clostridium cellobioparum	0
Clostridium cellulolyticum	0
Clostridium chartatabidum	0.0342115335338697
Clostridium chauvoei	0.163338403214517
Clostridium chromiireducens	0.0896733006794963
Clostridium citroniae	0.0459818611166002
Clostridium clariflavum	0.077371375111248
Clostridium clostridioforme	0.0375873151059422
Clostridium cochlearium	0
Clostridium cocleatum	0
Clostridium colicanis	0
Clostridium colinum	0
Clostridium collagenovorans	0.0797019716828703
Clostridium cylindrosporum	0
Clostridium dakarense	0
Clostridium difficile	0
Clostridium diolis	0.119358984341513
Clostridium disporicum/celatum	0
Clostridium drakei	0
Clostridium estertheticum	0.0302954192338733
Clostridium fallax	0.0351783738847865
Clostridium felsineum	0.0282878945930641
Clostridium ganghwense	0
Clostridium ghonii	0.125818711388945
Clostridium glycolicum	0
Clostridium glycyrrhizinilyticum	0.133463253077617
Clostridium grantii	0
Clostridium haemolyticum	0
Clostridium hathewayi	0
Clostridium herbivorans	0
Clostridium hiranonis	0
Clostridium homopropionicum	0
Clostridium huakuii	0.0289474952759413
Clostridium hungatei	0.029867274957864
Clostridium hylemonae	0.166705768847561
Clostridium indolis/methoxybenzovorans	0.454985880442093
Clostridium innocuum	0
Clostridium irregulare	0
Clostridium isatidis	0
Clostridium jeddahense	0.0496963621309772
Clostridium kogasensis	0
Clostridium lactatifermentans	0
Clostridium lavalense/bolteae	0.104687521961001
Clostridium leptum	0.20803230941838
Clostridium limosum	0
Clostridium lituseburense	0
Clostridium lundense	0
Clostridium malenominatum	0.0605308517869388
Clostridium massiliodielmoense	0.028984140272309
Clostridium methoxybenzovorans	0.641797031161292
Clostridium methylpentosum	0.109879025635139
Clostridium neonatale	0
Clostridium nexile	0.335162011801618
Clostridium novyi	0.0500237440487138
Clostridium oceanicum	0.129823946177874
Clostridium oroticum	0
Clostridium paraputrificum	0
Clostridium pascui	0.0309096012901559
Clostridium pasteurianum	0.0410075968629316
Clostridium perfringens	0
Clostridium polysaccharolyticum	0.117611188020996
Clostridium populeti	0.0421934844292474
Clostridium psychrophilum	0
Clostridium punense	0
Clostridium putrefaciens	0.391012527189631
Clostridium ramosum	0.0294472498979082
Clostridium rectum	0
Clostridium saccharobutylicum	0
Clostridium saccharogumia	0.0376755769317978
Clostridium saccharolyticum	0.0823687895806829
Clostridium saccharoperbutylacetonicum	0.0326604073536509
Clostridium sardiniense	0
Clostridium sartagoforme	0.102604788190576
Clostridium scatologenes	0.0427460955415322
Clostridium schirmacherense	0.037349592503005
Clostridium scindens	0.142773093161964
Clostridium senegalense	0
Clostridium septicum	0.0606665651921698
Clostridium sordellii	0
Clostridium sp._16S_	0
Clostridium sphenoides	0.0503456176115899
Clostridium spiroforme	0
Clostridium sporogenes	0.222607764790457
Clostridium sporosphaeroides	0
Clostridium sticklandii	0
Clostridium straminisolvens	0.074380808960755
Clostridium subterminale	0.0503543659673326
Clostridium sufflavum	0
Clostridium sulfidigenes	0
Clostridium swellfunianum	0
Clostridium symbiosum	0.315368966735331
Clostridium tagluense	0
Clostridium tepidiprofundi	0
Clostridium termitidis	0
Clostridium tertium	0
Clostridium tetani	0.0529663420442432
Clostridium tetanomorphum	0
Clostridium thermoalcaliphilum	0
Clostridium thermopalmarium	0
Clostridium thiosulfatireducens	0
Clostridium tunisiense	0.0406431636563501
Clostridium tyrobutyricum	0
Clostridium ventriculi	0
Clostridium vincentii	0.031980269402291
Clostridium viride	0
Clostridium vulturis	0
Clostridium xylanolyticum	0
Clostridium xylanovorans	0.0519039373581763
Collinsella aerofaciens	0.0300637680333356
Collinsella intestinalis	0.0316452050488158
Collinsella massiliensis	0
Collinsella stercoris	0.0608116780664508
Collinsella tanakaei	0
Comamonas aquatica	0
Comamonas kerstersii	0
Comamonas terrigena	0
Comamonas testosteroni	0
Coprobacillus cateniformis	0
Coprobacter fastidiosus	0.0434485017518697
Coprobacter secundus	0
Coprococcus catus	0
Coprococcus comes	0.117868869301782
Coprococcus eutactus	0.0340576621566225
Coriobacterium glomerans	0.0350319721523735
Corynebacterium accolens	0.027975897486541
Corynebacterium afermentans	0.0893606280411121
Corynebacterium ammoniagenes	0.0466980931896711
Corynebacterium amycolatum	0
Corynebacterium appendicis	0
Corynebacterium argentoratense	0
Corynebacterium aurimucosum	0.0432626820724701
Corynebacterium casei	0
Corynebacterium coyleae	0
Corynebacterium durum	0
Corynebacterium frankenforstense	0
Corynebacterium freneyi	0.325451093154127
Corynebacterium genitalium	0
Corynebacterium glaucum	0
Corynebacterium glucuronolyticum	0.0469066506999946
Corynebacterium jeikeium	0.0921921996591772
Corynebacterium kroppenstedtii	0.144001011990449
Corynebacterium matruchotii	0.0391488216106849
Corynebacterium minutissimum	0.100485646910845
Corynebacterium mucifaciens	0.0457168909058161
Corynebacterium propinquum	0.298215266153301
Corynebacterium pseudodiphthericum	0
Corynebacterium resistens	0.0287941500500266
Corynebacterium simulans	0
Corynebacterium singulare	0.0898570364833873
Corynebacterium sp._1152	0.0293844665521951
Corynebacterium striatum	0
Corynebacterium sundsvallense	0.0490360023453817
Corynebacterium tuberculostearicum	0
Corynebacterium tuscaniense	0.562966469283417
Corynebacterium ulcerans	0.065221703350332
Corynebacterium ureicelerivorans	0
Corynebacterium variabile	0
Corynebacterium xerosis	0.155732144656029
Cronobacter sakazakii	0
Cryptobacterium curtum	0.0310799903155121
Cupriavidus metallidurans	0
Curtobacterium flaccumfaciens	0
Deinococcus aquaticus	0
Deinococcus indicus	0
Deinococcus proteolyticus	0.0280950588907957
Delftia acidovorans	0
Dermabacter hominis	0.040597237492957
Dermabacter vaginalis	0.139576120194775
Dermacoccus nishinomiyaensis	0.0681770408819175
Desulfitobacterium frappieri	0.177653374982449
Desulfobulbus propionicus	0
Desulfotomaculum guttoideum	0
Desulfovibrio alkalitolerans	0.0312324103428435
Desulfovibrio desulfuricans	0
Desulfovibrio fairfieldensis	0
Desulfovibrio legallii	0.0417381405913051
Desulfovibrio legallis	0
Desulfovibrio piger	0
Desulfovibrio termitidis	0
Dialister invisus	0
Dialister micraerophilus	0
Dialister pneumosintes	0.0376097128711769
Dialister succinatiphilus	0.0316089179441138
Dictyoglomus thermophilum	0.103116169930299
Dielma fastidiosa	0
Dietzia cinnamea	0.109880446128265
Dietzia maris	0.129333194464825
Dietzia natronolimnaea	0
Dolosicoccus paucivorans	0.0605307327682517
Dolosigranulum pigrum	0
Dorea formicigenerans	0.0783135562690088
Dorea longicatena	0.120947418073721
Dorea massiliensis	0
Dyadobacter beijingensis	0
Dyadobacter fermentans	0
Dysgonomonas capnocytophagoides	0.0322245457063261
Dysgonomonas gadei	0
Dysgonomonas macrotermitis	0
Dysgonomonas mossii	0
Edwardsiella tarda	0.0506213879823251
Eggerthella lenta	0.0382545154257282
Eggerthella sinensis	0.385810405680184
Eggerthella timonensis	0.0362838712464766
Eggerthia catenaformis	0
Eikenella corrodens	0.0363376518143142
Eisenbergiella tayi	0
Elusimicrobium minutum	0.0596988200134426
Empedobacter falsenii	0.0782645985557959
Enorma massiliensis	0.0571330125052823
Enterobacter aerogenes	0
Enterobacter asburiae	0
Enterobacter cancerogenus	0
Enterobacter cloacae	0.168786414986815
Enterobacter massiliensis	0
Enterococcus asini	0
Enterococcus avium	0.0458065289075953
Enterococcus caccae	0
Enterococcus casseliflavus	0
Enterococcus casseliflavus/galliarum	0.0343372718499089
Enterococcus cecorum	0
Enterococcus devriesei	0
Enterococcus dispar	0
Enterococcus durans/hirae	0
Enterococcus faecalis	0.0594458239858068
Enterococcus faecium	0
Enterococcus gallinarum	0.0334722090726673
Enterococcus gilvus	0
Enterococcus italicus	0
Enterococcus malodoratus	0
Enterococcus mundtii	0
Enterococcus phoeniculicola	0
Enterococcus raffinosus	0
Enterococcus saccharolyticus	0
Enterorhabdus caecimuris	0.0373537879872309
Enterovibrio nigricans	0.0305438998282535
Eremococcus coleocola	0
Erysipelatoclostridium ramosum	0.0604422613685502
Escherichia albertii	0.0434428066949777
Escherichia coli	2.6826806756904
Escherichia fergusonii	0.867057443404386
Escherichia hermannii	0.959149217727201
Ethanoligenens harbinense	0.0883211943406318
Eubacterium barkeri	0
Eubacterium biforme	0.0299302397932319
Eubacterium brachy	0
Eubacterium budayi	0.182694697420742
Eubacterium callanderi	0
Eubacterium celluloscolvens	0.290093403135182
Eubacterium cellulosolvens	0.0392274557746446
Eubacterium contortum	0.101877184598352
Eubacterium coprostanoligenes	0.0325056174258471
Eubacterium cylindroides	0
Eubacterium desmolans	0
Eubacterium dolichum	0.0363926832798201
Eubacterium eligens	0.447761713327516
Eubacterium fissicatena	0.212069848063333
Eubacterium hallii	0.0459792543912093
Eubacterium infirmum	0
Eubacterium limosum	0
Eubacterium moniliforme	0
Eubacterium multiforme	0.0566149334240247
Eubacterium nitritogenes	0.0733292835807916
Eubacterium nodatum	0.037206176737401
Eubacterium oxidoreducens	0.0392387130500316
Eubacterium pyruvativorans	0.0340002256365999
Eubacterium ramulus	0.0436246609601987
Eubacterium rectale	0.256704953806478
Eubacterium ruminantium	0.0927388012260654
Eubacterium saphenum	0
Eubacterium siraeum	0
Eubacterium sp	0.0729395613568704
Eubacterium sulci	0.0638642435305205
Eubacterium tenue	0
Eubacterium tortuosum	0
Eubacterium tortusum	0
Eubacterium uniforme	0.0391642074105185
Eubacterium ventriosum	0.050340565028686
Eubacterium xylanophilum	0.0698110517178393
Eubacterium yurii	0
Exiguobacterium aurantiacum	0.438473340121171
Facklamia hominis/miroungae	0
Facklamia ignava	0.0690592748505429
Facklamia languida	0
Facklamia tabacinasalis	0.432208127848353
Faecalibacterium prausnitzii	0.213356536540671
Faecalibacterium prausnitzii S9G3	0.101588351785656
Faecalicatena contorta	0.0458282417333981
Faecalitalea cylindroides	0.105183726440646
Fermentimonas caenicola	0
Ferrimonas balearica	0.0293926330889797
Fictibacillus arsenicus	0
Filifactor alocis	0.0296906578733457
Filifactor villosus	0
Finegoldia magna	0
Flavobacterium banpakuense	0
Flavobacterium branchiophilum	0
Flavobacterium cheniae	0
Flavobacterium daejeonense	0
Flavobacterium lindanitolerans	0.051075497578299
Flavobacterium oncorhynchi	0
Flavobacterium sp._TISTR	0
Flavonifractor plautii	0.378745834879289
Flavonifractor sp	0.243025498262377
Flexispira rappini	0
Flintibacter butyricus	0.19333551945689
Fretibacterium fastidiosum	0
Fusicatenibacter saccharivorans	0.170758204090704
Fusobacterium equinum	0
Fusobacterium gonidiaformans	0.0489400958972359
Fusobacterium mortiferum	0.032066877068768
Fusobacterium naviforme	0.161402053496586
Fusobacterium necrogenes	0.0682348644012115
Fusobacterium necrophorum	0
Fusobacterium nucleatum	0
Fusobacterium periodonticum	0
Fusobacterium russii	0.028621115718297
Fusobacterium ulcerans	0.0426316660640655
Fusobacterium varium	0.230224271089118
Gallibacterium anatis	0
Garciella nitratireducens	0
Gardnerella vaginalis	0.0348241044736578
Gemella haemolysans	0.0457122443797185
Gemella morbillorum	0.0319692092081467
Gemella sanguinis	0.0772495882254234
Gemmatirosa kalamazoonesis	0.0281024396278725
Gemmiger formicilis	0.22798252138237
Geobacillus stearothermophilus	0.0419962611807812
Geobacillus vulcani	0
Georgenia muralis	0
Gluconobacter oxydans	0
Gordonia bronchialis	0
Gordonia jacobaea	0.0585536503184888
Gordonia otitidis	0.0303967259926399
Gordonia rubripertincta	0.0936349669474496
Gordonia terrae	0.0301139733004276
Gordonibacter pamelaeae	0.065295558979419
Gordonibacter urolithinfaciens	0.0279219696626128
Granulicatella adiacens	0.0576030194536411
Granulicatella elegans	0
Grimontia hollisae	0.156204626987226
Haematobacter missouriensis	0.0437676239431592
Haemophilus haemolyticus	0.629967168464257
Haemophilus influenzae	0
Haemophilus parahaemolyticus	0
Haemophilus parainfluenzae	0.155239950626264
Haemophilus paraphrohaemolyticus	0
Haemophilus pittmaniae	0
Haemophilus quentini	0
Haemophilus sputorum	0.0296446430535934
Hafnia alvei	0
Halobiforma nitratireducens	0.0847575487910598
Halomonas salina	0.0307440956578229
Harryflintia acetispora	0
Helicobacter bilis	0
Helicobacter canadensis	0
Helicobacter cinaedi	0.0764732709016614
Helicobacter fennelliae	0
Helicobacter pametensis	0.141577677492613
Helicobacter pullorum	0.0325283532753602
Helicobacter pylori	0.0842228270931438
Helicobacter rodentium	0.0297371341018456
Helicobacter winghamensis	0.217097150815741
Herbaspirillum massiliense	0.174114078545923
Hespellia porcina	0.0421662376252116
Hespellia stercorisuis	0
Holdemanella biformis	0
Holdemania filiformis	0.0337736462542706
Holdemania massiliensis	0
Howardella ureilytica	0.0905922994249959
Hungatella effluvii	0
Hydrobacter penzbergensis	0.041388218528896
Hydrogenibacillus schlegelii	0
Hydrogenoanaerobacterium saccharovorans	0.243434170617716
Hymenobacter rigui	0.0473703983148188
Intestinibacter bartlettii	0.0832273872738037
Intestinimonas butyriciproducens	0
Janibacter hoylei	0
Janibacter indicus	0.181327143214974
Janibacter limosus	0
Janibacter terrae	0.0408312951305981
Johnsonella ignava	0.0924147964314254
Jonesia denitrificans	0
Kallipyga massiliensis	0
Kandleria vitulina	0.348033945768451
Kerstersia gyiorum	0
Kineothrix alysoides	0
Kingella denitrificans	0.0439266981237885
Kingella kingae	0
Kingella oralis	0
Klebsiella aerogenes	0
Klebsiella oxytoca	0
Klebsiella pneumoniae	0.0641349667208961
Klebsiella variicola	0
Kluyvera ascorbata	0
Kluyvera intermedia	0
Kocuria halotolerans	0.0514193046773268
Kocuria indica	0
Kocuria kristinae	0
Kocuria marina	0.0597871370077857
Kocuria palustris	0
Kocuria rhizophila	0
Kocuria rosea	0.0310079103116793
Kosakonia cowanii	0
Kurthia gibsonii	0
Kurthia massiliensis	0
Kurthia senegalensis	0
Kytococcus schroeteri	0
Kytococcus sedentarius	0
Lachnoanaerobaculum saburreum	0.0652324431920256
Lachnoanaerobaculum umeaense	0
Lachnobacterium bovis	0.0908377653898989
Lachnoclostridium phytofermentans	0
Lachnoclostridium sp	0.105600446664696
Lachnospira multipara	0.233514725382574
Lachnospira pectinoschiza	1.74215989723673
Lactobacillus acidophilus	0
Lactobacillus agilis	0
Lactobacillus alimentarius	0.312379258240395
Lactobacillus alvi	0
Lactobacillus amylolyticus	0
Lactobacillus amylophilus	0
Lactobacillus amylovorus	0.0357105625271388
Lactobacillus animalis	0
Lactobacillus antri	0
Lactobacillus apinorum	0
Lactobacillus apodemi	0
Lactobacillus bifermentans	0.0406061220669867
Lactobacillus brevis	0
Lactobacillus buchneri	0
Lactobacillus casei	0
Lactobacillus ceti	0
Lactobacillus coleohominis	0
Lactobacillus coryniformis	0.0409698539134643
Lactobacillus crispatus	0
Lactobacillus curvatus	0
Lactobacillus delbrueckii	0
Lactobacillus dextrinicus	0
Lactobacillus fermemtum	0.0366371966001275
Lactobacillus fermentum	0.0419996188651433
Lactobacillus fructivorans/homohiochii	0.0958475689343832
Lactobacillus gasseri	0
Lactobacillus gastricus	0
Lactobacillus gigeriorum	0.0507313006470599
Lactobacillus helveticus	0
Lactobacillus herbarum	0
Lactobacillus iners	0
Lactobacillus jensenii	0.0610321325259488
Lactobacillus johnsonii	0
Lactobacillus kalixensis	0
Lactobacillus kitasatonis	0
Lactobacillus kunkeei	0.0796578579672247
Lactobacillus malefermentans	0.0839709582520208
Lactobacillus mindensis	0
Lactobacillus mucosae	0
Lactobacillus mudanjiangensis	0.0410331432942939
Lactobacillus oris	0
Lactobacillus parabuchneri	0.0419334520221069
Lactobacillus paracasei	0
Lactobacillus parafarraginis	0
Lactobacillus pentosus	0
Lactobacillus plantarum	0.0459765217719674
Lactobacillus porcinae	0.0882869028696702
Lactobacillus rapi	0
Lactobacillus reuteri	0.0457079531446065
Lactobacillus rhamnosus	0
Lactobacillus rogosae	0.183057303537908
Lactobacillus rossiae	0
Lactobacillus ruminis	0.0319380462310006
Lactobacillus sakei	0.0373295611184518
Lactobacillus salivarius	0
Lactobacillus sanfranciscensis	0.0554743964899453
Lactobacillus saniviri	0
Lactobacillus senioris	0
Lactobacillus sharpeae	0.0608887795970805
Lactobacillus thermophilus	0
Lactobacillus ultunensis	0
Lactobacillus vaccinostercus	0
Lactobacillus vaginalis	0
Lactobacillus versmoldensis	0
Lactobacillus xiangfangensis	0.076954151543811
Lactococcus formosensis	0
Lactococcus garvieae	0
Lactococcus lactis	0.230202197757177
Lactococcus plantarum	0.0699183036809768
Lactococcus raffinolactis	0.0367129027425971
Lactonifactor longoviformis	0
Laribacter hongkongensis	0.15360626141131
Lautropia mirabilis	0.0598509438659803
Lawsonella clevelandensis	0.0543807916442054
Leifsonia aquatica/naganoensis	0
Leminorella grimontii	0.0532084420534341
Leminorella richardii	0
Leptothrix discophora	0.26993907205317
Leptothrix mobilis	0
Leptotrichia amnionii	0
Leptotrichia buccalis	1.0038025936863
Leptotrichia goodfellowii	0
Leptotrichia hofstadii	0.0711137507040919
Leptotrichia wadei	0.0409954669567683
Leuconostoc carnosum	0
Leuconostoc citreum	0
Leuconostoc citreum/holzapfelii	0
Leuconostoc gelidum	0
Leuconostoc lactis	0
Leuconostoc mesenteroides	0
Leuconostoc pseudomesenteroides/rapi/kimchii/mesenteroides	0.0394943731220463
Limnobacter thiooxidans	0.104227431902928
Longicatena caecimuris	0.0416616375719989
Lysinibacillus fusiformis	0
Lysinibacillus massiliensis	0.0293347351028617
Lysinibacillus sphaericus	0
Lysobacter soli	0.040627574876358
Mageeibacillus indolicus	0.0494577366236139
Mannheimia granulomatis	0.0709739347401198
Marichromatium gracile	0
Marvinbryantia formatexigens	0.317044954257111
Massilia aurea	0.283117258810441
Massiliomicrobiota timonensis	0
Megamonas funiformis	1.22549185239149
Megamonas hypermegale	0
Megamonas rupellensis	0.0850855052776497
Megasphaera elsdenii	0
Megasphaera indica	0
Megasphaera micronuciformis	0
Megasphaera paucivorans	0
Megasphaera sp	0.0288629119526438
Mesorhizobium loti	0
Methanobrevibacter smithii	0.0804241673523983
Methanobrevibacter smithii/gottschalkii	0
Methanosphaera cuniculi	0.045961047824243
Methanosphaera stadtmanae	0
Methylobacterium adhaesivum	0
Methylobacterium jeotgali	0.370813918348699
Methylobacterium mesophilicum	0.073159458104703
Methylobacterium populi	0
Methylobacterium radiotolerans	0
Methylobacterium zatmanii	0.251767083302157
Methyloversatilis universalis	0.0795696672588745
Microbacterium aurum	0.0292725198668364
Microbacterium barkeri	0
Microbacterium chocolatum	0
Microbacterium foliorum	0
Microbacterium gubbeenense	0.123849219711568
Microbacterium hydrocarbonoxydans	0
Microbacterium lacticum	0
Microbacterium luteolum	0.868263210846961
Microbacterium oleivorans	1.3235152605416
Microbacterium paraoxydans	0.0371803014672208
Microbacterium phyllosphaerae	0.0311841964203345
Microbacterium schleiferi	0
Micrococcus luteus	0
Micrococcus lylae	0
Micromonospora aurantiaca	0.03952070062002
Micromonospora krabiensis	0
Microvirga massiliensis	0
Microvirgula aerodenitrificans	0
Mitsuokella jalaludinii	0.0884817062649927
Mitsuokella multacida	0.0427508009496913
Mobiluncus curtisii	0.0821442442098749
Moellerella wisconsensis	0.123068387290921
Mogibacterium diversum	0
Mogibacterium neglectum	0.0344718544823264
Mogibacterium pumilum	0
Mogibacterium timidum	0
Mogibacterium vescum	0
Monoglobus pectinilyticus	0
Moraxella atlantae	0
Moraxella catarrhalis	0.0787773898594039
Moraxella caviae	0.048915534617638
Moraxella lacunata	0.0451663243701261
Moraxella nonliquefaciens	0
Moraxella osloensis	0.0565071698783716
Morganella morganii	0
Moryella indoligenes	0.0451650531376661
Murdochiella asaccharolytica	0.0414575320761759
Muribaculum intestinale	0
Murimonas intestini	0.0717074296800618
Mycobacterium abscessus	0.216215212574017
Mycobacterium avium	0.0387356691597436
Mycobacterium florentinum	0.103032247899218
Mycobacterium fortuitum	0.105941301722857
Mycobacterium iranicum	0.0782515383960702
Mycobacterium mucogenicum	0.0353252770062819
Mycoplasma hominis	0
Mycoplasma pneumoniae	0
Negativicoccus succinicivorans	0
Neisseria bacilliformis	0
Neisseria cinerea	0
Neisseria elongata	0.031229843238122
Neisseria flava	0
Neisseria flavescens/perflava	0
Neisseria gonorrhoeae	0.0591545758531928
Neisseria macacae	0.0864084195834014
Neisseria meningitidis	0
Neisseria mucosa	0.416525817219839
Neisseria sicca	0.0354190544174545
Neisseria subflava	0
Nevskia ramosa	0.0292753169890128
Nitriliruptor alkaliphilus	0
Oceanobacillus caeni	0
Oceanobacillus massiliensis	0
Ochrobactrum anthropi	0.103730902480178
Ochrobactrum intermedium	0.0296256536441533
Ochrobactrum pituitosum	0
Odoribacter laneus	0
Odoribacter splanchnicus	0.048303845024621
Oligella urethralis	0.113378433798656
Olsenella profusa	0.0314578740282501
Olsenella scatoligenes	0.0457668398560954
Olsenella uli	0.0381917361517119
Olsenella umbonata	0.0438978657111059
Orenia metallireducens	0
Oribacterium parvum	0
Oribacterium sinus	0.453611424202084
Ornithobacterium rhinotracheale	0
Oscillibacter ruminantium	0.0534883592792798
Oscillibacter sp	0.107595730816714
Oscillibacter valericigenes	0.32401487944944
Oxalobacter formigenes	0.0643886546800557
Paenibacillus alvei	0.0373041694375729
Paenibacillus antibioticophila	0.0742668737868951
Paenibacillus barcinonensis	0.0603071978996691
Paenibacillus barengoltzii	0.0328427672343735
Paenibacillus daejeonensis	0.0323497133595587
Paenibacillus durus	0
Paenibacillus glucanolyticus	0
Paenibacillus graminis	0
Paenibacillus illinoisensis	0.0657308114327367
Paenibacillus kribbensis	0
Paenibacillus lactis	0.124720714149219
Paenibacillus lautus	0
Paenibacillus provencensis	0.0383060805094696
Paenibacillus pueri	0.0735126291983322
Paenibacillus rhizosphaerae	0
Paenibacillus riograndensis	0.19437629229605
Paenibacillus sabinae/forsythiae	0.0290735197119874
Paenibacillus senegalensis	0.10843707550863
Paenibacillus thiaminolyticus	0
Paenibacillus timonensis	0
Pantoea agglomerans	0.578796120695265
Pantoea conspicua	0.0358861004980759
Papillibacter cinnamivorans	0
Parabacteroides distasonis	0.478428043548458
Parabacteroides goldsteinii	0.0334298406367445
Parabacteroides gordonii	0
Parabacteroides johnsonii	0.0522230415266508
Parabacteroides merdae	0.0350181418857452
Paracoccus carotinifaciens	0
Paracoccus marinus	0.091366508859395
Paracoccus sanguinis	0.0324196695315609
Paracoccus yeei	0
Paraeggerthella hongkongensis	0.182149814722978
Paraprevotella clara	0.166733069391225
Paraprevotella xylaniphila	0
Parascardovia denticolens	0.0404147743758602
Parasporobacterium paucivorans	0.129369164847634
Parasutterella excrementihominis	0.22123239505525
Parasutterella secunda	0.108696500462997
Parvimonas micra	0.132056326821813
Pediococcus acidilactici	0.0661534018927244
Pediococcus damnosus	0
Pediococcus pentosaceus	0.0974270733178147
Pedobacter daejeonensis	0
Pedomicrobium ferrugineum	0
Pelomonas saccharophila	0.174518983192195
Peptoclostridium difficile	0.0336986894087944
Peptococcus niger	0
Peptococcus sp.	0
Peptoniphilus asaccharolyticus	0.0284970138150249
Peptoniphilus coxii	0
Peptoniphilus duerdenii	0
Peptoniphilus grossensis	0
Peptoniphilus harei	0
Peptoniphilus indolicus	0.0354993908649194
Peptoniphilus lacrimalis	0
Peptoniphilus senegalensis	0.0578862842865721
Peptoniphilus timonensis	0
Peptostreptococcus anaerobius	0.0497327620093411
Peptostreptococcus russellii	0
Peptostreptococcus stomatis	0.0776639224842824
Phascolarctobacterium faecium	0.0997705860174215
Phascolarctobacterium succinatutens	0.221224937893534
Phenylobacterium haematophilum	0.0604424725779403
Phyllobacterium myrsinacearum	0.0279168297542101
Planococcus rifietoensis	0.0494958370110009
Planomicrobium chinense	0.0425495922140757
Planomonospora sphaerica	0.205494732387676
Plesiomonas shigelloides	0
Porphyromonas asaccharolytica	0
Porphyromonas catoniae	0.105945520743523
Porphyromonas endodontalis	0.0331147242220267
Porphyromonas gingivalis	0
Porphyromonas somerae	0.128033984840581
Porphyromonas uenonis	0.0741495424850434
Prevotella albensis	0.0324382417770191
Prevotella amnii	0.0800941008208067
Prevotella amniotica	0
Prevotella aurantiaca	0.0302081848061177
Prevotella baroniae	0
Prevotella bergensis	0
Prevotella bivia	0
Prevotella brevis	0
Prevotella bryantii	0
Prevotella buccae	0.0381100802657059
Prevotella buccalis	0
Prevotella conceptionensis	0.115874862913645
Prevotella copri	0.0641366211311518
Prevotella corporis	0.110147466888933
Prevotella dentalis	0
Prevotella dentasini	0
Prevotella denticola	0.0360997088511733
Prevotella disiens	0.152695666044803
Prevotella enoeca	0
Prevotella falsenii	0
Prevotella fusca	0
Prevotella histicola	0.155691673090291
Prevotella intermedia	0
Prevotella loescheii	0.061795796741522
Prevotella maculosa	0.0453291891813262
Prevotella marshii	0
Prevotella melaninogenica	0
Prevotella micans	0.0362608090462007
Prevotella multidaccharivorax	0
Prevotella multiformis	0.0749900489162095
Prevotella multisaccharivorax	0.0494797889962321
Prevotella nanceiensis	0
Prevotella nigrescens	0.0336956473511958
Prevotella oralis	0
Prevotella oris	0.0471915045296215
Prevotella oryzae	0
Prevotella oulorum	0
Prevotella pallens	0
Prevotella paludivivens	0.0678504065454783
Prevotella pleuritidis	0
Prevotella ruminicola	0.0758151127933649
Prevotella saccharolytica	0.100636587841935
Prevotella salivae	0.0474332473033736
Prevotella scopos/jejuni	0
Prevotella shahii	0.0328758603505216
Prevotella stercorea	0.0423968485350255
Prevotella timonensis	0.0414143092331792
Prevotella veroralis	0
Promicromonospora flava	0.0995777072984607
Propionibacterium acidifaciens	0.776044446428075
Propionibacterium acidipropionici	0.353120247228709
Propionibacterium acnes	0
Propionibacterium australiense	0
Propionibacterium avidum	0
Propionibacterium cyclohexanicum	0.0446123889480606
Propionibacterium damnosum	0.0983121053823485
Propionibacterium freudenreichii	0.0374486915816414
Propionibacterium granulosum	0
Propionibacterium jensenii	0.047802298662323
Propionibacterium microaerophilum	0.110883790248291
Propionibacterium namnetense	0
Propionibacterium propionicum	0
Propionibacterium thoenii	0.123732238542405
Propionicimonas paludicola	0
Propionimicrobium lymphophilum	0.429161890910214
Propionivibrio dicarboxylicus	0
Prosthecobacter fluviatilis	0.0373100934155111
Proteus mirabilis	0
Proteus penneri	0.0583166517199557
Proteus vulgaris	0.0386855726548214
Providencia alcalifaciens	0.0659686818676044
Providencia rettgeri	0
Providencia rustigianii	0
Providencia stuartii	0.0458854306115418
Pseudoclavibacter massiliense	0
Pseudoclavibacter sp._Timone	0
Pseudoflavonifractor capillosus	0.254493786918995
Pseudomonas aeruginosa	0
Pseudomonas alcaliphila	0
Pseudomonas fluorescens	0
Pseudomonas fragi	0
Pseudomonas fragi/thivervalensis/deceptionensis	0.0302340465851219
Pseudomonas monteilii	0.741725878699385
Pseudomonas nitroreducens	0
Pseudomonas oleovorans	0
Pseudomonas putida	0
Pseudomonas stutzeri	0.0413433584660297
Pseudopropionibacterium propionicum	0
Pseudoramibacter alactolyticus	0.0490453571131507
Pseudothermotoga thermarum	0
Pseudoxanthomonas mexicana	0
Psychrobacter arenosus	0
Pyramidobacter piscolens	0.0408540706045926
Ralstonia insidiosa	0.094658966906716
Ralstonia mannitolilytica	0.054447751450515
Ralstonia solanacearum	0
Raoultella ornithinolytica	0
Raoultella planticola	0.106845433864091
Rheinheimera perlucida	0
Rheinheimera texasensis	0.0318359724757313
Rhizobium pusense	0.0661090123196137
Rhodanobacter ginsenosidimutans	0.933234065938451
Rhodobacter sphaeroides	0
Rhodococcus equi	0.0355221183759089
Rhodococcus erythropolis	0
Rhodococcus rhodochrous	0.0517295750653089
Riemerella anatipestifer	0
Riemerella columbina	0
Robinsoniella peoriensis	0.0461147146893769
Romboutsia lituseburensis	0.0485321789925709
Roseburia faecis	2.04216123087568
Roseburia hominis	0.0793530525222573
Roseburia intestinalis	0.0685981820924914
Roseburia inulinivorans	0.173656182417019
Roseburia sp	0.237267926952803
Roseomonas mucosa	0.0777675951175004
Rothia aeria	0
Rothia dentocariosa	0
Rothia mucilaginosa	0
Rubinisphaera brasiliensis	0.0463890550188165
Rudanella lutea	0.124379003490614
Ruminococcus albus	0
Ruminococcus bromii	0.165966513480625
Ruminococcus callidus	0
Ruminococcus champanellensis	0.0457100187895485
Ruminococcus faecis	0.121093958383265
Ruminococcus flavefaciens	0
Ruminococcus gauvreauii	0.0856437549699834
Ruminococcus gnavus	0.315832671766606
Ruminococcus lactaris	0
Ruminococcus sp	0.0757347431132103
Ruminococcus sp. Marseille-P2780	0.0336729438531911
Ruminococcus sp. Marseille-P650	0.0310892409174299
Ruminococcus torques	0.121116710041318
Ruthenibacterium lactatiformans	0.0473068695982606
Salmonella enterica	0.0321305222537562
Sarcina maxima	0.0368134696928123
Sarcina ventriculi	0.166837448600323
Scardovia inopinata	0.0728756681743141
Scardovia wiggsiae	0.20344923367984
Schlesneria paludicola	0.0360438269857832
Schwartzia sp.	0
Schwartzia succinivorans	0
Selenomonas artemidis	0
Selenomonas infelix	0
Selenomonas noxia	0
Selenomonas ruminantium	0
Selenomonas sputigena	0
Sellimonas intestinalis	0.118428067211825
Senegalemassilia anaerobia	0.0350800057893334
Senegalimassilia anaerobia	0.113857586393119
Serratia ficaria	0.0459901212865456
Serratia fonticola	0.19888800725143
Serratia liquefaciens	0.0331077248803587
Serratia marcescens	0
Shigella dysenteriae	0
Shuttleworthia satelles	0.0776861956347088
Silanimonas lenta	0
Simonsiella muelleri	0.0511735846393385
Skermanella aerolata	0.0954911615760614
Slackia equolifaciens	0.0367775947527712
Slackia exigua	0.114180913426197
Slackia faecicanis	0.0985378579767206
Slackia isoflavoniconvertens	0.0353059926114683
Slackia piriformis	0.0808924150614724
Snodgrassella alvi	0
Soleaferrea massiliensis	0.063320725781009
Solobacterium moorei	0.0404999233119148
Sphingobacterium faecium	0.0602434061307878
Sphingobacterium multivorum	0.142827766846838
Sphingobacterium spiritivorum	0
Sphingobium hydrophobicum	0.0298943032016842
Sphingobium yanoikuyae	0.486942648274109
Sphingomonas adhaesiva	0
Sphingomonas ginsenosidimutans	0.0329828671387644
Sphingomonas hankookensis	0.101174073869536
Sphingomonas panni	0.0631713174247845
Sphingomonas paucimobilis	0
Sphingomonas pseudosanguinis	0.95607642692378
Spirosoma linguale	0
Sporanaerobacter acetigenes	0
Sporolactobacillus nakayamae	0.0695523293436109
Sporosarcina koreensis	0.0285581456607305
Staphylococcus arlettae	0
Staphylococcus aureus	0.0395994421122866
Staphylococcus auricularis	0
Staphylococcus capitis	0.149521406578587
Staphylococcus cohnii	0.0839342480807905
Staphylococcus condimenti	0.0320943901071841
Staphylococcus epidermidis	0.0325868779977576
Staphylococcus epidermidis/muscae	0
Staphylococcus equorum/edaphicus/saprophyticus	0
Staphylococcus haemolyticus	0.0622401397939613
Staphylococcus hominis	0
Staphylococcus intermedius	0.063787532582633
Staphylococcus kloosii	0
Staphylococcus lentus	0
Staphylococcus lugdunensis	0.0862924398080866
Staphylococcus nepalensis	0
Staphylococcus pasteuri	0
Staphylococcus pettenkoferi	0
Staphylococcus saccharolyticus	0.0564245576568515
Staphylococcus saprophyticus	0.0396386305488819
Staphylococcus schleiferi	0
Staphylococcus sciuri	0
Staphylococcus simulans	0.205339396264111
Staphylococcus succinus	0
Staphylococcus vitulinus	0.0298482721813774
Staphylococcus warneri	0.1128631648998
Staphylococcus xylosus	0
Stenotrophomonas daejeonensis	0
Stenotrophomonas maltophilia	0.397191355855678
Stenotrophomonas rhizophila	0.0616153749937308
Stomatobaculum longum	0
Stoquefichus massiliensis	0.0617883332661098
Streptobacillus moniliformis	0.0282453823292711
Streptococcus agalactiae	0
Streptococcus alactolyticus	0
Streptococcus anginosus	0
Streptococcus australis	0
Streptococcus caballi	0
Streptococcus cameli	0
Streptococcus canis	0
Streptococcus caprae	0
Streptococcus castoreus	0.0283928261361166
Streptococcus constellatus	0
Streptococcus criceti	0
Streptococcus cristatus	0.0661917876832806
Streptococcus dentasini	0.0301786362030768
Streptococcus dentirousetti	0
Streptococcus devriesei	0.0408817017542324
Streptococcus didelphis	0.0316791761318318
Streptococcus downei	0
Streptococcus dysgalactiae	0
Streptococcus equi	0.0392685224831039
Streptococcus equinus	0.0288240971681043
Streptococcus equinus/lutetiensis/infantarius	0.0311624115862342
Streptococcus fryi	0.0419232077087979
Streptococcus gallolyticus	0
Streptococcus gordonii	0.0659486210322142
Streptococcus gordonii/mutans	0
Streptococcus henryi	0.0506902302161456
Streptococcus hongkongensis	0
Streptococcus hyovaginalis	0
Streptococcus ictaluri	0
Streptococcus infantarius	0.0487479036644012
Streptococcus infantis	2.09760909906293
Streptococcus iniae	0
Streptococcus intermedius/uberis	0.0344258379249927
Streptococcus lactarius	0
Streptococcus lutetiensis	0
Streptococcus macedonicus	0
Streptococcus marimammalium	0
Streptococcus massiliensis	0
Streptococcus merionis	0.0321993158137369
Streptococcus minor	0
Streptococcus mitis	0
Streptococcus mitis/pneumoniae/pseudoneumoniae	0.0392081622770394
Streptococcus moroccensis	0
Streptococcus mutans	0.0384253972992899
Streptococcus oralis	0.0528798119297441
Streptococcus oricebi	0
Streptococcus orisasini	0
Streptococcus ovis	0
Streptococcus parasaguinis	0.0335265745577682
Streptococcus parasanguinis	0.0492671058838462
Streptococcus parauberis	0
Streptococcus pasteurianus	0
Streptococcus peroris	0
Streptococcus pharyngis	0
Streptococcus pleomorphus	0
Streptococcus plurextorum	0.0304884514045304
Streptococcus pneumoniae	0
Streptococcus porci	0
Streptococcus porcinus	0.071817610970296
Streptococcus porcorum	0
Streptococcus pyogenes	0
Streptococcus pyogensis	0
Streptococcus ratti/ursoris	0
Streptococcus rubneri	0
Streptococcus rupicaprae	0
Streptococcus salivarius	0
Streptococcus saliviloxodontae	0
Streptococcus sanguinis	0
Streptococcus sanguinis/vestibularis	0.028873762385875
Streptococcus sinensis	0
Streptococcus sobrinus	0.0473482852025876
Streptococcus suis	0.0322986381581439
Streptococcus tangierensis	0
Streptococcus thermophilus	0.0411991872436534
Streptococcus thoraltensis	0
Streptococcus uberis	0.0378371702004328
Streptococcus vestibularis	0
Streptococcus viridans	0.270099798125303
Streptomyces misionensis	0
Streptomyces thermoviolaceus	0
Streptomyces thermovulgaris	0.0316328179797969
Subdoligranulum variabile	0.0341730652743535
Succinatimonas hippei	0
Succiniclasticum ruminis	0.130600135092337
Succinivibrio dextrinosolvens	0.768066483629438
Sulfurimonas autotrophica	0
Sutterella parvirubra	0
Sutterella stercoricanis	0
Sutterella wadsworthensis	0.0592250034736653
Symbiobacterium thermophilum	0
Tannerella forsythia	0
Tatumella ptyseos	0
Tetragenococcus solitarius	0
Tetrasphaera australiensis	0
Thiomicrospira cyclica	0.038438867412629
Timonella senegalensis	0.0482690177882493
Tissierella praeacuta	0
Trabulsiella guamensis	0.0424873817861422
Treponema berlinense	0.0315709070149233
Treponema denticola	0.0321531636917383
Treponema lecithinolyticum	0
Treponema maltophilum	0.0567697223407429
Treponema medium	0
Treponema porcinum	0
Treponema socranskii	0
Treponema succinifaciens	0
Treponema vincentii	0.0402853537238375
Tropheryma whipplei	0
Trueperella bernardiae	0.0346422291319274
Trueperella pyogenes	0
Tumebacillus permanentifrigoris	0.0401562622580826
Turicella otitidis	0.0668257938510954
Turicibacter sanguinis	0.0452326550973351
Turicimonas muris	0.0327661526426132
Tyzzerella nexilis	0.0836266663738147
Ureaplasma parvum	0
Ureaplasma urealyticum	0
Ureibacillus suwonensis	0.0339445155167561
Ureibacillus thermosphaericus	0
Vagococcus penaei	0.0429251647501141
Vagococcus teuberi	0
Varibaculum cambriense	0.250766440227641
Variovorax boronicumulans	0.0484717907520637
Veillonella atypica	0.0357234405493922
Veillonella dispar	0.0602199362295118
Veillonella parvula	0.0334119116901514
Veillonella ratti	0
Veillonella rogosae	0.086493204779869
Veillonella tobetsuensis	0.0809407279307068
Vibrio cholerae	0.048614692257895
Vibrio cincinnatiensis	0
Vibrio fluvialis	0
Vibrio furnissii	0
Vibrio mimicus	0
Vibrio parahaemolyticus	0
Victivallis vadensis	0.0511313860953547
Virgibacillus proomii	0
Weeksella virosa	0.0416998115771765
Weissella cibaria	0
Weissella confusa	0.942677269693352
Weissella paramesenteroides	0
Yersinia aleksiciae	0
Yersinia bercovieri	0
Yersinia enterocolitica	0
Yersinia frederiksenii	0.0834439595014069
Yersinia kristensenii	0.0321473214682816
Yersinia pseudotuberculosis	0
Yersinia rohdei	0
Yokenella regensburgei	0.129108000030123
Yonghaparkia alkaliphila	0.036815002896681
Kingdom Information: (%)
Archaea	0.211142763967701
Bacteria	99.7888572360323
Phylum Information: (%)
Actinobacteria	15.8253162957067
Bacteroidetes	12.7087874790657
Deinococcus-Thermus	0.0280950588907957
Dictyoglomi	0.103116169930299
Elusimicrobia	0.0596988200134426
Epsilonbacteraeota	1.75106343990514
Euryarchaeota	0.211142763967701
Firmicutes	41.2992062421986
Fusobacteria	1.78596879528506
Gemmatimonadetes	0.0281024396278725
Halanaerobiaeota	0
Lentisphaerae	0.0511313860953547
Other	2.92567402013778
Planctomycetes	0.0824328820045997
Proteobacteria	22.4201588389883
Spirochaetes	0.222513612834448
Synergistetes	0.184324597378218
Tenericutes	0.170252369015035
Thermotogae	0
Verrucomicrobia	0.143014788954925
Class Information: (%)
Actinobacteria	11.775526038492
Actinobacteridae	2.17532694193585
Alphaproteobacteria	4.800001461629
Bacilli	12.5526541011766
Bacteroides	0.876420941788909
Bacteroidetes	0
Bacteroidia	11.8323665372768
Betaproteobacteria	0
Brachyspirae	0.0617344660632055
Campylobacteria	1.75106343990514
Chlorobia	0
Clostridia	23.5099771741555
Coriobacteriia	1.87446331527886
Deinococci	0.0280950588907957
Deltaproteobacteria	0.106290473226924
Dictyoglomia	0.103116169930299
Elusimicrobia	0.0596988200134426
Epsilonproteobacteria	0
Erysipelotrichia	2.76546206385552
Flavobacteria	0
Fusobacteria	0
Fusobacteriia	1.78596879528506
Gammaproteobacteria	17.5138669041324
Gemmatimonadetes	0.0281024396278725
Halanaerobiia	0
Halobacteria	0.0847575487910598
Lentisphaeria	0.0511313860953547
Methanobacteria	0.126385215176641
Mollicutes	0.170252369015035
Negativicutes	2.47111290301098
Nitriliruptoria	0
Other	2.92567402013778
Planctomycetacia	0.0824328820045997
Spirochaetes	0
Spirochaetia	0.160779146771242
Synergistia	0.184324597378218
Thermotogae	0
Verrucomicrobiae	0.143014788954925
Order Information: (%)
Acetobacterales	0.123744116889468
Actinomycetales	2.25737635167049
Aeromonadales	1.18929832050301
Alteromonadales	0.0798282033777287
Azospirillales	0.0954911615760614
Bacillales	5.28601394940701
Bacteroidales	9.83866558216484
Betaproteobacteriales	3.34013827837209
Bifidobacteriales	3.46293183345743
Brachyspirales	0.0617344660632055
Campylobacterales	1.75106343990514
Cardiobacteriales	0.105845085918344
Caulobacterales	0.489642525769091
Chitinophagales	1.82023605242948
Chlorobiales	0
Chromatiales	0
Clostridiale	0.432127411695802
Clostridiales	23.0778497624596
Coriobacteriales	1.87446331527886
Corynebacteriales	2.55517815495505
Cytophagales	0.171749401805432
Deinococcales	0.0280950588907957
Desulfobacterales	0
Desulfovibrionales	0.106290473226924
Dictyoglomales	0.103116169930299
Elusimicrobiales	0.0596988200134426
Enterobacteriales	4.08150337353381
Erysipelotrichales	2.76546206385552
Flavobacteriales	0.675065269688362
Fusobacterales	0
Fusobacteriales	1.78596879528506
Fusobacteriales: Leptotrichiacea	0
Gemmatimonadales	0.0281024396278725
Halanaerobiales	0
Halobacteriales	0.0847575487910598
Lactobacillales	7.26664015176958
Methanobacteriales	0.126385215176641
Micrococcales	4.07960593020209
Micromonosporales	0.03952070062002
Mycoplasmatales	0.170252369015035
Neisseriales	0
Nitriliruptorales	0
Oceanospirillales	0.155722638027686
Opitutales	0.0750865607590276
Other	2.92567402013778
Pasteurellales	1.82607571573565
Planctomycetales	0.0824328820045997
Propionibacteriales	1.31911245915532
Pseudomonadales	1.85462654139839
Rhizobiales	2.25227483838547
Rhodobacterales	0.198501485377934
Salinisphaerales	0.0292753169890128
Selenomonadales	2.47111290301098
Sphingobacteriales	0.203071172977625
Sphingomonadales	1.64034733363097
Spirochaetales	0.160779146771242
Streptomycetales	0.0316328179797969
Streptosporangiales	0.205494732387676
Synergistales	0.184324597378218
Thermotogales	0
Thiomicrospirales	0.038438867412629
Verrucomicrobiales	0.0679282281958972
Vibrionales	3.16298273314017
Victivallales	0.0511313860953547
Xanthomonadales	1.65013182972384
Family Information: (%)
Acetobacteraceae	0.123744116889468
Acidaminococcaceae	0.536226152924467
Actinomycetaceae	0.809318589272628
Aerococcaceae	0.607675844391354
Aeromonadaceae	0.265783622418987
Akkermansiaceae	0.030618134780386
Alicyclobacillaceae	0.0401562622580826
Alteromonadaceae	0.0318359724757313
Aquaspirillaceae	0
Arcobacteraceae	0.166074685500118
Atopobiaceae	0.38960936073163
Azospirillaceae	0.0954911615760614
Bacillaceae	3.06762525738286
Bacteroidaceae	5.51586233731097
Barnesiellaceae	0.0434485017518697
Beijerinckiaceae	0.695740459755559
Bifidobacteriaceae	3.46293183345743
Blautia	0.0306357328352603
Bogoriellaceae	0
Brachyspiraceae	0.0617344660632055
Brevibacteriaceae	0.362203848712231
Burkholderiaceae	2.27684273235309
Caldicoprobacteraceae	0
Campylobacteraceae	1.00335234072466
Cardiobacteriaceae	0.105845085918344
Carnobacteriaceae	0.0958934909495052
Caulobacteraceae	0.489642525769091
Cellulomonadaceae	0.098619726911764
Chitinibacteraceae	0.15360626141131
Chitinophagaceae	1.82023605242948
Chlorobiaceae	0
Christensenellaceae	0.0863075868125137
Chromatiaceae	0
Clostridiaceae	1.43406138807727
Clostridiaceae 1	3.94874850630366
Clostridiaceae 2	0.189996003958349
Clostridiales	0.432127411695802
Coriobacteriaceae	0.157552623300976
Corynebacteriaceae	2.14539564852338
Corynebacterineae	0.396414301832526
Deinococcaceae	0.0280950588907957
Dermabacteraceae	0.404740941470227
Dermacoccaceae	0.0681770408819175
Desulfobulbaceae	0
Desulfovibrionaceae	0.106290473226924
Dictyoglomaceae	0.103116169930299
Dietziaceae	0.129333194464825
Dysgonomonadaceae	0.0322245457063261
Eggerthellaceae	1.32730133124625
Elusimicrobiaceae	0.0596988200134426
Enterbacteriaceae	0.959149217727201
Enterobacteriaceae	3.12235415580661
Enterococcaceae	0.23527430449937
Erysipelotrichaceae	2.76546206385552
Eubacteriaceae	0.0805091664974547
Family XI	0.522818310574882
Family XIII	0.169542500386848
Family XVIII	0
Flavobacteriaceae	0.467056284851881
Fusobacteriaceae	0.641811601608628
Gemmatimonadaceae	0.0281024396278725
Halobacteroidaceae	0
Haloferacaceae	0.0847575487910598
Halomonadaceae	0.155722638027686
Helicobacteraceae	0.581636413680365
Hymenobacteraceae	0.0473703983148188
Hyphomicrobiaceae	0
Intrasporangiaceae	0.222158438345573
Jonesiaceae	0
Lachnospiraceae	12.7982127119004
Lactobacillaceae	1.27255816724477
Leptotrichia	0
Leptotrichiaceae	1.14415719367644
Leuconostocaceae	1.20086134813892
Listeriaceae	0
Marinifilaceae	0.0785700780335086
Methanobacteriaceae	0.126385215176641
Microbacteriaceae	2.67573046215143
Micrococcaceae	0.268469218790426
Micrococcineae	0.117835179965012
Micromonosporaceae	0.03952070062002
Moraxellaceae	0.654168915265364
Muribaculaceae	0
Mycobacteriaceae	0.21660906330157
Mycoplasmataceae	0.170252369015035
Neisseriaceae	0.830119617348811
Nitriliruptoraceae	0
Nocardiaceae	0.182585343258578
Nocardioidaceae	0.0692937328689743
Opitutaceae	0.0750865607590276
Other	2.92567402013778
Paenibacillaceae	1.30420725797611
Pasteurellaceae	1.82607571573565
Peptococcaceae	0
Peptostreptococcaceae	0.259156250759998
Planococcaceae	0.149938309988669
Porphyromonadaceae	0.341243772291174
Prevotellaceae	3.06396638056004
Promicromonosporaceae	0.0607187588814637
Propionibacteriaceae	1.24981872628635
Propionibacterineae	0.733850680064077
Pseudomonadaceae	1.20045762613303
Psychromonadaceae	0.0479922309019974
Rhizobiaceae	1.35916462247885
Rhodanobacteraceae	0.933234065938451
Rhodobacteraceae	0.198501485377934
Rhodocyclaceae	0.0795696672588745
Rikenellaceae	0.16425089891336
Rubinisphaeraceae	0.0463890550188165
Ruminococcaceae	3.71279264616634
Schlesneriaceae	0.0360438269857832
Solimonadaceae	0.0292753169890128
Sphingobacteriaceae	0.203071172977625
Sphingomonadaceae	1.64034733363097
Spirochaetaceae	0.160779146771242
Spirosomaceae	0.124379003490614
Sporolactobacillaceae	0.0695523293436109
Staphylococcaceae	0.499603490644382
Streptococcacaeae	0
Streptococcaceae	3.85437699654566
Streptomycetaceae	0.0316328179797969
Streptomycineae	0
Streptosporangiaceae	0.205494732387676
Succinivibrionaceae	0.923514698084019
Synergistaceae	0.184324597378218
Tannerellaceae	0.599099067597598
Thermomonosporaceae	0
Thermotogaceae	0
Thiomicrospiraceae	0.038438867412629
Thiovulaceae	0
Veillonellaceae	1.93488675008651
Verrucomicrobiaceae	0.0373100934155111
Vibrionaceae	3.16298273314017
Victivallaceae	0.0511313860953547
Weeksellaceae	0.208008984836481
Xanthobacteraceae	0.197369756151057
Xanthomonadaceae	0.716897763785385
Genus Information: (%)
Acetanaerobacterium	0.305550666149053
Acetivibrio	0
Acetobacter	0.0459765217719674
Acetobacterium	0.031463809384304
Achromobacter	0.103730902480178
Acidaminococcus	0.0846304939211742
Acidovorax	0.045803348166651
Acinetobacter	0.424802496539824
Actinobacillus	0.338460490504669
Actinobaculum	0
Actinomadura	0
Actinomyces	0.411745834729843
Adlercreutzia	0.0592822089314648
Aerococcus	0.045877708924207
Aeromicrobium	0.0391797595685467
Aeromonas	0.265783622418987
Afipia	0.0405785592584389
Agathobacter	0.256704953806478
Aggregatibacter	0.0690773222036501
Agrobacterium	0.469791857330671
Agrococcus	0.125165103489382
Akkermansia	0.030618134780386
Alcaligenes	0.0322628455173366
Algoriella	0
Aliagarivorans	0.0479922309019974
Alistipes	0.16425089891336
Allisonella	0
Alloiococcus	0
Alloprevotella	1.49130461660521
Allorhizobium-Neorhizobium-Pararhizobium-Rhizobium	0.683643905088048
Alloscardovia	0
Alysiella	0.0699439724593603
Amaricoccus	0.0309476830438187
Anaerobiospirillum	0.155448214454581
Anaerococcus	0.0401930785495868
Anaerofilum	0.0735568151763405
Anaerofustis	0
Anaeroglobus	0
Anaerospora	0.0461147146893769
Anaerosporobacter	0.0916607077707511
Anaerostipes	0.102726446779021
Anaerovorax	0
Ancylobacter	0.123364814132958
Aneurinibacillus	0.0404744700309926
Anoxynatronum	0.161708109365285
Aquabacterium	0.0388038254114758
Arcanobacterium	0.0300198409733415
Arcobacter	0.166074685500118
Arthrobacter	0.223368382005017
Asaccharobacter	0.0981744344660175
Atopobium	0.230295044984467
Atopostipes	0.0382904714958641
Aureimonas	0.0679825732363774
Bacillus	3.0336807418661
Bacteroides	5.51586233731097
Barnesiella	0
Bartonella	0.0437204447499315
Bavariicoccus	0.0412844383374429
Bergeyella	0.0530784560322904
Bifidobacterium	3.11136805275376
Blautia	0.638125720639605
Bordetella	0
Brachybacterium	0.224567583782495
Brachymonas	0.0376721400362412
Brachyspira	0.0617344660632055
Bradyrhizobium	0
Brevibacillus	0.392504943420625
Brevibacterium	0.362203848712231
Brevundimonas	0.134059448069334
Brochothrix	0
Buchnera	0.0795360763522986
Bulleidia	0
Burkholderia-Caballeronia-Paraburkholderia	0.0546215826401126
Butyricicoccus	0.148559304797061
Butyricimonas	0.0302662330088876
Butyrivibrio	0.152630003494554
Caldicoprobacter	0
Campylobacter	1.00335234072466
Capnocytophaga	0.415980787273582
Cardiobacterium	0.105845085918344
Castellaniella	0
Catabacter	0.0328375913148518
Catenibacterium	1.9655696908851
Catonella	0
Caulobacter	0.295140605121816
Cellulomonas	0.098619726911764
Cellulosilyticum	0.135074735798921
Cellulosimicrobium	0.0315984188904303
Centipeda	0
Cephaloticoccus	0.0750865607590276
Cetobacterium	0
Chitinibacter	0.15360626141131
Chlorobium	0
Christensenella	0.0534699954976619
Chryseobacterium	0.0349661186712181
Citrobacter	0.0730407389182658
Cloacibacillus	0.143470526773625
Clostridium	1.43406138807727
Clostridium sensu stricto	0.0282878945930641
Clostridium sensu stricto 1	2.38344640992305
Clostridium sensu stricto 10	0
Clostridium sensu stricto 11	0.116147411470467
Clostridium sensu stricto 12	0.166365686821695
Clostridium sensu stricto 13	0.220062655656098
Clostridium sensu stricto 14	0
Clostridium sensu stricto 15	0.0529663420442432
Clostridium sensu stricto 16	0.0605308517869388
Clostridium sensu stricto 17	0
Clostridium sensu stricto 18	0.166234591082823
Clostridium sensu stricto 19	0
Clostridium sensu stricto 2	0
Clostridium sensu stricto 3	0.074144853829773
Clostridium sensu stricto 4	0.0351783738847865
Clostridium sensu stricto 5	0
Clostridium sensu stricto 7	0.0790078843210229
Clostridium sensu stricto 8	0.391012527189631
Cnuella	1.77884783390058
Collinsella	0.122520651148602
Comamonas	0
Coprobacillus	0
Coprobacter	0.0434485017518697
Coprococcus 1	0
Coprococcus 2	0.0340576621566225
Coprococcus 3	0.117868869301782
Coriobacterium	0.0350319721523735
Corynebacterium	0.270022270254319
Corynebacterium 1	1.75416679277376
Cronobacter	0
Cryobacterium	0.100485646910845
Cryptobacterium	0.0310799903155121
Cupriavidus	0
Curvibacter	0
Cutibacterium	0
Dechlorobacter	0
Deinococcus	0.0280950588907957
Delftia	0.0367129027425971
Dermabacter	0.180173357687732
Dermacoccus	0.0681770408819175
Desulfobulbus	0
Desulfovibrio	0.106290473226924
Dialister	0.0692186308152907
Dictyoglomus	0.103116169930299
Dielma	0
Dietzia	0.129333194464825
Dolosicoccus	0.0605307327682517
Dolosigranulum	0
Dorea	0.0783135562690088
Dyadobacter	0
Dysgonomonas	0.0322245457063261
Eggerthella	0.460348792352389
Eggerthia	0
Eikenella	0.0363376518143142
Eisenbergiella	0
Elusimicrobium	0.0596988200134426
Empedobacter	0.0782645985557959
Enorma	0
Enterobacter	0.188498287678232
Enterococcus	0.0717859634315504
Enterorhabdus	0.0373537879872309
Enterovibrio	0.0305438998282535
Eremococcus	0
Erwinia	0.0386289684347068
Erysipelatoclostridium	0.0981178383003481
Escherichia	0.959149217727201
Escherichia-Shigella	0.910500250099364
Ethanoligenens	0.0883211943406318
Eubacterium	0.432127411695802
Ezakiella	0.0451613409490005
Facklamia	0.501267402698895
Faecalitalea	0.183238047292465
Fastidiosipila	0.0494577366236139
Fictibacillus	0
Filifactor	0
Finegoldia	0
Flavobacterium	0.051075497578299
Flavonifractor	0.378745834879289
Franconibacter	0
Fretibacterium	0
Fusicatenibacter	0.170758204090704
Fusobacterium	0.641811601608628
Gallibacterium	0
Garciella	0
Gardnerella	0.0348241044736578
Gemella	0.154931041813289
Gemmatirosa	0.0281024396278725
Geobacillus	0
Geomicrobium	0
Georgenia	0
Gluconobacter	0
Gordonia	0.0889503763111287
Gordonibacter	0.0932175286420318
Granulicatella	0.0576030194536411
Grimontia	0.156204626987226
Haematobacter	0.0437676239431592
Haemophilus	1.34756396828721
Hafnia-Obesumbacterium	0
Halodesulfovibrio	0
Halomonas	0.155722638027686
Halopiger	0.0847575487910598
Harryflintia	0
Helicobacter	0.581636413680365
Hespellia	0.0421662376252116
Hodemania	0
Holdemanella	0
Holdemania	0.0337736462542706
Howardella	0.0905922994249959
Hungatella	0
Hydrobacter	0.041388218528896
Hydrogenibacillus	0
Hydrogenoanaerobacterium	0.243434170617716
Hymenobacter	0.0473703983148188
Intestinibacter	0.0832273872738037
Intestinimonas	0
Isoptericola	0.0291203399910333
Janibacter	0.222158438345573
Johnsonella	0.0924147964314254
Jonesia	0
Kandleria	0.348033945768451
Kerstersia	0
Kingella	0.0439266981237885
Klebsiella	0
Kluyvera	0
Kocuria	0.111206441685113
Kosakonia	0.0290253185700166
Kurthia	0
Kytococcus	0
Lachnoanaerobaculum	0.0652324431920256
Lachnobacterium	0.0908377653898989
Lachnoclostridium	1.47992900262239
Lachnoclostridium 10	0
Lachnoclostridium 12	0.117611188020996
Lachnoclostridium 5	0.692142648772882
Lachnospira	2.20489671864925
Lachnospiraceae NC2004 group	0.0823687895806829
Lachnospiraceae NK4A136 group	0.0381054632432493
Lactobacillus	1.20640476535205
Lactococcus	0.300120501438154
Lautropia	0.0598509438659803
Lawsonella	0.0543807916442054
Leifsonia	0
Leminorella	0.0532084420534341
Leptothrix	0.26993907205317
Leptotrichia	1.11591181134716
Leuconostoc	0.21618445958042
Limnobacter	0.104227431902928
Lysinibacillus	0.0293347351028617
[truncated: 214 more rows]
