# Supplementary material for: Pediatric Acute Lymphoblastic Leukemia Patients Exhibit Distinctive Alterations in the Gut Microbiota
Source: Front Cell Infect Microbiol. 2020 Oct 16;10:558799. doi: 10.3389/fcimb.2020.558799 (PMC7596659; doi:10.3389/fcimb.2020.558799)
Supplement: Supplementary file 1 [file Data_Sheet_1.ZIP › rawdata/Control/19T040012_output.xls.result.txt]

Species Information: (%)
Abiotrophia defectiva	0
Abiotrophia para-adiacens	0.0362506642270659
Acetanaerobacterium elongatum	0.372029460669552
Acetobacterium tundrae	0
Achromobacter denitrificans	0.219766310975612
Achromobacter xylosoxidans	0.0304750851285464
Acidaminococcus fermentans	0
Acidaminococcus intestini	0
Acidovorax facilis	0
Acidovorax sp	0
Acidovorax temperans	0
Acinetobacter baumannii	0
Acinetobacter calcoaceticus	0.0411877243132139
Acinetobacter haemolyticus/baumannii	0.406402890977343
Acinetobacter johnsonii	0.05093038944055
Acinetobacter junii	0
Acinetobacter lwoffii	0
Acinetobacter pittii	0
Acinetobacter radioresistens	0
Acinetobacter septicus	0
Actinobacillus capsulatus	0.459578910397483
Actinobacillus pleuropneumoniae	0
Actinobaculum massiliense	0
Actinobaculum schaalii	0.0530973040483416
Actinomadura vinacea	0
Actinomyces canis	0
Actinomyces cardiffensis	0
Actinomyces georgiae	0.0364093407696671
Actinomyces graevenitzii	0
Actinomyces johnsonii	0
Actinomyces massiliensis	0.0363070842956584
Actinomyces meyeri	0.0299283399938443
Actinomyces naeslundii	0
Actinomyces neuii	0.0702728274531629
Actinomyces odontolyticus	0
Actinomyces oris	0
Actinomyces radingae	0
Actinomyces sp._ph3	0.16676240318966
Actinomyces turicensis	0
Actinomyces urogenitalis	0
Actinomyces viscosus	0
Adlercreutzia equolifaciens	0.0343855373864547
Aeribacillus pallidus	0.23200254815492
Aerococcus christensenii	0.0292494614792985
Aerococcus viridans	0
Aeromicrobium massiliense	0
Aeromonas allosaccharophila/veronii	0.0388433462741594
Aeromonas bestiarum	0.0364898797834052
Aeromonas hydrophila	0
Aeromonas jandaei	0.0331987417420938
Aeromonas media/tecta	0
Aeromonas veronii	0
Afipia birgiae	0
Agathobaculum butyriciproducens	0
Aggregatibacter actinomycetemcomitans	0.0738927804860947
Aggregatibacter aphrophilus	0.346419750120574
Aggregatibacter segnis	0
Agrobacterium tumefaciens	0.297034839608395
Agrococcus jejuensis	0
Agrococcus terreus	0.107916812464749
Akkermansia glycaniphila	0
Akkermansia muciniphila	0
Alcaligenes faecalis	0.0394999005659563
Algoriella xinjiangensis	0
Aliagarivorans marinus	0.0310243766574335
Alistipes finegoldii	0
Alistipes indistinctus	0
Alistipes inops	0
Alistipes obesi	0
Alistipes onderdonkii	0
Alistipes putredinis	0
Alistipes senegalensis	0.0498097276771027
Alistipes shahii	0
Alistipes timonensis	0.0306899105021428
Allisonella histaminiformans	0
Alloiococcus otitis	0
Alloprevotella rava	0
Alloprevotella tannerae	1.39566560171665
Alloscardovia omnicolens	0
Alysiella filiformis	0.134322720242933
Amaricoccus kaplicensis	0
Anaerobiospirillum succiniciproducens	0
Anaerobiospirillum thomasii	0.0926803285852644
Anaerococcus hydrogenalis	0.0281972191108811
Anaerococcus lactolyticus	0.0505980222459768
Anaerococcus obesiensis	0.0356402257036616
Anaerococcus octavius	0
Anaerococcus prevotii	0
Anaerococcus senegalensis	0
Anaerococcus tetradius	0
Anaerococcus vaginalis	0
Anaerofilum agile	0.0714435193240909
Anaerofilum pentosovorans	0
Anaerofustis stercorihominis	0
Anaeroglobus geminatus	0
Anaerorhabdus furcosa	0
Anaerosporobacter mobilis	0
Anaerostipes butyraticus	0.0411033719595027
Anaerostipes caccae	0.0306132310825178
Anaerostipes hadrus	0.47308752508683
Anaerotruncus colihominis	0.453279628238587
Anaerotruncus sp	0
Anaerovorax odorimutans	0
Ancylobacter polymorphus	0.0805685269810461
Aneurinibacillus aneurinilyticus	0
Aneurinibacillus migulanus	0.0535547787312231
Anoxynatronum sibiricum	0.216346879182488
Aquabacterium commune	0.0330429571696908
Arcanobacterium haemolyticum	0
Arcanobacterium pyogenes	0
Arcobacter butzleri	0.0866995104805384
Arcobacter cryaerophilus	0
Arthrobacter albus	0.0388179411048935
Arthrobacter castelli	0.0437617623517948
Arthrobacter oxydans	0.0497776707698653
Arthrobacter polychromogenes	0.0309681940753233
Asaccharobacter celatus	0
Atlantibacter hermannii	0
Atopobium minutum	0
Atopobium parvulum	0.0572663752276251
Atopobium rimae	0.117814999156711
Atopobium vaginae	0
Atopostipes suicloacalis	0
Aurantimonas altamirensis	0.0373245793952004
Aureimonas altamirensis	0.335110491447883
Averyella dalhousiensis	0
Azonexus hydrophilus	0.0336226289165732
Azospirillum lipoferum	0
Bacillus altitudinis	0.532183622479147
Bacillus amyloliquefaciens	0
Bacillus anthracis	0.0343850826921928
Bacillus atrophaeus	0
Bacillus badius	0
Bacillus beijingensis	0.0729055840559131
Bacillus benzoevorans	0
Bacillus cereus	0
Bacillus circulans	0
Bacillus clausii	0
Bacillus coagulans	0
Bacillus cytotoxicus	0.0360056678141961
Bacillus endophyticus	0.0822310497939654
Bacillus firmus	0
Bacillus flexus	0
Bacillus fordii	0.0361122660567559
Bacillus halodurans	0
Bacillus idriensis	0.0289223774024032
Bacillus infantis	0
Bacillus licheniformis	0.0522741331556703
Bacillus marisflavi	0.0619535011294877
Bacillus massilioanorexius	0
Bacillus massiliosenegalensis	0
Bacillus megaterium	0
Bacillus methanolicus	0
Bacillus mojavensis	0.0701721147314537
Bacillus mycoides	0
Bacillus nealsonii	0
Bacillus niacini	0
Bacillus polyfermenticus	0.100642425056633
Bacillus pseudofirmus	0
Bacillus pseudomycoides	0
Bacillus pumilus	0.0470580094266273
Bacillus senegalensis	0.0476688506238349
Bacillus simplex	0
Bacillus siralis	0
Bacillus sonorensis	0
Bacillus subtilis	0
Bacillus thermoamylovorans	0.141606410452884
Bacillus thuringiensis	0.117812612783556
Bacillus timonensis	0.0281821332984511
Bacillus toyonensis/wiedmanii/thuringiensis	0
Bacillus vallismortis	0
Bacteroides acidifaciens	0
Bacteroides caccae	0.0403246540357954
Bacteroides cellulosiluticus	0.0359443641703575
Bacteroides cellulosilyticus	0.0398334257948382
Bacteroides clarus	0
Bacteroides coagulans	0
Bacteroides coprocola	0
Bacteroides coprophilus	0.0899052073795655
Bacteroides dorei	0
Bacteroides eggerthii	0.15140827383327
Bacteroides faecis	0
Bacteroides finegoldii	0.0524292199907027
Bacteroides fluxus	0
Bacteroides fragilis	0.651272212521753
Bacteroides galacturonicus	0.0953536713356089
Bacteroides gallinarum	0
Bacteroides gallinceum	0
Bacteroides graminisolvens	0
Bacteroides helcogenes	0
Bacteroides intestinalis	0
Bacteroides massiliensis	0.358469602330679
Bacteroides massilinensis	0
Bacteroides nordii	0.0639036774745681
Bacteroides oleiciplenus	0
Bacteroides ovatus	0.518755544340766
Bacteroides paurosaccharolyticus	0
Bacteroides pectinophilus	0.152384054085796
Bacteroides plebeius	0
Bacteroides propinonicifaciens	0
Bacteroides pyogenes	0
Bacteroides salanitronis	0
Bacteroides salyersiae	0
Bacteroides sartorii	0
Bacteroides stercorirosoris	0
Bacteroides stercoris	0
Bacteroides thetaiotaomicron	0.116078937803699
Bacteroides timonensis	0
Bacteroides uniformis	0.0718314439095336
Bacteroides ureolyticus	0.106733751212924
Bacteroides vulgatus	1.79652131900262
Bacteroides xylanisolvens	0
Bacteroides xylanolyticus	0
Barnesiella intestinihominis	0
Barnesiella viscericola	0
Bartonella birtlesii	0
Bavariicoccus seileri	0
Bergeyella zoohelcum	0.0491757010017413
Bifidobacterium actinocoloniiforme	0
Bifidobacterium adolescentis	0
Bifidobacterium adolescentis/ruminantium	0
Bifidobacterium angulatum	0.0381366152992704
Bifidobacterium animalis	0
Bifidobacterium asteroides	0
Bifidobacterium avesanii	0
Bifidobacterium bifidum	0.040830293150429
Bifidobacterium bohemicum	0
Bifidobacterium bombi	0.0520888086237768
Bifidobacterium boum	0.0717534262070531
Bifidobacterium breve	0
Bifidobacterium callitrichos	0
Bifidobacterium catenulatum	0.0887647452282789
Bifidobacterium catenulatum/pseudoctenulatum	0.130699878591901
Bifidobacterium choerinum	0.129459891410124
Bifidobacterium commune	0
Bifidobacterium coryneforme	0
Bifidobacterium crudilactis/psychraerophilum	0
Bifidobacterium cuniculi	0.0330470259837886
Bifidobacterium dentium	0.113023647488301
Bifidobacterium eulemuris/lemurum	0
Bifidobacterium faecale	0
Bifidobacterium gallicum	0.048241364029979
Bifidobacterium gallinarum	0
Bifidobacterium hapali	0
Bifidobacterium indicum	0
Bifidobacterium kashiwanohense	0.0319778566958727
Bifidobacterium longum	0.101644765176953
Bifidobacterium longum	0.237436752958152
Bifidobacterium merycicum	0
Bifidobacterium mongoliense	0.0361487061184107
Bifidobacterium moukalabense	0.913492256969231
Bifidobacterium pseudocatenulatum	0
Bifidobacterium pseudocatenulatum	0
Bifidobacterium pseudolongum	0.0841050375951002
Bifidobacterium pullorum	0
Bifidobacterium pullorum/hapali	0.0345832069540965
Bifidobacterium ramosum	0.0367812548230057
Bifidobacterium reuteri	0.0807633134321376
Bifidobacterium ruminantium	0
Bifidobacterium saeculare	0
Bifidobacterium saguini	0
Bifidobacterium scardovii	0.0414160009577709
Bifidobacterium stercoris	0
Bifidobacterium thermacidophilum	0.0980938882382496
Bifidobacterium thermophilum	0.045352032260044
Bifidobacterium tissieri	0.0631354396733991
Bifidobacterium tsurumiense	0.0333630702643784
Bifissio spartinae	1.60077281682825
Bilophila wadsworthia	0
Blastococcus massiliensis	0.29957080340933
Blastomonas natatoria	0
Blautia caecimuris	0.18431360157961
Blautia coccoides	0
Blautia faecis	0.111563828305877
Blautia glucerasea	0
Blautia hansenii	0.0631288094602633
Blautia hydrogenotrophica	0.141694453031234
Blautia luti	0.493260351144666
Blautia marasmi	0
Blautia obeum	0
Blautia producta	0
Blautia schinkii	0.360905420733645
Blautia sp._GD8	0
Blautia stercoris	0.0990977831482118
Blautia wexlerae	0.0343906338574324
Bordetella hinzii	0
Brachybacterium muris	0
Brachybacterium paraconglomeratum	0.0443689576099673
Brachymonas chironomi	0
Brachyspira aalborgi	0.0567012599017874
Brachyspira pilosicoli	0
Bradyrhizobium denitrificans	0.0432116466836047
Bradyrhizobium elkanii	0
Bradyrhizobium japonicum	0
Brevibacillus agri	0
Brevibacillus borstelensis	0
Brevibacillus brevis	0
Brevibacillus massiliensis	0
Brevibacterium casei	0.0769047827635734
Brevibacterium epidermidis	0
Brevibacterium halotolerans	0.152490581257841
Brevibacterium iodinum	0
Brevibacterium linens	0.0519829487803277
Brevibacterium luteolum	0
Brevibacterium mcbrellneri	0
Brevibacterium paucivorans	0.0465316847730445
Brevibacterium pityocampae	0
Brevibacterium ravenspurgense/massiliense	0.0396305229553623
Brevibacterium senegalense	0
Brevundimonas bacteroides	0.131068460319616
Brevundimonas diminuta	0.035050593665516
Brevundimonas subvibrioides	0.0697328835561809
Brevundimonas terrae	0
Brevundimonas vesicularis	0
Brochothrix thermosphacta	0
Buchnera aphidicola	0.223887053380938
Buchnera sp.	0
Bulleidia extructa	0
Burkholderia cepacia	0
Burkholderia glumae	0
Burkholderia plantarii	0
Butyricicoccus faecihominis	0.0535019062421457
Butyricicoccus pullicaecorum	0
Butyricimonas faecihominis	0
Butyricimonas paravirosa	0
Butyricimonas synergistica	0.0651679680386957
Butyricimonas virosa	0
Butyrivibrio crossotus	0.157348739661502
Butyrivibrio fibrisolvens	0.0458500921662562
C.viride 16S	0.0541252971936318
Caldicoprobacter faecalis	0
Campylobacter coli	0.197581439333307
Campylobacter concisus	0
Campylobacter curvus	0
Campylobacter faecalis	0.122030909462322
Campylobacter fetus	0
Campylobacter gracilis	0
Campylobacter hominis	0
Campylobacter hyointestinalis	0
Campylobacter jejuni	0.573199550617153
Campylobacter lari	0
Campylobacter rectus	0
Campylobacter showae	0
Campylobacter upsaliensis	0
Campylobacter ureolyticus	0
Candidatus Blastococcus	0
Candidatus Dorea	0.0299446681159633
Candidatus Soleaferrea	0
Candidatus Stoquefichus	0.0289606445273576
Candidatus Streptomyces	0
Capnocytophaga gingivalis	0
Capnocytophaga granulosa	0
Capnocytophaga haemolytica	0.0284504616551562
Capnocytophaga leadbetteri	0.086177221008039
Capnocytophaga ochracea	0
Capnocytophaga sputigena	0.0323815123347722
Cardiobacterium hominis	0.0449079412864893
Cardiobacterium valvarum	0
Carnobacterium maltaromaticum	0
Castellaniella defragrans	0
Catabacter hongkongensis	0
Catenibacterium mitsuokai	2.73727255373089
Catonella morbi	0
Catonella sp.	0
Cedecea davisae	0
Cedecea lapagei	0.0329656740594375
Cellulomonas composti	0
Cellulomonas denverensis	0
Cellulomonas massiliensis	0
Cellulomonas parahominis	0.0300498529852986
Cellulosilyticum lentocellum	0.0645837538468827
Cellulosimicrobium cellulans	0
Centipeda periodontii	0
Cephaloticoccus primus	0.0317125596909172
Cetobacterium somerae	0
Chlamydia abortus	0.0819867288243757
Chlamydia trachomatis	0.0671225923893885
Chlorobium phaeobacteroides	0
Christensenella minuta	0.0321067555218542
Chryseobacterium bovis	0
Chryseobacterium hominis	0
Citrobacter amalonaticus	0
Citrobacter braakii	0
Citrobacter farmeri	0
Citrobacter freundii	0.0325191389612065
Citrobacter gillenii	0
Citrobacter intermedius	0
Citrobacter murliniae	0
Citrobacter pasteurii	0
Citrobacter sedlakii	0
Citrobacter werkmanii	0
Citrobacter youngae	0.0404263969325433
Cloacibacillus evryensis	0.143975061929263
Cloacibacillus porcorum	0
Cloacibacterium normanense	3.28767853356976
Clostridioides difficile	0
Clostridium acetobutylicum	0
Clostridium acidisoli	0
Clostridium aciditolerans	0
Clostridium aerotolerans	0
Clostridium akagii	0.0859213508608952
Clostridium aldenense	0.0724332134597601
Clostridium aldrichii	0
Clostridium algidicarnis	0
Clostridium amazonense	0
Clostridium aminovalericum	0.0404058577156328
Clostridium amygdalinum	0
Clostridium amylolyticum	0
Clostridium arbusti	0
Clostridium argentinense	0
Clostridium asparagiforme	1.33864659419735
Clostridium aurantibutyricum	0
Clostridium autoethanogenum	0
Clostridium baratii/Eubacterium nitrigenese	0
Clostridium beijerinckii	0
Clostridium bifermentans	0
Clostridium bolteae/aminovalericum	0.191893807327459
Clostridium botulinum	0
Clostridium bowmanii	0
Clostridium butyricum	0.0328356081595248
Clostridium cadaveris	0
Clostridium carboxidivorans	0
Clostridium cavendishii	0
Clostridium celatum	2.37811032977599
Clostridium celerecrescens	0
Clostridium cellobioparum	0
Clostridium cellulolyticum	0
Clostridium chartatabidum	0.0360283040990805
Clostridium chauvoei	0.345752618573144
Clostridium chromiireducens	0.0448006053155771
Clostridium citroniae	0
Clostridium clariflavum	0.0352198695507789
Clostridium clostridioforme	0.0287685256662465
Clostridium cochlearium	0
Clostridium cocleatum	0
Clostridium colicanis	0
Clostridium colinum	0
Clostridium collagenovorans	0
Clostridium cylindrosporum	0
Clostridium dakarense	0
Clostridium difficile	0
Clostridium diolis	0.165603923369484
Clostridium disporicum/celatum	0
Clostridium drakei	0
Clostridium estertheticum	0
Clostridium fallax	0
Clostridium felsineum	0.0289031982805673
Clostridium ganghwense	0.0289985335315488
Clostridium ghonii	0.0693618510156927
Clostridium glycolicum	0
Clostridium glycyrrhizinilyticum	0.178620360624833
Clostridium grantii	0.128060019376214
Clostridium haemolyticum	0
Clostridium hathewayi	0.142328225225104
Clostridium herbivorans	0
Clostridium hiranonis	0
Clostridium homopropionicum	0
Clostridium huakuii	0
Clostridium hungatei	0
Clostridium hylemonae	0.354410364107272
Clostridium indolis/methoxybenzovorans	0.962787975122042
Clostridium innocuum	0.0394334655248976
Clostridium irregulare	0
Clostridium isatidis	0
Clostridium jeddahense	0
Clostridium kogasensis	0
Clostridium lactatifermentans	0.205062402940449
Clostridium lavalense/bolteae	0.143932573310654
Clostridium leptum	0.0683358800426112
Clostridium limosum	0
Clostridium lituseburense	0
Clostridium lundense	0
Clostridium malenominatum	0
Clostridium massiliodielmoense	0
Clostridium methoxybenzovorans	0.800331236135633
Clostridium methylpentosum	0.120197843705274
Clostridium neonatale	0
Clostridium nexile	0.391468984894602
Clostridium novyi	0.0294432447538471
Clostridium oceanicum	0.0329682470986515
Clostridium oroticum	0
Clostridium paraputrificum	0
Clostridium pascui	0.114527166020554
Clostridium pasteurianum	0
Clostridium perfringens	0
Clostridium polysaccharolyticum	0
Clostridium populeti	0
Clostridium psychrophilum	0
Clostridium punense	0
Clostridium putrefaciens	0.201521797246179
Clostridium ramosum	0
Clostridium rectum	0
Clostridium saccharobutylicum	0
Clostridium saccharogumia	0.0392027198842984
Clostridium saccharolyticum	0.257799723491883
Clostridium saccharoperbutylacetonicum	0
Clostridium sardiniense	0
Clostridium sartagoforme	0.0763645998633289
Clostridium scatologenes	0.0312660935719328
Clostridium schirmacherense	0
Clostridium scindens	0.358126476001883
Clostridium senegalense	0
Clostridium septicum	0.0391613024373856
Clostridium sordellii	0
Clostridium sp._16S_	0
Clostridium sphenoides	0.0392380001219425
Clostridium spiroforme	0
Clostridium sporogenes	0.0447400609252341
Clostridium sporosphaeroides	0.0282302553028046
Clostridium sticklandii	0
Clostridium straminisolvens	0.0640339718132643
Clostridium subterminale	0.0346892939568857
Clostridium sufflavum	0
Clostridium sulfidigenes	0
Clostridium swellfunianum	0
Clostridium symbiosum	3.01610335833819
Clostridium tagluense	0
Clostridium tepidiprofundi	0
Clostridium termitidis	0
Clostridium tertium	0
Clostridium tetani	0
Clostridium tetanomorphum	0
Clostridium thermoalcaliphilum	0.0290547420844631
Clostridium thermopalmarium	0
Clostridium thiosulfatireducens	0
Clostridium tunisiense	0
Clostridium tyrobutyricum	0
Clostridium ventriculi	0
Clostridium vincentii	0
Clostridium viride	0
Clostridium vulturis	0
Clostridium xylanolyticum	0
Clostridium xylanovorans	0
Collinsella aerofaciens	0
Collinsella intestinalis	0.0314723463135592
Collinsella massiliensis	0
Collinsella stercoris	0.064554421861413
Collinsella tanakaei	0.0590306503394159
Comamonas aquatica	0
Comamonas kerstersii	0
Comamonas terrigena	0
Comamonas testosteroni	0
Coprobacillus cateniformis	0
Coprobacter fastidiosus	0.0284723493635904
Coprobacter secundus	0
Coprococcus catus	0
Coprococcus comes	0.0657389205556809
Coprococcus eutactus	0
Coriobacterium glomerans	0
Corynebacterium accolens	0
Corynebacterium afermentans	0.0652711370225532
Corynebacterium ammoniagenes	0
Corynebacterium amycolatum	0
Corynebacterium appendicis	0
Corynebacterium argentoratense	0
Corynebacterium aurimucosum	0
Corynebacterium casei	0
Corynebacterium coyleae	0
Corynebacterium durum	0
Corynebacterium frankenforstense	0
Corynebacterium freneyi	0.235116359991828
Corynebacterium genitalium	0
Corynebacterium glaucum	0
Corynebacterium glucuronolyticum	0.0388767551787828
Corynebacterium jeikeium	0.0430011851474083
Corynebacterium kroppenstedtii	0.150164032301779
Corynebacterium matruchotii	0
Corynebacterium minutissimum	0.0555838403644291
Corynebacterium mucifaciens	0.035703570711768
Corynebacterium propinquum	0
Corynebacterium pseudodiphthericum	0
Corynebacterium resistens	0
Corynebacterium simulans	0
Corynebacterium singulare	0.0350606299127789
Corynebacterium sp._1152	0
Corynebacterium striatum	0
Corynebacterium sundsvallense	0
Corynebacterium tuberculostearicum	0
Corynebacterium tuscaniense	0.496228194626356
Corynebacterium ulcerans	0.063169660603076
Corynebacterium ureicelerivorans	0
Corynebacterium variabile	0
Corynebacterium xerosis	0.185446531024937
Cronobacter sakazakii	0
Cryptobacterium curtum	0
Cupriavidus metallidurans	0
Curtobacterium flaccumfaciens	0
Deinococcus aquaticus	0
Deinococcus indicus	0
Deinococcus proteolyticus	0
Delftia acidovorans	0
Dermabacter hominis	0.0568292929201202
Dermabacter vaginalis	0.0628270261109824
Dermacoccus nishinomiyaensis	0.0403654514470324
Desulfitobacterium frappieri	0
Desulfobulbus propionicus	0
Desulfotomaculum guttoideum	0
Desulfovibrio alkalitolerans	0
Desulfovibrio desulfuricans	0
Desulfovibrio fairfieldensis	0.0331488506966065
Desulfovibrio legallii	0
Desulfovibrio legallis	0
Desulfovibrio piger	0
Desulfovibrio termitidis	0
Dialister invisus	0.028843347158931
Dialister micraerophilus	0
Dialister pneumosintes	0
Dialister succinatiphilus	0
Dictyoglomus thermophilum	0.0524783199623393
Dielma fastidiosa	0
Dietzia cinnamea	0.0334723703900654
Dietzia maris	0.157896045470798
Dietzia natronolimnaea	0
Dolosicoccus paucivorans	0.121605238279017
Dolosigranulum pigrum	0
Dorea formicigenerans	0.0628966697783475
Dorea longicatena	0.143763015314083
Dorea massiliensis	0
Dyadobacter beijingensis	0
Dyadobacter fermentans	0
Dysgonomonas capnocytophagoides	0.0286629834210129
Dysgonomonas gadei	0
Dysgonomonas macrotermitis	0
Dysgonomonas mossii	0
Edwardsiella tarda	0.237889059530863
Eggerthella lenta	0.0514581077506913
Eggerthella sinensis	0.452810263520946
Eggerthella timonensis	0.0437502594003075
Eggerthia catenaformis	0
Eikenella corrodens	0
Eisenbergiella tayi	0
Elusimicrobium minutum	0.0667626284067721
Empedobacter falsenii	0.0940350269426989
Enorma massiliensis	0
Enterobacter aerogenes	0
Enterobacter asburiae	0
Enterobacter cancerogenus	0
Enterobacter cloacae	0.841591045460558
Enterobacter massiliensis	0
Enterococcus asini	0
Enterococcus avium	0.0500769395097679
Enterococcus caccae	0
Enterococcus casseliflavus	0
Enterococcus casseliflavus/galliarum	0
Enterococcus cecorum	0
Enterococcus devriesei	0
Enterococcus dispar	0
Enterococcus durans/hirae	0
Enterococcus faecalis	0.116270748702774
Enterococcus faecium	0
Enterococcus gallinarum	0
Enterococcus gilvus	0
Enterococcus italicus	0
Enterococcus malodoratus	0
Enterococcus mundtii	0
Enterococcus phoeniculicola	0
Enterococcus raffinosus	0
Enterococcus saccharolyticus	0
Enterorhabdus caecimuris	0
Enterovibrio nigricans	0
Eremococcus coleocola	0
Erysipelatoclostridium ramosum	0.0498210736372322
Escherichia albertii	0.592605734889945
Escherichia coli	3.42700114313133
Escherichia fergusonii	0.727395379732815
Escherichia hermannii	1.068237513179
Ethanoligenens harbinense	0.114112067141065
Eubacterium barkeri	0
Eubacterium biforme	0
Eubacterium brachy	0
Eubacterium budayi	0.426795612111997
Eubacterium callanderi	0
Eubacterium celluloscolvens	0.223258034949735
Eubacterium cellulosolvens	0
Eubacterium contortum	0.10699478025987
Eubacterium coprostanoligenes	0
Eubacterium cylindroides	0
Eubacterium desmolans	0
Eubacterium dolichum	0.0417223083802146
Eubacterium eligens	0
Eubacterium fissicatena	0.521245000260297
Eubacterium hallii	0.030449069718555
Eubacterium infirmum	0
Eubacterium limosum	0
Eubacterium moniliforme	0
Eubacterium multiforme	0
Eubacterium nitritogenes	0.0422998846315695
Eubacterium nodatum	0
Eubacterium oxidoreducens	0.163402438911145
Eubacterium pyruvativorans	0.0406329048925409
Eubacterium ramulus	0
Eubacterium rectale	0.03677809650859
Eubacterium ruminantium	0.0982737360308624
Eubacterium saphenum	0
Eubacterium siraeum	0
Eubacterium sp	0.0487578299450636
Eubacterium sulci	0.0784117935479951
Eubacterium tenue	0
Eubacterium tortuosum	0
Eubacterium tortusum	0
Eubacterium uniforme	0
Eubacterium ventriosum	0.324578503645218
Eubacterium xylanophilum	0.0394862584325395
Eubacterium yurii	0.03650769351907
Exiguobacterium aurantiacum	0.214230860454036
Facklamia hominis/miroungae	0
Facklamia ignava	0.0347696869968016
Facklamia languida	0
Facklamia tabacinasalis	0.513429250141799
Faecalibacterium prausnitzii	0.464204326214955
Faecalibacterium prausnitzii S9G3	0.0578492474732463
Faecalicatena contorta	0.115362890742395
Faecalitalea cylindroides	0.0449629667028264
Fermentimonas caenicola	0
Ferrimonas balearica	0.0349386669189963
Fictibacillus arsenicus	0
Filifactor alocis	0
Filifactor villosus	0
Finegoldia magna	0
Flavobacterium banpakuense	0
Flavobacterium branchiophilum	0
Flavobacterium cheniae	0
Flavobacterium daejeonense	0
Flavobacterium lindanitolerans	0
Flavobacterium oncorhynchi	0
Flavobacterium sp._TISTR	0
Flavonifractor plautii	0.401786864427465
Flavonifractor sp	0.248857061594799
Flexispira rappini	0
Flintibacter butyricus	0.359156259498579
Fretibacterium fastidiosum	0
Fusicatenibacter saccharivorans	0.284306982586443
Fusobacterium equinum	0
Fusobacterium gonidiaformans	0
Fusobacterium mortiferum	0
Fusobacterium naviforme	0.157578085832462
Fusobacterium necrogenes	0.0333719071220911
Fusobacterium necrophorum	0
Fusobacterium nucleatum	0
Fusobacterium periodonticum	0
Fusobacterium russii	0
Fusobacterium ulcerans	0.0301693585476534
Fusobacterium varium	0.0984993844907618
Gallibacterium anatis	0
Garciella nitratireducens	0
Gardnerella vaginalis	0
Gemella haemolysans	0
Gemella morbillorum	0
Gemella sanguinis	0
Gemmatirosa kalamazoonesis	0
Gemmiger formicilis	0.107783573069735
Geobacillus stearothermophilus	0
Geobacillus vulcani	0
Georgenia muralis	0
Gluconobacter oxydans	0
Gordonia bronchialis	0
Gordonia jacobaea	0.0296137039332077
Gordonia otitidis	0
Gordonia rubripertincta	0.0525795247844885
Gordonia terrae	0
Gordonibacter pamelaeae	0
Gordonibacter urolithinfaciens	0
Granulicatella adiacens	0.046259470041325
Granulicatella elegans	0
Grimontia hollisae	0.295786094103261
Haematobacter missouriensis	0
Haemophilus haemolyticus	0.529330545486713
Haemophilus influenzae	0
Haemophilus parahaemolyticus	0
Haemophilus parainfluenzae	0.113416935936766
Haemophilus paraphrohaemolyticus	0
Haemophilus pittmaniae	0
Haemophilus quentini	0
Haemophilus sputorum	0.0789524717768892
Hafnia alvei	0
Halobiforma nitratireducens	0.0563426238535558
Halomonas salina	0
Harryflintia acetispora	0
Helicobacter bilis	0
Helicobacter canadensis	0.0292789005760947
Helicobacter cinaedi	0.0556655457890551
Helicobacter fennelliae	0
Helicobacter pametensis	0.122302951710577
Helicobacter pullorum	0
Helicobacter pylori	0.0850055175207661
Helicobacter rodentium	0
Helicobacter winghamensis	0.110725674727745
Herbaspirillum massiliense	0.847969446649294
Hespellia porcina	0
Hespellia stercorisuis	0
Holdemanella biformis	0
Holdemania filiformis	0.0345002256789824
Holdemania massiliensis	0
Howardella ureilytica	0.0747205142945516
Hungatella effluvii	0.303789692296805
Hydrobacter penzbergensis	0.0421391279242747
Hydrogenibacillus schlegelii	0
Hydrogenoanaerobacterium saccharovorans	0.346497306036501
Hymenobacter rigui	0.0751628109499186
Intestinibacter bartlettii	0.0908093350848819
Intestinimonas butyriciproducens	0
Janibacter hoylei	0
Janibacter indicus	0.167281910045472
Janibacter limosus	0
Janibacter terrae	0
Johnsonella ignava	0.129938987502944
Jonesia denitrificans	0
Kallipyga massiliensis	0
Kandleria vitulina	0.288512418529312
Kerstersia gyiorum	0
Kineothrix alysoides	0
Kingella denitrificans	0
Kingella kingae	0
Kingella oralis	0
Klebsiella aerogenes	0
Klebsiella oxytoca	0
Klebsiella pneumoniae	0.0597030148172031
Klebsiella variicola	0
Kluyvera ascorbata	0.113316840312381
Kluyvera intermedia	0
Kocuria halotolerans	0
Kocuria indica	0
Kocuria kristinae	0
Kocuria marina	0.0522117774517894
Kocuria palustris	0
Kocuria rhizophila	0
Kocuria rosea	0
Kosakonia cowanii	0
Kurthia gibsonii	0
Kurthia massiliensis	0
Kurthia senegalensis	0
Kytococcus schroeteri	0
Kytococcus sedentarius	0
Lachnoanaerobaculum saburreum	0.0689610247321792
Lachnoanaerobaculum umeaense	0
Lachnobacterium bovis	0.331545714153595
Lachnoclostridium phytofermentans	0
Lachnoclostridium sp	0.0613417395555546
Lachnospira multipara	0.138774207160586
Lachnospira pectinoschiza	2.10570875039413
Lactobacillus acidophilus	0
Lactobacillus agilis	0
Lactobacillus alimentarius	0.239576106677288
Lactobacillus alvi	0
Lactobacillus amylolyticus	0
Lactobacillus amylophilus	0
Lactobacillus amylovorus	0
Lactobacillus animalis	0
Lactobacillus antri	0
Lactobacillus apinorum	0
Lactobacillus apodemi	0
Lactobacillus bifermentans	0
Lactobacillus brevis	0
Lactobacillus buchneri	0
Lactobacillus casei	0
Lactobacillus ceti	0
Lactobacillus coleohominis	0
Lactobacillus coryniformis	0
Lactobacillus crispatus	0
Lactobacillus curvatus	0
Lactobacillus delbrueckii	0
Lactobacillus dextrinicus	0
Lactobacillus fermemtum	0
Lactobacillus fermentum	0
Lactobacillus fructivorans/homohiochii	0.0505870325209648
Lactobacillus gasseri	0
Lactobacillus gastricus	0
Lactobacillus gigeriorum	0
Lactobacillus helveticus	0
Lactobacillus herbarum	0
Lactobacillus iners	0
Lactobacillus jensenii	0.0351277604454985
Lactobacillus johnsonii	0
Lactobacillus kalixensis	0
Lactobacillus kitasatonis	0
Lactobacillus kunkeei	0.045120154035679
Lactobacillus malefermentans	0.0932797046621842
Lactobacillus mindensis	0
Lactobacillus mucosae	0
Lactobacillus mudanjiangensis	0.0308706285279322
Lactobacillus oris	0
Lactobacillus parabuchneri	0
Lactobacillus paracasei	0
Lactobacillus parafarraginis	0
Lactobacillus pentosus	0
Lactobacillus plantarum	0
Lactobacillus porcinae	0.163096628202166
Lactobacillus rapi	0.0411124229399699
Lactobacillus reuteri	0.0290693509022593
Lactobacillus rhamnosus	0
Lactobacillus rogosae	0.0504630780491163
Lactobacillus rossiae	0
Lactobacillus ruminis	0
Lactobacillus sakei	0.0444651860934932
Lactobacillus salivarius	0
Lactobacillus sanfranciscensis	0.0802828211302081
Lactobacillus saniviri	0
Lactobacillus senioris	0
Lactobacillus sharpeae	0
Lactobacillus thermophilus	0
Lactobacillus ultunensis	0
Lactobacillus vaccinostercus	0
Lactobacillus vaginalis	0
Lactobacillus versmoldensis	0
Lactobacillus xiangfangensis	0.154950606257444
Lactococcus formosensis	0
Lactococcus garvieae	0
Lactococcus lactis	0.159920697457409
Lactococcus plantarum	0.0394668577741101
Lactococcus raffinolactis	0
Lactonifactor longoviformis	0
Laribacter hongkongensis	0.0758930336913664
Lautropia mirabilis	0.040326044758616
Lawsonella clevelandensis	0.0385311599736319
Leifsonia aquatica/naganoensis	0
Leminorella grimontii	0
Leminorella richardii	0
Leptothrix discophora	0.347706697589088
Leptothrix mobilis	0
Leptotrichia amnionii	0
Leptotrichia buccalis	1.0994617935928
Leptotrichia goodfellowii	0
Leptotrichia hofstadii	0.0397344608242899
Leptotrichia wadei	0
Leuconostoc carnosum	0
Leuconostoc citreum	0
Leuconostoc citreum/holzapfelii	0
Leuconostoc gelidum	0
Leuconostoc lactis	0.0284608425720866
Leuconostoc mesenteroides	0
Leuconostoc pseudomesenteroides/rapi/kimchii/mesenteroides	0.0793749397333341
Limnobacter thiooxidans	0.0979607421318438
Longicatena caecimuris	0.0611743261548567
Lysinibacillus fusiformis	0
Lysinibacillus massiliensis	0
Lysinibacillus sphaericus	0
Lysobacter soli	0.0438533462296185
Mageeibacillus indolicus	0
Mannheimia granulomatis	0.0335850059466753
Marichromatium gracile	0
Marvinbryantia formatexigens	0.21848546000509
Massilia aurea	0.172801741194824
Massiliomicrobiota timonensis	0
Megamonas funiformis	0
Megamonas hypermegale	0
Megamonas rupellensis	0.0528785198959626
Megasphaera elsdenii	0
Megasphaera indica	0
Megasphaera micronuciformis	0
Megasphaera paucivorans	0
Megasphaera sp	0
Mesorhizobium loti	0
Methanobrevibacter smithii	0.0511594011639754
Methanobrevibacter smithii/gottschalkii	0
Methanosphaera cuniculi	0.0297651682204193
Methanosphaera stadtmanae	0
Methylobacterium adhaesivum	0
Methylobacterium jeotgali	0.257155060831683
Methylobacterium mesophilicum	0.0669552732953093
Methylobacterium populi	0
Methylobacterium radiotolerans	0
Methylobacterium zatmanii	0.176343295437499
Methyloversatilis universalis	0
Microbacterium aurum	0.0289780782237482
Microbacterium barkeri	0
Microbacterium chocolatum	0
Microbacterium foliorum	0
Microbacterium gubbeenense	0.154161607846885
Microbacterium hydrocarbonoxydans	0
Microbacterium lacticum	0
Microbacterium luteolum	0.346610108369944
Microbacterium oleivorans	0.875391435667175
Microbacterium paraoxydans	0
Microbacterium phyllosphaerae	0
Microbacterium schleiferi	0
Micrococcus luteus	0
Micrococcus lylae	0
Micromonospora aurantiaca	0
Micromonospora krabiensis	0
Microvirga massiliensis	0
Microvirgula aerodenitrificans	0
Mitsuokella jalaludinii	0
Mitsuokella multacida	0
Mobiluncus curtisii	0.0285640297314283
Moellerella wisconsensis	0.200375694673636
Mogibacterium diversum	0
Mogibacterium neglectum	0
Mogibacterium pumilum	0
Mogibacterium timidum	0
Mogibacterium vescum	0
Monoglobus pectinilyticus	0
Moraxella atlantae	0
Moraxella catarrhalis	0.176873175348336
Moraxella caviae	0
Moraxella lacunata	0.0327469290592857
Moraxella nonliquefaciens	0
Moraxella osloensis	0.0454307530396841
Morganella morganii	0
Moryella indoligenes	0.0303031637228267
Murdochiella asaccharolytica	0.0971875111651526
Muribaculum intestinale	0
Murimonas intestini	0.0414325216810438
Mycobacterium abscessus	0.0898352974359455
Mycobacterium avium	0
Mycobacterium florentinum	0.0328942560779133
Mycobacterium fortuitum	0.0325316527580938
Mycobacterium iranicum	0.0904316471167627
Mycobacterium mucogenicum	0.0295768285363002
Mycoplasma hominis	0
Mycoplasma pneumoniae	0
Negativicoccus succinicivorans	0
Neisseria bacilliformis	0
Neisseria cinerea	0
Neisseria elongata	0
Neisseria flava	0
Neisseria flavescens/perflava	0
Neisseria gonorrhoeae	0.0565628970835397
Neisseria macacae	0.0596546773704646
Neisseria meningitidis	0
Neisseria mucosa	0.329599975016273
Neisseria sicca	0
Neisseria subflava	0.0325393869817774
Nevskia ramosa	0.0291121539015973
Nitriliruptor alkaliphilus	0
Oceanobacillus caeni	0
Oceanobacillus massiliensis	0
Ochrobactrum anthropi	0.1017911720415
Ochrobactrum intermedium	0
Ochrobactrum pituitosum	0
Odoribacter laneus	0
Odoribacter splanchnicus	0
Oligella urethralis	0.111465267004595
Olsenella profusa	0.0307612238247382
Olsenella scatoligenes	0.0301366325918007
Olsenella uli	0.0389024978140277
Olsenella umbonata	0.0325016697986171
Orenia metallireducens	0
Oribacterium parvum	0
Oribacterium sinus	0.638370778666782
Ornithobacterium rhinotracheale	0
Oscillibacter ruminantium	0.0358254651198337
Oscillibacter sp	0.103145261512777
Oscillibacter valericigenes	0.154532368085243
Oxalobacter formigenes	0
Paenibacillus alvei	0.0503106796787898
Paenibacillus antibioticophila	0.0554464277090688
Paenibacillus barcinonensis	0.0302882581326527
Paenibacillus barengoltzii	0
Paenibacillus daejeonensis	0
Paenibacillus durus	0
Paenibacillus glucanolyticus	0
Paenibacillus graminis	0
Paenibacillus illinoisensis	0.0597225844596559
Paenibacillus kribbensis	0
Paenibacillus lactis	0.703707984145046
Paenibacillus lautus	0
Paenibacillus provencensis	0
Paenibacillus pueri	0
Paenibacillus rhizosphaerae	0
Paenibacillus riograndensis	0.222374747807714
Paenibacillus sabinae/forsythiae	0
Paenibacillus senegalensis	0.0329595757145374
Paenibacillus thiaminolyticus	0
Paenibacillus timonensis	0
Pantoea agglomerans	0.471467977535012
Pantoea conspicua	0
Papillibacter cinnamivorans	0
Parabacteroides distasonis	2.3332650989378
Parabacteroides goldsteinii	0
Parabacteroides gordonii	0
Parabacteroides johnsonii	0.0415537171466525
Parabacteroides merdae	0
Paracoccus carotinifaciens	0
Paracoccus marinus	0.0620285579912756
Paracoccus sanguinis	0
Paracoccus yeei	0.0371950863520839
Paraeggerthella hongkongensis	0.114871183658568
Paraprevotella clara	0
Paraprevotella xylaniphila	0
Parascardovia denticolens	0
Parasporobacterium paucivorans	0.139905018482075
Parasutterella excrementihominis	0.0426559122167415
Parasutterella secunda	0.0646450908929529
Parvimonas micra	0.292242339141304
Pediococcus acidilactici	0
Pediococcus damnosus	0
Pediococcus pentosaceus	0.0628925487573042
Pedobacter daejeonensis	0
Pedomicrobium ferrugineum	0
Pelomonas saccharophila	0.146275150240791
Peptoclostridium difficile	0
Peptococcus niger	0
Peptococcus sp.	0
Peptoniphilus asaccharolyticus	0.0309308327399587
Peptoniphilus coxii	0
Peptoniphilus duerdenii	0
Peptoniphilus grossensis	0
Peptoniphilus harei	0
Peptoniphilus indolicus	0
Peptoniphilus lacrimalis	0
Peptoniphilus senegalensis	0.0365237962087539
Peptoniphilus timonensis	0
Peptostreptococcus anaerobius	0
Peptostreptococcus russellii	0
Peptostreptococcus stomatis	0.0433627292579453
Phascolarctobacterium faecium	0
Phascolarctobacterium succinatutens	0.206604237774668
Phenylobacterium haematophilum	0.0588714123810345
Phyllobacterium myrsinacearum	0
Planococcus rifietoensis	0
Planomicrobium chinense	0
Planomonospora sphaerica	0.201834288767631
Plesiomonas shigelloides	0
Porphyromonas asaccharolytica	0
Porphyromonas catoniae	0.0783805187190284
Porphyromonas endodontalis	0
Porphyromonas gingivalis	0
Porphyromonas somerae	0.143268852028413
Porphyromonas uenonis	0.0741016614025027
Prevotella albensis	0
Prevotella amnii	0
Prevotella amniotica	0
Prevotella aurantiaca	0
Prevotella baroniae	0
Prevotella bergensis	0
Prevotella bivia	0
Prevotella brevis	0
Prevotella bryantii	0
Prevotella buccae	0
Prevotella buccalis	0
Prevotella conceptionensis	0.055088625506984
Prevotella copri	0.059359781226584
Prevotella corporis	0.0485822508782746
Prevotella dentalis	0
Prevotella dentasini	0
Prevotella denticola	0
Prevotella disiens	0
Prevotella enoeca	0
Prevotella falsenii	0
Prevotella fusca	0
Prevotella histicola	0.133794213653223
Prevotella intermedia	0
Prevotella loescheii	0
Prevotella maculosa	0
Prevotella marshii	0
Prevotella melaninogenica	0
Prevotella micans	0
Prevotella multidaccharivorax	0
Prevotella multiformis	0
Prevotella multisaccharivorax	0
Prevotella nanceiensis	0
Prevotella nigrescens	0
Prevotella oralis	0
Prevotella oris	0.0304017797820236
Prevotella oryzae	0
Prevotella oulorum	0
Prevotella pallens	0
Prevotella paludivivens	0.214603843496775
Prevotella pleuritidis	0
Prevotella ruminicola	0.079232400050108
Prevotella saccharolytica	0.0658516054592066
Prevotella salivae	0
Prevotella scopos/jejuni	0
Prevotella shahii	0
Prevotella stercorea	0.0428633260799539
Prevotella timonensis	0.0871345180548894
Prevotella veroralis	0
Promicromonospora flava	0.119152074571469
Propionibacterium acidifaciens	0.750758083510896
Propionibacterium acidipropionici	0.22535033850442
Propionibacterium acnes	0
Propionibacterium australiense	0
Propionibacterium avidum	0
Propionibacterium cyclohexanicum	0.0295632020068111
Propionibacterium damnosum	0.0460221767497622
Propionibacterium freudenreichii	0
Propionibacterium granulosum	0
Propionibacterium jensenii	0.0493168407682837
Propionibacterium microaerophilum	0.0564048681274355
Propionibacterium namnetense	0
Propionibacterium propionicum	0
Propionibacterium thoenii	0.0976849906612496
Propionicimonas paludicola	0
Propionimicrobium lymphophilum	0.444802098616667
Propionivibrio dicarboxylicus	0
Prosthecobacter fluviatilis	0
Proteus mirabilis	0
Proteus penneri	0.0916694728806116
Proteus vulgaris	0
Providencia alcalifaciens	0
Providencia rettgeri	0
Providencia rustigianii	0
Providencia stuartii	0.0481268207895034
Pseudoclavibacter massiliense	0
Pseudoclavibacter sp._Timone	0
Pseudoflavonifractor capillosus	0.211419085169141
Pseudomonas aeruginosa	0
Pseudomonas alcaliphila	0
Pseudomonas fluorescens	0
Pseudomonas fragi	0
Pseudomonas fragi/thivervalensis/deceptionensis	0
Pseudomonas monteilii	1.21489970316126
Pseudomonas nitroreducens	0
Pseudomonas oleovorans	0
Pseudomonas putida	0
Pseudomonas stutzeri	0.0404736502174558
Pseudopropionibacterium propionicum	0
Pseudoramibacter alactolyticus	0
Pseudothermotoga thermarum	0
Pseudoxanthomonas mexicana	0
Psychrobacter arenosus	0
Pyramidobacter piscolens	0.049230561445079
Ralstonia insidiosa	0.0731327207548016
Ralstonia mannitolilytica	0.0451813028228313
Ralstonia solanacearum	0
Raoultella ornithinolytica	0
Raoultella planticola	0.234511323189803
Rheinheimera perlucida	0
Rheinheimera texasensis	0
Rhizobium pusense	0.0724003352238339
Rhodanobacter ginsenosidimutans	0.643274354474842
Rhodobacter sphaeroides	0
Rhodococcus equi	0
Rhodococcus erythropolis	0
Rhodococcus rhodochrous	0.0350137665017453
Riemerella anatipestifer	0
Riemerella columbina	0
Robinsoniella peoriensis	0
Romboutsia lituseburensis	0.0299779062999554
Roseburia faecis	1.31991077077151
Roseburia hominis	0.0388833790602231
Roseburia intestinalis	0.0764059671998205
Roseburia inulinivorans	0.0970112807299747
Roseburia sp	0.173943203644902
Roseomonas mucosa	0.0409530655836361
Rothia aeria	0
Rothia dentocariosa	0
Rothia mucilaginosa	0
Rubinisphaera brasiliensis	0.0296726298234048
Rudanella lutea	0.0987432540805247
Ruminococcus albus	0
Ruminococcus bromii	0.213757509769833
Ruminococcus callidus	0
Ruminococcus champanellensis	0.0457398526354133
Ruminococcus faecis	0.27463163101775
Ruminococcus flavefaciens	0
Ruminococcus gauvreauii	0.085586714967343
Ruminococcus gnavus	2.15194549658346
Ruminococcus lactaris	0
Ruminococcus sp	0.209408575022729
Ruminococcus sp. Marseille-P2780	0
Ruminococcus sp. Marseille-P650	0
Ruminococcus torques	0.1081888433298
Ruthenibacterium lactatiformans	0.271636945212707
Salmonella enterica	0
Sarcina maxima	0
Sarcina ventriculi	0.179174852910039
Scardovia inopinata	0.0488395919910838
Scardovia wiggsiae	0.152801529223778
Schlesneria paludicola	0
Schwartzia sp.	0
Schwartzia succinivorans	0
Selenomonas artemidis	0
Selenomonas infelix	0
Selenomonas noxia	0
Selenomonas ruminantium	0
Selenomonas sputigena	0
Sellimonas intestinalis	0.117742204843141
Senegalemassilia anaerobia	0.0286205725908368
Senegalimassilia anaerobia	0.092933500576509
Serratia ficaria	0
Serratia fonticola	0.185922775942089
Serratia liquefaciens	0.0316140710706665
Serratia marcescens	0
Shigella dysenteriae	0
Shuttleworthia satelles	0.0787605039890161
Silanimonas lenta	0
Simonsiella muelleri	0.43580627800351
Skermanella aerolata	0.0422801842587943
Slackia equolifaciens	0.0320675782040377
Slackia exigua	0.106373529104372
Slackia faecicanis	0.0379029413551316
Slackia isoflavoniconvertens	0
Slackia piriformis	0.0537475794874654
Snodgrassella alvi	0
Soleaferrea massiliensis	0.0316919608679364
Solobacterium moorei	0.0518398844549244
Sphingobacterium faecium	0
Sphingobacterium multivorum	0.0388249389604072
Sphingobacterium spiritivorum	0
Sphingobium hydrophobicum	0
Sphingobium yanoikuyae	0.123930616779394
Sphingomonas adhaesiva	0
Sphingomonas ginsenosidimutans	0
Sphingomonas hankookensis	0
Sphingomonas panni	0.0658764295812448
Sphingomonas paucimobilis	0
Sphingomonas pseudosanguinis	1.77900842627946
Spirosoma linguale	0
Sporanaerobacter acetigenes	0
Sporolactobacillus nakayamae	0.0360254546589746
Sporosarcina koreensis	0
Staphylococcus arlettae	0
Staphylococcus aureus	0.0710672644735372
Staphylococcus auricularis	0
Staphylococcus capitis	0.0916962994801782
Staphylococcus cohnii	0.0381448889074195
Staphylococcus condimenti	0
Staphylococcus epidermidis	0
Staphylococcus epidermidis/muscae	0
Staphylococcus equorum/edaphicus/saprophyticus	0
Staphylococcus haemolyticus	0.0397791547028564
Staphylococcus hominis	0
Staphylococcus intermedius	0.0518852590430558
Staphylococcus kloosii	0
Staphylococcus lentus	0
Staphylococcus lugdunensis	0.0768294042018072
Staphylococcus nepalensis	0
Staphylococcus pasteuri	0
Staphylococcus pettenkoferi	0
Staphylococcus saccharolyticus	0.0402778512403017
Staphylococcus saprophyticus	0
Staphylococcus schleiferi	0
Staphylococcus sciuri	0
Staphylococcus simulans	0.0397930826194846
Staphylococcus succinus	0
Staphylococcus vitulinus	0.0294704402684992
Staphylococcus warneri	0.09240274186295
Staphylococcus xylosus	0
Stenotrophomonas daejeonensis	0
Stenotrophomonas maltophilia	0.107259380609666
Stenotrophomonas rhizophila	0.0839086890215589
Stomatobaculum longum	0
Stoquefichus massiliensis	0.028987682890669
Streptobacillus moniliformis	0
Streptococcus agalactiae	0
Streptococcus alactolyticus	0
Streptococcus anginosus	0
Streptococcus australis	0
Streptococcus caballi	0
Streptococcus cameli	0
Streptococcus canis	0
Streptococcus caprae	0
Streptococcus castoreus	0
Streptococcus constellatus	0
Streptococcus criceti	0
Streptococcus cristatus	0.0466123727227758
Streptococcus dentasini	0.0357594547977478
Streptococcus dentirousetti	0
Streptococcus devriesei	0
Streptococcus didelphis	0
Streptococcus downei	0
Streptococcus dysgalactiae	0
Streptococcus equi	0
Streptococcus equinus	0
Streptococcus equinus/lutetiensis/infantarius	0
Streptococcus fryi	0
Streptococcus gallolyticus	0
Streptococcus gordonii	0.0656306978257694
Streptococcus gordonii/mutans	0
Streptococcus henryi	0
Streptococcus hongkongensis	0
Streptococcus hyovaginalis	0
Streptococcus ictaluri	0
Streptococcus infantarius	0
Streptococcus infantis	1.838389365899
Streptococcus iniae	0
Streptococcus intermedius/uberis	0.0440141399501446
Streptococcus lactarius	0
Streptococcus lutetiensis	0
Streptococcus macedonicus	0
Streptococcus marimammalium	0
Streptococcus massiliensis	0
Streptococcus merionis	0
Streptococcus minor	0
Streptococcus mitis	0
Streptococcus mitis/pneumoniae/pseudoneumoniae	0
Streptococcus moroccensis	0
Streptococcus mutans	0.0463861615871661
Streptococcus oralis	0.0469595889332722
Streptococcus oricebi	0
Streptococcus orisasini	0
Streptococcus ovis	0
Streptococcus parasaguinis	0
Streptococcus parasanguinis	0.126219975589978
Streptococcus parauberis	0
Streptococcus pasteurianus	0
Streptococcus peroris	0
Streptococcus pharyngis	0
Streptococcus pleomorphus	0
Streptococcus plurextorum	0
Streptococcus pneumoniae	0
Streptococcus porci	0
Streptococcus porcinus	0.0391916252081155
Streptococcus porcorum	0
Streptococcus pyogenes	0
Streptococcus pyogensis	0
Streptococcus ratti/ursoris	0
Streptococcus rubneri	0
Streptococcus rupicaprae	0
Streptococcus salivarius	0.176846857261857
Streptococcus saliviloxodontae	0
Streptococcus sanguinis	0
Streptococcus sanguinis/vestibularis	0
Streptococcus sinensis	0
Streptococcus sobrinus	0
Streptococcus suis	0
Streptococcus tangierensis	0
Streptococcus thermophilus	0.0615140312122003
Streptococcus thoraltensis	0
Streptococcus uberis	0.0540524134222687
Streptococcus vestibularis	0.12079959071979
Streptococcus viridans	0.190452620504851
Streptomyces misionensis	0
Streptomyces thermoviolaceus	0
Streptomyces thermovulgaris	0.0294055971240478
Subdoligranulum variabile	0
Succinatimonas hippei	0
Succiniclasticum ruminis	0.0609725709811306
Succinivibrio dextrinosolvens	0.444708975328341
Sulfurimonas autotrophica	0
Sutterella parvirubra	0
Sutterella stercoricanis	0
Sutterella wadsworthensis	0
Symbiobacterium thermophilum	0
Tannerella forsythia	0
Tatumella ptyseos	0.12523686314918
Tetragenococcus solitarius	0
Tetrasphaera australiensis	0
Thiomicrospira cyclica	0
Timonella senegalensis	0
Tissierella praeacuta	0
Trabulsiella guamensis	0.167095784940132
Treponema berlinense	0
Treponema denticola	0
Treponema lecithinolyticum	0
Treponema maltophilum	0.0423883143575561
Treponema medium	0
Treponema porcinum	0
Treponema socranskii	0
Treponema succinifaciens	0
Treponema vincentii	0.032448774240549
Tropheryma whipplei	0
Trueperella bernardiae	0
Trueperella pyogenes	0
Tumebacillus permanentifrigoris	0.0374202356972852
Turicella otitidis	0.0474522171724393
Turicibacter sanguinis	0.0343954714897146
Turicimonas muris	0
Tyzzerella nexilis	0.0615332862908875
Ureaplasma parvum	0
Ureaplasma urealyticum	0
Ureibacillus suwonensis	0
Ureibacillus thermosphaericus	0
Vagococcus penaei	0
Vagococcus teuberi	0
Varibaculum cambriense	0.279677272523953
Variovorax boronicumulans	0
Veillonella atypica	0
Veillonella dispar	0.0698627216119735
Veillonella parvula	0.145694400664144
Veillonella ratti	0
Veillonella rogosae	0.0742794940930262
Veillonella tobetsuensis	0.516874008211052
Vibrio cholerae	0.0542920232560965
Vibrio cincinnatiensis	0
Vibrio fluvialis	0
Vibrio furnissii	0
Vibrio mimicus	0
Vibrio parahaemolyticus	0
Victivallis vadensis	0.0749355918664265
Virgibacillus proomii	0
Weeksella virosa	0
Weissella cibaria	0
Weissella confusa	0.744744157989787
Weissella paramesenteroides	0
Yersinia aleksiciae	0
Yersinia bercovieri	0
Yersinia enterocolitica	0
Yersinia frederiksenii	0.0836943346676441
Yersinia kristensenii	0
Yersinia pseudotuberculosis	0
Yersinia rohdei	0
Yokenella regensburgei	0.508316657713868
Yonghaparkia alkaliphila	0
Kingdom Information: (%)
Archaea	0.13726719323795
Bacteria	99.8627328067621
Phylum Information: (%)
Actinobacteria	11.1401977942994
Bacteroidetes	10.5934533879275
Deinococcus-Thermus	0
Dictyoglomi	0.0524783199623393
Elusimicrobia	0.0667626284067721
Epsilonbacteraeota	1.38249000021756
Euryarchaeota	0.13726719323795
Firmicutes	48.4483259155267
Fusobacteria	1.45881499041006
Gemmatimonadetes	0
Halanaerobiaeota	0
Lentisphaerae	0.0749355918664265
Other	2.99099840919883
Planctomycetes	0.0296726298234048
Proteobacteria	23.1190372863442
Spirochaetes	0.131538348499893
Synergistetes	0.193205623374342
Tenericutes	0.149109321213764
Thermotogae	0
Verrucomicrobia	0.0317125596909172
Class Information: (%)
Actinobacteria	8.15955747146131
Actinobacteridae	1.5908325260422
Alphaproteobacteria	4.10681865949508
Bacilli	12.3483971569234
Bacteroides	0.142678115383281
Bacteroidetes	0
Bacteroidia	10.4507752725442
Betaproteobacteria	0
Brachyspirae	0.0567012599017874
Campylobacteria	1.38249000021756
Chlorobia	0
Clostridia	31.4540014458732
Coriobacteriia	1.38980779679588
Deinococci	0
Deltaproteobacteria	0.0331488506966065
Dictyoglomia	0.0524783199623393
Elusimicrobia	0.0667626284067721
Epsilonproteobacteria	0
Erysipelotrichia	3.46172079322837
Flavobacteria	0
Fusobacteria	0
Fusobacteriia	1.45881499041006
Gammaproteobacteria	18.9790697761525
Gemmatimonadetes	0
Halanaerobiia	0
Halobacteria	0.0563426238535558
Lentisphaeria	0.0749355918664265
Methanobacteria	0.0809245693843947
Mollicutes	0.149109321213764
Negativicutes	1.18420651950177
Nitriliruptoria	0
Other	2.99099840919883
Planctomycetacia	0.0296726298234048
Spirochaetes	0
Spirochaetia	0.0748370885981051
Synergistia	0.193205623374342
Thermotogae	0
Verrucomicrobiae	0.0317125596909172
Order Information: (%)
Acetobacterales	0.0409530655836361
Actinomycetales	1.46953292889056
Aeromonadales	0.707874772842751
Alteromonadales	0.0310243766574335
Azospirillales	0.0422801842587943
Bacillales	6.45424651610701
Bacteroidales	8.44759051624169
Betaproteobacteriales	2.69425260766628
Bifidobacteriales	2.78598039934456
Brachyspirales	0.0567012599017874
Campylobacterales	1.38249000021756
Cardiobacteriales	0.0798466082054856
Caulobacterales	0.294723349922347
Chitinophagales	1.64291194475253
Chlorobiales	0
Chromatiales	0
Clostridiale	0.272015864894799
Clostridiales	31.1819855809784
Coriobacteriales	1.38980779679588
Corynebacteriales	1.57629577153932
Cytophagales	0.173906065030443
Deinococcales	0
Desulfobacterales	0
Desulfovibrionales	0.0331488506966065
Dictyoglomales	0.0524783199623393
Elusimicrobiales	0.0667626284067721
Enterobacteriales	5.67043687522502
Erysipelotrichales	3.46172079322837
Flavobacteriales	0.290219922942408
Fusobacterales	0
Fusobacteriales	1.45881499041006
Fusobacteriales: Leptotrichiacea	0
Gemmatimonadales	0
Halanaerobiales	0
Halobacteriales	0.0563426238535558
Lactobacillales	5.8941506408164
Methanobacteriales	0.0809245693843947
Micrococcales	2.46221762770302
Micromonosporales	0
Mycoplasmatales	0.149109321213764
Neisseriales	0
Nitriliruptorales	0
Oceanospirillales	0.0522741331556703
Opitutales	0.0317125596909172
Other	2.99099840919883
Pasteurellales	1.6351764001512
Planctomycetales	0.0296726298234048
Propionibacteriales	1.22512338413437
Pseudomonadales	3.24030649882805
Rhizobiales	1.66082294274685
Rhodobacterales	0.0992236443433595
Salinisphaerales	0.0291121539015973
Selenomonadales	1.18420651950177
Sphingobacteriales	0.0388249389604072
Sphingomonadales	1.9688154726401
Spirochaetales	0.0748370885981051
Streptomycetales	0.0294055971240478
Streptosporangiales	0.201834288767631
Synergistales	0.193205623374342
Thermotogales	0
Thiomicrospirales	0
Verrucomicrobiales	0
Vibrionales	3.88793960758371
Victivallales	0.0749355918664265
Xanthomonadales	0.950825741935298
Family Information: (%)
Acetobacteraceae	0.0409530655836361
Acidaminococcaceae	0.267576808755799
Actinomycetaceae	0.647921297957374
Aerococcaceae	0.699053636896916
Aeromonadaceae	0.170485468929146
Akkermansiaceae	0
Alicyclobacillaceae	0.0374202356972852
Alteromonadaceae	0
Aquaspirillaceae	0
Arcobacteraceae	0.0866995104805384
Atopobiaceae	0.30738339841352
Azospirillaceae	0.0422801842587943
Bacillaceae	4.6502739869833
Bacteroidaceae	3.44213942127932
Barnesiellaceae	0.0284723493635904
Beijerinckiaceae	0.500453629564491
Bifidobacteriaceae	2.78598039934456
Blautia	0
Bogoriellaceae	0
Brachyspiraceae	0.0567012599017874
Brevibacteriaceae	0.215049939272308
Burkholderiaceae	1.53625101035984
Caldicoprobacteraceae	0
Campylobacteraceae	0.892811899412782
Cardiobacteriaceae	0.0798466082054856
Carnobacteriaceae	0.0825101342683909
Caulobacteraceae	0.294723349922347
Cellulomonadaceae	0.0300498529852986
Chitinibacteraceae	0.0758930336913664
Chitinophagaceae	1.64291194475253
Chlorobiaceae	0
Christensenellaceae	0.0321067555218542
Chromatiaceae	0
Clostridiaceae	1.94217927461119
Clostridiaceae 1	4.5705941363666
Clostridiaceae 2	0.245250077463056
Clostridiales	0.272015864894799
Coriobacteriaceae	0.155057418514388
Corynebacteriaceae	1.2485749026424
Corynebacterineae	0.122366950194039
Deinococcaceae	0
Dermabacteraceae	0.349471807666007
Dermacoccaceae	0.0403654514470324
Desulfobulbaceae	0
Desulfovibrionaceae	0.0331488506966065
Dictyoglomaceae	0.0524783199623393
Dietziaceae	0.157896045470798
Dysgonomonadaceae	0.0286629834210129
Eggerthellaceae	0.927366979867974
Elusimicrobiaceae	0.0667626284067721
Enterbacteriaceae	1.068237513179
Enterobacteriaceae	4.60219936204602
Enterococcaceae	0.0500769395097679
Erysipelotrichaceae	3.46172079322837
Eubacteriaceae	0
Family XI	0.470958705292392
Family XIII	0.119044698440536
Family XVIII	0
Flavobacteriaceae	0.147009194997967
Fusobacteriaceae	0.319618735992968
Gemmatimonadaceae	0
Halobacteroidaceae	0
Haloferacaceae	0.0563426238535558
Halomonadaceae	0.0522741331556703
Helicobacteraceae	0.402978590324238
Hymenobacteraceae	0.0751628109499186
Hyphomicrobiaceae	0
Intrasporangiaceae	0.167281910045472
Jonesiaceae	0
Lachnospiraceae	19.4565697083732
Lactobacillaceae	0.917953062265915
Leptotrichia	0
Leptotrichiaceae	1.13919625441709
Leuconostocaceae	0.959937675146005
Listeriaceae	0
Marinifilaceae	0.0651679680386957
Methanobacteriaceae	0.0809245693843947
Microbacteriaceae	1.56864188293693
Micrococcaceae	0.130987306305329
Micrococcineae	0.119563805950082
Micromonosporaceae	0
Moraxellaceae	0.798692016214092
Muribaculaceae	0
Mycobacteriaceae	0.152902731730976
Mycoplasmataceae	0.149109321213764
Neisseriaceae	1.0484859346985
Nitriliruptoraceae	0
Nocardiaceae	0.0821932287176962
Nocardioidaceae	0
Opitutaceae	0.0317125596909172
Other	2.99099840919883
Paenibacillaceae	1.44036758453361
Pasteurellaceae	1.6351764001512
Peptococcaceae	0
Peptostreptococcaceae	0.229712406246316
Planococcaceae	0
Porphyromonadaceae	0.295751032149945
Prevotellaceae	2.21257794590467
Promicromonosporaceae	0
Propionibacteriaceae	1.22512338413437
Propionibacterineae	0.474779214811151
Pseudomonadaceae	2.44161448261396
Psychromonadaceae	0.0310243766574335
Rhizobiaceae	1.0365891395177
Rhodanobacteraceae	0.643274354474842
Rhodobacteraceae	0.0992236443433595
Rhodocyclaceae	0.0336226289165732
Rikenellaceae	0
Rubinisphaeraceae	0.0296726298234048
Ruminococcaceae	4.11556981866323
Schlesneriaceae	0
Solimonadaceae	0.0291121539015973
Sphingobacteriaceae	0.0388249389604072
Sphingomonadaceae	1.9688154726401
Spirochaetaceae	0.0748370885981051
Spirosomaceae	0.0987432540805247
Sporolactobacillaceae	0.0360254546589746
Staphylococcaceae	0.290159254233842
Streptococcacaeae	0
Streptococcaceae	3.1846191927294
Streptomycetaceae	0.0294055971240478
Streptomycineae	0
Streptosporangiaceae	0.201834288767631
Succinivibrionaceae	0.537389303913605
Synergistaceae	0.193205623374342
Tannerellaceae	2.37481881608445
Thermomonosporaceae	0
Thermotogaceae	0
Thiomicrospiraceae	0
Thiovulaceae	0
Veillonellaceae	0.916629710745971
Verrucomicrobiaceae	0
Vibrionaceae	3.88793960758371
Victivallaceae	0.0749355918664265
Weeksellaceae	0.14321072794444
Xanthobacteraceae	0.123780173664651
Xanthomonadaceae	0.307551387460456
Genus Information: (%)
Acetanaerobacterium	0.372029460669552
Acetivibrio	0
Acetobacter	0
Acetobacterium	0
Achromobacter	0.1017911720415
Acidaminococcus	0
Acidovorax	0
Acinetobacter	0.543641158766786
Actinobacillus	0.459578910397483
Actinobaculum	0
Actinomadura	0
Actinomyces	0.339679995701993
Adlercreutzia	0.0343855373864547
Aerococcus	0.0292494614792985
Aeromicrobium	0
Aeromonas	0.170485468929146
Afipia	0
Agathobacter	0.03677809650859
Aggregatibacter	0.0738927804860947
Agrobacterium	0.297034839608395
Agrococcus	0.107916812464749
Akkermansia	0
Alcaligenes	0
Algoriella	0
Aliagarivorans	0.0310243766574335
Alistipes	0
Allisonella	0
Alloiococcus	0
Alloprevotella	1.39566560171665
Allorhizobium-Neorhizobium-Pararhizobium-Rhizobium	0.332043473237592
Alloscardovia	0
Alysiella	0.134322720242933
Amaricoccus	0
Anaerobiospirillum	0.0926803285852644
Anaerococcus	0.0505980222459768
Anaerofilum	0.0714435193240909
Anaerofustis	0
Anaeroglobus	0
Anaerospora	0
Anaerosporobacter	0
Anaerostipes	0.0717166030420204
Anaerovorax	0
Ancylobacter	0.0805685269810461
Aneurinibacillus	0.0535547787312231
Anoxynatronum	0.216346879182488
Aquabacterium	0.0330429571696908
Arcanobacterium	0
Arcobacter	0.0866995104805384
Arthrobacter	0.163325568301877
Asaccharobacter	0
Atopobium	0.175081374384336
Atopostipes	0
Aureimonas	0.335110491447883
Bacillus	4.6502739869833
Bacteroides	3.44213942127932
Barnesiella	0
Bartonella	0
Bavariicoccus	0
Bergeyella	0.0491757010017413
Bifidobacterium	2.5843392781297
Blautia	1.12744946052729
Bordetella	0
Brachybacterium	0.229815488634905
Brachymonas	0
Brachyspira	0.0567012599017874
Bradyrhizobium	0.0432116466836047
Brevibacillus	0.23200254815492
Brevibacterium	0.215049939272308
Brevundimonas	0.104783477221697
Brochothrix	0
Buchnera	0.223887053380938
Bulleidia	0
Burkholderia-Caballeronia-Paraburkholderia	0
Butyricicoccus	0.0535019062421457
Butyricimonas	0.0651679680386957
Butyrivibrio	0.157348739661502
Caldicoprobacter	0
Campylobacter	0.892811899412782
Capnocytophaga	0.147009194997967
Cardiobacterium	0.0798466082054856
Castellaniella	0
Catabacter	0
Catenibacterium	2.77615593279111
Catonella	0
Caulobacter	0.131068460319616
Cellulomonas	0.0300498529852986
Cellulosilyticum	0.0645837538468827
Cellulosimicrobium	0
Centipeda	0
Cephaloticoccus	0.0317125596909172
Cetobacterium	0
Chitinibacter	0.0758930336913664
Chlorobium	0
Christensenella	0.0321067555218542
Chryseobacterium	0
Citrobacter	0.0329656740594375
Cloacibacillus	0.143975061929263
Clostridium	1.94217927461119
Clostridium sensu stricto	0.0289031982805673
Clostridium sensu stricto 1	3.67118792888033
Clostridium sensu stricto 10	0
Clostridium sensu stricto 11	0
Clostridium sensu stricto 12	0.117187444432828
Clostridium sensu stricto 13	0.14921645997744
Clostridium sensu stricto 14	0
Clostridium sensu stricto 15	0
Clostridium sensu stricto 16	0
Clostridium sensu stricto 17	0
Clostridium sensu stricto 18	0.0658038552581763
Clostridium sensu stricto 19	0
Clostridium sensu stricto 2	0
Clostridium sensu stricto 3	0
Clostridium sensu stricto 4	0
Clostridium sensu stricto 5	0
Clostridium sensu stricto 7	0.18650179766161
Clostridium sensu stricto 8	0.201521797246179
Cnuella	1.60077281682825
Collinsella	0.155057418514388
Comamonas	0
Coprobacillus	0
Coprobacter	0.0284723493635904
Coprococcus 1	0
Coprococcus 2	0
Coprococcus 3	0.0657389205556809
Coriobacterium	0
Corynebacterium	0.167317552804412
Corynebacterium 1	0.995273972691918
Cronobacter	0
Cryobacterium	0.0555838403644291
Cryptobacterium	0
Cupriavidus	0
Curvibacter	0
Cutibacterium	0
Dechlorobacter	0.0336226289165732
Deinococcus	0
Delftia	0
Dermabacter	0.119656319031103
Dermacoccus	0.0403654514470324
Desulfobulbus	0
Desulfovibrio	0.0331488506966065
Dialister	0.028843347158931
Dictyoglomus	0.0524783199623393
Dielma	0
Dietzia	0.157896045470798
Dolosicoccus	0.121605238279017
Dolosigranulum	0
Dorea	0.0628966697783475
Dyadobacter	0
Dysgonomonas	0.0286629834210129
Eggerthella	0.548018630671945
Eggerthia	0
Eikenella	0
Eisenbergiella	0
Elusimicrobium	0.0667626284067721
Empedobacter	0.0940350269426989
Enorma	0
Enterobacter	0.691698609454296
Enterococcus	0
Enterorhabdus	0
Enterovibrio	0
Eremococcus	0
Erwinia	0
Erysipelatoclostridium	0.0890237935215306
Escherichia	1.068237513179
Escherichia-Shigella	1.32000111462276
Ethanoligenens	0.114112067141065
Eubacterium	0.272015864894799
Ezakiella	0
Facklamia	0.5481989371386
Faecalitalea	0.147859601237898
Fastidiosipila	0
Fictibacillus	0
Filifactor	0
Finegoldia	0
Flavobacterium	0
Flavonifractor	0.401786864427465
Franconibacter	0
Fretibacterium	0
Fusicatenibacter	0.284306982586443
Fusobacterium	0.319618735992968
Gallibacterium	0
Garciella	0
Gardnerella	0
Gemella	0
Gemmatirosa	0
Geobacillus	0
Geomicrobium	0
Georgenia	0
Gluconobacter	0
Gordonia	0.0296137039332077
Gordonibacter	0
Granulicatella	0.0825101342683909
Grimontia	0.295786094103261
Haematobacter	0
Haemophilus	1.06811970332094
Hafnia-Obesumbacterium	0
Halodesulfovibrio	0
Halomonas	0.0522741331556703
Halopiger	0.0563426238535558
Harryflintia	0
Helicobacter	0.402978590324238
Hespellia	0
Hodemania	0
Holdemanella	0
Holdemania	0.0345002256789824
Howardella	0.0747205142945516
Hungatella	0.303789692296805
Hydrobacter	0.0421391279242747
Hydrogenibacillus	0
Hydrogenoanaerobacterium	0.346497306036501
Hymenobacter	0.0751628109499186
Intestinibacter	0.0908093350848819
Intestinimonas	0
Isoptericola	0
Janibacter	0.167281910045472
Johnsonella	0.129938987502944
Jonesia	0
Kandleria	0.288512418529312
Kerstersia	0
Kingella	0
Klebsiella	0
Kluyvera	0
Kocuria	0.0522117774517894
Kosakonia	0
Kurthia	0
Kytococcus	0
Lachnoanaerobaculum	0.0689610247321792
Lachnobacterium	0.331545714153595
Lachnoclostridium	5.34710889239553
Lachnoclostridium 10	0
Lachnoclostridium 12	0
Lachnoclostridium 5	0.839569236257575
Lachnospira	2.39029970693944
Lachnospiraceae NC2004 group	0.257799723491883
Lachnospiraceae NK4A136 group	0
Lactobacillus	0.917953062265915
Lactococcus	0.199387555231519
Lautropia	0.040326044758616
Lawsonella	0.0385311599736319
Leifsonia	0
Leminorella	0
Leptothrix	0.347706697589088
Leptotrichia	1.13919625441709
Leuconostoc	0.215193517156218
Limnobacter	0.0979607421318438
Lysinibacillus	0
[truncated: 214 more rows]
