# Supplementary material for: Pediatric Acute Lymphoblastic Leukemia Patients Exhibit Distinctive Alterations in the Gut Microbiota
Source: Front Cell Infect Microbiol. 2020 Oct 16;10:558799. doi: 10.3389/fcimb.2020.558799 (PMC7596659; doi:10.3389/fcimb.2020.558799)
Supplement: Supplementary file 1 [file Data_Sheet_1.ZIP › rawdata/Control/19T040017_output.xls.result.txt]

Species Information: (%)
Abiotrophia defectiva	0
Abiotrophia para-adiacens	0.0380565614567021
Acetanaerobacterium elongatum	0.280784623493428
Acetobacterium tundrae	0.042998363575843
Achromobacter denitrificans	0.18637862953596
Achromobacter xylosoxidans	0
Acidaminococcus fermentans	0
Acidaminococcus intestini	0.0288561345044678
Acidovorax facilis	0.0292701465925608
Acidovorax sp	0
Acidovorax temperans	0
Acinetobacter baumannii	0
Acinetobacter calcoaceticus	0.0960194835052252
Acinetobacter haemolyticus/baumannii	0.37051835012384
Acinetobacter johnsonii	0.0955454868504607
Acinetobacter junii	0
Acinetobacter lwoffii	0
Acinetobacter pittii	0
Acinetobacter radioresistens	0
Acinetobacter septicus	0
Actinobacillus capsulatus	0.644212115798175
Actinobacillus pleuropneumoniae	0
Actinobaculum massiliense	0
Actinobaculum schaalii	0.0649939486703954
Actinomadura vinacea	0
Actinomyces canis	0
Actinomyces cardiffensis	0.0341246920357379
Actinomyces georgiae	0.0340424098168176
Actinomyces graevenitzii	0
Actinomyces johnsonii	0.0412151467292742
Actinomyces massiliensis	0
Actinomyces meyeri	0
Actinomyces naeslundii	0
Actinomyces neuii	0.0816192628300057
Actinomyces odontolyticus	0
Actinomyces oris	0
Actinomyces radingae	0
Actinomyces sp._ph3	0.330775810764711
Actinomyces turicensis	0
Actinomyces urogenitalis	0
Actinomyces viscosus	0
Adlercreutzia equolifaciens	0
Aeribacillus pallidus	0.432134530123444
Aerococcus christensenii	0
Aerococcus viridans	0
Aeromicrobium massiliense	0.0395276156636072
Aeromonas allosaccharophila/veronii	0.0356545283515459
Aeromonas bestiarum	0.039579575676207
Aeromonas hydrophila	0
Aeromonas jandaei	0
Aeromonas media/tecta	0
Aeromonas veronii	0
Afipia birgiae	0
Agathobaculum butyriciproducens	0
Aggregatibacter actinomycetemcomitans	0.0586444188862967
Aggregatibacter aphrophilus	0.491338422523956
Aggregatibacter segnis	0
Agrobacterium tumefaciens	0.376113812148827
Agrococcus jejuensis	0
Agrococcus terreus	0.0652036243261333
Akkermansia glycaniphila	0
Akkermansia muciniphila	0.0543025295823342
Alcaligenes faecalis	0.113598161406395
Algoriella xinjiangensis	0
Aliagarivorans marinus	0.0661613278065965
Alistipes finegoldii	0
Alistipes indistinctus	0
Alistipes inops	0
Alistipes obesi	0
Alistipes onderdonkii	0.0390507486708465
Alistipes putredinis	0.111950520022626
Alistipes senegalensis	0.0404171634263226
Alistipes shahii	0
Alistipes timonensis	0.0465826107959264
Allisonella histaminiformans	0
Alloiococcus otitis	0
Alloprevotella rava	0
Alloprevotella tannerae	0.915744239252297
Alloscardovia omnicolens	0
Alysiella filiformis	0.0661910904398555
Amaricoccus kaplicensis	0
Anaerobiospirillum succiniciproducens	0
Anaerobiospirillum thomasii	0.216518040110507
Anaerococcus hydrogenalis	0.0502901693659164
Anaerococcus lactolyticus	0.0809742838418814
Anaerococcus obesiensis	0.0482199654296509
Anaerococcus octavius	0
Anaerococcus prevotii	0.0396662576818537
Anaerococcus senegalensis	0
Anaerococcus tetradius	0
Anaerococcus vaginalis	0
Anaerofilum agile	0.0357625812437197
Anaerofilum pentosovorans	0
Anaerofustis stercorihominis	0
Anaeroglobus geminatus	0.0952347739185739
Anaerorhabdus furcosa	0.0354183725400489
Anaerosporobacter mobilis	0.0590327228907492
Anaerostipes butyraticus	0.0358568716577668
Anaerostipes caccae	0
Anaerostipes hadrus	0.29192502144225
Anaerotruncus colihominis	0.903604769348665
Anaerotruncus sp	0
Anaerovorax odorimutans	0.0333240715663014
Ancylobacter polymorphus	0.10853963943167
Aneurinibacillus aneurinilyticus	0
Aneurinibacillus migulanus	0.0288565600632552
Anoxynatronum sibiricum	0.114618330703839
Aquabacterium commune	0.0351525472739884
Arcanobacterium haemolyticum	0
Arcanobacterium pyogenes	0.0439558315899967
Arcobacter butzleri	0.356262080603495
Arcobacter cryaerophilus	0
Arthrobacter albus	0.0365676200772868
Arthrobacter castelli	0.0794325051348645
Arthrobacter oxydans	0.0447867520369693
Arthrobacter polychromogenes	0
Asaccharobacter celatus	0
Atlantibacter hermannii	0
Atopobium minutum	0
Atopobium parvulum	0.0424921177240692
Atopobium rimae	0.108976207079551
Atopobium vaginae	0
Atopostipes suicloacalis	0
Aurantimonas altamirensis	0
Aureimonas altamirensis	0.0361379189669618
Averyella dalhousiensis	0
Azonexus hydrophilus	0
Azospirillum lipoferum	0.0369851189867805
Bacillus altitudinis	0.546273194863849
Bacillus amyloliquefaciens	0.0415832817550389
Bacillus anthracis	0.0331377786199599
Bacillus atrophaeus	0
Bacillus badius	0
Bacillus beijingensis	0.0624309645748075
Bacillus benzoevorans	0
Bacillus cereus	0
Bacillus circulans	0
Bacillus clausii	0
Bacillus coagulans	0
Bacillus cytotoxicus	0.0334144863618738
Bacillus endophyticus	0
Bacillus firmus	0
Bacillus flexus	0
Bacillus fordii	0.0364752329413236
Bacillus halodurans	0
Bacillus idriensis	0.0343662150233364
Bacillus infantis	0
Bacillus licheniformis	0.0428572866094452
Bacillus marisflavi	0.0480236233094072
Bacillus massilioanorexius	0.0356256647350973
Bacillus massiliosenegalensis	0
Bacillus megaterium	0
Bacillus methanolicus	0
Bacillus mojavensis	0.03891128576466
Bacillus mycoides	0
Bacillus nealsonii	0
Bacillus niacini	0
Bacillus polyfermenticus	0.0501540437900418
Bacillus pseudofirmus	0
Bacillus pseudomycoides	0.0314392175817525
Bacillus pumilus	0.0381340589049478
Bacillus senegalensis	0.0425715452538241
Bacillus simplex	0
Bacillus siralis	0
Bacillus sonorensis	0.0327406992494539
Bacillus subtilis	0.0405373938893049
Bacillus thermoamylovorans	0.139229868943402
Bacillus thuringiensis	0.166231179958103
Bacillus timonensis	0.0425494703908818
Bacillus toyonensis/wiedmanii/thuringiensis	0.0486838909751243
Bacillus vallismortis	0.0516086375865612
Bacteroides acidifaciens	0.0418072596452043
Bacteroides caccae	0.0461887208390469
Bacteroides cellulosiluticus	0.12140731134135
Bacteroides cellulosilyticus	0.231830663781441
Bacteroides clarus	0
Bacteroides coagulans	0
Bacteroides coprocola	0
Bacteroides coprophilus	0.125334696158086
Bacteroides dorei	0.299833644380913
Bacteroides eggerthii	0.122293622664042
Bacteroides faecis	0
Bacteroides finegoldii	0.0287515138193564
Bacteroides fluxus	0
Bacteroides fragilis	0.341323479968963
Bacteroides galacturonicus	0.0336648573151428
Bacteroides gallinarum	0
Bacteroides gallinceum	0
Bacteroides graminisolvens	0
Bacteroides helcogenes	0
Bacteroides intestinalis	0
Bacteroides massiliensis	0.397610146942153
Bacteroides massilinensis	0
Bacteroides nordii	0.0345827928627139
Bacteroides oleiciplenus	0
Bacteroides ovatus	0
Bacteroides paurosaccharolyticus	0
Bacteroides pectinophilus	0.441524283654896
Bacteroides plebeius	0
Bacteroides propinonicifaciens	0
Bacteroides pyogenes	0.063087929360555
Bacteroides salanitronis	0
Bacteroides salyersiae	0.0599056475263609
Bacteroides sartorii	0
Bacteroides stercorirosoris	0.0805345200364119
Bacteroides stercoris	0
Bacteroides thetaiotaomicron	0.0969678168127055
Bacteroides timonensis	0
Bacteroides uniformis	0.128732313569238
Bacteroides ureolyticus	0.143065825907232
Bacteroides vulgatus	0.0815688151947639
Bacteroides xylanisolvens	0
Bacteroides xylanolyticus	0
Barnesiella intestinihominis	0.0323701264617669
Barnesiella viscericola	0
Bartonella birtlesii	0.0443774770499577
Bavariicoccus seileri	0.0360146033119014
Bergeyella zoohelcum	0.0770506395913623
Bifidobacterium actinocoloniiforme	0
Bifidobacterium adolescentis	0
Bifidobacterium adolescentis/ruminantium	0
Bifidobacterium angulatum	0.104375705433703
Bifidobacterium animalis	0
Bifidobacterium asteroides	0
Bifidobacterium avesanii	0
Bifidobacterium bifidum	0
Bifidobacterium bohemicum	0
Bifidobacterium bombi	0.0372985124227329
Bifidobacterium boum	0.104796939799602
Bifidobacterium breve	0
Bifidobacterium callitrichos	0.0328690894136222
Bifidobacterium catenulatum	0.0682721144787672
Bifidobacterium catenulatum/pseudoctenulatum	0.272294449845813
Bifidobacterium choerinum	0.322814292715914
Bifidobacterium commune	0
Bifidobacterium coryneforme	0
Bifidobacterium crudilactis/psychraerophilum	0
Bifidobacterium cuniculi	0.0696356912463012
Bifidobacterium dentium	0.148055525392887
Bifidobacterium eulemuris/lemurum	0
Bifidobacterium faecale	0.0342137559771155
Bifidobacterium gallicum	0.0949056902288082
Bifidobacterium gallinarum	0
Bifidobacterium hapali	0
Bifidobacterium indicum	0
Bifidobacterium kashiwanohense	0.0444587211091272
Bifidobacterium longum	0.161829130379781
Bifidobacterium longum	0.106053946372746
Bifidobacterium merycicum	0
Bifidobacterium mongoliense	0
Bifidobacterium moukalabense	0.583239724543369
Bifidobacterium pseudocatenulatum	0
Bifidobacterium pseudocatenulatum	0
Bifidobacterium pseudolongum	0.137227906904551
Bifidobacterium pullorum	0
Bifidobacterium pullorum/hapali	0.0345010993542823
Bifidobacterium ramosum	0.0826374472787668
Bifidobacterium reuteri	0.118354453717215
Bifidobacterium ruminantium	0
Bifidobacterium saeculare	0
Bifidobacterium saguini	0
Bifidobacterium scardovii	0.0642178832705596
Bifidobacterium stercoris	0.0344592105496454
Bifidobacterium thermacidophilum	0.094361794654733
Bifidobacterium thermophilum	0
Bifidobacterium tissieri	0.0979883901435621
Bifidobacterium tsurumiense	0
Bifissio spartinae	1.65254772927846
Bilophila wadsworthia	0
Blastococcus massiliensis	0.247636954138507
Blastomonas natatoria	0
Blautia caecimuris	0
Blautia coccoides	0
Blautia faecis	0.0670579770982012
Blautia glucerasea	0
Blautia hansenii	0
Blautia hydrogenotrophica	0.149943576898871
Blautia luti	0.238519142181262
Blautia marasmi	0
Blautia obeum	0
Blautia producta	0.0308785294706534
Blautia schinkii	0.38695160734398
Blautia sp._GD8	0.0336939610082846
Blautia stercoris	0.147705841036988
Blautia wexlerae	0
Bordetella hinzii	0
Brachybacterium muris	0
Brachybacterium paraconglomeratum	0.0880588214792436
Brachymonas chironomi	0
Brachyspira aalborgi	0.0646684435611327
Brachyspira pilosicoli	0
Bradyrhizobium denitrificans	0
Bradyrhizobium elkanii	0
Bradyrhizobium japonicum	0.0486685159545236
Brevibacillus agri	0
Brevibacillus borstelensis	0
Brevibacillus brevis	0
Brevibacillus massiliensis	0
Brevibacterium casei	0.0810159353639753
Brevibacterium epidermidis	0
Brevibacterium halotolerans	0.154572980549632
Brevibacterium iodinum	0
Brevibacterium linens	0.0389680488195672
Brevibacterium luteolum	0
Brevibacterium mcbrellneri	0.0555625368241818
Brevibacterium paucivorans	0.094632581768737
Brevibacterium pityocampae	0
Brevibacterium ravenspurgense/massiliense	0.0860975229912741
Brevibacterium senegalense	0
Brevundimonas bacteroides	0.213591874657964
Brevundimonas diminuta	0.0303539684287787
Brevundimonas subvibrioides	0.0679947689279152
Brevundimonas terrae	0
Brevundimonas vesicularis	0
Brochothrix thermosphacta	0
Buchnera aphidicola	0.221370565526447
Buchnera sp.	0
Bulleidia extructa	0
Burkholderia cepacia	0.0318858214884465
Burkholderia glumae	0
Burkholderia plantarii	0
Butyricicoccus faecihominis	0.0695337073524867
Butyricicoccus pullicaecorum	0
Butyricimonas faecihominis	0
Butyricimonas paravirosa	0
Butyricimonas synergistica	0
Butyricimonas virosa	0.0297385530763628
Butyrivibrio crossotus	0.530736277475941
Butyrivibrio fibrisolvens	0
C.viride 16S	0.0939568979601434
Caldicoprobacter faecalis	0
Campylobacter coli	0.124252628228991
Campylobacter concisus	0
Campylobacter curvus	0
Campylobacter faecalis	0.133007983073607
Campylobacter fetus	0
Campylobacter gracilis	0
Campylobacter hominis	0
Campylobacter hyointestinalis	0
Campylobacter jejuni	0.491551454832602
Campylobacter lari	0
Campylobacter rectus	0
Campylobacter showae	0.0458590113842341
Campylobacter upsaliensis	0
Campylobacter ureolyticus	0
Candidatus Blastococcus	0
Candidatus Dorea	0.0859160413238737
Candidatus Soleaferrea	0
Candidatus Stoquefichus	0
Candidatus Streptomyces	0
Capnocytophaga gingivalis	0
Capnocytophaga granulosa	0
Capnocytophaga haemolytica	0.0462184684533406
Capnocytophaga leadbetteri	0.135704528110984
Capnocytophaga ochracea	0
Capnocytophaga sputigena	0.0444580444328032
Cardiobacterium hominis	0
Cardiobacterium valvarum	0
Carnobacterium maltaromaticum	0
Castellaniella defragrans	0
Catabacter hongkongensis	0
Catenibacterium mitsuokai	2.16382978160305
Catonella morbi	0
Catonella sp.	0
Cedecea davisae	0
Cedecea lapagei	0
Cellulomonas composti	0.105896280812479
Cellulomonas denverensis	0
Cellulomonas massiliensis	0.0307061023172643
Cellulomonas parahominis	0.0339361060555362
Cellulosilyticum lentocellum	0.358895136968561
Cellulosimicrobium cellulans	0.0364994741553095
Centipeda periodontii	0
Cephaloticoccus primus	0
Cetobacterium somerae	0
Chlamydia abortus	0.0515455959155582
Chlamydia trachomatis	0.0756041555035224
Chlorobium phaeobacteroides	0
Christensenella minuta	0.0785332944575071
Chryseobacterium bovis	0
Chryseobacterium hominis	0
Citrobacter amalonaticus	0
Citrobacter braakii	0
Citrobacter farmeri	0
Citrobacter freundii	0.0459773309495003
Citrobacter gillenii	0
Citrobacter intermedius	0
Citrobacter murliniae	0
Citrobacter pasteurii	0
Citrobacter sedlakii	0
Citrobacter werkmanii	0
Citrobacter youngae	0.117977313398176
Cloacibacillus evryensis	0.108768820323157
Cloacibacillus porcorum	0
Cloacibacterium normanense	1.82893442501103
Clostridioides difficile	0
Clostridium acetobutylicum	0
Clostridium acidisoli	0
Clostridium aciditolerans	0
Clostridium aerotolerans	0.0306219689040018
Clostridium akagii	0
Clostridium aldenense	0.0547184081276611
Clostridium aldrichii	0
Clostridium algidicarnis	0
Clostridium amazonense	0
Clostridium aminovalericum	0.408876159158374
Clostridium amygdalinum	0
Clostridium amylolyticum	0
Clostridium arbusti	0
Clostridium argentinense	0.0339168074948177
Clostridium asparagiforme	0.64693641787184
Clostridium aurantibutyricum	0.0294059895089252
Clostridium autoethanogenum	0
Clostridium baratii/Eubacterium nitrigenese	0
Clostridium beijerinckii	0
Clostridium bifermentans	0.0323415621085369
Clostridium bolteae/aminovalericum	0.0578136787862084
Clostridium botulinum	0
Clostridium bowmanii	0
Clostridium butyricum	0.0543962032855376
Clostridium cadaveris	0
Clostridium carboxidivorans	0
Clostridium cavendishii	0
Clostridium celatum	1.70492662199307
Clostridium celerecrescens	0
Clostridium cellobioparum	0
Clostridium cellulolyticum	0
Clostridium chartatabidum	0.0366717841738147
Clostridium chauvoei	0.0307339882714626
Clostridium chromiireducens	0.0853775920545155
Clostridium citroniae	0.0325465226151049
Clostridium clariflavum	0.0281959803675434
Clostridium clostridioforme	0
Clostridium cochlearium	0
Clostridium cocleatum	0
Clostridium colicanis	0
Clostridium colinum	0
Clostridium collagenovorans	0.0998764940373051
Clostridium cylindrosporum	0
Clostridium dakarense	0
Clostridium difficile	0
Clostridium diolis	0.180819565413767
Clostridium disporicum/celatum	0
Clostridium drakei	0
Clostridium estertheticum	0
Clostridium fallax	0
Clostridium felsineum	0.0307565445748062
Clostridium ganghwense	0
Clostridium ghonii	0.103584608893129
Clostridium glycolicum	0
Clostridium glycyrrhizinilyticum	0.220585310590337
Clostridium grantii	0
Clostridium haemolyticum	0
Clostridium hathewayi	0
Clostridium herbivorans	0
Clostridium hiranonis	0
Clostridium homopropionicum	0
Clostridium huakuii	0
Clostridium hungatei	0
Clostridium hylemonae	0.556868914170623
Clostridium indolis/methoxybenzovorans	0.487956341197297
Clostridium innocuum	0
Clostridium irregulare	0
Clostridium isatidis	0
Clostridium jeddahense	0.049479853142219
Clostridium kogasensis	0
Clostridium lactatifermentans	0.0392251148502538
Clostridium lavalense/bolteae	0.110309679258471
Clostridium leptum	0.258773650485676
Clostridium limosum	0
Clostridium lituseburense	0
Clostridium lundense	0
Clostridium malenominatum	0.0547354229306075
Clostridium massiliodielmoense	0
Clostridium methoxybenzovorans	0.653751262422004
Clostridium methylpentosum	0.159091885543021
Clostridium neonatale	0
Clostridium nexile	0.361576044845325
Clostridium novyi	0
Clostridium oceanicum	0
Clostridium oroticum	0
Clostridium paraputrificum	0
Clostridium pascui	0
Clostridium pasteurianum	0
Clostridium perfringens	0
Clostridium polysaccharolyticum	0.106400622541782
Clostridium populeti	0
Clostridium psychrophilum	0
Clostridium punense	0
Clostridium putrefaciens	1.18688230547772
Clostridium ramosum	0
Clostridium rectum	0
Clostridium saccharobutylicum	0
Clostridium saccharogumia	0
Clostridium saccharolyticum	0.0936828451416726
Clostridium saccharoperbutylacetonicum	0
Clostridium sardiniense	0
Clostridium sartagoforme	0.124898729622631
Clostridium scatologenes	0
Clostridium schirmacherense	0.0324810436673235
Clostridium scindens	0.198133490104133
Clostridium senegalense	0
Clostridium septicum	0
Clostridium sordellii	0
Clostridium sp._16S_	0
Clostridium sphenoides	0
Clostridium spiroforme	0
Clostridium sporogenes	0.101204297935388
Clostridium sporosphaeroides	0
Clostridium sticklandii	0
Clostridium straminisolvens	0.0699635132805832
Clostridium subterminale	0.0387836438231865
Clostridium sufflavum	0
Clostridium sulfidigenes	0
Clostridium swellfunianum	0
Clostridium symbiosum	0.282564795984191
Clostridium tagluense	0
Clostridium tepidiprofundi	0
Clostridium termitidis	0
Clostridium tertium	0
Clostridium tetani	0.034369078639568
Clostridium tetanomorphum	0
Clostridium thermoalcaliphilum	0
Clostridium thermopalmarium	0
Clostridium thiosulfatireducens	0
Clostridium tunisiense	0
Clostridium tyrobutyricum	0
Clostridium ventriculi	0
Clostridium vincentii	0
Clostridium viride	0
Clostridium vulturis	0
Clostridium xylanolyticum	0
Clostridium xylanovorans	0.0577211466705218
Collinsella aerofaciens	0
Collinsella intestinalis	0
Collinsella massiliensis	0
Collinsella stercoris	0.0412205560666593
Collinsella tanakaei	0
Comamonas aquatica	0
Comamonas kerstersii	0
Comamonas terrigena	0
Comamonas testosteroni	0
Coprobacillus cateniformis	0
Coprobacter fastidiosus	0
Coprobacter secundus	0
Coprococcus catus	0
Coprococcus comes	0.138023200767109
Coprococcus eutactus	0.0424429246321412
Coriobacterium glomerans	0
Corynebacterium accolens	0.0364898233843715
Corynebacterium afermentans	0.107006012003816
Corynebacterium ammoniagenes	0.0325867110054344
Corynebacterium amycolatum	0.0347311517231625
Corynebacterium appendicis	0.0305914896659699
Corynebacterium argentoratense	0
Corynebacterium aurimucosum	0.0332597832064
Corynebacterium casei	0
Corynebacterium coyleae	0
Corynebacterium durum	0.0369515357735551
Corynebacterium frankenforstense	0
Corynebacterium freneyi	0.423045150344459
Corynebacterium genitalium	0
Corynebacterium glaucum	0
Corynebacterium glucuronolyticum	0.0380649944012091
Corynebacterium jeikeium	0.0625670500911228
Corynebacterium kroppenstedtii	0.142114504311967
Corynebacterium matruchotii	0
Corynebacterium minutissimum	0.10978710729772
Corynebacterium mucifaciens	0.0290325729697672
Corynebacterium propinquum	0.028795252038662
Corynebacterium pseudodiphthericum	0
Corynebacterium resistens	0.0298313865847593
Corynebacterium simulans	0
Corynebacterium singulare	0.0742891862231218
Corynebacterium sp._1152	0
Corynebacterium striatum	0
Corynebacterium sundsvallense	0.0552859696288607
Corynebacterium tuberculostearicum	0
Corynebacterium tuscaniense	0.923146105591476
Corynebacterium ulcerans	0.0456950963073803
Corynebacterium ureicelerivorans	0
Corynebacterium variabile	0
Corynebacterium xerosis	0.180732826098683
Cronobacter sakazakii	0.0388517151310344
Cryptobacterium curtum	0.0363030008947657
Cupriavidus metallidurans	0
Curtobacterium flaccumfaciens	0
Deinococcus aquaticus	0
Deinococcus indicus	0
Deinococcus proteolyticus	0
Delftia acidovorans	0.02862231068518
Dermabacter hominis	0.147090918193921
Dermabacter vaginalis	0.147228155429628
Dermacoccus nishinomiyaensis	0.0465039474077143
Desulfitobacterium frappieri	0
Desulfobulbus propionicus	0
Desulfotomaculum guttoideum	0
Desulfovibrio alkalitolerans	0
Desulfovibrio desulfuricans	0
Desulfovibrio fairfieldensis	0
Desulfovibrio legallii	0
Desulfovibrio legallis	0
Desulfovibrio piger	0
Desulfovibrio termitidis	0
Dialister invisus	0.148403557415263
Dialister micraerophilus	0
Dialister pneumosintes	0
Dialister succinatiphilus	0
Dictyoglomus thermophilum	0.0371668305720321
Dielma fastidiosa	0
Dietzia cinnamea	0.189901505844745
Dietzia maris	0.313198777668685
Dietzia natronolimnaea	0
Dolosicoccus paucivorans	0.0329817294498306
Dolosigranulum pigrum	0
Dorea formicigenerans	0.0434282571850759
Dorea longicatena	0.152965936176815
Dorea massiliensis	0.029614134740311
Dyadobacter beijingensis	0
Dyadobacter fermentans	0
Dysgonomonas capnocytophagoides	0
Dysgonomonas gadei	0
Dysgonomonas macrotermitis	0
Dysgonomonas mossii	0
Edwardsiella tarda	0.0706622066849926
Eggerthella lenta	0.0594953798593411
Eggerthella sinensis	0.992798569422747
Eggerthella timonensis	0
Eggerthia catenaformis	0
Eikenella corrodens	0.0302728155002604
Eisenbergiella tayi	0
Elusimicrobium minutum	0.0872155347645804
Empedobacter falsenii	0.112666427143548
Enorma massiliensis	0
Enterobacter aerogenes	0
Enterobacter asburiae	0
Enterobacter cancerogenus	0
Enterobacter cloacae	0.982994062587181
Enterobacter massiliensis	0
Enterococcus asini	0
Enterococcus avium	0.0353416810144883
Enterococcus caccae	0
Enterococcus casseliflavus	0
Enterococcus casseliflavus/galliarum	0
Enterococcus cecorum	0
Enterococcus devriesei	0
Enterococcus dispar	0
Enterococcus durans/hirae	0
Enterococcus faecalis	0.0823610425268865
Enterococcus faecium	0
Enterococcus gallinarum	0
Enterococcus gilvus	0
Enterococcus italicus	0
Enterococcus malodoratus	0
Enterococcus mundtii	0
Enterococcus phoeniculicola	0
Enterococcus raffinosus	0
Enterococcus saccharolyticus	0
Enterorhabdus caecimuris	0
Enterovibrio nigricans	0
Eremococcus coleocola	0
Erysipelatoclostridium ramosum	0.0336319280378303
Escherichia albertii	0.182314270404136
Escherichia coli	2.83579019563292
Escherichia fergusonii	0.735052977213305
Escherichia hermannii	1.02434007994039
Ethanoligenens harbinense	0.0721787509143506
Eubacterium barkeri	0
Eubacterium biforme	0
Eubacterium brachy	0
Eubacterium budayi	0.760875565209593
Eubacterium callanderi	0
Eubacterium celluloscolvens	0.11520470565291
Eubacterium cellulosolvens	0.0295532698039973
Eubacterium contortum	0.0624669556699673
Eubacterium coprostanoligenes	0
Eubacterium cylindroides	0
Eubacterium desmolans	0
Eubacterium dolichum	0.0515188904220168
Eubacterium eligens	0.246694244011838
Eubacterium fissicatena	0.245271311327876
Eubacterium hallii	0
Eubacterium infirmum	0
Eubacterium limosum	0
Eubacterium moniliforme	0
Eubacterium multiforme	0.0409834804746745
Eubacterium nitritogenes	0.0371031334802395
Eubacterium nodatum	0
Eubacterium oxidoreducens	0.0431435748538289
Eubacterium pyruvativorans	0
Eubacterium ramulus	0.0874151081231294
Eubacterium rectale	1.02216727941263
Eubacterium ruminantium	0.128934287298193
Eubacterium saphenum	0
Eubacterium siraeum	0.165707445753374
Eubacterium sp	0.0455542560081481
Eubacterium sulci	0.104971461314104
Eubacterium tenue	0
Eubacterium tortuosum	0
Eubacterium tortusum	0
Eubacterium uniforme	0.0299340435496263
Eubacterium ventriosum	0.0345560940592297
Eubacterium xylanophilum	0.0587896293114295
Eubacterium yurii	0
Exiguobacterium aurantiacum	0.815671364109095
Facklamia hominis/miroungae	0
Facklamia ignava	0
Facklamia languida	0
Facklamia tabacinasalis	0.836144444704505
Faecalibacterium prausnitzii	0.176635974982022
Faecalibacterium prausnitzii S9G3	0.129152230483295
Faecalicatena contorta	0.113899411243272
Faecalitalea cylindroides	0.0595830967656004
Fermentimonas caenicola	0.0932597257431238
Ferrimonas balearica	0
Fictibacillus arsenicus	0
Filifactor alocis	0
Filifactor villosus	0
Finegoldia magna	0
Flavobacterium banpakuense	0
Flavobacterium branchiophilum	0
Flavobacterium cheniae	0
Flavobacterium daejeonense	0
Flavobacterium lindanitolerans	0.0395405639839113
Flavobacterium oncorhynchi	0
Flavobacterium sp._TISTR	0
Flavonifractor plautii	0.250764295710312
Flavonifractor sp	0.0773279668366123
Flexispira rappini	0
Flintibacter butyricus	0.267801925193607
Fretibacterium fastidiosum	0
Fusicatenibacter saccharivorans	0.178158137846439
Fusobacterium equinum	0
Fusobacterium gonidiaformans	0.0297674576230483
Fusobacterium mortiferum	0
Fusobacterium naviforme	0.0723757055799783
Fusobacterium necrogenes	0.0539807264203708
Fusobacterium necrophorum	0
Fusobacterium nucleatum	0
Fusobacterium periodonticum	0
Fusobacterium russii	0
Fusobacterium ulcerans	0
Fusobacterium varium	0.113055051092746
Gallibacterium anatis	0
Garciella nitratireducens	0
Gardnerella vaginalis	0.0365753799573066
Gemella haemolysans	0
Gemella morbillorum	0
Gemella sanguinis	0.0858231970432282
Gemmatirosa kalamazoonesis	0
Gemmiger formicilis	0.222061125547451
Geobacillus stearothermophilus	0
Geobacillus vulcani	0
Georgenia muralis	0.0284118996193862
Gluconobacter oxydans	0
Gordonia bronchialis	0
Gordonia jacobaea	0.0449634396828791
Gordonia otitidis	0
Gordonia rubripertincta	0.15606681496697
Gordonia terrae	0.0460120870121808
Gordonibacter pamelaeae	0
Gordonibacter urolithinfaciens	0
Granulicatella adiacens	0.0479965283183625
Granulicatella elegans	0
Grimontia hollisae	0.252317074134435
Haematobacter missouriensis	0
Haemophilus haemolyticus	0.626900100216566
Haemophilus influenzae	0
Haemophilus parahaemolyticus	0
Haemophilus parainfluenzae	0.349184861566938
Haemophilus paraphrohaemolyticus	0
Haemophilus pittmaniae	0
Haemophilus quentini	0
Haemophilus sputorum	0.0401026217048889
Hafnia alvei	0
Halobiforma nitratireducens	0.175878233244068
Halomonas salina	0
Harryflintia acetispora	0
Helicobacter bilis	0
Helicobacter canadensis	0
Helicobacter cinaedi	0.064416940513353
Helicobacter fennelliae	0
Helicobacter pametensis	0.06195589716219
Helicobacter pullorum	0.0321952746784573
Helicobacter pylori	0.162675613847507
Helicobacter rodentium	0.0303991458980069
Helicobacter winghamensis	0.151954045725286
Herbaspirillum massiliense	0.176285882936092
Hespellia porcina	0
Hespellia stercorisuis	0
Holdemanella biformis	0
Holdemania filiformis	0.0298299820418409
Holdemania massiliensis	0
Howardella ureilytica	0.0996671379659129
Hungatella effluvii	0
Hydrobacter penzbergensis	0.0290702023576831
Hydrogenibacillus schlegelii	0
Hydrogenoanaerobacterium saccharovorans	0.798807781578645
Hymenobacter rigui	0.0572028070091961
Intestinibacter bartlettii	0.0611944883658976
Intestinimonas butyriciproducens	0
Janibacter hoylei	0
Janibacter indicus	0.151416924063341
Janibacter limosus	0
Janibacter terrae	0.0282628042287533
Johnsonella ignava	0.127528329560782
Jonesia denitrificans	0
Kallipyga massiliensis	0
Kandleria vitulina	0.0654902414172447
Kerstersia gyiorum	0
Kineothrix alysoides	0
Kingella denitrificans	0
Kingella kingae	0
Kingella oralis	0
Klebsiella aerogenes	0
Klebsiella oxytoca	0
Klebsiella pneumoniae	0.0460170478032691
Klebsiella variicola	0
Kluyvera ascorbata	0.0440859951322822
Kluyvera intermedia	0
Kocuria halotolerans	0.0509340335873313
Kocuria indica	0
Kocuria kristinae	0
Kocuria marina	0.0602155216791184
Kocuria palustris	0
Kocuria rhizophila	0
Kocuria rosea	0
Kosakonia cowanii	0
Kurthia gibsonii	0
Kurthia massiliensis	0
Kurthia senegalensis	0
Kytococcus schroeteri	0
Kytococcus sedentarius	0
Lachnoanaerobaculum saburreum	0.136357581698229
Lachnoanaerobaculum umeaense	0
Lachnobacterium bovis	0.210515377687399
Lachnoclostridium phytofermentans	0.113101019264247
Lachnoclostridium sp	0.103424184565638
Lachnospira multipara	0.36583292375609
Lachnospira pectinoschiza	1.79145966479136
Lactobacillus acidophilus	0
Lactobacillus agilis	0
Lactobacillus alimentarius	0.637906573234695
Lactobacillus alvi	0
Lactobacillus amylolyticus	0
Lactobacillus amylophilus	0
Lactobacillus amylovorus	0.0359993069340187
Lactobacillus animalis	0
Lactobacillus antri	0
Lactobacillus apinorum	0
Lactobacillus apodemi	0
Lactobacillus bifermentans	0.0284937623148248
Lactobacillus brevis	0
Lactobacillus buchneri	0
Lactobacillus casei	0
Lactobacillus ceti	0
Lactobacillus coleohominis	0
Lactobacillus coryniformis	0
Lactobacillus crispatus	0
Lactobacillus curvatus	0
Lactobacillus delbrueckii	0
Lactobacillus dextrinicus	0
Lactobacillus fermemtum	0
Lactobacillus fermentum	0
Lactobacillus fructivorans/homohiochii	0.0515721442273647
Lactobacillus gasseri	0
Lactobacillus gastricus	0
Lactobacillus gigeriorum	0.0287170796673224
Lactobacillus helveticus	0
Lactobacillus herbarum	0
Lactobacillus iners	0
Lactobacillus jensenii	0.0590179471710189
Lactobacillus johnsonii	0
Lactobacillus kalixensis	0
Lactobacillus kitasatonis	0
Lactobacillus kunkeei	0.0932524417172631
Lactobacillus malefermentans	0
Lactobacillus mindensis	0
Lactobacillus mucosae	0
Lactobacillus mudanjiangensis	0
Lactobacillus oris	0
Lactobacillus parabuchneri	0
Lactobacillus paracasei	0
Lactobacillus parafarraginis	0
Lactobacillus pentosus	0
Lactobacillus plantarum	0.153777171658867
Lactobacillus porcinae	0.0648357896430336
Lactobacillus rapi	0
Lactobacillus reuteri	0.0544288531659918
Lactobacillus rhamnosus	0
Lactobacillus rogosae	0.209915836098815
Lactobacillus rossiae	0
Lactobacillus ruminis	0
Lactobacillus sakei	0
Lactobacillus salivarius	0
Lactobacillus sanfranciscensis	0.121905050581702
Lactobacillus saniviri	0
Lactobacillus senioris	0
Lactobacillus sharpeae	0.0674967325945518
Lactobacillus thermophilus	0
Lactobacillus ultunensis	0
Lactobacillus vaccinostercus	0
Lactobacillus vaginalis	0
Lactobacillus versmoldensis	0
Lactobacillus xiangfangensis	0.0547205297408373
Lactococcus formosensis	0
Lactococcus garvieae	0
Lactococcus lactis	0.179344918410533
Lactococcus plantarum	0.0357578827462487
Lactococcus raffinolactis	0
Lactonifactor longoviformis	0
Laribacter hongkongensis	0.117679212765585
Lautropia mirabilis	0.162660385235117
Lawsonella clevelandensis	0
Leifsonia aquatica/naganoensis	0
Leminorella grimontii	0.0299326954220329
Leminorella richardii	0
Leptothrix discophora	0.627703633405034
Leptothrix mobilis	0
Leptotrichia amnionii	0
Leptotrichia buccalis	1.83900555748264
Leptotrichia goodfellowii	0
Leptotrichia hofstadii	0.049718570503831
Leptotrichia wadei	0
Leuconostoc carnosum	0
Leuconostoc citreum	0
Leuconostoc citreum/holzapfelii	0
Leuconostoc gelidum	0
Leuconostoc lactis	0
Leuconostoc mesenteroides	0
Leuconostoc pseudomesenteroides/rapi/kimchii/mesenteroides	0.0544519854540109
Limnobacter thiooxidans	0.119135649613944
Longicatena caecimuris	0
Lysinibacillus fusiformis	0
Lysinibacillus massiliensis	0
Lysinibacillus sphaericus	0
Lysobacter soli	0.0428040487918932
Mageeibacillus indolicus	0.0448642478899252
Mannheimia granulomatis	0.369416890108847
Marichromatium gracile	0
Marvinbryantia formatexigens	0.250336465403367
Massilia aurea	0.198384026473675
Massiliomicrobiota timonensis	0
Megamonas funiformis	0
Megamonas hypermegale	0
Megamonas rupellensis	0.0675262685722816
Megasphaera elsdenii	0
Megasphaera indica	0
Megasphaera micronuciformis	0
Megasphaera paucivorans	0
Megasphaera sp	0
Mesorhizobium loti	0
Methanobrevibacter smithii	0.0806463036557088
Methanobrevibacter smithii/gottschalkii	0
Methanosphaera cuniculi	0.0351159076780513
Methanosphaera stadtmanae	0
Methylobacterium adhaesivum	0.0412538016060585
Methylobacterium jeotgali	0.258482493119048
Methylobacterium mesophilicum	0.115582000496532
Methylobacterium populi	0
Methylobacterium radiotolerans	0
Methylobacterium zatmanii	0.166185043646227
Methyloversatilis universalis	0.0319668978999583
Microbacterium aurum	0
Microbacterium barkeri	0
Microbacterium chocolatum	0
Microbacterium foliorum	0
Microbacterium gubbeenense	0.145623229178891
Microbacterium hydrocarbonoxydans	0
Microbacterium lacticum	0
Microbacterium luteolum	0.34088323880527
Microbacterium oleivorans	0.917395251322963
Microbacterium paraoxydans	0.109120312051855
Microbacterium phyllosphaerae	0
Microbacterium schleiferi	0
Micrococcus luteus	0
Micrococcus lylae	0
Micromonospora aurantiaca	0.0448513556162459
Micromonospora krabiensis	0
Microvirga massiliensis	0
Microvirgula aerodenitrificans	0
Mitsuokella jalaludinii	0
Mitsuokella multacida	0
Mobiluncus curtisii	0.0942702003616348
Moellerella wisconsensis	0.112588216728848
Mogibacterium diversum	0
Mogibacterium neglectum	0.0467124696200937
Mogibacterium pumilum	0
Mogibacterium timidum	0
Mogibacterium vescum	0
Monoglobus pectinilyticus	0
Moraxella atlantae	0
Moraxella catarrhalis	0.0925878898355056
Moraxella caviae	0.0354728360669913
Moraxella lacunata	0.107584358427727
Moraxella nonliquefaciens	0
Moraxella osloensis	0.157453858699231
Morganella morganii	0
Moryella indoligenes	0.0377984513357275
Murdochiella asaccharolytica	0.0474575584438967
Muribaculum intestinale	0
Murimonas intestini	0.0641058112783829
Mycobacterium abscessus	0.0722203824439736
Mycobacterium avium	0.028389895790246
Mycobacterium florentinum	0.0697615215661741
Mycobacterium fortuitum	0.0680962773578255
Mycobacterium iranicum	0.152870574109087
Mycobacterium mucogenicum	0
Mycoplasma hominis	0
Mycoplasma pneumoniae	0
Negativicoccus succinicivorans	0
Neisseria bacilliformis	0
Neisseria cinerea	0
Neisseria elongata	0
Neisseria flava	0
Neisseria flavescens/perflava	0
Neisseria gonorrhoeae	0.0885306743392726
Neisseria macacae	0.0484229135978404
Neisseria meningitidis	0
Neisseria mucosa	0.273350068856827
Neisseria sicca	0
Neisseria subflava	0
Nevskia ramosa	0
Nitriliruptor alkaliphilus	0
Oceanobacillus caeni	0
Oceanobacillus massiliensis	0
Ochrobactrum anthropi	0.0832926531809442
Ochrobactrum intermedium	0.0368147896883465
Ochrobactrum pituitosum	0
Odoribacter laneus	0
Odoribacter splanchnicus	0
Oligella urethralis	0.201471945113141
Olsenella profusa	0
Olsenella scatoligenes	0
Olsenella uli	0
Olsenella umbonata	0
Orenia metallireducens	0
Oribacterium parvum	0
Oribacterium sinus	0.742076638651422
Ornithobacterium rhinotracheale	0
Oscillibacter ruminantium	0.0289005967459556
Oscillibacter sp	0.113653422687076
Oscillibacter valericigenes	0.124178442508074
Oxalobacter formigenes	0.0301613043292812
Paenibacillus alvei	0.0579604123583939
Paenibacillus antibioticophila	0
Paenibacillus barcinonensis	0.0280366981265231
Paenibacillus barengoltzii	0
Paenibacillus daejeonensis	0
Paenibacillus durus	0
Paenibacillus glucanolyticus	0
Paenibacillus graminis	0
Paenibacillus illinoisensis	0.0662916527185489
Paenibacillus kribbensis	0
Paenibacillus lactis	0.136330046525911
Paenibacillus lautus	0
Paenibacillus provencensis	0
Paenibacillus pueri	0.0302657389261791
Paenibacillus rhizosphaerae	0
Paenibacillus riograndensis	0.23167690421449
Paenibacillus sabinae/forsythiae	0
Paenibacillus senegalensis	0
Paenibacillus thiaminolyticus	0
Paenibacillus timonensis	0
Pantoea agglomerans	0.523731492423078
Pantoea conspicua	0
Papillibacter cinnamivorans	0
Parabacteroides distasonis	0.1706411974358
Parabacteroides goldsteinii	0
Parabacteroides gordonii	0
Parabacteroides johnsonii	0.0304683225506675
Parabacteroides merdae	0
Paracoccus carotinifaciens	0
Paracoccus marinus	0.155785136527662
Paracoccus sanguinis	0
Paracoccus yeei	0.0289847073850243
Paraeggerthella hongkongensis	0.0912728650470877
Paraprevotella clara	0
Paraprevotella xylaniphila	0
Parascardovia denticolens	0.0320708363813246
Parasporobacterium paucivorans	0.077084576405642
Parasutterella excrementihominis	0.138992956347568
Parasutterella secunda	0.0628817244423525
Parvimonas micra	0.187366180877538
Pediococcus acidilactici	0.0314638018550826
Pediococcus damnosus	0
Pediococcus pentosaceus	0.0468732887816891
Pedobacter daejeonensis	0
Pedomicrobium ferrugineum	0
Pelomonas saccharophila	0.0855873981267027
Peptoclostridium difficile	0
Peptococcus niger	0
Peptococcus sp.	0
Peptoniphilus asaccharolyticus	0.0364125332866743
Peptoniphilus coxii	0
Peptoniphilus duerdenii	0
Peptoniphilus grossensis	0
Peptoniphilus harei	0
Peptoniphilus indolicus	0.038791782100766
Peptoniphilus lacrimalis	0
Peptoniphilus senegalensis	0.0342289558594997
Peptoniphilus timonensis	0
Peptostreptococcus anaerobius	0
Peptostreptococcus russellii	0
Peptostreptococcus stomatis	0.0618779856331991
Phascolarctobacterium faecium	0
Phascolarctobacterium succinatutens	0.264616211352188
Phenylobacterium haematophilum	0.047886139772003
Phyllobacterium myrsinacearum	0
Planococcus rifietoensis	0.0297301184313328
Planomicrobium chinense	0
Planomonospora sphaerica	0.217060558349188
Plesiomonas shigelloides	0
Porphyromonas asaccharolytica	0
Porphyromonas catoniae	0.0545555041469876
Porphyromonas endodontalis	0
Porphyromonas gingivalis	0
Porphyromonas somerae	0.11226782221507
Porphyromonas uenonis	0.0329212992417988
Prevotella albensis	0
Prevotella amnii	0.0418939730107535
Prevotella amniotica	0
Prevotella aurantiaca	0.049249384857815
Prevotella baroniae	0.0767785595934058
Prevotella bergensis	0
Prevotella bivia	0
Prevotella brevis	0
Prevotella bryantii	0.0333776265750411
Prevotella buccae	0
Prevotella buccalis	0
Prevotella conceptionensis	0.078535123124458
Prevotella copri	0.0509952548431859
Prevotella corporis	0.0426809356217134
Prevotella dentalis	0
Prevotella dentasini	0
Prevotella denticola	0
Prevotella disiens	0
Prevotella enoeca	0
Prevotella falsenii	0
Prevotella fusca	0
Prevotella histicola	0.121146784795531
Prevotella intermedia	0
Prevotella loescheii	0.0356979475859544
Prevotella maculosa	0
Prevotella marshii	0
Prevotella melaninogenica	0
Prevotella micans	0
Prevotella multidaccharivorax	0
Prevotella multiformis	0
Prevotella multisaccharivorax	0
Prevotella nanceiensis	0
Prevotella nigrescens	0.03052291927281
Prevotella oralis	0
Prevotella oris	0.0359270619597354
Prevotella oryzae	0
Prevotella oulorum	0
Prevotella pallens	0
Prevotella paludivivens	0.0609424002770112
Prevotella pleuritidis	0
Prevotella ruminicola	0.22829159721243
Prevotella saccharolytica	0.0867502104728917
Prevotella salivae	0.041395828923543
Prevotella scopos/jejuni	0
Prevotella shahii	0
Prevotella stercorea	0.0459885152380256
Prevotella timonensis	0.0281843916545381
Prevotella veroralis	0
Promicromonospora flava	0.0955692809118786
Propionibacterium acidifaciens	0.84269416609052
Propionibacterium acidipropionici	0.757217775677151
Propionibacterium acnes	0
Propionibacterium australiense	0
Propionibacterium avidum	0
Propionibacterium cyclohexanicum	0
Propionibacterium damnosum	0.240743604016959
Propionibacterium freudenreichii	0
Propionibacterium granulosum	0
Propionibacterium jensenii	0.0353477352746711
Propionibacterium microaerophilum	0.156593864800578
Propionibacterium namnetense	0
Propionibacterium propionicum	0
Propionibacterium thoenii	0.278355213224006
Propionicimonas paludicola	0
Propionimicrobium lymphophilum	0.719335876247479
Propionivibrio dicarboxylicus	0
Prosthecobacter fluviatilis	0.0424849524429219
Proteus mirabilis	0
Proteus penneri	0.0546095076206193
Proteus vulgaris	0
Providencia alcalifaciens	0
Providencia rettgeri	0
Providencia rustigianii	0
Providencia stuartii	0.0355420138861732
Pseudoclavibacter massiliense	0
Pseudoclavibacter sp._Timone	0
Pseudoflavonifractor capillosus	0.10104177490788
Pseudomonas aeruginosa	0
Pseudomonas alcaliphila	0
Pseudomonas fluorescens	0
Pseudomonas fragi	0
Pseudomonas fragi/thivervalensis/deceptionensis	0
Pseudomonas monteilii	0.461604410797935
Pseudomonas nitroreducens	0.0494569954084557
Pseudomonas oleovorans	0
Pseudomonas putida	0
Pseudomonas stutzeri	0.0339766102048137
Pseudopropionibacterium propionicum	0
Pseudoramibacter alactolyticus	0.0500543396557223
Pseudothermotoga thermarum	0
Pseudoxanthomonas mexicana	0
Psychrobacter arenosus	0
Pyramidobacter piscolens	0.0476266820974942
Ralstonia insidiosa	0.0961614535718917
Ralstonia mannitolilytica	0
Ralstonia solanacearum	0
Raoultella ornithinolytica	0
Raoultella planticola	0.151561218185403
Rheinheimera perlucida	0
Rheinheimera texasensis	0
Rhizobium pusense	0.0792727512685865
Rhodanobacter ginsenosidimutans	1.53734146119979
Rhodobacter sphaeroides	0
Rhodococcus equi	0
Rhodococcus erythropolis	0
Rhodococcus rhodochrous	0.0442222733819084
Riemerella anatipestifer	0
Riemerella columbina	0
Robinsoniella peoriensis	0
Romboutsia lituseburensis	0.0543229033140529
Roseburia faecis	2.19487462425041
Roseburia hominis	0.0438176153808817
Roseburia intestinalis	0.0773524241294386
Roseburia inulinivorans	0.225785496584383
Roseburia sp	0.417419473323906
Roseomonas mucosa	0.0637315874201557
Rothia aeria	0
Rothia dentocariosa	0
Rothia mucilaginosa	0
Rubinisphaera brasiliensis	0.0674298948448871
Rudanella lutea	0.256562291602354
Ruminococcus albus	0
Ruminococcus bromii	0.507985083223967
Ruminococcus callidus	0.042555344374135
Ruminococcus champanellensis	0.0896233464345989
Ruminococcus faecis	0.448205085173561
Ruminococcus flavefaciens	0
Ruminococcus gauvreauii	0.176498244125441
Ruminococcus gnavus	0.417475909720693
Ruminococcus lactaris	0.0351721366856181
Ruminococcus sp	0.0636373854728573
Ruminococcus sp. Marseille-P2780	0
Ruminococcus sp. Marseille-P650	0
Ruminococcus torques	0.069196894568769
Ruthenibacterium lactatiformans	0
Salmonella enterica	0
Sarcina maxima	0.0346141085629223
Sarcina ventriculi	0.400002277643247
Scardovia inopinata	0.0613670147909482
Scardovia wiggsiae	0.262610278193019
Schlesneria paludicola	0
Schwartzia sp.	0
Schwartzia succinivorans	0
Selenomonas artemidis	0
Selenomonas infelix	0
Selenomonas noxia	0
Selenomonas ruminantium	0
Selenomonas sputigena	0
Sellimonas intestinalis	0.0671070977599104
Senegalemassilia anaerobia	0.0362978968428918
Senegalimassilia anaerobia	0.0842470659726295
Serratia ficaria	0
Serratia fonticola	0.168591820311588
Serratia liquefaciens	0
Serratia marcescens	0
Shigella dysenteriae	0
Shuttleworthia satelles	0.0715437939962472
Silanimonas lenta	0
Simonsiella muelleri	0
Skermanella aerolata	0.0882861972569432
Slackia equolifaciens	0
Slackia exigua	0.120814735889026
Slackia faecicanis	0.111413567188764
Slackia isoflavoniconvertens	0.0345315228460511
Slackia piriformis	0.034872071902892
Snodgrassella alvi	0
Soleaferrea massiliensis	0.0643274821424164
Solobacterium moorei	0.0719227234902956
Sphingobacterium faecium	0
Sphingobacterium multivorum	0
Sphingobacterium spiritivorum	0
Sphingobium hydrophobicum	0
Sphingobium yanoikuyae	0.125675875465628
Sphingomonas adhaesiva	0
Sphingomonas ginsenosidimutans	0.028620347317791
Sphingomonas hankookensis	0.0552144701853599
Sphingomonas panni	0.0610933654213466
Sphingomonas paucimobilis	0
Sphingomonas pseudosanguinis	2.2551129482254
Spirosoma linguale	0
Sporanaerobacter acetigenes	0
Sporolactobacillus nakayamae	0.0860236815461355
Sporosarcina koreensis	0.0300213702242954
Staphylococcus arlettae	0
Staphylococcus aureus	0
Staphylococcus auricularis	0
Staphylococcus capitis	0.0756166449260091
Staphylococcus cohnii	0
Staphylococcus condimenti	0
Staphylococcus epidermidis	0
Staphylococcus epidermidis/muscae	0.0395264658847599
Staphylococcus equorum/edaphicus/saprophyticus	0
Staphylococcus haemolyticus	0.0638124000470578
Staphylococcus hominis	0
Staphylococcus intermedius	0.0445663128377624
Staphylococcus kloosii	0
Staphylococcus lentus	0
Staphylococcus lugdunensis	0.063293127829598
Staphylococcus nepalensis	0
Staphylococcus pasteuri	0
Staphylococcus pettenkoferi	0
Staphylococcus saccharolyticus	0.0584007111749291
Staphylococcus saprophyticus	0.0557077838232745
Staphylococcus schleiferi	0
Staphylococcus sciuri	0
Staphylococcus simulans	0.0995815613289995
Staphylococcus succinus	0
Staphylococcus vitulinus	0.0509180152836525
Staphylococcus warneri	0.178933091062462
Staphylococcus xylosus	0
Stenotrophomonas daejeonensis	0
Stenotrophomonas maltophilia	0.751360348466667
Stenotrophomonas rhizophila	0.0374654757362723
Stomatobaculum longum	0
Stoquefichus massiliensis	0.0306260342619531
Streptobacillus moniliformis	0
Streptococcus agalactiae	0
Streptococcus alactolyticus	0
Streptococcus anginosus	0
Streptococcus australis	0
Streptococcus caballi	0
Streptococcus cameli	0
Streptococcus canis	0
Streptococcus caprae	0
Streptococcus castoreus	0
Streptococcus constellatus	0
Streptococcus criceti	0
Streptococcus cristatus	0.0690964391693115
Streptococcus dentasini	0
Streptococcus dentirousetti	0
Streptococcus devriesei	0
Streptococcus didelphis	0.0390582101382369
Streptococcus downei	0
Streptococcus dysgalactiae	0
Streptococcus equi	0
Streptococcus equinus	0
Streptococcus equinus/lutetiensis/infantarius	0
Streptococcus fryi	0.0283014623383791
Streptococcus gallolyticus	0
Streptococcus gordonii	0.0812703915425643
Streptococcus gordonii/mutans	0
Streptococcus henryi	0
Streptococcus hongkongensis	0
Streptococcus hyovaginalis	0
Streptococcus ictaluri	0
Streptococcus infantarius	0
Streptococcus infantis	1.78362928483139
Streptococcus iniae	0
Streptococcus intermedius/uberis	0.0369486876862018
Streptococcus lactarius	0
Streptococcus lutetiensis	0
Streptococcus macedonicus	0
Streptococcus marimammalium	0
Streptococcus massiliensis	0
Streptococcus merionis	0
Streptococcus minor	0
Streptococcus mitis	0
Streptococcus mitis/pneumoniae/pseudoneumoniae	0.0473892644015562
Streptococcus moroccensis	0
Streptococcus mutans	0
Streptococcus oralis	0.0442604442132635
Streptococcus oricebi	0
Streptococcus orisasini	0
Streptococcus ovis	0
Streptococcus parasaguinis	0
Streptococcus parasanguinis	0.119302714145969
Streptococcus parauberis	0
Streptococcus pasteurianus	0
Streptococcus peroris	0
Streptococcus pharyngis	0
Streptococcus pleomorphus	0
Streptococcus plurextorum	0
Streptococcus pneumoniae	0
Streptococcus porci	0
Streptococcus porcinus	0.0474654976162033
Streptococcus porcorum	0
Streptococcus pyogenes	0
Streptococcus pyogensis	0
Streptococcus ratti/ursoris	0
Streptococcus rubneri	0
Streptococcus rupicaprae	0
Streptococcus salivarius	0
Streptococcus saliviloxodontae	0
Streptococcus sanguinis	0
Streptococcus sanguinis/vestibularis	0
Streptococcus sinensis	0
Streptococcus sobrinus	0
Streptococcus suis	0.0293333680285286
Streptococcus tangierensis	0
Streptococcus thermophilus	0.0411477516469024
Streptococcus thoraltensis	0
Streptococcus uberis	0.0506555508658846
Streptococcus vestibularis	0
Streptococcus viridans	0.126920857604709
Streptomyces misionensis	0
Streptomyces thermoviolaceus	0
Streptomyces thermovulgaris	0
Subdoligranulum variabile	0.0332461427520513
Succinatimonas hippei	0
Succiniclasticum ruminis	0.0906176036781467
Succinivibrio dextrinosolvens	0.527151817231114
Sulfurimonas autotrophica	0
Sutterella parvirubra	0
Sutterella stercoricanis	0
Sutterella wadsworthensis	0.0450816451046798
Symbiobacterium thermophilum	0
Tannerella forsythia	0
Tatumella ptyseos	0.149265321392605
Tetragenococcus solitarius	0
Tetrasphaera australiensis	0
Thiomicrospira cyclica	0.0488545523580942
Timonella senegalensis	0.0772877943410676
Tissierella praeacuta	0
Trabulsiella guamensis	0.069465153735781
Treponema berlinense	0
Treponema denticola	0
Treponema lecithinolyticum	0
Treponema maltophilum	0.0353550659307037
Treponema medium	0
Treponema porcinum	0
Treponema socranskii	0
Treponema succinifaciens	0
Treponema vincentii	0.0348565902370146
Tropheryma whipplei	0
Trueperella bernardiae	0
Trueperella pyogenes	0
Tumebacillus permanentifrigoris	0
Turicella otitidis	0.122679526902711
Turicibacter sanguinis	0.0336904464607761
Turicimonas muris	0.0303652775051428
Tyzzerella nexilis	0.0671722639009538
Ureaplasma parvum	0
Ureaplasma urealyticum	0
Ureibacillus suwonensis	0.0364146267670807
Ureibacillus thermosphaericus	0
Vagococcus penaei	0
Vagococcus teuberi	0
Varibaculum cambriense	0.472482721460832
Variovorax boronicumulans	0.0363747451059367
Veillonella atypica	0
Veillonella dispar	0.0715643119086443
Veillonella parvula	0.0351235221379814
Veillonella ratti	0
Veillonella rogosae	0.0484325627815012
Veillonella tobetsuensis	0.0687959581055298
Vibrio cholerae	0.0411981590042577
Vibrio cincinnatiensis	0.0295186126467987
Vibrio fluvialis	0
Vibrio furnissii	0
Vibrio mimicus	0
Vibrio parahaemolyticus	0
Victivallis vadensis	0.0571941193280204
Virgibacillus proomii	0
Weeksella virosa	0
Weissella cibaria	0.0312216142481537
Weissella confusa	0.772561604847555
Weissella paramesenteroides	0
Yersinia aleksiciae	0
Yersinia bercovieri	0
Yersinia enterocolitica	0
Yersinia frederiksenii	0.0633866382586162
Yersinia kristensenii	0.028593020645072
Yersinia pseudotuberculosis	0
Yersinia rohdei	0
Yokenella regensburgei	0.636655693580723
Yonghaparkia alkaliphila	0.0316114258457591
Kingdom Information: (%)
Archaea	0.291640444577828
Bacteria	99.7083595554222
Phylum Information: (%)
Actinobacteria	15.9904804405479
Bacteroidetes	7.26585151664141
Deinococcus-Thermus	0
Dictyoglomi	0.0371668305720321
Elusimicrobia	0.0872155347645804
Epsilonbacteraeota	1.65453007594773
Euryarchaeota	0.291640444577828
Firmicutes	43.6774903069765
Fusobacteria	2.15790306870261
Gemmatimonadetes	0
Halanaerobiaeota	0
Lentisphaerae	0.0571941193280204
Other	2.55174315242292
Planctomycetes	0.0674298948448871
Proteobacteria	25.6461417790799
Spirochaetes	0.134880099728851
Synergistetes	0.156395502420651
Tenericutes	0.127149751419081
Thermotogae	0
Verrucomicrobia	0.0967874820252561
Class Information: (%)
Actinobacteria	11.3705917490104
Actinobacteridae	2.94569809761647
Alphaproteobacteria	5.66960967539321
Bacilli	11.15189872236
Bacteroides	0.264473137248582
Bacteroidetes	0
Bacteroidia	7.00137837939283
Betaproteobacteria	0
Brachyspirae	0.0646684435611327
Campylobacteria	1.65453007594773
Chlorobia	0
Clostridia	28.9673974327164
Coriobacteriia	1.67419059392095
Deinococci	0
Deltaproteobacteria	0
Dictyoglomia	0.0371668305720321
Elusimicrobia	0.0872155347645804
Epsilonproteobacteria	0
Erysipelotrichia	2.58873307815959
Flavobacteria	0
Fusobacteria	0
Fusobacteriia	2.15790306870261
Gammaproteobacteria	19.9765321036867
Gemmatimonadetes	0
Halanaerobiia	0
Halobacteria	0.175878233244068
Lentisphaeria	0.0571941193280204
Methanobacteria	0.11576221133376
Mollicutes	0.127149751419081
Negativicutes	0.969461073740495
Nitriliruptoria	0
Other	2.55174315242292
Planctomycetacia	0.0674298948448871
Spirochaetes	0
Spirochaetia	0.0702116561677182
Synergistia	0.156395502420651
Thermotogae	0
Verrucomicrobiae	0.0967874820252561
Order Information: (%)
Acetobacterales	0.217508759079022
Actinomycetales	2.99995289969377
Aeromonadales	0.866927584678781
Alteromonadales	0.0661613278065965
Azospirillales	0.0882861972569432
Bacillales	5.00329801143899
Bacteroidales	4.81482981467776
Betaproteobacteriales	2.96769026644909
Bifidobacteriales	3.2414849845562
Brachyspirales	0.0646684435611327
Campylobacterales	1.65453007594773
Cardiobacteriales	0
Caulobacterales	0.396811870773441
Chitinophagales	1.68161793163615
Chlorobiales	0
Chromatiales	0
Clostridiale	0.190693005210684
Clostridiales	28.7767044275057
Coriobacteriales	1.67419059392095
Corynebacteriales	2.91601841814818
Cytophagales	0.31376509861155
Deinococcales	0
Desulfobacterales	0
Desulfovibrionales	0
Dictyoglomales	0.0371668305720321
Elusimicrobiales	0.0872155347645804
Enterobacteriales	4.90320883673304
Erysipelotrichales	2.58873307815959
Flavobacteriales	0.455638671715949
Fusobacterales	0
Fusobacteriales	2.15790306870261
Fusobacteriales: Leptotrichiacea	0
Gemmatimonadales	0
Halanaerobiales	0
Halobacteriales	0.175878233244068
Lactobacillales	6.14860071092103
Methanobacteriales	0.11576221133376
Micrococcales	3.24935188524953
Micromonosporales	0.0448513556162459
Mycoplasmatales	0.127149751419081
Neisseriales	0
Nitriliruptorales	0
Oceanospirillales	0.0796720762977917
Opitutales	0
Other	2.55174315242292
Pasteurellales	2.57979943080567
Planctomycetales	0.0674298948448871
Propionibacteriales	1.64756974501379
Pseudomonadales	2.71370892369783
Rhizobiales	2.25651599775559
Rhodobacterales	0.184769843912686
Salinisphaerales	0
Selenomonadales	0.969461073740495
Sphingobacteriales	0
Sphingomonadales	2.52571700661553
Spirochaetales	0.0702116561677182
Streptomycetales	0
Streptosporangiales	0.217060558349188
Synergistales	0.156395502420651
Thermotogales	0
Thiomicrospirales	0.0488545523580942
Verrucomicrobiales	0.0967874820252561
Vibrionales	3.25840560274742
Victivallales	0.0571941193280204
Xanthomonadales	2.49210350211234
Family Information: (%)
Acetobacteraceae	0.217508759079022
Acidaminococcaceae	0.384089949534803
Actinomycetaceae	1.08853024399901
Aerococcaceae	0.869126174154335
Aeromonadaceae	0.12325772733716
Akkermansiaceae	0.0543025295823342
Alicyclobacillaceae	0
Alteromonadaceae	0
Aquaspirillaceae	0
Arcobacteraceae	0.356262080603495
Atopobiaceae	0.15146832480362
Azospirillaceae	0.0882861972569432
Bacillaceae	3.37211803937727
Bacteroidaceae	2.10350324084157
Barnesiellaceae	0.0323701264617669
Beijerinckiaceae	0.581503338867865
Bifidobacteriaceae	3.2414849845562
Blautia	0.0336939610082846
Bogoriellaceae	0.0284118996193862
Brachyspiraceae	0.0646684435611327
Brevibacteriaceae	0.356276625767735
Burkholderiaceae	2.31127659304949
Caldicoprobacteraceae	0
Campylobacteraceae	0.794671077519435
Cardiobacteriaceae	0
Carnobacteriaceae	0.0860530897750646
Caulobacteraceae	0.396811870773441
Cellulomonadaceae	0.139832386868015
Chitinibacteraceae	0.117679212765585
Chitinophagaceae	1.68161793163615
Chlorobiaceae	0
Christensenellaceae	0.0785332944575071
Chromatiaceae	0
Clostridiaceae	1.62017922091786
Clostridiaceae 1	5.08421487829182
Clostridiaceae 2	0.145374875278645
Clostridiales	0.190693005210684
Coriobacteriaceae	0.0412205560666593
Corynebacteriaceae	2.28616330215821
Corynebacterineae	0.168706555592045
Deinococcaceae	0
Dermabacteraceae	0.563110721201475
Dermacoccaceae	0.0465039474077143
Desulfobulbaceae	0
Desulfovibrionaceae	0
Dictyoglomaceae	0.0371668305720321
Dietziaceae	0.313198777668685
Dysgonomonadaceae	0.0932597257431238
Eggerthellaceae	1.48150171305067
Elusimicrobiaceae	0.0872155347645804
Enterbacteriaceae	1.02434007994039
Enterobacteriaceae	3.87886875679265
Enterococcaceae	0.0713562843263898
Erysipelotrichaceae	2.58873307815959
Eubacteriaceae	0.0930527032315653
Family XI	0.516491793275838
Family XIII	0.185008002500499
Family XVIII	0
Flavobacteriaceae	0.265921604981039
Fusobacteriaceae	0.269178940716144
Gemmatimonadaceae	0
Halobacteroidaceae	0
Haloferacaceae	0.175878233244068
Halomonadaceae	0.0796720762977917
Helicobacteraceae	0.5035969178248
Hymenobacteraceae	0.0572028070091961
Hyphomicrobiaceae	0
Intrasporangiaceae	0.179679728292095
Jonesiaceae	0
Lachnospiraceae	16.050613878062
Lactobacillaceae	1.27814085288548
Leptotrichia	0
Leptotrichiaceae	1.88872412798647
Leuconostocaceae	0.905108493331408
Listeriaceae	0
Marinifilaceae	0.0297385530763628
Methanobacteriaceae	0.11576221133376
Microbacteriaceae	1.71962418882859
Micrococcaceae	0.234804333783223
Micrococcineae	0.0813543721142561
Micromonosporaceae	0.0448513556162459
Moraxellaceae	1.04843470522624
Muribaculaceae	0
Mycobacteriaceae	0.222632095675261
Mycoplasmataceae	0.127149751419081
Neisseriaceae	0.506767562734056
Nitriliruptoraceae	0
Nocardiaceae	0.201030254649849
Nocardioidaceae	0.0855397026757879
Opitutaceae	0
Other	2.55174315242292
Paenibacillaceae	1.01155254305675
Pasteurellaceae	2.57979943080567
Peptococcaceae	0
Peptostreptococcaceae	0.17739537731315
Planococcaceae	0.0597514886556282
Porphyromonadaceae	0.199744625603856
Prevotellaceae	2.00410275427114
Promicromonosporaceae	0.0672055764725738
Propionibacteriaceae	1.562030042338
Propionibacterineae	1.46825819299337
Pseudomonadaceae	1.66527421847159
Psychromonadaceae	0.0661613278065965
Rhizobiaceae	1.51780450350153
Rhodanobacteraceae	1.53734146119979
Rhodobacteraceae	0.184769843912686
Rhodocyclaceae	0.0319668978999583
Rikenellaceae	0.151001268693472
Rubinisphaeraceae	0.0674298948448871
Ruminococcaceae	4.87796964021176
Schlesneriaceae	0
Solimonadaceae	0
Sphingobacteriaceae	0
Sphingomonadaceae	2.52571700661553
Spirochaetaceae	0.0702116561677182
Spirosomaceae	0.256562291602354
Sporolactobacillaceae	0.0860236815461355
Staphylococcaceae	0.388029061759985
Streptococcacaeae	0
Streptococcaceae	2.93881581644835
Streptomycetaceae	0
Streptomycineae	0
Streptosporangiaceae	0.217060558349188
Succinivibrionaceae	0.743669857341621
Synergistaceae	0.156395502420651
Tannerellaceae	0.201109519986468
Thermomonosporaceae	0
Thermotogaceae	0
Thiomicrospiraceae	0.0488545523580942
Thiovulaceae	0
Veillonellaceae	0.585371124205692
Verrucomicrobiaceae	0.0424849524429219
Vibrionaceae	3.25840560274742
Victivallaceae	0.0571941193280204
Weeksellaceae	0.18971706673491
Xanthobacteraceae	0.157208155386193
Xanthomonadaceae	0.954762040912553
Genus Information: (%)
Acetanaerobacterium	0.280784623493428
Acetivibrio	0
Acetobacter	0.153777171658867
Acetobacterium	0.042998363575843
Achromobacter	0.0832926531809442
Acidaminococcus	0.0288561345044678
Acidovorax	0.0292701465925608
Acinetobacter	0.655335762196789
Actinobacillus	0.644212115798175
Actinobaculum	0
Actinomadura	0
Actinomyces	0.521777322176547
Adlercreutzia	0
Aerococcus	0
Aeromicrobium	0.0395276156636072
Aeromonas	0.12325772733716
Afipia	0
Agathobacter	1.02216727941263
Aggregatibacter	0.0586444188862967
Agrobacterium	0.376113812148827
Agrococcus	0.0652036243261333
Akkermansia	0.0543025295823342
Alcaligenes	0
Algoriella	0
Aliagarivorans	0.0661613278065965
Alistipes	0.151001268693472
Allisonella	0
Alloiococcus	0
Alloprevotella	0.915744239252297
Allorhizobium-Neorhizobium-Pararhizobium-Rhizobium	0.981902544067198
Alloscardovia	0
Alysiella	0.0661910904398555
Amaricoccus	0
Anaerobiospirillum	0.216518040110507
Anaerococcus	0.0809742838418814
Anaerofilum	0.0357625812437197
Anaerofustis	0
Anaeroglobus	0.0952347739185739
Anaerospora	0
Anaerosporobacter	0.0590327228907492
Anaerostipes	0.0358568716577668
Anaerovorax	0.0333240715663014
Ancylobacter	0.10853963943167
Aneurinibacillus	0.0288565600632552
Anoxynatronum	0.114618330703839
Aquabacterium	0.0351525472739884
Arcanobacterium	0
Arcobacter	0.356262080603495
Arthrobacter	0.160786877249121
Asaccharobacter	0
Atopobium	0.15146832480362
Atopostipes	0
Aureimonas	0.0361379189669618
Bacillus	3.33570341261019
Bacteroides	2.10350324084157
Barnesiella	0.0323701264617669
Bartonella	0.0443774770499577
Bavariicoccus	0.0360146033119014
Bergeyella	0.0770506395913623
Bifidobacterium	2.8488614752336
Blautia	0.667799027694261
Bordetella	0
Brachybacterium	0.268791647577926
Brachymonas	0
Brachyspira	0.0646684435611327
Bradyrhizobium	0
Brevibacillus	0.432134530123444
Brevibacterium	0.356276625767735
Brevundimonas	0.0983487373566939
Brochothrix	0
Buchnera	0.221370565526447
Bulleidia	0
Burkholderia-Caballeronia-Paraburkholderia	0
Butyricicoccus	0.0695337073524867
Butyricimonas	0.0297385530763628
Butyrivibrio	0.530736277475941
Caldicoprobacter	0
Campylobacter	0.794671077519435
Capnocytophaga	0.226381040997128
Cardiobacterium	0
Castellaniella	0
Catabacter	0
Catenibacterium	2.20764739698393
Catonella	0
Caulobacter	0.250576993644745
Cellulomonas	0.139832386868015
Cellulosilyticum	0.358895136968561
Cellulosimicrobium	0.0364994741553095
Centipeda	0
Cephaloticoccus	0
Cetobacterium	0
Chitinibacter	0.117679212765585
Chlorobium	0
Christensenella	0.0785332944575071
Chryseobacterium	0
Citrobacter	0
Cloacibacillus	0.108768820323157
Clostridium	1.62017922091786
Clostridium sensu stricto	0.0307565445748062
Clostridium sensu stricto 1	3.08475150322066
Clostridium sensu stricto 10	0
Clostridium sensu stricto 11	0.12928248354623
Clostridium sensu stricto 12	0
Clostridium sensu stricto 13	0.105181494985328
Clostridium sensu stricto 14	0
Clostridium sensu stricto 15	0.034369078639568
Clostridium sensu stricto 16	0.0547354229306075
Clostridium sensu stricto 17	0
Clostridium sensu stricto 18	0.0543962032855376
Clostridium sensu stricto 19	0
Clostridium sensu stricto 2	0
Clostridium sensu stricto 3	0
Clostridium sensu stricto 4	0
Clostridium sensu stricto 5	0
Clostridium sensu stricto 7	0
Clostridium sensu stricto 8	1.18688230547772
Cnuella	1.65254772927846
Collinsella	0.0412205560666593
Comamonas	0
Coprobacillus	0
Coprobacter	0
Coprococcus 1	0
Coprococcus 2	0.0424429246321412
Coprococcus 3	0.138023200767109
Coriobacterium	0
Corynebacterium	0.227717638485961
Corynebacterium 1	1.93576613676953
Cronobacter	0
Cryobacterium	0.10978710729772
Cryptobacterium	0.0363030008947657
Cupriavidus	0
Curvibacter	0
Cutibacterium	0
Dechlorobacter	0
Deinococcus	0
Delftia	0.02862231068518
Dermabacter	0.294319073623549
Dermacoccus	0.0465039474077143
Desulfobulbus	0
Desulfovibrio	0
Dialister	0.148403557415263
Dictyoglomus	0.0371668305720321
Dielma	0
Dietzia	0.313198777668685
Dolosicoccus	0.0329817294498306
Dolosigranulum	0
Dorea	0.0434282571850759
Dyadobacter	0
Dysgonomonas	0
Eggerthella	1.05229394928209
Eggerthia	0
Eikenella	0.0302728155002604
Eisenbergiella	0
Elusimicrobium	0.0872155347645804
Empedobacter	0.112666427143548
Enorma	0
Enterobacter	0.490740010948892
Enterococcus	0
Enterorhabdus	0
Enterovibrio	0
Eremococcus	0
Erwinia	0.0327406992494539
Erysipelatoclostridium	0.0336319280378303
Escherichia	1.02434007994039
Escherichia-Shigella	0.917367247617442
Ethanoligenens	0.0721787509143506
Eubacterium	0.190693005210684
Ezakiella	0
Facklamia	0.836144444704505
Faecalitalea	0.111101987187617
Fastidiosipila	0.0448642478899252
Fictibacillus	0
Filifactor	0
Finegoldia	0
Flavobacterium	0.0395405639839113
Flavonifractor	0.250764295710312
Franconibacter	0.0388517151310344
Fretibacterium	0
Fusicatenibacter	0.178158137846439
Fusobacterium	0.269178940716144
Gallibacterium	0
Garciella	0
Gardnerella	0.0365753799573066
Gemella	0.0858231970432282
Gemmatirosa	0
Geobacillus	0
Geomicrobium	0
Georgenia	0.0284118996193862
Gluconobacter	0
Gordonia	0.0449634396828791
Gordonibacter	0
Granulicatella	0.0860530897750646
Grimontia	0.252317074134435
Haematobacter	0
Haemophilus	1.50752600601235
Hafnia-Obesumbacterium	0
Halodesulfovibrio	0
Halomonas	0.0796720762977917
Halopiger	0.175878233244068
Harryflintia	0
Helicobacter	0.5035969178248
Hespellia	0
Hodemania	0
Holdemanella	0
Holdemania	0.0298299820418409
Howardella	0.0996671379659129
Hungatella	0
Hydrobacter	0.0290702023576831
Hydrogenibacillus	0
Hydrogenoanaerobacterium	0.798807781578645
Hymenobacter	0.0572028070091961
Intestinibacter	0.0611944883658976
Intestinimonas	0
Isoptericola	0.0307061023172643
Janibacter	0.179679728292095
Johnsonella	0.127528329560782
Jonesia	0
Kandleria	0.0654902414172447
Kerstersia	0
Kingella	0
Klebsiella	0
Kluyvera	0
Kocuria	0.11114955526645
Kosakonia	0
Kurthia	0
Kytococcus	0
Lachnoanaerobaculum	0.136357581698229
Lachnobacterium	0.210515377687399
Lachnoclostridium	1.99235385946389
Lachnoclostridium 10	0.113101019264247
Lachnoclostridium 12	0.106400622541782
Lachnoclostridium 5	0.684373231326006
Lachnospira	2.40087328196141
Lachnospiraceae NC2004 group	0.0936828451416726
Lachnospiraceae NK4A136 group	0
Lactobacillus	1.2466770510304
Lactococcus	0.215102801156782
Lautropia	0.162660385235117
Lawsonella	0
Leifsonia	0
Leminorella	0.0299326954220329
Leptothrix	0.627703633405034
Leptotrichia	1.88872412798647
Leuconostoc	0.1013252742357
Limnobacter	0.119135649613944
Lysinibacillus	0
[truncated: 214 more rows]
