# Supplementary material for: Pediatric Acute Lymphoblastic Leukemia Patients Exhibit Distinctive Alterations in the Gut Microbiota
Source: Front Cell Infect Microbiol. 2020 Oct 16;10:558799. doi: 10.3389/fcimb.2020.558799 (PMC7596659; doi:10.3389/fcimb.2020.558799)
Supplement: Supplementary file 1 [file Data_Sheet_1.ZIP › rawdata/Control/19T040025_output.xls.result.txt]

Species Information: (%)
Abiotrophia defectiva	0
Abiotrophia para-adiacens	0.0312579238288056
Acetanaerobacterium elongatum	0.261489359579592
Acetobacterium tundrae	0
Achromobacter denitrificans	0.223851253460775
Achromobacter xylosoxidans	0.0436710441848892
Acidaminococcus fermentans	0
Acidaminococcus intestini	0.0366722368992002
Acidovorax facilis	0.0364312131072513
Acidovorax sp	0
Acidovorax temperans	0
Acinetobacter baumannii	0
Acinetobacter calcoaceticus	0.0935351701252576
Acinetobacter haemolyticus/baumannii	0.513389739011065
Acinetobacter johnsonii	0.0955702022533891
Acinetobacter junii	0
Acinetobacter lwoffii	0
Acinetobacter pittii	0
Acinetobacter radioresistens	0
Acinetobacter septicus	0
Actinobacillus capsulatus	0.191033631245277
Actinobacillus pleuropneumoniae	0
Actinobaculum massiliense	0
Actinobaculum schaalii	0.0700410986511415
Actinomadura vinacea	0
Actinomyces canis	0.0323153702592921
Actinomyces cardiffensis	0
Actinomyces georgiae	0.0494273360843372
Actinomyces graevenitzii	0
Actinomyces johnsonii	0.0447874261567182
Actinomyces massiliensis	0
Actinomyces meyeri	0.0296499217248899
Actinomyces naeslundii	0
Actinomyces neuii	0.0699518339642593
Actinomyces odontolyticus	0
Actinomyces oris	0
Actinomyces radingae	0
Actinomyces sp._ph3	0.183974373898619
Actinomyces turicensis	0
Actinomyces urogenitalis	0
Actinomyces viscosus	0
Adlercreutzia equolifaciens	0
Aeribacillus pallidus	0.180214284543645
Aerococcus christensenii	0.0317761288240971
Aerococcus viridans	0
Aeromicrobium massiliense	0.0343642243078742
Aeromonas allosaccharophila/veronii	0.0606401163301206
Aeromonas bestiarum	0.0482494719299245
Aeromonas hydrophila	0
Aeromonas jandaei	0.0295060846292359
Aeromonas media/tecta	0
Aeromonas veronii	0
Afipia birgiae	0
Agathobaculum butyriciproducens	0.0527638199381718
Aggregatibacter actinomycetemcomitans	0.0384454531189902
Aggregatibacter aphrophilus	0.394770264401632
Aggregatibacter segnis	0
Agrobacterium tumefaciens	0.401916509461651
Agrococcus jejuensis	0
Agrococcus terreus	0.0942759359659935
Akkermansia glycaniphila	0
Akkermansia muciniphila	0.268293040543184
Alcaligenes faecalis	0.0454228662951639
Algoriella xinjiangensis	0
Aliagarivorans marinus	0.0449473767764326
Alistipes finegoldii	0
Alistipes indistinctus	0.0345822225932144
Alistipes inops	0
Alistipes obesi	0.0300211007090745
Alistipes onderdonkii	0.0686648077955634
Alistipes putredinis	0.0405779672927412
Alistipes senegalensis	0.047946383951055
Alistipes shahii	0
Alistipes timonensis	0.0338675944056434
Allisonella histaminiformans	0.0293761227961911
Alloiococcus otitis	0
Alloprevotella rava	0
Alloprevotella tannerae	1.26574043614202
Alloscardovia omnicolens	0
Alysiella filiformis	0.174524768410945
Amaricoccus kaplicensis	0
Anaerobiospirillum succiniciproducens	0
Anaerobiospirillum thomasii	0.210730351948974
Anaerococcus hydrogenalis	0.0593826959433943
Anaerococcus lactolyticus	0.0449902182401291
Anaerococcus obesiensis	0.0540374761476688
Anaerococcus octavius	0
Anaerococcus prevotii	0.0326281088813894
Anaerococcus senegalensis	0.0309577566810559
Anaerococcus tetradius	0
Anaerococcus vaginalis	0
Anaerofilum agile	0.0606651845720668
Anaerofilum pentosovorans	0
Anaerofustis stercorihominis	0
Anaeroglobus geminatus	0.0297091588261702
Anaerorhabdus furcosa	0.0322819834414347
Anaerosporobacter mobilis	0.045263438294836
Anaerostipes butyraticus	0.0406204965956401
Anaerostipes caccae	0
Anaerostipes hadrus	0.177563358566227
Anaerotruncus colihominis	0.554908760304489
Anaerotruncus sp	0
Anaerovorax odorimutans	0
Ancylobacter polymorphus	0.0984129344866881
Aneurinibacillus aneurinilyticus	0.0381575799845189
Aneurinibacillus migulanus	0.0612152644738281
Anoxynatronum sibiricum	0.206429868005906
Aquabacterium commune	0.0452574502813329
Arcanobacterium haemolyticum	0.0339676698617346
Arcanobacterium pyogenes	0.037328605223878
Arcobacter butzleri	0.106384252946075
Arcobacter cryaerophilus	0
Arthrobacter albus	0.0517836703571386
Arthrobacter castelli	0.0778920072719409
Arthrobacter oxydans	0.0690238706816012
Arthrobacter polychromogenes	0.029678683387639
Asaccharobacter celatus	0.0315046547081516
Atlantibacter hermannii	0
Atopobium minutum	0
Atopobium parvulum	0.0502942130484813
Atopobium rimae	0.233600647383544
Atopobium vaginae	0
Atopostipes suicloacalis	0.050519987526732
Aurantimonas altamirensis	0
Aureimonas altamirensis	0
Averyella dalhousiensis	0
Azonexus hydrophilus	0
Azospirillum lipoferum	0.043640709558037
Bacillus altitudinis	0.470622250110999
Bacillus amyloliquefaciens	0.0457435180839074
Bacillus anthracis	0.0441869988537271
Bacillus atrophaeus	0
Bacillus badius	0
Bacillus beijingensis	0.0586443058643399
Bacillus benzoevorans	0
Bacillus cereus	0
Bacillus circulans	0
Bacillus clausii	0
Bacillus coagulans	0
Bacillus cytotoxicus	0.0437011203217905
Bacillus endophyticus	0.0308967398388669
Bacillus firmus	0
Bacillus flexus	0
Bacillus fordii	0.0518788766174696
Bacillus halodurans	0
Bacillus idriensis	0.0299114166152037
Bacillus infantis	0
Bacillus licheniformis	0.0536423999988287
Bacillus marisflavi	0.0453214780387761
Bacillus massilioanorexius	0.0416493417903062
Bacillus massiliosenegalensis	0
Bacillus megaterium	0
Bacillus methanolicus	0
Bacillus mojavensis	0.0485282750129308
Bacillus mycoides	0
Bacillus nealsonii	0.0312337979025305
Bacillus niacini	0
Bacillus polyfermenticus	0.0739601130089848
Bacillus pseudofirmus	0
Bacillus pseudomycoides	0.0415353281496135
Bacillus pumilus	0.0361224908427189
Bacillus senegalensis	0.0498592020008439
Bacillus simplex	0
Bacillus siralis	0
Bacillus sonorensis	0.0281833645286748
Bacillus subtilis	0.0495003758891541
Bacillus thermoamylovorans	0.165893044184299
Bacillus thuringiensis	0.195405124713208
Bacillus timonensis	0.0304146745432687
Bacillus toyonensis/wiedmanii/thuringiensis	0.0595984963314771
Bacillus vallismortis	0.0479422390477762
Bacteroides acidifaciens	0.0410807039065802
Bacteroides caccae	0.450748629864409
Bacteroides cellulosiluticus	0.287389283548356
Bacteroides cellulosilyticus	0.619976233922423
Bacteroides clarus	0
Bacteroides coagulans	0
Bacteroides coprocola	0
Bacteroides coprophilus	0.125844500347832
Bacteroides dorei	0
Bacteroides eggerthii	0.178519549631778
Bacteroides faecis	0.0536507266367361
Bacteroides finegoldii	0.0323526517614258
Bacteroides fluxus	0
Bacteroides fragilis	0.832783329173922
Bacteroides galacturonicus	0.0483597675712956
Bacteroides gallinarum	0.0358967584886184
Bacteroides gallinceum	0
Bacteroides graminisolvens	0
Bacteroides helcogenes	0.033469188413658
Bacteroides intestinalis	0
Bacteroides massiliensis	0.340801820569467
Bacteroides massilinensis	0.0411611273132319
Bacteroides nordii	0.359627003757404
Bacteroides oleiciplenus	0
Bacteroides ovatus	0.0488239216753679
Bacteroides paurosaccharolyticus	0
Bacteroides pectinophilus	0.100454991086449
Bacteroides plebeius	0
Bacteroides propinonicifaciens	0
Bacteroides pyogenes	0
Bacteroides salanitronis	0
Bacteroides salyersiae	0.0934025659071412
Bacteroides sartorii	0
Bacteroides stercorirosoris	0
Bacteroides stercoris	0
Bacteroides thetaiotaomicron	0.0918280695779859
Bacteroides timonensis	0
Bacteroides uniformis	0.518166463770156
Bacteroides ureolyticus	0.160903890242609
Bacteroides vulgatus	0.168816211987376
Bacteroides xylanisolvens	0.110279095675902
Bacteroides xylanolyticus	0
Barnesiella intestinihominis	0
Barnesiella viscericola	0
Bartonella birtlesii	0
Bavariicoccus seileri	0.0346664122842394
Bergeyella zoohelcum	0.0613706111998637
Bifidobacterium actinocoloniiforme	0.0293700964128838
Bifidobacterium adolescentis	0
Bifidobacterium adolescentis/ruminantium	0
Bifidobacterium angulatum	0.0786364899410668
Bifidobacterium animalis	0
Bifidobacterium asteroides	0.0398090804375861
Bifidobacterium avesanii	0.0365044140388159
Bifidobacterium bifidum	0.0401895443534366
Bifidobacterium bohemicum	0
Bifidobacterium bombi	0.0440895146321513
Bifidobacterium boum	0.0767706752651756
Bifidobacterium breve	0.0299857405389764
Bifidobacterium callitrichos	0
Bifidobacterium catenulatum	0.144324114910135
Bifidobacterium catenulatum/pseudoctenulatum	0.111800311001963
Bifidobacterium choerinum	0.181782972994924
Bifidobacterium commune	0.0305052429985771
Bifidobacterium coryneforme	0
Bifidobacterium crudilactis/psychraerophilum	0
Bifidobacterium cuniculi	0.071620348072436
Bifidobacterium dentium	0.0752490803102439
Bifidobacterium eulemuris/lemurum	0
Bifidobacterium faecale	0
Bifidobacterium gallicum	0.112708299808724
Bifidobacterium gallinarum	0
Bifidobacterium hapali	0.0365910149951083
Bifidobacterium indicum	0
Bifidobacterium kashiwanohense	0.0372926751973672
Bifidobacterium longum	0.162497198030851
Bifidobacterium longum	0.105287091287
Bifidobacterium merycicum	0
Bifidobacterium mongoliense	0
Bifidobacterium moukalabense	0.409884573312873
Bifidobacterium pseudocatenulatum	0
Bifidobacterium pseudocatenulatum	0
Bifidobacterium pseudolongum	0.122833302697112
Bifidobacterium pullorum	0.0344329496885302
Bifidobacterium pullorum/hapali	0.0360244294894358
Bifidobacterium ramosum	0.0507721088936606
Bifidobacterium reuteri	0.102643428901449
Bifidobacterium ruminantium	0
Bifidobacterium saeculare	0
Bifidobacterium saguini	0
Bifidobacterium scardovii	0.0810491356465377
Bifidobacterium stercoris	0.0359789895535193
Bifidobacterium thermacidophilum	0.101541133012513
Bifidobacterium thermophilum	0.0306601032109799
Bifidobacterium tissieri	0.0871375518704412
Bifidobacterium tsurumiense	0.0334513798206985
Bifissio spartinae	1.6592572043515
Bilophila wadsworthia	0
Blastococcus massiliensis	0.337545576507598
Blastomonas natatoria	0.0360097308193357
Blautia caecimuris	0
Blautia coccoides	0.030801134253214
Blautia faecis	0.062500550589742
Blautia glucerasea	0
Blautia hansenii	0
Blautia hydrogenotrophica	0.0921439852587955
Blautia luti	0.20233714459991
Blautia marasmi	0
Blautia obeum	0
Blautia producta	0.0373037936902237
Blautia schinkii	0.416198246593919
Blautia sp._GD8	0.0394909793237265
Blautia stercoris	0.101407982940159
Blautia wexlerae	0.0447448875770949
Bordetella hinzii	0
Brachybacterium muris	0
Brachybacterium paraconglomeratum	0.052896932442572
Brachymonas chironomi	0
Brachyspira aalborgi	0.0671088469304048
Brachyspira pilosicoli	0
Bradyrhizobium denitrificans	0.0359336405316716
Bradyrhizobium elkanii	0.0363554104786038
Bradyrhizobium japonicum	0.0293551254757856
Brevibacillus agri	0
Brevibacillus borstelensis	0
Brevibacillus brevis	0.0450011178247844
Brevibacillus massiliensis	0
Brevibacterium casei	0.0608247834365976
Brevibacterium epidermidis	0
Brevibacterium halotolerans	0.102721549044368
Brevibacterium iodinum	0
Brevibacterium linens	0.0655091459313351
Brevibacterium luteolum	0
Brevibacterium mcbrellneri	0.0470478514511009
Brevibacterium paucivorans	0.10607818850472
Brevibacterium pityocampae	0.0288001908875541
Brevibacterium ravenspurgense/massiliense	0.0677719688575657
Brevibacterium senegalense	0
Brevundimonas bacteroides	0.152088794643395
Brevundimonas diminuta	0.0487018255604399
Brevundimonas subvibrioides	0.0409160210552526
Brevundimonas terrae	0
Brevundimonas vesicularis	0
Brochothrix thermosphacta	0
Buchnera aphidicola	0.106402609406941
Buchnera sp.	0
Bulleidia extructa	0
Burkholderia cepacia	0.0356263644397573
Burkholderia glumae	0
Burkholderia plantarii	0.0342845563934455
Butyricicoccus faecihominis	0.0844995298145442
Butyricicoccus pullicaecorum	0
Butyricimonas faecihominis	0
Butyricimonas paravirosa	0.0349972704963678
Butyricimonas synergistica	0
Butyricimonas virosa	0
Butyrivibrio crossotus	0.133980440026806
Butyrivibrio fibrisolvens	0.0528188807147993
C.viride 16S	0.0979239281435698
Caldicoprobacter faecalis	0
Campylobacter coli	0.0873015950294657
Campylobacter concisus	0
Campylobacter curvus	0
Campylobacter faecalis	0.127927927595275
Campylobacter fetus	0
Campylobacter gracilis	0
Campylobacter hominis	0
Campylobacter hyointestinalis	0
Campylobacter jejuni	0.418966402793898
Campylobacter lari	0
Campylobacter rectus	0
Campylobacter showae	0.0539100202477185
Campylobacter upsaliensis	0
Campylobacter ureolyticus	0
Candidatus Blastococcus	0
Candidatus Dorea	0.147179814352663
Candidatus Soleaferrea	0
Candidatus Stoquefichus	0.0368776354663357
Candidatus Streptomyces	0
Capnocytophaga gingivalis	0
Capnocytophaga granulosa	0
Capnocytophaga haemolytica	0.117273514849835
Capnocytophaga leadbetteri	0.135250823405129
Capnocytophaga ochracea	0
Capnocytophaga sputigena	0.0448753169934807
Cardiobacterium hominis	0.0508409677040488
Cardiobacterium valvarum	0
Carnobacterium maltaromaticum	0
Castellaniella defragrans	0
Catabacter hongkongensis	0.0307424532822525
Catenibacterium mitsuokai	1.85100848847856
Catonella morbi	0
Catonella sp.	0
Cedecea davisae	0
Cedecea lapagei	0.0323492599732929
Cellulomonas composti	0.0655481924645872
Cellulomonas denverensis	0
Cellulomonas massiliensis	0.0286136296570486
Cellulomonas parahominis	0
Cellulosilyticum lentocellum	0.174278354585395
Cellulosimicrobium cellulans	0.0367826357275171
Centipeda periodontii	0
Cephaloticoccus primus	0
Cetobacterium somerae	0
Chlamydia abortus	0.0355424979157709
Chlamydia trachomatis	0.083645110281062
Chlorobium phaeobacteroides	0
Christensenella minuta	0.0521022976614125
Chryseobacterium bovis	0
Chryseobacterium hominis	0
Citrobacter amalonaticus	0
Citrobacter braakii	0
Citrobacter farmeri	0
Citrobacter freundii	0.0329846804432224
Citrobacter gillenii	0
Citrobacter intermedius	0
Citrobacter murliniae	0
Citrobacter pasteurii	0
Citrobacter sedlakii	0
Citrobacter werkmanii	0
Citrobacter youngae	0.0426261906726162
Cloacibacillus evryensis	0.0892284508582559
Cloacibacillus porcorum	0
Cloacibacterium normanense	2.27152825665932
Clostridioides difficile	0
Clostridium acetobutylicum	0.0345767199834573
Clostridium acidisoli	0.0428665783728283
Clostridium aciditolerans	0
Clostridium aerotolerans	0
Clostridium akagii	0.0445791681080196
Clostridium aldenense	0.0384168175561916
Clostridium aldrichii	0
Clostridium algidicarnis	0
Clostridium amazonense	0.0301681219500506
Clostridium aminovalericum	0.182269485423901
Clostridium amygdalinum	0
Clostridium amylolyticum	0
Clostridium arbusti	0.0796630282878799
Clostridium argentinense	0.0398088437083558
Clostridium asparagiforme	1.36117868162927
Clostridium aurantibutyricum	0.0430200405330991
Clostridium autoethanogenum	0
Clostridium baratii/Eubacterium nitrigenese	0
Clostridium beijerinckii	0
Clostridium bifermentans	0.0505665921554443
Clostridium bolteae/aminovalericum	0.129700309726982
Clostridium botulinum	0
Clostridium bowmanii	0
Clostridium butyricum	0.0364164877083425
Clostridium cadaveris	0
Clostridium carboxidivorans	0
Clostridium cavendishii	0
Clostridium celatum	2.43721940830316
Clostridium celerecrescens	0
Clostridium cellobioparum	0
Clostridium cellulolyticum	0
Clostridium chartatabidum	0.0605392762459109
Clostridium chauvoei	0.0857695334138009
Clostridium chromiireducens	0.160766282698702
Clostridium citroniae	0.0474057905468805
Clostridium clariflavum	0.0848036392261266
Clostridium clostridioforme	0
Clostridium cochlearium	0
Clostridium cocleatum	0
Clostridium colicanis	0
Clostridium colinum	0.0439247945867134
Clostridium collagenovorans	0.107200272061621
Clostridium cylindrosporum	0
Clostridium dakarense	0
Clostridium difficile	0
Clostridium diolis	0.219903811063672
Clostridium disporicum/celatum	0
Clostridium drakei	0
Clostridium estertheticum	0
Clostridium fallax	0.028954097123753
Clostridium felsineum	0
Clostridium ganghwense	0
Clostridium ghonii	0.0806506286186395
Clostridium glycolicum	0
Clostridium glycyrrhizinilyticum	0.576879384784844
Clostridium grantii	0
Clostridium haemolyticum	0
Clostridium hathewayi	0.0401288315147557
Clostridium herbivorans	0
Clostridium hiranonis	0
Clostridium homopropionicum	0
Clostridium huakuii	0
Clostridium hungatei	0
Clostridium hylemonae	0.136002801979166
Clostridium indolis/methoxybenzovorans	0.918089564408988
Clostridium innocuum	0
Clostridium irregulare	0
Clostridium isatidis	0
Clostridium jeddahense	0
Clostridium kogasensis	0
Clostridium lactatifermentans	0.0584904309093185
Clostridium lavalense/bolteae	0.19028293747119
Clostridium leptum	0.0857685433226999
Clostridium limosum	0
Clostridium lituseburense	0.0362312515103162
Clostridium lundense	0
Clostridium malenominatum	0.0792321703501006
Clostridium massiliodielmoense	0.0298037220890668
Clostridium methoxybenzovorans	0.922330628760094
Clostridium methylpentosum	0.0692522474797943
Clostridium neonatale	0
Clostridium nexile	0.145622444963402
Clostridium novyi	0.0475160656805382
Clostridium oceanicum	0
Clostridium oroticum	0
Clostridium paraputrificum	0
Clostridium pascui	0
Clostridium pasteurianum	0
Clostridium perfringens	0
Clostridium polysaccharolyticum	0.0740220039531456
Clostridium populeti	0
Clostridium psychrophilum	0
Clostridium punense	0
Clostridium putrefaciens	0.541816286074135
Clostridium ramosum	0.0321577536139268
Clostridium rectum	0
Clostridium saccharobutylicum	0
Clostridium saccharogumia	0.0300213355718247
Clostridium saccharolyticum	0.0861351541592312
Clostridium saccharoperbutylacetonicum	0.0363568514498869
Clostridium sardiniense	0
Clostridium sartagoforme	0.112310705718052
Clostridium scatologenes	0.0354673452654567
Clostridium schirmacherense	0.0473749101599413
Clostridium scindens	0.108916660909436
Clostridium senegalense	0
Clostridium septicum	0.052714206308134
Clostridium sordellii	0
Clostridium sp._16S_	0
Clostridium sphenoides	0.0446849567144465
Clostridium spiroforme	0
Clostridium sporogenes	0.0943733673285596
Clostridium sporosphaeroides	0.0287721668834199
Clostridium sticklandii	0.0345537839700414
Clostridium straminisolvens	0.0825125675086515
Clostridium subterminale	0
Clostridium sufflavum	0
Clostridium sulfidigenes	0.0399270381406328
Clostridium swellfunianum	0
Clostridium symbiosum	0.490969598061663
Clostridium tagluense	0.0346936590798228
Clostridium tepidiprofundi	0
Clostridium termitidis	0
Clostridium tertium	0
Clostridium tetani	0.0516285486504931
Clostridium tetanomorphum	0
Clostridium thermoalcaliphilum	0
Clostridium thermopalmarium	0
Clostridium thiosulfatireducens	0.120698065385498
Clostridium tunisiense	0.038211963504906
Clostridium tyrobutyricum	0
Clostridium ventriculi	0
Clostridium vincentii	0
Clostridium viride	0
Clostridium vulturis	0
Clostridium xylanolyticum	0
Clostridium xylanovorans	0
Collinsella aerofaciens	0
Collinsella intestinalis	0.0350699338886015
Collinsella massiliensis	0
Collinsella stercoris	0.0624248963322499
Collinsella tanakaei	0
Comamonas aquatica	0
Comamonas kerstersii	0
Comamonas terrigena	0
Comamonas testosteroni	0
Coprobacillus cateniformis	0
Coprobacter fastidiosus	0
Coprobacter secundus	0
Coprococcus catus	0
Coprococcus comes	0.087475045284052
Coprococcus eutactus	0.0907330571543575
Coriobacterium glomerans	0.0329747021102507
Corynebacterium accolens	0
Corynebacterium afermentans	0.0840631412573338
Corynebacterium ammoniagenes	0.0321224910633249
Corynebacterium amycolatum	0
Corynebacterium appendicis	0
Corynebacterium argentoratense	0
Corynebacterium aurimucosum	0.0317278288545554
Corynebacterium casei	0
Corynebacterium coyleae	0
Corynebacterium durum	0
Corynebacterium frankenforstense	0
Corynebacterium freneyi	0.127512626186935
Corynebacterium genitalium	0
Corynebacterium glaucum	0
Corynebacterium glucuronolyticum	0.0363138456069908
Corynebacterium jeikeium	0.0646694453489431
Corynebacterium kroppenstedtii	0.148505634734443
Corynebacterium matruchotii	0
Corynebacterium minutissimum	0.0648279185063793
Corynebacterium mucifaciens	0.0397799871036204
Corynebacterium propinquum	0.0320415804543388
Corynebacterium pseudodiphthericum	0
Corynebacterium resistens	0.0293416073044695
Corynebacterium simulans	0
Corynebacterium singulare	0.070616552368423
Corynebacterium sp._1152	0
Corynebacterium striatum	0.0287170921741887
Corynebacterium sundsvallense	0.0412653970486021
Corynebacterium tuberculostearicum	0
Corynebacterium tuscaniense	0.452822809093036
Corynebacterium ulcerans	0.0616373987018465
Corynebacterium ureicelerivorans	0
Corynebacterium variabile	0
Corynebacterium xerosis	0.096378446336431
Cronobacter sakazakii	0
Cryptobacterium curtum	0.0435796366333788
Cupriavidus metallidurans	0
Curtobacterium flaccumfaciens	0
Deinococcus aquaticus	0
Deinococcus indicus	0.0385416066369711
Deinococcus proteolyticus	0
Delftia acidovorans	0
Dermabacter hominis	0.0548111938193746
Dermabacter vaginalis	0.0877712754853947
Dermacoccus nishinomiyaensis	0.0610806210695259
Desulfitobacterium frappieri	0.030423892538136
Desulfobulbus propionicus	0
Desulfotomaculum guttoideum	0
Desulfovibrio alkalitolerans	0
Desulfovibrio desulfuricans	0
Desulfovibrio fairfieldensis	0
Desulfovibrio legallii	0.032732213547381
Desulfovibrio legallis	0
Desulfovibrio piger	0
Desulfovibrio termitidis	0
Dialister invisus	0.0368143953112913
Dialister micraerophilus	0
Dialister pneumosintes	0
Dialister succinatiphilus	0.0321436337567283
Dictyoglomus thermophilum	0.0607647223258627
Dielma fastidiosa	0
Dietzia cinnamea	0.0747873807875318
Dietzia maris	0.590626809724913
Dietzia natronolimnaea	0.0302970130202901
Dolosicoccus paucivorans	0.0434541271765947
Dolosigranulum pigrum	0.0363657648956078
Dorea formicigenerans	0.0700499988833819
Dorea longicatena	0.129266094282528
Dorea massiliensis	0
Dyadobacter beijingensis	0
Dyadobacter fermentans	0
Dysgonomonas capnocytophagoides	0
Dysgonomonas gadei	0
Dysgonomonas macrotermitis	0
Dysgonomonas mossii	0
Edwardsiella tarda	0.0757452997994967
Eggerthella lenta	0.0714283193580012
Eggerthella sinensis	0.499210583906107
Eggerthella timonensis	0.0446139645610557
Eggerthia catenaformis	0
Eikenella corrodens	0
Eisenbergiella tayi	0
Elusimicrobium minutum	0.113116521231059
Empedobacter falsenii	0.146786032575312
Enorma massiliensis	0
Enterobacter aerogenes	0
Enterobacter asburiae	0
Enterobacter cancerogenus	0
Enterobacter cloacae	0.201540119268643
Enterobacter massiliensis	0.0310046050844904
Enterococcus asini	0
Enterococcus avium	0.0626606791900376
Enterococcus caccae	0
Enterococcus casseliflavus	0
Enterococcus casseliflavus/galliarum	0.0408234087024802
Enterococcus cecorum	0
Enterococcus devriesei	0.0431521477888989
Enterococcus dispar	0
Enterococcus durans/hirae	0
Enterococcus faecalis	0.135706326964626
Enterococcus faecium	0
Enterococcus gallinarum	0.034344514583204
Enterococcus gilvus	0
Enterococcus italicus	0
Enterococcus malodoratus	0
Enterococcus mundtii	0
Enterococcus phoeniculicola	0
Enterococcus raffinosus	0
Enterococcus saccharolyticus	0
Enterorhabdus caecimuris	0.0404367525111737
Enterovibrio nigricans	0
Eremococcus coleocola	0
Erysipelatoclostridium ramosum	0.0343960185151305
Escherichia albertii	0.0361409504383747
Escherichia coli	1.50840002097605
Escherichia fergusonii	1.13725787118323
Escherichia hermannii	1.90078974295158
Ethanoligenens harbinense	0.0970083555046703
Eubacterium barkeri	0
Eubacterium biforme	0
Eubacterium brachy	0
Eubacterium budayi	0.618475402422903
Eubacterium callanderi	0.0371843989632142
Eubacterium celluloscolvens	0.208151330590839
Eubacterium cellulosolvens	0.0453265967067534
Eubacterium contortum	0.0448957480847944
Eubacterium coprostanoligenes	0
Eubacterium cylindroides	0
Eubacterium desmolans	0
Eubacterium dolichum	0.0635847300119271
Eubacterium eligens	0.073555413439313
Eubacterium fissicatena	0.27869989466999
Eubacterium hallii	0.0322274232845945
Eubacterium infirmum	0
Eubacterium limosum	0
Eubacterium moniliforme	0
Eubacterium multiforme	0.0726177606587036
Eubacterium nitritogenes	0.0517073868001789
Eubacterium nodatum	0.0310915196331504
Eubacterium oxidoreducens	0.0811735584206817
Eubacterium pyruvativorans	0
Eubacterium ramulus	0.157374773093884
Eubacterium rectale	0.0524370882582027
Eubacterium ruminantium	0.0670283433376373
Eubacterium saphenum	0
Eubacterium siraeum	0
Eubacterium sp	0.0642195969050762
Eubacterium sulci	0.0859727408123744
Eubacterium tenue	0
Eubacterium tortuosum	0
Eubacterium tortusum	0
Eubacterium uniforme	0.050524248868235
Eubacterium ventriosum	0.11890541916694
Eubacterium xylanophilum	0.0695978986349356
Eubacterium yurii	0
Exiguobacterium aurantiacum	0.543023647196006
Facklamia hominis/miroungae	0
Facklamia ignava	0.0411521541363561
Facklamia languida	0
Facklamia tabacinasalis	0.322961535197819
Faecalibacterium prausnitzii	0.215947748698117
Faecalibacterium prausnitzii S9G3	0.141525968789082
Faecalicatena contorta	0.132842668814155
Faecalitalea cylindroides	0.0466579238154123
Fermentimonas caenicola	0.124254603055064
Ferrimonas balearica	0.0337704139119
Fictibacillus arsenicus	0
Filifactor alocis	0.0465729750419185
Filifactor villosus	0
Finegoldia magna	0
Flavobacterium banpakuense	0.0282599196632612
Flavobacterium branchiophilum	0
Flavobacterium cheniae	0
Flavobacterium daejeonense	0
Flavobacterium lindanitolerans	0.053501209222059
Flavobacterium oncorhynchi	0.0292370053163656
Flavobacterium sp._TISTR	0
Flavonifractor plautii	0.255137220574415
Flavonifractor sp	0.069890254277025
Flexispira rappini	0
Flintibacter butyricus	0.276071360380123
Fretibacterium fastidiosum	0
Fusicatenibacter saccharivorans	0.167884213841896
Fusobacterium equinum	0
Fusobacterium gonidiaformans	0.0377506526031715
Fusobacterium mortiferum	0
Fusobacterium naviforme	0.10654539327592
Fusobacterium necrogenes	0.0607478038227428
Fusobacterium necrophorum	0.507669124982897
Fusobacterium nucleatum	0
Fusobacterium periodonticum	0
Fusobacterium russii	0
Fusobacterium ulcerans	0.0415660873450328
Fusobacterium varium	0.105047811007466
Gallibacterium anatis	0
Garciella nitratireducens	0
Gardnerella vaginalis	0
Gemella haemolysans	0.0357530849171348
Gemella morbillorum	0.0300960858051644
Gemella sanguinis	0.0489145808223269
Gemmatirosa kalamazoonesis	0
Gemmiger formicilis	0.170103050872587
Geobacillus stearothermophilus	0.0298745268807567
Geobacillus vulcani	0
Georgenia muralis	0
Gluconobacter oxydans	0
Gordonia bronchialis	0
Gordonia jacobaea	0.0677137645803113
Gordonia otitidis	0
Gordonia rubripertincta	0.109403531452452
Gordonia terrae	0
Gordonibacter pamelaeae	0
Gordonibacter urolithinfaciens	0.0319129699413515
Granulicatella adiacens	0.0498610806390542
Granulicatella elegans	0
Grimontia hollisae	0.127311523102826
Haematobacter missouriensis	0
Haemophilus haemolyticus	0.496902459156338
Haemophilus influenzae	0
Haemophilus parahaemolyticus	0
Haemophilus parainfluenzae	0.175142492993508
Haemophilus paraphrohaemolyticus	0
Haemophilus pittmaniae	0
Haemophilus quentini	0
Haemophilus sputorum	0.0366872512072828
Hafnia alvei	0
Halobiforma nitratireducens	0.0904385715979767
Halomonas salina	0
Harryflintia acetispora	0.0291365975577036
Helicobacter bilis	0
Helicobacter canadensis	0
Helicobacter cinaedi	0.110809718914953
Helicobacter fennelliae	0
Helicobacter pametensis	0.0895123932665906
Helicobacter pullorum	0.0330608782235712
Helicobacter pylori	0.0767425503766931
Helicobacter rodentium	0.0401128025144535
Helicobacter winghamensis	0.121536127882171
Herbaspirillum massiliense	0.159313042651166
Hespellia porcina	0.0350387215353828
Hespellia stercorisuis	0
Holdemanella biformis	0
Holdemania filiformis	0.0351530944889187
Holdemania massiliensis	0
Howardella ureilytica	0.0493643551005547
Hungatella effluvii	0
Hydrobacter penzbergensis	0.0426532654183652
Hydrogenibacillus schlegelii	0
Hydrogenoanaerobacterium saccharovorans	0.656537839899369
Hymenobacter rigui	0.0938348519264853
Intestinibacter bartlettii	0.0795008729384398
Intestinimonas butyriciproducens	0
Janibacter hoylei	0
Janibacter indicus	0.109842047595114
Janibacter limosus	0
Janibacter terrae	0.0312458179694308
Johnsonella ignava	0.141196412334851
Jonesia denitrificans	0
Kallipyga massiliensis	0
Kandleria vitulina	0.349588181055237
Kerstersia gyiorum	0
Kineothrix alysoides	0
Kingella denitrificans	0
Kingella kingae	0
Kingella oralis	0
Klebsiella aerogenes	0.0305291592431239
Klebsiella oxytoca	0
Klebsiella pneumoniae	0.0652588523201863
Klebsiella variicola	0
Kluyvera ascorbata	0
Kluyvera intermedia	0
Kocuria halotolerans	0.0385014682133039
Kocuria indica	0
Kocuria kristinae	0
Kocuria marina	0.0525107510142722
Kocuria palustris	0
Kocuria rhizophila	0
Kocuria rosea	0.035460774648976
Kosakonia cowanii	0
Kurthia gibsonii	0
Kurthia massiliensis	0
Kurthia senegalensis	0
Kytococcus schroeteri	0
Kytococcus sedentarius	0
Lachnoanaerobaculum saburreum	0.0772356418008999
Lachnoanaerobaculum umeaense	0
Lachnobacterium bovis	0.100638938579021
Lachnoclostridium phytofermentans	0
Lachnoclostridium sp	0.0459863993509073
Lachnospira multipara	0.12563819594956
Lachnospira pectinoschiza	2.53234546802479
Lactobacillus acidophilus	0
Lactobacillus agilis	0
Lactobacillus alimentarius	0.22549192218399
Lactobacillus alvi	0
Lactobacillus amylolyticus	0
Lactobacillus amylophilus	0
Lactobacillus amylovorus	0.0288835538451889
Lactobacillus animalis	0
Lactobacillus antri	0
Lactobacillus apinorum	0
Lactobacillus apodemi	0
Lactobacillus bifermentans	0.0299737658084426
Lactobacillus brevis	0
Lactobacillus buchneri	0
Lactobacillus casei	0
Lactobacillus ceti	0
Lactobacillus coleohominis	0
Lactobacillus coryniformis	0.0322843121505782
Lactobacillus crispatus	0
Lactobacillus curvatus	0
Lactobacillus delbrueckii	0.0313330263012775
Lactobacillus dextrinicus	0
Lactobacillus fermemtum	0.0327453611110267
Lactobacillus fermentum	0.0299170757736921
Lactobacillus fructivorans/homohiochii	0.0615826231283345
Lactobacillus gasseri	0
Lactobacillus gastricus	0
Lactobacillus gigeriorum	0.0287865262512956
Lactobacillus helveticus	0
Lactobacillus herbarum	0
Lactobacillus iners	0.0321545792748459
Lactobacillus jensenii	0.0738319988638027
Lactobacillus johnsonii	0
Lactobacillus kalixensis	0
Lactobacillus kitasatonis	0
Lactobacillus kunkeei	0.0799183865866912
Lactobacillus malefermentans	0.0507950724937977
Lactobacillus mindensis	0
Lactobacillus mucosae	0
Lactobacillus mudanjiangensis	0.0437419835359139
Lactobacillus oris	0
Lactobacillus parabuchneri	0
Lactobacillus paracasei	0
Lactobacillus parafarraginis	0
Lactobacillus pentosus	0
Lactobacillus plantarum	0.0586327433863729
Lactobacillus porcinae	0.141024390130863
Lactobacillus rapi	0
Lactobacillus reuteri	0.05988178950287
Lactobacillus rhamnosus	0
Lactobacillus rogosae	0.236222823065565
Lactobacillus rossiae	0
Lactobacillus ruminis	0
Lactobacillus sakei	0
Lactobacillus salivarius	0
Lactobacillus sanfranciscensis	0.0450522050726064
Lactobacillus saniviri	0.0384293832054642
Lactobacillus senioris	0
Lactobacillus sharpeae	0.0512477934539978
Lactobacillus thermophilus	0
Lactobacillus ultunensis	0
Lactobacillus vaccinostercus	0
Lactobacillus vaginalis	0
Lactobacillus versmoldensis	0
Lactobacillus xiangfangensis	0.0677481499947655
Lactococcus formosensis	0.0300192025343305
Lactococcus garvieae	0
Lactococcus lactis	0.156880356270999
Lactococcus plantarum	0.0431335615927169
Lactococcus raffinolactis	0
Lactonifactor longoviformis	0
Laribacter hongkongensis	0.109747289553318
Lautropia mirabilis	0.062206431040716
Lawsonella clevelandensis	0
Leifsonia aquatica/naganoensis	0
Leminorella grimontii	0.0291366225591816
Leminorella richardii	0
Leptothrix discophora	0.483244879804717
Leptothrix mobilis	0
Leptotrichia amnionii	0
Leptotrichia buccalis	1.50234699556284
Leptotrichia goodfellowii	0
Leptotrichia hofstadii	0.094218292395695
Leptotrichia wadei	0
Leuconostoc carnosum	0
Leuconostoc citreum	0
Leuconostoc citreum/holzapfelii	0
Leuconostoc gelidum	0.0300704856499563
Leuconostoc lactis	0.0327174737604557
Leuconostoc mesenteroides	0
Leuconostoc pseudomesenteroides/rapi/kimchii/mesenteroides	0.0922094580869099
Limnobacter thiooxidans	0.0819433884824756
Longicatena caecimuris	0.0342342360894341
Lysinibacillus fusiformis	0
Lysinibacillus massiliensis	0
Lysinibacillus sphaericus	0.0294762978344543
Lysobacter soli	0.0394769273103851
Mageeibacillus indolicus	0.0342103840942502
Mannheimia granulomatis	0.127366122013984
Marichromatium gracile	0
Marvinbryantia formatexigens	0.277227929711355
Massilia aurea	0.218212908500892
Massiliomicrobiota timonensis	0
Megamonas funiformis	0.0285329274312134
Megamonas hypermegale	0
Megamonas rupellensis	0.074175214196618
Megasphaera elsdenii	0
Megasphaera indica	0
Megasphaera micronuciformis	0
Megasphaera paucivorans	0
Megasphaera sp	0
Mesorhizobium loti	0
Methanobrevibacter smithii	0.0714938119133161
Methanobrevibacter smithii/gottschalkii	0
Methanosphaera cuniculi	0.0557660310613665
Methanosphaera stadtmanae	0
Methylobacterium adhaesivum	0.0314420967269975
Methylobacterium jeotgali	0.174407982439461
Methylobacterium mesophilicum	0.0698746562532367
Methylobacterium populi	0
Methylobacterium radiotolerans	0
Methylobacterium zatmanii	0.139880322032468
Methyloversatilis universalis	0
Microbacterium aurum	0
Microbacterium barkeri	0
Microbacterium chocolatum	0
Microbacterium foliorum	0.0343513782728765
Microbacterium gubbeenense	0.104271778772102
Microbacterium hydrocarbonoxydans	0
Microbacterium lacticum	0
Microbacterium luteolum	0.309058497133759
Microbacterium oleivorans	1.03672213843179
Microbacterium paraoxydans	0.067443084482156
Microbacterium phyllosphaerae	0
Microbacterium schleiferi	0
Micrococcus luteus	0
Micrococcus lylae	0
Micromonospora aurantiaca	0.0593949132075255
Micromonospora krabiensis	0
Microvirga massiliensis	0
Microvirgula aerodenitrificans	0
Mitsuokella jalaludinii	0.0507236160850646
Mitsuokella multacida	0
Mobiluncus curtisii	0.0498884244704116
Moellerella wisconsensis	0.0924986328353319
Mogibacterium diversum	0
Mogibacterium neglectum	0.0528923767131001
Mogibacterium pumilum	0
Mogibacterium timidum	0
Mogibacterium vescum	0
Monoglobus pectinilyticus	0.038463989460326
Moraxella atlantae	0
Moraxella catarrhalis	0.129635923485239
Moraxella caviae	0.0288317188457257
Moraxella lacunata	0.248585264188525
Moraxella nonliquefaciens	0
Moraxella osloensis	0.0454639464392514
Morganella morganii	0
Moryella indoligenes	0
Murdochiella asaccharolytica	0.0411798547111722
Muribaculum intestinale	0
Murimonas intestini	0.0753449655156563
Mycobacterium abscessus	0.0812467758879748
Mycobacterium avium	0.0365761074991857
Mycobacterium florentinum	0.06110987992517
Mycobacterium fortuitum	0.0874613096585019
Mycobacterium iranicum	0.0755304518855499
Mycobacterium mucogenicum	0.0303993801659629
Mycoplasma hominis	0
Mycoplasma pneumoniae	0
Negativicoccus succinicivorans	0
Neisseria bacilliformis	0
Neisseria cinerea	0
Neisseria elongata	0
Neisseria flava	0
Neisseria flavescens/perflava	0
Neisseria gonorrhoeae	0.104185655276367
Neisseria macacae	0.0605265028452713
Neisseria meningitidis	0
Neisseria mucosa	0.312292040690021
Neisseria sicca	0
Neisseria subflava	0
Nevskia ramosa	0.0351896799668136
Nitriliruptor alkaliphilus	0
Oceanobacillus caeni	0
Oceanobacillus massiliensis	0
Ochrobactrum anthropi	0.0623024256079645
Ochrobactrum intermedium	0.0447370749458628
Ochrobactrum pituitosum	0
Odoribacter laneus	0
Odoribacter splanchnicus	0
Oligella urethralis	0.143773156303982
Olsenella profusa	0.0298239035981014
Olsenella scatoligenes	0.0363179022828137
Olsenella uli	0.0292293240555662
Olsenella umbonata	0.0377301402898804
Orenia metallireducens	0
Oribacterium parvum	0
Oribacterium sinus	0.481573405152267
Ornithobacterium rhinotracheale	0
Oscillibacter ruminantium	0
Oscillibacter sp	0.397427366312267
Oscillibacter valericigenes	0.147524720875445
Oxalobacter formigenes	0.0366984583812893
Paenibacillus alvei	0.0727754528921811
Paenibacillus antibioticophila	0.0598657286341074
Paenibacillus barcinonensis	0.0512544210877244
Paenibacillus barengoltzii	0
Paenibacillus daejeonensis	0.0402307646174224
Paenibacillus durus	0
Paenibacillus glucanolyticus	0.0361934640593831
Paenibacillus graminis	0
Paenibacillus illinoisensis	0.0496983995328058
Paenibacillus kribbensis	0
Paenibacillus lactis	0.286350763086011
Paenibacillus lautus	0.0300637561732172
Paenibacillus provencensis	0
Paenibacillus pueri	0.0361269010151347
Paenibacillus rhizosphaerae	0
Paenibacillus riograndensis	0.208308491018566
Paenibacillus sabinae/forsythiae	0
Paenibacillus senegalensis	0
Paenibacillus thiaminolyticus	0.0352577400672865
Paenibacillus timonensis	0
Pantoea agglomerans	0.412356343425053
Pantoea conspicua	0
Papillibacter cinnamivorans	0
Parabacteroides distasonis	0.49189828831937
Parabacteroides goldsteinii	0.0312362212379286
Parabacteroides gordonii	0
Parabacteroides johnsonii	0.032433538558467
Parabacteroides merdae	0
Paracoccus carotinifaciens	0
Paracoccus marinus	0.0836350492498358
Paracoccus sanguinis	0.0346077696337831
Paracoccus yeei	0
Paraeggerthella hongkongensis	0.204717018366056
Paraprevotella clara	0
Paraprevotella xylaniphila	0
Parascardovia denticolens	0
Parasporobacterium paucivorans	0.198361005628488
Parasutterella excrementihominis	0.147413121663331
Parasutterella secunda	0.0873550762761313
Parvimonas micra	0.128084626835367
Pediococcus acidilactici	0.0490436508806086
Pediococcus damnosus	0
Pediococcus pentosaceus	0.0836271753938408
Pedobacter daejeonensis	0
Pedomicrobium ferrugineum	0
Pelomonas saccharophila	0.0837719227917288
Peptoclostridium difficile	0.038643952645793
Peptococcus niger	0
Peptococcus sp.	0
Peptoniphilus asaccharolyticus	0
Peptoniphilus coxii	0
Peptoniphilus duerdenii	0
Peptoniphilus grossensis	0
Peptoniphilus harei	0
Peptoniphilus indolicus	0.031059720365441
Peptoniphilus lacrimalis	0
Peptoniphilus senegalensis	0.062674164396131
Peptoniphilus timonensis	0
Peptostreptococcus anaerobius	0.0396323779345044
Peptostreptococcus russellii	0
Peptostreptococcus stomatis	0.0826270970999689
Phascolarctobacterium faecium	0
Phascolarctobacterium succinatutens	0.140369521987535
Phenylobacterium haematophilum	0.0490508759417774
Phyllobacterium myrsinacearum	0
Planococcus rifietoensis	0.0467733286519051
Planomicrobium chinense	0.0366500666940516
Planomonospora sphaerica	0.161387173290066
Plesiomonas shigelloides	0
Porphyromonas asaccharolytica	0
Porphyromonas catoniae	0.0676210560300751
Porphyromonas endodontalis	0.0351195844009302
Porphyromonas gingivalis	0.0492113838625886
Porphyromonas somerae	0.111993707848576
Porphyromonas uenonis	0.0713090804187072
Prevotella albensis	0
Prevotella amnii	0
Prevotella amniotica	0
Prevotella aurantiaca	0.109307309568901
Prevotella baroniae	0
Prevotella bergensis	0
Prevotella bivia	0
Prevotella brevis	0
Prevotella bryantii	0.0503071971604042
Prevotella buccae	0
Prevotella buccalis	0
Prevotella conceptionensis	0.0613469213569762
Prevotella copri	0.0557791816598783
Prevotella corporis	0.0573759457161184
Prevotella dentalis	0
Prevotella dentasini	0
Prevotella denticola	0.0392755733036987
Prevotella disiens	0
Prevotella enoeca	0
Prevotella falsenii	0
Prevotella fusca	0
Prevotella histicola	0.147926055593898
Prevotella intermedia	0
Prevotella loescheii	0.0452341346769833
Prevotella maculosa	0.0515148374499813
Prevotella marshii	0
Prevotella melaninogenica	0
Prevotella micans	0.0302709336038823
Prevotella multidaccharivorax	0.0321529495202975
Prevotella multiformis	0.0385265717146764
Prevotella multisaccharivorax	0.0377717360209483
Prevotella nanceiensis	0
Prevotella nigrescens	0.0367479214261987
Prevotella oralis	0
Prevotella oris	0.0473443412245712
Prevotella oryzae	0
Prevotella oulorum	0
Prevotella pallens	0
Prevotella paludivivens	0.102131817010555
Prevotella pleuritidis	0
Prevotella ruminicola	0.0926627029329801
Prevotella saccharolytica	0.0966245020915507
Prevotella salivae	0.0466862658421957
Prevotella scopos/jejuni	0
Prevotella shahii	0
Prevotella stercorea	0.0391449844393794
Prevotella timonensis	0.0482628589946006
Prevotella veroralis	0
Promicromonospora flava	0.1450587942069
Propionibacterium acidifaciens	0.936245760800275
Propionibacterium acidipropionici	0.246142999945778
Propionibacterium acnes	0
Propionibacterium australiense	0
Propionibacterium avidum	0
Propionibacterium cyclohexanicum	0.0467259825642821
Propionibacterium damnosum	0.0952202852747141
Propionibacterium freudenreichii	0.032644308256872
Propionibacterium granulosum	0
Propionibacterium jensenii	0.0429151503362444
Propionibacterium microaerophilum	0.126157486733785
Propionibacterium namnetense	0
Propionibacterium propionicum	0
Propionibacterium thoenii	0.123298782903413
Propionicimonas paludicola	0
Propionimicrobium lymphophilum	0.398668435461394
Propionivibrio dicarboxylicus	0
Prosthecobacter fluviatilis	0.0340998141510677
Proteus mirabilis	0
Proteus penneri	0.0469716716214327
Proteus vulgaris	0
Providencia alcalifaciens	0.0343412648086842
Providencia rettgeri	0
Providencia rustigianii	0
Providencia stuartii	0.033763421990412
Pseudoclavibacter massiliense	0
Pseudoclavibacter sp._Timone	0
Pseudoflavonifractor capillosus	0.0713742774647485
Pseudomonas aeruginosa	0
Pseudomonas alcaliphila	0
Pseudomonas fluorescens	0
Pseudomonas fragi	0
Pseudomonas fragi/thivervalensis/deceptionensis	0
Pseudomonas monteilii	1.40956144922166
Pseudomonas nitroreducens	0.0288747041728224
Pseudomonas oleovorans	0
Pseudomonas putida	0
Pseudomonas stutzeri	0.0322149415016998
Pseudopropionibacterium propionicum	0
Pseudoramibacter alactolyticus	0.0391836256801103
Pseudothermotoga thermarum	0
Pseudoxanthomonas mexicana	0
Psychrobacter arenosus	0.0291784389283042
Pyramidobacter piscolens	0.0507452636239584
Ralstonia insidiosa	0.0649857696107292
Ralstonia mannitolilytica	0.0328861782726352
Ralstonia solanacearum	0
Raoultella ornithinolytica	0
Raoultella planticola	0.247696687991224
Rheinheimera perlucida	0
Rheinheimera texasensis	0
Rhizobium pusense	0.102064715927519
Rhodanobacter ginsenosidimutans	0.710607249359389
Rhodobacter sphaeroides	0
Rhodococcus equi	0
Rhodococcus erythropolis	0
Rhodococcus rhodochrous	0
Riemerella anatipestifer	0
Riemerella columbina	0
Robinsoniella peoriensis	0.0284079727547626
Romboutsia lituseburensis	0.0595097517111702
Roseburia faecis	1.80202184803418
Roseburia hominis	0.0601556129799946
Roseburia intestinalis	0.0848465693621248
Roseburia inulinivorans	0.322338934095209
Roseburia sp	1.22198462953969
Roseomonas mucosa	0.0568856502170855
Rothia aeria	0
Rothia dentocariosa	0
Rothia mucilaginosa	0
Rubinisphaera brasiliensis	0.0395560960766155
Rudanella lutea	0.137232891056454
Ruminococcus albus	0
Ruminococcus bromii	0.702642213274649
Ruminococcus callidus	0.0643430636774261
Ruminococcus champanellensis	0.0325496289892189
Ruminococcus faecis	0.105901906296439
Ruminococcus flavefaciens	0
Ruminococcus gauvreauii	0.076922396461742
Ruminococcus gnavus	0.393897343217575
Ruminococcus lactaris	0.0511466903857603
Ruminococcus sp	0.474553853696496
Ruminococcus sp. Marseille-P2780	0.0516049724253418
Ruminococcus sp. Marseille-P650	0.0308880322119905
Ruminococcus torques	0.0954314614122883
Ruthenibacterium lactatiformans	0.0484085060068007
Salmonella enterica	0
Sarcina maxima	0.0410436752936798
Sarcina ventriculi	0.265807201204585
Scardovia inopinata	0.0421254206101437
Scardovia wiggsiae	0.196334732541781
Schlesneria paludicola	0
Schwartzia sp.	0
Schwartzia succinivorans	0
Selenomonas artemidis	0
Selenomonas infelix	0
Selenomonas noxia	0.0346639408458387
Selenomonas ruminantium	0
Selenomonas sputigena	0
Sellimonas intestinalis	0.0870672039152647
Senegalemassilia anaerobia	0.0568631875776059
Senegalimassilia anaerobia	0.0923712054068073
Serratia ficaria	0
Serratia fonticola	0.228581988849335
Serratia liquefaciens	0
Serratia marcescens	0
Shigella dysenteriae	0
Shuttleworthia satelles	0.0732414622440122
Silanimonas lenta	0
Simonsiella muelleri	0.0391837724286529
Skermanella aerolata	0.0639980610340654
Slackia equolifaciens	0
Slackia exigua	0.142760867261139
Slackia faecicanis	0.0745422766423019
Slackia isoflavoniconvertens	0.0379545279578607
Slackia piriformis	0.0718193067066694
Snodgrassella alvi	0
Soleaferrea massiliensis	0.0310203627109297
Solobacterium moorei	0.0332417796204446
Sphingobacterium faecium	0.046433588652197
Sphingobacterium multivorum	0.0478687647347017
Sphingobacterium spiritivorum	0
Sphingobium hydrophobicum	0
Sphingobium yanoikuyae	0.129316859920747
Sphingomonas adhaesiva	0
Sphingomonas ginsenosidimutans	0.0384937817824864
Sphingomonas hankookensis	0.0490094974981104
Sphingomonas panni	0
Sphingomonas paucimobilis	0
Sphingomonas pseudosanguinis	2.33189235828714
Spirosoma linguale	0
Sporanaerobacter acetigenes	0
Sporolactobacillus nakayamae	0.0682824352207626
Sporosarcina koreensis	0.0328156542032779
Staphylococcus arlettae	0
Staphylococcus aureus	0.0383716808586688
Staphylococcus auricularis	0
Staphylococcus capitis	0.0917067000659631
Staphylococcus cohnii	0.0470248185384551
Staphylococcus condimenti	0.0298969717817192
Staphylococcus epidermidis	0.0358619639889189
Staphylococcus epidermidis/muscae	0.077462543874879
Staphylococcus equorum/edaphicus/saprophyticus	0
Staphylococcus haemolyticus	0.080310830712918
Staphylococcus hominis	0
Staphylococcus intermedius	0.0565394141881584
Staphylococcus kloosii	0
Staphylococcus lentus	0
Staphylococcus lugdunensis	0.0603898288822728
Staphylococcus nepalensis	0
Staphylococcus pasteuri	0
Staphylococcus pettenkoferi	0
Staphylococcus saccharolyticus	0.0538894932232593
Staphylococcus saprophyticus	0.0440542578963939
Staphylococcus schleiferi	0
Staphylococcus sciuri	0
Staphylococcus simulans	0.0648004338036637
Staphylococcus succinus	0
Staphylococcus vitulinus	0.0339390302520563
Staphylococcus warneri	0.13639182138537
Staphylococcus xylosus	0
Stenotrophomonas daejeonensis	0
Stenotrophomonas maltophilia	0.117793952559061
Stenotrophomonas rhizophila	0.0647819844179798
Stomatobaculum longum	0
Stoquefichus massiliensis	0.0401729320090617
Streptobacillus moniliformis	0
Streptococcus agalactiae	0
Streptococcus alactolyticus	0
Streptococcus anginosus	0
Streptococcus australis	0
Streptococcus caballi	0
Streptococcus cameli	0
Streptococcus canis	0
Streptococcus caprae	0
Streptococcus castoreus	0
Streptococcus constellatus	0
Streptococcus criceti	0
Streptococcus cristatus	0.0573867566774844
Streptococcus dentasini	0.0329381891045163
Streptococcus dentirousetti	0
Streptococcus devriesei	0.0353418815249135
Streptococcus didelphis	0.0340349317197238
Streptococcus downei	0
Streptococcus dysgalactiae	0
Streptococcus equi	0.0396424720719433
Streptococcus equinus	0.0354658978533105
Streptococcus equinus/lutetiensis/infantarius	0
Streptococcus fryi	0.0407966592461841
Streptococcus gallolyticus	0
Streptococcus gordonii	0.0371474253059134
Streptococcus gordonii/mutans	0
Streptococcus henryi	0.0282756866620376
Streptococcus hongkongensis	0
Streptococcus hyovaginalis	0
Streptococcus ictaluri	0
Streptococcus infantarius	0
Streptococcus infantis	1.88496196793646
Streptococcus iniae	0
Streptococcus intermedius/uberis	0.0435731495262647
Streptococcus lactarius	0
Streptococcus lutetiensis	0
Streptococcus macedonicus	0
Streptococcus marimammalium	0
Streptococcus massiliensis	0
Streptococcus merionis	0
Streptococcus minor	0
Streptococcus mitis	0
Streptococcus mitis/pneumoniae/pseudoneumoniae	0
Streptococcus moroccensis	0
Streptococcus mutans	0.0375371935428293
Streptococcus oralis	0
Streptococcus oricebi	0
Streptococcus orisasini	0
Streptococcus ovis	0
Streptococcus parasaguinis	0.041369441903232
Streptococcus parasanguinis	0.278353190662975
Streptococcus parauberis	0
Streptococcus pasteurianus	0
Streptococcus peroris	0
Streptococcus pharyngis	0
Streptococcus pleomorphus	0
Streptococcus plurextorum	0.183349412920731
Streptococcus pneumoniae	0
Streptococcus porci	0
Streptococcus porcinus	0.078350382699785
Streptococcus porcorum	0
Streptococcus pyogenes	0
Streptococcus pyogensis	0
Streptococcus ratti/ursoris	0
Streptococcus rubneri	0
Streptococcus rupicaprae	0
Streptococcus salivarius	0.036702701881207
Streptococcus saliviloxodontae	0
Streptococcus sanguinis	0
Streptococcus sanguinis/vestibularis	0.0287487859120395
Streptococcus sinensis	0
Streptococcus sobrinus	0.0417698548334286
Streptococcus suis	0.0477454508730439
Streptococcus tangierensis	0
Streptococcus thermophilus	0.0727502231714717
Streptococcus thoraltensis	0
Streptococcus uberis	0.0314207445576305
Streptococcus vestibularis	0
Streptococcus viridans	0.216716677934503
Streptomyces misionensis	0
Streptomyces thermoviolaceus	0
Streptomyces thermovulgaris	0
Subdoligranulum variabile	0.1149624572986
Succinatimonas hippei	0
Succiniclasticum ruminis	0.0913471584392886
Succinivibrio dextrinosolvens	0.440352652306752
Sulfurimonas autotrophica	0
Sutterella parvirubra	0
Sutterella stercoricanis	0.0374584538571014
Sutterella wadsworthensis	0.0536460034143631
Symbiobacterium thermophilum	0
Tannerella forsythia	0
Tatumella ptyseos	0.0830744424062076
Tetragenococcus solitarius	0
Tetrasphaera australiensis	0
Thiomicrospira cyclica	0.0382741678319306
Timonella senegalensis	0.0523755867737071
Tissierella praeacuta	0
Trabulsiella guamensis	0.0384404344888961
Treponema berlinense	0.0331271326576481
Treponema denticola	0
Treponema lecithinolyticum	0
Treponema maltophilum	0.0490920703031708
Treponema medium	0
Treponema porcinum	0
Treponema socranskii	0
Treponema succinifaciens	0
Treponema vincentii	0.0359992387801308
Tropheryma whipplei	0
Trueperella bernardiae	0.0281656649822101
Trueperella pyogenes	0
Tumebacillus permanentifrigoris	0.029643679221175
Turicella otitidis	0.0664447488751469
Turicibacter sanguinis	0.0455526540169779
Turicimonas muris	0.0473699625607228
Tyzzerella nexilis	0.0671887700735819
Ureaplasma parvum	0
Ureaplasma urealyticum	0
Ureibacillus suwonensis	0.0309208915541159
Ureibacillus thermosphaericus	0
Vagococcus penaei	0
Vagococcus teuberi	0
Varibaculum cambriense	0.261880913581993
Variovorax boronicumulans	0.0419693759726414
Veillonella atypica	0.0644360701682881
Veillonella dispar	0.102860201644874
Veillonella parvula	0.033797572064188
Veillonella ratti	0
Veillonella rogosae	0.0472317495643435
Veillonella tobetsuensis	0.0911828039540949
Vibrio cholerae	0.0373242371429224
Vibrio cincinnatiensis	0
Vibrio fluvialis	0
Vibrio furnissii	0
Vibrio mimicus	0
Vibrio parahaemolyticus	0
Victivallis vadensis	0.060651303841896
Virgibacillus proomii	0
Weeksella virosa	0.0433662447274386
Weissella cibaria	0.0304149944468638
Weissella confusa	0.783202915610291
Weissella paramesenteroides	0
Yersinia aleksiciae	0
Yersinia bercovieri	0
Yersinia enterocolitica	0
Yersinia frederiksenii	0.0666665799806272
Yersinia kristensenii	0.0397827389143817
Yersinia pseudotuberculosis	0
Yersinia rohdei	0
Yokenella regensburgei	0.237659187632024
Yonghaparkia alkaliphila	0.0295644397861031
Kingdom Information: (%)
Archaea	0.217698414572659
Bacteria	99.7823015854273
Phylum Information: (%)
Actinobacteria	13.2564984775449
Bacteroidetes	10.1257165554844
Deinococcus-Thermus	0.0385416066369711
Dictyoglomi	0.0607647223258627
Elusimicrobia	0.113116521231059
Epsilonbacteraeota	1.26626466979086
Euryarchaeota	0.217698414572659
Firmicutes	44.9508746548002
Fusobacteria	2.50246513603769
Gemmatimonadetes	0
Halanaerobiaeota	0
Lentisphaerae	0.060651303841896
Other	4.02325049149349
Planctomycetes	0.0395560960766155
Proteobacteria	22.5977198841187
Spirochaetes	0.185327288671355
Synergistetes	0.139973714482214
Tenericutes	0.119187608196833
Thermotogae	0
Verrucomicrobia	0.302392854694252
Class Information: (%)
Actinobacteria	9.53610817694738
Actinobacteridae	1.87844375905478
Alphaproteobacteria	5.07495189431116
Bacilli	12.6199434579942
Bacteroides	0.489454301104198
Bacteroidetes	0.0321529495202975
Bacteroidia	9.60410930485988
Betaproteobacteria	0
Brachyspirae	0.0671088469304048
Campylobacteria	1.26626466979086
Chlorobia	0
Clostridia	28.5929490703757
Coriobacteriia	1.84194654154274
Deinococci	0.0385416066369711
Deltaproteobacteria	0.032732213547381
Dictyoglomia	0.0607647223258627
Elusimicrobia	0.113116521231059
Epsilonproteobacteria	0
Erysipelotrichia	2.6158760380853
Flavobacteria	0
Fusobacteria	0.507669124982897
Fusobacteriia	1.99479601105479
Gammaproteobacteria	17.4900357762602
Gemmatimonadetes	0
Halanaerobiia	0
Halobacteria	0.0904385715979767
Lentisphaeria	0.060651303841896
Methanobacteria	0.127259842974683
Mollicutes	0.119187608196833
Negativicutes	1.12210608834499
Nitriliruptoria	0
Other	4.02325049149349
Planctomycetacia	0.0395560960766155
Spirochaetes	0
Spirochaetia	0.11821844174095
Synergistia	0.139973714482214
Thermotogae	0
Verrucomicrobiae	0.302392854694252
Order Information: (%)
Acetobacterales	0.115518393603458
Actinomycetales	1.92534916776534
Aeromonadales	0.834800155183783
Alteromonadales	0.0449473767764326
Azospirillales	0.0639980610340654
Bacillales	5.78156408066275
Bacteroidales	7.43851531139192
Betaproteobacteriales	2.87094488128397
Bifidobacteriales	2.8098831444771
Brachyspirales	0.0671088469304048
Campylobacterales	1.26626466979086
Cardiobacteriales	0.0846113816159488
Caulobacterales	0.334398226758902
Chitinophagales	1.70191046976987
Chlorobiales	0
Chromatiales	0
Clostridiale	0.32289517636415
Clostridiales	28.2700538940116
Coriobacteriales	1.84194654154274
Corynebacteriales	2.19988278349932
Cytophagales	0.23106774298294
Deinococcales	0.0385416066369711
Desulfobacterales	0
Desulfovibrionales	0.032732213547381
Dictyoglomales	0.0607647223258627
Elusimicrobiales	0.113116521231059
Enterobacteriales	5.92879955487065
Erysipelotrichales	2.6158760380853
Flavobacteriales	0.659920677952745
Fusobacterales	0.507669124982897
Fusobacteriales	1.99479601105479
Fusobacteriales: Leptotrichiacea	0
Gemmatimonadales	0
Halanaerobiales	0
Halobacteriales	0.0904385715979767
Lactobacillales	6.83837937733143
Methanobacteriales	0.127259842974683
Micrococcales	2.84265035062898
Micromonosporales	0.0593949132075255
Mycoplasmatales	0.119187608196833
Neisseriales	0
Nitriliruptorales	0
Oceanospirillales	0.0983794749446914
Opitutales	0
Other	4.02325049149349
Pasteurellales	1.46034767413701
Planctomycetales	0.0395560960766155
Propionibacteriales	1.41600440313383
Pseudomonadales	3.21528652266384
Rhizobiales	1.8580721657233
Rhodobacterales	0.118242818883619
Salinisphaerales	0.0351896799668136
Selenomonadales	1.12210608834499
Sphingobacteriales	0.0943023533868987
Sphingomonadales	2.58472222830782
Spirochaetales	0.11821844174095
Streptomycetales	0
Streptosporangiales	0.161387173290066
Synergistales	0.139973714482214
Thermotogales	0
Thiomicrospirales	0.0382741678319306
Verrucomicrobiales	0.302392854694252
Vibrionales	1.77620789588413
Victivallales	0.060651303841896
Xanthomonadales	1.10224701110097
Family Information: (%)
Acetobacteraceae	0.115518393603458
Acidaminococcaceae	0.268388917326024
Actinomycetaceae	0.784008934984465
Aerococcaceae	0.439343945334867
Aeromonadaceae	0.183717150928057
Akkermansiaceae	0.268293040543184
Alicyclobacillaceae	0.029643679221175
Alteromonadaceae	0
Aquaspirillaceae	0
Arcobacteraceae	0.106384252946075
Atopobiaceae	0.416996130658387
Azospirillaceae	0.0639980610340654
Bacillaceae	3.71469197123643
Bacteroidaceae	3.68245930132256
Barnesiellaceae	0
Beijerinckiaceae	0.415605057452163
Bifidobacteriaceae	2.8098831444771
Blautia	0.0394909793237265
Bogoriellaceae	0
Brachyspiraceae	0.0671088469304048
Brevibacteriaceae	0.376032129068874
Burkholderiaceae	2.07048485207939
Caldicoprobacteraceae	0
Campylobacteraceae	0.688105945666357
Cardiobacteriaceae	0.0846113816159488
Carnobacteriaceae	0.1680047568902
Caulobacteraceae	0.334398226758902
Cellulomonadaceae	0.0655481924645872
Chitinibacteraceae	0.109747289553318
Chitinophagaceae	1.70191046976987
Chlorobiaceae	0
Christensenellaceae	0.0828447509436649
Chromatiaceae	0
Clostridiaceae	1.91991661166547
Clostridiaceae 1	5.78497089433548
Clostridiaceae 2	0.206429868005906
Clostridiales	0.32289517636415
Coriobacteriaceae	0.130469532331102
Corynebacteriaceae	1.31886509400201
Corynebacterineae	0.205284193045662
Deinococcaceae	0.0385416066369711
Dermabacteraceae	0.291857848083772
Dermacoccaceae	0.0610806210695259
Desulfobulbaceae	0
Desulfovibrionaceae	0.032732213547381
Dictyoglomaceae	0.0607647223258627
Dietziaceae	0.620923822745203
Dysgonomonadaceae	0.124254603055064
Eggerthellaceae	1.29448087855325
Elusimicrobiaceae	0.113116521231059
Enterbacteriaceae	1.90078974295158
Enterobacteriaceae	4.02800981191907
Enterococcaceae	0.248291470805732
Erysipelotrichaceae	2.6158760380853
Eubacteriaceae	0.0763680246433245
Family XI	0.392706280578125
Family XIII	0.169956637158625
Family XVIII	0
Flavobacteriaceae	0.40839778945013
Fusobacteriaceae	0.905899848079149
Gemmatimonadaceae	0
Halobacteroidaceae	0
Haloferacaceae	0.0904385715979767
Halomonadaceae	0.0983794749446914
Helicobacteraceae	0.471774471178432
Hymenobacteraceae	0.0938348519264853
Hyphomicrobiaceae	0
Intrasporangiaceae	0.141087865564545
Jonesiaceae	0
Lachnospiraceae	15.2263687098436
Lactobacillaceae	1.1384425789723
Leptotrichia	0
Leptotrichiaceae	1.59656528795854
Leuconostocaceae	1.08215957872201
Listeriaceae	0
Marinifilaceae	0.0349972704963678
Methanobacteriaceae	0.127259842974683
Microbacteriaceae	1.74051517135116
Micrococcaceae	0.168904226499517
Micrococcineae	0.150486224426379
Micromonosporaceae	0.0593949132075255
Moraxellaceae	1.29282588203764
Muribaculaceae	0
Mycobacteriaceae	0.167039711976683
Mycoplasmataceae	0.119187608196833
Neisseriaceae	0.690712739651258
Nitriliruptoraceae	0
Nocardiaceae	0.177117296032763
Nocardioidaceae	0.0343642243078742
Opitutaceae	0
Other	4.02325049149349
Paenibacillaceae	1.23071412901062
Pasteurellaceae	1.46034767413701
Peptococcaceae	0
Peptostreptococcaceae	0.261270099684083
Planococcaceae	0.145715347383689
Porphyromonadaceae	0.335254812560877
Prevotellaceae	2.5321351774507
Promicromonosporaceae	0.0653962653845657
Propionibacteriaceae	1.38164017882595
Propionibacterineae	0.633734705193935
Pseudomonadaceae	1.92246064062621
Psychromonadaceae	0.0449473767764326
Rhizobiaceae	1.24240999729838
Rhodanobacteraceae	0.710607249359389
Rhodobacteraceae	0.118242818883619
Rhodocyclaceae	0
Rikenellaceae	0.173846098390594
Rubinisphaeraceae	0.0395560960766155
Ruminococcaceae	4.22449478937417
Schlesneriaceae	0
Solimonadaceae	0.0351896799668136
Sphingobacteriaceae	0.0943023533868987
Sphingomonadaceae	2.58472222830782
Spirochaetaceae	0.11821844174095
Spirosomaceae	0.137232891056454
Sporolactobacillaceae	0.0682824352207626
Staphylococcaceae	0.477752767045459
Streptococcacaeae	0
Streptococcaceae	3.76213704660632
Streptomycetaceae	0
Streptomycineae	0
Streptosporangiaceae	0.161387173290066
Succinivibrionaceae	0.651083004255726
Synergistaceae	0.139973714482214
Tannerellaceae	0.555568048115765
Thermomonosporaceae	0
Thermotogaceae	0
Thiomicrospiraceae	0.0382741678319306
Thiovulaceae	0
Veillonellaceae	0.853717171018963
Verrucomicrobiaceae	0.0340998141510677
Vibrionaceae	1.77620789588413
Victivallaceae	0.060651303841896
Weeksellaceae	0.251522888502615
Xanthobacteraceae	0.200057110972749
Xanthomonadaceae	0.391639761741585
Genus Information: (%)
Acetanaerobacterium	0.261489359579592
Acetivibrio	0
Acetobacter	0.0586327433863729
Acetobacterium	0
Achromobacter	0.0623024256079645
Acidaminococcus	0.0366722368992002
Acidovorax	0.0364312131072513
Acinetobacter	0.811130590150591
Actinobacillus	0.191033631245277
Actinobaculum	0
Actinomadura	0
Actinomyces	0.410106262088116
Adlercreutzia	0
Aerococcus	0.0317761288240971
Aeromicrobium	0.0343642243078742
Aeromonas	0.183717150928057
Afipia	0
Agathobacter	0.0524370882582027
Aggregatibacter	0.0384454531189902
Agrobacterium	0.401916509461651
Agrococcus	0.0942759359659935
Akkermansia	0.268293040543184
Alcaligenes	0
Algoriella	0
Aliagarivorans	0.0449473767764326
Alistipes	0.173846098390594
Allisonella	0.0293761227961911
Alloiococcus	0
Alloprevotella	1.26574043614202
Allorhizobium-Neorhizobium-Pararhizobium-Rhizobium	0.738428771909214
Alloscardovia	0
Alysiella	0.174524768410945
Amaricoccus	0
Anaerobiospirillum	0.210730351948974
Anaerococcus	0.0449902182401291
Anaerofilum	0.0606651845720668
Anaerofustis	0
Anaeroglobus	0.0297091588261702
Anaerospora	0.0284079727547626
Anaerosporobacter	0.045263438294836
Anaerostipes	0.0406204965956401
Anaerovorax	0
Ancylobacter	0.0984129344866881
Aneurinibacillus	0.0612152644738281
Anoxynatronum	0.206429868005906
Aquabacterium	0.0452574502813329
Arcanobacterium	0.0339676698617346
Arcobacter	0.106384252946075
Arthrobacter	0.22837823169832
Asaccharobacter	0.0315046547081516
Atopobium	0.283894860432026
Atopostipes	0.050519987526732
Aureimonas	0
Bacillus	3.68377107968231
Bacteroides	3.68245930132256
Barnesiella	0
Bartonella	0
Bavariicoccus	0.0346664122842394
Bergeyella	0.0613706111998637
Bifidobacterium	2.57142299132517
Blautia	0.579929323979652
Bordetella	0
Brachybacterium	0.149275378779003
Brachymonas	0
Brachyspira	0.0671088469304048
Bradyrhizobium	0.0722890510102753
Brevibacillus	0.263372982352948
Brevibacterium	0.376032129068874
Brevundimonas	0.0896178466156925
Brochothrix	0
Buchnera	0.106402609406941
Bulleidia	0
Burkholderia-Caballeronia-Paraburkholderia	0.0342845563934455
Butyricicoccus	0.0844995298145442
Butyricimonas	0.0349972704963678
Butyrivibrio	0.133980440026806
Caldicoprobacter	0
Campylobacter	0.688105945666357
Capnocytophaga	0.297399655248444
Cardiobacterium	0.0846113816159488
Castellaniella	0
Catabacter	0.0307424532822525
Catenibacterium	1.91116410145856
Catonella	0
Caulobacter	0.195729504201432
Cellulomonas	0.0655481924645872
Cellulosilyticum	0.174278354585395
Cellulosimicrobium	0.0367826357275171
Centipeda	0
Cephaloticoccus	0
Cetobacterium	0
Chitinibacter	0.109747289553318
Chlorobium	0
Christensenella	0.0521022976614125
Chryseobacterium	0
Citrobacter	0.0323492599732929
Cloacibacillus	0.0892284508582559
Clostridium	1.91991661166547
Clostridium sensu stricto	0
Clostridium sensu stricto 1	4.04408695204773
Clostridium sensu stricto 10	0
Clostridium sensu stricto 11	0.214965154528228
Clostridium sensu stricto 12	0.122913091746305
Clostridium sensu stricto 13	0.280787441838524
Clostridium sensu stricto 14	0
Clostridium sensu stricto 15	0.0516285486504931
Clostridium sensu stricto 16	0.0792321703501006
Clostridium sensu stricto 17	0
Clostridium sensu stricto 18	0.0364164877083425
Clostridium sensu stricto 19	0
Clostridium sensu stricto 2	0
Clostridium sensu stricto 3	0
Clostridium sensu stricto 4	0.028954097123753
Clostridium sensu stricto 5	0
Clostridium sensu stricto 7	0.077319787769605
Clostridium sensu stricto 8	0.541816286074135
Cnuella	1.6592572043515
Collinsella	0.0974948302208514
Comamonas	0
Coprobacillus	0
Coprobacter	0
Coprococcus 1	0
Coprococcus 2	0.0907330571543575
Coprococcus 3	0.087475045284052
Coriobacterium	0.0329747021102507
Corynebacterium	0.182014385566171
Corynebacterium 1	1.07040595956069
Cronobacter	0
Cryobacterium	0.0648279185063793
Cryptobacterium	0.0435796366333788
Cupriavidus	0
Curvibacter	0
Cutibacterium	0
Dechlorobacter	0
Deinococcus	0.0385416066369711
Delftia	0
Dermabacter	0.142582469304769
Dermacoccus	0.0610806210695259
Desulfobulbus	0
Desulfovibrio	0.032732213547381
Dialister	0.179237124743921
Dictyoglomus	0.0607647223258627
Dielma	0
Dietzia	0.620923822745203
Dolosicoccus	0.0434541271765947
Dolosigranulum	0.0363657648956078
Dorea	0.0700499988833819
Dyadobacter	0
Dysgonomonas	0
Eggerthella	0.615252867825164
Eggerthia	0
Eikenella	0
Eisenbergiella	0
Elusimicrobium	0.113116521231059
Empedobacter	0.146786032575312
Enorma	0
Enterobacter	0.983410227729618
Enterococcus	0.116619864748251
Enterorhabdus	0.0404367525111737
Enterovibrio	0
Eremococcus	0
Erwinia	0.0281833645286748
Erysipelatoclostridium	0.0644173540869552
Escherichia	1.90078974295158
Escherichia-Shigella	1.17339882162161
Ethanoligenens	0.0970083555046703
Eubacterium	0.360079575327364
Ezakiella	0
Facklamia	0.364113689334175
Faecalitalea	0.144476889916774
Fastidiosipila	0.0342103840942502
Fictibacillus	0
Filifactor	0
Finegoldia	0
Flavobacterium	0.110998134201686
Flavonifractor	0.255137220574415
Franconibacter	0
Fretibacterium	0
Fusicatenibacter	0.167884213841896
Fusobacterium	0.905899848079149
Gallibacterium	0
Garciella	0
Gardnerella	0
Gemella	0.114763751544626
Gemmatirosa	0
Geobacillus	0
Geomicrobium	0
Georgenia	0
Gluconobacter	0
Gordonia	0.0677137645803113
Gordonibacter	0.0319129699413515
Granulicatella	0.0811190044678597
Grimontia	0.127311523102826
Haematobacter	0
Haemophilus	1.10350246775876
Hafnia-Obesumbacterium	0
Halodesulfovibrio	0
Halomonas	0.0983794749446914
Halopiger	0.0904385715979767
Harryflintia	0.0291365975577036
Helicobacter	0.471774471178432
Hespellia	0.0350387215353828
Hodemania	0
Holdemanella	0
Holdemania	0.0351530944889187
Howardella	0.0493643551005547
Hungatella	0
Hydrobacter	0.0426532654183652
Hydrogenibacillus	0
Hydrogenoanaerobacterium	0.656537839899369
Hymenobacter	0.0938348519264853
Intestinibacter	0.0795008729384398
Intestinimonas	0
Isoptericola	0.0286136296570486
Janibacter	0.141087865564545
Johnsonella	0.141196412334851
Jonesia	0
Kandleria	0.349588181055237
Kerstersia	0
Kingella	0
Klebsiella	0
Kluyvera	0
Kocuria	0.0910122192275761
Kosakonia	0
Kurthia	0
Kytococcus	0
Lachnoanaerobaculum	0.0772356418008999
Lachnobacterium	0.100638938579021
Lachnoclostridium	2.75976973546745
Lachnoclostridium 10	0
Lachnoclostridium 12	0.0740220039531456
Lachnoclostridium 5	1.00694262361517
Lachnospira	2.94256625461121
Lachnospiraceae NC2004 group	0.0861351541592312
Lachnospiraceae NK4A136 group	0.030801134253214
Lactobacillus	1.08939892809169
Lactococcus	0.261366146699324
Lautropia	0.062206431040716
Lawsonella	0
Leifsonia	0
Leminorella	0.0291366225591816
Leptothrix	0.483244879804717
Leptotrichia	1.59656528795854
Leuconostoc	0.238624592891163
Limnobacter	0.0819433884824756
Lysinibacillus	0
[truncated: 214 more rows]
